# Supplementary material for: RawBeans: A Simple, Vendor-Independent, Raw-Data Quality-Control Tool
Source: J Proteome Res. 2021 Mar 4;20(4):2098–104. doi: 10.1021/acs.jproteome.0c00956 (PMC8041395; doi:10.1021/acs.jproteome.0c00956)
Supplement: Supplementary file 1 — pr0c00956_si_002.zip [file pr0c00956_si_002.zip]

Archive with 175 entries (173 files):
- RawBeans_report/qc-log.txt
- RawBeans_report/qc-report.html
- RawBeans_report/QEP2LC6_HeLa_50ng_251120_01.json
- RawBeans_report/QEP2LC6_HeLa_50ng_251120_02.json
- RawBeans_report/QEP2LC6_HeLa_50ng_251120_03.json
- RawBeans_report/QEP2LC6_HeLa_50ng_251120_04.json
- RawBeans_report/QEP2LC6_HeLa_50ng_251120_05.json
- RawBeans_report/QEP2LC6_HeLa_50ng_251120_06.json
- RawBeans_report/QEP2LC6_HeLa_50ng_251120_07.json
- RawBeans_report/QEP2LC6_HeLa_50ng_251120_08.json
- RawBeans_report/QEP2LC6_HeLa_50ng_251120_09.json
- RawBeans_report/QEP2LC6_HeLa_50ng_251120_10.json
- RawBeans_report/resources/
- RawBeans_report/resources/images/
- RawBeans_report/resources/images/all-samples1-charge-state.png
- RawBeans_report/resources/images/all-samples1-mass1-deviation.png
- RawBeans_report/resources/images/all-samples1-mass2-deviation.png
- RawBeans_report/resources/images/all-samples1-ms2-inject.png
- RawBeans_report/resources/images/all-samples1-ms2-mz-value.png
- RawBeans_report/resources/images/all-samples1-peak-symmetry.png
- RawBeans_report/resources/images/all-samples1-top-n.png
- RawBeans_report/resources/images/asc.gif
- RawBeans_report/resources/images/bg.gif
- RawBeans_report/resources/images/desc.gif
- RawBeans_report/resources/images/help-icon-24.png
- RawBeans_report/resources/images/incpm_logo.png
- RawBeans_report/resources/images/QEP2LC6_HeLa_50ng_251120_01-charge-state.png
- RawBeans_report/resources/images/QEP2LC6_HeLa_50ng_251120_01-fmhw-pie.png
- RawBeans_report/resources/images/QEP2LC6_HeLa_50ng_251120_01-mass-deviation1.png
- RawBeans_report/resources/images/QEP2LC6_HeLa_50ng_251120_01-mass-deviation2.png
- RawBeans_report/resources/images/QEP2LC6_HeLa_50ng_251120_01-ms1-inject-vs-ret.png
- RawBeans_report/resources/images/QEP2LC6_HeLa_50ng_251120_01-ms1-ret-vs-top-n.png
- RawBeans_report/resources/images/QEP2LC6_HeLa_50ng_251120_01-ms2-inject.png
- RawBeans_report/resources/images/QEP2LC6_HeLa_50ng_251120_01-ms2-max-log-intensity-vs-ms2-num-intensities.png
- RawBeans_report/resources/images/QEP2LC6_HeLa_50ng_251120_01-ms2-mz-value.png
- RawBeans_report/resources/images/QEP2LC6_HeLa_50ng_251120_01-peak-intentsity-vs-t2-t1-ratio.png
- RawBeans_report/resources/images/QEP2LC6_HeLa_50ng_251120_01-peak-intentsity-vs-t-sum.png
- RawBeans_report/resources/images/QEP2LC6_HeLa_50ng_251120_01-prec-ratio.png
- RawBeans_report/resources/images/QEP2LC6_HeLa_50ng_251120_01-top-n.png
- RawBeans_report/resources/images/QEP2LC6_HeLa_50ng_251120_02-charge-state.png
- RawBeans_report/resources/images/QEP2LC6_HeLa_50ng_251120_02-fmhw-pie.png
- RawBeans_report/resources/images/QEP2LC6_HeLa_50ng_251120_02-mass-deviation1.png
- RawBeans_report/resources/images/QEP2LC6_HeLa_50ng_251120_02-mass-deviation2.png
- RawBeans_report/resources/images/QEP2LC6_HeLa_50ng_251120_02-ms1-inject-vs-ret.png
- RawBeans_report/resources/images/QEP2LC6_HeLa_50ng_251120_02-ms1-ret-vs-top-n.png
- RawBeans_report/resources/images/QEP2LC6_HeLa_50ng_251120_02-ms2-inject.png
- RawBeans_report/resources/images/QEP2LC6_HeLa_50ng_251120_02-ms2-max-log-intensity-vs-ms2-num-intensities.png
- RawBeans_report/resources/images/QEP2LC6_HeLa_50ng_251120_02-ms2-mz-value.png
- RawBeans_report/resources/images/QEP2LC6_HeLa_50ng_251120_02-peak-intentsity-vs-t2-t1-ratio.png
- RawBeans_report/resources/images/QEP2LC6_HeLa_50ng_251120_02-peak-intentsity-vs-t-sum.png
- RawBeans_report/resources/images/QEP2LC6_HeLa_50ng_251120_02-prec-ratio.png
- RawBeans_report/resources/images/QEP2LC6_HeLa_50ng_251120_02-top-n.png
- RawBeans_report/resources/images/QEP2LC6_HeLa_50ng_251120_03-charge-state.png
- RawBeans_report/resources/images/QEP2LC6_HeLa_50ng_251120_03-fmhw-pie.png
- RawBeans_report/resources/images/QEP2LC6_HeLa_50ng_251120_03-mass-deviation1.png
- RawBeans_report/resources/images/QEP2LC6_HeLa_50ng_251120_03-mass-deviation2.png
- RawBeans_report/resources/images/QEP2LC6_HeLa_50ng_251120_03-ms1-inject-vs-ret.png
- RawBeans_report/resources/images/QEP2LC6_HeLa_50ng_251120_03-ms1-ret-vs-top-n.png
- RawBeans_report/resources/images/QEP2LC6_HeLa_50ng_251120_03-ms2-inject.png
- RawBeans_report/resources/images/QEP2LC6_HeLa_50ng_251120_03-ms2-max-log-intensity-vs-ms2-num-intensities.png
- RawBeans_report/resources/images/QEP2LC6_HeLa_50ng_251120_03-ms2-mz-value.png
- RawBeans_report/resources/images/QEP2LC6_HeLa_50ng_251120_03-peak-intentsity-vs-t2-t1-ratio.png
- RawBeans_report/resources/images/QEP2LC6_HeLa_50ng_251120_03-peak-intentsity-vs-t-sum.png
- RawBeans_report/resources/images/QEP2LC6_HeLa_50ng_251120_03-prec-ratio.png
- RawBeans_report/resources/images/QEP2LC6_HeLa_50ng_251120_03-top-n.png
- RawBeans_report/resources/images/QEP2LC6_HeLa_50ng_251120_04-charge-state.png
- RawBeans_report/resources/images/QEP2LC6_HeLa_50ng_251120_04-fmhw-pie.png
- RawBeans_report/resources/images/QEP2LC6_HeLa_50ng_251120_04-mass-deviation1.png
- RawBeans_report/resources/images/QEP2LC6_HeLa_50ng_251120_04-mass-deviation2.png
- RawBeans_report/resources/images/QEP2LC6_HeLa_50ng_251120_04-ms1-inject-vs-ret.png
- RawBeans_report/resources/images/QEP2LC6_HeLa_50ng_251120_04-ms1-ret-vs-top-n.png
- RawBeans_report/resources/images/QEP2LC6_HeLa_50ng_251120_04-ms2-inject.png
- RawBeans_report/resources/images/QEP2LC6_HeLa_50ng_251120_04-ms2-max-log-intensity-vs-ms2-num-intensities.png
- RawBeans_report/resources/images/QEP2LC6_HeLa_50ng_251120_04-ms2-mz-value.png
- RawBeans_report/resources/images/QEP2LC6_HeLa_50ng_251120_04-peak-intentsity-vs-t2-t1-ratio.png
- RawBeans_report/resources/images/QEP2LC6_HeLa_50ng_251120_04-peak-intentsity-vs-t-sum.png
- RawBeans_report/resources/images/QEP2LC6_HeLa_50ng_251120_04-prec-ratio.png
- RawBeans_report/resources/images/QEP2LC6_HeLa_50ng_251120_04-top-n.png
- RawBeans_report/resources/images/QEP2LC6_HeLa_50ng_251120_05-charge-state.png
- RawBeans_report/resources/images/QEP2LC6_HeLa_50ng_251120_05-fmhw-pie.png
- RawBeans_report/resources/images/QEP2LC6_HeLa_50ng_251120_05-mass-deviation1.png
- RawBeans_report/resources/images/QEP2LC6_HeLa_50ng_251120_05-mass-deviation2.png
- RawBeans_report/resources/images/QEP2LC6_HeLa_50ng_251120_05-ms1-inject-vs-ret.png
- RawBeans_report/resources/images/QEP2LC6_HeLa_50ng_251120_05-ms1-ret-vs-top-n.png
- RawBeans_report/resources/images/QEP2LC6_HeLa_50ng_251120_05-ms2-inject.png
- RawBeans_report/resources/images/QEP2LC6_HeLa_50ng_251120_05-ms2-max-log-intensity-vs-ms2-num-intensities.png
- RawBeans_report/resources/images/QEP2LC6_HeLa_50ng_251120_05-ms2-mz-value.png
- RawBeans_report/resources/images/QEP2LC6_HeLa_50ng_251120_05-peak-intentsity-vs-t2-t1-ratio.png
- RawBeans_report/resources/images/QEP2LC6_HeLa_50ng_251120_05-peak-intentsity-vs-t-sum.png
- RawBeans_report/resources/images/QEP2LC6_HeLa_50ng_251120_05-prec-ratio.png
- RawBeans_report/resources/images/QEP2LC6_HeLa_50ng_251120_05-top-n.png
- RawBeans_report/resources/images/QEP2LC6_HeLa_50ng_251120_06-charge-state.png
- RawBeans_report/resources/images/QEP2LC6_HeLa_50ng_251120_06-fmhw-pie.png
- RawBeans_report/resources/images/QEP2LC6_HeLa_50ng_251120_06-mass-deviation1.png
- RawBeans_report/resources/images/QEP2LC6_HeLa_50ng_251120_06-mass-deviation2.png
- RawBeans_report/resources/images/QEP2LC6_HeLa_50ng_251120_06-ms1-inject-vs-ret.png
- RawBeans_report/resources/images/QEP2LC6_HeLa_50ng_251120_06-ms1-ret-vs-top-n.png
- RawBeans_report/resources/images/QEP2LC6_HeLa_50ng_251120_06-ms2-inject.png
- RawBeans_report/resources/images/QEP2LC6_HeLa_50ng_251120_06-ms2-max-log-intensity-vs-ms2-num-intensities.png
- RawBeans_report/resources/images/QEP2LC6_HeLa_50ng_251120_06-ms2-mz-value.png
- RawBeans_report/resources/images/QEP2LC6_HeLa_50ng_251120_06-peak-intentsity-vs-t2-t1-ratio.png
- RawBeans_report/resources/images/QEP2LC6_HeLa_50ng_251120_06-peak-intentsity-vs-t-sum.png
- RawBeans_report/resources/images/QEP2LC6_HeLa_50ng_251120_06-prec-ratio.png
- RawBeans_report/resources/images/QEP2LC6_HeLa_50ng_251120_06-top-n.png
- RawBeans_report/resources/images/QEP2LC6_HeLa_50ng_251120_07-charge-state.png
- RawBeans_report/resources/images/QEP2LC6_HeLa_50ng_251120_07-fmhw-pie.png
- RawBeans_report/resources/images/QEP2LC6_HeLa_50ng_251120_07-mass-deviation1.png
- RawBeans_report/resources/images/QEP2LC6_HeLa_50ng_251120_07-mass-deviation2.png
- RawBeans_report/resources/images/QEP2LC6_HeLa_50ng_251120_07-ms1-inject-vs-ret.png
- RawBeans_report/resources/images/QEP2LC6_HeLa_50ng_251120_07-ms1-ret-vs-top-n.png
- RawBeans_report/resources/images/QEP2LC6_HeLa_50ng_251120_07-ms2-inject.png
- RawBeans_report/resources/images/QEP2LC6_HeLa_50ng_251120_07-ms2-max-log-intensity-vs-ms2-num-intensities.png
- RawBeans_report/resources/images/QEP2LC6_HeLa_50ng_251120_07-ms2-mz-value.png
- RawBeans_report/resources/images/QEP2LC6_HeLa_50ng_251120_07-peak-intentsity-vs-t2-t1-ratio.png
- RawBeans_report/resources/images/QEP2LC6_HeLa_50ng_251120_07-peak-intentsity-vs-t-sum.png
- RawBeans_report/resources/images/QEP2LC6_HeLa_50ng_251120_07-prec-ratio.png
- RawBeans_report/resources/images/QEP2LC6_HeLa_50ng_251120_07-top-n.png
- RawBeans_report/resources/images/QEP2LC6_HeLa_50ng_251120_08-charge-state.png
- RawBeans_report/resources/images/QEP2LC6_HeLa_50ng_251120_08-fmhw-pie.png
- RawBeans_report/resources/images/QEP2LC6_HeLa_50ng_251120_08-mass-deviation1.png
- RawBeans_report/resources/images/QEP2LC6_HeLa_50ng_251120_08-mass-deviation2.png
- RawBeans_report/resources/images/QEP2LC6_HeLa_50ng_251120_08-ms1-inject-vs-ret.png
- RawBeans_report/resources/images/QEP2LC6_HeLa_50ng_251120_08-ms1-ret-vs-top-n.png
- RawBeans_report/resources/images/QEP2LC6_HeLa_50ng_251120_08-ms2-inject.png
- RawBeans_report/resources/images/QEP2LC6_HeLa_50ng_251120_08-ms2-max-log-intensity-vs-ms2-num-intensities.png
- RawBeans_report/resources/images/QEP2LC6_HeLa_50ng_251120_08-ms2-mz-value.png
- RawBeans_report/resources/images/QEP2LC6_HeLa_50ng_251120_08-peak-intentsity-vs-t2-t1-ratio.png
- RawBeans_report/resources/images/QEP2LC6_HeLa_50ng_251120_08-peak-intentsity-vs-t-sum.png
- RawBeans_report/resources/images/QEP2LC6_HeLa_50ng_251120_08-prec-ratio.png
- RawBeans_report/resources/images/QEP2LC6_HeLa_50ng_251120_08-top-n.png
- RawBeans_report/resources/images/QEP2LC6_HeLa_50ng_251120_09-charge-state.png
- RawBeans_report/resources/images/QEP2LC6_HeLa_50ng_251120_09-fmhw-pie.png
- RawBeans_report/resources/images/QEP2LC6_HeLa_50ng_251120_09-mass-deviation1.png
- RawBeans_report/resources/images/QEP2LC6_HeLa_50ng_251120_09-mass-deviation2.png
- RawBeans_report/resources/images/QEP2LC6_HeLa_50ng_251120_09-ms1-inject-vs-ret.png
- RawBeans_report/resources/images/QEP2LC6_HeLa_50ng_251120_09-ms1-ret-vs-top-n.png
- RawBeans_report/resources/images/QEP2LC6_HeLa_50ng_251120_09-ms2-inject.png
- RawBeans_report/resources/images/QEP2LC6_HeLa_50ng_251120_09-ms2-max-log-intensity-vs-ms2-num-intensities.png
- RawBeans_report/resources/images/QEP2LC6_HeLa_50ng_251120_09-ms2-mz-value.png
- RawBeans_report/resources/images/QEP2LC6_HeLa_50ng_251120_09-peak-intentsity-vs-t2-t1-ratio.png
- RawBeans_report/resources/images/QEP2LC6_HeLa_50ng_251120_09-peak-intentsity-vs-t-sum.png
- RawBeans_report/resources/images/QEP2LC6_HeLa_50ng_251120_09-prec-ratio.png
- RawBeans_report/resources/images/QEP2LC6_HeLa_50ng_251120_09-top-n.png
- RawBeans_report/resources/images/QEP2LC6_HeLa_50ng_251120_10-charge-state.png
- RawBeans_report/resources/images/QEP2LC6_HeLa_50ng_251120_10-fmhw-pie.png
- RawBeans_report/resources/images/QEP2LC6_HeLa_50ng_251120_10-mass-deviation1.png
- RawBeans_report/resources/images/QEP2LC6_HeLa_50ng_251120_10-mass-deviation2.png
- RawBeans_report/resources/images/QEP2LC6_HeLa_50ng_251120_10-ms1-inject-vs-ret.png
- RawBeans_report/resources/images/QEP2LC6_HeLa_50ng_251120_10-ms1-ret-vs-top-n.png
- RawBeans_report/resources/images/QEP2LC6_HeLa_50ng_251120_10-ms2-inject.png
- RawBeans_report/resources/images/QEP2LC6_HeLa_50ng_251120_10-ms2-max-log-intensity-vs-ms2-num-intensities.png
- RawBeans_report/resources/images/QEP2LC6_HeLa_50ng_251120_10-ms2-mz-value.png
- RawBeans_report/resources/images/QEP2LC6_HeLa_50ng_251120_10-peak-intentsity-vs-t2-t1-ratio.png
- RawBeans_report/resources/images/QEP2LC6_HeLa_50ng_251120_10-peak-intentsity-vs-t-sum.png
- RawBeans_report/resources/images/QEP2LC6_HeLa_50ng_251120_10-prec-ratio.png
- RawBeans_report/resources/images/QEP2LC6_HeLa_50ng_251120_10-top-n.png
- RawBeans_report/resources/images/Thumbs.db
- RawBeans_report/resources/images/tic-lex-sort.png
- RawBeans_report/resources/images/tic-run-date-sort.png
- RawBeans_report/resources/images/weizmann_logo.jpg
- RawBeans_report/resources/jquery.tablesorter.min.js
- RawBeans_report/resources/jquery-3.2.1.min.js
- RawBeans_report/resources/plotly-latest.min.js
- RawBeans_report/resources/QEP2LC6_HeLa_50ng_251120_01-mass-deviation-matrix.tsv
- RawBeans_report/resources/QEP2LC6_HeLa_50ng_251120_02-mass-deviation-matrix.tsv
- RawBeans_report/resources/QEP2LC6_HeLa_50ng_251120_03-mass-deviation-matrix.tsv
- RawBeans_report/resources/QEP2LC6_HeLa_50ng_251120_04-mass-deviation-matrix.tsv
- RawBeans_report/resources/QEP2LC6_HeLa_50ng_251120_05-mass-deviation-matrix.tsv
- RawBeans_report/resources/QEP2LC6_HeLa_50ng_251120_06-mass-deviation-matrix.tsv
- RawBeans_report/resources/QEP2LC6_HeLa_50ng_251120_07-mass-deviation-matrix.tsv
- RawBeans_report/resources/QEP2LC6_HeLa_50ng_251120_08-mass-deviation-matrix.tsv
- RawBeans_report/resources/QEP2LC6_HeLa_50ng_251120_09-mass-deviation-matrix.tsv
- RawBeans_report/resources/QEP2LC6_HeLa_50ng_251120_10-mass-deviation-matrix.tsv
- RawBeans_report/resources/style.css
- RawBeans_report/static-qc-report.html
