# Supplementary material for: RawBeans: A Simple, Vendor-Independent, Raw-Data Quality-Control Tool
Source: J Proteome Res. 2021 Mar 4;20(4):2098–104. doi: 10.1021/acs.jproteome.0c00956 (PMC8041395; doi:10.1021/acs.jproteome.0c00956)
Supplement: Supplementary file 1 — pr0c00956_si_002.zip [file pr0c00956_si_002.zip › RawBeans_report/qc-log.txt]

2020-11-30 07:56:00,966 - [INFO] - protqc.runner - -=Starting Raw Beans 1.5.1=-
2020-11-30 07:56:03,072 - [INFO] - protqc.analyzer - Analyzing QC Data...
2020-11-30 07:56:05,252 - [INFO] - protqc.analyzer - QEP2LC6_HeLa_50ng_251120_06 - Analyzing sample...
2020-11-30 07:56:05,254 - [INFO] - protqc.analyzer - QEP2LC6_HeLa_50ng_251120_06 - Found json file for sample
2020-11-30 07:56:05,253 - [INFO] - protqc.analyzer - QEP2LC6_HeLa_50ng_251120_08 - Analyzing sample...
2020-11-30 07:56:05,254 - [INFO] - protqc.analyzer - QEP2LC6_HeLa_50ng_251120_08 - Found json file for sample
2020-11-30 07:56:05,288 - [INFO] - protqc.analyzer - QEP2LC6_HeLa_50ng_251120_03 - Analyzing sample...
2020-11-30 07:56:05,289 - [INFO] - protqc.analyzer - QEP2LC6_HeLa_50ng_251120_03 - Found json file for sample
2020-11-30 07:56:05,723 - [WARNING] - protqc.json_utils - Incompatible versions - json file(P:\Morgenstern\HF2_QC_for_the_paper\QEP2\QEP2LC6_HeLa_50ng_251120_06.json) is version '1.4.4' and you are using version '1.5.1', if you are experiencing weird problems, please rerun again from raw or mzml
2020-11-30 07:56:05,724 - [INFO] - protqc.analyzer - QEP2LC6_HeLa_50ng_251120_06 - Skipping processing for sample
2020-11-30 07:56:05,763 - [WARNING] - protqc.json_utils - Incompatible versions - json file(P:\Morgenstern\HF2_QC_for_the_paper\QEP2\QEP2LC6_HeLa_50ng_251120_03.json) is version '1.4.4' and you are using version '1.5.1', if you are experiencing weird problems, please rerun again from raw or mzml
2020-11-30 07:56:05,764 - [INFO] - protqc.analyzer - QEP2LC6_HeLa_50ng_251120_03 - Skipping processing for sample
2020-11-30 07:56:05,765 - [WARNING] - protqc.json_utils - Incompatible versions - json file(P:\Morgenstern\HF2_QC_for_the_paper\QEP2\QEP2LC6_HeLa_50ng_251120_08.json) is version '1.4.4' and you are using version '1.5.1', if you are experiencing weird problems, please rerun again from raw or mzml
2020-11-30 07:56:05,766 - [INFO] - protqc.analyzer - QEP2LC6_HeLa_50ng_251120_08 - Skipping processing for sample
2020-11-30 07:56:06,524 - [INFO] - protqc.analyzer - QEP2LC6_HeLa_50ng_251120_02 - Analyzing sample...
2020-11-30 07:56:06,525 - [INFO] - protqc.analyzer - QEP2LC6_HeLa_50ng_251120_02 - Found json file for sample
2020-11-30 07:56:06,551 - [INFO] - protqc.analyzer - QEP2LC6_HeLa_50ng_251120_05 - Analyzing sample...
2020-11-30 07:56:06,552 - [INFO] - protqc.analyzer - QEP2LC6_HeLa_50ng_251120_05 - Found json file for sample
2020-11-30 07:56:06,578 - [INFO] - protqc.analyzer - QEP2LC6_HeLa_50ng_251120_10 - Analyzing sample...
2020-11-30 07:56:06,579 - [INFO] - protqc.analyzer - QEP2LC6_HeLa_50ng_251120_10 - Found json file for sample
2020-11-30 07:56:06,908 - [WARNING] - protqc.json_utils - Incompatible versions - json file(P:\Morgenstern\HF2_QC_for_the_paper\QEP2\QEP2LC6_HeLa_50ng_251120_02.json) is version '1.4.4' and you are using version '1.5.1', if you are experiencing weird problems, please rerun again from raw or mzml
2020-11-30 07:56:06,910 - [INFO] - protqc.analyzer - QEP2LC6_HeLa_50ng_251120_02 - Skipping processing for sample
2020-11-30 07:56:06,984 - [WARNING] - protqc.json_utils - Incompatible versions - json file(P:\Morgenstern\HF2_QC_for_the_paper\QEP2\QEP2LC6_HeLa_50ng_251120_05.json) is version '1.4.4' and you are using version '1.5.1', if you are experiencing weird problems, please rerun again from raw or mzml
2020-11-30 07:56:06,985 - [INFO] - protqc.analyzer - QEP2LC6_HeLa_50ng_251120_05 - Skipping processing for sample
2020-11-30 07:56:06,999 - [WARNING] - protqc.json_utils - Incompatible versions - json file(P:\Morgenstern\HF2_QC_for_the_paper\QEP2\QEP2LC6_HeLa_50ng_251120_10.json) is version '1.4.4' and you are using version '1.5.1', if you are experiencing weird problems, please rerun again from raw or mzml
2020-11-30 07:56:07,000 - [INFO] - protqc.analyzer - QEP2LC6_HeLa_50ng_251120_10 - Skipping processing for sample
2020-11-30 07:56:07,701 - [INFO] - protqc.analyzer - QEP2LC6_HeLa_50ng_251120_01 - Analyzing sample...
2020-11-30 07:56:07,702 - [INFO] - protqc.analyzer - QEP2LC6_HeLa_50ng_251120_01 - Found json file for sample
2020-11-30 07:56:07,819 - [INFO] - protqc.analyzer - QEP2LC6_HeLa_50ng_251120_04 - Analyzing sample...
2020-11-30 07:56:07,820 - [INFO] - protqc.analyzer - QEP2LC6_HeLa_50ng_251120_04 - Found json file for sample
2020-11-30 07:56:07,846 - [INFO] - protqc.analyzer - QEP2LC6_HeLa_50ng_251120_09 - Analyzing sample...
2020-11-30 07:56:07,846 - [INFO] - protqc.analyzer - QEP2LC6_HeLa_50ng_251120_09 - Found json file for sample
2020-11-30 07:56:08,089 - [WARNING] - protqc.json_utils - Incompatible versions - json file(P:\Morgenstern\HF2_QC_for_the_paper\QEP2\QEP2LC6_HeLa_50ng_251120_01.json) is version '1.4.4' and you are using version '1.5.1', if you are experiencing weird problems, please rerun again from raw or mzml
2020-11-30 07:56:08,090 - [INFO] - protqc.analyzer - QEP2LC6_HeLa_50ng_251120_01 - Skipping processing for sample
2020-11-30 07:56:08,207 - [WARNING] - protqc.json_utils - Incompatible versions - json file(P:\Morgenstern\HF2_QC_for_the_paper\QEP2\QEP2LC6_HeLa_50ng_251120_04.json) is version '1.4.4' and you are using version '1.5.1', if you are experiencing weird problems, please rerun again from raw or mzml
2020-11-30 07:56:08,208 - [INFO] - protqc.analyzer - QEP2LC6_HeLa_50ng_251120_04 - Skipping processing for sample
2020-11-30 07:56:08,261 - [WARNING] - protqc.json_utils - Incompatible versions - json file(P:\Morgenstern\HF2_QC_for_the_paper\QEP2\QEP2LC6_HeLa_50ng_251120_09.json) is version '1.4.4' and you are using version '1.5.1', if you are experiencing weird problems, please rerun again from raw or mzml
2020-11-30 07:56:08,263 - [INFO] - protqc.analyzer - QEP2LC6_HeLa_50ng_251120_09 - Skipping processing for sample
2020-11-30 07:56:08,897 - [INFO] - protqc.analyzer - QEP2LC6_HeLa_50ng_251120_07 - Analyzing sample...
2020-11-30 07:56:08,897 - [INFO] - protqc.analyzer - QEP2LC6_HeLa_50ng_251120_07 - Found json file for sample
2020-11-30 07:56:09,298 - [WARNING] - protqc.json_utils - Incompatible versions - json file(P:\Morgenstern\HF2_QC_for_the_paper\QEP2\QEP2LC6_HeLa_50ng_251120_07.json) is version '1.4.4' and you are using version '1.5.1', if you are experiencing weird problems, please rerun again from raw or mzml
2020-11-30 07:56:09,300 - [INFO] - protqc.analyzer - QEP2LC6_HeLa_50ng_251120_07 - Skipping processing for sample
2020-11-30 07:56:10,109 - [INFO] - protqc.data - Saving json files...
2020-11-30 07:56:29,341 - [INFO] - protqc.data - Preparing resources...
2020-11-30 07:56:29,824 - [ERROR] - protqc.modules - MassDeviationModule field raised an exception while calculating graph range, it must be empty in at least one sample (traceback below). trying to continue
2020-11-30 07:56:29,826 - [ERROR] - protqc.modules - Traceback (most recent call last):
  File "protqc\modules.py", line 192, in _get_range
  File "protqc\modules.py", line 192, in <listcomp>
ValueError: min() arg is an empty sequence

2020-11-30 07:56:29,828 - [ERROR] - protqc.modules - MassDeviationModule field raised an exception while calculating graph range, it must be empty in at least one sample (traceback below). trying to continue
2020-11-30 07:56:29,830 - [ERROR] - protqc.modules - Traceback (most recent call last):
  File "protqc\modules.py", line 192, in _get_range
  File "protqc\modules.py", line 192, in <listcomp>
ValueError: min() arg is an empty sequence

2020-11-30 07:56:30,099 - [INFO] - protqc.data - Generating resources...
2020-11-30 07:56:36,691 - [WARNING] - matplotlib.legend - No handles with labels found to put in legend.
2020-11-30 07:56:37,011 - [WARNING] - matplotlib.legend - No handles with labels found to put in legend.
2020-11-30 07:56:42,046 - [WARNING] - matplotlib.legend - No handles with labels found to put in legend.
2020-11-30 07:56:42,072 - [WARNING] - matplotlib.legend - No handles with labels found to put in legend.
2020-11-30 07:56:42,109 - [WARNING] - matplotlib.legend - No handles with labels found to put in legend.
2020-11-30 07:56:42,216 - [WARNING] - matplotlib.legend - No handles with labels found to put in legend.
2020-11-30 07:56:42,232 - [WARNING] - matplotlib.legend - No handles with labels found to put in legend.
2020-11-30 07:56:42,279 - [WARNING] - matplotlib.legend - No handles with labels found to put in legend.
2020-11-30 07:56:42,415 - [WARNING] - matplotlib.legend - No handles with labels found to put in legend.
2020-11-30 07:56:42,440 - [WARNING] - matplotlib.legend - No handles with labels found to put in legend.
2020-11-30 07:56:42,481 - [WARNING] - matplotlib.legend - No handles with labels found to put in legend.
2020-11-30 07:56:42,609 - [WARNING] - matplotlib.legend - No handles with labels found to put in legend.
2020-11-30 07:56:42,631 - [WARNING] - matplotlib.legend - No handles with labels found to put in legend.
2020-11-30 07:56:42,673 - [WARNING] - matplotlib.legend - No handles with labels found to put in legend.
2020-11-30 07:56:42,877 - [WARNING] - matplotlib.legend - No handles with labels found to put in legend.
2020-11-30 07:56:42,901 - [WARNING] - matplotlib.legend - No handles with labels found to put in legend.
2020-11-30 07:56:42,934 - [WARNING] - matplotlib.legend - No handles with labels found to put in legend.
2020-11-30 07:56:51,348 - [WARNING] - matplotlib.legend - No handles with labels found to put in legend.
2020-11-30 07:56:51,403 - [WARNING] - matplotlib.legend - No handles with labels found to put in legend.
2020-11-30 07:56:51,662 - [WARNING] - matplotlib.legend - No handles with labels found to put in legend.
2020-11-30 07:56:51,770 - [WARNING] - matplotlib.legend - No handles with labels found to put in legend.
2020-11-30 07:56:51,821 - [WARNING] - matplotlib.legend - No handles with labels found to put in legend.
2020-11-30 07:56:52,195 - [WARNING] - matplotlib.legend - No handles with labels found to put in legend.
2020-11-30 07:56:56,456 - [WARNING] - matplotlib.legend - No handles with labels found to put in legend.
2020-11-30 07:56:56,565 - [WARNING] - matplotlib.legend - No handles with labels found to put in legend.
2020-11-30 07:56:56,664 - [WARNING] - matplotlib.legend - No handles with labels found to put in legend.
2020-11-30 07:57:01,127 - [WARNING] - matplotlib.legend - No handles with labels found to put in legend.
2020-11-30 07:57:01,353 - [WARNING] - matplotlib.legend - No handles with labels found to put in legend.
2020-11-30 07:57:01,520 - [WARNING] - matplotlib.legend - No handles with labels found to put in legend.
2020-11-30 07:57:01,563 - [WARNING] - matplotlib.legend - No handles with labels found to put in legend.
2020-11-30 07:57:01,686 - [WARNING] - matplotlib.legend - No handles with labels found to put in legend.
2020-11-30 07:57:01,773 - [WARNING] - matplotlib.legend - No handles with labels found to put in legend.
2020-11-30 07:57:01,781 - [WARNING] - matplotlib.legend - No handles with labels found to put in legend.
2020-11-30 07:57:02,008 - [WARNING] - matplotlib.legend - No handles with labels found to put in legend.
2020-11-30 07:57:02,009 - [WARNING] - matplotlib.legend - No handles with labels found to put in legend.
2020-11-30 07:57:02,181 - [WARNING] - matplotlib.legend - No handles with labels found to put in legend.
2020-11-30 07:57:02,182 - [WARNING] - matplotlib.legend - No handles with labels found to put in legend.
2020-11-30 07:57:02,305 - [WARNING] - matplotlib.legend - No handles with labels found to put in legend.
2020-11-30 07:57:02,353 - [WARNING] - matplotlib.legend - No handles with labels found to put in legend.
2020-11-30 07:57:02,448 - [WARNING] - matplotlib.legend - No handles with labels found to put in legend.
2020-11-30 07:57:02,718 - [WARNING] - matplotlib.legend - No handles with labels found to put in legend.
2020-11-30 07:57:02,784 - [WARNING] - matplotlib.legend - No handles with labels found to put in legend.
2020-11-30 07:57:02,907 - [WARNING] - matplotlib.legend - No handles with labels found to put in legend.
2020-11-30 07:57:02,940 - [WARNING] - matplotlib.legend - No handles with labels found to put in legend.
2020-11-30 07:57:02,946 - [WARNING] - matplotlib.legend - No handles with labels found to put in legend.
2020-11-30 07:57:03,099 - [WARNING] - matplotlib.legend - No handles with labels found to put in legend.
2020-11-30 07:57:03,196 - [WARNING] - matplotlib.legend - No handles with labels found to put in legend.
2020-11-30 07:57:03,203 - [WARNING] - matplotlib.legend - No handles with labels found to put in legend.
2020-11-30 07:57:03,293 - [WARNING] - matplotlib.legend - No handles with labels found to put in legend.
2020-11-30 07:57:03,388 - [WARNING] - matplotlib.legend - No handles with labels found to put in legend.
2020-11-30 07:57:03,544 - [WARNING] - matplotlib.legend - No handles with labels found to put in legend.
2020-11-30 07:57:03,640 - [WARNING] - matplotlib.legend - No handles with labels found to put in legend.
2020-11-30 07:57:03,804 - [WARNING] - matplotlib.legend - No handles with labels found to put in legend.
2020-11-30 07:57:10,972 - [WARNING] - matplotlib.legend - No handles with labels found to put in legend.
2020-11-30 07:57:11,263 - [WARNING] - matplotlib.legend - No handles with labels found to put in legend.
2020-11-30 07:57:11,574 - [WARNING] - matplotlib.legend - No handles with labels found to put in legend.
2020-11-30 07:57:11,876 - [WARNING] - matplotlib.legend - No handles with labels found to put in legend.
2020-11-30 07:57:12,452 - [WARNING] - matplotlib.legend - No handles with labels found to put in legend.
2020-11-30 07:57:12,753 - [WARNING] - matplotlib.legend - No handles with labels found to put in legend.
2020-11-30 07:57:15,928 - [WARNING] - matplotlib.legend - No handles with labels found to put in legend.
2020-11-30 07:57:16,786 - [WARNING] - matplotlib.legend - No handles with labels found to put in legend.
2020-11-30 07:57:17,302 - [WARNING] - matplotlib.legend - No handles with labels found to put in legend.
2020-11-30 07:57:21,040 - [WARNING] - matplotlib.legend - No handles with labels found to put in legend.
2020-11-30 07:57:21,282 - [WARNING] - matplotlib.legend - No handles with labels found to put in legend.
2020-11-30 07:57:21,456 - [WARNING] - matplotlib.legend - No handles with labels found to put in legend.
2020-11-30 07:57:21,634 - [WARNING] - matplotlib.legend - No handles with labels found to put in legend.
2020-11-30 07:57:21,702 - [WARNING] - matplotlib.legend - No handles with labels found to put in legend.
2020-11-30 07:57:21,951 - [WARNING] - matplotlib.legend - No handles with labels found to put in legend.
2020-11-30 07:57:22,124 - [WARNING] - matplotlib.legend - No handles with labels found to put in legend.
2020-11-30 07:57:22,301 - [WARNING] - matplotlib.legend - No handles with labels found to put in legend.
2020-11-30 07:57:22,318 - [WARNING] - matplotlib.legend - No handles with labels found to put in legend.
2020-11-30 07:57:22,469 - [WARNING] - matplotlib.legend - No handles with labels found to put in legend.
2020-11-30 07:57:22,656 - [WARNING] - matplotlib.legend - No handles with labels found to put in legend.
2020-11-30 07:57:22,832 - [WARNING] - matplotlib.legend - No handles with labels found to put in legend.
2020-11-30 07:57:22,948 - [WARNING] - matplotlib.legend - No handles with labels found to put in legend.
2020-11-30 07:57:22,963 - [WARNING] - matplotlib.legend - No handles with labels found to put in legend.
2020-11-30 07:57:23,094 - [WARNING] - matplotlib.legend - No handles with labels found to put in legend.
2020-11-30 07:57:23,107 - [WARNING] - matplotlib.legend - No handles with labels found to put in legend.
2020-11-30 07:57:23,186 - [WARNING] - matplotlib.legend - No handles with labels found to put in legend.
2020-11-30 07:57:23,300 - [WARNING] - matplotlib.legend - No handles with labels found to put in legend.
2020-11-30 07:57:23,366 - [WARNING] - matplotlib.legend - No handles with labels found to put in legend.
2020-11-30 07:57:23,489 - [WARNING] - matplotlib.legend - No handles with labels found to put in legend.
2020-11-30 07:57:23,545 - [WARNING] - matplotlib.legend - No handles with labels found to put in legend.
2020-11-30 07:57:23,748 - [WARNING] - matplotlib.legend - No handles with labels found to put in legend.
2020-11-30 07:57:24,200 - [WARNING] - matplotlib.legend - No handles with labels found to put in legend.
2020-11-30 07:57:24,352 - [WARNING] - matplotlib.legend - No handles with labels found to put in legend.
2020-11-30 07:57:24,552 - [WARNING] - matplotlib.legend - No handles with labels found to put in legend.
2020-11-30 07:57:24,732 - [WARNING] - matplotlib.legend - No handles with labels found to put in legend.
2020-11-30 07:57:24,979 - [WARNING] - matplotlib.legend - No handles with labels found to put in legend.
2020-11-30 07:57:32,062 - [WARNING] - matplotlib.legend - No handles with labels found to put in legend.
2020-11-30 07:57:32,357 - [WARNING] - matplotlib.legend - No handles with labels found to put in legend.
2020-11-30 07:57:32,719 - [WARNING] - matplotlib.legend - No handles with labels found to put in legend.
2020-11-30 07:57:33,009 - [WARNING] - matplotlib.legend - No handles with labels found to put in legend.
2020-11-30 07:57:34,919 - [WARNING] - matplotlib.legend - No handles with labels found to put in legend.
2020-11-30 07:57:35,228 - [WARNING] - matplotlib.legend - No handles with labels found to put in legend.
2020-11-30 07:57:37,018 - [WARNING] - matplotlib.legend - No handles with labels found to put in legend.
2020-11-30 07:57:37,379 - [WARNING] - matplotlib.legend - No handles with labels found to put in legend.
2020-11-30 07:57:40,259 - [WARNING] - matplotlib.legend - No handles with labels found to put in legend.
2020-11-30 07:57:42,019 - [WARNING] - matplotlib.legend - No handles with labels found to put in legend.
2020-11-30 07:57:42,194 - [WARNING] - matplotlib.legend - No handles with labels found to put in legend.
2020-11-30 07:57:42,306 - [WARNING] - matplotlib.legend - No handles with labels found to put in legend.
2020-11-30 07:57:42,477 - [WARNING] - matplotlib.legend - No handles with labels found to put in legend.
2020-11-30 07:57:42,480 - [WARNING] - matplotlib.legend - No handles with labels found to put in legend.
2020-11-30 07:57:42,646 - [WARNING] - matplotlib.legend - No handles with labels found to put in legend.
2020-11-30 07:57:42,654 - [WARNING] - matplotlib.legend - No handles with labels found to put in legend.
2020-11-30 07:57:42,818 - [WARNING] - matplotlib.legend - No handles with labels found to put in legend.
2020-11-30 07:57:43,335 - [WARNING] - matplotlib.legend - No handles with labels found to put in legend.
2020-11-30 07:57:43,482 - [WARNING] - matplotlib.legend - No handles with labels found to put in legend.
2020-11-30 07:57:43,669 - [WARNING] - matplotlib.legend - No handles with labels found to put in legend.
2020-11-30 07:57:43,855 - [WARNING] - matplotlib.legend - No handles with labels found to put in legend.
2020-11-30 07:57:44,122 - [WARNING] - matplotlib.legend - No handles with labels found to put in legend.
2020-11-30 07:57:45,566 - [WARNING] - matplotlib.legend - No handles with labels found to put in legend.
2020-11-30 07:57:45,856 - [WARNING] - matplotlib.legend - No handles with labels found to put in legend.
2020-11-30 07:57:46,024 - [WARNING] - matplotlib.legend - No handles with labels found to put in legend.
2020-11-30 07:57:46,195 - [WARNING] - matplotlib.legend - No handles with labels found to put in legend.
2020-11-30 07:57:52,692 - [WARNING] - matplotlib.legend - No handles with labels found to put in legend.
2020-11-30 07:57:53,042 - [WARNING] - matplotlib.legend - No handles with labels found to put in legend.
2020-11-30 07:57:57,585 - [WARNING] - matplotlib.legend - No handles with labels found to put in legend.
2020-11-30 07:58:02,948 - [WARNING] - matplotlib.legend - No handles with labels found to put in legend.
2020-11-30 07:58:03,167 - [WARNING] - matplotlib.legend - No handles with labels found to put in legend.
2020-11-30 07:58:03,366 - [WARNING] - matplotlib.legend - No handles with labels found to put in legend.
2020-11-30 07:58:03,535 - [WARNING] - matplotlib.legend - No handles with labels found to put in legend.
2020-11-30 07:58:04,283 - [INFO] - protqc.reporter - Creating QC Report...
2020-11-30 07:58:04,305 - [INFO] - protqc.runner - -----------------------------
2020-11-30 07:58:04,307 - [INFO] - protqc.runner - Total Runtime: 123.34 seconds
2020-11-30 07:58:04,309 - [INFO] - protqc.runner - -=Raw Beans finished successfully!=-
