# Supplementary material for: RawBeans: A Simple, Vendor-Independent, Raw-Data Quality-Control Tool
Source: J Proteome Res. 2021 Mar 4;20(4):2098–104. doi: 10.1021/acs.jproteome.0c00956 (PMC8041395; doi:10.1021/acs.jproteome.0c00956)
Supplement: Supplementary file 1 — pr0c00956_si_002.zip [file pr0c00956_si_002.zip › RawBeans_report/resources/QEP2LC6_HeLa_50ng_251120_01-mass-deviation-matrix.tsv]

scan	retention	445.12003
1.0	0.0029664503	445.12029065777284
2.0	0.0099978314	445.11973324124733
3.0	0.016314148	445.11969149514005
4.0	0.022720284	445.11968951254534
5.0	0.029049415	445.1196732314861
6.0	0.035472181	445.1196213009312
7.0	0.041942965	445.1195379104883
8.0	0.04828685	445.11948144606134
9.0	0.054638917	445.1195018411135
10.0	0.0609826	445.1195410693476
11.0	0.067286701	445.119751038982
12.0	0.07367	445.11992157863386
13.0	0.080015781	445.119943106094
14.0	0.086080367	445.12004589257907
15.0	0.092690717	445.11976289209315
16.0	0.099038401	445.1199038619044
17.0	0.1053842	445.11996829414204
18.0	0.11173848	445.1198446597035
19.0	0.11808008	445.11966126673366
20.0	0.12442796	445.11966068781726
21.0	0.13077167	445.1196766135063
22.0	0.13711953	445.1195707505368
23.0	0.14346115	445.119869427418
24.0	0.14980693	445.11993442829
25.0	0.15615063	445.1199211802238
26.0	0.16249627	445.11986645857735
27.0	0.16884205	445.1198615886537
28.0	0.17518575	445.11990357551696
29.0	0.1815317	445.1199479715094
30.0	0.18787748	445.1198985997833
31.0	0.19422328	445.11991554284646
32.0	0.20056905	445.11980802372085
33.0	0.20691483	445.1198997450091
34.0	0.21326065	445.1198470678841
35.0	0.21960433	445.11994484457466
36.0	0.22594801	445.1199252133496
37.0	0.23229368	445.1198437333445
38.0	0.23865195	445.1198985047915
39.0	0.24499582	445.11994410164095
40.0	0.2513416	445.1199023028668
41.0	0.2576853	445.11986524847555
42.0	0.2640311	445.11954387806963
43.0	0.27037478	445.1193772012509
44.0	0.27672058	445.1193443871963
45.0	0.28307053	445.11933680753873
46.0	0.28941853	445.11935273299576
48.0	0.2966121	445.1194972083448
49.0	0.3029558	445.119335640132
50.0	0.30930575	445.11938051940444
51.0	0.3156472	445.11923496409037
52.0	0.32199091	445.11923152253144
53.0	0.32833477	445.11927053248854
54.0	0.33468056	445.1192337393181
55.0	0.34102638	445.1193605048788
56.0	0.34737213	445.1192379005925
57.0	0.35371583	445.11914872864855
58.0	0.36006163	445.11917892846833
59.0	0.3664116	445.1192730612598
60.0	0.37275737	445.11923043635784
61.0	0.37911133	445.1191933620449
62.0	0.38544253	445.11914595424815
63.0	0.3917864	445.1192060454588
64.0	0.3981301	445.11908076252513
65.0	0.40448005	445.1191662147686
66.0	0.41082375	445.11907895125734
67.0	0.41717162	445.11910175317456
68.0	0.42350906	445.1191904521752
69.0	0.42985693	445.11909401549144
70.0	0.43620063	445.1189358175947
71.0	0.44254418	445.1190585750824
72.0	0.44888788	445.1190658544333
73.0	0.45522971	445.1211288930022
74.0	0.46157547	445.1189850427665
75.0	0.46792123	445.1210836744704
76.0	0.47426703	445.11891887862896
77.0	0.48061072	445.1189172153603
78.0	0.48695652	445.11909686092184
79.0	0.4933023	445.12112080711705
80.0	0.499646	445.1189212572156
81.0	0.50599597	445.119237150489
82.0	0.5123395	445.1191684802862
83.0	0.51868945	445.1210574997998
84.0	0.52503332	445.1190509893679
85.0	0.5313791	445.1191579662179
86.0	0.53772697	445.11893150343076
87.0	0.54406857	445.12105145347743
88.0	0.5504144	445.1189570535734
89.0	0.55676018	445.11899294438354
90.0	0.56311428	445.1190307924449
91.0	0.56945381	445.1190442623842
92.0	0.57579737	445.11901361955427
93.0	0.58214106	445.1190861830971
94.0	0.58848285	445.11900940711655
95.0	0.5948328	445.12106576841524
96.0	0.60118275	445.11922177577895
97.0	0.60752228	445.11897332764795
98.0	0.61386808	445.1210532168498
99.0	0.62021388	445.1210068761223
100.0	0.62655965	445.12107485758855
101.0	0.63290333	445.12110944050914
102.0	0.639249	445.1209666954896
103.0	0.6455927	445.1190749360919
104.0	0.65193655	445.1209158574105
105.0	0.65828237	445.12107629609216
106.0	0.66462811	445.120984304939
107.0	0.67096973	445.1210806617964
108.0	0.6773176	445.12106637509737
109.0	0.68366337	445.1209625213849
110.0	0.69001127	445.1211376129085
111.0	0.69635496	445.1190305719488
112.0	0.702707	445.11907302360015
113.0	0.70905053	445.12100658919775
114.0	0.71539423	445.12096601839
115.0	0.72173602	445.12098595381065
116.0	0.7280818	445.12101533153856
117.0	0.73442552	445.1209068688711
118.0	0.7407713	445.121065589167
119.0	0.74712125	445.1210693309811
120.0	0.75346495	445.1210279451456
121.0	0.75981285	445.12091841300565
122.0	0.76615653	445.12083060245726
123.0	0.7725001	445.12084980010945
124.0	0.7788438	445.1209137055482
125.0	0.78519182	445.1208925073373
126.0	0.79153135	445.1208661044589
127.0	0.79787505	445.1208515935934
128.0	0.80421873	445.11892464985203
129.0	0.8105687	445.1189186776269
130.0	0.81690825	445.1209982308429
131.0	0.82325403	445.1208846108986
132.0	0.82959982	445.1210170537349
133.0	0.83594543	445.12101567006596
134.0	0.84228915	445.12094909181485
135.0	0.84863717	445.12083321789316
136.0	0.85498088	445.12089986766773
137.0	0.86132667	445.1209622747063
138.0	0.86767245	445.118927749179
139.0	0.87401823	445.1209862114932
140.0	0.880364	445.1210417701124
141.0	0.8867223	445.1189706429951
142.0	0.89306602	445.1209177780026
143.0	0.89940973	445.12087522937884
144.0	0.90573867	445.1208530583075
145.0	0.91209696	445.120983110663
146.0	0.91843873	445.12087742996965
147.0	0.92475335	445.1208829470618
148.0	0.9311324	445.1209902715856
149.0	0.9374782	445.12084828438105
150.0	0.94383228	445.1209125246607
151.0	0.95017392	445.11892037276635
152.0	0.95651973	445.1210916474222
153.0	0.9628634	445.1209235081292
154.0	0.96920903	445.1210471300379
155.0	0.97555065	445.12092710810407
156.0	0.98189452	445.1208921154981
157.0	0.98823821	445.1208398389561
158.0	0.99453817	445.1209305015866
159.0	1.0008423	445.1209641827352
160.0	1.0072568	445.1208913765721
161.0	1.0135234	445.1208552948158
162.0	1.0198796	445.12081136818426
163.0	1.0262317	445.1209265119577
164.0	1.0326502	445.1208949063016
165.0	1.038921	445.12076793810365
166.0	1.0453107	445.1208384120236
167.0	1.0516211	445.1209343691207
168.0	1.0580231	445.12090656099906
169.0	1.0643314	445.1208531367307
170.0	1.0707188	445.12086879237853
171.0	1.0770605	445.1209626978669
172.0	1.0834042	445.1209515243018
173.0	1.0897479	445.12095374543276
174.0	1.0960956	445.12091215570666
175.0	1.1024331	445.120763326997
176.0	1.1087247	445.1209109171805
177.0	1.1150706	445.1209214888826
178.0	1.1214351	445.12079859950427
179.0	1.1277747	445.12081345738557
180.0	1.1341475	445.1209496031016
181.0	1.1404871	445.1208242312261
182.0	1.1467787	445.12089276896364
183.0	1.1532037	445.1208691438852
184.0	1.1595495	445.1208308049019
185.0	1.1658951	445.1209305292513
186.0	1.1722367	445.1210123193022
187.0	1.1784993	445.12081450804664
188.0	1.1848492	445.1209590466662
189.0	1.1912117	445.1208729938885
190.0	1.1976138	445.120905613325
191.0	1.2039491	445.12097780333875
192.0	1.2103032	445.12089520106986
193.0	1.216649	445.1207506006956
194.0	1.2229948	445.12091332750754
195.0	1.229303	445.1208116506883
196.0	1.23568	445.1208961791714
197.0	1.2419384	445.1208085757543
198.0	1.2483405	445.1208055690409
199.0	1.2546675	445.12082480026214
200.0	1.2609862	445.1207434159069
201.0	1.2673591	445.12085456691557
202.0	1.2736194	445.1208828571553
203.0	1.2801048	445.1207583673614
204.0	1.2863464	445.120824208543
205.0	1.29274	445.1208469365245
206.0	1.2989774	445.1209570925218
207.0	1.305465	445.1207693702722
208.0	1.3117483	445.12080998450614
209.0	1.3181149	445.12073713518447
210.0	1.3243753	445.12086681612243
211.0	1.3306918	445.12096905277383
212.0	1.3370815	445.12087123686547
213.0	1.3434877	445.1208693280873
214.0	1.3497417	445.1209947487705
215.0	1.356102	445.12090128871057
216.0	1.3624519	445.1208725932094
217.0	1.3687624	445.1208348402969
218.0	1.3750791	445.12091215611116
219.0	1.3814128	445.1208954581955
220.0	1.3877935	445.12087352218
221.0	1.3941187	445.12092293258183
222.0	1.4005164	445.1207483554253
223.0	1.4067812	445.12088109240455
224.0	1.4131767	445.1208618456894
225.0	1.4196017	445.1209271578956
226.0	1.4258973	445.1208158730109
227.0	1.4322493	445.1208728023626
228.0	1.4385995	445.12098073410027
229.0	1.4449556	445.1208251016367
230.0	1.4513868	445.1208711186737
231.0	1.4576431	445.12087238611014
232.0	1.4639159	445.1208268455033
233.0	1.4703617	445.1208964644558
234.0	1.4767221	445.12084070461765
235.0	1.4830616	445.12085001653475
236.0	1.4893406	445.12087267812086
237.0	1.4957822	445.12086817017666
238.0	1.5020719	445.12082860975516
239.0	1.5083906	445.12087174899494
240.0	1.5146927	445.12082109598657
241.0	1.5210676	445.1208182106101
242.0	1.5273344	445.12082681657915
243.0	1.5337176	445.12094617465743
244.0	1.5400842	445.12088152314413
245.0	1.5465674	445.1208076492885
246.0	1.5528193	445.1208555458901
247.0	1.5591068	445.1209926530941
248.0	1.5655047	445.1209426413722
249.0	1.5717735	445.12099001291267
250.0	1.5782255	445.1208679972123
251.0	1.584467	445.1209305487156
252.0	1.5908567	445.12092397178446
253.0	1.5972399	445.1208546764722
254.0	1.6034443	445.120915535305
255.0	1.6098089	445.12082670359615
256.0	1.6161981	445.12086922168453
257.0	1.6225042	445.1209433982519
258.0	1.628871	445.12075988201525
259.0	1.6352354	445.12089799333205
260.0	1.6415399	445.12083436500444
261.0	1.6479124	445.1208556353866
262.0	1.6542333	445.1208285233233
263.0	1.6606624	445.1208156986218
264.0	1.6669188	445.12081308167444
265.0	1.6734435	445.12084426137875
266.0	1.6796748	445.12076903118776
267.0	1.6860224	445.1208824975174
268.0	1.6922808	445.12076402003703
269.0	1.6986019	445.1208579525876
270.0	1.7049994	445.120864345862
271.0	1.7112644	445.1209026225768
272.0	1.7176224	445.1209494113699
273.0	1.7239828	445.1209472439445
274.0	1.7303035	445.12094824471376
275.0	1.7367639	445.1208942174607
276.0	1.743143	445.1209143033286
277.0	1.7493575	445.1208353860965
278.0	1.7556928	445.1208947497068
279.0	1.7620347	445.120806564398
280.0	1.7683597	445.12086307898085
281.0	1.7747615	445.12087342365095
282.0	1.7810764	445.1208737163353
283.0	1.7873677	445.1209505799865
284.0	1.7937136	445.1208814138089
285.0	1.800097	445.12087731792377
286.0	1.8064613	445.12079825109566
287.0	1.8127946	445.1208112985476
288.0	1.819309	445.12089686481136
289.0	1.8256152	445.1209109014065
290.0	1.8317696	445.1208970225341
291.0	1.8380925	445.12084280050135
292.0	1.8444571	445.1209836694294
293.0	1.850778	445.12097576043107
294.0	1.8571193	445.12080175186543
295.0	1.8634423	445.12088839244245
296.0	1.8697629	445.1208432534057
297.0	1.8761754	445.12088196062103
298.0	1.8826335	445.1207957117232
299.0	1.8888085	445.12085096236166
300.0	1.8951858	445.1208028654427
301.0	1.901469	445.1209382767295
302.0	1.9079543	445.12088414627544
303.0	1.9143292	445.1207768670345
304.0	1.9206063	445.1208592893217
305.0	1.9268209	445.1208533566359
306.0	1.9332272	445.1208497093181
307.0	1.9394499	445.1208349282241
308.0	1.9457978	445.12088920111677
309.0	1.9520689	445.12096547394646
310.0	1.9584144	445.12086008121383
311.0	1.9646999	445.1209670012952
312.0	1.9710791	445.1208546524305
313.0	1.9774541	445.12076107936775
314.0	1.983658	445.12092367260783
315.0	1.9900475	445.1208325464518
316.0	1.9963785	445.1208445282309
317.0	2.0027598	445.1208395537559
318.0	2.0090827	445.12088561587564
319.0	2.015408	445.1207800618529
320.0	2.0217368	445.1209157985909
321.0	2.028066	445.1209347960675
322.0	2.0343492	445.12086223382687
323.0	2.0407598	445.1208455848807
324.0	2.0470536	445.1210032189952
325.0	2.053574	445.1208745368248
326.0	2.0598948	445.1209324784007
327.0	2.0661926	445.12091580365035
328.0	2.0724489	445.12085320429134
329.0	2.0788197	445.12088205922555
330.0	2.0850908	445.1209202149478
331.0	2.0914488	445.1207695466321
332.0	2.0977759	445.1208807257987
333.0	2.1040489	445.1208332860535
334.0	2.1103801	445.1209527268523
335.0	2.1167322	445.12086970151887
336.0	2.1231194	445.1210061757695
337.0	2.1295421	445.12081388649756
338.0	2.1357255	445.12094166870526
339.0	2.1420528	445.1208650420741
340.0	2.148407	445.1208019410279
341.0	2.1546632	445.1208691940251
342.0	2.1611524	445.12094382988494
343.0	2.1675628	445.1209269513795
344.0	2.1737129	445.12082963729495
345.0	2.1800901	445.1208421393348
346.0	2.1863127	445.12093149442234
347.0	2.1926562	445.12088805794934
348.0	2.1989544	445.1208819434296
349.0	2.2053979	445.1209626175888
350.0	2.2116669	445.12096106995597
351.0	2.2180752	445.1209063551604
352.0	2.2243291	445.1208856205519
353.0	2.2306457	445.12088612984627
354.0	2.237075	445.12092631657225
355.0	2.2433521	445.12090264655495
356.0	2.2497788	445.1208519961687
357.0	2.2560662	445.1209695297386
358.0	2.2623765	445.12098986149863
359.0	2.2686309	445.12087398428037
360.0	2.274981	445.1209416743201
361.0	2.2814579	445.1208723246339
362.0	2.2877663	445.1209380526458
363.0	2.2939973	445.12087412503956
364.0	2.3003098	445.1208803057054
365.0	2.3066786	445.12095226119254
366.0	2.3130346	445.12086791989606
367.0	2.3194158	445.12095305327495
368.0	2.3256346	445.12091649729
369.0	2.3320512	445.12091190735873
370.0	2.3383513	445.1208494110468
371.0	2.3447802	445.12089458450663
372.0	2.351176	445.1209103758492
373.0	2.3573471	445.12086001543605
374.0	2.363651	445.12082314219475
375.0	2.3699906	445.1209357163981
376.0	2.3763382	445.1209376644689
377.0	2.3826903	445.12091534300146
378.0	2.389001	445.1209172233665
379.0	2.3953757	445.12079283493074
380.0	2.4016861	445.1207830847374
381.0	2.4079925	445.1208803191781
382.0	2.4142529	445.12085079955585
383.0	2.4205609	445.1208450859264
384.0	2.4269004	445.12082580752565
385.0	2.4332505	445.1209105099059
386.0	2.4395628	445.1208534384022
387.0	2.4458961	445.1209681315357
388.0	2.4521672	445.12086904946636
389.0	2.4584547	445.1208970672035
390.0	2.4647272	445.1208456345978
391.0	2.4710585	445.12088289084113
392.0	2.4773794	445.1208002441592
393.0	2.483767	445.1207944135658
394.0	2.4900045	445.1208909314244
395.0	2.4963915	445.12084003273503
396.0	2.5026498	445.12088221289446
397.0	2.5089228	445.1209216393787
398.0	2.5152585	445.1209180948782
399.0	2.5215896	445.12085899555115
400.0	2.5279542	445.12076721264395
401.0	2.5342289	445.12091587677736
402.0	2.5404913	445.12087991481536
403.0	2.5467872	445.1208384995365
404.0	2.5530869	445.1209372360233
405.0	2.5594036	445.120932059492
406.0	2.565764	445.12084421141043
407.0	2.5721161	445.1208449749351
408.0	2.5784183	445.1209349535412
409.0	2.5847014	445.1208923834221
410.0	2.5909994	445.1208532071333
411.0	2.5973516	445.1208264780809
412.0	2.6036971	445.1208398106679
413.0	2.6100222	445.1208366434295
414.0	2.6163094	445.1208944259436
415.0	2.6226032	445.12090881898615
416.0	2.6289156	445.1208774694511
417.0	2.6352177	445.12086341960105
418.0	2.6415594	445.1209040794343
419.0	2.6478738	445.12078952958353
420.0	2.6541428	445.1208910491604
421.0	2.6604488	445.1208548660895
422.0	2.6667447	445.12090017469063
423.0	2.673057	445.1208456105908
424.0	2.6794152	445.1209645071739
425.0	2.6857696	445.12082583710804
426.0	2.6920196	445.1208892087082
427.0	2.6982924	445.120863607949
428.0	2.7045484	445.12085690323687
429.0	2.7108672	445.12085971104125
430.0	2.7171692	445.12084851056585
431.0	2.7235277	445.12095500947424
432.0	2.7298378	445.12085023336823
433.0	2.7361149	445.12081884337493
434.0	2.742369	445.120869083455
435.0	2.7486523	445.1208632636963
436.0	2.754921	445.1208403006895
437.0	2.7611836	445.120855416218
438.0	2.7674753	445.1209226157483
439.0	2.7737874	445.1209266765751
440.0	2.7801166	445.1209120856609
441.0	2.7863935	445.12094385660157
442.0	2.792729	445.1209466244398
443.0	2.7991102	445.12091246709855
444.0	2.8053896	445.12088810245825
445.0	2.8115976	445.1210065587028
446.0	2.8179498	445.1208501551386
447.0	2.8242206	445.1209429449669
448.0	2.8305248	445.1208982019058
449.0	2.8368225	445.12081221224264
450.0	2.8431388	445.1209175368441
451.0	2.8494722	445.12091477584704
452.0	2.8557704	445.1208365537279
453.0	2.862012	445.12075353363343
454.0	2.8682808	445.1208690643136
456.0	2.8750284	445.1207979698564
457.0	2.8813096	445.1207654768549
458.0	2.8875471	445.12087649902634
459.0	2.8937284	445.1207668491467
460.0	2.8999302	445.1208296056557
461.0	2.9061427	445.12080977832994
463.0	2.9127884	445.1209007424933
464.0	2.9189927	445.12074395029833
465.0	2.9252448	445.12086064989455
466.0	2.9315511	445.12090149103994
467.0	2.937847	445.12085379364294
469.0	2.9446529	445.1208398399622
470.0	2.9509654	445.120981418961
471.0	2.9572946	445.12084291800636
472.0	2.9635759	445.1209152429693
473.0	2.9698672	445.1208683627687
474.0	2.9762005	445.1209673745206
475.0	2.9825131	445.1209703098659
476.0	2.9887839	445.1209520724658
477.0	2.9950735	445.12084178832293
478.0	3.0013839	445.12090988635265
479.0	3.0077107	445.1209311260912
480.0	3.013969	445.12092911465174
481.0	3.0203545	445.1209024416271
482.0	3.026946	445.1208083216126
483.0	3.033202	445.12078905318805
484.0	3.0392522	445.12072956730714
492.0	3.0548586	445.1211402274513
503.0	3.0745729	445.1189943516174
514.0	3.0947248	445.1207027908534
518.0	3.1045913	445.12075945877547
520.0	3.1114976	445.1207939746622
521.0	3.1177705	445.1209742492806
522.0	3.1241185	445.1208549008855
524.0	3.1309786	445.12091200985554
525.0	3.1372994	445.12089105058857
526.0	3.1436035	445.1208599283557
527.0	3.1499159	445.1209415533382
528.0	3.1562513	445.1209177646082
529.0	3.1625516	445.1209538972738
530.0	3.1688324	445.1209249661379
531.0	3.1751491	445.12089531972083
532.0	3.1814429	445.1210112620864
533.0	3.1877304	445.12085331915466
534.0	3.1940638	445.1209900048258
535.0	3.2003176	445.1210306568251
536.0	3.2066654	445.1208821610142
537.0	3.212957	445.1209404374699
538.0	3.2193323	445.12098699866124
539.0	3.2255884	445.1209561393218
540.0	3.2319591	445.12088253321105
541.0	3.2382403	445.1208846137493
542.0	3.2447193	445.12098492409166
543.0	3.2509445	445.12093405504294
544.0	3.2572256	445.1209716904969
545.0	3.2635717	445.12094964071946
546.0	3.2698941	445.1209766488204
547.0	3.2761961	445.1208713231204
548.0	3.2825108	445.12093392292223
549.0	3.2888631	445.12094428645617
550.0	3.295136	445.1209265264401
551.0	3.3014481	445.1209185615463
552.0	3.3077878	445.1209110304937
553.0	3.3141024	445.12089593612916
554.0	3.3204503	445.1208432833392
555.0	3.3267146	445.1207977083133
556.0	3.3330291	445.1207631702261
557.0	3.3393644	445.1207615846793
558.0	3.3457083	445.12084474975325
559.0	3.3520125	445.12074279416765
560.0	3.3583001	445.1207818017339
561.0	3.3646397	445.12071275483964
562.0	3.3709396	445.12080360051704
563.0	3.377356	445.12075560760843
564.0	3.3836475	445.1207765279636
565.0	3.3899579	445.12078096082627
566.0	3.3961391	445.12083525725916
567.0	3.4025016	445.1207868188778
568.0	3.4088349	445.12078147328145
569.0	3.4151787	445.12072386081985
570.0	3.4214766	445.1207659282361
571.0	3.4277555	445.120732983208
572.0	3.4340141	445.12076705150827
573.0	3.4403283	445.1207166308381
574.0	3.4466699	445.1206896894214
575.0	3.4529219	445.12077874815606
576.0	3.4592514	445.12065639035876
578.0	3.4660866	445.1206846035854
579.0	3.4723969	445.12069864149737
580.0	3.4786468	445.12079511758066
581.0	3.4849385	445.1207320609313
582.0	3.4912386	445.1206704103894
583.0	3.4976282	445.12069237380376
584.0	3.5038613	445.1207034223762
585.0	3.5101799	445.1207992906791
586.0	3.5164631	445.1207189478405
587.0	3.5228006	445.12072178945147
588.0	3.5290821	445.1206123747318
589.0	3.5353446	445.12071711694483
591.0	3.5421276	445.12077116236316
592.0	3.5484151	445.1207415724697
593.0	3.5546839	445.1206670809943
594.0	3.5609985	445.12066905454134
595.0	3.5672339	445.12069881294747
596.0	3.5736277	445.1206254714764
597.0	3.5799835	445.12062969240543
598.0	3.586298	445.1207689180658
599.0	3.5925691	445.1207541905837
600.0	3.5988461	445.1206577805403
601.0	3.6051524	445.1207425464763
602.0	3.6114312	445.1207275482987
603.0	3.6177584	445.1206086386248
604.0	3.6239772	445.1207949795682
605.0	3.6302938	445.1206588635145
606.0	3.6366517	445.12060548085645
607.0	3.6428747	445.12072844086526
608.0	3.6491226	445.1205902799954
609.0	3.6553831	445.1206808103775
610.0	3.6616831	445.12066179106927
611.0	3.6679873	445.1206558969577
612.0	3.6742601	445.12072779940485
613.0	3.6806412	445.12057443435054
614.0	3.6868576	445.12065485956873
615.0	3.6931035	445.12064701240286
616.0	3.6993453	445.1207438740452
617.0	3.705758	445.12061062192134
618.0	3.712012	445.12074057656963
619.0	3.7183429	445.12063921298767
620.0	3.7246201	445.12063448605653
621.0	3.7309076	445.1205991596593
622.0	3.7371868	445.1206226221532
623.0	3.7435764	445.1206724268206
624.0	3.7498406	445.1206410255652
625.0	3.7560675	445.12059118315904
626.0	3.7623406	445.1206366919391
627.0	3.7685657	445.1207207774187
628.0	3.7748532	445.12071124767624
629.0	3.7811594	445.12060130759824
630.0	3.7874591	445.1205934096041
631.0	3.7937716	445.1206469466316
632.0	3.8000506	445.12069170337105
633.0	3.8063963	445.1205765856006
634.0	3.8126488	445.1207069986931
635.0	3.8189529	445.1205982389498
636.0	3.8252443	445.120604589849
637.0	3.8315464	445.12057952474163
638.0	3.837836	445.1205873925884
639.0	3.8440381	445.12058482177787
640.0	3.8503318	445.1205917470611
641.0	3.8566647	445.1205961792265
642.0	3.8630064	445.1205116879898
643.0	3.8692566	445.1206031859976
644.0	3.8755774	445.1204687616958
645.0	3.8818878	445.1206028125929
646.0	3.8881795	445.1205827866247
647.0	3.8945667	445.1204973598461
648.0	3.9007834	445.1206845380097
649.0	3.9070667	445.1206187486269
650.0	3.9134644	445.120613137591
651.0	3.9197081	445.1205766104404
652.0	3.9260018	445.1205437817863
653.0	3.9322727	445.1206559192801
654.0	3.9385894	445.1205445393729
655.0	3.9448831	445.1205487015284
656.0	3.9511956	445.1205161531418
657.0	3.9574582	445.12067473800374
658.0	3.9638308	445.12056046839893
659.0	3.9700535	445.1205142995559
660.0	3.9763368	445.12053840313513
661.0	3.9825766	445.1206001348063
662.0	3.9887704	445.1205926570229
663.0	3.9952076	445.1204099588049
664.0	4.0013576	445.1206122637589
665.0	4.007743	445.1203921514433
666.0	4.0140035	445.12053179565123
667.0	4.0203347	445.12061160276016
668.0	4.0266407	445.12056001508853
669.0	4.0329655	445.12049160416234
670.0	4.0391677	445.12060421266824
671.0	4.0455678	445.1205202250401
672.0	4.0517303	445.1205813675561
673.0	4.0580803	445.1204817727826
675.0	4.0648321	445.1205307763828
676.0	4.0711446	445.12051885428946
677.0	4.0774404	445.1205930830533
678.0	4.0837717	445.120539548649
679.0	4.0900152	445.1205434991699
680.0	4.0962943	445.1203786141525
681.0	4.1026339	445.12046780660023
682.0	4.1089068	445.1205072956076
683.0	4.1153007	445.1203795528901
684.0	4.1215361	445.1204237024551
685.0	4.1278444	445.12039729066754
686.0	4.1340357	445.12052369215047
687.0	4.1403461	445.1204317372345
688.0	4.146623	445.12035504444265
689.0	4.1529647	445.12042233493435
690.0	4.1593483	445.1204926676257
691.0	4.1656191	445.12042737394876
692.0	4.1718479	445.12045740268616
693.0	4.1781896	445.120561387645
694.0	4.1844522	445.12052469729076
695.0	4.1907251	445.1204950833488
696.0	4.1970397	445.1204577082576
697.0	4.203383	445.1204689755418
698.0	4.2097226	445.1204716682276
699.0	4.2159206	445.1204668156228
700.0	4.2223726	445.12034284702384
701.0	4.2285978	445.1204958531948
702.0	4.2349391	445.12041610806034
703.0	4.2412183	445.1204615196683
704.0	4.2474745	445.1204705600051
705.0	4.2538184	445.12034740243394
706.0	4.2601118	445.12042716252824
707.0	4.2663972	445.1204175393188
708.0	4.2727097	445.1204676458531
709.0	4.2790034	445.1205233009016
710.0	4.2853034	445.1204058265493
711.0	4.2916369	445.1204180848541
712.0	4.2978827	445.1204773923905
713.0	4.3041784	445.1203800207312
714.0	4.310599	445.12019963814066
715.0	4.3168092	445.1204578825136
716.0	4.3231239	445.1204257343165
717.0	4.3293908	445.1203858119186
718.0	4.3357053	445.12046597636026
719.0	4.3420133	445.1204680249365
720.0	4.3482696	445.12046538602385
721.0	4.3546405	445.12031585140437
723.0	4.3614966	445.12044366401494
724.0	4.3678319	445.1202481040004
725.0	4.3741173	445.1203502359103
726.0	4.3803587	445.1203849939645
727.0	4.3867066	445.1203672082836
728.0	4.3930482	445.1203511869646
729.0	4.3993004	445.1204282530118
730.0	4.4056567	445.12025599737234
731.0	4.4119316	445.1204048799935
732.0	4.4182733	445.1203997648391
733.0	4.4246003	445.120329094786
734.0	4.4308732	445.12034159488337
735.0	4.4371794	445.1203812664743
736.0	4.4435708	445.12040418837574
737.0	4.4499979	445.12035603975124
738.0	4.4563041	445.12025311939493
739.0	4.4624981	445.120343695078
740.0	4.4688648	445.12037423098093
741.0	4.4751499	445.1204164499749
742.0	4.4814583	445.1203239559765
743.0	4.4877917	445.1203928847736
744.0	4.4940937	445.12030675147753
745.0	4.5002788	445.12059066816465
746.0	4.5067495	445.12018791174296
747.0	4.5130556	445.12038109091714
748.0	4.519333	445.12042916451924
749.0	4.5256539	445.1203633523683
750.0	4.5320247	445.12028145626965
751.0	4.5383018	445.12032200222365
752.0	4.5446161	445.1203482550238
753.0	4.5509911	445.12027422705785
754.0	4.557268	445.1203608363473
755.0	4.5636074	445.12035641704074
756.0	4.5699429	445.1203695375647
757.0	4.5762973	445.1203182202507
758.0	4.5826033	445.1204369654504
759.0	4.5889408	445.1202963497921
760.0	4.59532	445.12034088193747
761.0	4.601574	445.12031774463134
762.0	4.6079408	445.1202851675803
763.0	4.6142864	445.1202715412549
764.0	4.6205926	445.12028917775734
765.0	4.6269487	445.1204062325543
766.0	4.6332695	445.1204127607001
767.0	4.6396156	445.1203307146728
768.0	4.6460214	445.1201811209946
769.0	4.6522903	445.1203997734587
770.0	4.658659	445.1202670447607
771.0	4.6648986	445.1204205778082
772.0	4.671513	445.1202769666043
773.0	4.6776715	445.12016316191193
774.0	4.6839337	445.12043246255405
775.0	4.6902273	445.12043975956044
776.0	4.6966419	445.12019464511775
777.0	4.7029442	445.1203361067544
778.0	4.7094794	445.12024846745993
779.0	4.7156626	445.1203393105227
780.0	4.7220354	445.12029380083567
781.0	4.7283585	445.1203106494814
782.0	4.7345812	445.12033468828486
783.0	4.7410169	445.1201656573617
784.0	4.7472978	445.12037796371544
785.0	4.7536518	445.1202974845696
786.0	4.7600206	445.1202126629174
787.0	4.7663894	445.12026816190587
788.0	4.7726625	445.12023109876264
789.0	4.778952	445.1203279250297
790.0	4.7853622	445.1202327192584
791.0	4.7916872	445.12036739378766
792.0	4.7980785	445.120235064015
793.0	4.8043914	445.12028956856074
794.0	4.8107473	445.12028720121003
795.0	4.8171659	445.12023440998496
796.0	4.8233659	445.12038757078034
797.0	4.8297661	445.1202123703657
798.0	4.8360994	445.12028983073617
799.0	4.842472	445.12017430924493
800.0	4.8487763	445.1202868570499
801.0	4.8551429	445.12030238507384
802.0	4.8615241	445.1201788190341
803.0	4.8678075	445.12035793452543
804.0	4.8741159	445.1202759412712
805.0	4.8805322	445.12021097460075
806.0	4.8868175	445.1202092180711
807.0	4.8931446	445.1202151712187
808.0	4.8995654	445.1201971545993
809.0	4.9060071	445.1202043227919
810.0	4.9122383	445.1203003510449
811.0	4.9186403	445.12023493863865
812.0	4.9248466	445.1202315613122
813.0	4.9311966	445.1202739880171
814.0	4.9375944	445.12021905732206
815.0	4.9439734	445.1202876690504
816.0	4.9502712	445.1201826087433
817.0	4.9566108	445.12032797580844
818.0	4.9629775	445.1201677665787
819.0	4.969317	445.12028134512246
820.0	4.9756607	445.12020201821434
821.0	4.9820669	445.12023981827497
822.0	4.9883419	445.120163316406
823.0	4.9946688	445.12023913441186
824.0	5.0011376	445.12013023369633
825.0	5.0073687	445.1201832019861
826.0	5.0137769	445.12015456226
827.0	5.0200748	445.12026378407245
828.0	5.0265083	445.12019971572204
829.0	5.0328895	445.12015612705534
830.0	5.0391519	445.1201797521963
831.0	5.0455269	445.1202090038841
832.0	5.051758	445.1202746551487
833.0	5.0581664	445.12022011252776
834.0	5.0645184	445.12012824727583
835.0	5.0709225	445.1201496862019
836.0	5.0772452	445.12016377205265
837.0	5.0834723	445.1203298970211
838.0	5.0898286	445.1201841722848
839.0	5.0962411	445.12020473533613
840.0	5.1025369	445.12028772551014
841.0	5.1088326	445.1202531881733
842.0	5.1152326	445.1202739265457
843.0	5.12162	445.12016877249346
844.0	5.1279513	445.120199147855
845.0	5.1343908	445.12014480057945
846.0	5.1405948	445.12025354935497
847.0	5.147047	445.1200989233826
849.0	5.1541094	445.1202527992571
850.0	5.16043	445.1202844496896
851.0	5.1667637	445.12027273297304
852.0	5.173278	445.12015554002755
853.0	5.1795613	445.1201584206022
854.0	5.1859279	445.1201500339148
855.0	5.1922153	445.1201826007674
856.0	5.1985465	445.1201418123787
857.0	5.2049007	445.12019788221926
858.0	5.2112235	445.12010124287445
859.0	5.2175152	445.12014487213867
860.0	5.2238629	445.12028296460335
861.0	5.2302712	445.1201654501271
862.0	5.2366315	445.1202238827398
863.0	5.2430025	445.1201471084414
864.0	5.2492982	445.1202578642852
865.0	5.255619	445.12019764738045
866.0	5.2619669	445.1202091321757
867.0	5.2683461	445.120209795354
868.0	5.2747439	445.1201137072841
869.0	5.2810585	445.1201562714211
870.0	5.2874334	445.12009481555407
871.0	5.2937436	445.12017404464393
872.0	5.3001165	445.1201496572449
873.0	5.3064583	445.120073385866
874.0	5.312802	445.12016278177845
875.0	5.3191103	445.120141226879
876.0	5.3254415	445.1201375879341
877.0	5.3317935	445.12012361427753
878.0	5.3380184	445.12016985496837
879.0	5.3444372	445.12019923883236
880.0	5.3507038	445.12018759822126
881.0	5.357137	445.1200653043449
883.0	5.3641891	445.1201668538651
884.0	5.3705889	445.1202283851788
885.0	5.3769909	445.12013281518824
886.0	5.3832763	445.1201067190014
887.0	5.3896952	445.1202277848989
888.0	5.395918	445.12020218218737
889.0	5.4023242	445.1201081940997
890.0	5.4086471	445.12017931294827
891.0	5.4150471	445.12013565384035
892.0	5.4213366	445.12013973139324
893.0	5.4275825	445.1201886158088
894.0	5.4340177	445.1201937905793
895.0	5.4404571	445.1201202670799
896.0	5.4467987	445.1201309650296
897.0	5.4531405	445.12015460439125
898.0	5.459428	445.1201486330158
899.0	5.4657883	445.12010137120217
900.0	5.4721716	445.120116271395
901.0	5.4785132	445.1201282747548
902.0	5.4848403	445.1200866273672
903.0	5.4911215	445.12018789613336
904.0	5.4974944	445.1202008875845
905.0	5.5038462	445.1202069468182
906.0	5.510217	445.1200506028305
907.0	5.5165213	445.12009023447246
908.0	5.5229004	445.1200229250935
909.0	5.529242	445.12012096865726
910.0	5.5355836	445.12009487236037
911.0	5.5418607	445.12008547172826
912.0	5.5482565	445.12004892226844
913.0	5.5545835	445.1201379132038
914.0	5.5608626	445.1201672499968
915.0	5.5672041	445.12011608235554
916.0	5.5736353	445.12004193019004
917.0	5.5799771	445.1201699021375
918.0	5.5863083	445.1201005443125
919.0	5.5926645	445.12005797782035
920.0	5.5990186	445.1201422964641
921.0	5.6053561	445.1201212176003
922.0	5.6116331	445.12016785804957
923.0	5.6179851	445.120207731194
924.0	5.6243789	445.120134902998
925.0	5.6307182	445.1201612827238
926.0	5.6370599	445.12016668431
927.0	5.6434015	445.12010254925644
928.0	5.6497474	445.12007095018413
929.0	5.6560849	445.1201176485928
930.0	5.6624265	445.1201368425834
931.0	5.6687702	445.1200888144302
932.0	5.6750284	445.12018849133165
933.0	5.6814576	445.12010562395824
934.0	5.687795	445.1201603078717
935.0	5.6941408	445.1200932862426
936.0	5.7004094	445.12024158132436
937.0	5.7068197	445.1201907064106
938.0	5.7131594	445.12019532077124
939.0	5.719501	445.12011953672106
940.0	5.7258198	445.1201020858821
941.0	5.7321863	445.1201523755106
942.0	5.738528	445.12010669997795
943.0	5.7448675	445.1201671748542
944.0	5.7512091	445.12010765481193
945.0	5.7575508	445.12013266829246
946.0	5.7638922	445.1201212599724
947.0	5.7700859	445.1202420501982
948.0	5.7763985	445.12018847189205
949.0	5.7829172	445.1201614906579
950.0	5.789261	445.12014087695735
951.0	5.7956026	445.1201989789167
952.0	5.8019504	445.1201875284826
953.0	5.808292	445.12014154364914
954.0	5.8146337	445.12013751721935
955.0	5.8209753	445.12016270451016
956.0	5.8272918	445.1200512126578
957.0	5.8335417	445.1201917306633
958.0	5.8398626	445.1202364729313
959.0	5.8463439	445.1200906790205
960.0	5.8526855	445.12026624199063
961.0	5.8590292	445.1202131822479
962.0	5.8653708	445.1201751510533
963.0	5.8715832	445.12022272251903
964.0	5.8779936	445.1201973517273
965.0	5.8844019	445.1201093625773
966.0	5.8907434	445.1202308686117
967.0	5.897085	445.1202312780539
968.0	5.9034245	445.1201476405018
969.0	5.9097684	445.12022354737746
970.0	5.9161079	445.12018974664795
971.0	5.9224516	445.1201548510131
972.0	5.9287662	445.12006433165527
973.0	5.9351328	445.12010528816677
974.0	5.9414723	445.1201650125828
975.0	5.9478139	445.12020135845654
976.0	5.9541554	445.12018071260565
977.0	5.960497	445.12010102094246
978.0	5.9668365	445.12018355375096
979.0	5.9731762	445.1201922381987
980.0	5.9795179	445.1201815886036
981.0	5.9858574	445.1201507133152
982.0	5.9921991	445.1202428289363
983.0	5.9985427	445.12018593746654
984.0	6.0048864	445.1201619430237
985.0	6.0112322	445.12020166849135
986.0	6.0175718	445.12012576015036
987.0	6.0239132	445.1201373392485
988.0	6.0301881	445.12017841939416
989.0	6.0365611	445.1201901969984
990.0	6.0429383	445.1201154697245
991.0	6.0492486	445.1201554371319
992.0	6.055611	445.1201360470627
993.0	6.0619777	445.1201700992549
994.0	6.0683193	445.12007789341146
995.0	6.0746609	445.12019407433866
996.0	6.0810025	445.1201453942912
997.0	6.0873461	445.12023323738634
998.0	6.0936919	445.12018025768805
999.0	6.1000336	445.120193379147
1000.0	6.1063773	445.12018325024525
1001.0	6.112721	445.12018396624416
1002.0	6.1190731	445.12011724408575
1003.0	6.1254084	445.1200982407277
1004.0	6.1317647	445.1201394864961
1005.0	6.1380917	445.12024868861704
1006.0	6.1444333	445.12012744265
1007.0	6.1507748	445.12015559341836
1008.0	6.1571144	445.1201339512248
1010.0	6.1643082	445.1202163453656
1011.0	6.1706475	445.12012904830414
1012.0	6.1769892	445.1201391331391
1013.0	6.1833414	445.1201169128717
1014.0	6.189683	445.12011854923986
1015.0	6.1960246	445.1201407649441
1016.0	6.2023662	445.1201716351411
1017.0	6.2086432	445.12020557335563
1018.0	6.2149057	445.1201427757116
1019.0	6.2213952	445.1202570812682
1020.0	6.227739	445.1201599423338
1021.0	6.2340804	445.1202333152097
1022.0	6.2404304	445.1202252859534
1023.0	6.246768	445.120256507052
1024.0	6.2531118	445.12017360647735
1026.0	6.2603073	445.1201845297343
1027.0	6.2666491	445.1202440718667
1028.0	6.2729886	445.12016458516945
1029.0	6.2793386	445.1201817862945
1030.0	6.2856823	445.1201908478224
1031.0	6.2920218	445.1201577301254
1032.0	6.2983634	445.1201760553446
1033.0	6.3047071	445.12014157287786
1034.0	6.3110487	445.12019430154197
1035.0	6.3173902	445.120192017704
1036.0	6.3237298	445.1202704675824
1037.0	6.3300694	445.12024058162996
1038.0	6.3364131	445.12017207929296
1039.0	6.342761	445.12021829923367
1040.0	6.3491068	445.12018198108603
1041.0	6.3554443	445.12017449170276
1042.0	6.361788	445.12020080886185
1043.0	6.3681275	445.12020604571114
1044.0	6.3744712	445.12017843196406
1045.0	6.3808064	445.1201797204094
1046.0	6.3871459	445.12018405846726
1047.0	6.3934857	445.1200717912682
1048.0	6.3998335	445.1202998467892
1049.0	6.4061689	445.12021637525277
1050.0	6.4125168	445.12015553701724
1051.0	6.4188521	445.12020732678076
1052.0	6.4251979	445.12014763030635
1053.0	6.4315458	445.12025971056056
1054.0	6.4378916	445.1201875086145
1055.0	6.4442372	445.12016450205357
1056.0	6.450583	445.1201597056421
1057.0	6.456931	445.12016227228014
1058.0	6.4632768	445.12024511298466
1059.0	6.4696247	445.1201627932156
1060.0	6.4759705	445.12014307805225
1061.0	6.4823163	445.12013049691177
1062.0	6.4886641	445.12023065362297
1063.0	6.4950099	445.12015129909383
1064.0	6.5013578	445.1201821252965
1065.0	6.5077015	445.12022136269167
1066.0	6.5140513	445.12019000177395
1067.0	6.520395	445.12016710335706
1068.0	6.5267388	445.1201833593158
1069.0	6.5330846	445.1201728858136
1070.0	6.5394304	445.1202124558167
1071.0	6.5457804	445.12017569789117
1072.0	6.5521261	445.12023236161355
1073.0	6.5584844	445.12016661990464
1074.0	6.5648177	445.1201732445081
1075.0	6.5711656	445.1202142873448
1076.0	6.5775091	445.1202141808717
1077.0	6.583857	445.1202397730391
1078.0	6.5901967	445.1201635326896
1079.0	6.5965446	445.12023933034607
1080.0	6.6028903	445.1202452866313
1081.0	6.6092382	445.12021758829854
1082.0	6.6155819	445.1201328271183
1083.0	6.6219277	445.12010708427545
1084.0	6.6282735	445.12016962617435
1085.0	6.6346193	445.12013242404896
1086.0	6.6409649	445.12018902104
1087.0	6.6473086	445.12018874089415
1088.0	6.6536544	445.1201385681794
1089.0	6.6599962	445.12013917132117
1090.0	6.666344	445.1200839412612
1091.0	6.672694	445.12020900183154
1092.0	6.6790419	445.12025227867764
1093.0	6.6853877	445.120253935072
1094.0	6.6917335	445.1201773525731
1095.0	6.6980771	445.1201829204433
1096.0	6.7044229	445.12002665781785
1097.0	6.7107665	445.1201296963758
1098.0	6.7171143	445.12016104364426
1099.0	6.7234582	445.12023533056407
1100.0	6.7298102	445.12021215592165
1101.0	6.736156	445.12012985354704
1102.0	6.7425122	445.1201055110217
1103.0	6.7488476	445.1201326082313
1104.0	6.7551975	445.12015648449665
1105.0	6.7615475	445.120142369533
1106.0	6.7678933	445.12016355433417
1107.0	6.7742389	445.12018448518586
1108.0	6.7805826	445.12013352643953
1109.0	6.7869265	445.12016866304515
1110.0	6.7932723	445.12013339883754
1111.0	6.7996181	445.1201501308039
1112.0	6.8059659	445.1200735454007
1113.0	6.8123138	445.12007107205494
1114.0	6.8186617	445.12006893213186
1115.0	6.8250054	445.1201767627511
1116.0	6.8313512	445.12007364924875
1117.0	6.8376968	445.1201827869561
1118.0	6.8440488	445.120080526985
1119.0	6.8503925	445.1201965951822
1120.0	6.8567385	445.12020237166803
1121.0	6.8630843	445.12005656702183
1122.0	6.8694321	445.12018965241157
1123.0	6.8757758	445.1202159862018
1124.0	6.8821216	445.12017017641904
1125.0	6.8884695	445.1201518714031
1126.0	6.8948111	445.12018362867695
1127.0	6.9011548	445.12020270306937
1128.0	6.9074962	445.12017214321435
1129.0	6.913842	445.12023764258333
1130.0	6.9201817	445.1202062148125
1131.0	6.9265317	445.12016389393176
1132.0	6.932865	445.12025733519454
1133.0	6.9392066	445.1202260877873
1134.0	6.9455482	445.12020686791664
1135.0	6.951894	445.12014487737576
1136.0	6.9582314	445.120231026224
1137.0	6.9645689	445.12017724315444
1138.0	6.9709124	445.1201184497233
1139.0	6.9772541	445.12017399563666
1140.0	6.9835938	445.12011003888074
1141.0	6.9899375	445.12006232969253
1142.0	6.9962791	445.1201466262682
1143.0	7.0026228	445.12015844735197
1144.0	7.0089665	445.12018317647824
1145.0	7.0153102	445.1200773746648
1146.0	7.0216539	445.12014330958067
1147.0	7.0279955	445.1201004704914
1148.0	7.0343349	445.1201369765425
1149.0	7.0406744	445.1201588402515
1150.0	7.047012	445.12019303525244
1151.0	7.0533537	445.12019070017
1152.0	7.0596953	445.1201615690935
1153.0	7.0660369	445.1201571309701
1154.0	7.0723764	445.12017010344846
1155.0	7.078716	445.1201575865643
1156.0	7.0850576	445.1201656825461
1157.0	7.0914013	445.1201164193242
1158.0	7.0977448	445.12008745672415
1159.0	7.1040844	445.12017484930465
1160.0	7.1104241	445.12022603229514
1161.0	7.1167678	445.120248397473
1162.0	7.1231094	445.120101028099
1163.0	7.129451	445.1201498748136
1164.0	7.1357947	445.12012764258
1165.0	7.1421384	445.1201848134422
1166.0	7.14848	445.12017933633746
1167.0	7.1548217	445.120057031004
1168.0	7.1611631	445.120007178982
1169.0	7.1675047	445.1201806335193
1170.0	7.1738505	445.1201786169768
1171.0	7.1801923	445.1200696631071
1172.0	7.1865402	445.12015636155377
1173.0	7.1928735	445.12011289632034
1174.0	7.1992171	445.1201649390126
1175.0	7.2055588	445.1201411756859
1176.0	7.2119004	445.12012820603115
1177.0	7.2182378	445.12009385692164
1178.0	7.2245816	445.12010335436867
1179.0	7.2309209	445.1201421610659
1180.0	7.2372646	445.12010141301073
1181.0	7.2436002	445.1200740220431
1182.0	7.2499481	445.12014248527214
1183.0	7.2562897	445.1201573343761
1184.0	7.2626378	445.12015122629356
1186.0	7.2698333	445.12008328780297
1187.0	7.2761791	445.12014231220934
1188.0	7.282527	445.1201449294957
1189.0	7.2888707	445.1201336903038
1190.0	7.2952186	445.1201742625285
1191.0	7.3015643	445.12022828003694
1192.0	7.3079143	445.1201614995088
1193.0	7.3142557	445.1202380819257
1194.0	7.3206099	445.12021181794967
1195.0	7.3269475	445.12020812848647
1196.0	7.3332912	445.1201508129915
1197.0	7.339637	445.1202092351055
1198.0	7.3459849	445.1201262107369
1199.0	7.3523306	445.12006308560444
1200.0	7.3586744	445.12011206346176
1201.0	7.3650222	445.12021110282006
1202.0	7.3713701	445.12017467532814
1203.0	7.3777136	445.1201021360032
1204.0	7.3840594	445.1200260730111
1205.0	7.3904033	445.1201774548807
1206.0	7.3967491	445.120142850339
1207.0	7.4030948	445.1202085702444
1208.0	7.4094448	445.1201742628191
1209.0	7.4157843	445.1201046033104
1210.0	7.4221322	445.12010226884814
1211.0	7.428472	445.12016411796264
1213.0	7.4356675	445.1201412507075
1214.0	7.4420091	445.12013701823435
1215.0	7.4483507	445.12019610998266
1216.0	7.4546903	445.1201377785727
1217.0	7.4610317	445.12012544559167
1218.0	7.4673733	445.1200795192716
1219.0	7.4737151	445.1201854108582
1220.0	7.4800567	445.12006574351506
1221.0	7.4863984	445.1201641202334
1222.0	7.4927379	445.1201993561007
1223.0	7.4990795	445.120258946586
1224.0	7.5054211	445.12019082144985
1225.0	7.5117649	445.12014439531606
1226.0	7.5181065	445.12024050978675
1227.0	7.5244479	445.120207961996
1228.0	7.5307937	445.12023969834485
1229.0	7.5371313	445.12019882572486
1230.0	7.5434813	445.1202195109186
1231.0	7.5498229	445.1201822342617
1232.0	7.5561645	445.1201061744722
1233.0	7.5625061	445.12014773216737
1234.0	7.5688478	445.12009680950877
1235.0	7.5751873	445.1200996158934
1236.0	7.5815289	445.12009768971245
1237.0	7.5878704	445.1201601745366
1238.0	7.5942141	445.1201312873825
1239.0	7.6005579	445.12016435543
1240.0	7.6068996	445.1201695196014
1241.0	7.6132432	445.12017030085855
1242.0	7.6195828	445.12020666770326
1243.0	7.6259286	445.1200589244982
1244.0	7.6322702	445.1200460629396
1245.0	7.638616	445.12005044153767
1246.0	7.6449534	445.1201763049818
1247.0	7.6513011	445.1201857720209
1248.0	7.6576386	445.12015441233797
1249.0	7.6639825	445.12017923528845
1250.0	7.6703179	445.120113525538
1251.0	7.6766636	445.1201579175321
1252.0	7.6830094	445.1201211768548
1253.0	7.6893573	445.1200975550153
1254.0	7.6957031	445.1201198216374
1255.0	7.7020489	445.12007100433294
1256.0	7.7083967	445.1201981400725
1257.0	7.7147425	445.12009518873856
1258.0	7.7210861	445.12011233373113
1259.0	7.7274319	445.12008524096177
1260.0	7.7337736	445.1201507300898
1261.0	7.7401194	445.12013824330916
1262.0	7.7464673	445.1201460335324
1263.0	7.7528152	445.1201755015819
1264.0	7.7591589	445.12015786147475
1265.0	7.7655088	445.1201189742368
1266.0	7.7718547	445.12008293738774
1267.0	7.7782004	445.1200883854841
1268.0	7.7845398	445.1200744213486
1269.0	7.7908793	445.12008486217957
1270.0	7.797219	445.12006502072404
1271.0	7.8035606	445.12009854807815
1272.0	7.8099043	445.12008591168336
1273.0	7.8162459	445.1201063334042
1274.0	7.8225917	445.1200451627684
1275.0	7.8289313	445.12014542167043
1276.0	7.835277	445.12008430754037
1277.0	7.8416187	445.1200822899582
1278.0	7.8479664	445.12017765167195
1279.0	7.8543101	445.1202125240498
1280.0	7.8606582	445.1201662801195
1281.0	7.8669997	445.1201448941108
1282.0	7.8733455	445.12006161477825
1283.0	7.8796892	445.1201423976212
1284.0	7.8860371	445.1201540821015
1285.0	7.892385	445.1200260625599
1286.0	7.8987308	445.1201319978553
1287.0	7.9050766	445.12007719910576
1288.0	7.9114243	445.1201274600233
1289.0	7.9177679	445.12009670757584
1290.0	7.9241116	445.12007541857093
1291.0	7.9304576	445.1201892949772
1292.0	7.9368034	445.1200587982592
1293.0	7.9431471	445.12017107311175
1294.0	7.9494929	445.1200840212269
1295.0	7.9558389	445.120129092153
1297.0	7.9630344	445.12015171889834
1298.0	7.9693802	445.12021590351094
1299.0	7.975726	445.1201239427235
1300.0	7.9820739	445.1200325778706
1301.0	7.9884197	445.12009674165
1302.0	7.994757	445.12001276895404
1303.0	8.0011152	445.1201318671491
1304.0	8.007461	445.12026740386426
1305.0	8.013807	445.12017157973867
1306.0	8.0201548	445.12008574824495
1307.0	8.026501	445.1200809951083
1309.0	8.0337089	445.1200726649265
1310.0	8.0400568	445.1201565277202
1311.0	8.0464026	445.120050174921
1312.0	8.0527484	445.1200563240416
1313.0	8.0590941	445.1201577540791
1314.0	8.0654399	445.12006499778823
1315.0	8.0717857	445.1200836782848
1316.0	8.0781313	445.12007187611823
1317.0	8.0844751	445.12017460365524
1318.0	8.0908188	445.1201478246739
1319.0	8.0971688	445.1201036729002
1320.0	8.1035167	445.12001835161885
1321.0	8.1098625	445.12010108842117
1322.0	8.1162062	445.1200974583369
1323.0	8.122552	445.1200284995439
1324.0	8.1288978	445.1201345941133
1325.0	8.1352415	445.1201384104352
1326.0	8.1415873	445.1200285765644
1327.0	8.1479308	445.12012035628425
1328.0	8.1542766	445.1199916284
1329.0	8.1606226	445.12003715390466
1330.0	8.1669683	445.12011714782506
1331.0	8.1733287	445.1202308908638
1332.0	8.1796579	445.12008812270307
1333.0	8.1860015	445.1201128932214
1334.0	8.1923473	445.1201080693919
1335.0	8.1986973	445.1201278291777
1336.0	8.205041	445.1200842213238
1337.0	8.2113887	445.12017732434094
1338.0	8.2177262	445.1200623708539
1339.0	8.22407	445.1201016474835
1340.0	8.2304158	445.1201003519016
1341.0	8.2367616	445.12012942925077
1342.0	8.2431074	445.1200931744153
1343.0	8.2494531	445.1202100438221
1344.0	8.255799	445.12004703236994
1345.0	8.2621468	445.12011356061095
1346.0	8.2684926	445.1200928844347
1347.0	8.2747778	445.1201692173451
1348.0	8.281184	445.12021171718106
1349.0	8.2875277	445.12022012358887
1350.0	8.2938716	445.1201649496199
1351.0	8.3002174	445.1202154351349
1352.0	8.3065631	445.12018664650986
1353.0	8.3129089	445.12014206479955
1354.0	8.3192547	445.12011669560144
1355.0	8.3256026	445.12002040079966
1356.0	8.3319484	445.1201176481499
1357.0	8.3382921	445.1201120289611
1358.0	8.3446419	445.12002752269615
1359.0	8.3509877	445.1201763051088
1360.0	8.3573378	445.1200645564641
1361.0	8.3636773	445.1200987059643
1362.0	8.3700231	445.120081737862
1363.0	8.3763668	445.1200721112178
1364.0	8.3827167	445.1200653540702
1365.0	8.3890584	445.119965509771
1366.0	8.3954125	445.1201523384977
1367.0	8.4017499	445.1200825661224
1368.0	8.4080935	445.1200799474135
1370.0	8.4152894	445.12000503614973
1371.0	8.4216331	445.12001292949145
1372.0	8.4279829	445.12009329405464
1373.0	8.4343266	445.12012750428556
1374.0	8.4406809	445.1202427883322
1375.0	8.4470225	445.1201744755914
1376.0	8.4533683	445.12020898249267
1377.0	8.4597141	445.12017780115195
1378.0	8.4660641	445.12004609394376
1379.0	8.4724036	445.1200764834911
1380.0	8.4787473	445.12005416421397
1381.0	8.4850931	445.1200627402502
1382.0	8.4914387	445.1200588760432
1383.0	8.4977803	445.1201070861359
1384.0	8.5041262	445.12015643873417
1385.0	8.5104741	445.12012714525827
1386.0	8.5168199	445.1201378714843
1387.0	8.5231657	445.1200828105511
1388.0	8.5295115	445.1201241277452
1389.0	8.5358552	445.1201497866497
1390.0	8.542201	445.12015224332055
1391.0	8.5485468	445.1201444707701
1392.0	8.5548945	445.1202201307328
1393.0	8.5612403	445.1201325822655
1394.0	8.5675966	445.12009021642893
1395.0	8.5739403	445.12013405420686
1396.0	8.5802861	445.1201192220368
1397.0	8.5866319	445.12011851806784
1398.0	8.5929777	445.12007161873424
1399.0	8.5993235	445.12011707853895
1400.0	8.6056693	445.12000721731135
1401.0	8.6120192	445.1201338243177
1402.0	8.6183629	445.12007792211125
1403.0	8.6247085	445.120025242593
1404.0	8.6310543	445.12015316360396
1405.0	8.6373982	445.12001016927843
1406.0	8.6437461	445.1201090368259
1407.0	8.650096	445.1200277509644
1408.0	8.6564355	445.1200751738806
1409.0	8.6627813	445.1201253309318
1410.0	8.669125	445.1200901340167
1411.0	8.6754729	445.1200767161289
1412.0	8.6818229	445.1200062485426
1413.0	8.6881685	445.1201447597572
1414.0	8.6945122	445.1199958098805
1415.0	8.7008561	445.1199815320737
1416.0	8.7071997	445.12006926981053
1417.0	8.7135434	445.11998693829565
1418.0	8.7198872	445.12001889436226
1419.0	8.726235	445.1200801711774
1420.0	8.7325787	445.11998792945803
1421.0	8.7389266	445.1200565803448
1422.0	8.7452703	445.12000479035663
1423.0	8.7516243	445.12005312192935
1424.0	8.7579679	445.1200312261487
1425.0	8.7643139	445.1201322889435
1426.0	8.7706576	445.1200313790693
1427.0	8.7770034	445.1200454424713
1428.0	8.7833513	445.12012854256193
1429.0	8.7896991	445.1200672061997
1430.0	8.796047	445.12005979120227
1431.0	8.8023865	445.12007609265856
1432.0	8.8087344	445.120048171091
1433.0	8.8150802	445.12008594392785
1434.0	8.82143	445.1200584668318
1435.0	8.8277737	445.1201564556158
1436.0	8.8341259	445.12005923947146
1437.0	8.8404634	445.1201170653395
1438.0	8.8468112	445.1200402620946
1439.0	8.8531591	445.1201011514149
1440.0	8.859507	445.12007779441785
1441.0	8.8658548	445.12005934937275
1442.0	8.8722027	445.12004060005466
1443.0	8.8785485	445.1200341320075
1444.0	8.8848941	445.1200910670535
1445.0	8.8912399	445.1200462974204
1446.0	8.8975838	445.1200608253157
1447.0	8.9039275	445.1200861324446
1448.0	8.9102774	445.12004280900686
1449.0	8.916619	445.1201513674538
1450.0	8.9229648	445.1200497286747
1451.0	8.9293106	445.12000705681913
1452.0	8.9356585	445.1201488175526
1453.0	8.9420022	445.12004471373496
1454.0	8.9483499	445.1200144484958
1455.0	8.9546957	445.1201118588457
1456.0	8.9610394	445.1201030574302
1457.0	8.9673916	445.12002376616704
1458.0	8.9737374	445.1201169683189
1459.0	8.9800894	445.12015027645606
1460.0	8.986431	445.12008370023057
1461.0	8.9927747	445.1201083569713
1462.0	8.9991205	445.1201395277062
1463.0	9.0054704	445.1200095558718
1464.0	9.0118121	445.120079279291
1465.0	9.0181577	445.11999803975056
1466.0	9.0245014	445.12012655565076
1467.0	9.0308453	445.12014785021535
1468.0	9.0371911	445.12002189345327
1469.0	9.0435368	445.12002374113524
1470.0	9.0498826	445.1201997159535
1471.0	9.0562284	445.12014311596494
1472.0	9.0625763	445.12011464770086
1473.0	9.06892	445.1200439254205
1474.0	9.0752679	445.12002091642466
1475.0	9.0816135	445.1200790069669
1476.0	9.0879572	445.1200306250575
1477.0	9.0943073	445.12012542097295
1478.0	9.1006531	445.1200911797469
1479.0	9.1069989	445.1201228846437
1480.0	9.1133447	445.12006966366425
1481.0	9.1196904	445.1200620264727
1482.0	9.1260383	445.12012720491026
1483.0	9.1323841	445.1200133231537
1484.0	9.138732	445.11999984572395
1485.0	9.1450776	445.1201740684358
1486.0	9.1514296	445.12002903866085
1487.0	9.1577733	445.1200111427888
1488.0	9.1641235	445.12011953854227
1489.0	9.1704671	445.1201066815317
1490.0	9.1768213	445.12012122138765
1491.0	9.1831608	445.1200162911876
1492.0	9.1895045	445.12002760975497
1493.0	9.1958482	445.12003953181903
1495.0	9.2030419	445.12007273198685
1496.0	9.2093856	445.1200810083573
1497.0	9.2157335	445.1200379124462
1498.0	9.2220897	445.12001700455926
1499.0	9.2284333	445.12007201669013
1500.0	9.2347811	445.12005413995246
1501.0	9.2411228	445.12013742783
1503.0	9.2483185	445.12004479826123
1504.0	9.2546622	445.1200907231449
1505.0	9.2610144	445.1200344078807
1506.0	9.2673602	445.12009295632214
1507.0	9.273706	445.1200924955243
1508.0	9.2800518	445.120072881418
1509.0	9.2863975	445.1201591168464
1510.0	9.2927454	445.1201317378774
1511.0	9.2990912	445.1199088849223
1512.0	9.3054412	445.1200795630553
1513.0	9.3117806	445.12000285768596
1514.0	9.3181263	445.1200923038996
1515.0	9.3244681	445.1200716920495
1516.0	9.3308118	445.1200571941743
1517.0	9.3371576	445.12011621060657
1518.0	9.3435096	445.11992062700574
1519.0	9.3498495	445.1199922192923
1521.0	9.3570428	445.1200533814404
1522.0	9.3633886	445.1201551875819
1523.0	9.3697344	445.1200952423529
1524.0	9.3760802	445.1200431842855
1525.0	9.3824281	445.1201264633819
1526.0	9.3887864	445.12005972138127
1527.0	9.3951278	445.1201265958608
1528.0	9.4014799	445.120067556767
1529.0	9.4078175	445.1200815877766
1530.0	9.4141653	445.1200717161099
1531.0	9.4205091	445.12006254264253
1532.0	9.4269444	445.11996410504196
1533.0	9.4332881	445.11994519338396
1534.0	9.4396339	445.12009934153434
1535.0	9.4459776	445.1199916290533
1536.0	9.4523234	445.12004990395184
1537.0	9.4586713	445.12003286252707
1538.0	9.4649961	445.12007121615085
1539.0	9.4713731	445.1200860355417
1540.0	9.477717	445.12015629783866
1541.0	9.4840627	445.1200241908858
1542.0	9.4905752	445.12009178573857
1543.0	9.496921	445.12011220611714
1544.0	9.5032668	445.12013522195286
1545.0	9.5096146	445.12002762883907
1546.0	9.5159604	445.1200998659571
1547.0	9.5223062	445.1199723624794
1548.0	9.528652	445.1200738254666
1549.0	9.5349976	445.1199839994479
1550.0	9.5413455	445.1200841026298
1551.0	9.5476956	445.12006984029074
1552.0	9.5540435	445.1200699067704
1553.0	9.5603893	445.1200024896806
1554.0	9.566735	445.1200012819949
1555.0	9.5730811	445.11999001694636
1557.0	9.5802745	445.12005927319984
1558.0	9.5866224	445.12005234944087
1559.0	9.5929745	445.12008634017985
1560.0	9.5993182	445.120022377037
1561.0	9.605666	445.12004347091744
1562.0	9.6120118	445.1200364617484
1563.0	9.6183616	445.1199752236557
1564.0	9.6247053	445.12008467171404
1565.0	9.6310512	445.1200464181251
1566.0	9.6373991	445.1201146634241
1567.0	9.6437449	445.1200947730031
1568.0	9.6500886	445.12003962120696
1569.0	9.6564365	445.12014590672925
1570.0	9.6627843	445.1199871158458
1571.0	9.6691322	445.1200872407881
1572.0	9.6754863	445.1201054859803
1573.0	9.6818278	445.1200749635912
1574.0	9.6881715	445.1202097494929
1575.0	9.6945154	445.12009342754715
1576.0	9.7008632	445.1200058652883
1577.0	9.707209	445.12007601911074
1578.0	9.7135548	445.1201145883667
1579.0	9.7198985	445.1200499672305
1580.0	9.7262464	445.1199879851117
1581.0	9.7325922	445.1200566997699
1582.0	9.73894	445.1200521068787
1583.0	9.7452856	445.1199877134448
1584.0	9.7516314	445.11993967524853
1585.0	9.7579772	445.12002573238493
1586.0	9.7643232	445.1200620785575
1587.0	9.7706669	445.12005693852973
1588.0	9.7770127	445.12000962197004
1589.0	9.7833584	445.1200544359513
1590.0	9.7897084	445.1199652340878
1591.0	9.7960542	445.1200764453668
1592.0	9.8024083	445.12006879929277
1593.0	9.8087562	445.1201238856835
1594.0	9.8151018	445.120021713222
1595.0	9.8214455	445.12004885409857
1596.0	9.8277894	445.1200129894681
1597.0	9.8341372	445.12006127552246
1598.0	9.8404851	445.1200726599985
1599.0	9.8468413	445.1200112036101
1600.0	9.8531767	445.12000535587174
1601.0	9.8595246	445.1199719262801
1602.0	9.8658682	445.11996303533783
1603.0	9.8722182	445.12006479816336
1604.0	9.8785597	445.12009088952385
1605.0	9.8849117	445.1200187882129
1606.0	9.8912514	445.1200544651464
1607.0	9.8975993	445.12001849537467
1608.0	9.9039471	445.1199885009955
1609.0	9.9102929	445.1199470607409
1610.0	9.9166387	445.12008326009015
1611.0	9.9229866	445.1199918177311
1612.0	9.9293365	445.1199800700918
1613.0	9.9356844	445.12001310667824
1614.0	9.9419675	445.12005465882015
1615.0	9.9483758	445.11996427866444
1616.0	9.9547216	445.12012544486646
1617.0	9.9610697	445.12002019718545
1618.0	9.9674154	445.1199726968959
1619.0	9.9737633	445.1200724556329
1620.0	9.9801091	445.1199661217033
1621.0	9.9864549	445.12006303879923
1622.0	9.9928007	445.12004105832295
1623.0	9.9991485	445.119951207875
1624.0	10.005496	445.1199888270333
1625.0	10.011846	445.1199959328789
1626.0	10.018194	445.1199616297711
1627.0	10.02454	445.1200696244197
1628.0	10.030888	445.12001359186695
1629.0	10.037232	445.12004512758375
1630.0	10.043584	445.12007767450274
1631.0	10.049923	445.1200460347839
1632.0	10.056269	445.11998909343356
1633.0	10.062615	445.1199513547264
1634.0	10.068963	445.1199041493314
1635.0	10.075306	445.11997403243976
1636.0	10.081652	445.1200381157919
1638.0	10.088846	445.1200326836509
1639.0	10.095191	445.12002919808276
1640.0	10.101546	445.11993321426814
1641.0	10.107879	445.12002330131503
1642.0	10.114225	445.11997896543363
1643.0	10.120568	445.11992524207807
1644.0	10.126916	445.1199373542069
1645.0	10.133258	445.12002619265166
1646.0	10.139608	445.11998733196754
1647.0	10.145947	445.1199402189524
1648.0	10.152291	445.12001536719197
1649.0	10.158635	445.12001333478463
1650.0	10.164978	445.11998372809546
1651.0	10.171322	445.1199765952439
1652.0	10.17767	445.11997323005636
1653.0	10.184016	445.1199321964205
1654.0	10.190362	445.12012489737873
1655.0	10.196707	445.12001444980643
1656.0	10.203051	445.11999508246015
1657.0	10.209397	445.11991902969015
1658.0	10.215743	445.1199814093376
1659.0	10.222088	445.11998527521934
1660.0	10.228436	445.120047524192
1661.0	10.23478	445.1200757184908
1662.0	10.241124	445.12004905644864
1663.0	10.247468	445.1200395076765
1664.0	10.253757	445.119989386688
1665.0	10.260157	445.1199573964772
1666.0	10.266503	445.1200061730681
1667.0	10.272846	445.1199601277093
1668.0	10.279192	445.12001676317766
1669.0	10.285544	445.12001826391446
1670.0	10.291886	445.11993472770666
1671.0	10.298234	445.1199869580586
1672.0	10.304578	445.1200140348113
1673.0	10.310932	445.1200210345793
1674.0	10.317269	445.12000213245125
1675.0	10.323619	445.12002987126385
1676.0	10.329956	445.12004718919025
1677.0	10.336302	445.12005326437765
1678.0	10.342648	445.1199497818319
1679.0	10.348998	445.1200585410721
1680.0	10.355342	445.12004881809384
1681.0	10.361687	445.12004983756634
1682.0	10.368031	445.1199931607262
1683.0	10.374377	445.119943755854
1684.0	10.380723	445.12002463846227
1685.0	10.387069	445.1200413935405
1686.0	10.393414	445.1200230101882
1687.0	10.399758	445.1198960786854
1688.0	10.406104	445.11998937072974
1689.0	10.412454	445.1199908499439
1690.0	10.418795	445.1200163781145
1691.0	10.425141	445.1200456240138
1692.0	10.431487	445.1199911937165
1693.0	10.437831	445.1199924736883
1694.0	10.444176	445.12000607351183
1695.0	10.45052	445.11995309084966
1696.0	10.456866	445.1199008215791
1697.0	10.463212	445.1199954871648
1698.0	10.469562	445.1199318524726
1699.0	10.475903	445.11994913426406
1700.0	10.482257	445.11996254708225
1701.0	10.488601	445.12001750983853
1702.0	10.494949	445.1198810279393
1703.0	10.501293	445.11995054517234
1704.0	10.507649	445.11994560766743
1705.0	10.513988	445.1200227247933
1706.0	10.520334	445.1199751423893
1707.0	10.526678	445.12001927581554
1708.0	10.533024	445.11994347253574
1709.0	10.539367	445.11992718976484
1710.0	10.545711	445.11993691024315
1711.0	10.552057	445.11997815814595
1712.0	10.5584	445.11991254115765
1713.0	10.564744	445.11997795291785
1714.0	10.57109	445.1199977281387
1715.0	10.577436	445.1200118498987
1716.0	10.58378	445.11997910339664
1717.0	10.590125	445.1199464143485
1718.0	10.596473	445.12007090698154
1719.0	10.602819	445.12003541435496
1720.0	10.609165	445.12000330947257
1721.0	10.615508	445.1199940739404
1722.0	10.621852	445.12001192129543
1723.0	10.628198	445.1199499386857
1724.0	10.634544	445.11997446030085
1725.0	10.64089	445.1199960211548
1726.0	10.647235	445.1199859533873
1727.0	10.653585	445.1199506272481
1728.0	10.659927	445.12002443686373
1729.0	10.666156	445.12005975219967
1730.0	10.672602	445.1200364092677
1732.0	10.679798	445.1199144514381
1733.0	10.686143	445.11993358377975
1734.0	10.692491	445.1199766460997
1735.0	10.698837	445.1199909096331
1736.0	10.705183	445.1199816916704
1737.0	10.711529	445.1199678589975
1738.0	10.717877	445.11992262602666
1739.0	10.724193	445.11994408983753
1740.0	10.730572	445.11997582794794
1741.0	10.736926	445.11998354553236
1742.0	10.743268	445.11994054273384
1743.0	10.74961	445.1199263142254
1744.0	10.755957	445.11995938579315
1745.0	10.762305	445.1200295466864
1746.0	10.768653	445.1199572712939
1747.0	10.774988	445.1200070746013
1748.0	10.781341	445.1200320994324
1749.0	10.787695	445.1200413145839
1750.0	10.794032	445.1200269674477
1751.0	10.800378	445.11994385955796
1752.0	10.806724	445.12003622398976
1753.0	10.812847	445.1201436848106
1754.0	10.81942	445.11994340832473
1755.0	10.825753	445.119990551
1756.0	10.832111	445.1200278327141
1757.0	10.838455	445.11997586105946
1758.0	10.844803	445.11991768337674
1759.0	10.851148	445.1199451409051
1760.0	10.857494	445.1199635820331
1761.0	10.86385	445.1199263092311
1762.0	10.870198	445.11992482240436
1763.0	10.876544	445.11988799950524
1764.0	10.882879	445.11992905399023
1765.0	10.889236	445.119870322933
1766.0	10.895581	445.1200565410764
1767.0	10.901925	445.11999444184937
1768.0	10.908271	445.11998306692715
1769.0	10.914615	445.11998085066676
1770.0	10.920963	445.1199523495248
1771.0	10.927308	445.1199436378753
1772.0	10.933654	445.11997376638277
1773.0	10.94	445.11995911412345
1774.0	10.946348	445.11989802393805
1775.0	10.952689	445.1199660016066
1776.0	10.959035	445.1200396129053
1777.0	10.965381	445.12000031046654
1778.0	10.971729	445.1199519851605
1779.0	10.977991	445.1200571481431
1780.0	10.984316	445.1200397721944
1781.0	10.990764	445.1200631802046
1782.0	10.99711	445.12003662187266
1783.0	11.003456	445.1199305435356
1784.0	11.009804	445.1199480563148
1785.0	11.016149	445.119951949987
1786.0	11.022493	445.11996804696395
1787.0	11.028839	445.1200234367855
1788.0	11.035187	445.1200430144973
1789.0	11.041532	445.1199172706593
1790.0	11.047887	445.1199313196216
1791.0	11.054234	445.11999667296254
1792.0	11.06058	445.1200021805548
1793.0	11.066924	445.1199513997528
1794.0	11.073272	445.1199686293316
1795.0	11.07962	445.12001846529256
1796.0	11.085965	445.12002833734107
1797.0	11.092324	445.11996992465185
1798.0	11.098657	445.12004747166924
1799.0	11.105001	445.1200172191704
1800.0	11.111347	445.1200143749647
1801.0	11.117694	445.1199688587772
1802.0	11.124036	445.1200227714968
1803.0	11.130386	445.1199781376741
1804.0	11.136725	445.1199626273423
1805.0	11.143069	445.1201132210548
1806.0	11.149413	445.12011824006254
1807.0	11.155759	445.1199649758617
1808.0	11.162102	445.1200176684207
1809.0	11.168446	445.11991435365053
1810.0	11.17479	445.1199710018487
1811.0	11.18114	445.1199703360809
1812.0	11.187483	445.1200621423574
1813.0	11.193827	445.1199910224545
1814.0	11.200171	445.1200788049199
1815.0	11.206515	445.1200745360582
1816.0	11.212858	445.1199094943948
1817.0	11.219206	445.1199838006027
1818.0	11.22555	445.12006509755764
1819.0	11.2319	445.11996113639333
1820.0	11.238241	445.1199769970162
1821.0	11.244587	445.1199132965369
1822.0	11.250933	445.12001182913207
1823.0	11.257256	445.1199083796319
1824.0	11.263485	445.1199931126183
1826.0	11.270681	445.11985489267647
1827.0	11.277027	445.11991310089417
1828.0	11.283374	445.1199666678181
1829.0	11.289722	445.12001538675213
1830.0	11.296062	445.1199285982322
1831.0	11.302412	445.1200181246203
1832.0	11.308741	445.1199440740799
1833.0	11.315099	445.11989543582183
1834.0	11.321447	445.1199879232608
1835.0	11.327793	445.11999824973554
1836.0	11.334139	445.1200006538402
1837.0	11.340484	445.1199621459561
1838.0	11.346832	445.11985890499835
1839.0	11.353178	445.1197696827821
1840.0	11.359526	445.1199973069835
1841.0	11.365874	445.1199350727425
1842.0	11.372222	445.11998340367194
1843.0	11.378574	445.12001448262566
1844.0	11.384919	445.12002600782114
1845.0	11.391263	445.11998537454565
1846.0	11.397609	445.12003446842544
1847.0	11.403955	445.1199642866326
1848.0	11.410301	445.11996140946246
1849.0	11.416646	445.1199777430111
1850.0	11.422994	445.1199355145495
1851.0	11.42934	445.1199610402812
1852.0	11.435686	445.11997538594824
1853.0	11.442031	445.1199370884734
1854.0	11.448377	445.1199197910907
1855.0	11.454725	445.1199630560739
1856.0	11.461077	445.12002201222435
1857.0	11.467415	445.12004465390953
1858.0	11.473761	445.12004535244
1859.0	11.480104	445.11992759394474
1860.0	11.486452	445.1198941721068
1861.0	11.492798	445.1199997045343
1862.0	11.499143	445.11997816929113
1863.0	11.505489	445.12000723094974
1864.0	11.511839	445.11994364268946
1865.0	11.518187	445.1200105644634
1866.0	11.524531	445.11994243836455
1867.0	11.530879	445.1199990907064
1868.0	11.537227	445.11994713933416
1869.0	11.543575	445.1199200207666
1870.0	11.54992	445.11995011764924
1871.0	11.556266	445.1199546017885
1872.0	11.562614	445.1200167464525
1873.0	11.56896	445.12000089429847
1874.0	11.575305	445.1200296974031
1875.0	11.581649	445.11993348230004
1876.0	11.587997	445.1199250960857
1877.0	11.594347	445.1200036813184
1878.0	11.600693	445.1200519996792
1879.0	11.607051	445.12000348886403
1880.0	11.613382	445.119952535684
1881.0	11.619728	445.1198963275712
1882.0	11.626076	445.1199878338825
1883.0	11.632355	445.1200314305733
1884.0	11.638767	445.1199289377493
1885.0	11.645118	445.1199094831163
1886.0	11.651459	445.11994954290805
1887.0	11.657805	445.11998145231877
1888.0	11.664153	445.1199011507934
1889.0	11.670501	445.1199689019523
1890.0	11.676849	445.1200457593415
1891.0	11.683194	445.1199707114113
1892.0	11.68954	445.1199734649676
1893.0	11.69584	445.1200087484015
1894.0	11.702138	445.11997117645814
1895.0	11.70858	445.11993386798594
1896.0	11.714925	445.11991651615784
1897.0	11.721282	445.11996642066663
1898.0	11.727627	445.1200398835374
1899.0	11.733971	445.12003853165066
1900.0	11.740319	445.11991135617643
1901.0	11.746815	445.1198865047622
1902.0	11.753175	445.11996467487216
1903.0	11.759517	445.1199463365246
1904.0	11.765858	445.1199768506024
1905.0	11.7722	445.1199569915991
1906.0	11.778521	445.1199989164483
1907.0	11.784844	445.1199989048
1908.0	11.791223	445.1199125471027
1910.0	11.798348	445.11997558759015
1911.0	11.804756	445.1199559222845
1912.0	11.811102	445.11999245520434
1913.0	11.817443	445.1199852994465
1914.0	11.823791	445.1199572726477
1915.0	11.830125	445.1199727852197
1916.0	11.836466	445.11992866681396
1917.0	11.842812	445.11997867522956
1918.0	11.849158	445.11990681103737
1919.0	11.855499	445.11994221366785
1920.0	11.861843	445.119903075169
1921.0	11.868189	445.11999371844104
1922.0	11.874535	445.1200308567347
1923.0	11.88088	445.12001802210176
1924.0	11.887226	445.11996989996675
1925.0	11.893574	445.11992350600957
1926.0	11.89992	445.1199829202703
1927.0	11.906253	445.1199947040072
1928.0	11.912615	445.12002194883775
1929.0	11.918959	445.1198892651349
1930.0	11.92528	445.1199903583588
1931.0	11.931657	445.11993494786594
1932.0	11.938005	445.11988006340573
1933.0	11.944349	445.1199269478929
1934.0	11.950694	445.11986930294216
1935.0	11.957044	445.1198395074452
1936.0	11.963313	445.1200657672204
1937.0	11.969742	445.1200362684422
1938.0	11.976082	445.11998363846874
1939.0	11.982425	445.119969348755
1940.0	11.988767	445.11990877554507
1941.0	11.995109	445.11997635518776
1942.0	12.00145	445.12004810343666
1943.0	12.0078	445.11998183339733
1944.0	12.01414	445.11993649259546
1945.0	12.020479	445.1199460346939
1946.0	12.026821	445.12003380375955
1947.0	12.033158	445.1199060384453
1948.0	12.039506	445.11991347921116
1949.0	12.045846	445.11989979623905
1950.0	12.052187	445.11992666605977
1951.0	12.058527	445.12002258196026
1952.0	12.064869	445.12001882921356
1953.0	12.07121	445.11998838039506
1954.0	12.077552	445.1199681469239
1955.0	12.083896	445.11997532835903
1956.0	12.090239	445.11998682122487
1957.0	12.096554	445.1199042680842
1958.0	12.102925	445.1199883557881
1959.0	12.109266	445.1199809423055
1960.0	12.115608	445.11997318966377
1961.0	12.121939	445.11994811669973
1962.0	12.128291	445.11998091763434
1963.0	12.134637	445.1199280558992
1964.0	12.140978	445.1199188587813
1965.0	12.14732	445.11988228504697
1966.0	12.153662	445.1199094445846
1967.0	12.160014	445.1199352517085
1968.0	12.166355	445.11991466087443
1969.0	12.172695	445.1199608698606
1970.0	12.179036	445.1199464426179
1971.0	12.185376	445.1200365978375
1972.0	12.191716	445.11992420508204
1973.0	12.198055	445.11989679977063
1974.0	12.204395	445.1199270389195
1975.0	12.210738	445.11993671835074
1976.0	12.217095	445.11999783425125
1977.0	12.223436	445.11999143183215
1978.0	12.229786	445.1199839528544
1979.0	12.236126	445.1199121550923
1980.0	12.242469	445.1199125269133
1981.0	12.248813	445.12006863778777
1982.0	12.255161	445.1199665248343
1983.0	12.261503	445.12005276783555
1984.0	12.26785	445.11987216286656
1985.0	12.274186	445.1198894716959
1986.0	12.280432	445.12001832372613
1987.0	12.286882	445.1200811534289
1988.0	12.293225	445.120063099301
1989.0	12.299571	445.1200072093316
1990.0	12.305917	445.11982811433876
1991.0	12.312262	445.1199557039246
1992.0	12.31861	445.11997060446174
1993.0	12.324954	445.11999311542394
1994.0	12.331302	445.1199313983319
1995.0	12.337421	445.12012750279774
1996.0	12.344008	445.1199769930966
1997.0	12.350352	445.119980373088
1998.0	12.3567	445.1200032529827
1999.0	12.363046	445.1200163323459
2000.0	12.369391	445.1199763188523
2001.0	12.375735	445.12000767738
2002.0	12.382081	445.12004037500327
2003.0	12.388431	445.11995655304867
2004.0	12.394777	445.11995296609075
2005.0	12.401127	445.11992857246605
2006.0	12.40747	445.12001448135993
2007.0	12.413816	445.1200144776902
2008.0	12.420162	445.1199661747387
2009.0	12.42651	445.1199507742186
2010.0	12.432853	445.1200056277547
2011.0	12.439197	445.1199497981517
2012.0	12.445539	445.1199609414991
2013.0	12.451882	445.11996463260783
2014.0	12.458226	445.1199449271962
2015.0	12.464574	445.1200298238562
2016.0	12.47092	445.120044267482
2017.0	12.477266	445.1199200988972
2018.0	12.483611	445.1198838518016
2019.0	12.489959	445.1199957422382
2020.0	12.496303	445.1199974328842
2021.0	12.502649	445.1200315139411
2022.0	12.508992	445.11996826601035
2023.0	12.515338	445.11998068722784
2024.0	12.521686	445.11997865696463
2025.0	12.528042	445.11994142861005
2026.0	12.534388	445.11991024130634
2027.0	12.54073	445.11996621966415
2028.0	12.547082	445.1199035751397
2029.0	12.553428	445.12008908453436
2030.0	12.559777	445.1199853059295
2031.0	12.566125	445.11999901735965
2032.0	12.572475	445.1200369000363
2033.0	12.578815	445.1200156391634
2034.0	12.585161	445.1199896357397
2035.0	12.591506	445.11992195787843
2036.0	12.597858	445.119945750392
2037.0	12.604202	445.11989765505393
2038.0	12.610554	445.1199985591494
2039.0	12.616896	445.1199189641456
2040.0	12.623244	445.1200007636316
2041.0	12.629587	445.11991007816135
2042.0	12.635933	445.11997341646935
2043.0	12.642279	445.11990263505317
2044.0	12.648623	445.1199373873821
2045.0	12.65497	445.11993122274015
2046.0	12.661318	445.11992584057333
2047.0	12.667664	445.1200574346165
2048.0	12.67401	445.11988218200753
2049.0	12.680358	445.11997667925533
2050.0	12.686706	445.119906682708
2051.0	12.693051	445.11993486285536
2052.0	12.699395	445.1198936795665
2053.0	12.705741	445.11991374171885
2054.0	12.712085	445.11995004505576
2055.0	12.718433	445.1199367198472
2056.0	12.72478	445.11995143760356
[truncated: 4,495 more rows]
