# Supplementary material for: RawBeans: A Simple, Vendor-Independent, Raw-Data Quality-Control Tool
Source: J Proteome Res. 2021 Mar 4;20(4):2098–104. doi: 10.1021/acs.jproteome.0c00956 (PMC8041395; doi:10.1021/acs.jproteome.0c00956)
Supplement: Supplementary file 1 — pr0c00956_si_002.zip [file pr0c00956_si_002.zip › RawBeans_report/resources/QEP2LC6_HeLa_50ng_251120_02-mass-deviation-matrix.tsv]

scan	retention	445.12003
1.0	0.0029530472	445.1198188356074
2.0	0.0096698668	445.11972432420185
3.0	0.016009099	445.11974841524096
4.0	0.022315366	445.11961592898376
5.0	0.028632083	445.1195478086993
6.0	0.034986081	445.11963087314604
7.0	0.041344347	445.1194826103777
8.0	0.047660981	445.11942983968265
9.0	0.054050599	445.1193878795551
10.0	0.060427533	445.11946632549234
11.0	0.066810666	445.1193541498217
12.0	0.073304366	445.1196735681967
13.0	0.079645982	445.11978339301356
14.0	0.085991934	445.1197783281101
15.0	0.092335648	445.11977042342363
16.0	0.098685597	445.11978045507794
17.0	0.10503138	445.11981758817393
18.0	0.1113751	445.11988888280166
19.0	0.11772088	445.1197905415476
20.0	0.12406458	445.11971027060736
21.0	0.13041036	445.11951939874274
22.0	0.13675808	445.1195358788471
23.0	0.14310388	445.11941076847023
24.0	0.14944773	445.11939527492524
25.0	0.15579353	445.1193534639369
26.0	0.1621395	445.1197012071234
29.0	0.17084755	445.11988033984113
30.0	0.17719333	445.1197570800322
31.0	0.18353271	445.11987603886246
32.0	0.18987851	445.1197609221489
33.0	0.19621403	445.1198261636623
34.0	0.2025598	445.11982272616495
35.0	0.2088931	445.1198125266705
36.0	0.21523263	445.11981946509326
37.0	0.22157216	445.1198101342834
38.0	0.22791171	445.1198284826862
39.0	0.23425122	445.11978739721786
40.0	0.24059495	445.11980033843116
41.0	0.24693016	445.11987448902596
42.0	0.25327387	445.11983756496585
43.0	0.25960942	445.11952544219383
44.0	0.26595725	445.1194523746757
45.0	0.27228843	445.11948412296863
46.0	0.27863006	445.1195044096001
47.0	0.28496961	445.11939492128505
48.0	0.29131122	445.11946474910087
49.0	0.29765077	445.1195255932024
50.0	0.30399238	445.1194789212283
51.0	0.31033176	445.11941815749594
52.0	0.31667131	445.11936210911955
53.0	0.32300891	445.119394560013
54.0	0.32934846	445.1193087912744
55.0	0.33568798	445.11936182354765
56.0	0.3420296	445.1193068366093
57.0	0.34837333	445.1191216675309
58.0	0.35471493	445.11901874978554
59.0	0.36105447	445.11905894362
60.0	0.36739398	445.1190746892671
61.0	0.37373338	445.11901462022155
62.0	0.38007293	445.1191206863574
63.0	0.38641038	445.11904114950084
64.0	0.39275007	445.11920057424084
65.0	0.39909166	445.1190510754336
66.0	0.4054333	445.11923780752005
67.0	0.41177492	445.1191648849604
68.0	0.41811861	445.11905676093653
69.0	0.42445815	445.1189545478604
70.0	0.43079978	445.1210872446199
71.0	0.43713932	445.12111502123213
72.0	0.44348495	445.118935833078
73.0	0.4498224	445.11911454099607
74.0	0.45616002	445.11916827701555
75.0	0.46250162	445.1190294150885
76.0	0.46884117	445.12106103447223
77.0	0.4751807	445.1209855271982
78.0	0.48152232	445.118965877245
79.0	0.48786185	445.1190106052324
80.0	0.49420348	445.121086205515
81.0	0.50054718	445.1209672420026
82.0	0.50688656	445.1210196381745
83.0	0.51323651	445.12100032164915
84.0	0.51957205	445.12108737428434
85.0	0.5259199	445.1189643028358
86.0	0.53225945	445.12101979733745
87.0	0.53860522	445.1210930322938
88.0	0.54493852	445.1191947198038
89.0	0.55128016	445.1210505959823
90.0	0.5576197	445.12103397353883
91.0	0.56396756	445.12097674332074
92.0	0.57030693	445.1210238371412
93.0	0.57665692	445.1209243090893
94.0	0.58299452	445.12111402713856
95.0	0.5893403	445.1210067946634
96.0	0.59568608	445.1190899691014
97.0	0.60203187	445.11909182182194
98.0	0.60837765	445.1191343460455
99.0	0.61472345	445.12112361625867
100.0	0.62106923	445.12086096016213
101.0	0.62741502	445.1209317028188
102.0	0.63375853	445.1208879439179
103.0	0.64010225	445.12102133268337
104.0	0.64644405	445.11897980158756
105.0	0.65278775	445.1208573575961
106.0	0.65913561	445.12101244716894
107.0	0.6654814	445.12095357764406
108.0	0.6718251	445.1209760961085
109.0	0.67817923	445.12090740153775
110.0	0.68452502	445.1209233995448
111.0	0.69087078	445.1209021500157
112.0	0.6972145	445.11892425339727
113.0	0.70355596	445.1190104963408
114.0	0.70989967	445.1190275204172
115.0	0.71624353	445.12100870839555
116.0	0.72259765	445.12091587189923
117.0	0.72893718	445.12092131226586
118.0	0.73528088	445.120887146766
119.0	0.74162462	445.12110939979794
120.0	0.74796827	445.119084026939
121.0	0.75431406	445.120912914764
122.0	0.76067028	445.12087946972537
123.0	0.76700756	445.12087003907396
124.0	0.77335127	445.11895550531415
125.0	0.77969305	445.12090171164266
126.0	0.78603678	445.1210974910415
127.0	0.79238047	445.1208977966671
128.0	0.79872625	445.12085455509526
129.0	0.80502616	445.12083471520543
130.0	0.81135532	445.12098456770354
131.0	0.8177386	445.1208934994915
132.0	0.8240427	445.120873379243
133.0	0.83040708	445.12086671713234
134.0	0.83679037	445.12089762548095
135.0	0.84313633	445.1208703002424
136.0	0.84948211	445.1208402739054
137.0	0.85582791	445.120953952715
138.0	0.86214661	445.1209736258847
139.0	0.8685299	445.1209470851392
140.0	0.8748736	445.1208597319594
141.0	0.8812173	445.12090031765445
142.0	0.88756308	445.1208337377775
143.0	0.89390663	445.12091417915246
144.0	0.90025033	445.120915573737
145.0	0.90655862	445.1208092567108
146.0	0.91293996	445.120886471904
147.0	0.91929618	445.11893344119767
148.0	0.92563575	445.12101982210464
149.0	0.9319836	445.12089816499963
150.0	0.9383273	445.1208663593045
151.0	0.94464188	445.1208312994058
152.0	0.95100012	445.12071458238006
153.0	0.95736465	445.1208847170393
154.0	0.96371028	445.1209215006947
155.0	0.97005606	445.1208715773601
156.0	0.97636658	445.12096061230113
157.0	0.98274153	445.12075798149357
158.0	0.98908731	445.12083783634654
159.0	0.99543313	445.1208982874336
160.0	1.001756	445.1208734093501
161.0	1.0081247	445.12087158975464
162.0	1.0144434	445.12087688405586
163.0	1.0207871	445.1208618868584
164.0	1.0271202	445.12087105707377
165.0	1.0335035	445.1208588664597
166.0	1.0398057	445.12087435992277
167.0	1.0462057	445.12089465000025
168.0	1.0525514	445.1208354242171
169.0	1.0588972	445.12088104655083
170.0	1.065243	445.12083709783434
171.0	1.0715867	445.1209011521565
172.0	1.0779304	445.12079710989036
173.0	1.0841658	445.12083069197354
174.0	1.0906052	445.12081057001967
175.0	1.0968363	445.12082775364513
176.0	1.1032302	445.12075773411044
177.0	1.1096614	445.1208414236917
178.0	1.1159822	445.12087514023267
179.0	1.1223509	445.12087470250555
180.0	1.1286384	445.1208197554434
181.0	1.1350425	445.1209055577946
182.0	1.1413883	445.1208998179936
183.0	1.1476299	445.12078434757285
184.0	1.154011	445.1209129909821
185.0	1.1603484	445.12089241336156
186.0	1.1666525	445.1207780479205
187.0	1.1730047	445.12086881601454
188.0	1.1793692	445.12080394506904
189.0	1.1857755	445.1209031270792
190.0	1.1921087	445.1208668079321
191.0	1.1983941	445.1208241039016
192.0	1.2047857	445.12079949680714
193.0	1.2110919	445.1208646901607
194.0	1.2174294	445.120880034274
195.0	1.2237125	445.12094411141345
196.0	1.2301833	445.1207754237721
197.0	1.2364188	445.12083770517506
198.0	1.2427896	445.1208529436582
199.0	1.2490541	445.12080096558043
200.0	1.2554124	445.12089732309795
201.0	1.2618853	445.1207852072949
202.0	1.2681936	445.12096468071786
203.0	1.2744852	445.1209389504754
204.0	1.280831	445.1208571736655
205.0	1.2872162	445.12086647396114
206.0	1.2935745	445.12089063957745
207.0	1.2999413	445.12080248905835
208.0	1.3061557	445.1208541508364
209.0	1.312562	445.12087530070374
210.0	1.3189807	445.12080996480546
211.0	1.3252515	445.12080169644616
212.0	1.3315973	445.1208104053205
213.0	1.3379639	445.1208294108034
214.0	1.3442743	445.1207642677946
215.0	1.3507534	445.12079033126645
216.0	1.3570511	445.12084072599293
217.0	1.3632906	445.12098247181615
218.0	1.3696574	445.1207722319419
219.0	1.3759387	445.1209413714908
220.0	1.3824428	445.12085087932473
221.0	1.3886218	445.1209384489342
222.0	1.395051	445.1208551620818
223.0	1.4013697	445.12087288705
224.0	1.4077029	445.12089891796484
225.0	1.4140861	445.12084083674466
226.0	1.4203881	445.1208662205693
227.0	1.4267277	445.120999238076
228.0	1.4331549	445.12087268521685
229.0	1.4394548	445.12085011945356
230.0	1.4457735	445.12082211435524
231.0	1.4521152	445.12092478242926
232.0	1.458438	445.1209935047306
233.0	1.4649275	445.12079054144584
234.0	1.4712171	445.12084794267383
235.0	1.477492	445.12094114175926
236.0	1.4838398	445.12092093248896
237.0	1.4902105	445.1208909098569
238.0	1.4965606	445.1208901375572
239.0	1.5028543	445.1209471638009
240.0	1.5092272	445.12089493178524
241.0	1.5156897	445.1208031746518
242.0	1.5219521	445.1207993876339
243.0	1.5283937	445.12102450936794
244.0	1.5347187	445.12096580678605
245.0	1.5410832	445.12090071994226
246.0	1.5473039	445.12091187428445
247.0	1.5536309	445.12090370260245
248.0	1.5599041	445.1209042794492
249.0	1.5664601	445.12092295996615
250.0	1.5728059	445.12098882761177
251.0	1.5790413	445.1207497257868
252.0	1.5853641	445.1209510681909
253.0	1.5916515	445.1208048362241
254.0	1.5981932	445.12096070364225
255.0	1.6045099	445.12074060998674
256.0	1.6107076	445.12085978681864
257.0	1.6170721	445.1208941784021
258.0	1.6234097	445.12096429571164
259.0	1.6298367	445.12080828680246
260.0	1.636145	445.1208511150954
261.0	1.6425887	445.12084652045996
262.0	1.6489554	445.12086335778673
263.0	1.655174	445.1208104629073
264.0	1.6616449	445.1208965424889
265.0	1.6678989	445.1208503522475
266.0	1.6741739	445.1209160157416
267.0	1.6805758	445.12087162113755
268.0	1.6868071	445.12090610479675
269.0	1.6931802	445.1208507127783
270.0	1.699607	445.1207703905023
271.0	1.705851	445.1209886131681
272.0	1.7123882	445.12079024928397
273.0	1.7185902	445.12087630165547
274.0	1.724913	445.1208447901091
275.0	1.7312713	445.1208343409468
276.0	1.7375964	445.12083608606366
277.0	1.7438961	445.1208148712187
278.0	1.7502232	445.12092134786985
279.0	1.7566566	445.1209989853182
280.0	1.7629794	445.1208753560116
281.0	1.7692922	445.1208465288069
282.0	1.7756276	445.1209080468486
283.0	1.7820793	445.12087856181375
284.0	1.7885356	445.12087146314866
285.0	1.7946857	445.12084275544976
286.0	1.8010375	445.12092062729783
287.0	1.8074311	445.12089268882164
288.0	1.8138269	445.1208733157372
289.0	1.819979	445.12095937271556
290.0	1.8263937	445.12085045770306
291.0	1.8328727	445.1209065040332
292.0	1.8392706	445.1210191566376
293.0	1.8454581	445.12084031353714
294.0	1.8517394	445.12085088439306
295.0	1.8581559	445.1208042785368
296.0	1.8645496	445.1209819501121
297.0	1.8707433	445.12086473014574
298.0	1.8773181	445.12092894181603
299.0	1.8834765	445.1208278528773
300.0	1.8897225	445.1209083169891
301.0	1.8961785	445.1209076949647
302.0	1.9025056	445.1208511023317
303.0	1.9088492	445.12086440564525
304.0	1.9151638	445.12090033308505
305.0	1.9214804	445.12084090707435
306.0	1.9279345	445.1209395187397
307.0	1.9342907	445.1209006766724
308.0	1.9405843	445.12097433829456
309.0	1.9470426	445.1208242896203
310.0	1.9533156	445.1207749973854
311.0	1.9595157	445.1209575485565
312.0	1.9659863	445.12090135707916
313.0	1.9722137	445.1209207519804
314.0	1.9786174	445.1209828743651
315.0	1.9850237	445.1209787528747
316.0	1.9912884	445.12091928735305
317.0	1.997709	445.1208766113253
318.0	2.0038859	445.12087384764476
319.0	2.0102714	445.120839110155
320.0	2.0166734	445.1207997772325
321.0	2.0229027	445.12094153464875
322.0	2.029209	445.12096884534964
323.0	2.0355546	445.12089613030963
324.0	2.0419753	445.12078359978835
325.0	2.0482211	445.12083367602963
326.0	2.0545608	445.12091587135086
327.0	2.0608668	445.1208628715806
328.0	2.0671731	445.1209914341838
329.0	2.0734879	445.120865353582
330.0	2.0798084	445.1208509804549
331.0	2.086148	445.1209504665412
332.0	2.09245	445.1208549402513
333.0	2.0988147	445.12087942805863
334.0	2.1051189	445.12096179609034
335.0	2.111521	445.1208393402336
336.0	2.1178311	445.12089640034196
337.0	2.1242517	445.1209333983247
338.0	2.1306079	445.12079832825475
339.0	2.136858	445.1208496696731
340.0	2.1431249	445.12088218999094
341.0	2.1495807	445.1209880931572
342.0	2.1557829	445.1210241878197
343.0	2.1620767	445.12089230635536
344.0	2.1684726	445.12085044507154
345.0	2.174839	445.12078348638863
346.0	2.1811184	445.1208332300637
347.0	2.1875242	445.1207970236312
348.0	2.1939574	445.1208728635084
349.0	2.2002575	445.12082001114237
350.0	2.2065682	445.1208771817191
351.0	2.2130866	445.1209127947156
352.0	2.2192948	445.12090304303075
353.0	2.2255742	445.1208984604175
354.0	2.2319512	445.12096000459474
355.0	2.238328	445.12093649175466
356.0	2.2446054	445.12084970853795
357.0	2.250907	445.1209337163595
358.0	2.2573444	445.12088393845056
359.0	2.2637027	445.12089314936134
360.0	2.2699677	445.12090357799065
361.0	2.2762989	445.120837236433
362.0	2.2826819	445.12085252573036
363.0	2.2889215	445.12091754540484
364.0	2.2952403	445.12085292338344
365.0	2.3017817	445.12096297194137
366.0	2.3080796	445.12082656533914
367.0	2.3143421	445.12095758217606
368.0	2.3207898	445.12083965750696
369.0	2.3269398	445.12092316900413
370.0	2.3333172	445.12086123143234
371.0	2.3396044	445.12092258083754
372.0	2.3458859	445.12090620088156
373.0	2.3523336	445.12094449791607
375.0	2.3591773	445.12079526556494
376.0	2.3654648	445.12094301462776
378.0	2.3723294	445.12097831174214
379.0	2.3785457	445.1208589677777
380.0	2.3848353	445.12099335279675
381.0	2.3911229	445.120953450794
382.0	2.3975456	445.1209251478549
383.0	2.4038872	445.12090584042284
384.0	2.4100562	445.1209709144671
385.0	2.4163621	445.1209265231669
386.0	2.4226434	445.12090441431155
387.0	2.4289497	445.120931335
388.0	2.4352185	445.12095175111483
389.0	2.4415435	445.1209666206492
390.0	2.4480078	445.1209886007665
391.0	2.4543368	445.1208825383342
392.0	2.460693	445.12098536219577
393.0	2.4670826	445.1208195701727
394.0	2.473312	445.12092681209464
395.0	2.479587	445.1209068796784
396.0	2.4858784	445.12091441622516
397.0	2.4922263	445.1208885343088
398.0	2.4985576	445.1209262910963
399.0	2.5048764	445.12092925698926
400.0	2.5111802	445.12084160745684
401.0	2.5174509	445.1209652222428
402.0	2.5238779	445.12097709612783
403.0	2.5302009	445.12077152377634
404.0	2.5364865	445.120884943033
405.0	2.542772	445.1208978997045
406.0	2.549126	445.12088714330605
407.0	2.5554384	445.12084505658544
408.0	2.5617383	445.1208951745159
409.0	2.5680654	445.12100790293965
410.0	2.5743756	445.1209531394753
411.0	2.5807088	445.12087369340634
412.0	2.5869941	445.12091682004285
413.0	2.5933484	445.12096685827044
414.0	2.5996652	445.12083456859835
415.0	2.6059714	445.1209388684601
416.0	2.6122712	445.12092954825295
417.0	2.6185356	445.1208589252189
418.0	2.6248419	445.1209329015444
419.0	2.6312274	445.1209154391805
420.0	2.6375583	445.1208904897605
421.0	2.6438542	445.12087968805673
422.0	2.6502524	445.12095616746944
423.0	2.6565771	445.1209057489218
424.0	2.6628002	445.1209963180417
425.0	2.6691397	445.1209156585829
426.0	2.675479	445.12095148716156
427.0	2.6816958	445.1209093200161
428.0	2.6880185	445.12094756691425
430.0	2.694879	445.1208334563579
431.0	2.7011456	445.12086661425593
432.0	2.7074829	445.12097084934453
433.0	2.7137495	445.1208342143451
434.0	2.7200578	445.12084833665386
435.0	2.7263474	445.1208273025145
436.0	2.7326808	445.12090447335885
437.0	2.7390309	445.12094073924516
438.0	2.7455014	445.12091491277675
439.0	2.7516996	445.12090609023625
440.0	2.7579388	445.120926942458
441.0	2.7643303	445.120833588866
442.0	2.7707491	445.1208598527945
443.0	2.777095	445.1208657963243
444.0	2.7833535	445.12087281712184
445.0	2.7896782	445.12094680381716
446.0	2.7959595	445.1208445927222
447.0	2.8022926	445.1208550245515
448.0	2.8086116	445.1208804511134
449.0	2.8148782	445.12086635814273
450.0	2.8211907	445.1208155789793
451.0	2.8275402	445.1207850598848
452.0	2.8337131	445.12092401892653
453.0	2.8399634	445.1208163437768
455.0	2.8467047	445.12075838522975
456.0	2.8529278	445.1208980793444
457.0	2.8592276	445.12088960308233
458.0	2.865586	445.1208212608559
459.0	2.8718881	445.1209248549892
460.0	2.8781631	445.1208864683729
462.0	2.8850027	445.1209901471115
463.0	2.8912837	445.12094359812596
464.0	2.8975981	445.12099532968136
465.0	2.9038855	445.1209221752416
466.0	2.9101462	445.12093466971083
467.0	2.916442	445.12097298310647
468.0	2.9227396	445.12100268906636
469.0	2.9290542	445.12104537539113
470.0	2.9353918	445.1210193679919
471.0	2.9417335	445.120854949977
472.0	2.948019	445.12074830238
478.0	2.9603309	445.1190058036394
489.0	2.9818225	445.1192606237577
500.0	3.0017456	445.1208310571117
505.0	3.0130058	445.1207956389941
510.0	3.0244158	445.1208516140421
511.0	3.0307241	445.12087986216346
512.0	3.037147	445.1209326598161
513.0	3.0435095	445.1208403606319
514.0	3.0498554	445.1209709442847
515.0	3.0561553	445.1209598600125
516.0	3.0625303	445.1210204234049
517.0	3.0688948	445.1210295508379
518.0	3.0751241	445.12099856916
519.0	3.0813408	445.1210072410192
520.0	3.0878216	445.12109360679665
521.0	3.0941486	445.12090037562217
522.0	3.1003718	445.1209662395874
523.0	3.1066968	445.1210088470373
524.0	3.1131093	445.11893316001715
525.0	3.1194197	445.12097618685493
526.0	3.1256569	445.1210517826396
527.0	3.1320236	445.12101129681906
528.0	3.1383838	445.12107207921844
529.0	3.1448359	445.1209527025612
530.0	3.1510442	445.1209936244121
531.0	3.1573627	445.12094309952437
532.0	3.1636691	445.1208966909039
533.0	3.16999	445.12089272854
534.0	3.1763504	445.12096868641146
535.0	3.1826627	445.1209660595689
536.0	3.189015	445.1208892392968
537.0	3.1952605	445.12088183768566
538.0	3.2015521	445.12100745723956
539.0	3.2078895	445.1209686225445
540.0	3.214227	445.1209432053293
541.0	3.2206268	445.1208317775724
542.0	3.226879	445.1208715645504
543.0	3.2331687	445.12083606796995
544.0	3.2394812	445.1209945444551
545.0	3.2458229	445.1209138129249
546.0	3.252152	445.12082874647245
547.0	3.2585583	445.12086231611613
548.0	3.2649329	445.12072819484894
549.0	3.2711911	445.12081664980116
550.0	3.2775432	445.12093362099085
551.0	3.2838286	445.1208223213866
552.0	3.2901267	445.1208098442781
553.0	3.2964265	445.12083974737965
554.0	3.3026806	445.1208887006594
555.0	3.3090182	445.1208668877673
556.0	3.3152973	445.1208341765955
557.0	3.3216369	445.1208438661409
558.0	3.3279388	445.12086917006997
559.0	3.3342323	445.12078878401036
560.0	3.3405406	445.12075015886086
561.0	3.3468531	445.1208873743747
562.0	3.3532575	445.12078195716435
563.0	3.3594762	445.1208542436441
564.0	3.3657697	445.1208094563522
565.0	3.3720156	445.1208286311195
566.0	3.3783302	445.1208173427617
567.0	3.3846802	445.12089083048454
569.0	3.3915007	445.1209471638061
570.0	3.3978089	445.1209404616383
571.0	3.4041297	445.1209329885941
572.0	3.4103215	445.1208997195085
573.0	3.4166026	445.1211231980126
574.0	3.4229068	445.1208603747093
575.0	3.4292067	445.1208359245045
576.0	3.43549	445.12079852863843
577.0	3.4417524	445.1207987604122
578.0	3.4479939	445.120835430617
579.0	3.454371	445.1207302149565
580.0	3.4606293	445.120762429925
581.0	3.4668752	445.1207749374089
582.0	3.4731522	445.12081611053213
583.0	3.4794835	445.1207471355293
584.0	3.4857065	445.12078258102656
585.0	3.4919836	445.120784685141
586.0	3.4982794	445.12080184536023
587.0	3.5046143	445.12069522942875
588.0	3.5108664	445.1207472002094
589.0	3.5171395	445.1207993289323
590.0	3.5234687	445.1207624581908
591.0	3.5297125	445.12073967543034
592.0	3.5359809	445.120848974727
593.0	3.5422893	445.1206416870058
594.0	3.5486268	445.12066926071225
595.0	3.5548622	445.1207963446519
596.0	3.5611641	445.1207301884556
597.0	3.5673806	445.12074903437804
598.0	3.5736702	445.1207226573129
599.0	3.5799286	445.12066247066156
600.0	3.5863015	445.12085424882724
601.0	3.592712	445.1206830166287
602.0	3.5989203	445.120751734409
603.0	3.6052202	445.1206732737529
604.0	3.6114679	445.1206418606041
605.0	3.6177364	445.1207162424708
606.0	3.624026	445.12065660889584
607.0	3.6303617	445.1206643716796
608.0	3.6366013	445.1207243370198
609.0	3.6428697	445.12074985561566
610.0	3.6491676	445.12073154204427
611.0	3.6555802	445.1206757734476
612.0	3.6617281	445.12077644774683
613.0	3.6679987	445.12075415654925
614.0	3.6742965	445.1206747974665
615.0	3.6805778	445.1207207835811
616.0	3.6868403	445.12074079299174
617.0	3.6931008	445.1207264842838
618.0	3.6994028	445.1205926075907
619.0	3.7056362	445.1206861224799
620.0	3.7118549	445.1208054544424
621.0	3.7181776	445.12066226418506
623.0	3.7250109	445.12061225453135
624.0	3.7312565	445.12057833505304
625.0	3.7375106	445.12064645377177
626.0	3.7437984	445.12073396302685
627.0	3.7501148	445.12058378841044
628.0	3.7563711	445.1207046193629
629.0	3.7627003	445.1206021180857
630.0	3.7689523	445.1206307551499
631.0	3.7753003	445.12054925672936
632.0	3.781552	445.12067229910593
633.0	3.7877539	445.12068277484235
634.0	3.7940644	445.1206628476244
635.0	3.800275	445.12064408294964
636.0	3.8065688	445.12063866226816
638.0	3.8133476	445.12073156699256
639.0	3.8196351	445.12067055024863
640.0	3.8258664	445.12060699874013
641.0	3.8321247	445.12058023123564
642.0	3.83836	445.1206550069039
643.0	3.8446557	445.12064715177814
644.0	3.8509826	445.12062945551384
645.0	3.857239	445.120685309232
646.0	3.8635349	445.12062141507596
647.0	3.8697703	445.12060490195785
648.0	3.8760766	445.12059386825484
649.0	3.8823203	445.1207131417423
650.0	3.8885617	445.12072927892166
651.0	3.894895	445.1205259298356
652.0	3.9011052	445.12068513930933
653.0	3.907326	445.1206850958971
654.0	3.9136513	445.120707498671
655.0	3.9198971	445.1206199091396
656.0	3.9262364	445.1206779761725
657.0	3.9325156	445.12061454296054
658.0	3.9388094	445.1205387634831
659.0	3.9450239	445.1206593297594
660.0	3.9513778	445.1205704955064
661.0	3.9576005	445.12067308077377
662.0	3.9638653	445.12064646615454
663.0	3.9701945	445.12059833673254
664.0	3.9763029	445.12071328234083
665.0	3.9826904	445.12047683288307
666.0	3.9888903	445.12054711953317
667.0	3.9951838	445.12050566886103
668.0	4.0014649	445.1205637275187
669.0	4.0077023	445.120654564134
670.0	4.0141235	445.12040679041917
671.0	4.0203005	445.1206623280466
672.0	4.0266005	445.1205896707192
673.0	4.0328377	445.1205122388833
674.0	4.0390502	445.12061065521056
675.0	4.0453982	445.1206034212708
676.0	4.0516336	445.12057360411717
677.0	4.0579104	445.1204707106877
678.0	4.0641873	445.12060669946936
679.0	4.0704707	445.1205412520883
680.0	4.0766875	445.1205638916381
681.0	4.0830333	445.1205451145665
682.0	4.089254	445.1205695642398
683.0	4.0954979	445.12062962144773
684.0	4.1017476	445.12057221795266
685.0	4.1081286	445.120493183179
686.0	4.114439	445.1205451029495
687.0	4.1206557	445.12050379877945
688.0	4.1269373	445.1205804523118
689.0	4.1332434	445.1205048265
690.0	4.1394369	445.12058736014103
691.0	4.1457515	445.1204027676013
692.0	4.1520411	445.12039768196735
693.0	4.1582828	445.12049045839484
694.0	4.1646137	445.1204773956468
695.0	4.1709553	445.12043546525433
696.0	4.1771263	445.12048941327475
697.0	4.1834158	445.1204738340906
698.0	4.1896658	445.12047175780896
699.0	4.1959242	445.12053186688655
700.0	4.2023013	445.120357075939
701.0	4.208526	445.1205223190826
702.0	4.2147028	445.12057074060874
703.0	4.2209653	445.1205185246512
704.0	4.2272719	445.1204726620485
705.0	4.2335698	445.12045942069443
706.0	4.2398239	445.12051277723765
707.0	4.2461382	445.12044368101033
708.0	4.2523966	445.1205710420457
709.0	4.258732	445.12046467978934
711.0	4.2655028	445.12059657642254
712.0	4.2718817	445.1203978107645
713.0	4.2780482	445.12055557221134
714.0	4.2843753	445.1203843780569
715.0	4.290588	445.1205357017529
716.0	4.2968192	445.1205369513635
717.0	4.3031359	445.1204580608645
718.0	4.3094773	445.12041650608705
720.0	4.3161044	445.12057573469684
721.0	4.3224316	445.1203721266885
723.0	4.3290482	445.1206577236783
724.0	4.3353878	445.12049286864914
725.0	4.3416499	445.1204517282127
726.0	4.3478623	445.12053882701446
727.0	4.3542581	445.1203554156204
728.0	4.3604771	445.12046398056043
729.0	4.3667396	445.12051939670806
730.0	4.3730229	445.1204489791403
731.0	4.3792997	445.12050740786134
732.0	4.3855935	445.1204947849857
733.0	4.3918164	445.1205845886143
734.0	4.3981037	445.12055083863817
735.0	4.4043453	445.12048914227364
736.0	4.4109849	445.1205241067185
737.0	4.4174494	445.1205621808076
738.0	4.4237952	445.12061393947545
739.0	4.4299121	445.12061266749674
740.0	4.4363451	445.12061278475
741.0	4.4426037	445.1206333141438
742.0	4.4489888	445.1207396053895
743.0	4.4553344	445.12068710878003
744.0	4.4615803	445.1207219776436
746.0	4.4684805	445.1207099584399
747.0	4.4747925	445.12070428834505
748.0	4.4811696	445.12079298886385
749.0	4.4875949	445.12073896649474
751.0	4.4945884	445.12084313069613
752.0	4.5009133	445.1207720340424
753.0	4.5072008	445.1208265546803
754.0	4.5136071	445.12076548169847
756.0	4.5206151	445.1207711433471
757.0	4.5268155	445.12083312939467
758.0	4.5331131	445.12076498029546
759.0	4.5394006	445.1208125287544
760.0	4.5457381	445.1208099083556
761.0	4.5520235	445.1208251714754
762.0	4.5583569	445.12079679455223
763.0	4.5647273	445.120903471603
764.0	4.5710189	445.12077097983064
765.0	4.5772712	445.1207534402888
766.0	4.5835941	445.1208256692165
767.0	4.5898336	445.1208710958438
768.0	4.5961442	445.12084148304933
769.0	4.6024378	445.12086610082883
770.0	4.6087521	445.1207990272993
771.0	4.6150708	445.1208022788488
772.0	4.6213978000000004	445.1207502178878
773.0	4.6275728	445.1208303831147
774.0	4.6340251	445.1208396457935
775.0	4.6403206	445.12085189677924
776.0	4.6466394	445.12082634728307
777.0	4.653029	445.12086120086025
778.0	4.6592936	445.12087150669544
779.0	4.6656624	445.1208900573658
780.0	4.6720558	445.1209178091163
781.0	4.6783892	445.120900852054
782.0	4.6846639	445.1207670810618
783.0	4.6909703	445.1208133394785
784.0	4.6973328	445.1207756232849
785.0	4.7036642	445.12087379854137
786.0	4.7099515	445.12085317449953
787.0	4.7162577	445.12081138059966
788.0	4.7225703	445.12075824334056
789.0	4.7288327	445.1208173797127
790.0	4.7351265	445.1208631286749
791.0	4.7414489	445.1207858052149
792.0	4.7476926	445.1209115861745
793.0	4.7540116	445.12088854718286
794.0	4.7602346	445.1208754002732
795.0	4.7665304	445.120804945566
796.0	4.7728032	445.12079307887194
797.0	4.7791467	445.12091155093947
798.0	4.7854864	445.12086300579296
799.0	4.7917488	445.12087291538234
800.0	4.7980632	445.12087315041276
801.0	4.8043799	445.12079366693763
802.0	4.8107343	445.1208279999607
803.0	4.8170299	445.1208339192803
804.0	4.8233882	445.1209006266493
805.0	4.8297716	445.12085472662545
806.0	4.8359923	445.1208290106177
807.0	4.8422527	445.120856856817
808.0	4.8486754	445.1208009363026
809.0	4.8549002	445.1208506468976
810.0	4.8612002	445.120797347062
811.0	4.8675398	445.12089935625835
812.0	4.8738505	445.12080311284404
813.0	4.8801189	445.12083526303775
814.0	4.8864856	445.12070509493964
815.0	4.892696	445.1208024581868
816.0	4.8990917	445.1209193557615
817.0	4.9054148	445.1208926182863
818.0	4.9118398	445.1208491600612
819.0	4.9182227	445.1208245841346
820.0	4.9244247	445.12081412284414
821.0	4.9307166	445.1208566963579
822.0	4.9372664	445.1208030699105
823.0	4.9433979	445.1208836452697
824.0	4.9496767	445.12080013498365
825.0	4.9559872	445.1207729844744
826.0	4.9624414	445.1208435476143
827.0	4.9688328	445.1207898757495
828.0	4.9751143	445.12085260478193
829.0	4.9813909	445.1208560634538
830.0	4.9876492	445.12076335265084
831.0	4.9939869	445.12080967574377
832.0	5.0002327	445.12075477663194
833.0	5.0065764	445.12086975826844
834.0	5.0128515	445.12076003025635
835.0	5.0191532	445.12087849309654
836.0	5.0254367	445.1208088363396
838.0	5.0324531	445.12084731639004
839.0	5.0387722	445.12078045740566
840.0	5.045001	445.1208276854392
841.0	5.0512216	445.1208365899476
842.0	5.0575551	445.12086737125196
843.0	5.0640009	445.12080260100964
844.0	5.0703073	445.1208017281198
845.0	5.0765886	445.12079011622296
846.0	5.0828883	445.12089094041045
847.0	5.0893154	445.1209250210327
848.0	5.0956445	445.1208533525973
849.0	5.1021068	445.12079915495815
850.0	5.1083504	445.1208730469047
851.0	5.1145839	445.1208468271439
852.0	5.1210504	445.1209058732575
853.0	5.1273568	445.12081650925745
854.0	5.1335318	445.12074955415636
855.0	5.1398088	445.1210070991401
856.0	5.1462922	445.12080245696336
857.0	5.1524543	445.1207743859874
858.0	5.1587878	445.12088193882397
859.0	5.1650833	445.12090314914997
860.0	5.1714104	445.1208551110676
861.0	5.1776062	445.1208988968406
862.0	5.183919	445.12078054269745
863.0	5.1902208	445.1208365554689
864.0	5.1965291	445.1209955604083
865.0	5.2028957	445.12097591977323
866.0	5.209298	445.12093572222443
867.0	5.215625	445.12083428119496
868.0	5.2219123	445.12088123222213
869.0	5.2281474	445.1208865210072
870.0	5.2345016	445.12086934352124
871.0	5.2408623	445.1208895686058
872.0	5.2471079	445.1208142264048
873.0	5.2533914	445.1209072944806
874.0	5.2596495	445.1208984737535
875.0	5.2661079	445.12073507124643
876.0	5.2722786	445.1209371682551
877.0	5.2785954	445.12082714372906
878.0	5.2849285	445.12093040948076
879.0	5.2912198	445.1208999886504
880.0	5.2975909	445.1208349670291
881.0	5.303872	445.1208546553847
882.0	5.3101826	445.1208547789438
883.0	5.3164701	445.1208062045459
884.0	5.3227784	445.12085108960395
885.0	5.3292613	445.1207370798719
886.0	5.3354615	445.12077378648786
887.0	5.3418175	445.1208017901426
888.0	5.3481051	445.1208590289276
889.0	5.3543928	445.1207978556469
890.0	5.3607174	445.1208465946181
891.0	5.3670195	445.1208812220764
892.0	5.3732987	445.12088090420366
893.0	5.3796112	445.1208121160089
894.0	5.3858966	445.1208539865972
895.0	5.3922797	445.1208377453163
896.0	5.3986755	445.12089076653047
897.0	5.4049795	445.1209222732532
898.0	5.4113712	445.1207716677658
899.0	5.4176006	445.12076132431844
900.0	5.4238693	445.12086910696286
901.0	5.4302358	445.1208469018435
902.0	5.4364482	445.12079024038536
903.0	5.442767	445.120812767911
904.0	5.4491754	445.12086992290216
905.0	5.4555524	445.1208015635875
906.0	5.4618353	445.12085568329206
907.0	5.4681228	445.1208903589463
908.0	5.4743938	445.120935480507
909.0	5.4807084	445.12076402925396
910.0	5.487	445.12079173286395
911.0	5.4933021	445.1208889556728
912.0	5.4996644	445.12087241365106
913.0	5.5059519	445.1208750672884
914.0	5.5122894	445.1207626873111
915.0	5.5185037	445.1209219095651
916.0	5.5248016	445.12083213388604
917.0	5.5311265	445.1208594459679
918.0	5.5373891	445.1208157491137
920.0	5.5442368	445.1208448613803
921.0	5.550539	445.1208039598177
922.0	5.5567724	445.12087600165495
923.0	5.5630888	445.12085604888466
924.0	5.5694055	445.12078974403846
925.0	5.5757097	445.12090487446835
926.0	5.581991	445.12087139706597
927.0	5.5882615	445.12079150055155
928.0	5.5946033	445.1208730623231
929.0	5.6008927	445.12086741949884
930.0	5.6072343	445.12083338353875
931.0	5.6135281	445.1207963320676
932.0	5.6198157	445.12085851339674
933.0	5.626147	445.12079728978966
934.0	5.6324425	445.1208582624281
935.0	5.6389466	445.12087327524
936.0	5.6452277	445.1208526167421
937.0	5.6515755	445.12090989541133
938.0	5.6579027	445.1208191150655
939.0	5.6641655	445.1207914150197
940.0	5.6704652	445.12082608871384
941.0	5.6767757	445.1208336772571
942.0	5.683011	445.1208052980884
943.0	5.6893611	445.1209134160988
944.0	5.6956941	445.12079006815225
945.0	5.7020503	445.12086980516426
946.0	5.7082793	445.1208786010715
947.0	5.7146106	445.1208674320745
948.0	5.720892	445.1208136520997
949.0	5.7273462	445.12084275385445
950.0	5.7336647	445.12076823106906
951.0	5.7400106	445.12077255962384
952.0	5.7462856	445.120820724
953.0	5.7526314	445.1209083974586
954.0	5.7589127	445.12085536995124
955.0	5.7652144	445.1208477072568
956.0	5.7714267	445.12085845804984
957.0	5.7778164	445.12087536247583
958.0	5.7842082	445.1207625593549
959.0	5.7904229	445.120859731111
960.0	5.7966582	445.1208233949608
961.0	5.8030142	445.12080718913387
962.0	5.8094017	445.1208405646503
963.0	5.8156851	445.1207863619445
964.0	5.8219327	445.12091167820716
965.0	5.8282744	445.1208205012926
966.0	5.8347349	445.12082457020574
967.0	5.8411097	445.12082383038546
968.0	5.8474429	445.12077901013157
969.0	5.8536556	445.1207988499357
970.0	5.859945	445.12085426731176
971.0	5.8663158	445.1208679771096
972.0	5.8725261	445.12078985312235
973.0	5.8789408	445.1208478752858
974.0	5.8852135	445.1208016240667
975.0	5.891528	445.12074396187876
976.0	5.8979221	445.1208178764204
977.0	5.90423	445.12093249857975
978.0	5.9106696	445.12082343290126
979.0	5.9167967	445.1208124036947
980.0	5.9231842	445.1208501711727
981.0	5.9296113	445.12078908581424
982.0	5.9360277	445.1208051698038
983.0	5.9422173	445.12086146299333
984.0	5.9484421	445.1207694126297
985.0	5.9548671	445.12091121380917
986.0	5.9612716	445.1207317266957
987.0	5.9674445	445.12082797092944
988.0	5.9738045	445.1208476444747
990.0	5.9807317	445.12081801026704
991.0	5.986994	445.120822235713
992.0	5.9933713	445.12090764997316
993.0	5.9996192	445.12082054745116
994.0	6.005873	445.12092727577976
995.0	6.0121481	445.1208819464075
996.0	6.0186041	445.12086413029846
997.0	6.0250811	445.12083428175384
998.0	6.0314269	445.12087075182814
999.0	6.0376249	445.12074479257586
1000.0	6.0438937	445.1208473933735
1001.0	6.050252	445.12076731770946
1002.0	6.0564874	445.12085203451363
1003.0	6.0628625	445.1208672065978
1004.0	6.0692062	445.12081057087346
1005.0	6.0754788	445.1207891724573
1006.0	6.0818287	445.12086648190956
1008.0	6.0887432	445.12078133031076
1009.0	6.0950265	445.12082728665234
1010.0	6.1013078	445.12090205823
1011.0	6.1077077	445.120876524359
1012.0	6.1139848	445.1207642955583
1013.0	6.1202911	445.1207825089738
1014.0	6.1266224	445.1208314570977
1015.0	6.1329161	445.12086590684146
1016.0	6.1393324	445.12088935946986
1017.0	6.1457115	445.12080374132563
1018.0	6.1519197	445.12080450085443
1019.0	6.1581448	445.12076997860834
1020.0	6.1644512	445.1208455281925
1021.0	6.1707116	445.1207946270553
1022.0	6.1772655	445.1208776031652
1023.0	6.1835386	445.12082392382484
1024.0	6.1897552	445.1208623999242
1025.0	6.1960654	445.1207986541474
1026.0	6.2023924	445.1208472917138
1027.0	6.2086818	445.1207767167622
1028.0	6.2149318	445.12088338052337
1029.0	6.221307	445.1207812610009
1030.0	6.22763	445.12089208314393
1031.0	6.2339091	445.12087334763567
1032.0	6.2402297	445.12081375613144
1033.0	6.246563	445.1207615942577
1034.0	6.2528796	445.12080095845937
1035.0	6.2592631	445.1209035298992
1036.0	6.2654985	445.12079294130416
1037.0	6.2718315	445.12088994734546
1038.0	6.2781334	445.1208593322177
1039.0	6.2844461	445.12084086172644
1040.0	6.2907191	445.1208500077399
1041.0	6.2970732	445.1208160990264
1042.0	6.3035645	445.1208888503893
1043.0	6.3097062	445.1207115665885
1044.0	6.3159437	445.12078401674785
1045.0	6.3222437	445.1208020673523
1046.0	6.3286352	445.12081971778366
1047.0	6.3349581	445.12081425390613
1048.0	6.3412291	445.12089956742113
1049.0	6.3474288	445.1209054061875
1050.0	6.3538914	445.12086192972737
1051.0	6.3603141	445.12082984535044
1052.0	6.3664912	445.12080921642195
1053.0	6.3728893	445.1207921746867
1054.0	6.3791202	445.12086756506574
1055.0	6.3854826	445.12074792059445
1056.0	6.3917597	445.12086308144023
1057.0	6.3980828	445.120825481081
1058.0	6.4043763	445.1208326661472
1059.0	6.4106765	445.12077300221875
1060.0	6.4169658	445.12079649335686
1061.0	6.4232638	445.1208086222271
1062.0	6.4296034	445.12079564936863
1063.0	6.4358492	445.1207907783655
1064.0	6.4421073	445.12083731026706
1065.0	6.4484717	445.1208014550909
1066.0	6.45478	445.12073260557935
1067.0	6.461024	445.1208824307602
1068.0	6.4673677	445.12086876930994
1069.0	6.4735823	445.12081561490135
1070.0	6.4799073	445.12088401945266
1071.0	6.4862278	445.12078248080564
1072.0	6.4926487	445.1208038264814
1073.0	6.4989423	445.12084546238486
1074.0	6.5052943	445.12084470206395
1075.0	6.5116151	445.12070767250293
1076.0	6.5178588	445.1208349033128
1077.0	6.5241213	445.120857601783
1078.0	6.5305691	445.12076068071246
1079.0	6.5368631	445.1208216924995
1080.0	6.5431797	445.1208180474001
1081.0	6.5494818	445.1208327032549
1082.0	6.5557711	445.12091136884567
1083.0	6.5621813	445.12078070400247
1084.0	6.5684334	445.120806508447
1085.0	6.5747688	445.1209015523026
1086.0	6.5811086	445.12073117922637
1087.0	6.5873791	445.1207752783576
1088.0	6.5936979	445.1207436521834
1089.0	6.5999875	445.12077059608777
1090.0	6.6063375	445.1208474116567
1091.0	6.6126248	445.1208759059261
1092.0	6.6189601	445.1208342794309
1093.0	6.6252142	445.1208563772579
1094.0	6.6315558	445.12083387392926
1095.0	6.6379478	445.120876725502
1096.0	6.6441457	445.12080770706854
1097.0	6.6504435	445.1208785221964
1098.0	6.6568766	445.12080896750996
1099.0	6.6631287	445.120746807423
1100.0	6.6694871	445.120779726733
1101.0	6.6759244	445.1207613552275
1102.0	6.6821242	445.1208686762208
1103.0	6.6885597	445.1207983595361
1104.0	6.6947802	445.12073469296575
1105.0	6.7010428	445.12083157669684
1106.0	6.707368	445.12079487024147
1107.0	6.713666	445.1208785517573
1108.0	6.7199346	445.1208055860279
1109.0	6.726251	445.1208812728527
1110.0	6.7325446	445.12082192887704
1111.0	6.7387925	445.1208104375041
1112.0	6.74513	445.1207554245319
1113.0	6.7513678	445.1207767644866
1115.0	6.7581923	445.12083685525084
1116.0	6.7644529	445.1207650276733
1117.0	6.7709446	445.1208701739511
1118.0	6.7772884	445.12080398354726
1119.0	6.7835172	445.1207881918306
1120.0	6.7898922	445.12090023577997
1121.0	6.7961735	445.12071701226984
1122.0	6.802511	445.1208590056666
1123.0	6.808817	445.1207386685609
1124.0	6.8150753	445.1208051032372
1125.0	6.8214172	445.1208282668184
1126.0	6.8277815	445.1208274145364
1127.0	6.8340649	445.1207949178534
1128.0	6.8404211	445.12070856441005
1129.0	6.8466858	445.1208026231197
1130.0	6.8529712	445.1207595849827
1131.0	6.859275	445.12080013726717
1132.0	6.865554	445.12076546932116
1133.0	6.8718561	445.1208523617642
1134.0	6.878146	445.1207843128598
1135.0	6.8846168	445.1208494333353
1136.0	6.8909625	445.12085092159697
1137.0	6.8971831	445.12085892992684
1138.0	6.9035205	445.1208072809859
1139.0	6.909779	445.1208414311305
1140.0	6.9161165	445.1208334304122
1141.0	6.9224665	445.1207674811594
1142.0	6.9288973	445.12089731400613
1143.0	6.9351348	445.12086223557907
1144.0	6.9413725	445.1207286231891
1145.0	6.9477014	445.12082387977324
1146.0	6.9540204	445.12082585954914
1147.0	6.9604826	445.12088460962525
1148.0	6.9667929	445.12096585989246
1149.0	6.9730556	445.1208215059773
1150.0	6.9793056	445.12079140542346
1151.0	6.9855991	445.1208373600174
1152.0	6.9919468	445.120761010919
1153.0	6.9983301	445.1208524667137
1154.0	7.0046511	445.1208140094924
1155.0	7.0109407	445.1208209053201
1156.0	7.0173303	445.12088218033165
1157.0	7.0235782	445.1208176872934
1158.0	7.0298946	445.12089511454667
1159.0	7.0361029	445.12083390760523
1160.0	7.0424821	445.12082977074095
1161.0	7.0488173	445.12085251510524
1162.0	7.055209	445.12086688368754
1163.0	7.0615509	445.1208007259572
1164.0	7.0677421	445.1207567545958
1165.0	7.0741088	445.1209002269478
1166.0	7.0805859	445.1207960308559
1167.0	7.0867674	445.1208621048507
1168.0	7.0930486	445.1207626113902
1169.0	7.0993524	445.12087039529774
1170.0	7.1057066	445.1208080831246
1171.0	7.1122334	445.12088692180606
1172.0	7.1185834	445.12088370231317
1173.0	7.1246504	445.12076064832735
1174.0	7.1309566	445.12089312331346
1175.0	7.137273	445.12076194164433
1176.0	7.1435668	445.1208324775634
1177.0	7.1499002	445.1208521308712
1178.0	7.1562752	445.1207955322316
1179.0	7.1625082	445.1208413617621
1180.0	7.1689413	445.1208659499201
1181.0	7.1751934	445.1207981496974
1182.0	7.181527	445.12077302543554
1183.0	7.1880059	445.12073769385586
1184.0	7.1942666	445.1208833955848
1185.0	7.200485	445.12085108144373
1186.0	7.2067787	445.12079313060127
1187.0	7.2131642	445.1208899850611
1188.0	7.2195059	445.1207516979937
1189.0	7.2258434	445.1208295867513
1190.0	7.232041	445.12078897736467
1191.0	7.2383991	445.12087212048937
1192.0	7.2447994	445.1207265983024
1193.0	7.2512117	445.1207724751277
1194.0	7.2575178	445.1208362225728
1195.0	7.2638762	445.12085384828043
1196.0	7.2702511	445.12074665233627
1197.0	7.276497	445.12082447070657
1198.0	7.2827198	445.1207810818195
1199.0	7.289201	445.1208891697507
1200.0	7.2954864	445.1207463426957
1201.0	7.3016988	445.1208098472134
1202.0	7.3080342	445.12082508227417
1203.0	7.3143052	445.1208058680367
1204.0	7.3207093	445.12078967405216
1205.0	7.3269945	445.1208055019816
1206.0	7.3333593	445.1208586443589
1207.0	7.3397257	445.12078870779317
1208.0	7.3459361	445.1207779423027
1209.0	7.3522817	445.12078560590896
1210.0	7.3585963	445.1207330740448
1211.0	7.3648629	445.1206651198347
1212.0	7.3712191	445.1208301760687
1213.0	7.3774775	445.12079094661715
1214.0	7.3836963	445.12081268993546
1215.0	7.3902314	445.12080763026637
1216.0	7.3965544	445.12080708680674
1217.0	7.40274	445.12077824089806
1218.0	7.4090604	445.1208732891467
1219.0	7.4153958	445.1207997718613
1220.0	7.4216083	445.1208635601204
1221.0	7.4279294	445.1208137364513
1222.0	7.4343314	445.120783773412
1223.0	7.4406561	445.1208549611288
1224.0	7.4468937	445.12077489122083
1225.0	7.4532873	445.12082642508176
1226.0	7.4596667	445.12075508981457
1227.0	7.465902	445.1207650317851
1228.0	7.4722434	445.12081406915684
1229.0	7.4788224	445.120781485519
1230.0	7.4847557	445.1209151321355
1231.0	7.4911287	445.1209665563883
1232.0	7.4974559	445.12081134694006
1233.0	7.5038559	445.12079160822964
1234.0	7.5101431	445.1207814106008
1235.0	7.5164494	445.120917172344
1236.0	7.5227098	445.1208809743912
1237.0	7.5290221	445.12085479112113
1238.0	7.5352929	445.12084850181463
1239.0	7.541714	445.1208855310062
1240.0	7.5479908	445.12083926597626
1241.0	7.5544636	445.1207214339635
1242.0	7.5607117	445.1208182960234
1243.0	7.567126	445.120739308124
1244.0	7.5733533	445.12086279124424
1245.0	7.5797093	445.12084687907947
1246.0	7.5859968	445.120836965781
1247.0	7.5923028	445.1207967958556
1248.0	7.5987965	445.1208714768904
1249.0	7.6050715	445.12077055720823
1250.0	7.6112964	445.120751072315
1251.0	7.617586	445.12077212181055
1252.0	7.6240404	445.1207914098323
1254.0	7.6309071	445.12075230200537
1255.0	7.6372404	445.12080797181096
1256.0	7.6435609	445.12087955222535
1257.0	7.6498547	445.12075010148953
1258.0	7.6561339	445.12085836934665
1259.0	7.6624752	445.1208487396986
1260.0	7.668869	445.12072603019806
1261.0	7.6750585	445.12085529207104
1262.0	7.6815627	445.1208094642209
1263.0	7.6878399	445.1208668572208
1264.0	7.6942543	445.12079535704675
1265.0	7.7004688	445.12082198712915
1266.0	7.7067729	445.12078044628737
1267.0	7.7131354	445.12080427386934
1268.0	7.7193708	445.12087200060364
1269.0	7.7258248	445.1207774747097
1270.0	7.7320602	445.1208396793246
1271.0	7.7384042	445.1207826981911
1272.0	7.7447997	445.1208966295161
1273.0	7.7510956	445.12084905969897
1274.0	7.7574206	445.12071838449236
1275.0	7.7636706	445.1207235322367
1276.0	7.770079	445.1208712871963
1277.0	7.7764577	445.12086871605067
1278.0	7.7827744	445.1207903837921
1279.0	7.7891599	445.12080231968287
1280.0	7.7953618	445.1208220426725
1281.0	7.8016181	445.12085661199524
1282.0	7.8079222	445.1207682214215
1283.0	7.8143201	445.12083456444265
1284.0	7.8206492	445.12074519876177
1285.0	7.8268908	445.1208593985271
1286.0	7.833291	445.12084584841966
1287.0	7.8395555	445.12081436665363
1288.0	7.8458385	445.12070998031123
1289.0	7.8521217	445.12078662480127
1290.0	7.8584282	445.12075985183
1291.0	7.8647697	445.12073175980584
1292.0	7.8711051	445.12074822389707
1293.0	7.8774323	445.12077723270966
1294.0	7.8839216	445.12070355516215
1295.0	7.8900863	445.12081064652847
1296.0	7.8964821	445.120806029924
1297.0	7.9028196	445.1207697251088
1298.0	7.9090422	445.1208438859956
1299.0	7.915342	445.1207644424432
1300.0	7.9216443	445.12083168678623
1301.0	7.927936	445.12082161509784
1302.0	7.9342214	445.12074207252294
1303.0	7.9406027	445.12061974703346
1304.0	7.9470335	445.12083179473177
1305.0	7.9532898	445.12075583549654
1306.0	7.9595524	445.1207062265981
1307.0	7.9659795	445.1207011265864
1308.0	7.9722522	445.120753616191
1309.0	7.9785813	445.120839774744
1310.0	7.9850917	445.12070464872784
1311.0	7.991298	445.12075626725317
1312.0	7.9976041	445.1208199320678
1313.0	8.0039022	445.1207923648142
1314.0	8.0102772	445.12071764289703
1315.0	8.0165311	445.1207597745149
1316.0	8.0228102	445.1207246793998
1317.0	8.0291766	445.1208454933714
1318.0	8.0354953	445.1207451781075
1319.0	8.0417957	445.12077149331463
1320.0	8.048129	445.12082267030576
1321.0	8.0544621	445.12080330850205
1322.0	8.060835	445.1207030053839
1323.0	8.0671121	445.1207836522951
1324.0	8.0734454	445.12081249044263
1325.0	8.0797743	445.1207705496734
1326.0	8.0861097	445.1208110014382
1327.0	8.0923241	445.1208041324748
1328.0	8.0986074	445.1208358857834
1329.0	8.1049785	445.1208685164352
1330.0	8.1112223	445.1207608096213
1331.0	8.1175345	445.12083265328033
1332.0	8.1238948	445.12090981817835
1333.0	8.1302782	445.12075481246
1334.0	8.1365241	445.12070648827813
1335.0	8.1428407	445.1207970503296
1336.0	8.1491738	445.12075692153985
1337.0	8.155459	445.12085970950346
1338.0	8.1616926	445.12082961364155
1339.0	8.1681405	445.12077107802224
1340.0	8.1743841	445.12083907086
1341.0	8.1806509	445.12085785782773
1342.0	8.1869196	445.1207309143511
1343.0	8.1933402	445.12082562864805
1344.0	8.1996672	445.1207801298217
1345.0	8.2059461	445.12080867696443
1346.0	8.212317	445.12071807387184
1347.0	8.2185962	445.1207331127826
1348.0	8.2248857	445.1207500096825
1349.0	8.2311837	445.1207730541869
1350.0	8.2374546	445.1208500094543
1351.0	8.2438129	445.1208304524458
1352.0	8.2502293	445.12088462538117
1353.0	8.2564212	445.1208751635092
1354.0	8.262748	445.1209015072754
1355.0	8.2691624	445.1207928029268
1356.0	8.2754124	445.12076369886836
1357.0	8.2817543	445.12079724925445
1358.0	8.2881314	445.1207894400876
1359.0	8.2944769	445.1208026747797
1360.0	8.3008144	445.12083779099515
1361.0	8.3070832	445.12079048457457
1362.0	8.3134228	445.12079793991944
1363.0	8.3197686	445.1208316968491
1364.0	8.3261619	445.1208172064202
1365.0	8.3323327	445.12079980431605
1366.0	8.3386869	445.1208082490923
1367.0	8.3449642	445.1207578292133
1368.0	8.3512851	445.1208195241707
1369.0	8.3577348	445.1208317309419
1370.0	8.3640326	445.120762362392
1371.0	8.3703826	445.12079303199965
1372.0	8.3767015	445.12083170178704
1373.0	8.3829306	445.1208144683153
1374.0	8.3892553	445.1207941231293
1375.0	8.3955593	445.1208696609314
1376.0	8.4018699	445.12084149987294
1377.0	8.4083012	445.1208464837725
1378.0	8.4145197	445.12079953978895
1379.0	8.4208865	445.1207657703218
1380.0	8.427228	445.1207594744053
1381.0	8.4335572	445.1207616450732
1382.0	8.4399405	445.1208729395576
1383.0	8.4461426	445.12078453751377
1384.0	8.4525069	445.1208700259623
1385.0	8.4588151	445.12077071514614
1386.0	8.4651444	445.1207492495981
1387.0	8.4716152	445.12080471015923
1388.0	8.477938	445.1207914836362
1389.0	8.4841361	445.12071873801585
1390.0	8.4904007	445.1208421289244
1391.0	8.4967984	445.12071688701405
1393.0	8.50369	445.1207493291298
1394.0	8.5101566	445.1207919117357
1395.0	8.5164482	445.12076595788034
1396.0	8.5226563	445.120753342045
1397.0	8.5289563	445.1207784168784
1398.0	8.5353689	445.12087566025167
1399.0	8.5416667	445.12081364328884
1400.0	8.547923	445.12077992642395
1401.0	8.5542	445.12084294134445
1402.0	8.5605187	445.12085763287695
1403.0	8.5668208	445.120797425899
1404.0	8.5732768	445.1207923365657
1405.0	8.5796019	445.1208224668353
1406.0	8.5858683	445.120891770085
1407.0	8.5921433	445.12084947707797
1408.0	8.5984601	445.1208016199977
1409.0	8.6048288	445.1208330049382
1410.0	8.6111476	445.1208011209803
1411.0	8.6174997	445.12076660049775
1412.0	8.6237494	445.12080834057815
1413.0	8.6300265	445.12077011630026
1414.0	8.6362786	445.1208654627982
1415.0	8.642718	445.12072316438787
1416.0	8.6492658	445.12078420536125
1417.0	8.6552304	445.12092679872916
1418.0	8.6616161	445.12080476736577
1419.0	8.6680741	445.12079033895293
1420.0	8.6743013	445.1207653450197
1421.0	8.6805805	445.12079086720126
1422.0	8.6868742	445.1207848169304
1423.0	8.6932325	445.12075309381726
1424.0	8.6994822	445.1207926788041
1425.0	8.70578	445.12080927048095
1426.0	8.7121508	445.12070569455875
1427.0	8.7184365	445.1207454406061
1428.0	8.7247427	445.12072128491627
1429.0	8.7311385	445.1208756390087
1430.0	8.7374112	445.1208125834976
1431.0	8.7437675	445.12080633830334
1432.0	8.7500652	445.1207320045309
1433.0	8.7563048	445.12075237681194
1434.0	8.7627214	445.1208523877305
1435.0	8.769017	445.12079237738806
1436.0	8.7752775	445.12083308548114
1437.0	8.7816756	445.1207870902609
1438.0	8.787936	445.1207792266526
1439.0	8.7942628	445.1208871434781
1440.0	8.8005773	445.12087803152986
1441.0	8.8068127	445.1209198312501
1442.0	8.8132378	445.1208577669872
1443.0	8.8195128	445.1208115473954
1444.0	8.8258271	445.1208297816357
1445.0	8.8322709	445.120823557256
1446.0	8.838427	445.12084267893124
1447.0	8.8449126	445.1209021337933
1448.0	8.8511105	445.1208102678647
1449.0	8.8574751	445.1208379658625
1450.0	8.8637706	445.1208556213393
1451.0	8.870156	445.12085430681554
1452.0	8.8763998	445.1207938535427
1453.0	8.8826412	445.120719922716
1454.0	8.8889766	445.12084567416406
1455.0	8.8954123	445.12077732041934
1456.0	8.9016415	445.12076469282385
1457.0	8.9079433	445.12076919299744
1458.0	8.9142682	445.12081136255836
1459.0	8.9206245	445.1208525964644
1460.0	8.9269558	445.1207924810744
1461.0	8.93326	445.12086247214245
1462.0	8.9396055	445.1208470319713
1463.0	8.9458553	445.12080730107573
1464.0	8.9521115	445.120872022948
1465.0	8.9584741	445.12085533488965
1466.0	8.9647368	445.1207873178054
1467.0	8.9710889	445.1208834424455
1468.0	8.9773427	445.1208254202746
1469.0	8.9836323	445.1208041964385
1470.0	8.989997	445.1208147941917
1471.0	8.9963595	445.12094226338485
1472.0	9.0027924	445.1207011554234
1473.0	9.0089632	445.1208173311158
1474.0	9.01533	445.1208191209181
1475.0	9.0215592	445.12078243959724
1476.0	9.0281052	445.12082173820755
1478.0	9.0349589	445.12086693370236
1479.0	9.0412381	445.1208237723866
1480.0	9.0475173	445.12080935112255
1481.0	9.0538027	445.12078148638324
1482.0	9.0601736	445.1208504489106
1483.0	9.0664965	445.1207900099378
1484.0	9.0728647	445.12081620531103
1485.0	9.0792085	445.1207588174396
1486.0	9.0854542	445.1207432774273
1487.0	9.0917397	445.12081172832274
1488.0	9.0980317	445.1207289543836
1490.0	9.104873	445.120726380961
1491.0	9.1111626	445.12091583965594
1492.0	9.1176064	445.120728903018
1493.0	9.1238312	445.1207885383501
1494.0	9.1300981	445.1207953967914
1495.0	9.1364731	445.1207514033914
1496.0	9.1427913	445.12082717456656
1497.0	9.1490893	445.12085347372886
1498.0	9.1553937	445.12079149710536
1499.0	9.1617145	445.12081835643704
1500.0	9.1680999	445.1207499999549
1502.0	9.1749851	445.1208745101841
1503.0	9.1812205	445.1207687863675
1504.0	9.1875456	445.1208603635902
1505.0	9.1939998	445.120788650905
1506.0	9.2004285	445.12083423923934
1507.0	9.206716	445.1208410777859
1508.0	9.2130536	445.12073157809147
1509.0	9.2192534	445.12081824789215
1510.0	9.2255179	445.1207939906416
1511.0	9.2319015	445.12078178140644
1512.0	9.2381866	445.1207114138383
1513.0	9.2445408	445.12080540812883
1514.0	9.2508949	445.1207135994342
1515.0	9.2570783	445.1208466609716
1516.0	9.263443	445.12088666483527
1517.0	9.26982	445.1208125039322
1518.0	9.2762112	445.1208099967498
1519.0	9.2825362	445.12064193851546
1520.0	9.288776	445.12080341289754
1521.0	9.2951841	445.12082597510084
1522.0	9.3014198	445.1208176820867
1523.0	9.3077089	445.1208090159304
1524.0	9.3140173	445.12085093969
1525.0	9.3203362	445.12090315411257
1526.0	9.3266862	445.1207527294159
1527.0	9.3330133	445.12082125943095
1528.0	9.3393419	445.12079099792584
1529.0	9.345669	445.1207529236045
1530.0	9.3519214	445.1207875830627
1531.0	9.3581921	445.1207995015455
1532.0	9.3645398	445.12076915744973
1533.0	9.3709171	445.12075269422
1534.0	9.3771501	445.12082637681436
1535.0	9.3834314	445.1208578662167
1536.0	9.3897398	445.12076715659686
1537.0	9.3961437	445.1208435622525
1538.0	9.4023958	445.12082202123963
1539.0	9.4087124	445.1208153546972
1540.0	9.4149895	445.1207554192552
1541.0	9.421302	445.1208230638245
1542.0	9.4276667	445.120817716839
1543.0	9.4340542	445.1207325128146
1544.0	9.44035	445.1208536051511
1545.0	9.446656	445.12073654913536
1546.0	9.4529391	445.120831277893
1547.0	9.4592473	445.1207924150001
1548.0	9.4655623	445.12076444380693
1549.0	9.4718643	445.12086372686537
1550.0	9.4783473	445.12089449278017
1551.0	9.4845245	445.1208600912014
1552.0	9.4909537	445.12082316853343
1553.0	9.4972808	445.12087706891214
1554.0	9.503491	445.120788828007
1555.0	9.5098182	445.12087987071175
1556.0	9.5162324	445.12082422181885
1557.0	9.5224927	445.12087767195396
1558.0	9.5288097	445.12076323506005
1559.0	9.535068	445.120733006977
1560.0	9.541468	445.1208223282538
1562.0	9.548276	445.1207033996482
1563.0	9.5545967	445.120794189411
1564.0	9.5609615	445.12074350320637
1565.0	9.5673843	445.12081425438527
1566.0	9.5736114	445.12069862385334
1567.0	9.5799529	445.12080399421075
1568.0	9.5862942	445.1208376045782
1569.0	9.5925484	445.1207758952337
1570.0	9.5988404	445.12082612998836
1571.0	9.6050591	445.1207668370034
1572.0	9.61139	445.1207916307086
1573.0	9.6177963	445.12075256643874
1574.0	9.6240776	445.120868809936
1575.0	9.6305003	445.12074871121484
1576.0	9.6367235	445.1207711961175
1577.0	9.6430398	445.12077270911027
1578.0	9.6493313	445.1208261980125
1579.0	9.6556127	445.12073005586103
1580.0	9.661969	445.1207940679393
1581.0	9.6682917	445.12082268300503
1582.0	9.6746439	445.1208363550011
1583.0	9.6810729	445.12086360454583
1584.0	9.6874021	445.1207403515144
1585.0	9.6936876	445.1207677395747
1587.0	9.7006227	445.12073437550214
1588.0	9.7070021	445.12083308845
1589.0	9.713281	445.120800172422
1590.0	9.7195183	445.1208378090551
1591.0	9.725812	445.12090561810413
1592.0	9.7320331	445.12078462527415
1593.0	9.7384789	445.1207982846788
1594.0	9.7448286	445.12072446794986
1595.0	9.7512119	445.12079923480127
1596.0	9.7575162	445.12076898710257
1597.0	9.763785	445.12067556687737
1598.0	9.7700829	445.12078950949234
1599.0	9.7763534	445.1207721767768
1600.0	9.7826241	445.1208714430965
1601.0	9.7889555	445.1207654214728
1602.0	9.7953783	445.12067232589993
1603.0	9.801751	445.1207860290931
1604.0	9.8079743	445.1208338951954
1605.0	9.8142426	445.12075209378725
1606.0	9.8205636	445.1207901090452
1607.0	9.8269011	445.1208272747448
1608.0	9.8331512	445.12085771505747
1610.0	9.8399489	445.1208764197286
1611.0	9.8462923	445.12076624695385
1612.0	9.8525361	445.1207696762413
1613.0	9.8588571	445.120851799451
1614.0	9.8651509	445.12075471614963
1615.0	9.8714488	445.1207911543664
1616.0	9.8778113	445.12075781866685
1617.0	9.8841526	445.120802292055
1618.0	9.8904152	445.1208410611377
1619.0	9.8968942	445.1207813485001
1620.0	9.9030295	445.1207118100465
1621.0	9.9093962	445.12077847966634
1622.0	9.9158272	445.12087635564967
1623.0	9.922117	445.1208243981164
1624.0	9.9283483	445.1208324119735
1625.0	9.9346212	445.1208514274825
1626.0	9.9410733	445.1208190712683
1627.0	9.9473629	445.1207689214796
1628.0	9.9536564	445.1207941730803
1629.0	9.9600271	445.1208235935658
1630.0	9.9664312	445.12081740907064
1631.0	9.972754	445.12087638184653
1632.0	9.9790563	445.1208324344156
1633.0	9.9852915	445.1208249563701
1634.0	9.9916832	445.1207535982646
1635.0	9.9979686	445.12087570401263
1636.0	10.004256	445.1208769437904
1637.0	10.010631	445.1208082960918
1638.0	10.016816	445.1208608331581
1639.0	10.023174	445.12080805989456
1640.0	10.029589	445.12082442575246
1641.0	10.03582	445.1208141375448
1642.0	10.042127	445.1209035927179
1643.0	10.048381	445.12081840705133
1644.0	10.054818	445.12092096116163
1645.0	10.061185	445.1206714429822
1646.0	10.067414	445.120854776808
1647.0	10.073762	445.1208333071347
1648.0	10.080054	445.12073364946843
1649.0	10.086341	445.12077947598704
1650.0	10.092622	445.12087618909413
1651.0	10.098893	445.12073182573704
1652.0	10.105305	445.1207730162129
1653.0	10.111547	445.1207006836401
1654.0	10.117891	445.12084702143585
1655.0	10.124186	445.12086061230576
1656.0	10.130522	445.12074254989125
1657.0	10.136822	445.12078428149874
1658.0	10.143107	445.1207954083531
1659.0	10.14939	445.12076688066526
1660.0	10.155678	445.12074933927937
1661.0	10.16199	445.12075361905914
1662.0	10.168224	445.120769671732
1663.0	10.17459	445.12083984927216
1664.0	10.180872	445.12080716443234
1665.0	10.187259	445.12080225836235
1666.0	10.193484	445.12083327286354
1667.0	10.199888	445.1207905591014
1668.0	10.206133	445.12087080238433
1669.0	10.212457	445.12082060914736
1670.0	10.218788	445.12091683632883
1671.0	10.225108	445.1208570123392
1672.0	10.231458	445.1209039013992
1673.0	10.237854	445.1208881017551
1674.0	10.244092	445.12091441528463
1675.0	10.250396	445.12092159690013
1676.0	10.256817	445.12076179168633
1677.0	10.263035	445.1208240168878
1678.0	10.269321	445.1207849046443
1679.0	10.275802	445.12087044230054
1680.0	10.282123	445.1207919014414
1681.0	10.288294	445.12083669069983
1682.0	10.294585	445.12089782098997
1683.0	10.300956	445.1208860013331
1684.0	10.307287	445.1208729144218
1685.0	10.313573	445.120835882429
1686.0	10.319841	445.1208798965608
1687.0	10.326149	445.1208989335379
1688.0	10.332447	445.12076384063505
1689.0	10.338766	445.120852542945
1690.0	10.345079	445.12086052761254
1691.0	10.351441	445.1208270715584
1692.0	10.357799	445.12087276571634
1693.0	10.364014	445.1207735183231
1694.0	10.37031	445.1207840262752
1695.0	10.376703	445.12087883438244
1696.0	10.383118	445.12080582787473
1697.0	10.389238	445.1207886385961
1698.0	10.395545	445.120939341959
1699.0	10.401928	445.1207839312559
1700.0	10.408241	445.120858283916
1701.0	10.414474	445.1208802043902
1702.0	10.420793	445.1208064820925
1703.0	10.427134	445.12084029846733
1704.0	10.433403	445.1208868763824
1705.0	10.439698	445.1208658519071
1706.0	10.446138	445.12085715516736
1707.0	10.45244	445.1208082476866
1708.0	10.458705	445.12084333347707
1709.0	10.46498	445.1207982397072
1710.0	10.47134	445.12083972174605
1711.0	10.477634	445.12083509216563
1712.0	10.483884	445.1208334650319
1713.0	10.490367	445.12080639471327
1714.0	10.49674	445.12078835798695
1715.0	10.503006	445.12084205261704
1716.0	10.509296	445.12080001515585
1717.0	10.515529	445.1208011649499
1718.0	10.521919	445.12084367399075
1719.0	10.528223	445.120840311933
1720.0	10.534604	445.12082069124153
1721.0	10.540885	445.12074922136503
1722.0	10.547235	445.1208215520266
1723.0	10.553517	445.1208662814036
1724.0	10.559766	445.12081103473236
1725.0	10.566104	445.12085522696
1726.0	10.572481	445.1209443487444
1727.0	10.578918	445.120891950443
1728.0	10.585116	445.12084708006677
1729.0	10.591481	445.12079254790615
1730.0	10.597739	445.1208425754796
1731.0	10.604091	445.12082308089185
1732.0	10.610341	445.1207938380322
1733.0	10.616639	445.1209140045742
1734.0	10.623039	445.1208628714989
1735.0	10.629339	445.12086052808627
1736.0	10.635718	445.1208705906672
1737.0	10.642035	445.12093627234367
1738.0	10.648251	445.12091571285447
1739.0	10.65466	445.12084431447425
1740.0	10.660845	445.12088157932334
1741.0	10.667164	445.1208854560492
1742.0	10.673574	445.1207973598185
1743.0	10.679849	445.1208907050634
1744.0	10.686151	445.1207805846101
1745.0	10.692443	445.12090980343305
1746.0	10.698844	445.12092611631806
1747.0	10.705232	445.12075813532823
1748.0	10.711396	445.1208722353512
1749.0	10.717692	445.12094511395827
1750.0	10.724145	445.1208342392523
1751.0	10.730451	445.12097742771937
1752.0	10.73679	445.12083361027715
1753.0	10.742992	445.1208019991628
1754.0	10.749398	445.12093730223415
1755.0	10.755838	445.1208589435447
1756.0	10.762134	445.12080524317867
1757.0	10.768359	445.12081544042866
1758.0	10.774786	445.1209173784317
1759.0	10.781123	445.1208089212423
1760.0	10.787348	445.1208421836436
1761.0	10.793744	445.12087653529954
1762.0	10.799967	445.12087536849714
1763.0	10.806308	445.1208961209097
1764.0	10.812644	445.1209023954889
1765.0	10.818929	445.1208636101976
1766.0	10.825165	445.1208958428342
1767.0	10.831598	445.120827450706
1768.0	10.837858	445.120789650984
1769.0	10.84421	445.12089422557665
1770.0	10.850566	445.120929176066
1771.0	10.856699	445.12083039980655
1772.0	10.863066	445.1208051156789
1773.0	10.869343	445.1209006227604
1774.0	10.875637	445.1207784186509
1775.0	10.881893	445.12082131028006
1776.0	10.888252	445.1208482678599
1777.0	10.894533	445.12092491293754
1778.0	10.900797	445.1208070956709
1779.0	10.907179	445.1208654533243
1780.0	10.913516	445.1209264864628
1781.0	10.919851	445.1208960684827
1782.0	10.926155	445.1208451329631
1783.0	10.932437	445.1209186151246
1784.0	10.938853	445.1208766202236
1785.0	10.945091	445.1208159756526
1786.0	10.951364	445.12089662165414
1787.0	10.957682	445.1208461120147
1788.0	10.964007	445.1208778407604
1789.0	10.970343	445.1208570229272
1790.0	10.976705	445.1208280265305
1791.0	10.983071	445.1208374342944
1792.0	10.989442	445.1209135958039
1793.0	10.995803	445.12087760323317
1794.0	11.002097	445.12085866774987
1795.0	11.008307	445.1209242341712
1796.0	11.014611	445.1209545043758
1797.0	11.020942	445.1208519994806
1798.0	11.02724	445.12093486302047
1799.0	11.033592	445.12085112653955
1800.0	11.039834	445.12080823130356
1801.0	11.046169	445.1208217134888
1802.0	11.052471	445.1209315872138
1803.0	11.058896	445.1209501425658
1804.0	11.065169	445.1208959938896
1805.0	11.071361	445.120798020175
1806.0	11.077715	445.12083035682747
1807.0	11.084015	445.120828034155
1808.0	11.090375	445.1209447330786
1809.0	11.096621	445.12084205259185
1810.0	11.103021	445.12077696272695
1811.0	11.109267	445.12085622164886
1812.0	11.115525	445.12079409171156
1813.0	11.121798	445.1208476020353
1814.0	11.128119	445.12087200843615
1815.0	11.134454	445.1208613439274
1816.0	11.140712	445.1209215017207
1817.0	11.147094	445.1209027660351
1818.0	11.153451	445.120835681585
1819.0	11.159799	445.1209263287322
1820.0	11.166014	445.120851016665
1821.0	11.172285	445.1208819658429
1822.0	11.178668	445.1208937160975
1823.0	11.185001	445.12084232564064
1824.0	11.191233	445.12081914169835
1825.0	11.19766	445.1208501266685
1826.0	11.203924	445.120885238131
1827.0	11.210231	445.12086039190166
1828.0	11.216476	445.12087919508997
1829.0	11.222847	445.1208245602283
1830.0	11.229197	445.1209229744213
1831.0	11.235564	445.1207909376996
1832.0	11.241922	445.1208280183967
1833.0	11.248203	445.12084190941954
1834.0	11.254484	445.12085863458054
1835.0	11.260817	445.1208605223929
1836.0	11.267022	445.12087077488485
1837.0	11.273317	445.1208601998939
1838.0	11.279705	445.1208142382839
1839.0	11.285995	445.12084641245684
1840.0	11.292346	445.1208683106825
1841.0	11.298615	445.1208548573831
1842.0	11.305005	445.12096657304244
1843.0	11.311349	445.1208692839102
1844.0	11.317815	445.1208153364311
1845.0	11.324	445.1209348918066
1846.0	11.330232	445.1208028377265
1847.0	11.33649	445.12083854558625
1848.0	11.342777	445.120826646009
1849.0	11.349127	445.12089383932937
1850.0	11.355386	445.1208600971265
1851.0	11.361713	445.1208257027265
1852.0	11.368058	445.1208297021148
1853.0	11.37434	445.120783399865
1854.0	11.380673	445.1208395426981
1855.0	11.386983	445.1208493911345
1856.0	11.393362	445.12091370019937
1857.0	11.399656	445.1207799896669
1858.0	11.406046	445.1209502751221
1859.0	11.412308	445.1208393250811
1860.0	11.418739	445.12086128467416
1861.0	11.424987	445.12087707498006
1862.0	11.431287	445.1208298321052
1863.0	11.437545	445.1208154339493
1864.0	11.443877	445.1208795568552
1865.0	11.45017	445.1208505771355
1866.0	11.456597	445.12083617259555
1867.0	11.462741	445.1209300296767
1868.0	11.469035	445.1208507276202
1869.0	11.475549	445.12083656330185
1870.0	11.481737	445.120773249403
1871.0	11.488137	445.1209522995759
1872.0	11.494387	445.12083526390313
1873.0	11.500749	445.12090368416256
1874.0	11.507084	445.1209379846025
1875.0	11.513488	445.1208946586024
1876.0	11.51979	445.12087085519335
1877.0	11.526064	445.1208954754928
1878.0	11.532309	445.1208595127876
1879.0	11.538676	445.1209057705619
1880.0	11.544997	445.1208718397776
1881.0	11.551309	445.1208626068496
1882.0	11.557586	445.1208369898847
1883.0	11.563974	445.12092879868976
1884.0	11.570234	445.120860358358
1885.0	11.576496	445.120891274725
1886.0	11.582803	445.12089989219453
1887.0	11.589149	445.1209402609222
1888.0	11.595544	445.12085719339944
1889.0	11.6019	445.1209435472858
1890.0	11.608284	445.1208030004952
1891.0	11.614469	445.1207938636099
1892.0	11.620767	445.12078138656113
1893.0	11.627055	445.12088110648085
1894.0	11.633469	445.1208561446462
1895.0	11.639658	445.12078681906684
1896.0	11.646048	445.12077050584384
1897.0	11.652238	445.12084373523544
1898.0	11.658571	445.12088932893977
1899.0	11.66501	445.1208275384831
1900.0	11.671156	445.12086478005176
1901.0	11.677606	445.1208627016922
1902.0	11.683885	445.1207687640311
1903.0	11.690208	445.12086361143776
1904.0	11.696554	445.1207826134816
1905.0	11.702783	445.12090335170177
1906.0	11.709054	445.1209583385598
1907.0	11.715387	445.1208982995207
1908.0	11.721602	445.12085446250745
1909.0	11.728014	445.12085003883567
1910.0	11.73447	445.120747063292
1911.0	11.740872	445.1208302093171
1912.0	11.747143	445.1208604818894
1913.0	11.753376	445.1208667176208
1914.0	11.759728	445.1208819433794
1915.0	11.766084	445.12081925540645
1916.0	11.77242	445.12074353596734
1917.0	11.77872	445.12080446053284
1918.0	11.785087	445.12084429290576
1919.0	11.791243	445.1208327578663
1920.0	11.797653	445.120838306669
1922.0	11.804653	445.1208089425271
1923.0	11.810974	445.1207467497269
1924.0	11.81739	445.12089435489787
1925.0	11.823697	445.1207895929361
1926.0	11.829984	445.12089274118586
1927.0	11.836219	445.1208654489093
1928.0	11.84254	445.12078000904665
1929.0	11.848871	445.1208476642568
1930.0	11.855222	445.1207397818746
1931.0	11.861534	445.1208461181101
1932.0	11.86783	445.1208459588424
1933.0	11.87415	445.1208399510128
1934.0	11.880409	445.1208640985518
1935.0	11.886706	445.12078155097214
1936.0	11.893	445.1208004283183
1937.0	11.89928	445.120862195561
1938.0	11.905675	445.12092192239965
1939.0	11.91199	445.1209032435013
1940.0	11.918417	445.1209108653774
1941.0	11.924686	445.1208519593193
1942.0	11.930975	445.1208085200506
1943.0	11.937321	445.12084697944493
1944.0	11.943629	445.12075647488535
1945.0	11.949891	445.12080142898196
1946.0	11.956117	445.1207940000936
1947.0	11.962448	445.12081560281644
1948.0	11.968758	445.1208102037418
1949.0	11.975058	445.1207610606197
1950.0	11.981339	445.12081382760584
1951.0	11.987714	445.1208093647304
1952.0	11.994035	445.12083895498415
1953.0	12.000295	445.12092196253263
1954.0	12.006737	445.1208220424785
1955.0	12.013024	445.1208531809971
1956.0	12.019283	445.12080380950505
1957.0	12.025725	445.12091187888325
1958.0	12.032147	445.12087209986817
1959.0	12.038335	445.1208795507835
1960.0	12.044693	445.12083152680157
1961.0	12.050905	445.1207921970432
1962.0	12.057208	445.1209165994795
1963.0	12.063534	445.12079880485703
1964.0	12.070109	445.12081933871934
1965.0	12.076392	445.12081928262285
1966.0	12.082601	445.1208634737389
1967.0	12.088918	445.12084420977493
1968.0	12.095187	445.1208389490542
1969.0	12.10148	445.1208616077234
1970.0	12.107774	445.1208372256006
1971.0	12.114036	445.1207943276876
1972.0	12.120332	445.1208281119699
1973.0	12.126676	445.12080992059583
1974.0	12.133047	445.1208173916593
1975.0	12.139322	445.1207541726603
1976.0	12.145617	445.1208486080677
1977.0	12.152069	445.12093090031453
1978.0	12.158457	445.1208516327392
1979.0	12.164546	445.1209057406535
1980.0	12.170932	445.12071995061814
1981.0	12.177267	445.1209263523735
1982.0	12.183544	445.1209536794688
1983.0	12.189973	445.12088107243824
1984.0	12.196356	445.120712773945
1985.0	12.202627	445.1208600816355
1986.0	12.208936	445.1208636574095
1987.0	12.215296	445.12084600091134
1988.0	12.221612	445.1208249194181
1989.0	12.227938	445.120860017847
1990.0	12.234186	445.12092497823323
1991.0	12.240502	445.12090382154264
1992.0	12.246906	445.120848266467
1993.0	12.253314	445.1207531766254
1994.0	12.259504	445.1207859785185
1995.0	12.265868	445.12088458985676
1996.0	12.272196	445.1208382374605
1997.0	12.27862	445.1208858250628
1998.0	12.284924	445.1208295324381
1999.0	12.291204	445.1208801364915
2000.0	12.29757	445.1208623602121
2001.0	12.303829	445.1208593196344
2002.0	12.310214	445.12086571978483
2003.0	12.316484	445.1208283717958
2004.0	12.322791	445.1208329355096
2005.0	12.329103	445.1207203699677
2006.0	12.335456	445.1209723286734
2007.0	12.341897	445.12081032514664
2008.0	12.348228	445.1208678291731
2009.0	12.354553	445.1209119773106
2010.0	12.360845	445.12093251288263
2011.0	12.367228	445.1208520733245
2012.0	12.373574	445.1208521614542
2013.0	12.379815	445.1208366435962
2014.0	12.38602	445.1208290216871
2015.0	12.392351	445.12077606408775
2016.0	12.398649	445.120814755417
2017.0	12.404972	445.12082133154536
2018.0	12.411299	445.1208691710931
2019.0	12.417684	445.1208688597389
2020.0	12.423928	445.1209000499633
2021.0	12.430309	445.12090805157646
2022.0	12.436621	445.12080140531936
2023.0	12.442909	445.12081249048066
2024.0	12.449244	445.12084422124275
2025.0	12.455486	445.1208799367595
2026.0	12.461915	445.12083801288315
2027.0	12.468169	445.12083635276224
2028.0	12.474417	445.1208314954029
2029.0	12.480755	445.12076653099865
2030.0	12.487102	445.1207205632659
2031.0	12.493348	445.1208724386423
2032.0	12.49981	445.1208812267162
2033.0	12.506033	445.1208547252226
2034.0	12.512338	445.12088642379155
2035.0	12.518643	445.1208495198911
2036.0	12.524939	445.1207997779481
2037.0	12.531187	445.12088832351975
2038.0	12.537619	445.120731973954
2039.0	12.543966	445.12080330108785
2040.0	12.55025	445.12078610572894
2041.0	12.556589	445.1209033430546
2042.0	12.562902	445.12081319403603
2043.0	12.56917	445.12095020960237
2044.0	12.575439	445.12082942762294
2045.0	12.581962	445.12096734282943
2046.0	12.588426	445.1207546671916
2047.0	12.594512	445.1208195316768
2048.0	12.600797	445.1208561346762
2049.0	12.60708	445.12083826305184
2050.0	12.613374	445.1208318119735
2051.0	12.619668	445.120830425349
2052.0	12.626049	445.12085449341043
2053.0	12.632343	445.12085910898617
2054.0	12.638687	445.12089469715767
2055.0	12.645001	445.1208505353821
2056.0	12.651297	445.1208966349039
2057.0	12.657607	445.12088362435213
2058.0	12.664032	445.1209210470085
2059.0	12.670305	445.1208943518507
2060.0	12.67668	445.1209083291105
2061.0	12.683057	445.12090497149165
2062.0	12.68944	445.120894285469
[truncated: 4,490 more rows]
