# Supplementary material for: RawBeans: A Simple, Vendor-Independent, Raw-Data Quality-Control Tool
Source: J Proteome Res. 2021 Mar 4;20(4):2098–104. doi: 10.1021/acs.jproteome.0c00956 (PMC8041395; doi:10.1021/acs.jproteome.0c00956)
Supplement: Supplementary file 1 — pr0c00956_si_002.zip [file pr0c00956_si_002.zip › RawBeans_report/resources/QEP2LC6_HeLa_50ng_251120_03-mass-deviation-matrix.tsv]

scan	retention	445.12003
1.0	0.0029627151	445.119786184424
2.0	0.0097461647	445.1198207773987
3.0	0.016064416	445.11965828226613
4.0	0.022362314	445.1196287607789
5.0	0.028704264	445.119643296876
6.0	0.035006434	445.11961524999293
7.0	0.0413918	445.11953183912016
8.0	0.047724715	445.11953782066246
9.0	0.05407065	445.11942872606267
10.0	0.060574717	445.1195071201741
11.0	0.067001751	445.11945144226746
12.0	0.073345449	445.11980348670835
13.0	0.079689132	445.11985515614435
14.0	0.086041016	445.1197983781833
15.0	0.092378484	445.11979746263637
16.0	0.098724431	445.11984476829286
17.0	0.10507228	445.1198021349833
18.0	0.111416	445.1198293878538
19.0	0.11776178	445.11969966828207
20.0	0.12410757	445.1194761374857
21.0	0.13045128	445.1195048817806
22.0	0.13679705	445.119474139662
23.0	0.14314288	445.11946167623256
24.0	0.1494864	445.11962679173143
25.0	0.1558301	445.1200015012589
26.0	0.16217605	445.1200333078611
27.0	0.16851975	445.1199060259366
28.0	0.17486553	445.11982985081687
29.0	0.18121338	445.11980930834125
30.0	0.1875696	445.11981804154306
31.0	0.19391538	445.1198160526532
32.0	0.20025908	445.11989337093837
33.0	0.20660486	445.11980111724233
34.0	0.21294843	445.1198480328459
35.0	0.21929213	445.1198587983515
36.0	0.22563598	445.1198991040311
37.0	0.23198385	445.11989841343615
38.0	0.23832755	445.11983977337746
39.0	0.24467552	445.1199014660338
40.0	0.25102123	445.11977899820675
41.0	0.25736492	445.1198863670774
42.0	0.26371278	445.11955223424485
43.0	0.27006482	445.11949427625285
44.0	0.27640227	445.1194767213075
45.0	0.28274373	445.1194700738363
46.0	0.28908745	445.1195334964566
47.0	0.2954313	445.1194621109181
48.0	0.30177707	445.1194282448534
49.0	0.30812288	445.11949969491127
50.0	0.31446865	445.11951464886477
51.0	0.32081447	445.11937941475645
52.0	0.32715817	445.1193798605704
53.0	0.33350393	445.11929838059416
54.0	0.33984763	445.1193581451768
55.0	0.34619326	445.1190258955321
56.0	0.35253697	445.1190408364551
57.0	0.35888083	445.1191794008964
58.0	0.36522662	445.11927168827873
59.0	0.37158282	445.1190782645159
60.0	0.3779286	445.11913535956745
61.0	0.3842744	445.11913783376843
62.0	0.39062018	445.119218883608
63.0	0.39696388	445.11906750833185
64.0	0.40330758	445.119027446397
65.0	0.40964906	445.1190304575981
66.0	0.41599483	445.1189671402878
67.0	0.42233868	445.1191387027638
68.0	0.42869698	445.1190718158503
69.0	0.43503651	445.11899871770174
70.0	0.4413823	445.11902045773877
71.0	0.447726	445.12105241819717
72.0	0.45407597	445.1189370188947
73.0	0.46041758	445.1210049171437
74.0	0.46676337	445.11891965511666
75.0	0.47310708	445.12110521478377
76.0	0.47945268	445.1189385645019
77.0	0.48579432	445.1210913929701
78.0	0.49213608	445.1210356740971
79.0	0.49848188	445.1210574387743
80.0	0.5048256	445.11904302227964
81.0	0.51117347	445.1210310662572
82.0	0.51751923	445.11896302813835
83.0	0.52386293	445.12110738777176
84.0	0.53020663	445.12110973462075
85.0	0.53655242	445.1210465923341
86.0	0.54289597	445.12101396419496
87.0	0.54923758	445.1209933701247
88.0	0.55558353	445.1211237474281
89.0	0.56192933	445.11893205373747
90.0	0.56827305	445.12111003161857
91.0	0.57461673	445.1210763311395
92.0	0.58096252	445.1189536568806
93.0	0.5873083	445.12104195073994
94.0	0.59365618	445.1210909236809
95.0	0.60000197	445.1209995703909
96.0	0.60634552	445.11895413757844
97.0	0.6126913	445.1211356751561
98.0	0.61903515	445.12098865896917
99.0	0.62538926	445.12112087242133
100.0	0.63172672	445.11897081441055
101.0	0.63807043	445.12096575780447
102.0	0.64441413	445.1211179412861
103.0	0.65076408	445.12094142850276
104.0	0.6571057	445.1210856045943
105.0	0.66345773	445.11896745119736
106.0	0.66979503	445.1190795446148
107.0	0.6761429	445.1189650982077
108.0	0.6824866	445.12107759206236
109.0	0.68883255	445.1209060503569
110.0	0.69517832	445.12101419023134
111.0	0.70152413	445.120996386146
112.0	0.70786992	445.1210029206983
113.0	0.71421362	445.1210111879586
114.0	0.72055731	445.12094652203234
115.0	0.7269031	445.1209957915682
116.0	0.73324472	445.1208982380648
117.0	0.73958618	445.1209767639823
118.0	0.74592988	445.11897504101626
119.0	0.75227583	445.1209076930118
120.0	0.75862162	445.12090620785006
121.0	0.76496948	445.1209386323312
122.0	0.77131527	445.12085424486384
123.0	0.77766107	445.1208702504228
124.0	0.78400477	445.12104755534006
125.0	0.79035055	445.1210102330724
126.0	0.79669425	445.12093205032676
127.0	0.80303782	445.1209096246224
128.0	0.80938358	445.1209352325743
129.0	0.81572536	445.12092843354077
130.0	0.82207322	445.1208999256219
131.0	0.82841902	445.12095904256216
132.0	0.83476897	445.1209259243475
133.0	0.841096	445.12093894758414
134.0	0.84746053	445.121091566785
135.0	0.85380008	445.1209743371143
136.0	0.86014378	445.1209559528041
137.0	0.86645816	445.12090742168954
138.0	0.87283105	445.12093168596704
139.0	0.8791749	445.12096977221506
140.0	0.88549775	445.1209704795835
141.0	0.89186438	445.1208404536823
142.0	0.89821017	445.1190569986457
143.0	0.90455595	445.119006730158
144.0	0.91090173	445.118937202127
145.0	0.91724541	445.1209743193059
146.0	0.92358913	445.1209378432693
147.0	0.92993493	445.12091971786134
148.0	0.9362743	445.12093695679306
149.0	0.94260347	445.1208815086158
150.0	0.94896186	445.1208293089808
151.0	0.9553139	445.1210396271281
152.0	0.96165968	445.1208994168553
153.0	0.96798465	445.12094464877975
154.0	0.97434918	445.12099147641055
155.0	0.98069288	445.120920869903
156.0	0.98703865	445.1208753404454
157.0	0.99338447	445.1209002598597
158.0	0.99972801	445.12088170749405
159.0	1.0060029	445.1208772266979
160.0	1.0123635	445.12085418153896
161.0	1.0187676	445.1208733948558
162.0	1.0250446	445.1208435673074
163.0	1.0314071	445.12095224755404
164.0	1.0378008	445.12087130860243
165.0	1.0441299	445.1209145324411
166.0	1.0504861	445.12085018525346
167.0	1.056784	445.120826671588
168.0	1.0631338	445.1209141590682
169.0	1.0695191	445.1210200491519
170.0	1.075863	445.11894523995966
171.0	1.0822067	445.11893673893763
172.0	1.0885504	445.11904536100604
173.0	1.0948962	445.12089887322696
174.0	1.1010669	445.12091359646536
175.0	1.1075336	445.12100765032824
176.0	1.1138335	445.12090506501505
177.0	1.1202315	445.1208498075463
178.0	1.1265208	445.1208598407062
179.0	1.1329062	445.1210114073851
180.0	1.1392855	445.12096408206736
181.0	1.1455604	445.12094095066806
182.0	1.1518457	445.1208633463888
183.0	1.1582478	445.1209278117315
184.0	1.1646186	445.12093327845685
185.0	1.170906	445.1208659467729
186.0	1.1772747	445.1209001311755
187.0	1.183683	445.12102885558556
188.0	1.1899266	445.12091863462257
189.0	1.1963599	445.1209284125733
190.0	1.2026765	445.1208656602582
191.0	1.2090391	445.12095313675735
192.0	1.2153557	445.1208018504265
193.0	1.2216702	445.12088650919725
194.0	1.227966	445.1208306236262
195.0	1.2342972	445.12088380895176
196.0	1.2405784	445.12097185901524
197.0	1.246995	445.1209436326893
198.0	1.2532802	445.12087843841243
199.0	1.2597677	445.1208024189818
200.0	1.2660989	445.120798873239
201.0	1.2724574	445.12087301037434
202.0	1.2787198	445.12092900749616
203.0	1.2850094	445.1208521258463
204.0	1.2914218	445.1209397692773
205.0	1.2978468	445.12100144093864
206.0	1.3041884	445.12096058331366
207.0	1.3105321	445.1209688659237
208.0	1.316805	445.12086032558256
209.0	1.3232193	445.1209283902425
210.0	1.329563	445.12092622074545
211.0	1.3359048	445.120983785497
212.0	1.342111	445.1208432821724
213.0	1.3484693	445.1208944892007
214.0	1.3548047	445.12078016392195
215.0	1.3611338	445.1208670169635
216.0	1.3675025	445.1208660446367
217.0	1.3738316	445.1209724696959
218.0	1.3802045	445.12091637314455
219.0	1.3865584	445.12090940211783
220.0	1.3929188	445.12086100885875
221.0	1.3993209	445.12081020135196
222.0	1.4056397	445.1209606197352
223.0	1.4120272	445.12092323661113
224.0	1.4182146	445.12094034141296
225.0	1.4246791	445.12087866750153
226.0	1.4309541	445.1208810818334
227.0	1.4372519	445.1208445058554
228.0	1.4436248	445.1209058671743
229.0	1.4500434	445.1208457352739
230.0	1.4563412	445.120847503543
231.0	1.462658	445.1208267371809
232.0	1.46896	445.1207910043639
233.0	1.47531	445.12088777643856
234.0	1.4816808	445.1209137901705
235.0	1.4880016	445.120780668332
236.0	1.4944786	445.12102540716234
237.0	1.5008224	445.1209429158755
238.0	1.5071119	445.1208971972847
239.0	1.5134473	445.1208708308847
240.0	1.5197616	445.1208493304766
241.0	1.5260991	445.12099517581856
242.0	1.532543	445.1208945239285
243.0	1.5386869	445.12083560504897
244.0	1.5450804	445.12092131051514
245.0	1.5514886	445.12083955408565
246.0	1.557824	445.12090413314377
247.0	1.5641865	445.12098331972334
248.0	1.5705364	445.12076080629174
249.0	1.5768238	445.12093308120365
250.0	1.5832195	445.1208358136914
251.0	1.5894194	445.12090425385423
252.0	1.595905	445.1208921193553
253.0	1.6021155	445.12089522972514
254.0	1.6085132	445.12086053617037
255.0	1.6149236	445.1208635513535
256.0	1.6212548	445.12085124873187
257.0	1.6275401	445.1209155216685
258.0	1.6339755	445.1208315169403
259.0	1.6402296	445.12086796758524
260.0	1.6465544	445.1208365195611
261.0	1.6529148	445.1208198201189
262.0	1.6592795	445.1208257065436
263.0	1.6655566	445.1208420702278
264.0	1.6719315	445.12085884593796
265.0	1.6782521	445.1208620058749
266.0	1.6846168	445.1208576442589
267.0	1.690823	445.1210271664126
268.0	1.6971834	445.12100010534056
269.0	1.7035562	445.1208712749186
270.0	1.7099061	445.12078939593556
271.0	1.7163289	445.1209220042982
272.0	1.7226415	445.12082411126227
273.0	1.7289539	445.12089955046804
274.0	1.7353623	445.12090589061665
275.0	1.7416308	445.12094932235277
276.0	1.748033	445.12084135349903
277.0	1.7543726	445.1208393913919
278.0	1.7606786	445.1208238097114
279.0	1.7670308	445.1209799803701
280.0	1.7734973	445.12088173279153
281.0	1.7796431	445.1209063216652
282.0	1.7861077	445.12094077853806
283.0	1.7924535	445.1209135848042
284.0	1.7987054	445.12081371475404
285.0	1.8049994	445.12088191963323
286.0	1.8114408	445.12081138264125
287.0	1.8177512	445.12088360884184
288.0	1.8240575	445.12078293608374
289.0	1.8303678	445.1208976672161
290.0	1.8367801	445.12080611730164
291.0	1.8431634	445.1208889793353
292.0	1.8495342	445.12083281176774
293.0	1.8557033	445.1209038600029
294.0	1.8621884	445.12088746867954
295.0	1.8684236	445.1208678141068
296.0	1.8747177	445.1208862368348
297.0	1.8810718	445.1210086833996
298.0	1.8874443	445.1208809439207
299.0	1.8938361	445.1210039665266
300.0	1.9001963	445.12101367196743
301.0	1.9064526	445.1208577378226
302.0	1.9127985	445.1207705317321
303.0	1.9191587	445.1210621689977
304.0	1.9254442	445.1208438458513
305.0	1.9318419	445.12093502383055
306.0	1.9381234	445.12095012903177
307.0	1.9444776	445.12080964582486
308.0	1.9506984	445.12090078124675
309.0	1.9570814	445.12090906164764
310.0	1.9634375	445.12090105429974
311.0	1.9697813	445.1209083628561
312.0	1.9760982	445.120967294286
313.0	1.9824086	445.1209531526442
314.0	1.9887419	445.1210256464245
315.0	1.9950937	445.12095701509367
316.0	2.0014666	445.12105078598864
317.0	2.0078289	445.1208226719557
318.0	2.0140935	445.12100837802626
319.0	2.0203771	445.12090364177647
320.0	2.0268016	445.1209716571998
321.0	2.0332036	445.1208762675734
322.0	2.0394037	445.1209859915345
323.0	2.0457476	445.1209548126248
324.0	2.0522391	445.1208740069132
325.0	2.0584806	445.1209468407931
326.0	2.0648765	445.1207866911472
327.0	2.0711182	445.120858002095
328.0	2.0774639	445.1208514836055
329.0	2.0838492	445.1209885939253
330.0	2.090172	445.12089901844536
331.0	2.0964824	445.1208621274428
332.0	2.10277	445.12096615608743
333.0	2.1090596	445.12097315462427
334.0	2.1154159	445.1209924623787
335.0	2.121751	445.12088181185175
336.0	2.1281676	445.1208823605924
337.0	2.1346239	445.12092758125686
338.0	2.1408489	445.1208944249547
339.0	2.1472113	445.1209414590635
340.0	2.1535215	445.12101906467666
341.0	2.1597966	445.12092177202794
342.0	2.1661195	445.1210126605188
343.0	2.1723945	445.12086730735393
344.0	2.1787569	445.120916730263
345.0	2.1851383	445.1209929981993
346.0	2.1914404	445.1209062656708
347.0	2.1977547	445.12098842021715
348.0	2.20409	445.1208675078175
349.0	2.2104879	445.12080955809796
350.0	2.2167586	445.1209846649824
351.0	2.2231735	445.12086743176786
352.0	2.2294648	445.120900668718
353.0	2.235817	445.1209421889669
354.0	2.2421959	445.12086660490195
355.0	2.2484543	445.1209055772591
356.0	2.2548231	445.1209412812154
357.0	2.2610898	445.120919536939
358.0	2.2673625	445.1210183549621
359.0	2.2738978	445.1208646889172
360.0	2.2800832	445.12093364491045
361.0	2.2863955	445.12095275462116
362.0	2.2927209	445.12083968621545
363.0	2.2990602	445.12091168449456
364.0	2.3053665	445.1209575895562
365.0	2.3117706	445.12081269337796
366.0	2.3180623	445.1209343490672
367.0	2.3243665	445.1208763945788
368.0	2.330687	445.1209975626488
369.0	2.3370829	445.1209511046488
370.0	2.3433743	445.1209306621486
371.0	2.3497139	445.1208845148565
372.0	2.3559934	445.12093248135193
375.0	2.3647744	445.12090341079966
376.0	2.3709536	445.1209787594854
377.0	2.3772432	445.1209468839361
378.0	2.3834783	445.1209266396534
379.0	2.3897635	445.1209685423753
380.0	2.3961742	445.1209606085045
381.0	2.402445	445.12103358579316
382.0	2.4087617	445.12097117390783
383.0	2.4149596	445.12104429121916
384.0	2.4212281	445.1210190487286
385.0	2.4276489	445.1210506956372
386.0	2.4340135	445.120989366044
387.0	2.4403216	445.12088835247823
388.0	2.4465569	445.1209353867303
389.0	2.4529427	445.1209761616876
390.0	2.4592694	445.12090806104555
391.0	2.4655276	445.12097228907334
392.0	2.4719987	445.1208764996914
393.0	2.4782383	445.1209412543468
394.0	2.4845695	445.12090032224387
395.0	2.4908088	445.1208965452164
396.0	2.4971983	445.12083359435286
397.0	2.5034273	445.12095075675376
398.0	2.5098022	445.1209781768528
399.0	2.5160631	445.12084162306854
400.0	2.5223901	445.12095096995546
401.0	2.5287002	445.1208635025586
402.0	2.5350043	445.12081302359127
403.0	2.5413418	445.12087655228675
404.0	2.547642	445.1208604427921
405.0	2.5539753	445.12082758373856
406.0	2.5602727	445.1208682409581
407.0	2.5666539	445.1210319738051
408.0	2.5729521	445.12093248497683
409.0	2.5792602	445.1208908622362
410.0	2.5854958	445.1209847751042
411.0	2.591858	445.12093035246966
412.0	2.5981455	445.1209221206316
413.0	2.6044873	445.1209205413853
414.0	2.6107164	445.12102430117653
415.0	2.6170015	445.1209289318209
416.0	2.6233078	445.1209656021035
417.0	2.6296744	445.1209606040736
418.0	2.635939	445.1210099506613
419.0	2.6422849	445.12098580721175
420.0	2.6485724	445.1208815948067
421.0	2.6548703	445.1209261904827
422.0	2.6612286	445.12094169155637
423.0	2.6674304	445.12095899900174
424.0	2.6736969	445.12104546001837
425.0	2.6800218	445.12095520226984
426.0	2.6862867	445.1209400706515
427.0	2.6925762	445.12099764714077
428.0	2.698903	445.1209840118974
429.0	2.7051718	445.1208695206619
430.0	2.7114573	445.12095089242666
432.0	2.7183053	445.12095734235027
433.0	2.7245719	445.1209795345491
434.0	2.7308653	445.12099603932455
435.0	2.737157	445.1210074965995
436.0	2.7435276	445.12094089957793
437.0	2.7498337	445.12097043039375
438.0	2.7560673	445.12100913807626
439.0	2.7623507	445.1209871798221
440.0	2.7686588	445.1209437745727
441.0	2.775009	445.12095990075306
442.0	2.7813193	445.1208694043127
443.0	2.7876631	445.1209159734157
444.0	2.7939607	445.1209566086864
445.0	2.800248	445.12089866982615
446.0	2.8065396	445.12092416731997
447.0	2.8127856	445.12096008559547
448.0	2.8190773	445.12096953488333
449.0	2.8255608	445.12088998248504
450.0	2.8318604	445.1208571091993
451.0	2.8380333	445.1209077470405
452.0	2.8442541	445.1208240505525
453.0	2.8505396	445.1207492227752
454.0	2.856806	445.12083432777933
455.0	2.8630705	445.1209213384762
456.0	2.869352	445.1208474434598
457.0	2.8755768	445.1208379500562
458.0	2.8818477	445.1209142203715
460.0	2.8886769	445.1209223602424
461.0	2.8949289	445.12096699488654
462.0	2.9012226	445.12094364278687
463.0	2.9074849	445.12105983435373
464.0	2.9139035	445.1209427928633
465.0	2.9200992	445.120997235095
466.0	2.9263474	445.1210529721797
467.0	2.9326849	445.12100987877864
468.0	2.9389554	445.12103056193143
469.0	2.9452909	445.11895179314
470.0	2.9516722	445.120999391186
471.0	2.9580262	445.1209528997572
472.0	2.9643493	445.12078589850324
474.0	2.9709698	445.120772563093
475.0	2.9771008	445.12075960725184
486.0	2.9968925	445.1209864137419
497.0	3.0170361	445.12077900410003
501.0	3.0269152	445.1209051552132
504.0	3.0353923	445.12085743075505
505.0	3.0417485	445.12091273548657
506.0	3.0480028	445.12100139653614
507.0	3.0542692	445.12100183097186
508.0	3.0606423	445.1210404200987
509.0	3.0669356	445.1209803525637
510.0	3.0733002	445.1210685542578
511.0	3.0795835	445.12105245530853
512.0	3.085915	445.1210155854701
513.0	3.0922962	445.1209967109421
514.0	3.0985858	445.1210291247714
515.0	3.1049147	445.12099532153474
516.0	3.1112397	445.12100559256413
517.0	3.1175606	445.1209309793202
518.0	3.1238643	445.1211078636616
519.0	3.1302749	445.1210261241772
520.0	3.1365726	445.120950975138
521.0	3.1428561	445.12104824537374
522.0	3.1491332	445.1210675458158
523.0	3.155477	445.1209384910349
524.0	3.1617916	445.12104009989594
525.0	3.1680975	445.118920670768
526.0	3.1744267	445.121088863664
527.0	3.1807432	445.12107430499094
528.0	3.1870702	445.121036499082
529.0	3.1933994	445.1210505046597
530.0	3.1996892	445.12097810545794
531.0	3.2060451	445.12093116017485
532.0	3.2123473	445.1210140807647
533.0	3.2186723	445.12096581182016
534.0	3.2250158	445.120918344891
535.0	3.2313515	445.12091135469655
536.0	3.237597	445.1210249227946
537.0	3.2439908	445.12105363151005
538.0	3.2503759	445.12085577018047
539.0	3.2566863	445.1208589000391
540.0	3.2630845	445.1208444029146
541.0	3.2695447	445.1207926635358
542.0	3.2757862	445.120811832927
543.0	3.2821215	445.120701520528
544.0	3.2883801	445.1208292151113
545.0	3.2947528	445.1206391003128
546.0	3.3010988	445.12068493620967
547.0	3.3074048	445.12074425695346
548.0	3.3137525	445.1207037055346
549.0	3.3201338	445.120607907102
550.0	3.3264653	445.12064541887406
551.0	3.3327712	445.12077468681247
552.0	3.3392774	445.1206375442013
553.0	3.3456482	445.12061811094867
554.0	3.351919	445.1205180196089
555.0	3.3581755	445.12061906784464
556.0	3.3645231	445.1206216155735
557.0	3.370796	445.1205911879607
558.0	3.3773376	445.1205467511373
559.0	3.3837332	445.120527476986
560.0	3.3900749	445.1205027701747
561.0	3.3963458	445.12049429748356
562.0	3.4025979	445.12055427062364
563.0	3.4088791	445.12058146148337
564.0	3.4152457	445.12067717373264
565.0	3.4217977	445.12046859553345
566.0	3.427981	445.1205112280455
567.0	3.4342375	445.1205765063111
568.0	3.4406454	445.1206102563803
569.0	3.4470161	445.1205741512653
570.0	3.4533766	445.1205939522503
572.0	3.4604535	445.12048360927537
573.0	3.4667286	445.1206361174543
574.0	3.473064	445.12057364459605
575.0	3.4793515	445.1205304553344
576.0	3.4856724	445.1206094998885
577.0	3.4920328	445.12046574055825
578.0	3.4984908	445.12056329916675
579.0	3.5048179	445.1203861602168
580.0	3.5111156	445.12049972599885
581.0	3.5175699	445.1205165445714
582.0	3.5238259	445.12047953251795
583.0	3.5300469	445.12046644398356
585.0	3.5368863	445.1206612040336
586.0	3.5435154	445.1204047296306
587.0	3.5498509	445.1205071193936
588.0	3.5560508	445.12051729714244
589.0	3.5624716	445.1204242444313
590.0	3.5687152	445.12055876957015
591.0	3.5749987	445.12060992778277
592.0	3.5813425	445.120534681395
593.0	3.5875859	445.12071310013766
594.0	3.5939422	445.12046572650576
595.0	3.6002441	445.12055349714365
596.0	3.6066026	445.1205462513694
597.0	3.6130421	445.12044733045605
598.0	3.6192735	445.12061620179344
599.0	3.6256191	445.12071139201936
600.0	3.632144	445.1204198018404
601.0	3.6382524	445.12050249190526
602.0	3.6446668	445.12039990528814
603.0	3.650944	445.12056470828213
604.0	3.6573063	445.12050140540435
605.0	3.6636271	445.12044766608494
606.0	3.6700854	445.1204924045254
607.0	3.6763333	445.1204606855537
608.0	3.6826896	445.1204682158344
609.0	3.68905	445.12039142657716
610.0	3.6952688	445.12059323148065
611.0	3.7016539	445.12046620797037
612.0	3.7080433	445.12055889363523
613.0	3.7143248	445.1206557409918
614.0	3.7207182	445.1203589478813
615.0	3.7270141	445.1203925000196
616.0	3.7333307	445.1205900479421
617.0	3.7396245	445.1204838532115
618.0	3.7459162	445.1204929421423
619.0	3.7522556	445.1204805764266
620.0	3.7585954	445.1205926384407
621.0	3.7649141	445.12053768517256
622.0	3.7712055	445.12047510489754
623.0	3.7775576	445.1204504715767
624.0	3.7838907	445.12038122381523
625.0	3.7901366	445.12054016853057
626.0	3.7964844	445.1204746013274
627.0	3.8028324	445.1204338620134
628.0	3.8090886	445.12049001018266
629.0	3.8154407	445.12044105267563
630.0	3.821672	445.12048828517476
631.0	3.8279449	445.1204802661132
632.0	3.8342553	445.12053537561076
633.0	3.8406465	445.1204778459734
634.0	3.8469506	445.120414751695
635.0	3.8532738	445.1204034037526
636.0	3.8595342	445.12043900172415
637.0	3.8658175	445.12050701767663
638.0	3.8721321	445.1205179794697
639.0	3.8785255	445.12045326172534
640.0	3.8847652	445.1204627408377
641.0	3.8910589	445.1203968867584
642.0	3.8973316	445.1205107481639
643.0	3.9036649	445.120464807488
644.0	3.9100357	445.12055745969246
645.0	3.9162566	445.12044915749743
646.0	3.9225254	445.120518647012
647.0	3.9289795	445.12044753392735
648.0	3.935292	445.1202735773755
649.0	3.9414024	445.12059146856734
650.0	3.9478021	445.1203973744075
651.0	3.954054	445.1204858150562
652.0	3.9604372	445.1204408287007
653.0	3.9667769	445.12023466565324
654.0	3.9729918	445.12057006285926
655.0	3.979404	445.1202964376622
656.0	3.9856102	445.12046416481144
657.0	3.9919352	445.1203841131395
658.0	3.9982936	445.1204216262131
659.0	4.0046038	445.1203314692191
660.0	4.0108891	445.12041785319127
661.0	4.0172139	445.1203783344594
662.0	4.0234806	445.12041540482846
663.0	4.0297975	445.12034978473275
664.0	4.0360433	445.12044522843115
665.0	4.04241	445.1202902045971
666.0	4.048668	445.1204300198022
667.0	4.0549764	445.12045225664605
668.0	4.0613035	445.12037197813277
669.0	4.0676452	445.12039598185993
670.0	4.0738741	445.12044716170817
671.0	4.0801615	445.12040225988807
672.0	4.0864926	445.12038999385214
673.0	4.0928155	445.12029287979567
674.0	4.0991178	445.1203588124972
675.0	4.105295	445.120575425213
676.0	4.1117866	445.1204063777111
677.0	4.1179175	445.12050724347404
678.0	4.1242113	445.12045391017836
679.0	4.1305277	445.120345389421
680.0	4.1367236	445.1206108751745
681.0	4.1431155	445.1203466753238
682.0	4.1493842	445.1204307914946
683.0	4.1557694	445.1204070870839
684.0	4.1619714	445.1204833150426
685.0	4.1683319	445.1203749553504
686.0	4.1746129	445.1203684366257
687.0	4.1809587	445.12044193614105
688.0	4.1872939	445.1202612477844
689.0	4.1935314	445.12033489179646
690.0	4.1998567	445.12047570464404
691.0	4.2061213	445.1203709256858
692.0	4.2124793	445.12035378096886
693.0	4.2187108	445.12050300135235
694.0	4.2250168	445.1204273763342
695.0	4.2313876	445.12033709544977
696.0	4.2376086	445.12039070289694
697.0	4.2439665	445.12032478158244
698.0	4.2503269	445.1203034393149
699.0	4.2564977	445.1204779186424
700.0	4.2629165	445.1202542878872
701.0	4.2690873	445.12048408849506
702.0	4.2754707	445.1203680517391
703.0	4.2817853	445.12036950664896
704.0	4.2881207	445.1202245388095
705.0	4.2943412	445.1203487320213
707.0	4.3011079	445.12051143680463
708.0	4.3074036	445.1203017626448
709.0	4.3137264	445.1203231263085
710.0	4.3199996	445.12040088450294
711.0	4.3262931	445.1203863818327
712.0	4.3325619	445.1204020517684
713.0	4.3388577	445.1203202459697
714.0	4.3451431	445.1203692064087
715.0	4.3514762	445.1204071198462
716.0	4.3577949	445.12041360498694
717.0	4.3640781	445.12045917481606
718.0	4.370428	445.1203506474651
719.0	4.3767283	445.1204693558511
720.0	4.3830113	445.12036159516174
721.0	4.3892491	445.12046149125143
722.0	4.3955863	445.1204027770309
723.0	4.4018572	445.12045051241165
724.0	4.4081551	445.1204156923285
725.0	4.4143738	445.12049344217735
726.0	4.4207131	445.12029076571537
727.0	4.4269359	445.12046622262903
728.0	4.433284	445.12037923073757
729.0	4.4396777	445.12049512971726
730.0	4.4459361	445.1203640741503
731.0	4.452257	445.1204252744848
732.0	4.4585173	445.1204920767117
733.0	4.4648587	445.1204948434807
734.0	4.4711546	445.12044228312925
735.0	4.4773293	445.12047410168356
736.0	4.4836773	445.1203151549564
737.0	4.490015	445.12034472727515
738.0	4.4962918	445.12050235410777
739.0	4.5026813	445.12029642472066
740.0	4.5089396	445.1203089063075
741.0	4.5152127	445.12045236540274
742.0	4.5215648	445.1203232304458
743.0	4.5279085	445.12031753261175
744.0	4.5341788	445.120338907004
745.0	4.5404705	445.12036117377033
746.0	4.5467582	445.1204148246408
747.0	4.5531604	445.120378920694
748.0	4.559427	445.12035899682775
749.0	4.5656892	445.12034132393615
750.0	4.5720142	445.1204441599039
751.0	4.5783351	445.1203417154613
752.0	4.5846601	445.12034095537683
753.0	4.5908889	445.12046402743704
754.0	4.5972264	445.12047892824137
755.0	4.603445	445.1204886390972
756.0	4.6097535	445.12040432038935
757.0	4.6160285	445.1204396290675
758.0	4.6224182	445.1202474018851
759.0	4.6287015	445.12038973594053
760.0	4.6351095	445.1202928894182
761.0	4.6413179	445.12044445040436
762.0	4.6476804	445.1202713538784
763.0	4.6539864	445.12045817530606
764.0	4.6603239	445.1203475309716
765.0	4.6665762	445.120518002342
766.0	4.6728925	445.12035313022386
767.0	4.6792842	445.12022952341687
768.0	4.685503	445.12040191452377
769.0	4.6919798	445.1202198278479
770.0	4.6982573	445.1204245865654
771.0	4.7045902	445.12046255112796
772.0	4.7109568	445.1204282386885
773.0	4.7172462	445.1203788971586
774.0	4.7234841	445.12047957140874
775.0	4.7298257	445.1203263791259
776.0	4.7360861	445.1204423875242
777.0	4.7424712	445.12031123533416
778.0	4.748838	445.12031235537324
779.0	4.7551149	445.1204143734219
780.0	4.7613817	445.1203590958379
781.0	4.7678421	445.12025421342184
782.0	4.7741333	445.12044706733064
783.0	4.7804021	445.1203007355774
784.0	4.7866252	445.12050211389067
785.0	4.7929877	445.12049416179644
786.0	4.7993979	445.1202946803549
787.0	4.8056187	445.1203563441888
788.0	4.8120312	445.1203892073801
789.0	4.8183354	445.1203752196321
790.0	4.8246104	445.12043856418205
791.0	4.8309705	445.12030520292006
792.0	4.8371455	445.12041469417284
793.0	4.8437059	445.1202358815288
794.0	4.8498413	445.1205261745166
795.0	4.8561955	445.12038300489263
796.0	4.8625372	445.1202873852875
797.0	4.8688497	445.12038685144574
798.0	4.875164	445.12030087633696
799.0	4.8814473	445.1203357730563
801.0	4.8883495	445.12038596276574
802.0	4.894737	445.1203466815211
803.0	4.90102	445.1204171453242
804.0	4.9073448	445.12032173733354
805.0	4.9136677	445.12033374517
806.0	4.9199054	445.1204454275383
807.0	4.9263198	445.12040057532175
808.0	4.932593	445.12043339040366
809.0	4.9389948	445.1202687354356
810.0	4.9452656	445.12037962462165
811.0	4.9516615	445.1202280708929
812.0	4.9579448	445.12033824201677
813.0	4.9643133	445.1202552846708
814.0	4.9705881	445.1203627234432
815.0	4.9767841	445.1205265867578
816.0	4.9831256	445.1204378138651
817.0	4.9894696	445.1203163381178
818.0	4.9958633	445.1203314006634
819.0	5.0021341	445.12038375625133
820.0	5.0084463	445.12040884120495
821.0	5.0147984	445.1203776436504
822.0	5.0210857	445.1203819517818
823.0	5.0274503	445.12044683149315
824.0	5.0337711	445.12041217875156
825.0	5.0401276	445.1203040604496
826.0	5.0463814	445.1204552221286
827.0	5.0527461	445.1202549681709
828.0	5.059117	445.1203066762117
829.0	5.0654232	445.12036063751475
830.0	5.0717732	445.1204180361997
831.0	5.0780792	445.1204633794693
832.0	5.084527	445.1201583186831
833.0	5.0906831	445.12051338369616
834.0	5.0971248	445.12023807423674
835.0	5.103473	445.12036932702114
836.0	5.1096956	445.1205068271382
837.0	5.116283	445.12024655386983
838.0	5.1224953	445.120315766765
839.0	5.1289017	445.120358092863
840.0	5.1351037	445.1202966638868
841.0	5.1414248	445.12026873267166
842.0	5.1477995	445.12023121349625
843.0	5.1541514	445.1202811733256
844.0	5.1605805	445.1201749864373
845.0	5.1668412	445.12034813681436
846.0	5.1732116	445.1203741113935
847.0	5.1794075	445.12054982598755
848.0	5.1858347	445.12023460456425
849.0	5.1922533	445.1202653397977
850.0	5.1985306	445.12024378327146
851.0	5.204768	445.12029090119324
852.0	5.2111301	445.12033224898715
853.0	5.2174571	445.1202418743248
854.0	5.2239196	445.1201840201126
855.0	5.2301301	445.1203124370412
856.0	5.2365634	445.12019971506817
857.0	5.2427511	445.12039643453045
858.0	5.249105	445.1202240856657
859.0	5.2554842	445.12031193029793
860.0	5.2618714	445.1202775181578
861.0	5.2681259	445.1203463794764
862.0	5.274561	445.1203189579793
863.0	5.2809295	445.12021554971864
864.0	5.287292	445.1202380791279
865.0	5.2935173	445.12024411091517
866.0	5.2998111	445.1202962617823
867.0	5.3062879	445.1203844969282
868.0	5.3125149	445.12028899150397
869.0	5.3188566	445.12030455749107
870.0	5.3251941	445.1202691791197
871.0	5.3315087	445.12025390895457
872.0	5.337869	445.1202877591623
873.0	5.3442374	445.1202518478075
874.0	5.3505811	445.1202402584138
875.0	5.3569063	445.12025149541006
876.0	5.3632314	445.1203385375938
877.0	5.3695585	445.1203502630572
878.0	5.3759622	445.12010561074595
879.0	5.3822436	445.1203553644586
880.0	5.388529	445.12028889794163
881.0	5.3949311	445.1203358202902
882.0	5.401358	445.12025256570837
883.0	5.4076661	445.12024038842145
884.0	5.4140786	445.1202316086899
885.0	5.4202642	445.12029636363206
886.0	5.4267078	445.1202790377248
887.0	5.4331203	445.120164786043
888.0	5.4393952	445.1201948282001
889.0	5.4456744	445.12026585084624
890.0	5.4520492	445.120226410711
891.0	5.4583929	445.1202128966516
892.0	5.4647303	445.1202695804163
893.0	5.4710365	445.120336914095
894.0	5.4774094	445.12029003412096
895.0	5.4837345	445.1203016704037
897.0	5.4907447	445.1201763305008
898.0	5.4970863	445.12020000186914
899.0	5.5032657	445.12044704490853
900.0	5.5097051	445.1202783890766
901.0	5.5160758	445.12027736957634
902.0	5.5223322	445.1203399780503
903.0	5.5288112	445.12018461828563
904.0	5.5351528	445.1202633947487
905.0	5.5414507	445.1202900252201
906.0	5.5477922	445.12026635974433
907.0	5.5540963	445.12023130111567
908.0	5.5604216	445.12026087627663
909.0	5.5668797	445.12019586049104
910.0	5.5730903	445.1202603637249
911.0	5.5794984	445.1202008810134
912.0	5.5858649	445.1201441917357
913.0	5.5921441	445.12015767768344
914.0	5.5985151	445.12019512131775
916.0	5.6055272	445.12028302058854
917.0	5.611994	445.1202251918095
918.0	5.618296	445.12017411084247
919.0	5.6246085	445.1202034389775
920.0	5.630875	445.1202635689152
921.0	5.6370563	445.1203961827273
922.0	5.6435499	445.12022723968767
923.0	5.6499478	445.1202679205747
924.0	5.6562289	445.12022152684887
925.0	5.6625562	445.1202171818193
926.0	5.6689456	445.1202067419206
927.0	5.6752434	445.12021265185797
928.0	5.6815518	445.1203243815779
929.0	5.6879162	445.1203535674746
930.0	5.6944265	445.12024857442543
931.0	5.7006141	445.1202405598832
932.0	5.7071287	445.1202304453081
933.0	5.7133494	445.12024130630607
934.0	5.7195619	445.12029833001964
935.0	5.7260389	445.1202483131964
936.0	5.7323868	445.1202266706651
937.0	5.7387638	445.1203492155493
938.0	5.7451534	445.1202893962877
939.0	5.7514075	445.12024892529786
940.0	5.7577302	445.12028250149837
941.0	5.7641114	445.12016660286986
942.0	5.7704199	445.1202231630821
943.0	5.7767844	445.12021920475524
944.0	5.7831844	445.12022761699933
945.0	5.7894947	445.1201608964741
946.0	5.7957303	445.1202559372989
947.0	5.8020803	445.12029916844034
948.0	5.8084883	445.1203151857551
949.0	5.8148654	445.1202432334594
950.0	5.8211278	445.1203348105247
951.0	5.8275485	445.12014576220463
952.0	5.8338882	445.1202410012497
953.0	5.8402298	445.1202205749678
954.0	5.8466401	445.1202376555002
955.0	5.852938	445.1203062193573
956.0	5.8593525	445.1202572627154
957.0	5.8656796	445.120161735266
958.0	5.8719294	445.12024894001433
959.0	5.8783086	445.12021113047626
960.0	5.8847546	445.1202439731235
961.0	5.8910584	445.1201283205468
962.0	5.8973521	445.1202004932766
963.0	5.9036689	445.12021711344846
964.0	5.9099938	445.12027461364863
965.0	5.9163917	445.1202158611797
966.0	5.922621	445.1203278225696
967.0	5.9290854	445.12025049354656
968.0	5.9354957	445.1202036235525
969.0	5.9418478	445.1201329091101
970.0	5.9481227	445.1202524972609
971.0	5.9545746	445.1201327634842
972.0	5.9608246	445.1201939224432
973.0	5.9671684	445.1201733279533
974.0	5.9735038	445.1202952918452
975.0	5.9797371	445.1203017476234
976.0	5.9862495	445.1202077257647
977.0	5.9924455	445.12036032889426
978.0	5.9989995	445.1202965342346
979.0	6.0052786	445.1202501916222
980.0	6.0116931	445.1202816993427
981.0	6.0179846	445.12031586052456
982.0	6.0243387	445.1202244517326
983.0	6.0306782	445.1201813174913
984.0	6.0369325	445.120273177429
985.0	6.0432803	445.1202573607877
986.0	6.0497428	445.12015771284945
987.0	6.0560553	445.1202177003256
988.0	6.062399	445.120242906184
989.0	6.0687552	445.12025495550984
990.0	6.0751531	445.12020287188534
991.0	6.0814822	445.1202293465729
992.0	6.0878279	445.12012533088176
994.0	6.0949383	445.120262357963
995.0	6.1013277	445.12021757856024
996.0	6.1076755	445.1202209831545
997.0	6.1139817	445.12021008794966
998.0	6.1203675	445.12014111910645
1000.0	6.127417	445.1202920283906
1001.0	6.1337838	445.1202547837123
1002.0	6.1401817	445.1202390692874
1003.0	6.1465087	445.1202061903623
1004.0	6.1528962	445.12021153718297
1005.0	6.1591566	445.1203125555593
1006.0	6.1655961	445.1202581281015
1007.0	6.171894	445.1202700055827
1008.0	6.178221	445.12024626657933
1009.0	6.1846229	445.12016661864817
1010.0	6.1910395	445.12019782245324
1011.0	6.1973686	445.12024837916584
1012.0	6.2036854	445.1202279341195
1013.0	6.2100458	445.1202129034813
1014.0	6.2164166	445.1201714044998
1015.0	6.222729	445.1202286881644
1016.0	6.2290915	445.12022123100144
1017.0	6.2354665	445.1203383623175
1018.0	6.2418122	445.12022619116976
1019.0	6.2480787	445.1202191001191
1020.0	6.2545037	445.12020123507085
1021.0	6.2608265	445.12027273512774
1022.0	6.2671954	445.12027178179153
1023.0	6.2735391	445.12026742129973
1024.0	6.2798411	445.1201695486871
1025.0	6.286164	445.1202417974637
1026.0	6.2925035	445.12031463459124
1027.0	6.2989306	445.12020951919294
1028.0	6.3051743	445.12031667823555
1029.0	6.3115888	445.12023263833964
1030.0	6.3179636	445.1202082959205
1031.0	6.3241802	445.1202767490015
1032.0	6.3306637	445.12026600627195
1033.0	6.3370094	445.12014223258353
1034.0	6.343176	445.1202691860455
1035.0	6.3496093	445.1202177452714
1036.0	6.3560468	445.12019933868606
1037.0	6.3623655	445.1202370511512
1038.0	6.3686592	445.120218460277
1039.0	6.3750758	445.1202250042931
1040.0	6.3814236	445.12024139197416
1041.0	6.3877652	445.1202461344934
1042.0	6.3940255	445.12025007670286
1043.0	6.4004569	445.1202159732679
1044.0	6.4067652	445.1202249579703
1045.0	6.4131464	445.1202366168528
1046.0	6.4194734	445.12024250340414
1047.0	6.4257713	445.1202623467899
1048.0	6.4321483	445.12026931833645
1049.0	6.4385357	445.12020354731806
1050.0	6.4448774	445.120286519954
1051.0	6.4512188	445.12022888697607
1052.0	6.4575584	445.12029347410186
1053.0	6.463898	445.1202044970359
1054.0	6.4702397	445.1203438434621
1055.0	6.4765813	445.1202693676416
1056.0	6.4829208	445.1202561642871
1057.0	6.4892249	445.12021885434365
1058.0	6.4956103	445.1203291992257
1059.0	6.5019498	445.12016922289286
1060.0	6.5082977	445.1201675660562
1061.0	6.5146371	445.1202325816024
1062.0	6.5209787	445.12018016700307
1063.0	6.5272997	445.12014906993477
1064.0	6.5336475	445.1202484526565
1065.0	6.5400038	445.1201949832319
1066.0	6.5463454	445.12026264260334
1067.0	6.552637	445.1202730368858
1068.0	6.5590349	445.12015350260384
1069.0	6.5653786	445.1202101217556
1070.0	6.5717264	445.1202208077461
1071.0	6.57807	445.12019266166
1072.0	6.5843783	445.1202365163883
1073.0	6.5907513	445.1202208777016
1074.0	6.5970971	445.12023621240553
1075.0	6.6034449	445.12015867107306
1076.0	6.6097824	445.120224045185
1077.0	6.6161261	445.12019274457543
1078.0	6.6224656	445.1202057686126
1079.0	6.6288075	445.12028164856446
1081.0	6.6360009	445.12027673254295
1082.0	6.6423405	445.12026323793293
1083.0	6.64868	445.12032198278234
1084.0	6.6550217	445.12029045095926
1085.0	6.661361	445.12021207265144
1086.0	6.6676589	445.1202347777744
1087.0	6.6738861	445.1203244718328
1088.0	6.6802548	445.1202821113915
1089.0	6.686588	445.12032114370953
1090.0	6.6930297	445.120245228094
1091.0	6.6994297	445.12019407038673
1092.0	6.7057338	445.1201706463378
1093.0	6.7120339	445.1202071789826
1095.0	6.7192108	445.1201918180322
1096.0	6.725569	445.1202232502338
1097.0	6.7318815	445.1202407010208
1098.0	6.7381813	445.1203112958092
1099.0	6.7445729	445.12011580964145
1100.0	6.7509312	445.12020947946974
1101.0	6.7572709	445.120193642054
1102.0	6.7636104	445.12027157104336
1103.0	6.7699541	445.12035078835856
1104.0	6.776302	445.12027457315156
1105.0	6.7826415	445.12029894218557
1106.0	6.7889831	445.1202580940519
1107.0	6.7953248	445.12020746031106
1108.0	6.8016705	445.1202346882435
1109.0	6.8080099	445.1202588139002
1110.0	6.8143495	445.1202700637616
1111.0	6.8206912	445.1202033842399
1112.0	6.8270329	445.1201973823082
1113.0	6.8333745	445.12022054371994
1114.0	6.8397161	445.12024531426823
1115.0	6.846064	445.1202154799846
1116.0	6.8524056	445.1202619392962
1117.0	6.8587555	445.1201553323156
1118.0	6.8650909	445.12014856359406
1119.0	6.8714345	445.1202028713402
1120.0	6.8776761	445.12020773411405
1121.0	6.8840532	445.12025563940415
1122.0	6.8904532	445.1202779219723
1123.0	6.8967928	445.1202649258207
1124.0	6.9031385	445.1201669492947
1125.0	6.9094864	445.12021762666404
1126.0	6.9158197	445.120251327819
1127.0	6.9221592	445.12026647138714
1128.0	6.9285008	445.12026679888703
1129.0	6.9348402	445.120320606027
1130.0	6.9411798	445.12017869322636
1131.0	6.9475195	445.1202851819226
1132.0	6.9538611	445.1202962241659
1133.0	6.9602027	445.12030517180887
1134.0	6.9665048	445.1203169784932
1135.0	6.9728818	445.12027322870716
1136.0	6.9792234	445.1202355835716
1137.0	6.985565	445.12022935303975
1138.0	6.9919066	445.12019746756044
1139.0	6.998246	445.1201896939961
1140.0	7.0045856	445.12025248493836
1141.0	7.0109272	445.12016796129956
1142.0	7.0172669	445.12019796496986
1143.0	7.0236064	445.120268481337
1144.0	7.029948	445.1201383311848
1145.0	7.0362105	445.1203214427777
1146.0	7.0426313	445.1202060994034
1147.0	7.0489208	445.1201938158279
1148.0	7.0553166	445.12027986359493
1149.0	7.0616624	445.1202791964004
1150.0	7.0680017	445.1201303522295
1151.0	7.0743413	445.1202558650816
1152.0	7.080681	445.12023580543536
1153.0	7.0870289	445.1202328118711
1154.0	7.0933726	445.12025034534463
1155.0	7.0997121	445.12012631550556
1156.0	7.1060537	445.12020674788334
1157.0	7.1123453	445.1202316077636
1158.0	7.118714	445.12025533796697
1159.0	7.1250786	445.1202673447465
1160.0	7.1314221	445.120175187324
1161.0	7.1377637	445.12024256280824
1162.0	7.1441097	445.1202477588139
1163.0	7.1504492	445.12034005303093
1164.0	7.1568013	445.12023304973087
1165.0	7.1631283	445.1202439943321
1166.0	7.169472	445.12027277180397
1167.0	7.1758136	445.1203182456185
1168.0	7.1821573	445.12019510632564
1169.0	7.188501	445.1201306487307
1170.0	7.1947904	445.12021031975314
1171.0	7.2010591	445.1203462275038
1172.0	7.2075113	445.12026803457815
1173.0	7.2138571	445.1201928682497
1174.0	7.2202008	445.1202171030343
1175.0	7.2265403	445.1201671006259
1176.0	7.2327987	445.12025476783543
1177.0	7.2392236	445.1202664050061
1178.0	7.2455652	445.1203102094447
1179.0	7.2519047	445.12026608379693
1180.0	7.2582441	445.12019497498363
1181.0	7.2645857	445.1201922712122
1182.0	7.2709254	445.1202020925314
1183.0	7.277267	445.1201719912775
1184.0	7.2836087	445.1202668052489
1185.0	7.2899503	445.120322347906
1186.0	7.2962919	445.12028445760313
1187.0	7.3026314	445.1202861234235
1188.0	7.308971	445.1202226029362
1189.0	7.3153105	445.1202531190697
1190.0	7.3216499	445.1202430623412
1191.0	7.3279894	445.1203145821239
1192.0	7.3343289	445.1201260586099
1193.0	7.3406686	445.12021483876924
1194.0	7.3470103	445.1201843471749
1195.0	7.3533519	445.12017939801575
1196.0	7.3596956	445.12021869404316
1197.0	7.3660351	445.12013576126907
1198.0	7.372383	445.12023500477596
1199.0	7.3787246	445.12029178550046
1200.0	7.3850661	445.1202304351651
1201.0	7.3914056	445.1202093457421
1202.0	7.3977452	445.1202867502763
1203.0	7.4040849	445.12018820790496
1204.0	7.4104264	445.12018817574995
1205.0	7.416766	445.1203098977336
1206.0	7.4231076	445.1203020276159
1207.0	7.4294534	445.1203083137965
1208.0	7.435795	445.12029456414945
1209.0	7.4421387	445.1201969800384
1210.0	7.4484783	445.12019463062103
1211.0	7.4548239	445.1202223378312
1212.0	7.4611613	445.1202859340892
1213.0	7.4675052	445.12019760236
1214.0	7.4738406	445.1202026348887
1215.0	7.4801822	445.12024007285925
1216.0	7.4865238	445.1203114354988
1217.0	7.4928675	445.1202769182005
1218.0	7.499207	445.1203771217545
1219.0	7.5055529	445.120274085611
1220.0	7.5118903	445.12019418110395
1221.0	7.5182297	445.12021121947026
1222.0	7.5245692	445.12020348974636
1223.0	7.5309151	445.12026330150184
1224.0	7.5372484	445.1202237482811
1225.0	7.543588	445.1202656745321
1226.0	7.5499296	445.1201998610742
1227.0	7.5562712	445.1202222868603
1228.0	7.5626129	445.1202418373947
1229.0	7.5689545	445.120193247526
1230.0	7.5752961	445.12013772459244
1231.0	7.5816354	445.12023370213967
1232.0	7.587975	445.12025500652476
1233.0	7.5943188	445.12021305754405
1234.0	7.6006605	445.12013436142456
1235.0	7.6070021	445.12019751581886
1236.0	7.6133416	445.1200966648356
1237.0	7.6196832	445.120130432984
1238.0	7.6259582	445.12022052859544
1239.0	7.6323665	445.120192384927
1240.0	7.6387081	445.120266772215
1241.0	7.6450516	445.1201814731863
1242.0	7.6513912	445.12023641732435
1243.0	7.6577392	445.12024194036366
1244.0	7.6640808	445.12015095142914
1245.0	7.6704141	445.12010963190767
1246.0	7.6767661	445.12021787957184
1247.0	7.6831078	445.1202726407895
1248.0	7.6894515	445.1202361571358
1249.0	7.6957931	445.1201341663908
1250.0	7.7021347	445.1201853674061
1252.0	7.7093284	445.120266241564
1253.0	7.71567	445.1203432690645
1254.0	7.7220116	445.12020007620225
1255.0	7.728351	445.12015236735937
1256.0	7.7346697	445.12009628818817
1257.0	7.7409136	445.1202627746122
1258.0	7.7473761	445.1202443060601
1259.0	7.7537177	445.1201990425013
1260.0	7.7600593	445.12023535081386
1261.0	7.7664051	445.1202164780945
1262.0	7.7727446	445.12022309465857
1263.0	7.7790946	445.1202164907678
1264.0	7.7854362	445.1201815391063
1265.0	7.7917776	445.12027036604
1266.0	7.7981192	445.12023566640136
1267.0	7.8044631	445.1203196071194
1268.0	7.8108047	445.1201137888736
1269.0	7.8171464	445.1201433590129
1270.0	7.823488	445.12013703294883
1271.0	7.8298317	445.1202095526643
1272.0	7.8361816	445.12018524487064
1273.0	7.8425232	445.1201969389167
1274.0	7.8489544	445.1201511614369
1275.0	7.8552961	445.1202021845297
1276.0	7.8616376	445.1201622348423
1277.0	7.8679792	445.1202130956829
1278.0	7.8743189	445.12020074990534
1279.0	7.8806605	445.1201527504332
1280.0	7.8870021	445.1201844761924
1281.0	7.8933458	445.1202165616906
1282.0	7.8996916	445.12026096169944
1283.0	7.906029	445.1201558352368
1284.0	7.9123706	445.12020979205323
1285.0	7.9187102	445.12023062624957
1286.0	7.9250517	445.1201542654171
1287.0	7.9313933	445.1201217966647
1288.0	7.937733	445.12015736352055
1289.0	7.9440725	445.1201639745268
1290.0	7.9504141	445.1202333079125
1291.0	7.9567557	445.12022616776443
1292.0	7.9631098	445.1201848476904
1293.0	7.9694515	445.1202030482653
1294.0	7.9757931	445.1202051643855
1295.0	7.9821347	445.12019965480863
1296.0	7.9884741	445.1202527457839
1297.0	7.9948157	445.1202181033731
1298.0	8.0011554	445.12025414028125
1299.0	8.007495	445.1202327596243
1300.0	8.0138366	445.12018456858397
1301.0	8.0201782	445.1201534379917
1302.0	8.0265219	445.12026229381553
1303.0	8.0327614	445.120174789702
1304.0	8.0391426	445.120189602166
1305.0	8.0455592	445.1201380548313
1306.0	8.0518966	445.1201714455378
1307.0	8.0582382	445.12020888689335
1308.0	8.0645777	445.12011484587754
1309.0	8.0709175	445.12009766250316
1311.0	8.078113	445.12018216590735
1312.0	8.0844652	445.1201986162213
1313.0	8.0908068	445.1201534791967
1314.0	8.0971526	445.1201267917537
1315.0	8.1034942	445.12020262797057
1316.0	8.1098358	445.1202249647932
1317.0	8.1161754	445.12021100477324
1318.0	8.122517	445.12018925357563
1319.0	8.1288566	445.12015216578385
1320.0	8.1352001	445.12022999473845
1321.0	8.1415418	445.12021159616774
1322.0	8.1478814	445.1201374205378
1323.0	8.1542293	445.1201897667598
1324.0	8.1605667	445.1202220118848
1325.0	8.1669084	445.1201671632816
1326.0	8.17325	445.1201099321712
1327.0	8.1794478	445.1202217955224
1328.0	8.1859374	445.1201881616049
1329.0	8.1922831	445.12021766124377
1330.0	8.1985684	445.1201740393822
1331.0	8.2049642	445.1202880183502
1332.0	8.2112558	445.12011524792695
1333.0	8.2176455	445.12011590430296
1334.0	8.2239538	445.1202236439553
1335.0	8.2302915	445.1202290309424
1336.0	8.2366703	445.1201252260782
1337.0	8.2429974	445.1201347780096
1338.0	8.2493598	445.1202404190319
1339.0	8.2557056	445.1201849343473
1340.0	8.2620577	445.12019355608163
1341.0	8.2684012	445.1201310258034
1342.0	8.274747	445.12022396141367
1343.0	8.2810929	445.12022469971623
1344.0	8.2874387	445.1201048487468
1345.0	8.2937845	445.1201457013195
1346.0	8.3001303	445.1202216781091
1347.0	8.3064761	445.12029484038555
1348.0	8.3128219	445.12015688475657
1349.0	8.3191718	445.12014889744427
1350.0	8.3255155	445.1202284356029
1351.0	8.3318612	445.1202246591456
1352.0	8.3382049	445.1201972750061
1353.0	8.3445508	445.1202129717955
1354.0	8.3508987	445.1202533980333
1355.0	8.3572445	445.1202722804832
1356.0	8.3635944	445.12020684332515
1357.0	8.3699319	445.1201722529371
1358.0	8.3762777	445.1201725141402
1359.0	8.3826235	445.1200965843446
1360.0	8.3889713	445.12025893569916
1361.0	8.3953149	445.12022189406287
1362.0	8.4016127	445.1202133369263
1363.0	8.4079607	445.1202480990233
1364.0	8.414317	445.1202257845904
1365.0	8.420694	445.12012885566423
1366.0	8.4270398	445.1202005671454
1367.0	8.4333876	445.12012023830886
1368.0	8.4396522	445.1201699590823
1369.0	8.4460563	445.12018312874653
1370.0	8.4524271	445.1201775124824
1371.0	8.4587666	445.12015143604816
1372.0	8.4651164	445.1201263392615
1373.0	8.4714622	445.12016292983503
1374.0	8.4778061	445.12023156952824
1375.0	8.4840914	445.12027702057236
1376.0	8.4904997	445.1201113546088
1377.0	8.4968434	445.12020660570204
1378.0	8.5031955	445.12018717342465
1379.0	8.5095475	445.12014092266264
1380.0	8.5158933	445.1202169617286
1381.0	8.5222391	445.1202239618125
1382.0	8.5285826	445.1201044197971
1383.0	8.5349326	445.12014388271814
1384.0	8.5412744	445.1201863205694
1385.0	8.5476035	445.12019317067586
1386.0	8.5539451	445.12011691901756
1387.0	8.5603055	445.1201856498124
1388.0	8.5666512	445.12018253950777
1389.0	8.5730095	445.12017043488345
1390.0	8.5793449	445.12019113485815
1391.0	8.5856906	445.1201525732355
1392.0	8.5920279	445.12024226726453
1393.0	8.5983737	445.12017065626753
1394.0	8.6047154	445.12008023731147
1395.0	8.6110426	445.12015886587227
1396.0	8.617405	445.1201776965084
1397.0	8.6237508	445.12012375450973
1398.0	8.6300966	445.12016072400195
1399.0	8.6364424	445.1202197419436
1400.0	8.6427882	445.12019365625207
1401.0	8.6491215	445.12013468166896
1402.0	8.6554777	445.12018413570104
1403.0	8.6618233	445.12019922085585
1404.0	8.668167	445.1201140113048
1405.0	8.6745129	445.12014018221544
1406.0	8.6808608	445.1202132282861
1407.0	8.6872129	445.12013280801665
1408.0	8.6935587	445.12011900210376
1409.0	8.6998836	445.12008267706653
1410.0	8.7062023	445.1200998860166
1411.0	8.712596	445.12017305026393
1412.0	8.7189459	445.1201737086158
1413.0	8.7252874	445.12015372315864
1414.0	8.7316395	445.12017321190103
1415.0	8.737975	445.12015880370706
1416.0	8.7443207	445.12021318530776
1417.0	8.7506665	445.12024991609167
1418.0	8.7570146	445.1201638862279
1420.0	8.7642102	445.1201593051599
1421.0	8.770556	445.12011894150197
1422.0	8.7768955	445.1202166050405
1423.0	8.7832455	445.1201613031562
1424.0	8.7895933	445.1201882286049
1425.0	8.7959412	445.1201303838023
1426.0	8.8022891	445.12018112980127
1427.0	8.8085868	445.1202096509256
1428.0	8.8149659	445.12015462186423
1429.0	8.8212993	445.1200594519805
1430.0	8.8276743	445.1201968758781
1431.0	8.8340159	445.1201575813057
1432.0	8.840368	445.1201383459141
1433.0	8.8467054	445.1201388264932
1434.0	8.8530512	445.12018860290397
1435.0	8.8593991	445.12021424626835
1436.0	8.8657386	445.1201336747697
1437.0	8.8720905	445.1201609029705
1438.0	8.8784363	445.1201877732928
1439.0	8.8847862	445.1202073861433
1440.0	8.8911301	445.1201584880061
1441.0	8.8974738	445.1200805490536
1442.0	8.9038175	445.1201654541419
1443.0	8.9101612	445.1202176141844
1444.0	8.9165091	445.1202073471223
1445.0	8.9228549	445.1202169389159
1446.0	8.9292069	445.1202317096011
1447.0	8.9355506	445.1201517061507
1448.0	8.9418921	445.12019148368535
1449.0	8.9482359	445.1201439726738
1451.0	8.9554315	445.1201854460269
1452.0	8.961771	445.1201694361115
1453.0	8.9681128	445.120162474736
1454.0	8.9744544	445.12024445383446
1455.0	8.9807961	445.1201745137146
1456.0	8.9871377	445.1201460656696
1457.0	8.9934793	445.1200789233698
1458.0	8.9998209	445.120142998855
1459.0	9.0061605	445.12012172077607
1460.0	9.0125	445.1202361826515
1461.0	9.0188394	445.12009501501484
1462.0	9.0251789	445.12016005145244
1463.0	9.0315205	445.1201267648679
1464.0	9.0378602	445.12006461923886
1465.0	9.0440935	445.12016365301577
1466.0	9.0505455	445.12012051966184
1467.0	9.0568893	445.120130797259
1468.0	9.0632413	445.1202038943743
1469.0	9.0695871	445.120161667536
1470.0	9.0759329	445.12009507667193
1471.0	9.0822766	445.1201669466088
1472.0	9.0886201	445.1201031509129
1473.0	9.094968	445.1202505654294
1474.0	9.1013119	445.12008873906467
1475.0	9.1076597	445.1201399075796
1476.0	9.1140055	445.12021105258736
1477.0	9.1203492	445.1201698001394
1478.0	9.1266929	445.12020052415477
1479.0	9.1330387	445.1201607777016
1480.0	9.1393845	445.1202529985677
1481.0	9.1457344	445.12010547316896
1482.0	9.1520759	445.120143742773
1483.0	9.1584196	445.1201335779025
1484.0	9.1647614	445.1201357742559
1485.0	9.1711072	445.1201506549365
1486.0	9.1774551	445.12015855203305
1487.0	9.1837612	445.1201699102239
1488.0	9.1901362	445.1201477227714
1489.0	9.1964924	445.1201709020691
1490.0	9.2028382	445.12013038088224
1491.0	9.2091819	445.12019901858497
1492.0	9.2155275	445.12019431440984
1493.0	9.2218713	445.12015235922416
1494.0	9.228215	445.1201751297162
1495.0	9.2345588	445.1201585801216
1496.0	9.2409046	445.1203058184129
1497.0	9.2472629	445.12015827753737
1498.0	9.2536065	445.1201510518844
1499.0	9.2599545	445.12022269911796
1500.0	9.2663002	445.12022907213475
1501.0	9.272646	445.1200975539594
1502.0	9.2789918	445.120111371019
1503.0	9.2853353	445.12007403377953
1504.0	9.2916895	445.12014793889625
1505.0	9.2980292	445.12019551769896
1506.0	9.3043729	445.120162032005
1507.0	9.3107187	445.12015596827155
1508.0	9.3170644	445.1201610837576
1509.0	9.3234126	445.120099550965
1511.0	9.330606	445.12013444670436
1512.0	9.3369351	445.1201284928279
1513.0	9.3432976	445.1202141586932
1514.0	9.3496433	445.1202480037988
1515.0	9.3559891	445.12008319226504
1516.0	9.3623077	445.1201425989382
1517.0	9.3686785	445.12008459784875
1518.0	9.3750326	445.12010165778116
1519.0	9.3813723	445.12014231069253
1520.0	9.3877222	445.1200652286406
1521.0	9.3940618	445.1202172492557
1522.0	9.400368	445.12018633805775
1523.0	9.4067554	445.1201725649275
1524.0	9.4131075	445.1201160883149
1525.0	9.4194136	445.1202492006843
1526.0	9.4257949	445.1200877315237
1527.0	9.4321426	445.1200928743894
1528.0	9.4384863	445.12014031853084
1529.0	9.4448322	445.120100354906
1530.0	9.4510551	445.1201822593111
1531.0	9.4575259	445.12018756779037
1532.0	9.4638717	445.12020469350176
1533.0	9.4702154	445.120141683746
1534.0	9.4765612	445.1202124806156
1535.0	9.4828111	445.12019260677954
1536.0	9.4892507	445.1202404126444
1537.0	9.4955942	445.12019783295193
1538.0	9.5019525	445.12015533820386
1539.0	9.5081129	445.1202031379244
1541.0	9.5153086	445.1201661251499
1542.0	9.5215815	445.1200709645329
1543.0	9.5279858	445.1200767589606
1544.0	9.5343253	445.12012022006644
1545.0	9.5406669	445.1200597876722
1546.0	9.5470086	445.1201653330757
1547.0	9.5533501	445.1202550815531
1548.0	9.5596918	445.12013144219327
1549.0	9.5660355	445.1201798240837
1550.0	9.5723854	445.1201684250109
1551.0	9.5787185	445.12026986278016
1552.0	9.5850602	445.1202143078017
1553.0	9.5913999	445.1202469951401
1554.0	9.5977457	445.1201797559917
1555.0	9.6040915	445.1201451844952
1556.0	9.6103893	445.120189278657
1557.0	9.616783	445.12024494111876
1558.0	9.6231309	445.1201498442802
1559.0	9.6293788	445.12021657161404
1560.0	9.6358142	445.1201672518106
1561.0	9.6421577	445.1201592008739
1562.0	9.6484847	445.1202060574253
1563.0	9.6548182	445.1201821935873
1564.0	9.661189	445.1201666210229
1565.0	9.6675348	445.1201539442589
1566.0	9.6738806	445.1201428221631
1567.0	9.680093	445.12017784720086
1568.0	9.6865034	445.12011188210124
1569.0	9.6929179	445.1201240568023
1570.0	9.6991262	445.12015183660463
1571.0	9.7056093	445.12014789842385
1572.0	9.7119572	445.1201935726925
1573.0	9.7183052	445.1201313049219
1574.0	9.7246552	445.1201225597462
1575.0	9.7309988	445.1201054835311
1576.0	9.7373176	445.12014875230506
1577.0	9.7436529	445.12007120151446
1578.0	9.7500341	445.1201550755159
1579.0	9.7563799	445.1200846726824
1580.0	9.7627278	445.1201100840907
1581.0	9.7690797	445.1201096241145
1582.0	9.775415	445.12006290369834
1583.0	9.7816858	445.1202190169765
1584.0	9.7881026	445.1202032470027
1585.0	9.7944484	445.1201510342905
1586.0	9.8007963	445.12011434860557
1587.0	9.8071483	445.1200800146143
1588.0	9.8134691	445.12017942087823
1589.0	9.8198128	445.1201763799393
1590.0	9.8261523	445.1201098218486
1591.0	9.832521	445.12014395572
1592.0	9.8388646	445.1201986040131
1593.0	9.8452041	445.12012285936265
1594.0	9.8515438	445.12004525075713
1595.0	9.8578854	445.12018706289024
1596.0	9.864227	445.12011691026044
1597.0	9.8705686	445.1200549831006
1598.0	9.8769102	445.12010576226453
1599.0	9.8832519	445.12014061971485
1600.0	9.8895914	445.1202845823243
1601.0	9.8959309	445.12007811626387
1602.0	9.9022704	445.1201398019061
1603.0	9.9086099	445.12007385658563
1604.0	9.9149496	445.12015376619695
1605.0	9.9212599	445.12003464598575
1606.0	9.9276141	445.120078285474
1607.0	9.9339744	445.1201054397589
1608.0	9.940316	445.1201464831429
1609.0	9.9466597	445.12006889365614
1610.0	9.9528909	445.1201510182707
1611.0	9.9592931	445.1201155129441
1613.0	9.9664367	445.1200570683062
1614.0	9.9727595	445.1200716159455
1615.0	9.9790656	445.1201477008155
1616.0	9.9855072	445.12013195669317
1617.0	9.9918467	445.1200945311275
1618.0	9.9981885	445.1200437762623
1619.0	10.00453	445.1201676345574
1620.0	10.010872	445.12007796242557
1621.0	10.017213	445.1201787233654
1622.0	10.023501	445.1201268733494
1623.0	10.029899	445.1201515226652
1624.0	10.03624	445.1200759119705
1625.0	10.042572	445.12015277860536
1626.0	10.048869	445.12007389997314
1627.0	10.055225	445.12014512739233
1628.0	10.061603	445.12016830517916
1629.0	10.067942	445.1201171548624
1630.0	10.074282	445.12012993169094
1631.0	10.080621	445.12008936469124
1632.0	10.086963	445.12012681480235
1633.0	10.093307	445.12009114588966
1634.0	10.099554	445.12011490534746
1635.0	10.105994	445.12016567414634
1636.0	10.112271	445.1201742981975
1637.0	10.118679	445.1201586823574
1638.0	10.124985	445.12013764101425
1639.0	10.131296	445.1201766514949
1640.0	10.137704	445.1200584573772
1642.0	10.144871	445.12009747494676
1643.0	10.151183	445.1201879751377
1644.0	10.157581	445.12011070675965
1645.0	10.16391	445.12010842815386
1646.0	10.170264	445.1202847926003
1647.0	10.176608	445.1202073599924
1648.0	10.182912	445.1201221004909
1649.0	10.189289	445.12011382836073
1650.0	10.195612	445.12010345042626
1651.0	10.201945	445.1200708305233
1652.0	10.208312	445.120155379908
1653.0	10.214558	445.12014360856017
1654.0	10.220995	445.1201798258259
1655.0	10.22732	445.1201730228777
1656.0	10.233678	445.12011074294844
1657.0	10.239964	445.12010324173383
1658.0	10.24632	445.1200940106405
1659.0	10.25271	445.1200638172951
1660.0	10.259022	445.12018669994717
1661.0	10.265332	445.12005668401457
1662.0	10.27173	445.12007806271646
1663.0	10.277928	445.1201772880225
1664.0	10.284305	445.12003394897886
1665.0	10.290759	445.12002762080215
1666.0	10.297099	445.1200913259693
1667.0	10.30344	445.1201117238607
1668.0	10.309717	445.1202248357711
1669.0	10.31598	445.1202585882708
1670.0	10.322476	445.1200629829449
1671.0	10.328788	445.1200394798138
1672.0	10.335051	445.12022623802187
1673.0	10.341498	445.12016604078093
1674.0	10.347844	445.1200731000296
1675.0	10.354182	445.1201214911645
1676.0	10.36045	445.1201524267115
1677.0	10.366867	445.1201378844658
1678.0	10.373213	445.12014263171227
1679.0	10.37955	445.1201797844225
1680.0	10.38589	445.12016600434214
1681.0	10.392231	445.1201660783617
1682.0	10.398573	445.1201492528846
1683.0	10.404915	445.12021818203976
1684.0	10.411258	445.1201723478657
1685.0	10.4176	445.1200486379908
1686.0	10.423942	445.1201113625231
1687.0	10.430217	445.12012118592975
1688.0	10.436608	445.1201026646542
1689.0	10.4429	445.120163344834
1690.0	10.449314	445.12022860811726
1691.0	10.455654	445.1200997544581
1692.0	10.461993	445.12022472720923
1693.0	10.468333	445.1201559169569
1694.0	10.474677	445.12006274268623
1695.0	10.480956	445.120131043006
1696.0	10.48726	445.1201569285517
1697.0	10.493674	445.12011751813606
1698.0	10.500047	445.1201156720254
1699.0	10.506374	445.1201733005833
1700.0	10.512739	445.12019096533055
1701.0	10.51908	445.1201588374716
1702.0	10.525389	445.12007385805555
1703.0	10.53176	445.12017268608173
1704.0	10.53797	445.1201944500455
1705.0	10.544355	445.1201855603444
1706.0	10.550701	445.12012068030987
1707.0	10.556993	445.120230374748
1708.0	10.563457	445.1201737906015
1709.0	10.569786	445.12010980327943
1710.0	10.576145	445.12021254897024
1711.0	10.582503	445.12009698272914
1712.0	10.588834	445.12011425852467
1713.0	10.595157	445.1201319779204
1714.0	10.601455	445.12013067138463
1715.0	10.607869	445.12017160966093
1716.0	10.614207	445.1201723300417
1717.0	10.620559	445.1200616357752
1718.0	10.626896	445.12006231836244
1719.0	10.633209	445.1200572623089
1720.0	10.639578	445.1202048854903
1721.0	10.645921	445.1200519485691
1722.0	10.652198	445.1200993816609
1723.0	10.658598	445.12011441829884
1724.0	10.664938	445.1201137981949
1725.0	10.671279	445.12010433677335
1726.0	10.677621	445.1200733470571
1727.0	10.683965	445.1201216463232
1728.0	10.690306	445.12011187973957
1729.0	10.696648	445.1200158394796
1730.0	10.702906	445.1201927054895
1731.0	10.709333	445.12016482791324
1732.0	10.715673	445.12008857830085
1733.0	10.721993	445.1201055457395
1734.0	10.728323	445.1201723115762
1735.0	10.734698	445.1201393438625
1736.0	10.740985	445.1200986434687
1737.0	10.747327	445.1200976074635
1738.0	10.753683	445.1200768354616
1739.0	10.760035	445.12014278787103
1740.0	10.766395	445.1201113661924
1741.0	10.772766	445.12013217486367
1742.0	10.779106	445.1200216008208
1743.0	10.785447	445.1200835806365
1744.0	10.791785	445.1201488943359
1745.0	10.798128	445.1201984380948
1746.0	10.80446	445.1200515077481
1747.0	10.81081	445.12010558896293
1748.0	10.817145	445.1201032553847
1749.0	10.823495	445.1201652037519
1750.0	10.829753	445.12018874619133
1751.0	10.836151	445.1200606480058
1753.0	10.843303	445.12011714788497
1754.0	10.849688	445.12013193149323
1755.0	10.85603	445.1201997988799
1756.0	10.862367	445.12009030893415
1757.0	10.868705	445.1200324772827
1758.0	10.875042	445.12007043617575
1759.0	10.881384	445.1200360913991
1760.0	10.887726	445.12013226925734
1761.0	10.894038	445.12010288485266
1762.0	10.900407	445.12012144982015
1763.0	10.906749	445.12006116751064
1765.0	10.91383	445.12018067543715
1766.0	10.920261	445.120118427525
1767.0	10.926627	445.1200072884278
1768.0	10.932911	445.1200758987519
1769.0	10.939311	445.1201914452239
1770.0	10.94565	445.12016323468987
1771.0	10.95199	445.12005617839645
1772.0	10.958331	445.12003702918093
1773.0	10.964602	445.1201035976932
1774.0	10.970865	445.1201710115643
1775.0	10.977135	445.12019153095366
1776.0	10.983548	445.12021297554406
1777.0	10.990046	445.1201247676663
1778.0	10.996389	445.12010670542765
1779.0	11.002729	445.1199974352188
1780.0	11.009068	445.12004133477626
1781.0	11.01541	445.1201091348334
1782.0	11.021715	445.1199971015028
1783.0	11.027991	445.12019745602623
1784.0	11.034318	445.12013635203886
1785.0	11.040787	445.1201220340364
1786.0	11.047129	445.12011994640335
1787.0	11.053452	445.12011320028483
1788.0	11.059812	445.1201530009873
1789.0	11.066151	445.1201285840531
1790.0	11.072493	445.1200674246049
1791.0	11.078835	445.12009752387064
1792.0	11.085172	445.1200529956733
1793.0	11.091516	445.1200768244036
1794.0	11.09786	445.12014458602215
1795.0	11.104201	445.12010379412675
1796.0	11.110486	445.1201304150401
1797.0	11.116886	445.1201545767532
1798.0	11.123239	445.12009218915864
1799.0	11.129578	445.12007227202486
1800.0	11.13592	445.1201984967507
1801.0	11.142261	445.1201353453825
1802.0	11.148603	445.1201274568106
1803.0	11.154901	445.1200127270865
1804.0	11.161228	445.12007234018535
1805.0	11.16763	445.12015535824764
1806.0	11.17398	445.1199899753763
1807.0	11.180149	445.12025920318916
1808.0	11.186657	445.120028194911
1809.0	11.192992	445.1200484766719
1810.0	11.199304	445.12014703207
1811.0	11.205677	445.1199650346196
1812.0	11.212021	445.1200464208662
1813.0	11.218363	445.1201046650062
1814.0	11.224627	445.12017652727644
1815.0	11.231015	445.1200225135194
1816.0	11.237392	445.12007720687734
1817.0	11.243738	445.12009734633335
1818.0	11.250077	445.12013211658524
1819.0	11.256419	445.1200439475972
1820.0	11.262762	445.12013549456594
1821.0	11.269102	445.1200076414599
1822.0	11.275433	445.1200142369755
1823.0	11.281719	445.12010367235905
1824.0	11.288127	445.1200798645792
1825.0	11.294423	445.1200695793336
1826.0	11.300818	445.12004859803784
1827.0	11.307166	445.120062986763
1828.0	11.313508	445.12008839371396
1829.0	11.319847	445.1201056480431
1830.0	11.326156	445.1201061317096
1831.0	11.332526	445.1201242069771
1832.0	11.338868	445.12013999162855
1833.0	11.345208	445.120142961064
1834.0	11.351547	445.1201336538418
1835.0	11.357889	445.12020728695154
1836.0	11.36423	445.1200779013943
1837.0	11.370551	445.12009795094133
1838.0	11.376807	445.12012091396997
1839.0	11.383134	445.12015642892646
1840.0	11.389609	445.12011582983104
1841.0	11.395951	445.1200737015794
1842.0	11.402288	445.1200860804419
1843.0	11.408628	445.1200003015883
1844.0	11.414953	445.1201741010006
1845.0	11.421261	445.12011649811797
1846.0	11.427657	445.12008113676745
1847.0	11.433945	445.1201294400466
1848.0	11.44034	445.1200631226041
1849.0	11.44668	445.12001022547213
1850.0	11.453001	445.1200590048895
1851.0	11.459355	445.1201189619758
1852.0	11.465705	445.12014105789694
1853.0	11.472046	445.1200048316198
1854.0	11.478388	445.12022611252627
1855.0	11.48473	445.12011580422853
1856.0	11.491071	445.1201241850306
1857.0	11.497415	445.12009690106595
1858.0	11.503757	445.1201004988143
1859.0	11.5101	445.12017218482043
1860.0	11.516442	445.1200414387526
1861.0	11.522737	445.1200929829612
1862.0	11.529123	445.120083494801
1863.0	11.535408	445.12008500154343
1864.0	11.54179	445.12003964794195
1865.0	11.548148	445.1200104812611
1867.0	11.55535	445.120090653615
1868.0	11.561683	445.1201117809886
1869.0	11.568025	445.1200718623159
1870.0	11.574321	445.1201242381039
1871.0	11.580706	445.12015592723964
1872.0	11.587052	445.1201724529177
1873.0	11.5934	445.1201859726804
1874.0	11.599741	445.1200897090595
1875.0	11.606062	445.12012865399413
1876.0	11.612422	445.1200944419048
1877.0	11.618762	445.12009489540367
1878.0	11.625106	445.12012247020994
1879.0	11.631443	445.12005414742595
1880.0	11.637791	445.1200747555224
1881.0	11.644133	445.1200653025145
1882.0	11.650393	445.12021627833167
1883.0	11.656816	445.12003960617307
1884.0	11.663157	445.12012754764197
1885.0	11.669499	445.1200995697612
1886.0	11.675841	445.1200413650172
1887.0	11.682189	445.12017346419856
1888.0	11.688524	445.11997031774604
1889.0	11.69487	445.1200946163327
1890.0	11.701211	445.1200684784176
1891.0	11.707534	445.1201083981636
1892.0	11.713838	445.1201064113479
1893.0	11.720238	445.1200501412161
1894.0	11.726484	445.1201606441554
1895.0	11.732921	445.1200676090858
1896.0	11.739261	445.1200713598075
1897.0	11.74553	445.1201421363178
1898.0	11.751944	445.12010976735615
1899.0	11.758288	445.120084019931
1900.0	11.764644	445.1200797191729
1901.0	11.770984	445.1200377444828
1902.0	11.777329	445.12005913412565
1903.0	11.783665	445.1200666770399
1904.0	11.790007	445.12012362586785
1905.0	11.796352	445.12006455805863
1906.0	11.802685	445.1201118207682
1907.0	11.809031	445.12009681307944
1908.0	11.815377	445.12011100300214
1909.0	11.821715	445.120053704781
1910.0	11.828056	445.12014191901
1911.0	11.834398	445.1200498130011
1912.0	11.840719	445.12008540779357
1913.0	11.847014	445.1201446878091
1914.0	11.853233	445.12020624827744
1915.0	11.85955	445.1202267823115
1916.0	11.866027	445.1201134724569
1917.0	11.872449	445.12005966778673
1918.0	11.878791	445.12007471979314
1919.0	11.885137	445.1200500226962
1920.0	11.891479	445.1200189837613
1921.0	11.897818	445.1201036657965
1922.0	11.90416	445.120053927471
1923.0	11.910501	445.1199944472942
1924.0	11.916843	445.1201222226266
1925.0	11.923185	445.1200177545844
1926.0	11.929497	445.12006350638427
1927.0	11.935868	445.1200750127506
1928.0	11.94221	445.1200943454384
1929.0	11.948551	445.11998098185524
1930.0	11.954895	445.120094627295
1931.0	11.961236	445.12012406714393
1932.0	11.967582	445.1200505095651
1933.0	11.973922	445.12004165911964
1934.0	11.980263	445.12003084467733
1935.0	11.986561	445.1201406415288
1936.0	11.992944	445.1200446072296
1937.0	11.999286	445.1200940708969
1938.0	12.005626	445.1201300567807
1939.0	12.011967	445.12007908085855
1940.0	12.018311	445.12014349671335
1941.0	12.024663	445.12016930544144
1942.0	12.031001	445.1201027076087
1943.0	12.037355	445.120088505861
1944.0	12.043686	445.1201323527264
1945.0	12.050028	445.1201494697181
1946.0	12.056334	445.12008209364893
1947.0	12.062708	445.12013102078527
1948.0	12.06905	445.12012827014905
1949.0	12.075273	445.12005161765813
1950.0	12.081683	445.1201264412606
1951.0	12.088077	445.1201050965695
1952.0	12.094423	445.1200799328771
1953.0	12.100763	445.1202167853432
1954.0	12.107104	445.120051888784
1955.0	12.113317	445.12010337375614
1956.0	12.119785	445.12013334780886
1957.0	12.126127	445.12010725884545
1958.0	12.132468	445.1201805775133
1959.0	12.138808	445.1200951126623
1960.0	12.14515	445.12004689123233
1961.0	12.151483	445.1201549831918
1962.0	12.157837	445.1201005066888
1963.0	12.164139	445.12007129970937
1964.0	12.170522	445.11999061744456
1965.0	12.176849	445.12004933562855
1966.0	12.183204	445.1200143434005
1967.0	12.189543	445.12002722311894
1968.0	12.195805	445.1200496269433
1969.0	12.202226	445.12005630304805
1970.0	12.208435	445.12006838238966
1971.0	12.214914	445.1200652762435
1972.0	12.221253	445.12011187084664
1973.0	12.227599	445.1200139760759
1974.0	12.233941	445.1201312916834
1975.0	12.240282	445.1200398086203
1976.0	12.246628	445.1201303654265
1977.0	12.252967	445.12012201771574
1978.0	12.259311	445.1200822166384
1979.0	12.265653	445.12016390478186
1980.0	12.27193	445.12001053825935
1981.0	12.278184	445.12021386637167
1982.0	12.28468	445.1200319308629
1983.0	12.291028	445.1200913598184
1984.0	12.297382	445.12011776735096
1985.0	12.303711	445.12006797396896
1986.0	12.310053	445.12001002301747
1987.0	12.316394	445.120033319652
1988.0	12.322725	445.1200594836834
1989.0	12.329075	445.1201189326698
1990.0	12.335421	445.1201641178714
1991.0	12.341761	445.12009711362936
1992.0	12.348104	445.1200989865045
1993.0	12.354442	445.1201340920648
1994.0	12.360784	445.12008052865576
1995.0	12.367123	445.12009801057235
1996.0	12.373467	445.12014787512385
1997.0	12.379806	445.1200095066134
1998.0	12.386146	445.12014336324944
1999.0	12.392487	445.1199954509709
2000.0	12.398829	445.1200452522763
2001.0	12.405171	445.120010023003
2002.0	12.411516	445.1201564170013
2003.0	12.417796	445.1200592996034
2004.0	12.424204	445.12005601457577
2005.0	12.43055	445.12014265044115
2006.0	12.436891	445.12015928378236
2007.0	12.443231	445.12012191713677
2008.0	12.449572	445.1200513788093
2009.0	12.455912	445.12006347680455
2010.0	12.462254	445.12011713301786
2011.0	12.468597	445.12006787747094
2012.0	12.474943	445.12009077034025
2013.0	12.481285	445.1201010033446
2014.0	12.487637	445.1200892754549
2015.0	12.493976	445.12013261614715
2016.0	12.500318	445.1201820477196
2017.0	12.50666	445.12009754708254
2018.0	12.512999	445.12008669564085
2019.0	12.519341	445.12012088221644
2020.0	12.525682	445.12005078470673
2021.0	12.532022	445.1200697810478
2022.0	12.538366	445.1200387452098
2023.0	12.544713	445.12004861711347
2024.0	12.551053	445.12013113733076
2025.0	12.557395	445.12012149254275
2026.0	12.563734	445.1200567710213
2027.0	12.57008	445.120085982935
2028.0	12.576421	445.1201693345417
2029.0	12.582765	445.1200010735828
2030.0	12.589107	445.1201191423004
2031.0	12.595459	445.12013487205746
2032.0	12.601794	445.1200938142245
2033.0	12.608136	445.1200850496225
2034.0	12.614477	445.1200268914234
2035.0	12.620821	445.1201261468872
2036.0	12.627163	445.12007180768165
2037.0	12.633504	445.12005779032665
2038.0	12.639846	445.12004149606514
2039.0	12.646187	445.12011997140667
2040.0	12.652329	445.1202533346566
2041.0	12.658871	445.1201016239517
2042.0	12.665215	445.12020463165163
2043.0	12.671556	445.1201372937384
2044.0	12.6779	445.12004990294605
2045.0	12.684217	445.1200670812002
2046.0	12.690583	445.1200694185009
2047.0	12.696925	445.1200856990791
2048.0	12.703266	445.1200345649541
2049.0	12.709608	445.1200993955344
2050.0	12.715949	445.1200472886047
[truncated: 4,473 more rows]
