# Supplementary material for: RawBeans: A Simple, Vendor-Independent, Raw-Data Quality-Control Tool
Source: J Proteome Res. 2021 Mar 4;20(4):2098–104. doi: 10.1021/acs.jproteome.0c00956 (PMC8041395; doi:10.1021/acs.jproteome.0c00956)
Supplement: Supplementary file 1 — pr0c00956_si_002.zip [file pr0c00956_si_002.zip › RawBeans_report/resources/QEP2LC6_HeLa_50ng_251120_04-mass-deviation-matrix.tsv]

scan	retention	445.12003
1.0	0.0029576288	445.1198201430735
2.0	0.0097535796	445.11981029480273
3.0	0.016036597	445.1196235848344
4.0	0.022332413	445.1196535606452
5.0	0.028688549	445.1196067898734
6.0	0.035128362	445.11967027871856
7.0	0.041532213	445.1195073739113
8.0	0.047907045	445.1194645871364
9.0	0.054365498	445.1194441922278
10.0	0.060725862	445.1194758358421
11.0	0.067069581	445.11948626612724
12.0	0.073415365	445.1197452394644
13.0	0.079759064	445.1199013185856
14.0	0.086106947	445.11973452572266
15.0	0.092448563	445.1197367661453
16.0	0.098796446	445.119803172982
17.0	0.10514221	445.11991298209807
18.0	0.11148575	445.12000936785074
19.0	0.11782945	445.11976590256626
20.0	0.12417331	445.1196355171375
21.0	0.1305191	445.11957331533836
22.0	0.1368649	445.1194738753163
23.0	0.14321276	445.1194542974514
24.0	0.14955646	445.1196863240488
25.0	0.15590016	445.1199122187529
26.0	0.16224388	445.11989454286055
27.0	0.16858966	445.11992936172754
28.0	0.17493528	445.1198666570769
29.0	0.18128108	445.11981231641084
30.0	0.18763326	445.11986587678473
31.0	0.19397695	445.1198475976026
32.0	0.20032276	445.11979935018155
33.0	0.20666436	445.11989779577766
34.0	0.21301015	445.1198657087011
35.0	0.21935598	445.1198165242899
36.0	0.22570173	445.1198180059057
37.0	0.23204958	445.1198636504572
38.0	0.23839315	445.1198133932856
39.0	0.24473893	445.119874114837
40.0	0.25108263	445.11990337749427
41.0	0.2574265	445.11987553718075
42.0	0.26377645	445.11948047006143
43.0	0.27012848	445.1194502437769
44.0	0.27646595	445.11949876142245
45.0	0.28281171	445.1194236626688
46.0	0.28915751	445.1194392681005
47.0	0.29550138	445.1194600100025
49.0	0.30272823	445.1195010151082
50.0	0.30906568	445.11949189581094
51.0	0.31541355	445.11935266264743
52.0	0.32175085	445.11928232252944
53.0	0.32809455	445.11924869404476
54.0	0.3344299	445.1192456359509
55.0	0.3407696	445.11924562915743
56.0	0.34711335	445.11913659451886
57.0	0.35345701	445.11908302129933
58.0	0.35979446	445.11908300181403
59.0	0.36614025	445.11912564056325
60.0	0.37247561	445.1190554841573
61.0	0.37881518	445.1190443945318
62.0	0.38515665	445.11911924455546
63.0	0.39150243	445.1191501133555
64.0	0.39784198	445.11911347141813
65.0	0.40418583	445.11907851681644
66.0	0.41053161	445.119135510705
67.0	0.41687742	445.1190737155243
68.0	0.4232232	445.1190441632044
69.0	0.42957106	445.1189274334223
70.0	0.43591477	445.1189639857943
71.0	0.44225846	445.12111042846624
72.0	0.44860428	445.1190313054922
73.0	0.4549478	445.1190207461756
74.0	0.4612894	445.11901377598645
75.0	0.46763536	445.1189928299944
76.0	0.47397906	445.1191345981696
77.0	0.48032278	445.1191530712159
78.0	0.48666857	445.11903706676895
79.0	0.49301435	445.1192323328403
80.0	0.49936013	445.1190333568194
81.0	0.50570593	445.11897902806095
82.0	0.51205171	445.12110093311435
83.0	0.51839523	445.1189429064637
84.0	0.52474313	445.1190706037929
85.0	0.53108696	445.1189865764406
86.0	0.537439	445.1190214518715
87.0	0.54377228	445.12103161176725
88.0	0.55011815	445.12107211493435
89.0	0.55645771	445.11897324217597
91.0	0.56365138	445.1211178491275
92.0	0.56999085	445.1189673175073
93.0	0.57633245	445.1190538881659
94.0	0.58267408	445.1189603492237
95.0	0.5890136	445.11896322628803
96.0	0.59535731	445.1190954787112
97.0	0.60169668	445.12113416935523
98.0	0.60803625	445.1191983480973
99.0	0.61437801	445.11891675002107
100.0	0.62072381	445.1210388700723
101.0	0.62706751	445.12111729824034
102.0	0.63341538	445.12111535830167
103.0	0.63976118	445.11904623226303
104.0	0.6461153	445.11891967607795
105.0	0.65245691	445.1210276666226
106.0	0.65880893	445.1210368747267
107.0	0.66514625	445.1210068518972
108.0	0.6714941	445.12109128959366
109.0	0.67783588	445.1189313442485
110.0	0.68417958	445.12104202413803
111.0	0.69052536	445.12099369942445
112.0	0.69687115	445.1210526464073
113.0	0.70321696	445.1210508895742
114.0	0.70956275	445.12109018678086
115.0	0.71590851	445.1210651129649
116.0	0.72225433	445.12093806747333
117.0	0.72859785	445.1189227098567
118.0	0.73494155	445.12097296578236
119.0	0.74128526	445.12094368426557
120.0	0.74762078	445.12101249469686
121.0	0.75397282	445.1210111756351
122.0	0.7603186	445.1209544456542
123.0	0.76666646	445.12098555538427
124.0	0.77300598	445.12087265025764
125.0	0.77934761	445.1209330774325
126.0	0.78568923	445.1209554767766
127.0	0.79202876	445.12108966077
128.0	0.7983765	445.1210100487525
129.0	0.80470353	445.12087414723186
130.0	0.81104946	445.12090487360325
131.0	0.81739316	445.1209115435383
132.0	0.82373478	445.1208871110437
133.0	0.83006808	445.1209887343366
134.0	0.83638676	445.1209813337689
135.0	0.84276175	445.12099416217575
136.0	0.84903675	445.1209618702264
137.0	0.85545956	445.1210805148537
138.0	0.86176353	445.12092122734146
139.0	0.86814266	445.1209763290218
140.0	0.87446776	445.12088349013925
141.0	0.88082605	445.1210695553577
142.0	0.88716975	445.12099205313524
143.0	0.89351763	445.1209985290186
144.0	0.89985923	445.1209565993887
145.0	0.90621335	445.1211385289928
146.0	0.91254663	445.12099107109907
147.0	0.91888616	445.12098868281845
148.0	0.92520261	445.12093723687383
149.0	0.93155881	445.1209244813551
150.0	0.93790685	445.12094216887755
151.0	0.9442485	445.12094836631167
152.0	0.95059011	445.1209331018601
153.0	0.95693588	445.12097639729046
154.0	0.9632817	445.1209734326901
155.0	0.96962748	445.1209730079043
156.0	0.97597323	445.1209822256179
157.0	0.98231697	445.12094709811464
158.0	0.98866258	445.12094883695045
159.0	0.9950042	445.120943438692
160.0	1.0013479	445.12098139991565
161.0	1.0076918	445.12090441196847
162.0	1.0140396	445.1210733251352
163.0	1.0203833	445.1209303611866
164.0	1.0266291	445.1208701199828
165.0	1.033077	445.12096353325774
166.0	1.0394228	445.1208863733077
167.0	1.0457394	445.1209104430903
168.0	1.0521102	445.1209237223322
169.0	1.0584517	445.1209929305386
170.0	1.0647974	445.12102991094764
171.0	1.0711413	445.1210132643537
172.0	1.0774933	445.1209812488273
173.0	1.0838308	445.1209146461379
174.0	1.0901766	445.1209311860378
175.0	1.0965224	445.12104832157985
176.0	1.1028702	445.12088569404756
177.0	1.1091327	445.1209481321544
178.0	1.1155014	445.120926206596
179.0	1.1218491	445.1208664705271
180.0	1.1282282	445.12090438794763
181.0	1.1345617	445.12092017062736
182.0	1.1409304	445.1209052504634
183.0	1.1472741	445.1189471185677
184.0	1.1536178	445.1208399662882
185.0	1.1598656	445.12090538992175
186.0	1.1661989	445.120876160727
187.0	1.1725864	445.12087130776365
188.0	1.1789238	445.12082071835516
189.0	1.1852153	445.1209110101945
190.0	1.1915902	445.12086620245583
191.0	1.1979591	445.1209409547849
192.0	1.2042299	445.120917754248
193.0	1.2107153	445.12100853830077
194.0	1.2169798	445.1209072565315
195.0	1.2234089	445.1208754534524
196.0	1.2297005	445.12089613829863
197.0	1.2361005	445.1208706842479
198.0	1.2423817	445.1208826388074
199.0	1.2487796	445.12082789597133
200.0	1.2550481	445.12081058533266
201.0	1.2614626	445.1209777508934
202.0	1.2677818	445.1209305650313
203.0	1.2741231	445.12092311546934
204.0	1.2803564	445.1209613962597
205.0	1.2868293	445.12083506346454
206.0	1.2931855	445.12100562492014
207.0	1.2994958	445.1208515526555
208.0	1.3058396	445.1209802845553
209.0	1.3121583	445.1209267103887
210.0	1.3185372	445.12094381966676
211.0	1.3249247	445.12090404801825
212.0	1.3311789	445.12093033057266
213.0	1.3374581	445.12096202523946
214.0	1.3438559	445.1209353694859
215.0	1.3502413	445.12102611909035
216.0	1.3566079	445.1208976881571
217.0	1.3629641	445.1209205912838
218.0	1.3692682	445.1208977512154
219.0	1.3755849	445.1210171554881
220.0	1.3818992	445.12098795998276
221.0	1.388191	445.12084673862194
222.0	1.3945929	445.120872708245
223.0	1.4010409	445.12101249050943
224.0	1.4073825	445.1210046730994
225.0	1.4137242	445.1209462377791
226.0	1.4199949	445.1208274589807
227.0	1.4262719	445.1208651721727
228.0	1.4326365	445.12084848176505
229.0	1.4389281	445.1208754140216
230.0	1.4454321	445.1210327801437
231.0	1.4517821	445.12089788539254
232.0	1.4581237	445.1210374476431
233.0	1.464432	445.12088929841485
234.0	1.4706529	445.1208521138874
235.0	1.4770633	445.120929300877
236.0	1.4834132	445.12090190060945
237.0	1.4897903	445.12090696532425
238.0	1.4960007	445.1209024338047
239.0	1.5023943	445.12082200119994
240.0	1.5088818	445.1209226503841
241.0	1.5151753	445.1209162034107
242.0	1.5214482	445.1208514441574
243.0	1.527742	445.12082461037767
244.0	1.5340401	445.1209048526529
245.0	1.5403651	445.1209537629765
246.0	1.5468169	445.12089178696937
247.0	1.553144	445.12090396869434
248.0	1.5594668	445.12095206008894
249.0	1.565848	445.12090849888983
250.0	1.5721208	445.1209181567263
251.0	1.5784603	445.1208362619631
252.0	1.5847415	445.12087976516904
253.0	1.5911645	445.1209269333951
254.0	1.5974459	445.12086139768275
255.0	1.603829	445.12098041657964
256.0	1.6101935	445.12094587193906
257.0	1.6165914	445.1208247057018
258.0	1.6227997	445.12088443913274
259.0	1.6292225	445.12087575367383
260.0	1.6354891	445.1208559899059
261.0	1.6418744	445.1209090032417
262.0	1.6482535	445.1209576854315
263.0	1.6545973	445.120855388031
264.0	1.6609369	445.12091161962957
265.0	1.6672431	445.12095094664465
266.0	1.6736409	445.1208885664625
267.0	1.6799826	445.1208535684279
268.0	1.6862303	445.12086030280614
269.0	1.6927637	445.12095916805765
270.0	1.6990866	445.12085384260916
271.0	1.7051824	445.12093203104985
272.0	1.7115574	445.1208286029816
273.0	1.7178823	445.1208844494851
274.0	1.7241907	445.12093239772224
275.0	1.7305844	445.12094017211905
276.0	1.7369303	445.12081293010226
277.0	1.7433238	445.12086300758773
278.0	1.7497008	445.1209206273898
279.0	1.7560008	445.1208105373726
280.0	1.7622925	445.12085242947796
281.0	1.768611	445.1209656394215
282.0	1.7750504	445.1207843614644
283.0	1.7812654	445.12093577688836
284.0	1.787634	445.12090085663124
285.0	1.794007	445.1210089592859
286.0	1.8004588	445.12097025263176
287.0	1.8068025	445.120813443235
288.0	1.8130215	445.12096391402514
289.0	1.8194753	445.1209839662153
290.0	1.8257314	445.1209015436857
291.0	1.832073	445.1209193665499
292.0	1.8383896	445.1208336247818
293.0	1.8446838	445.1209530474485
294.0	1.850973	445.1210363957466
295.0	1.8573813	445.1209257512698
296.0	1.8637478	445.1209009674608
297.0	1.8700001	445.12095852890485
298.0	1.8763501	445.1209824612851
299.0	1.8827414	445.12080752895525
300.0	1.8890269	445.12094987064864
301.0	1.8953434	445.12086150548424
302.0	1.9016996	445.1208433142917
303.0	1.9080707	445.12087130835516
304.0	1.9144663	445.1209391824889
305.0	1.9207162	445.12085467792485
306.0	1.927137	445.12089850496795
307.0	1.9335183	445.1208450439109
308.0	1.9397766	445.12097031658396
309.0	1.9461018	445.1209606358594
310.0	1.9524305	445.1208758702108
311.0	1.9587492	445.1208112113815
312.0	1.965047	445.12089213937315
313.0	1.9715471	445.12091210185906
314.0	1.9777971	445.1208218723707
315.0	1.9841783	445.12098676361813
316.0	1.9906053	445.1208443236902
317.0	1.9968368	445.12095232956545
318.0	2.0031345	445.1209164063117
319.0	2.0095593	445.1209189375548
320.0	2.0158822	445.1209343161668
321.0	2.022134	445.1209482228219
322.0	2.028507	445.12090165287526
323.0	2.0348135	445.1209621565913
324.0	2.0411218	445.1209247639934
325.0	2.0474135	445.1210229277359
326.0	2.0538589	445.1209193715779
327.0	2.0601028	445.1209113750766
328.0	2.0664132	445.1209855205508
329.0	2.0727799	445.12096108692737
330.0	2.0791216	445.120925823099
331.0	2.085542	445.1209571339891
332.0	2.0918961	445.1209572876745
333.0	2.0981567	445.1209195219075
334.0	2.104438	445.12104011149364
335.0	2.1107485	445.12093602100833
336.0	2.117063	445.12092587710606
337.0	2.123498	445.12098654053347
338.0	2.1298626	445.1209365364208
339.0	2.136075	445.12085786756546
340.0	2.1423291	445.12105006957097
341.0	2.1486707	445.1210145023184
342.0	2.1550101	445.1209772872057
343.0	2.1613708	445.12102335622336
344.0	2.1676749	445.12097699859726
345.0	2.1740185	445.12095854305653
346.0	2.1803708	445.12093007173814
347.0	2.1866604	445.1209443732555
348.0	2.1930185	445.1209737958667
349.0	2.1993393	445.12098955866946
350.0	2.205691	445.1209821436975
351.0	2.212012	445.12084682468003
352.0	2.218414	445.12101428742784
353.0	2.2247431	445.12089354279937
354.0	2.231118	445.12083002393706
355.0	2.2373744	445.12102635381507
356.0	2.2437036	445.1209481016835
357.0	2.2501429	445.1209987591469
358.0	2.2564116	445.1208517923359
359.0	2.2626491	445.12099468957535
360.0	2.2689552	445.1209687430348
361.0	2.2752719	445.1210206897173
362.0	2.2815575	445.1210664984958
363.0	2.2879076	445.12098890627516
364.0	2.2941634	445.120908512242
365.0	2.3006196	445.12099504064435
366.0	2.3069842	445.1209890038868
367.0	2.3133571	445.12098938470024
368.0	2.3195885	445.12091508396145
369.0	2.3260611	445.12081628401177
370.0	2.3323526	445.1209508613314
371.0	2.338713	445.12092718173403
372.0	2.3449712	445.1210096223366
373.0	2.3512841	445.1209917333586
374.0	2.357538	445.1210351177211
376.0	2.3643255	445.1210115860144
377.0	2.3706734	445.12095675702756
378.0	2.3769339	445.1209421417816
380.0	2.3838193	445.12097116595606
381.0	2.3900648	445.12091810417735
382.0	2.3962732	445.1209738479101
383.0	2.4025149	445.1209698211169
384.0	2.4088126	445.1210392762006
385.0	2.4151542	445.1210410663278
386.0	2.4214354	445.1209702995132
387.0	2.4277208	445.1209437690073
388.0	2.4340459	445.12100444937994
389.0	2.4403417	445.12093294360915
390.0	2.4466272	445.12093365429286
391.0	2.4528876	445.1210645069738
392.0	2.4592726	445.12101454799296
393.0	2.4655787	445.1209092264003
394.0	2.4719099	445.1209010721641
395.0	2.4782707	445.1209669658894
396.0	2.4844623	445.1210053082581
397.0	2.4907703	445.121019113125
398.0	2.4971078	445.1209927684836
399.0	2.5034287	445.1208813245983
400.0	2.5097702	445.12091413084244
401.0	2.5161162	445.1209154486909
402.0	2.5223117	445.12097644137214
403.0	2.5285928	445.1208739185467
404.0	2.5350055	445.1209551303604
405.0	2.5413597	445.1208322401147
406.0	2.547693	445.1209772317393
407.0	2.5540532	445.12088958635957
408.0	2.5602782	445.1208809558213
409.0	2.5665967	445.120957512453
410.0	2.5729532	445.12101287010773
411.0	2.579247	445.1209229841021
412.0	2.5856217	445.1210458937412
413.0	2.5918944	445.12085718655806
414.0	2.5982508	445.12086957018585
415.0	2.6045446	445.120901137639
416.0	2.6108217	445.1209210496178
417.0	2.617053	445.1210122606796
418.0	2.6233529	445.120972704812
419.0	2.6296754	445.1209086339217
420.0	2.6359693	445.1209222326847
421.0	2.6422233	445.12095893716304
422.0	2.6485732	445.12100170163893
423.0	2.6548131	445.12093828983444
424.0	2.6611277	445.1209280662309
425.0	2.667419	445.1209758595352
426.0	2.6738045	445.1209536116482
427.0	2.6800606	445.12092827302956
428.0	2.686367	445.1209663361612
430.0	2.6932232	445.12092811504124
431.0	2.6995376	445.12098786094435
432.0	2.7058501	445.12095529873403
433.0	2.7121561	445.12099501934443
434.0	2.7184893	445.12100848902196
435.0	2.7247834	445.12092553042675
436.0	2.7310977	445.1209126911025
437.0	2.7373644	445.1209753172651
438.0	2.7437103	445.1209090634847
439.0	2.7499498	445.12092881489144
440.0	2.7562227	445.12102917956986
441.0	2.7625787	445.12092465655877
442.0	2.7688827	445.1208739562191
443.0	2.7752202	445.12102024265647
444.0	2.7815288	445.12102662976554
445.0	2.7878267	445.1210068625522
446.0	2.794158	445.12096737642077
447.0	2.8004201	445.12097561425924
448.0	2.8067367	445.1209518355744
449.0	2.813166	445.12098394651724
450.0	2.8195182	445.1209494549362
451.0	2.8256991	445.1208353431096
452.0	2.8319803	445.12082026817944
453.0	2.8382073	445.12083828132194
454.0	2.8444532	445.1209047633709
455.0	2.8507095	445.12082798401576
456.0	2.8569574	445.1208064383321
457.0	2.8632616	445.12092626042556
458.0	2.8695133	445.1209765301778
459.0	2.8758548	445.1208516755554
460.0	2.882084	445.12097089563576
461.0	2.8883821	445.120891500573
462.0	2.8946509	445.12096334881437
463.0	2.9009947	445.12100336295487
464.0	2.9073151	445.12104825361024
465.0	2.9136152	445.120988298349
466.0	2.9199798	445.12085422500815
467.0	2.9262569	445.12089525926945
468.0	2.9325254	445.1210200205928
469.0	2.9388356	445.12096941745557
470.0	2.9451587	445.1209241622463
471.0	2.9514837	445.12096963183285
472.0	2.9577837	445.12085125118585
473.0	2.9641359	445.1207923088309
478.0	2.9754771	445.12082343969155
479.0	2.9815478	445.1208438192979
490.0	3.0014082	445.1209725968423
501.0	3.0218726	445.12055938885356
504.0	3.0303143	445.1208727699896
505.0	3.0365685	445.120881487863
506.0	3.0427643	445.1209788570971
507.0	3.0492536	445.1209824133508
508.0	3.0555639	445.12095623823336
509.0	3.0618703	445.12098773068857
510.0	3.0682182	445.121133719323
511.0	3.0745057	445.1208919155637
512.0	3.0807953	445.1210122873936
513.0	3.0870849	445.12108602610573
514.0	3.0934265	445.120972725424
515.0	3.0997243	445.12096392077154
516.0	3.1060555	445.1210111614088
517.0	3.112374	445.12094032170575
518.0	3.1187427	445.1209406218468
519.0	3.1250159	445.1209373649228
520.0	3.1313322	445.1210208173718
521.0	3.1376843	445.12094776570103
522.0	3.1439677	445.1210821846268
523.0	3.1502219	445.1209507550898
524.0	3.1566072	445.1209696045271
525.0	3.1628986	445.1209385320276
526.0	3.1692151	445.1210991947304
527.0	3.1755901	445.1209758885945
528.0	3.1819652	445.12101154328263
529.0	3.1882258	445.12098642494294
530.0	3.1945341	445.1209977448414
531.0	3.2008609	445.12095698034557
532.0	3.2071963	445.12102524329
533.0	3.2134839	445.1209544528863
534.0	3.2198526	445.12102678147306
535.0	3.2261919	445.12093997387467
536.0	3.2326334	445.1207925276251
537.0	3.2389355	445.1209561282524
538.0	3.2452981	445.12088677056016
539.0	3.2515316	445.1208742328177
540.0	3.2579312	445.1209100224731
541.0	3.2642895	445.1208469957721
542.0	3.2706	445.12086347766495
543.0	3.2770541	445.1206958958246
544.0	3.2833915	445.1207022060407
545.0	3.2896292	445.1206063987269
546.0	3.2959976	445.1206141106121
547.0	3.3023329	445.12067982174096
548.0	3.3086412	445.1206774771665
549.0	3.3149686	445.1205933282531
550.0	3.3214246	445.12052836800586
551.0	3.3276477	445.1207268044879
552.0	3.3340474	445.120649819413
553.0	3.3404516	445.12062661139555
554.0	3.3467118	445.12064489169694
555.0	3.3530743	445.1206444795217
556.0	3.3593992	445.1207265962965
557.0	3.3657158	445.12071034349975
558.0	3.372097	445.1205865180198
559.0	3.3784971	445.1205168370576
560.0	3.3847824	445.1207020669737
561.0	3.3912074	445.1206753937601
562.0	3.3975615	445.1205903624883
563.0	3.4037927	445.1205681549031
564.0	3.4100511	445.1205886857213
565.0	3.4164989	445.1206469230421
566.0	3.4227823	445.1205985354604
567.0	3.4290613	445.12064666612275
568.0	3.4354007	445.120600623588
569.0	3.4417967	445.1205569184605
570.0	3.4481113	445.12060209716304
571.0	3.4544322	445.12058832844485
572.0	3.4607447	445.1205989646802
573.0	3.4670673	445.12072152052497
574.0	3.4734318	445.12059169630214
575.0	3.4797402	445.12060893917175
576.0	3.48604	445.12061876987286
577.0	3.4923336	445.1206661369228
578.0	3.4986694	445.12065750678374
579.0	3.5050316	445.12060821085635
581.0	3.5119918	445.1205654817658
582.0	3.5183045	445.1206295514257
583.0	3.5246461	445.12054535059286
584.0	3.5309355	445.1205964090867
585.0	3.5372772	445.1206012937868
586.0	3.5435772	445.12062298325105
587.0	3.5498543	445.12063836147945
589.0	3.5567207	445.12065817425633
590.0	3.5629436	445.12080255204603
591.0	3.5693518	445.1206731222419
592.0	3.5754809	445.1207360044297
593.0	3.5818207	445.12071524031023
594.0	3.5881185	445.1206862233213
595.0	3.5944413	445.1206689066961
596.0	3.6007954	445.12056948958076
597.0	3.6069746	445.1206131695922
598.0	3.613383	445.12074065327744
599.0	3.6197518	445.120622362738
600.0	3.6260994	445.12059329128806
601.0	3.6322742	445.1206906905689
602.0	3.6385785	445.1206332277491
603.0	3.644914	445.1206551876229
604.0	3.6512869	445.12061902572714
605.0	3.6575742	445.1205379203554
606.0	3.6638265	445.1206805259042
607.0	3.6701803	445.1206279777252
608.0	3.676447	445.1205407477964
609.0	3.6827281	445.12058090203425
610.0	3.6890593	445.12061740494283
611.0	3.6953533	445.12070438218007
612.0	3.7016176	445.12065955263023
613.0	3.708178	445.1203334518821
614.0	3.7142864	445.1205975280731
615.0	3.720676	445.1206311300419
616.0	3.7269528	445.1205259457978
617.0	3.7331906	445.12070844491205
618.0	3.7394817	445.1205295656643
619.0	3.7457693	445.1205494159629
620.0	3.7521296	445.1205925401112
621.0	3.7584319	445.12064870425183
622.0	3.764659	445.1205804961302
623.0	3.7709796	445.1205748837378
624.0	3.7773608	445.12058433368856
625.0	3.7836421	445.12052794047247
626.0	3.7899088	445.1206114241081
627.0	3.7962421	445.120627057119
628.0	3.8026938	445.1204276826611
629.0	3.808902	445.12057357407684
630.0	3.8151627	445.1206330255567
631.0	3.821446	445.120569028086
632.0	3.8277169	445.1206873812643
633.0	3.8340502	445.12055957692274
634.0	3.8403145	445.1205727506975
635.0	3.8466416	445.1204632348155
636.0	3.8529875	445.12050749813966
637.0	3.8593018	445.1204327766258
638.0	3.8655976	445.12054857212564
639.0	3.8718874	445.12059718445164
640.0	3.8781684	445.1206278876839
641.0	3.8844538	445.12061485451676
642.0	3.8907954	445.12056019335836
643.0	3.8970977	445.1205800462887
644.0	3.9034352	445.12050125969256
645.0	3.9097807	445.1204107969374
646.0	3.916018	445.1205376173761
647.0	3.9223451	445.1204563292772
648.0	3.9286517	445.1204893739299
649.0	3.9348849	445.12058984122086
650.0	3.9412849	445.1204888428522
651.0	3.9474512	445.12055896736643
652.0	3.9537491	445.1205214997061
653.0	3.9602013	445.120443761371
654.0	3.9663659	445.1206242452439
655.0	3.9727677	445.120576178013
656.0	3.9789862	445.1206048476828
657.0	3.9852447	445.12059401077244
658.0	3.991501	445.12056646623387
659.0	3.9978052	445.12051754540505
660.0	4.0040906	445.1206089417379
661.0	4.0103343	445.12061998005504
662.0	4.016707	445.12037625753317
663.0	4.0229088	445.12059461099926
664.0	4.0291984	445.1204546498954
665.0	4.0354567	445.120553986197
666.0	4.0418091	445.1205030290869
667.0	4.0481007	445.1204579960055
668.0	4.0543921	445.120478686071
669.0	4.0606713	445.1205000289712
670.0	4.066838	445.12057125804733
671.0	4.0732026	445.12053756640745
672.0	4.0795065	445.1205438993305
673.0	4.0857938	445.1204447808924
674.0	4.0920814	445.1205047900569
675.0	4.0983877	445.12046028448077
676.0	4.104719	445.1203522288465
677.0	4.1109544	445.1204897353893
678.0	4.1173044	445.1204942242387
679.0	4.1236145	445.1204564941336
680.0	4.1298833	445.12049751697225
681.0	4.1361414	445.1205072317785
682.0	4.1423914	445.12053277115245
683.0	4.1488209	445.1204921592938
684.0	4.1550705	445.1205376699558
685.0	4.161333	445.1204614662683
686.0	4.1676497	445.12045311106414
687.0	4.1738913	445.12050672105966
688.0	4.1802039	445.1204922084062
689.0	4.1864789	445.1205000884575
690.0	4.1927846	445.1205050066841
691.0	4.198968	445.12057183673784
693.0	4.2057284	445.1205354407042
694.0	4.212035	445.12051500792444
696.0	4.2187409	445.12061288412775
697.0	4.225047	445.1205547531086
698.0	4.2313679	445.12041805963634
699.0	4.2376492	445.120522008452
700.0	4.2439305	445.1204661210969
701.0	4.2501493	445.1205514831664
702.0	4.2564823	445.1205311492352
703.0	4.2628591	445.12047163741636
704.0	4.2691341	445.12049745970285
705.0	4.2755052	445.1204698527615
706.0	4.2817406	445.1204116699079
707.0	4.2880281	445.1204148029899
708.0	4.2943445	445.12044760584894
709.0	4.3006424	445.12038798785915
710.0	4.3068674	445.1205156317733
711.0	4.3131862	445.1204576791128
712.0	4.3194526	445.12046260170894
713.0	4.3257253	445.1204398659714
714.0	4.3319796	445.120487182888
715.0	4.3382672	445.1204760437965
716.0	4.3445193	445.12056080535154
717.0	4.3508297	445.12047298815736
718.0	4.3570859	445.1205640941353
719.0	4.3634419	445.1204433650051
720.0	4.3696313	445.1204629454302
721.0	4.3759229	445.12048525547357
722.0	4.3822333	445.12057432418396
723.0	4.3885086	445.1203990638188
724.0	4.3948106	445.1204618942863
725.0	4.4011083	445.1204244784767
726.0	4.407302	445.1204333764879
727.0	4.4135979	445.1204556964569
728.0	4.4198624	445.12050206633717
729.0	4.4262664	445.12041446810616
730.0	4.432435	445.1205008250994
731.0	4.4387601	445.1203811238689
732.0	4.4450685	445.12049774888413
733.0	4.4513456	445.12044677060385
734.0	4.4576227	445.1205954856851
735.0	4.464056	445.12042048978594
736.0	4.4702598	445.1205584740599
737.0	4.4765265	445.1205060265591
738.0	4.4829305	445.1203748208949
739.0	4.4891284	445.12055459289274
741.0	4.4959742	445.1204512611445
742.0	4.5022949	445.120376839504
743.0	4.5085847	445.12042493519965
744.0	4.5148472	445.1204897666135
745.0	4.5212157	445.1204952329297
746.0	4.5274659	445.1205226350478
747.0	4.533776	445.1204914456571
748.0	4.5400968	445.1205059577565
749.0	4.5463842	445.1204154758703
750.0	4.5527466	445.1203913798983
751.0	4.5590029	445.1204638135983
752.0	4.5653174	445.12047312043387
753.0	4.5716446	445.1204139267096
754.0	4.5779071	445.1204284006556
755.0	4.5841821	445.1204497554299
756.0	4.5904986	445.1204171950639
757.0	4.5967717	445.12051138263666
758.0	4.6031297	445.1203967869697
759.0	4.609392	445.1205586216552
760.0	4.6157483	445.1203802878429
761.0	4.6220589	445.12045180109084
762.0	4.6283464	445.1204795651899
763.0	4.634611	445.12051115582045
764.0	4.6409565	445.1204504979858
765.0	4.6472086	445.1206209800945
766.0	4.6536522	445.12030117317335
767.0	4.6598941	445.1204289319589
768.0	4.6661438	445.1205071254972
769.0	4.6724623	445.12035891936216
770.0	4.6788979	445.1203824160323
771.0	4.6851332	445.1205126713511
772.0	4.6913292	445.12055396517127
773.0	4.6976938	445.1204502039837
774.0	4.70405	445.12041044280693
775.0	4.710356	445.12043020206636
776.0	4.7167039	445.12042504662946
777.0	4.7229954	445.1203451312214
778.0	4.7292495	445.1204721460964
780.0	4.7361036	445.12046659986834
781.0	4.7424389	445.1204224077913
782.0	4.7487287	445.12037743504516
783.0	4.7550349	445.12042318604347
784.0	4.7613641	445.1205688962573
785.0	4.7677516	445.120426353704
786.0	4.7739847	445.12041679088816
787.0	4.7803368	445.12033985702493
788.0	4.7866055	445.1204617495895
789.0	4.7929719	445.12042845582454
790.0	4.7992157	445.1203790446621
791.0	4.8055743	445.1203767233618
792.0	4.8118802	445.12033589261404
793.0	4.8181658	445.12048307695596
794.0	4.8245593	445.120326566036
795.0	4.8308074	445.12041918628273
796.0	4.8371302	445.1204075377833
797.0	4.8434779	445.1203678994337
798.0	4.8496986	445.1205935519063
799.0	4.8560735	445.1203392192399
800.0	4.8624777	445.1203582496055
801.0	4.8686801	445.12056061031376
802.0	4.8750777	445.12040126994765
803.0	4.881384	445.12041149248904
804.0	4.8876965	445.12051041692666
805.0	4.8940421	445.12045691415557
806.0	4.9003632	445.12045618487906
807.0	4.9066777	445.120398396586
808.0	4.9129085	445.1205190809885
809.0	4.9193856	445.1202543743627
810.0	4.925692	445.12044576082843
811.0	4.9320004	445.12042609563923
812.0	4.938348	445.1204328760779
813.0	4.944723	445.12032586189366
814.0	4.951073	445.1202797933586
815.0	4.9573106	445.1203893909789
816.0	4.9637252	445.12035432120956
817.0	4.9699773	445.1205074262216
818.0	4.9763809	445.1203165722897
819.0	4.9827122	445.12039040039696
820.0	4.9890664	445.120421329946
821.0	4.9953374	445.12051875418496
822.0	5.0017871	445.1203486601215
823.0	5.008029	445.1204196247228
824.0	5.0143683	445.1204031100229
825.0	5.0206703	445.1203689572341
826.0	5.0269851	445.12034510743905
827.0	5.0333851	445.12041801011986
828.0	5.0396243	445.1204957519932
829.0	5.0459991	445.12033440605984
830.0	5.0523826	445.12030968765043
831.0	5.0586764	445.1203985785926
832.0	5.0649866	445.1203622587595
833.0	5.0713806	445.12024292437167
834.0	5.0777762	445.1202534054347
835.0	5.0840678	445.1203811040679
836.0	5.0904221	445.1204257699591
837.0	5.096722	445.1204092984921
838.0	5.1030613	445.1203590896388
839.0	5.1094153	445.12026253021423
840.0	5.1157238	445.1204766495873
841.0	5.1220613	445.1203269738895
842.0	5.1284051	445.1203840992998
843.0	5.1347635	445.12036116977043
844.0	5.1409634	445.12041713605475
845.0	5.1473465	445.12033563324405
846.0	5.1537443	445.12035427907404
847.0	5.1601693	445.1202879857614
848.0	5.1663858	445.12031434572054
849.0	5.1728274	445.1203058798271
850.0	5.1789986	445.120497454261
851.0	5.1855004	445.1202365729465
852.0	5.1916609	445.12033412775963
853.0	5.1980192	445.1204256166232
854.0	5.2043443	445.12033464911667
855.0	5.2106859	445.1203658380995
856.0	5.2170959	445.12035541905306
857.0	5.2233918	445.1203832006182
858.0	5.2296436	445.12041550459656
859.0	5.2359458	445.1203523900098
860.0	5.2423023	445.1203068749157
861.0	5.2487082	445.12035005799083
862.0	5.2550747	445.12031828411557
863.0	5.2612812	445.1203307628887
864.0	5.2677852	445.12037069766455
865.0	5.2740663	445.1202287535194
866.0	5.2803416	445.12044179601804
867.0	5.2865912	445.1205358711632
868.0	5.293012	445.120280344777
869.0	5.2993998	445.12024254265236
870.0	5.3055101	445.1205272974901
871.0	5.3119122	445.1203171426062
872.0	5.318241	445.12039051065375
873.0	5.3246285	445.12026662478894
874.0	5.3309807	445.1203613976532
875.0	5.3373265	445.1203263090892
876.0	5.343689	445.12029861904887
877.0	5.3500469	445.1202596826804
878.0	5.3562927	445.12041502473033
879.0	5.3626906	445.12028402337114
880.0	5.36897	445.1202926085122
881.0	5.3753617	445.1201820353218
882.0	5.3816825	445.1202826460738
883.0	5.3880698	445.1202201081089
884.0	5.3943281	445.1203323128088
885.0	5.4007383	445.1202151465524
886.0	5.4070923	445.1203352975891
887.0	5.4134737	445.1201771334865
888.0	5.4197443	445.1203330169087
889.0	5.4260068	445.12038784799427
890.0	5.4324735	445.12021837509815
891.0	5.4387505	445.120293822378
892.0	5.4451384	445.12028271032756
894.0	5.4520984	445.12023902616295
895.0	5.4583547	445.12030718978053
896.0	5.4648879	445.12023590722663
897.0	5.4711399	445.1202977243733
898.0	5.4775586	445.12024174224734
899.0	5.4838544	445.1202068925481
900.0	5.4902043	445.1202205467188
901.0	5.4966125	445.12018446733833
902.0	5.5029666	445.1202574225904
903.0	5.5092561	445.12018498686086
904.0	5.5155606	445.1202358033077
905.0	5.5218875	445.12038694024176
906.0	5.5282479	445.1202522457683
907.0	5.5346248	445.12027863920093
908.0	5.540981	445.1202288160796
909.0	5.5471852	445.1202873728068
910.0	5.5536311	445.1203121812311
911.0	5.5599559	445.1202906303494
912.0	5.5664286	445.1201965803073
913.0	5.5726663	445.1202947549632
914.0	5.5791224	445.12017581045274
915.0	5.5853516	445.1203162368732
916.0	5.5917223	445.1202881552518
917.0	5.5980601	445.1202493090702
918.0	5.6045014	445.1202176913218
919.0	5.6108493	445.12021021570814
920.0	5.6172013	445.12028223736945
921.0	5.6234971	445.12026699663676
922.0	5.6298886	445.12033246324785
923.0	5.636326	445.1202263171952
924.0	5.6425156	445.12031523087995
925.0	5.6488907	445.1202314286483
926.0	5.6553448	445.12026765924276
927.0	5.6616366	445.1202216073914
930.0	5.6705593	445.12019362284445
931.0	5.6769926	445.1202138438079
932.0	5.6833632	445.12019298247424
933.0	5.6896215	445.1202377810626
934.0	5.6959591	445.12018597501066
935.0	5.7023341	445.1202156235942
936.0	5.7084924	445.1203384474116
937.0	5.7150048	445.12018810333313
938.0	5.7212588	445.12024013534256
939.0	5.7277339	445.1201906641157
940.0	5.7340775	445.12017923900623
941.0	5.7403713	445.12026798015376
942.0	5.7466482	445.12031510489373
943.0	5.7529627	445.1203652538034
944.0	5.7593649	445.1202695749675
945.0	5.7657336	445.1201859745925
946.0	5.7722085	445.1202845211421
947.0	5.7783772	445.1203049556998
948.0	5.784773	445.12026086120676
949.0	5.7909941	445.12027192803237
950.0	5.7974437	445.12019152782443
951.0	5.8039333	445.12023475854636
952.0	5.8102833	445.1202209703472
953.0	5.8164726	445.1202623011619
954.0	5.8227538	445.1203943985936
955.0	5.8291914	445.12020215465793
956.0	5.8355101	445.12027675572654
957.0	5.8417519	445.1203412376509
958.0	5.8483517	445.12030490509903
959.0	5.8547058	445.12033276138493
960.0	5.8610183	445.12012297750306
961.0	5.8673995	445.12019975886767
962.0	5.8736286	445.1203129208042
963.0	5.8800534	445.12020341021014
964.0	5.8864346	445.1201818355436
965.0	5.892745	445.12023635034825
966.0	5.8991263	445.1202679665792
967.0	5.905368	445.12021877904635
968.0	5.9118075	445.12025619370985
969.0	5.9181408	445.1202358383076
970.0	5.9244867	445.1201858693411
971.0	5.9307594	445.1203459556681
972.0	5.9371323	445.1202246166841
973.0	5.9434071	445.120252492842
974.0	5.9498946	445.12022070988905
975.0	5.956132	445.1202517734766
976.0	5.9625321	445.12028731391007
977.0	5.9686988	445.120420160353
978.0	5.975282	445.1201996437837
979.0	5.9814195	445.1202926872006
980.0	5.9878195	445.1203008336455
982.0	5.9950152	445.1202397133866
983.0	6.0013631	445.1202919259111
984.0	6.0077109	445.1201654380111
985.0	6.0139296	445.120309141586
986.0	6.0202215	445.1203222358759
987.0	6.0265795	445.1202795252166
988.0	6.0330502	445.12022203284425
989.0	6.0393065	445.12022593975996
990.0	6.0457232	445.12016159308473
991.0	6.052094	445.1201681992182
992.0	6.0584189	445.1202761612352
993.0	6.0648272	445.1202821220904
994.0	6.071173	445.120155949769
995.0	6.0775188	445.1202644716712
996.0	6.0838666	445.12030386915643
997.0	6.0902145	445.1201838331793
998.0	6.0965539	445.12023121698724
999.0	6.102883	445.12020536597896
1000.0	6.1092477	445.1202713937569
1001.0	6.1155935	445.1201911417993
1002.0	6.1219414	445.1202660659896
1003.0	6.1282913	445.12019079150895
1004.0	6.1346309	445.1202568410783
1005.0	6.1409891	445.1202556914767
1006.0	6.1473349	445.1201831079824
1007.0	6.1536807	445.12025981025954
1008.0	6.1600263	445.1202043032747
1009.0	6.1663742	445.1202881215641
1010.0	6.1727202	445.12029408483636
1011.0	6.179068	445.1201765576915
1012.0	6.1854201	445.1202033471932
1013.0	6.1917658	445.1202100526283
1014.0	6.1981179	445.1202217413421
1015.0	6.2044616	445.12021234428397
1017.0	6.2116574	445.1202720638042
1018.0	6.2180032	445.1202177771383
1019.0	6.2243489	445.12022603695493
1020.0	6.2306968	445.1202358963652
1021.0	6.2370426	445.1202723047205
1022.0	6.2433904	445.1202092049031
1024.0	6.2505862	445.1202196678991
1025.0	6.2569321	445.12014575585994
1026.0	6.2632777	445.1202192854664
1027.0	6.2696214	445.12022151235414
1028.0	6.2759694	445.12017685678063
1029.0	6.2823152	445.12010598469135
1030.0	6.288661	445.1201208598712
1031.0	6.2949609	445.1201547441355
1032.0	6.3013525	445.12022900849115
1033.0	6.3076983	445.12016480399984
1034.0	6.3140462	445.12019358890166
1035.0	6.3203941	445.12030330854003
1036.0	6.326748	445.12018449032854
1037.0	6.3330771	445.1201890373462
1038.0	6.3394398	445.120277438781
1039.0	6.3457772	445.12020607545236
1040.0	6.3521272	445.1202821703433
1041.0	6.358475	445.1202776566554
1042.0	6.3648229	445.1202544915272
1043.0	6.3711624	445.1201270630325
1044.0	6.3775103	445.1202302708333
1045.0	6.3838561	445.1202547392024
1046.0	6.3902017	445.12018818061097
1047.0	6.3965454	445.1202625987638
1048.0	6.4028912	445.1202957205716
1049.0	6.4092371	445.12022167630954
1050.0	6.4155829	445.12027278047634
1051.0	6.4219266	445.1202734199013
1052.0	6.4282745	445.12017483254965
1053.0	6.4346036	445.12019158254736
1054.0	6.4409682	445.1201629038901
1055.0	6.447287	445.1202877328407
1056.0	6.4535992	445.1202112298608
1057.0	6.4600116	445.1202458467256
1058.0	6.466347	445.1202547589088
1059.0	6.4726763	445.1201918847526
1060.0	6.4790575	445.1202109312024
1061.0	6.4854053	445.1202153320299
1062.0	6.4917532	445.1203686039334
1063.0	6.4981032	445.1202093167628
1064.0	6.5044448	445.1202604546384
1065.0	6.5107947	445.1202207755607
1066.0	6.5171426	445.12021416017694
1067.0	6.5234904	445.12019914964515
1068.0	6.5298298	445.1202051409783
1069.0	6.5361841	445.12023942578116
1070.0	6.5425195	445.12028253910705
1071.0	6.5488653	445.12029872251156
1072.0	6.555209	445.12020329612255
1073.0	6.5615548	445.12026573888136
1074.0	6.5678985	445.1202651896729
1075.0	6.5742443	445.1201880886997
1076.0	6.58059	445.12032070198205
1077.0	6.5869357	445.1202861670889
1078.0	6.5932794	445.1202057485623
1079.0	6.5996231	445.12023586155834
1080.0	6.6059669	445.12021939818953
1081.0	6.6123148	445.1202132338073
1082.0	6.6186606	445.12030489531423
1083.0	6.6250106	445.12035899253584
1084.0	6.6313522	445.1202187045167
1085.0	6.6377	445.1202652544365
1086.0	6.6440458	445.1202276835784
1087.0	6.6503916	445.1202304092123
1088.0	6.6567372	445.12020150822207
1089.0	6.6630851	445.12027369669363
1090.0	6.6694352	445.12038663580336
1091.0	6.675781	445.12027377426824
1092.0	6.6821393	445.12032796593445
1093.0	6.6884747	445.1202281252379
1094.0	6.6948225	445.12023230959204
1095.0	6.7011683	445.12018452542287
1096.0	6.7075203	445.1202722331753
1097.0	6.7137995	445.120249142187
1098.0	6.7202076	445.1201919990657
1099.0	6.7265534	445.12026137166924
1100.0	6.7327076	445.12044655415025
1101.0	6.739043	445.1204094595072
1102.0	6.7455992	445.1202882017273
1103.0	6.7519471	445.12019354289805
1104.0	6.758295	445.1202229698655
1105.0	6.7645471	445.12026424976557
1107.0	6.7717428	445.12028815921326
1108.0	6.7780886	445.1202218851101
1109.0	6.7844365	445.120319323383
1110.0	6.7907885	445.120287612586
1111.0	6.7971343	445.12026331246403
1112.0	6.8034091	445.120321749736
1113.0	6.8098257	445.1202048297275
1114.0	6.8161696	445.1202014929441
1115.0	6.8225174	445.12021421700473
1116.0	6.8288674	445.12028964148396
1117.0	6.8352048	445.12022705055307
1118.0	6.8415569	445.12026007789154
1119.0	6.8479047	445.1201432326346
1120.0	6.8542526	445.12025169956956
1121.0	6.8605984	445.1201829373613
1122.0	6.866944	445.1202803782013
1123.0	6.8732898	445.1201933659851
1124.0	6.8796378	445.120297296243
1125.0	6.8859836	445.12022846073495
1126.0	6.8923294	445.12016804971734
1127.0	6.8986752	445.12021514419496
1128.0	6.9050231	445.12026932915825
1129.0	6.9113688	445.12020272314754
1130.0	6.9177271	445.12023530786865
1131.0	6.9240729	445.12027486986534
1132.0	6.9304102	445.1201967623127
1133.0	6.9367643	445.12023189954294
1134.0	6.9431101	445.12023851844066
1135.0	6.9494561	445.1201946934019
1136.0	6.9558019	445.120289775486
1137.0	6.9621539	445.12032565227685
1138.0	6.9684955	445.12029222105434
1139.0	6.9748434	445.12024445357196
1140.0	6.9811892	445.1202019068433
1141.0	6.9874517	445.1202812824126
1142.0	6.993887	445.1202400282148
1143.0	7.0002389	445.12024099302096
1144.0	7.0065784	445.1202025481305
1145.0	7.0129264	445.1201832792911
1146.0	7.0192743	445.1202591022979
1147.0	7.0256201	445.12028643549047
1148.0	7.03197	445.12026602923754
1149.0	7.0383158	445.1202871121134
1150.0	7.0446637	445.12024921401996
1151.0	7.0510095	445.12027426452016
1152.0	7.0573532	445.12027466012086
1153.0	7.0636967	445.12028285395394
1154.0	7.0700447	445.12024662554677
1156.0	7.0772551	445.1202954228146
1157.0	7.0836007	445.1202756875783
1158.0	7.0899444	445.12026986926963
1159.0	7.0962925	445.12027654242826
1160.0	7.1026383	445.12034737730926
1161.0	7.108984	445.12018864902967
1162.0	7.1153319	445.1201605551782
1163.0	7.1216777	445.1202901443021
1164.0	7.1280256	445.12025020987454
1165.0	7.1343714	445.1201693504177
1166.0	7.1407192	445.12017289184706
1167.0	7.1470649	445.1202490991557
1168.0	7.1534086	445.1202470890566
1169.0	7.1597524	445.12020921734893
1170.0	7.1661003	445.12022744355676
1171.0	7.1724482	445.12024962252167
1172.0	7.1787981	445.12022530776517
1173.0	7.1851439	445.1203193853548
1174.0	7.1914876	445.1201431392101
1175.0	7.1978001	445.1202135226664
1176.0	7.2041667	445.12017607306996
1177.0	7.2105373	445.120159827828
1178.0	7.2168873	445.12016243821813
1179.0	7.2232309	445.12018800317844
1180.0	7.2295331	445.1202021286678
1181.0	7.2359206	445.1202504106678
1182.0	7.2422664	445.1202907220457
1183.0	7.2486122	445.1202648677946
1184.0	7.25496	445.1201661100279
1185.0	7.2613079	445.1202310102625
1186.0	7.2676287	445.1201755990812
1187.0	7.2738743	445.12022878973016
1188.0	7.2803493	445.1202207152942
1189.0	7.2866951	445.12025177340047
1190.0	7.293041	445.12018401998716
1191.0	7.2993848	445.12016872878417
1192.0	7.3057328	445.1202402052829
1194.0	7.3129284	445.1202027222485
1195.0	7.3192742	445.12023888606365
1196.0	7.325622	445.1201797023648
1197.0	7.3319678	445.12022894652915
1198.0	7.3383115	445.1203380447464
1199.0	7.3446635	445.1202567181753
1200.0	7.3510093	445.1202061789289
1201.0	7.3573572	445.120146559647
1202.0	7.3637009	445.1202711517583
1204.0	7.3708967	445.1202386099165
1205.0	7.3772423	445.12023858282964
1206.0	7.3835902	445.1202787203831
1207.0	7.3899318	445.1203291354172
1208.0	7.3962819	445.12023731018536
1209.0	7.4026194	445.1202720778125
1210.0	7.4089631	445.1202411552791
1211.0	7.4153068	445.1202409919646
1212.0	7.4216526	445.120183305917
1213.0	7.4280004	445.1201855929062
1214.0	7.4343462	445.12023580149156
1215.0	7.440692	445.12023275218206
1216.0	7.4470355	445.12032199177474
1217.0	7.4533792	445.12027389355956
1218.0	7.4597252	445.1202226470637
1219.0	7.466071	445.1202323378187
1220.0	7.4724168	445.12027730894954
1221.0	7.4787625	445.1201888718575
1222.0	7.4851083	445.1201514963128
1223.0	7.4914522	445.12017262882426
1225.0	7.4986478	445.1202994132388
1226.0	7.5049936	445.12022205504826
1227.0	7.5113373	445.120310404983
1228.0	7.5176831	445.1202729614777
1229.0	7.5240268	445.1202330817565
1230.0	7.5303703	445.12028278895684
1231.0	7.5367141	445.12024867715553
1232.0	7.5430579	445.12018656978006
1233.0	7.5494037	445.1202855140361
1234.0	7.5557495	445.12025605973247
1235.0	7.5620953	445.1201888244157
1236.0	7.5684431	445.1201962184504
1237.0	7.574791	445.1202116154675
1238.0	7.5811368	445.12033895625217
1239.0	7.5874826	445.12034292966905
1240.0	7.5938282	445.12031581593146
1241.0	7.6001719	445.12028175744854
1242.0	7.6065158	445.1201619476884
1243.0	7.6128616	445.12027632776454
1244.0	7.6192073	445.1202858361585
1245.0	7.6255614	445.12024400330114
1246.0	7.631901	445.12024761384566
1247.0	7.638253	445.1202179433373
1248.0	7.6445905	445.1202873943493
1249.0	7.6509384	445.12021772233106
1250.0	7.657284	445.12017279596586
1251.0	7.6636297	445.12028337464113
1252.0	7.6699651	445.12028692595186
1253.0	7.6763131	445.12022474651013
1254.0	7.6826464	445.1202312946423
1255.0	7.6889881	445.1201747958697
1256.0	7.6953276	445.1202380247353
1257.0	7.7016692	445.12024974891494
1258.0	7.7080088	445.1201443088646
1259.0	7.7143504	445.1202351990804
1260.0	7.7206898	445.1201867852768
1261.0	7.7270314	445.1202260184441
1262.0	7.7333709	445.12020159864164
1263.0	7.7397106	445.12027112883186
1264.0	7.7460522	445.1201444056902
1265.0	7.7523939	445.12022634352076
1266.0	7.7587355	445.120274364164
1267.0	7.7650771	445.1202648545586
1268.0	7.7714166	445.1202086701466
1269.0	7.7777561	445.12020825514367
1270.0	7.7840957	445.1201891789886
1271.0	7.790435	445.12016515344027
1272.0	7.7967746	445.1202363676672
1273.0	7.8031143	445.1202498227778
1274.0	7.8094538	445.12021533668855
1275.0	7.8157955	445.12033054213106
1276.0	7.8221392	445.1202470670261
1277.0	7.8284933	445.1203310752443
1278.0	7.8348349	445.1202556589833
1279.0	7.8411744	445.12028193972077
1280.0	7.8475182	445.1202468640409
1281.0	7.8538575	445.1202924073229
1282.0	7.8601971	445.12025386374705
1283.0	7.8665367	445.12024703321237
1284.0	7.8728763	445.12021166130427
1285.0	7.8792158	445.12030131628
1286.0	7.8855574	445.120232548169
1287.0	7.891899	445.12012884490514
1288.0	7.8982282	445.1202058253991
1289.0	7.9045344	445.12015910100047
1290.0	7.9109385	445.1202575111218
1291.0	7.9172716	445.1202718828336
1292.0	7.9236174	445.1202338027899
1293.0	7.9299529	445.12016025115224
1294.0	7.9362946	445.1202166601604
1295.0	7.9426341	445.12015751951446
1296.0	7.9489778	445.12019687476004
1297.0	7.9553173	445.1202437703489
1298.0	7.9616652	445.12016028823973
1299.0	7.9679985	445.1202087133105
1300.0	7.974338	445.12023410170764
1301.0	7.9806795	445.1202307437292
1302.0	7.9870211	445.12023580582917
1304.0	7.994215	445.120294554381
1305.0	8.0005543	445.12014638863855
1306.0	8.006896	445.12023258800684
1307.0	8.0132377	445.1202812124165
1308.0	8.0195794	445.1202280782566
1309.0	8.025921	445.12031844172697
1310.0	8.032273	445.12033452343036
1311.0	8.0386084	445.1202374652621
1312.0	8.0449562	445.1202950725266
1313.0	8.0512895	445.12026367426273
1314.0	8.0576312	445.12026759913965
1315.0	8.0639705	445.1202521641262
1316.0	8.0703143	445.1201782136552
1317.0	8.0766518	445.1201864843941
1318.0	8.0829976	445.1202489295778
1319.0	8.0893351	445.1202329031218
1320.0	8.0956809	445.12024085570334
1321.0	8.1020162	445.120240742862
1322.0	8.1080954	445.12036316590337
1323.0	8.114687	445.1202027936875
1324.0	8.1210286	445.1201286334465
1325.0	8.127368	445.12012303721303
1326.0	8.133691	445.12011335954804
1328.0	8.1408826	445.1201967819994
1329.0	8.1472387	445.1202775979853
1330.0	8.1535782	445.12025826557135
1331.0	8.1599179	445.12026608955864
1332.0	8.1662595	445.1203309616296
1333.0	8.1726011	445.1202879975708
1334.0	8.178949	445.1202070901118
1335.0	8.1852906	445.1202335304359
1336.0	8.1916406	445.1201281292664
1337.0	8.1979739	445.12022104270454
1338.0	8.2043155	445.1201345274621
1339.0	8.2106549	445.12024804522554
1340.0	8.2169986	445.12020677318014
1341.0	8.2233341	445.1201652198799
1342.0	8.2296799	445.1201389438086
1343.0	8.2360194	445.12023944601907
1344.0	8.2423631	445.1202076453056
1345.0	8.2486985	445.1202287634502
1346.0	8.2550464	445.12019415305673
1347.0	8.2613817	445.1202421867063
1348.0	8.2677234	445.12016205466824
1349.0	8.2740628	445.1202375856719
1350.0	8.2804023	445.12020716344364
1351.0	8.286742	445.12011017747477
1352.0	8.2930836	445.1202348614879
1353.0	8.2994231	445.12023202211867
1354.0	8.3057647	445.12012491958103
1355.0	8.3121064	445.120221501918
1356.0	8.318448	445.12014775144166
1357.0	8.3247896	445.1202318806865
1358.0	8.3311312	445.12012735936537
1359.0	8.3374727	445.1201272286418
1360.0	8.3438122	445.12020224514754
1361.0	8.35015	445.12019614855325
1363.0	8.3573454	445.1202236722368
1364.0	8.363685	445.12023972842314
1365.0	8.3700267	445.12019250692737
1366.0	8.3763725	445.1201511674215
1367.0	8.38271	445.12033318270477
1368.0	8.3890495	445.12025815194556
1369.0	8.395387	445.12014068120055
1370.0	8.4017328	445.12020730596623
1371.0	8.4080681	445.1202133617671
1372.0	8.4144098	445.12014274638807
1373.0	8.4207491	445.12021001774326
1374.0	8.4270928	445.12026445396435
1375.0	8.4334325	445.1203040739604
1376.0	8.4397742	445.1201302189237
1377.0	8.4461179	445.12025502311246
1378.0	8.4524574	445.120245213038
1379.0	8.4588011	445.1200946527784
1380.0	8.4651427	445.12024146638885
1381.0	8.4714843	445.1201796780733
1382.0	8.477828	445.1202013432578
1383.0	8.4841653	445.12003729717867
1384.0	8.4904965	445.12016361618765
1385.0	8.4968487	445.1202381969208
1386.0	8.5031904	445.12022592544594
1387.0	8.5095341	445.1201231001476
1388.0	8.5158757	445.12022997528044
1389.0	8.522219400000001	445.120195956321
1390.0	8.5285631	445.120218614481
1391.0	8.5349026	445.12016528221153
1392.0	8.5412442	445.12019589649094
1393.0	8.5475857	445.12014568212885
1394.0	8.5539253	445.1202174259815
1395.0	8.5602669	445.12013361234597
1396.0	8.5666086	445.1201899205027
1397.0	8.5729503	445.1201363445918
1398.0	8.5792919	445.12021952816156
1399.0	8.5856293	445.12023317128376
1400.0	8.5919751	445.1201375148828
1401.0	8.598323	445.1201307919667
1402.0	8.6046271	445.12021602607587
1403.0	8.6109979	445.120257667855
1404.0	8.6173539	445.12014712383075
1405.0	8.6236955	445.1202880466164
1406.0	8.6300353	445.1202910564745
1407.0	8.636379	445.120185217533
1408.0	8.6427227	445.1202051177916
1409.0	8.6490706	445.12015601188244
1410.0	8.6554059	445.1202576917341
1411.0	8.6617579	445.12016459540104
1412.0	8.6680891	445.1202677468027
1413.0	8.6743328	445.12024405152886
1414.0	8.6807722	445.12020996560807
1415.0	8.6871117	445.12030644156357
1416.0	8.6934515	445.1202129053197
1417.0	8.699791	445.1201909342695
1418.0	8.7061326	445.1202292785954
1419.0	8.7124701	445.1201803811498
1420.0	8.7188158	445.1202618764675
1421.0	8.7251595	445.12023809543183
1422.0	8.7314116	445.12028348993925
1423.0	8.7378449	445.12024741572594
1424.0	8.7441864	445.12026843445204
1425.0	8.7505259	445.1202829621025
1426.0	8.7568676	445.120199551581
1427.0	8.7632093	445.1202276751431
1428.0	8.7695509	445.12028522531523
1429.0	8.7758904	445.1202758954417
1430.0	8.7822299	445.12018475081663
1431.0	8.7885778	445.1201219608961
1432.0	8.7949173	445.12019008058337
1433.0	8.801259	445.12024828421266
1434.0	8.8076005	445.12024714879004
1435.0	8.8139421	445.1201946837409
1436.0	8.8202818	445.1202510360153
1437.0	8.8266213	445.12026039312315
1438.0	8.832961	445.12019310081115
1439.0	8.8393024	445.12015371097885
1440.0	8.8456482	445.1202063813787
1441.0	8.8519899	445.1202220760487
1442.0	8.8583294	445.1202188091061
1443.0	8.8646731	445.1202710403183
1444.0	8.8710167	445.12015458043766
1445.0	8.8773562	445.1201012105461
1446.0	8.883702	445.1201724004538
1447.0	8.8900375	445.1201111013806
1448.0	8.8963854	445.1201741558668
1449.0	8.902727	445.1202303360513
1450.0	8.9090686	445.12012793250545
1451.0	8.9154102	445.1201958397942
1452.0	8.9217498	445.1202475743816
1453.0	8.9280935	445.1202733987264
1454.0	8.9344393	445.1201577828078
1455.0	8.9407745	445.12021530507894
1456.0	8.9471244	445.1202056929474
1457.0	8.9534537	445.12017708051525
1458.0	8.9597953	445.1201332391668
1459.0	8.9661348	445.12017547245244
1460.0	8.9724785	445.12020037570727
1461.0	8.9788202	445.12025105551925
1462.0	8.9851618	445.1202499619943
1463.0	8.9915037	445.1202800319031
1465.0	8.9986971	445.1201200344951
1466.0	9.0050408	445.1202463137136
1467.0	9.0113824	445.12021674073617
1468.0	9.0177303	445.1201507627225
1470.0	9.0249407	445.12020088210875
1471.0	9.0312948	445.1201262711672
1472.0	9.0376342	445.12016123889975
1473.0	9.0439737	445.1201971436976
1474.0	9.0503134	445.1200705146501
1475.0	9.056655	445.1202460798763
1476.0	9.0629945	445.1202655060033
1477.0	9.0693341	445.1201698208253
1478.0	9.0756736	445.12011349428616
1479.0	9.0820132	445.12019736917546
1480.0	9.0883485	445.1201113623817
1481.0	9.094688	445.12014484169816
1482.0	9.1010128	445.12020305725764
1483.0	9.1073732	445.12018332614616
1484.0	9.1137148	445.12021706957773
1485.0	9.1200545	445.12031797435037
1486.0	9.1263982	445.12015272062445
1487.0	9.1327357	445.1201602765579
1488.0	9.1390773	445.1200344725616
1489.0	9.145419	445.1201723963245
1490.0	9.1517588	445.1201914937715
1492.0	9.1589563	445.12019560736695
1493.0	9.1652979	445.12027192621
1494.0	9.1716375	445.12024402181936
1495.0	9.1779854	445.1202357568989
1496.0	9.1843268	445.1200360983109
1497.0	9.1906664	445.12012390834866
1498.0	9.1970061	445.1200472430308
1499.0	9.2033477	445.12011152766166
1500.0	9.2096894	445.120154015949
1502.0	9.2168851	445.12017945910463
1503.0	9.2232267	445.1202573542786
1504.0	9.2295683	445.12008636586586
1505.0	9.2359078	445.12019925185734
1506.0	9.2422078	445.12017606190875
1507.0	9.2485869	445.1202219128587
1508.0	9.2549285	445.12030659653965
1509.0	9.2612702	445.12024705961636
1510.0	9.2676095	445.12016939484374
1511.0	9.2739491	445.12021013728935
1512.0	9.2802909	445.12014206201763
1513.0	9.2866345	445.12015019850253
1514.0	9.2928678	445.12020789988236
1515.0	9.2993282	445.12019494501874
1516.0	9.3056698	445.1202018129311
1517.0	9.3120114	445.1202200098988
1518.0	9.3183531	445.1201917287873
1519.0	9.3246947	445.12020940382024
1520.0	9.3310342	445.12013030256406
1522.0	9.3382279	445.120156963022
1523.0	9.3445737	445.1201471472972
1524.0	9.3509131	445.12018917230415
1525.0	9.3572526	445.12020543967844
1526.0	9.3635923	445.12017441333234
1527.0	9.3699298	445.12014722780924
1528.0	9.3762693	445.1201989243522
1529.0	9.3826005	445.12016488617064
1530.0	9.3889505	445.12020457567877
1531.0	9.3952733	445.12023738657825
1532.0	9.4016316	445.120253434079
1533.0	9.4079712	445.1202270475342
1534.0	9.4143105	445.1201802234987
1535.0	9.4206522	445.120129138853
1536.0	9.4269939	445.12014728459036
1537.0	9.4333356	445.12012184394786
1538.0	9.4396188	445.12024438660814
1539.0	9.4460167	445.12016741006346
1540.0	9.4523583	445.1202095418978
1541.0	9.4586999	445.12022397994645
1542.0	9.4650395	445.120180613257
1543.0	9.471379	445.120137731415
1544.0	9.4777184	445.1201773527709
1545.0	9.4840579	445.12017236731805
1546.0	9.4903976	445.12009913924794
1547.0	9.4967392	445.1201641849835
1548.0	9.503085	445.1201353350542
1549.0	9.5094267	445.1201556611479
1550.0	9.5157746	445.1201612864372
1551.0	9.522112	445.1201493442759
1552.0	9.5284557	445.1201892799527
1553.0	9.5347973	445.12017780006
1554.0	9.5411367	445.1201608114951
1555.0	9.5474741	445.12014613429176
1556.0	9.5538159	445.1201394976041
1557.0	9.5601575	445.12014009638847
1558.0	9.5665033	445.12018719234
1559.0	9.5728408	445.1200998866286
1560.0	9.5791866	445.12014806759333
1561.0	9.585524	445.12010747581127
1562.0	9.5918656	445.12010101115413
1563.0	9.5982093	445.1202167203031
1564.0	9.6045508	445.1201177384327
1565.0	9.6108903	445.12014146205803
1566.0	9.6172299	445.1202228999057
1567.0	9.6235716	445.12021080406805
1568.0	9.6299133	445.12011500897063
1569.0	9.6362549	445.120187786147
1570.0	9.6425968	445.12009753705075
1572.0	9.6497964	445.12020785218033
1573.0	9.6561318	445.1201263673787
1574.0	9.6624838	445.1202547926141
1575.0	9.668813	445.1201987992175
1576.0	9.6751546	445.12011101625734
1577.0	9.6814941	445.12020012409357
1578.0	9.6878356	445.1201605526494
1579.0	9.6941751	445.12012031751595
1580.0	9.7005169	445.12009899424197
1581.0	9.7068564	445.12018596818257
1582.0	9.7132001	445.1201326972705
1583.0	9.7195376	445.12014876163033
1584.0	9.7258792	445.1201807908477
1585.0	9.7322187	445.1201105220415
1586.0	9.7385604	445.1201991319381
1587.0	9.744902	445.1202655252492
1588.0	9.7512435	445.1201490387511
1589.0	9.757583	445.12011470857453
1590.0	9.7638809	445.1202469664014
1591.0	9.7702685	445.1201470228175
1592.0	9.7766101	445.12010541063125
1593.0	9.7829517	445.12018101708964
1594.0	9.7892829	445.1200781666283
1595.0	9.795637	445.1201013923476
1596.0	9.8019766	445.12020916576967
1597.0	9.8083161	445.120142397972
1598.0	9.8146556	445.1201362433866
1599.0	9.8209408	445.1201908803348
1600.0	9.8273367	445.1201315077771
1601.0	9.8336784	445.1201855798148
1602.0	9.84002	445.1202078271155
1603.0	9.8463658	445.1202264448228
1604.0	9.8527199	445.12021301261274
1605.0	9.8590616	445.120160253927
1606.0	9.8654013	445.1202189247567
1608.0	9.8725948	445.1203026932427
1609.0	9.8789364	445.1201228519526
1610.0	9.885278	445.12026108818446
1611.0	9.8916196	445.120137130883
1612.0	9.897959	445.12023091337727
1613.0	9.9042985	445.1201468843076
1614.0	9.9106381	445.12017172078026
1615.0	9.9169778	445.1201742618243
1616.0	9.9233194	445.1201514454453
1617.0	9.9296589	445.120198038348
1618.0	9.9360006	445.1200999491238
1619.0	9.9423422	445.1201392271917
1620.0	9.9486817	445.1201161628076
1621.0	9.9550213	445.12016477509457
1622.0	9.9613148	445.12015217520184
1623.0	9.9677043	445.1200942075996
1624.0	9.974046	445.12014070493984
1625.0	9.9803502	445.1202494428031
1626.0	9.9867273	445.1201552363952
1627.0	9.9930668	445.1201076686836
1628.0	9.9994126	445.12022486280534
1629.0	10.005754	445.12011075856793
1630.0	10.012098	445.12014859032695
1631.0	10.018437	445.1202061995181
1632.0	10.024779	445.12007607053283
1633.0	10.031116	445.1200813508015
1634.0	10.037456	445.12012709186183
1635.0	10.043796	445.1200632189649
1636.0	10.050137	445.12006998700286
1637.0	10.056481	445.12017903560877
1638.0	10.062823	445.12017450807787
1639.0	10.06917	445.12022150583493
1640.0	10.075506	445.12019428617975
1641.0	10.081852	445.1201814862735
1642.0	10.088187	445.12024323685154
1643.0	10.094531	445.1201156734903
1644.0	10.100866	445.1201928165847
1645.0	10.107206	445.1201643685208
1646.0	10.113547	445.12022753156543
1647.0	10.119891	445.12019953614833
1648.0	10.12623	445.12020298571565
1649.0	10.132578	445.1200913097751
1650.0	10.138912	445.12013792752157
1651.0	10.145253	445.1201650920628
1652.0	10.151595	445.1201168553687
1653.0	10.15794	445.120133584121
1654.0	10.164272	445.1201569879063
1655.0	10.170611	445.12027330740545
1656.0	10.176955	445.1202625623742
1657.0	10.183297	445.12022793349354
1658.0	10.189636	445.1201947189845
1659.0	10.195978	445.12016141316485
1660.0	10.202288	445.120047508705
1661.0	10.208588	445.1202227954581
1662.0	10.214888	445.12017043819935
1663.0	10.221344	445.12009015426867
1664.0	10.227684	445.1200803993717
1665.0	10.234023	445.12011778668045
1666.0	10.240363	445.1202496506611
1667.0	10.246702	445.120253474983
1668.0	10.253042	445.12025835781867
1669.0	10.259384	445.1201422567171
1670.0	10.265725	445.1201505527283
1671.0	10.271977	445.1201571578193
1672.0	10.278396	445.1200864154439
1673.0	10.284675	445.1201266642768
1674.0	10.291064	445.1201487785417
1675.0	10.297437	445.1202247151455
1676.0	10.303777	445.1201846566446
1677.0	10.310119	445.12010567097445
1678.0	10.31646	445.1201275811149
1679.0	10.3228	445.12016384364085
1680.0	10.329141	445.12016520980916
1681.0	10.335483	445.12023181647186
1682.0	10.341825	445.1201108525747
1683.0	10.348166	445.12006832723887
1684.0	10.354506	445.12016471441143
1685.0	10.360845	445.1200472654738
1687.0	10.368039	445.12017201826075
1688.0	10.374378	445.1200601733707
1689.0	10.380718	445.1201405697168
1690.0	10.38706	445.12013158549564
1691.0	10.393401	445.12008751846594
1692.0	10.399741	445.1201275219911
1693.0	10.406082	445.120185748938
1694.0	10.412424	445.1201769420834
1695.0	10.418768	445.1201373007029
1696.0	10.425107	445.1202230793689
1697.0	10.431457	445.12011421380527
1698.0	10.437797	445.1201010014375
1699.0	10.444138	445.1202274629486
1700.0	10.450476	445.12005798959535
1701.0	10.45682	445.12009782478196
1702.0	10.463161	445.12008524668033
1703.0	10.469503	445.1200637739554
1704.0	10.475845	445.12008912555837
1705.0	10.482174	445.1200613620344
1707.0	10.48933	445.1200956175826
1708.0	10.495711	445.120115502229
1709.0	10.501973	445.12023577549087
1710.0	10.508396	445.1201939731684
1711.0	10.514736	445.12014302554337
1712.0	10.521077	445.12004676977284
1713.0	10.527417	445.1201383841868
1714.0	10.533759	445.12015506454276
1715.0	10.5401	445.1201049316381
1716.0	10.546442	445.12006410610377
1717.0	10.552788	445.12001041580686
1718.0	10.559131	445.1200410371391
1719.0	10.565473	445.1200931855294
1720.0	10.571813	445.1202079146225
1721.0	10.578156	445.1201527545557
1722.0	10.584496	445.1201286243447
1723.0	10.590839	445.12024506877384
1724.0	10.597179	445.12016701096064
1725.0	10.603521	445.12017006817575
1726.0	10.60986	445.12004930703154
1727.0	10.616202	445.1200909590974
1728.0	10.622545	445.12013809042946
1729.0	10.628887	445.1200888910206
1730.0	10.635206	445.12010708778286
1731.0	10.641577	445.120109558049
1732.0	10.647922	445.12009966331107
1733.0	10.654253	445.1200944836842
1734.0	10.660595	445.12016463453574
1735.0	10.666935	445.1201007602925
1736.0	10.673281	445.1200998857818
1737.0	10.679537	445.12017709848624
1738.0	10.68597	445.1201254511912
1739.0	10.692306	445.12016378726025
1741.0	10.699514	445.12013394864096
1742.0	10.705855	445.12013298059395
1743.0	10.712197	445.1201950973931
1744.0	10.718539	445.120183401602
1745.0	10.72488	445.12008486812675
1746.0	10.731211	445.12022985190754
1747.0	10.737565	445.1201726939438
1748.0	10.743874	445.1201101908499
1749.0	10.750251	445.12010729217087
1750.0	10.756563	445.120160882736
1751.0	10.763042	445.12011549227554
1752.0	10.769336	445.1201042321209
1753.0	10.775726	445.1201594118239
1754.0	10.782067	445.12013853129963
1755.0	10.788411	445.1200630244492
1756.0	10.794752	445.12011726976215
1757.0	10.801094	445.12009078216965
1758.0	10.807369	445.12020622330925
1759.0	10.813604	445.1201401007063
1760.0	10.820004	445.120154599944
1761.0	10.826369	445.1201413555231
1762.0	10.832808	445.1201267113779
1763.0	10.838969	445.12021170981205
1764.0	10.845408	445.12016305880775
1765.0	10.851733	445.12018549476215
1766.0	10.858185	445.12007593013277
1767.0	10.864525	445.12010028515937
1768.0	10.870864	445.1201469348319
1769.0	10.877204	445.1201402580538
1770.0	10.883546	445.1201473324136
1771.0	10.889887	445.1201548642609
1772.0	10.896231	445.12013543273474
1773.0	10.902577	445.1201995505082
1774.0	10.90892	445.1202128183434
1775.0	10.915275	445.12015206814766
1776.0	10.921612	445.1200521284066
1777.0	10.927958	445.1200859772222
1778.0	10.934293	445.12007736817435
1779.0	10.940633	445.1201410752536
1780.0	10.946974	445.120158745355
1781.0	10.95332	445.12011508334405
1782.0	10.959662	445.1201238574973
1783.0	10.96601	445.12015092512013
1784.0	10.972343	445.12006683309784
1785.0	10.978682	445.1201207581505
1786.0	10.984959	445.1201457365808
1787.0	10.991363	445.1200356927487
1788.0	10.997705	445.12008525472316
1789.0	11.004047	445.12004930441134
1790.0	11.010386	445.1201563794785
1791.0	11.016728	445.1202176844947
1792.0	11.02307	445.1202220551046
1793.0	11.029411	445.12014270901705
1794.0	11.035753	445.12010786591685
1795.0	11.042094	445.12004914488045
1796.0	11.048436	445.12015015922714
1797.0	11.054765	445.1201575819725
1798.0	11.061119	445.1201176762622
1799.0	11.067461	445.1200903820822
1800.0	11.073788	445.1201730689963
1801.0	11.080142	445.12014633452
1802.0	11.086384	445.12025793294043
1803.0	11.092709	445.12016983270075
1804.0	11.099136	445.1200526059861
1805.0	11.105517	445.1202427594226
1806.0	11.111856	445.12009662643044
1807.0	11.118202	445.1200719751333
1808.0	11.124544	445.1200293701048
1809.0	11.130885	445.1201813930392
1810.0	11.137221	445.1201228660923
1811.0	11.143571	445.1201852270956
1812.0	11.149912	445.12015672977003
1813.0	11.156254	445.1200570466222
1814.0	11.162596	445.12008422555044
1815.0	11.168939	445.12012084295264
1816.0	11.175287	445.1201883833989
1817.0	11.181629	445.12013089198996
1818.0	11.187974	445.12006478681366
1819.0	11.19431	445.12004529800123
1820.0	11.200493	445.12022501147914
1821.0	11.206993	445.12007919531527
1822.0	11.213329	445.1200981285652
1823.0	11.219676	445.1200646495201
1824.0	11.225889	445.1201645537021
1825.0	11.232324	445.1201599453158
1826.0	11.238708	445.1202399878983
1827.0	11.245047	445.12021992435075
1828.0	11.251391	445.12018431982113
1829.0	11.257726	445.12011552974093
1830.0	11.264066	445.1201459156381
1831.0	11.270407	445.1201472283063
1832.0	11.276714	445.1201480789834
1833.0	11.283086	445.1200904472584
1834.0	11.289426	445.1201216634517
1835.0	11.295774	445.12019369086045
1836.0	11.302115	445.12012379994155
1837.0	11.308457	445.1200698215413
1838.0	11.314796	445.1201740663658
1839.0	11.321138	445.1201162224052
1840.0	11.327472	445.12009527944184
1841.0	11.333784	445.12010404761884
1842.0	11.340115	445.12016109950935
1843.0	11.346505	445.12012483012563
1844.0	11.352848	445.12008836712124
1845.0	11.35909	445.12013607447983
1846.0	11.365405	445.1201158043868
1847.0	11.371882	445.1201296207123
1848.0	11.378231	445.120143348975
1849.0	11.384498	445.1201005542831
1850.0	11.390913	445.1200333041153
1851.0	11.397254	445.1200246175374
1852.0	11.403598	445.1200390607943
1853.0	11.40994	445.1201838580756
1854.0	11.416281	445.1201579528943
1855.0	11.422623	445.1200462808546
1856.0	11.428967	445.1201064643784
1857.0	11.435317	445.1200300380868
1858.0	11.441658	445.1200846125604
1859.0	11.447964	445.12005112769396
1860.0	11.454339	445.1199972055321
1861.0	11.460683	445.12005843218265
1862.0	11.467025	445.1200297468397
1863.0	11.473368	445.12001727533675
1864.0	11.47971	445.1200932268303
1866.0	11.486906	445.1201010388833
1867.0	11.493247	445.120090830291
1868.0	11.499589	445.120142076546
1869.0	11.505931	445.1201009936071
1870.0	11.512251	445.12017318019815
1871.0	11.51862	445.1201114181658
1872.0	11.524962	445.12009035718773
1873.0	11.531301	445.12010233580185
1874.0	11.537635	445.12012361014763
1875.0	11.543987	445.12011742952706
1876.0	11.55033	445.120145858726
1877.0	11.556684	445.120125006863
1878.0	11.563024	445.1201575512076
1879.0	11.569376	445.1201566223255
1880.0	11.575707	445.12011214720354
1881.0	11.581995	445.12012443464073
1882.0	11.588392	445.12001968286756
1883.0	11.594736	445.1201060297121
1884.0	11.601073	445.1201152638442
1885.0	11.607419	445.1201140404333
1886.0	11.613759	445.1200028235884
1888.0	11.620898	445.12005812558533
1889.0	11.627292	445.1201031599242
1890.0	11.633634	445.1200500082322
1891.0	11.639975	445.12014140505687
1892.0	11.646319	445.1201805654475
1893.0	11.652665	445.1200491130555
1894.0	11.659009	445.1201800157198
1895.0	11.665354	445.1200490276182
1896.0	11.671675	445.12005857816627
1897.0	11.678037	445.1200779363053
1898.0	11.684379	445.12006746111945
1899.0	11.690721	445.120138855474
1900.0	11.697063	445.1200473370158
1901.0	11.703406	445.1200415665233
1902.0	11.709646	445.1201504247764
1903.0	11.715948	445.1201669959459
1904.0	11.722435	445.12010463537666
1905.0	11.728783	445.12011064395494
1906.0	11.735118	445.12006880263516
1907.0	11.741458	445.1200290180792
1908.0	11.7478	445.1201259522483
1909.0	11.754141	445.1200458699272
1910.0	11.760293	445.12024687682367
1911.0	11.766689	445.12013058198704
1912.0	11.77317	445.1201077241096
1913.0	11.779514	445.12018214351446
1914.0	11.785858	445.1201061384082
1915.0	11.792199	445.12006687604054
1916.0	11.798541	445.12011508902174
1917.0	11.804882	445.1200319857714
1918.0	11.811224	445.1201246871177
1919.0	11.817564	445.120033810978
1920.0	11.823891	445.12011635166215
1921.0	11.830247	445.1201040194226
1922.0	11.836591	445.12009155297034
1923.0	11.842936	445.1200922174384
1924.0	11.849278	445.1201548216941
1925.0	11.855628	445.12010136340854
1926.0	11.86197	445.12015272070033
1927.0	11.868311	445.12006929549335
1928.0	11.874651	445.1200413013168
1929.0	11.880992	445.11999315829337
1930.0	11.887334	445.12008820978065
1931.0	11.893676	445.1201115616112
1932.0	11.900017	445.1200376300088
1933.0	11.906353	445.12009232464135
1934.0	11.912721	445.1200939861548
1935.0	11.919065	445.12012005425487
1936.0	11.925413	445.12006852117423
1937.0	11.931738	445.120069829015
1938.0	11.938063	445.12008697009634
1939.0	11.94445	445.12006377740664
1940.0	11.950796	445.1199874101657
1941.0	11.957144	445.11997312847285
1942.0	11.963398	445.12013661824284
1943.0	11.969779	445.12011571220967
1944.0	11.976183	445.12012138450274
1945.0	11.982531	445.1201900734715
1946.0	11.988879	445.12001683530593
1947.0	11.995227	445.1200064298321
1948.0	12.001571	445.12016202492873
1949.0	12.007914	445.12003552986414
1950.0	12.014262	445.1199773826006
1951.0	12.02061	445.1201184949361
1952.0	12.026843	445.1200660170423
1953.0	12.033054	445.1202625693721
1954.0	12.039643	445.11996874077784
1955.0	12.045989	445.1200642501998
1956.0	12.052337	445.1200456254746
1957.0	12.058685	445.1201396774207
1958.0	12.06503	445.12010986585153
1959.0	12.071378	445.1201733845061
1960.0	12.077724	445.12010994336214
1961.0	12.084083	445.1200454952834
1962.0	12.09042	445.120105476352
1963.0	12.096768	445.1201101166448
1964.0	12.10311	445.12000558459414
1965.0	12.109464	445.12006660034336
1966.0	12.115807	445.1200741156349
1967.0	12.122155	445.120037738195
1968.0	12.128503	445.12004412334903
1969.0	12.134849	445.12006212333023
1970.0	12.141193	445.1201366859413
1971.0	12.147538	445.1199697894615
1972.0	12.153886	445.1200384388396
1973.0	12.160234	445.120080059726
1974.0	12.166578	445.12013176473977
1975.0	12.172922	445.12015650215136
1976.0	12.179271	445.1201328405159
1977.0	12.185615	445.1201765519243
1978.0	12.191963	445.12005998821775
1979.0	12.198317	445.1201856412418
1980.0	12.204661	445.1201449831366
1981.0	12.211007	445.1199788092192
1982.0	12.217354	445.12004407694104
1983.0	12.223702	445.12009745326907
1984.0	12.230048	445.1200146200196
1985.0	12.236396	445.1200640687535
1986.0	12.24275	445.1201857616434
1987.0	12.249092	445.1200226710424
1989.0	12.256271	445.1201055934052
1990.0	12.262633	445.1201318753656
1991.0	12.268942	445.1201371050132
1992.0	12.275212	445.12011155758006
1993.0	12.281683	445.12000141682216
1994.0	12.287943	445.12016571271886
1995.0	12.294279	445.12016269711324
1996.0	12.300531	445.120269135915
1997.0	12.307068	445.12008150984855
1998.0	12.313414	445.1200810899417
1999.0	12.319758	445.12000140330736
2000.0	12.326104	445.1201067194499
2001.0	12.332362	445.1201415626161
2002.0	12.338756	445.12006835967725
2003.0	12.345091	445.12002342298615
2005.0	12.352287	445.1201461964036
2006.0	12.358628	445.1200240477063
2007.0	12.364968	445.1200234246482
2008.0	12.371312	445.12017214069186
2009.0	12.377657	445.1200666648682
2010.0	12.383999	445.1201028904298
2011.0	12.390345	445.1201013421016
2012.0	12.396689	445.12009150231665
2013.0	12.40303	445.1200715194608
2014.0	12.409372	445.120109324096
2015.0	12.415713	445.1200212421434
2016.0	12.422053	445.12009062439597
2017.0	12.428394	445.11999792170184
2018.0	12.434734	445.1200646518539
2019.0	12.441076	445.12008842799975
2020.0	12.447422	445.12009609908466
2021.0	12.453765	445.1200734975552
2022.0	12.460111	445.1200789599272
2023.0	12.466453	445.1200829247286
2024.0	12.472798	445.1201656191627
2025.0	12.479142	445.12002484541
2026.0	12.485492	445.1201127953412
2027.0	12.491836	445.12011230997086
2028.0	12.498186	445.11998519493073
2029.0	12.504525	445.1199519006873
2030.0	12.510875	445.12005607723336
2031.0	12.517221	445.1201511708046
2032.0	12.523567	445.1201162728759
2033.0	12.529915	445.12010062015275
2034.0	12.536263	445.11998614054124
2035.0	12.54261	445.1200295075255
2036.0	12.548956	445.1201036505267
2037.0	12.5553	445.12014459620167
2039.0	12.562494	445.1201008343239
2040.0	12.568837	445.12009269690026
2041.0	12.575177	445.119987822846
2042.0	12.58142	445.1200275145936
2043.0	12.587729	445.12007263464403
2044.0	12.594206	445.1200891439943
2045.0	12.600541	445.1200425163996
2046.0	12.606883	445.1201845076069
2047.0	12.613224	445.11997722961763
2048.0	12.619566	445.12004345613406
2049.0	12.625908	445.1200329123627
2050.0	12.632249	445.1199894607841
2051.0	12.638562	445.1199646950649
2052.0	12.64487	445.12003398381097
2053.0	12.65121	445.1200475977489
2054.0	12.657618	445.1200749709168
2055.0	12.663962	445.11999951763886
2056.0	12.670251	445.12004449590535
2057.0	12.676593	445.1200832108582
2058.0	12.682991	445.12005818558583
2059.0	12.689332	445.12010287722234
2060.0	12.695672	445.12006657184463
2061.0	12.702013	445.12012506846963
2062.0	12.708357	445.11999658940545
2063.0	12.714697	445.12004412973135
2064.0	12.721049	445.12009573684
2065.0	12.727388	445.12010122679055
[truncated: 4,535 more rows]
