# Supplementary material for: RawBeans: A Simple, Vendor-Independent, Raw-Data Quality-Control Tool
Source: J Proteome Res. 2021 Mar 4;20(4):2098–104. doi: 10.1021/acs.jproteome.0c00956 (PMC8041395; doi:10.1021/acs.jproteome.0c00956)
Supplement: Supplementary file 1 — pr0c00956_si_002.zip [file pr0c00956_si_002.zip › RawBeans_report/resources/QEP2LC6_HeLa_50ng_251120_05-mass-deviation-matrix.tsv]

scan	retention	445.12003
1.0	0.0029162632	445.1198354702484
2.0	0.0095850971	445.11986885731005
3.0	0.01587258	445.1196520749105
4.0	0.022184764	445.11961842065017
5.0	0.028566065	445.1196680722994
6.0	0.03496818	445.11960481851276
7.0	0.041263746	445.1195825441987
8.0	0.047626196	445.1194639209721
9.0	0.053999212	445.1194866547743
10.0	0.060405313	445.119447116332
11.0	0.066878198	445.11943846538566
12.0	0.073084397	445.1196796673475
13.0	0.079563529	445.11983324365605
14.0	0.085905145	445.1197445814268
15.0	0.092244679	445.1198599775486
16.0	0.098586296	445.1198677464867
17.0	0.1049278	445.11981867719504
18.0	0.11126733	445.1199214374364
19.0	0.11760687	445.11986336413963
20.0	0.12394861	445.11964271026824
21.0	0.13029233	445.1196021804044
22.0	0.13663393	445.11954558091094
23.0	0.14297973	445.1195507459983
24.0	0.14931718	445.11965816357196
25.0	0.15566088	445.1198775622991
26.0	0.16199833	445.1199404451259
27.0	0.16834411	445.11988979095224
28.0	0.17467933	445.11987497630804
29.0	0.18102093	445.11993737988035
30.0	0.18736065	445.1198901814098
31.0	0.19370435	445.1199132835163
32.0	0.20004598	445.11983070663376
33.0	0.20638968	445.11991425231196
34.0	0.21272505	445.1198210574188
35.0	0.21906665	445.11979807100727
36.0	0.2254062	445.11980473687595
37.0	0.23174575	445.1198589576193
38.0	0.23808513	445.11985004847685
39.0	0.24442466	445.1198823821959
40.0	0.25076435	445.11984057668013
41.0	0.25710598	445.1198434269043
42.0	0.26344758	445.1195252431585
43.0	0.2697892	445.11954923217695
44.0	0.27613083	445.11949100496906
45.0	0.28247243	445.1195087868813
46.0	0.2888141	445.11944069648604
47.0	0.29515583	445.1194871014392
49.0	0.30238271	445.1194704503555
50.0	0.30872225	445.11949906688704
51.0	0.31506386	445.1194697190933
52.0	0.32140118	445.1194167031392
53.0	0.32774903	445.1194024865736
54.0	0.33408041	445.119191116364
55.0	0.34042203	445.11930295724426
56.0	0.34676572	445.11917865300893
57.0	0.35310733	445.119240278481
58.0	0.35944688	445.11931973299113
59.0	0.36579058	445.11915175612523
60.0	0.37213013	445.1191853545834
61.0	0.37847171	445.1192181827204
62.0	0.38481318	445.11929180594916
63.0	0.39115481	445.119249764407
64.0	0.39749451	445.119131751386
65.0	0.40383613	445.1191637233276
66.0	0.41017776	445.11921407457965
67.0	0.41651936	445.11922067527
68.0	0.42285891	445.11911503730335
69.0	0.42920261	445.11895383219525
70.0	0.43554423	445.11901454160284
71.0	0.44188585	445.1210756598046
72.0	0.44822521	445.11916960164
73.0	0.45456891	445.11907582775694
74.0	0.46091071	445.1191700249563
75.0	0.46725233	445.1189849904658
76.0	0.47359186	445.11914270026534
77.0	0.47993348	445.1191864017465
78.0	0.48627303	445.119030102234
79.0	0.49261255	445.1191456067156
80.0	0.49895418	445.1192495167073
81.0	0.50529581	445.11906575003314
82.0	0.51163725	445.1210786973102
83.0	0.51797886	445.1189555910608
84.0	0.5243184	445.12112705895356
85.0	0.53065811	445.1211385382571
86.0	0.53699973	445.11912997193616
87.0	0.54334135	445.118972091928
88.0	0.54968506	445.118994886999
89.0	0.55602666	445.11916053830066
90.0	0.56237455	445.12108371721234
91.0	0.56870991	445.12105332994776
92.0	0.57505555	445.12113616841924
93.0	0.58139093	445.1211077773148
94.0	0.58773253	445.1189211890466
95.0	0.59407432	445.12100606004645
96.0	0.60041801	445.11919931219796
97.0	0.60675753	445.11905601140603
98.0	0.61310123	445.11900544528726
99.0	0.61943661	445.1210461522691
100.0	0.62577823	445.12097561719276
101.0	0.63211986	445.11891933577357
102.0	0.63845941	445.1210803598033
103.0	0.64479876	445.1211026537636
104.0	0.65113831	445.1189730323184
105.0	0.657478	445.121139467005
106.0	0.66381963	445.1211357224152
107.0	0.67016126	445.1189324723059
108.0	0.67650495	445.11895167609026
109.0	0.68284655	445.12103766930255
110.0	0.68918818	445.1189859729435
111.0	0.6955298	445.12112872173793
112.0	0.70187143	445.12104705778387
113.0	0.70821078	445.1209956016268
114.0	0.71455033	445.11905996291785
115.0	0.72089003	445.12108044510796
116.0	0.72722958	445.1210169354721
117.0	0.73357118	445.1210915695845
118.0	0.73991073	445.120994287462
119.0	0.74625235	445.1210560875796
120.0	0.75259396	445.1210338834346
121.0	0.7589357	445.1208924096514
123.0	0.76613136	445.12096932427403
124.0	0.77247298	445.1209951975116
125.0	0.77881458	445.12094008648194
126.0	0.78515415	445.1210219860946
127.0	0.79149351	445.1209216669387
128.0	0.79783312	445.1209466842804
129.0	0.80417276	445.12112937091047
130.0	0.81051437	445.1210985153596
131.0	0.81685598	445.1210191573046
132.0	0.82319763	445.12092615648646
133.0	0.82953923	445.1211422918397
134.0	0.83588085	445.1210077343327
135.0	0.84222246	445.12109185956035
136.0	0.84856615	445.12100178344457
137.0	0.85490558	445.12109549933234
138.0	0.86124508	445.1189887355302
139.0	0.8675848	445.12095607403717
140.0	0.87392638	445.1210545455517
141.0	0.88026801	445.1209656838373
142.0	0.88660965	445.1190014245779
143.0	0.89295126	445.1210660911621
144.0	0.89929911	445.12100369940515
145.0	0.90563658	445.1210980880098
146.0	0.91198236	445.1209605294919
147.0	0.91832175	445.12100417631376
148.0	0.9246613	445.1209968367472
149.0	0.93100305	445.12111836491533
150.0	0.93734468	445.12109436166486
151.0	0.9436863	445.1210956451777
152.0	0.95002791	445.12106879472617
153.0	0.95636955	445.12104925261696
154.0	0.96271115	445.121121313698
155.0	0.96905486	445.12106823914445
156.0	0.97539646	445.12106442755135
157.0	0.98174211	445.1190080401194
158.0	0.98807956	445.12106976782405
159.0	0.9944234	445.1210031735081
160.0	1.000765	445.12094263946614
161.0	1.0071067	445.12105726018297
162.0	1.0134483	445.12099420776
163.0	1.0197899	445.12087605874734
164.0	1.0261336	445.12095479979763
165.0	1.0324773	445.12110388513
166.0	1.0388168	445.1211364551682
167.0	1.0451645	445.1189259216469
168.0	1.0514978	445.1189962254975
169.0	1.0578374	445.12102128020024
170.0	1.0641771	445.12096587645595
171.0	1.0705187	445.12102894084194
172.0	1.0768582	445.1209114689948
173.0	1.0831749	445.1209107158388
174.0	1.0895415	445.12086727472564
175.0	1.0957935	445.12095075631504
176.0	1.1021518	445.12097443088646
177.0	1.1085663	445.1189550783191
178.0	1.1149057	445.1211273512315
179.0	1.1212452	445.1210323534525
180.0	1.1275516	445.12096343109556
181.0	1.1339224	445.1209035375228
182.0	1.140264	445.1209079214622
183.0	1.1465618	445.1208624791406
184.0	1.1529139	445.12098227827374
185.0	1.1591826	445.1209639690898
186.0	1.1655555	445.1209392027213
187.0	1.1719408	445.120958876316
188.0	1.1783052	445.12098946501857
189.0	1.1846448	445.1191631874583
190.0	1.1909865	445.12093377723016
191.0	1.1973011	445.1208932116588
192.0	1.2036239	445.1208835743878
193.0	1.2099926	445.1210008675275
194.0	1.2163551	445.12090096855223
195.0	1.2226842	445.12088879560014
196.0	1.2290404	445.1210350592465
197.0	1.23538	445.1189210757551
198.0	1.2417193	445.1210667624533
199.0	1.2480589	445.1210478659344
200.0	1.2543653	445.12090258836446
201.0	1.2606172	445.1209137161206
202.0	1.2669922	445.12089643313254
203.0	1.2734276	445.1209938353748
204.0	1.2796047	445.120877293242
205.0	1.2859273	445.12099545265016
206.0	1.292467	445.12087061223804
207.0	1.2987233	445.12088037488195
208.0	1.3050522	445.1209476882017
209.0	1.311398	445.120988635903
210.0	1.3177585	445.1209924810647
211.0	1.3240834	445.120926596158
212.0	1.3304335	445.12093442408013
213.0	1.336823	445.1208869771042
214.0	1.3431875	445.11897071077607
215.0	1.3494979	445.1208803099123
216.0	1.3557041	445.1209098492064
217.0	1.3620061	445.121011425807
218.0	1.3685205	445.12084846038726
219.0	1.3747788	445.1209182087725
220.0	1.381183	445.1209399879395
221.0	1.387408	445.1209412037773
222.0	1.39376	445.1208568724578
223.0	1.400135	445.120969217062
224.0	1.406562	445.12095872201087
225.0	1.4127932	445.12093480893765
226.0	1.4191765	445.1209328870328
227.0	1.4255431	445.12091412855415
228.0	1.4319096	445.1208854966109
229.0	1.4381804	445.1208872796886
230.0	1.4444284	445.1210249814225
231.0	1.4507972	445.12094713472044
232.0	1.4572283	445.1209168215872
233.0	1.4635199	445.12097148661684
234.0	1.4699699	445.1209575770707
235.0	1.4761405	445.12093829712074
236.0	1.4824821	445.12092970854906
237.0	1.4889739	445.1210014955131
239.0	1.4960863	445.1208457610542
240.0	1.5024155	445.12097557827565
241.0	1.5087925	445.12091967614776
242.0	1.5151048	445.12093082372127
243.0	1.5213485	445.1209731392415
244.0	1.5278611	445.1209092084971
245.0	1.5341361	445.1209840802036
246.0	1.5404568	445.1209413017815
247.0	1.5467922	445.12089710353524
248.0	1.5532047	445.12083895797787
249.0	1.5593961	445.1209456588493
250.0	1.5657921	445.1209440787457
251.0	1.5721316	445.12088001127626
252.0	1.5784418	445.12082029525044
253.0	1.5847834	445.12099427197154
254.0	1.5910544	445.1210574851816
255.0	1.5974481	445.12100132690176
256.0	1.6038314	445.12079866166187
257.0	1.6101104	445.1208927998429
258.0	1.6164917	445.12107272825136
259.0	1.62295	445.1208255182876
260.0	1.6291645	445.12091637671904
261.0	1.6355374	445.1209409013015
262.0	1.6418082	445.1209648861896
263.0	1.6482392	445.1209064707953
264.0	1.6546747	445.1210151231782
265.0	1.6610101	445.12102391218457
266.0	1.6672413	445.12084598922524
267.0	1.6735913	445.12105324604374
268.0	1.6799225	445.12093184291155
269.0	1.6862162	445.12090759434415
270.0	1.6925099	445.12098901683487
271.0	1.6989973	445.12094041139585
272.0	1.7054098	445.11894491866275
273.0	1.7116804	445.1209527380956
274.0	1.7179283	445.1209579765048
275.0	1.7242242	445.1209318872487
276.0	1.7306679	445.1209857210789
277.0	1.7370158	445.1208329539394
278.0	1.7432949	445.1208410268586
279.0	1.7495806	445.12105096582343
280.0	1.7559468	445.1209579989124
281.0	1.7622864	445.1209781479087
282.0	1.7686134	445.1209059471064
283.0	1.774957	445.1209145486324
284.0	1.7813446	445.12095010229
285.0	1.7877592	445.12092371231313
286.0	1.7940883	445.1209344643356
287.0	1.8003966	445.12089109625896
288.0	1.806686	445.12089012321894
289.0	1.8130113	445.1209621449477
290.0	1.8194444	445.12088479842794
291.0	1.8257672	445.1209736511324
292.0	1.8320774	445.12092173924617
293.0	1.838392	445.12093056560485
294.0	1.8447254	445.1208748843854
295.0	1.8510274	445.12095173425354
296.0	1.8573003	445.1209850099023
297.0	1.8636836	445.1209759714291
298.0	1.8699921	445.1210222333941
299.0	1.8763337	445.12098375719734
300.0	1.882748	445.12087711584496
301.0	1.8890209	445.12093148572563
302.0	1.8953853	445.12093827708486
303.0	1.9016832	445.1209365638402
304.0	1.9080001	445.1209939581823
305.0	1.9143501	445.12093683685254
306.0	1.9207957	445.1208214103798
307.0	1.9270789	445.1208172036252
308.0	1.9334122	445.1209446808285
309.0	1.9398122	445.1210288245283
310.0	1.9461288	445.12091897229726
311.0	1.9524453	445.1210537068871
312.0	1.9587911	445.1210137006074
313.0	1.9650557	445.12098323897027
314.0	1.9714411	445.1210672922856
315.0	1.977758	445.12105200757435
316.0	1.9840934	445.1209666938157
317.0	1.9904181	445.120981064578
318.0	1.996991	445.1210337365893
319.0	2.0033326	445.12099381152996
320.0	2.0094949	445.1211189584553
321.0	2.0158908	445.12108904477896
322.0	2.0222512	445.1210742008156
323.0	2.0286176	445.1209566555118
324.0	2.0347448	445.12107815196805
325.0	2.0411927	445.1209105591203
326.0	2.0475947	445.12098794940476
327.0	2.0538487	445.1209761713472
328.0	2.0601301	445.1209579663591
329.0	2.0664281	445.1209908614192
330.0	2.0728716	445.12104384401897
331.0	2.0792362	445.12098142475014
332.0	2.085409	445.1210643890914
333.0	2.0917005	445.121064571457
334.0	2.0979965	445.1208832043733
335.0	2.1042924	445.1209973047384
336.0	2.1106422	445.12104363507774
337.0	2.1169734	445.12096399873025
338.0	2.1232963	445.1210087611019
339.0	2.1295858	445.1209352221663
340.0	2.1358671	445.12097528288496
341.0	2.1422984	445.1209544699585
342.0	2.1486315	445.1209107558914
343.0	2.1548625	445.12109472215644
344.0	2.1612835	445.12090774842846
345.0	2.167571	445.12100632831346
346.0	2.1739962	445.1210782580363
347.0	2.1803583	445.1208953932447
348.0	2.186569	445.1209104822149
349.0	2.1928624	445.12092525537895
350.0	2.1992166	445.12101557953275
351.0	2.2055645	445.120904227701
352.0	2.2118143	445.1210907802881
353.0	2.2182684	445.1209322146254
354.0	2.2245372	445.12095262206526
355.0	2.2308122	445.1209753329331
356.0	2.2373496	445.1210932323492
357.0	2.2436766	445.1209502194098
358.0	2.2499536	445.1209774586639
359.0	2.2562517	445.1209619760279
360.0	2.2625744	445.12090851382584
361.0	2.2689349	445.1209699432054
362.0	2.2752116	445.12099300311695
363.0	2.281647	445.1210463778
364.0	2.2881159	445.1209258476507
365.0	2.2942825	445.12096888535007
366.0	2.3005658	445.12095667595213
367.0	2.3069823	445.120981665602
368.0	2.3131888	445.1209424815827
369.0	2.3194951	445.1209748602345
370.0	2.3258489	445.1210735177135
371.0	2.3322468	445.12091007748654
372.0	2.3384987	445.1210287794924
373.0	2.344832	445.12098134636614
374.0	2.3512136	445.1208787970554
375.0	2.3574782	445.12088545708707
377.0	2.3643757	445.1209541307268
378.0	2.3708299	445.1209872459308
379.0	2.3771443	445.1210089135694
380.0	2.3834942	445.1209391272432
381.0	2.3897693	445.1210178992223
382.0	2.3960401	445.1210250731317
383.0	2.4022568	445.12097848925816
386.0	2.4107901	445.12103851487996
387.0	2.4170232	445.12096778867914
388.0	2.4232608	445.12094813861125
390.0	2.4300129	445.12097711676097
391.0	2.4362171	445.12100951988845
392.0	2.4424692	445.12091166935136
393.0	2.4487583	445.1208478849149
394.0	2.4549708	445.12096356019833
395.0	2.4612834	445.1210604019572
396.0	2.4675419	445.12095281702955
398.0	2.4742352	445.1209131887072
399.0	2.4804853	445.120983720216
400.0	2.4867269	445.1210221991713
401.0	2.4930124	445.12093651278786
402.0	2.4992874	445.12100300787216
403.0	2.5056269	445.12099974747815
404.0	2.5119579	445.12088239249454
405.0	2.5181911	445.1210055156644
406.0	2.5244683	445.12092958635003
407.0	2.5307642	445.1210123075006
409.0	2.5375601	445.1209798810922
410.0	2.5438934	445.121029534986
411.0	2.5502868	445.12101219252605
412.0	2.5565369	445.12093210426417
413.0	2.562839	445.12106290498167
414.0	2.5691474	445.1209683909613
415.0	2.5754636	445.1210128986926
416.0	2.5817657	445.12092559648386
417.0	2.5880095	445.1208223438382
418.0	2.5943617	445.12098193347214
419.0	2.6006054	445.1209653646761
420.0	2.6069242	445.1209461569336
421.0	2.6131908	445.1208919200967
422.0	2.619576	445.1209911725578
423.0	2.6259948	445.1210880921032
424.0	2.6323135	445.1209199942276
425.0	2.6385612	445.1209679671354
426.0	2.6448511	445.1210250811987
427.0	2.6511069	445.1210290914673
428.0	2.6574444	445.12090774305005
429.0	2.6637466	445.1209421929808
431.0	2.6706132	445.1209606503356
432.0	2.676905	445.12097734886447
433.0	2.6832651	445.12096286389715
434.0	2.6895984	445.1210105925256
435.0	2.6959276	445.1209309477527
436.0	2.702271	445.12096917817655
437.0	2.7085128	445.1209443183295
438.0	2.7148172	445.12097093396017
440.0	2.721673	445.12092876284174
441.0	2.7279753	445.1209320945835
442.0	2.7342294	445.1209078056698
443.0	2.7405917	445.121038008337
444.0	2.7468295	445.1209085690196
446.0	2.7537563	445.1210246768629
447.0	2.7600272	445.1209204487496
448.0	2.7662792	445.1210118523223
449.0	2.7726227	445.12100019575195
450.0	2.7789373	445.1210067835697
451.0	2.7851996	445.1210757352062
452.0	2.7915352	445.1210904433303
453.0	2.7978373	445.1210082230676
454.0	2.8040956	445.1209497552806
455.0	2.8104582	445.12097104155845
456.0	2.8167498	445.1209916269831
457.0	2.8230203	445.12102629422697
458.0	2.8293558	445.12103332117516
459.0	2.8356951	445.1210278386482
460.0	2.8420076	445.12103413593263
461.0	2.8483118	445.1209807048672
462.0	2.85452	445.1189826981491
463.0	2.860943	445.120948053584
464.0	2.8672908	445.12079826374537
465.0	2.8735847	445.12099895982857
466.0	2.8799597	445.1209906704733
467.0	2.8861969	445.1208900549741
469.0	2.8930447	445.1209207110244
470.0	2.8992553	445.1208575501791
471.0	2.9054613	445.120935341834
472.0	2.9117758	445.12089691488785
474.0	2.9185548	445.1209558220264
475.0	2.9248154	445.1209074481678
476.0	2.9310842	445.1209694191807
477.0	2.9373509	445.12097080497773
478.0	2.9436509	445.120985829801
479.0	2.9499735	445.1209487324906
480.0	2.9562193	445.1210952026115
482.0	2.9629881	445.1210096972297
483.0	2.9692756	445.12105298897285
484.0	2.9755108	445.12106952591967
485.0	2.9817876	445.1210796892103
486.0	2.9882149	445.12067876797676
487.0	2.9945733	445.12104756316165
488.0	3.0008858	445.120966025033
489.0	3.0071921	445.1209368350191
490.0	3.0133983	445.1209333078824
494.0	3.0233148	445.1207282284538
495.0	3.0292795	445.12110849234034
506.0	3.0489686	445.1192301967715
517.0	3.0691374	445.1208879788352
521.0	3.0791081	445.12087209289393
523.0	3.0860872	445.1209367565306
524.0	3.0924266	445.12095597740273
525.0	3.0986349	445.12107021744896
526.0	3.1050015	445.12107189178306
527.0	3.1114431	445.12101843771626
528.0	3.1176306	445.1210333905657
529.0	3.1240037	445.1210677797849
530.0	3.1302954	445.12103923051995
531.0	3.1366534	445.12105908953697
532.0	3.1429971	445.12101096035826
533.0	3.1493722	445.12104831074356
534.0	3.1556301	445.12111346896256
535.0	3.1619968	445.1210127977174
536.0	3.1683555	445.12105196154533
537.0	3.1746573	445.1210505528995
538.0	3.1809261	445.1210008307048
539.0	3.1872407	445.1209647275963
540.0	3.1935427	445.1211095880379
541.0	3.1998802	445.1210956266104
542.0	3.2061757	445.1210064922355
543.0	3.2125383	445.12104407999504
544.0	3.2188339	445.121025697041
545.0	3.2251901	445.1210624121127
546.0	3.2314174	445.1210177643522
547.0	3.2377383	445.1211177020905
548.0	3.244138	445.1210181458318
549.0	3.2504484	445.1210627733568
550.0	3.2568151	445.1210263365864
551.0	3.2631193	445.1189338957283
552.0	3.2694339	445.12098570800407
553.0	3.2757897	445.12103285800487
554.0	3.2822021	445.1210450914889
555.0	3.2884125	445.12102581190396
556.0	3.2948045	445.12099394810247
557.0	3.3011399	445.1209893698666
558.0	3.3075541	445.12089513178154
559.0	3.3138519	445.12083533865183
560.0	3.3202333	445.12079650680045
561.0	3.3265728	445.1208483573358
562.0	3.3329769	445.1206718975449
563.0	3.3393498	445.120691783695
564.0	3.3457058	445.120660623463
565.0	3.351987	445.1206408741523
566.0	3.3582411	445.12062682967587
567.0	3.3647454	445.1207451917801
568.0	3.3711058	445.1206256337173
569.0	3.3773911	445.1205487138884
570.0	3.3836327	445.12070251137663
571.0	3.389966	445.12050533673215
572.0	3.3963285	445.12049814840157
573.0	3.4027722	445.1205287355755
574.0	3.4090907	445.12051770103824
575.0	3.4153865	445.12060261633354
576.0	3.4218033	445.1204833484936
577.0	3.4281574	445.12058402942404
578.0	3.4344699	445.12048289096424
579.0	3.4408282	445.120605870572
580.0	3.4471323	445.1205848549226
581.0	3.4535343	445.12053601037553
582.0	3.4598781	445.1206248874979
583.0	3.4662176	445.120479866097
584.0	3.4724861	445.120458630991
585.0	3.4788591	445.120532085562
586.0	3.4851235	445.1203966736445
587.0	3.4914465	445.12047866364367
588.0	3.4979215	445.12044390815424
589.0	3.5042736	445.1204406114021
590.0	3.5106068	445.1204213284332
591.0	3.5168443	445.1204391611021
592.0	3.5232984	445.12046466465273
593.0	3.5296254	445.12046763028144
594.0	3.5358482	445.12054838690574
595.0	3.542196	445.12043361162335
596.0	3.548546	445.12047500252146
597.0	3.5549773	445.1204307155179
598.0	3.5612731	445.120405630517
599.0	3.5675397	445.1204820069104
600.0	3.5740127	445.12050273801384
601.0	3.5803063	445.1204948822172
602.0	3.5865332	445.1204737310781
603.0	3.5929	445.1205416882343
604.0	3.5993979	445.1204307465689
605.0	3.6057289	445.1204362377081
606.0	3.6120664	445.1204817307379
607.0	3.6183248	445.1204461622953
608.0	3.6246455	445.12048542951186
609.0	3.6309642	445.1204177677413
610.0	3.6372558	445.1204270247032
611.0	3.6436371	445.12047487106094
612.0	3.6499662	445.1204310710948
613.0	3.6563807	445.1204047612155
614.0	3.6626599	445.1204873749787
615.0	3.668968	445.1204045240637
616.0	3.6753679	445.12044403895356
617.0	3.6817618	445.12040933763757
618.0	3.6879554	445.1204476156709
619.0	3.6943534	445.1203929465549
620.0	3.7006658	445.12052728424715
621.0	3.7069199	445.12060392634817
622.0	3.7132553	445.12057659888467
623.0	3.719572	445.1204834843059
624.0	3.7258614	445.12052387053427
625.0	3.732355	445.1203452866645
626.0	3.7386009	445.12048293695347
627.0	3.7450342	445.1203739137428
628.0	3.7514425	445.1204205211334
629.0	3.7576548	445.1204467335942
630.0	3.7640216	445.12043235856186
631.0	3.7704195	445.12047405789014
632.0	3.7767528	445.1204283496285
633.0	3.7831257	445.1203807806767
634.0	3.7893463	445.1205133390926
635.0	3.7956588	445.1204344358225
636.0	3.8020171	445.12039975393395
637.0	3.8083734	445.1204349690094
638.0	3.8148004	445.1204465316199
639.0	3.8210463	445.1205413158033
640.0	3.8274168	445.1203834668348
641.0	3.8336942	445.12035619389775
642.0	3.8400107	445.1203895346035
643.0	3.8464377	445.12039146344915
644.0	3.8527398	445.12043361778785
645.0	3.8590271	445.1205013992756
646.0	3.8653187	445.12047232949766
647.0	3.8716437	445.1204868820837
648.0	3.878002	445.1203444737515
649.0	3.8842853	445.12053301904365
650.0	3.890706	445.1203665600576
651.0	3.8970416	445.1204753038422
652.0	3.9032375	445.12045425113035
653.0	3.9095854	445.12051509481944
654.0	3.9160455	445.12043388199606
655.0	3.9222453	445.1204097022545
656.0	3.9286434	445.120498983299
657.0	3.9349872	445.120472824766
658.0	3.9413556	445.12047123903704
659.0	3.9477432	445.12037977596674
660.0	3.9539764	445.1204011147684
661.0	3.9603495	445.12031491874006
662.0	3.9666578	445.1204156893793
663.0	3.9729661	445.1203610988164
664.0	3.9792302	445.12050017136005
665.0	3.9856698	445.1204474232812
666.0	3.9919823	445.1203540153987
667.0	3.9982532	445.12043514442445
668.0	4.0045741	445.120426275597
669.0	4.0109951	445.1203601184818
671.0	4.0180009	445.1203735396006
672.0	4.0243323	445.1203786797298
673.0	4.0307384	445.12030039982346
674.0	4.0368571	445.1205481701412
675.0	4.0432175	445.12040465808957
676.0	4.0495113	445.12044213000746
677.0	4.0558631	445.1204291131531
678.0	4.0621548	445.12045501775685
679.0	4.0684759	445.12039283104315
680.0	4.07483	445.1203900464234
681.0	4.0812214	445.1203738731712
682.0	4.0875173	445.120424468523
683.0	4.0937985	445.12040508399735
684.0	4.1001444	445.12046592385184
685.0	4.1064191	445.12037859700996
686.0	4.1127504	445.1204316903831
687.0	4.1191022	445.12036097859686
688.0	4.1253855	445.12035212731917
689.0	4.1316858	445.12046263111205
690.0	4.1380192	445.1204279198599
691.0	4.1443274	445.12041171744795
692.0	4.1507334	445.1203829334519
693.0	4.1570147	445.1204523425236
694.0	4.1633958	445.1204605054398
695.0	4.1696293	445.12046148698926
697.0	4.1765105	445.1203983400271
698.0	4.1828582	445.12035695887676
699.0	4.1891226	445.12034831397705
700.0	4.1954037	445.1204639048647
701.0	4.2017582	445.12046994487116
702.0	4.2080725	445.12048010227517
703.0	4.2143787	445.12049003224257
704.0	4.2207288	445.1203588026169
705.0	4.2269683	445.1204684776133
706.0	4.2332976	445.12046160016627
707.0	4.2396434	445.1203472339634
708.0	4.2459346	445.1204606670216
709.0	4.2521178	445.12055813983227
710.0	4.2585118	445.12036596367454
711.0	4.264891	445.1204189421266
712.0	4.2712557	445.12042495333077
713.0	4.2775056	445.1205012663333
714.0	4.283822	445.1203947634932
715.0	4.290174	445.1204367257067
716.0	4.2965324	445.1203359270047
717.0	4.3028304	445.1203884784124
718.0	4.3090759	445.120461618963
719.0	4.3154195	445.12033909956995
720.0	4.3217426	445.1204696975411
721.0	4.3280301	445.1203380372971
722.0	4.3343653	445.12039292853837
723.0	4.3406738	445.1203732332014
724.0	4.3470259	445.1203873601819
725.0	4.3533861	445.12031795200437
726.0	4.3596965	445.12033257416545
727.0	4.3659275	445.12041915190923
728.0	4.3723795	445.1202643504031
729.0	4.3786132	445.1203673868101
730.0	4.3849233	445.12035320975946
731.0	4.39124	445.12044077752284
732.0	4.3975024	445.1205263065357
733.0	4.4038713	445.1203456532147
734.0	4.4101129	445.1205291308894
735.0	4.4165064	445.12035480691384
736.0	4.4228189	445.120447182664
737.0	4.4290416	445.12044303436824
738.0	4.435348	445.1203948456899
739.0	4.4416147	445.1204688553337
740.0	4.4480481	445.12034811399025
741.0	4.4542352	445.1204260237
742.0	4.4605478	445.1205083058861
743.0	4.4668833	445.1205494549034
744.0	4.4732437	445.1204387480957
745.0	4.4794809	445.12053508375135
746.0	4.4858142	445.12053465426897
747.0	4.4920744	445.1205089320127
748.0	4.4985016	445.12041356091265
749.0	4.5049244	445.12044590322677
750.0	4.5112059	445.12040368495826
751.0	4.517441	445.12035765321116
752.0	4.5237826	445.12042706412103
753.0	4.5300764	445.1203905932371
754.0	4.5363723	445.1203394045932
755.0	4.5426844	445.1203812168188
756.0	4.5489616	445.1203816919635
757.0	4.555622	445.12059764317286
758.0	4.5619698	445.1206286571328
759.0	4.5683117	445.1206433437548
761.0	4.5755071	445.12072669733544
762.0	4.5817676	445.1205904199614
763.0	4.5880967	445.1207081228457
764.0	4.5945217	445.1207167106431
765.0	4.6006572	445.1207965407342
766.0	4.6069508	445.12074419224695
767.0	4.6132989	445.1208178134649
768.0	4.619582	445.120804161455
769.0	4.6259505	445.1208306264121
770.0	4.6323442	445.1208116435541
771.0	4.6386257	445.12082747532503
772.0	4.6449987	445.12099162353076
773.0	4.6513255	445.1208958726719
774.0	4.6575901	445.120928099691
775.0	4.663915	445.12080843331313
776.0	4.6702318	445.1208417994683
777.0	4.6765339	445.12082271359316
778.0	4.6829131	445.12091201618676
779.0	4.6891813	445.12080817942467
780.0	4.6955625	445.12086736582165
781.0	4.7019253	445.1209230729208
782.0	4.7082271	445.12083058020306
783.0	4.7145461	445.1208112342891
784.0	4.7208917	445.1208524972517
785.0	4.7271938	445.1208567468366
786.0	4.7334354	445.12088405238785
787.0	4.7397519	445.1209086528385
788.0	4.7460851	445.1209158873696
789.0	4.7523766	445.1209488461014
790.0	4.7586997	445.1209908230474
791.0	4.7650226	445.1208477073773
792.0	4.7713058	445.1209226185689
793.0	4.7775747	445.1209366810766
794.0	4.7838393	445.1208863239477
795.0	4.7901577	445.1209597149975
796.0	4.7964598	445.12097004992444
797.0	4.8027784	445.1209853646743
798.0	4.8091846	445.12091380159836
799.0	4.8154534	445.1208805854878
800.0	4.8217828	445.12098068931647
801.0	4.8280659	445.120809717981
802.0	4.8345054	445.12093918692983
803.0	4.8407555	445.1208814819278
804.0	4.8471055	445.1208448570457
805.0	4.8533576	445.12087186436173
806.0	4.8597323	445.12094500964594
807.0	4.8660258	445.12095193062476
808.0	4.8722758	445.12092145455983
809.0	4.8785844	445.1209563616282
810.0	4.8849303	445.1210225382277
811.0	4.8912053	445.1209487338779
812.0	4.8975612	445.12095994796897
813.0	4.9038112	445.1209861627303
814.0	4.9101174	445.12089073086855
815.0	4.916407	445.1209261145888
816.0	4.922765	445.1209246363364
817.0	4.9290878	445.1209763684311
818.0	4.9353588	445.1209161505112
819.0	4.9416586	445.1209792448504
820.0	4.9479276	445.1209542388331
821.0	4.9541464	445.1210013460113
822.0	4.9604942	445.1209958638942
823.0	4.9668126	445.12099355976983
824.0	4.9732023	445.12095316993486
825.0	4.97945	445.1209044014726
826.0	4.985825	445.12105844960115
827.0	4.9920419	445.121001731479
828.0	4.9983208	445.1209490466923
829.0	5.004627	445.1210036278199
830.0	5.0109458	445.1209720503712
831.0	5.0173334	445.1208907488357
832.0	5.0236167	445.12089534131457
833.0	5.0299748	445.1208588191274
834.0	5.0362308	445.12092107735594
835.0	5.0425163	445.12102368771394
836.0	5.048906	445.1210209806715
837.0	5.0551893	445.1208177512699
838.0	5.0615665	445.1209652775237
839.0	5.0677349	445.1208857058819
840.0	5.0741786	445.12104209422915
841.0	5.0804349	445.1209768960812
842.0	5.0867701	445.1209721782615
843.0	5.0930495	445.12092952044014
844.0	5.0993344	445.12097755845394
845.0	5.1056178	445.1209514297346
846.0	5.1118971	445.12094909980226
847.0	5.1182034	445.12099213933874
848.0	5.124593	445.120969377983
849.0	5.1308802	445.12093143191066
850.0	5.1371114	445.1209534408407
851.0	5.1434969	445.1209121104367
853.0	5.1503344	445.12090437215227
854.0	5.1565823	445.1209868212116
855.0	5.1628841	445.12088184780504
856.0	5.1691548	445.120909185882
857.0	5.1754737	445.12085165553503
858.0	5.1819425	445.12091538413364
859.0	5.1883319	445.12097363134677
860.0	5.1946196	445.1208774669711
861.0	5.200961	445.12090751808796
862.0	5.2072568	445.12092066644624
863.0	5.2134756	445.1208941725478
864.0	5.2199732	445.12080864260594
865.0	5.2263335	445.1209767359869
866.0	5.2325315	445.12087918651076
867.0	5.2388149	445.12092594617843
868.0	5.2451274	445.1208967849298
869.0	5.2514064	445.120916019137
870.0	5.2578377	445.1210008097196
871.0	5.2641337	445.1209757878406
872.0	5.2703334	445.1210049881816
873.0	5.276625	445.1210086610965
874.0	5.2829394	445.12093513334236
875.0	5.2892477	445.12092224651497
876.0	5.2956019	445.1209027198928
877.0	5.3018564	445.12104523627704
878.0	5.3081435	445.12088937588794
879.0	5.3144394	445.120902135286
880.0	5.3207644	445.12102343528807
881.0	5.3271248	445.1208923680938
882.0	5.3334977	445.1209595275843
883.0	5.3397807	445.12095315588726
884.0	5.3460014	445.1209641677609
885.0	5.3523097	445.12097237823787
886.0	5.3586058	445.1209002883397
887.0	5.3649933	445.12092155597793
888.0	5.3713058	445.12088553868796
889.0	5.3775804	445.1209397844936
890.0	5.3839118	445.1209351095534
891.0	5.3902264	445.12087471081315
892.0	5.3965722	445.12088085334443
893.0	5.4028449	445.12088716182586
894.0	5.4090634	445.12089967821987
895.0	5.4154407	445.12093812528394
896.0	5.4217551	445.12093012346776
897.0	5.4280197	445.1208820825598
898.0	5.4343512	445.12089940768647
899.0	5.4406988	445.12090059560376
900.0	5.4469341	445.12083230956205
901.0	5.4532444	445.1209013870208
902.0	5.459659	445.1209843029191
903.0	5.4660338	445.121011791069
904.0	5.4723176	445.1209656751611
905.0	5.4785297	445.120914995111
906.0	5.4848214	445.1209870995176
907.0	5.4911923	445.12100718941633
908.0	5.4974545	445.1208702774971
909.0	5.5038548	445.1209064009701
910.0	5.5100961	445.12096330466295
911.0	5.516396	445.12088084753435
912.0	5.5226689	445.1209072108851
913.0	5.5291108	445.1209182682456
914.0	5.5353733	445.1209428381525
915.0	5.5416087	445.1209283616558
916.0	5.5478959	445.12094226516757
917.0	5.5541688	445.1209584414286
918.0	5.5605147	445.1209540283253
919.0	5.5668439	445.12092848388704
920.0	5.573104	445.1210076399596
921.0	5.5794246	445.1209492638307
922.0	5.5856913	445.1210597123403
923.0	5.5919873	445.1210548563678
924.0	5.5982769	445.12095109308746
925.0	5.6046184	445.1209748805615
926.0	5.6109186	445.1209123869518
927.0	5.6173849	445.12103968305667
928.0	5.6237745	445.12096173781055
929.0	5.6300932	445.1209360942419
930.0	5.6362681	445.1208375374071
931.0	5.6424597	445.12096279231815
932.0	5.6487597	445.1209294600964
933.0	5.6550722	445.12092246323795
934.0	5.661341	445.1209527478546
935.0	5.6677243	445.12093415513283
936.0	5.6739928	445.12090098405105
937.0	5.6803431	445.1210192795793
938.0	5.6866657	445.12083852320995
939.0	5.6929134	445.12092527911557
940.0	5.6992051	445.12093577866176
941.0	5.7056699	445.1209281915768
942.0	5.7117741	445.12100117355374
943.0	5.7182113	445.1209760585413
944.0	5.7245217	445.12088023784486
945.0	5.7308051	445.12100461409165
947.0	5.7376572	445.1209892624685
948.0	5.7439822	445.12105157487974
949.0	5.7503277	445.1208726393287
950.0	5.7565506	445.1209896917672
951.0	5.7628588	445.1209286570398
952.0	5.769065	445.1209653346276
953.0	5.7754984	445.1209671597723
954.0	5.7817632	445.1209039409162
955.0	5.7880587	445.12090032034644
956.0	5.794369	445.12091993691143
957.0	5.8006004	445.1210303707879
958.0	5.8068963	445.1209404381768
959.0	5.8133546	445.120984649815
960.0	5.8197375	445.120849700209
961.0	5.8258895	445.12087920285364
962.0	5.8322041	445.12087728024494
963.0	5.8384772	445.1208514944879
964.0	5.844821	445.1208139689599
965.0	5.8511772	445.12087350193536
966.0	5.857504	445.12096794044317
967.0	5.8639581	445.12091779762557
968.0	5.8702872	445.1208315646521
969.0	5.8763955	445.12096103278344
970.0	5.8826684	445.12093088001234
971.0	5.8890725	445.1208997361153
972.0	5.8953309	445.1208721696324
973.0	5.9015725	445.1209048017893
974.0	5.9079726	445.1209713508553
975.0	5.9142851	445.12095653545
976.0	5.9206767	445.12093038207456
977.0	5.9268972	445.1208803471338
978.0	5.9331679	445.12091991222775
979.0	5.9394804	445.1209566155148
980.0	5.9457452	445.12089750277516
981.0	5.9520474	445.1209817661236
982.0	5.9583449	445.12083094026656
983.0	5.9646178	445.1208695717437
984.0	5.9709825	445.12091084532
985.0	5.9772534	445.1209286897856
986.0	5.9835846	445.12096955493985
987.0	5.9898634	445.1208510178493
988.0	5.9961153	445.1208834433884
989.0	6.0025259	445.1209201005908
990.0	6.0088404	445.1209978571056
991.0	6.015128	445.12091254660544
992.0	6.0214007	445.1208539550558
993.0	6.0277423	445.12097199890337
994.0	6.033984	445.1209881559093
995.0	6.0404236	445.12095272281647
996.0	6.0466278	445.1209241955797
997.0	6.0529296	445.12090675257656
998.0	6.0594357	445.1209738016406
1000.0	6.0663711	445.1208617713918
1001.0	6.0726544	445.1209762821541
1002.0	6.0789838	445.1208700553079
1003.0	6.085288	445.1208707506695
1004.0	6.0915773	445.12089863087334
1005.0	6.0978377	445.12093872017016
1006.0	6.1040689	445.1209101642417
1007.0	6.1104065	445.12092466250436
1008.0	6.1166877	445.1208713036782
1009.0	6.1231229	445.1210249334032
1010.0	6.1293622	445.1209492456338
1011.0	6.1356456	445.1208791595659
1012.0	6.1419562	445.12088863973463
1013.0	6.1482312	445.12091387410254
1014.0	6.1545042	445.12093020394497
1015.0	6.1608809	445.1208359174284
1016.0	6.1671288	445.1209137201883
1017.0	6.1734579	445.12087248029155
1018.0	6.1797182	445.1208662614658
1019.0	6.1861453	445.1209159816036
1020.0	6.1926765	445.1209188085247
1021.0	6.1988932	445.1208844013757
1022.0	6.2051119	445.1208739183636
1023.0	6.2114015	445.12083570409743
1024.0	6.2176578	445.1209560799338
1025.0	6.2240036	445.1208769900793
1026.0	6.230445	445.1208462991486
1028.0	6.2372992	445.121008030777
1029.0	6.2435659	445.1208579138963
1030.0	6.2499094	445.12096592642195
1031.0	6.2562177	445.1209723888885
1032.0	6.2625885	445.12088173849736
1033.0	6.2688448	445.1208605577838
1034.0	6.2751511	445.12085651251095
1036.0	6.2819948	445.120868113198
1037.0	6.2882969	445.12086259271
1038.0	6.2946174	445.12089306395535
1039.0	6.3009091	445.120910032812
1040.0	6.3071654	445.12086842247976
1041.0	6.3135071	445.12094477298035
1042.0	6.3197631	445.120859262807
1043.0	6.3262296	445.12101881263806
1044.0	6.332363	445.12097403806206
1045.0	6.3388733	445.12089138173576
1046.0	6.3451131	445.12092803876607
1047.0	6.351386	445.1209173572465
1048.0	6.357636	445.1208395605775
1049.0	6.3639627	445.1208907758739
1050.0	6.3702523	445.1209945371007
1051.0	6.3765771	445.1208870263679
1052.0	6.382977	445.1208442454361
1053.0	6.3893105	445.1209200648904
1054.0	6.3955479	445.1209167320014
1055.0	6.4018062	445.12083291568183
1056.0	6.4082063	445.1208624837678
1057.0	6.4146603	445.12088863918046
1058.0	6.4207979	445.120907785816
1059.0	6.427075	445.12092424123836
1060.0	6.4333789	445.12085116238813
1061.0	6.4397058	445.12090538393556
1062.0	6.4459954	445.1209552005601
1063.0	6.4522394	445.1209370680377
1064.0	6.458604	445.1209468279441
1065.0	6.4648827	445.12092436803806
1066.0	6.4712016	445.1209243592714
1067.0	6.4774537	445.1208987268914
1068.0	6.483835	445.1208906205545
1069.0	6.4901495	445.12091492203433
1070.0	6.4963826	445.12092842575356
1071.0	6.502674	445.1209613213157
1072.0	6.5090221	445.12094320213583
1073.0	6.5153638	445.12090963116697
1074.0	6.521672	445.12082891748224
1075.0	6.528099	445.12086227007933
1076.0	6.5343448	445.120903686888
1077.0	6.5406136	445.1208630427113
1078.0	6.5469386	445.1209250855104
1079.0	6.5534197	445.1209559211291
1080.0	6.5597528	445.1208676952064
1081.0	6.5660653	445.1209030629254
1082.0	6.5722966	445.120864690157
1083.0	6.5785862	445.12090518549167
1084.0	6.5848654	445.12090347043465
1085.0	6.5911092	445.1209791613428
1086.0	6.5974008	445.1209614885301
1087.0	6.6037006	445.1209165023355
1088.0	6.6100483	445.1209014153487
1089.0	6.6163983	445.1209186128424
1090.0	6.6226858	445.12091540580536
1091.0	6.6289548	445.12086117668935
1092.0	6.6352089	445.12096398356937
1093.0	6.641723	445.1208735241802
1094.0	6.6479691	445.1208753351955
1095.0	6.6542233	445.1209728917659
1096.0	6.660748	445.1209207242248
1097.0	6.6670647	445.12098145508577
1098.0	6.6733624	445.12084228525833
1099.0	6.679654	445.1209236722059
1100.0	6.6859751	445.12084071086514
1101.0	6.692273	445.12084981309334
1102.0	6.6985418	445.12101756322625
1103.0	6.7048873	445.12095963009415
1104.0	6.7111602	445.1209657596396
1105.0	6.717458	445.120938929864
1106.0	6.7237582	445.12099170390866
1107.0	6.7302185	445.12099164297246
1108.0	6.7364433	445.12092237030373
1109.0	6.7426827	445.1209152756084
1110.0	6.7490516	445.120963386851
1111.0	6.7554121	445.12100674780896
1112.0	6.7618369	445.120898992516
1113.0	6.7681597	445.12091434852084
1114.0	6.7743014	445.1208960652838
1115.0	6.7807827	445.12095859315457
1117.0	6.7877264	445.1208832088032
1118.0	6.7939056	445.1208933477711
1119.0	6.800122	445.12090496588297
1120.0	6.8064989	445.120994655093
1121.0	6.8128885	445.12087076266374
1122.0	6.8192658	445.1208762824529
1123.0	6.8255428	445.12095144229
1124.0	6.8318095	445.1208940787019
1125.0	6.8381801	445.12095846895346
1126.0	6.8445425	445.1208808960975
1127.0	6.850803	445.1208909025011
1128.0	6.8571301	445.1209307460402
1129.0	6.8633486	445.1209718858847
1130.0	6.8696465	445.1209466100889
1131.0	6.8760173	445.1208943803782
1132.0	6.8823964	445.1208964674733
1133.0	6.8886527	445.1209775718659
1134.0	6.8949757	445.12097796261406
1135.0	6.9012174	445.12093356919274
1136.0	6.9075545	445.1208826936001
1137.0	6.9138356	445.1208760395198
1138.0	6.9201356	445.12092636109924
1139.0	6.9264626	445.1209084702456
1140.0	6.932821	445.12092407011176
1141.0	6.9390814	445.1209713717579
1142.0	6.9454251	445.1208892323626
1143.0	6.951748	445.12090003977715
1144.0	6.9581293	445.12089210948756
1145.0	6.9643752	445.12098910012077
1146.0	6.9707041	445.1209821839361
1147.0	6.9770333	445.1209183877694
1148.0	6.9832559	445.1209378797648
1149.0	6.9896643	445.12099278903423
1150.0	6.9959312	445.1208619737061
1151.0	7.0023083	445.1208969292609
1152.0	7.0086499	445.12088136009106
1153.0	7.0149017	445.1209128193548
1154.0	7.0211725	445.1208502551736
1155.0	7.0274788	445.1209100626462
1156.0	7.0338622	445.12102267229324
1157.0	7.040389	445.1208659985448
1158.0	7.0464409	445.12083264914787
1159.0	7.0528264	445.12095409194654
1160.0	7.0590681	445.12095456598604
1161.0	7.0653765	445.1208965830387
1162.0	7.0717515	445.120950168435
1163.0	7.0780556	445.12091887256685
1164.0	7.0844741	445.1209511295742
1165.0	7.0907179	445.12100145176464
1166.0	7.0969823	445.12091277589195
1167.0	7.1033072	445.1208266906846
1168.0	7.1095614	445.12090469423185
1169.0	7.1158363	445.1209170443604
1170.0	7.1222572	445.1209595440765
1171.0	7.1286759	445.1209629453551
1172.0	7.1348883	445.1209270639086
1173.0	7.1413298	445.1209044103857
1174.0	7.1474989	445.1209386407459
1175.0	7.1538778	445.12098831754133
1176.0	7.1602275	445.1208877256338
1177.0	7.1664921	445.1208635550242
1178.0	7.1729007	445.1209235512032
1179.0	7.1792046	445.1209199196787
1180.0	7.1855379	445.1208043686254
1181.0	7.1918421	445.1209642015902
1182.0	7.1981421	445.120898039678
1183.0	7.2045192	445.12094267834675
1184.0	7.2107942	445.12086398728155
1185.0	7.2170439	445.1208517337474
1186.0	7.2233833	445.1209361437478
1187.0	7.2298125	445.1209541900518
1188.0	7.2361377	445.1209189105104
1189.0	7.242527	445.1209411007261
1190.0	7.2486836	445.12091243786216
1191.0	7.2549061	445.12094964484396
1192.0	7.2611666	445.1209813975677
1193.0	7.2675395	445.12094750312247
1194.0	7.2740247	445.12092829869596
1195.0	7.2803579	445.12087434492804
1196.0	7.2865245	445.1208903486198
1197.0	7.2928455	445.1209369686529
1198.0	7.2990976	445.12088275797146
1199.0	7.3053789	445.12092967990566
1200.0	7.3116498	445.12090062075987
1202.0	7.318612	445.1209902129398
1203.0	7.3249536	445.12086264672547
1204.0	7.3312015	445.12090369116873
1205.0	7.3374286	445.12087368186576
1206.0	7.3437057	445.1209500998157
1207.0	7.3501053	445.12084338516047
1208.0	7.3563011	445.1209886495065
1209.0	7.3626346	445.1209525597899
1210.0	7.3690117	445.1208719027172
1211.0	7.3753784	445.12094404051
1212.0	7.3815805	445.1209634722838
1213.0	7.3878343	445.1208978757532
1214.0	7.3941177	445.1209506798839
1215.0	7.4005177	445.12089527738306
1216.0	7.4068425	445.12090273290636
1217.0	7.4131779	445.1208969302179
1218.0	7.4194426	445.1209632078214
1219.0	7.4258549	445.1209133816052
1220.0	7.4321362	445.1209038043604
1221.0	7.438486	445.12089990866144
1222.0	7.4447612	445.1208530195723
1223.0	7.451057	445.12094623821275
1224.0	7.4573796	445.120872313711
1225.0	7.4636984	445.12089968473157
1226.0	7.4701169	445.1208911999339
1227.0	7.4764482	445.1207949116415
1228.0	7.482736	445.12093961974585
1229.0	7.4889857	445.12088585372703
1230.0	7.495344	445.12098519416804
1231.0	7.5016315	445.12085918750694
1232.0	7.507992	445.1209908964031
1233.0	7.5142521	445.1209256135533
1234.0	7.5205667	445.12090280227005
1235.0	7.5271646	445.1208659383351
1236.0	7.5333852	445.1209519381183
1237.0	7.5395415	445.1209150667017
1238.0	7.5458	445.12094570703533
1239.0	7.5521167	445.12092947656544
1240.0	7.5583997	445.12093537978853
1241.0	7.5646976	445.1208520973908
1242.0	7.5710143	445.1209515540746
1243.0	7.5775246	445.12095607514055
1244.0	7.5837852	445.12087136186875
1245.0	7.5901181	445.1209393134594
1246.0	7.5963055	445.1209648611329
1247.0	7.6026766	445.12097358323905
1248.0	7.6089431	445.12101654124245
1249.0	7.6153349	445.12093464025014
1250.0	7.6216558	445.12095802352195
1251.0	7.6279242	445.1208769799156
1252.0	7.6342534	445.1209546305267
1253.0	7.6406116	445.1209334710888
1254.0	7.6469344	445.1208698428252
1255.0	7.653249	445.12091640770535
1256.0	7.6596428	445.12100955978764
1257.0	7.6659719	445.1208602612522
1258.0	7.6723384	445.1209179246202
1259.0	7.6788072	445.12093633829795
1260.0	7.6850426	445.12086509549033
1261.0	7.6914342	445.1208814113301
1262.0	7.69768	445.12088095051826
1263.0	7.7039571	445.1209124849036
1264.0	7.7102652	445.12093775972943
1265.0	7.7166172	445.1208716233253
1266.0	7.7229548	445.1209220874869
1267.0	7.729113	445.12095892643634
1268.0	7.7354214	445.12094628800554
1269.0	7.7417401	445.1209442157825
1270.0	7.7480693	445.1208496171687
1271.0	7.7543714	445.1209776580102
1272.0	7.7608131	445.12091347784934
1273.0	7.7671502	445.12090724669343
1274.0	7.7733438	445.1208966883085
1275.0	7.7796542	445.12089284288527
1276.0	7.7859878	445.12089322956365
1277.0	7.7922816	445.1208954269159
1278.0	7.7986751	445.1209015747519
1279.0	7.8050187	445.1209705376935
1280.0	7.8112335	445.12097144382716
1281.0	7.8175646	445.1208952366845
1282.0	7.8238209	445.1209067073284
1283.0	7.830204	445.12092564192955
1285.0	7.8372435	445.1210041547484
1286.0	7.8434954	445.12084367447363
1287.0	7.8496788	445.12096531377875
1288.0	7.8563204	445.12096283009214
1289.0	7.8625516	445.1208390725718
1290.0	7.8688142	445.12095671548934
1291.0	7.8751058	445.1208329100494
1292.0	7.8814038	445.1209273351515
1293.0	7.8877059	445.1209515485665
1294.0	7.8942118	445.120940996038
1295.0	7.9004887	445.12096100996814
1296.0	7.9067908	445.1208034217245
1297.0	7.9129678	445.1209857388335
1298.0	7.9193326	445.12092513049174
1299.0	7.9256556	445.1208850705519
1300.0	7.9319344	445.12092256141426
1301.0	7.9382365	445.1209588663711
1302.0	7.9445637	445.1209535247412
1303.0	7.9509345	445.1208991768132
1304.0	7.957247	445.12088721165543
1305.0	7.9636195	445.12093330868805
1306.0	7.969882	445.12088248738013
1307.0	7.97613	445.12094234844795
1308.0	7.9825113	445.12090433141327
1309.0	7.9890841	445.1209674665838
1310.0	7.995203	445.120945277881
1311.0	8.001436	445.12093786833003
1312.0	8.0077631	445.12089216926597
1313.0	8.0140359	445.12092137685363
1314.0	8.0204358	445.12097567484665
1315.0	8.0266733	445.1209725231742
1316.0	8.0330921	445.12083005750833
1317.0	8.0392837	445.12089100700126
1318.0	8.0456441	445.120917106607
1319.0	8.0519233	445.1209843810105
1320.0	8.058167	445.12087398049636
1321.0	8.0645107	445.1209951593375
1322.0	8.0707626	445.1208969405538
1323.0	8.0770999	445.1209693632189
1324.0	8.0833895	445.1208812613898
1325.0	8.089773	445.1209066577856
1326.0	8.0960543	445.12094235405254
1327.0	8.1023436	445.1208420983907
1328.0	8.1086603	445.12098471424014
1330.0	8.1155978	445.1208456288328
1331.0	8.1218353	445.12092464857085
1332.0	8.1281416	445.1209851342361
1333.0	8.1345559	445.12086793056505
1334.0	8.1409453	445.1208589814458
1335.0	8.1471203	445.1208486227146
1336.0	8.1534348	445.12097596175494
1337.0	8.159783	445.1210107778043
1338.0	8.1660121	445.1209447895826
1339.0	8.1724514	445.12094104867725
1340.0	8.1786244	445.12085836949285
1341.0	8.1849951	445.1209105449705
1342.0	8.1912994	445.1209292215111
1343.0	8.1975786	445.12088990928316
1344.0	8.2038614	445.1209797091945
1345.0	8.2102177	445.12088104825136
1346.0	8.2164197	445.12090519831503
1347.0	8.2228033	445.1208987040045
1348.0	8.2292408	445.1208666084509
1349.0	8.2354846	445.1209473899628
1350.0	8.2417863	445.1208013643011
1351.0	8.2480676	445.12089512612226
1352.0	8.2544739	445.1208776791789
1353.0	8.2609778	445.12101038328655
1354.0	8.2673403	445.12092303666105
1355.0	8.2736151	445.1209526791245
1356.0	8.2798672	445.12088975192654
1357.0	8.2861341	445.1208868478455
1358.0	8.2925195	445.12098041890164
1359.0	8.2989193	445.1209322795714
1360.0	8.3051983	445.12089629243127
1361.0	8.3115067	445.1209390819895
1362.0	8.3177338	445.1209326242722
1363.0	8.3240442	445.12086280172946
1364.0	8.3304106	445.1209335759453
1365.0	8.3368896	445.1208578639459
1366.0	8.3430583	445.12094220669405
1367.0	8.3493876	445.12088693901444
1368.0	8.3556502	445.12096901957676
1369.0	8.3619961	445.1208648264879
1370.0	8.3682878	445.12093671807173
1371.0	8.3746499	445.12097263299165
1372.0	8.3809228	445.12095704581264
1373.0	8.38725	445.120983813107
1374.0	8.3935913	445.12090586101766
1375.0	8.3999455	445.1209472882487
1376.0	8.4063041	445.1209734111831
1377.0	8.4125747	445.12086277222323
1378.0	8.4188351	445.1209135402247
1379.0	8.4251518	445.1209805218394
1380.0	8.4315872	445.12086455648415
1381.0	8.4379078	445.12081447649666
1382.0	8.4441536	445.12096461283994
1383.0	8.4503659	445.1209703783175
1384.0	8.4566909	445.12100043484185
1385.0	8.4630932	445.12092901564245
1386.0	8.4693432	445.1210095138091
1387.0	8.475664	445.1209230206111
1388.0	8.4820721	445.1208767145624
1389.0	8.4884388	445.12091314099376
1390.0	8.494693	445.12085408242086
1391.0	8.5011033	445.1209800907518
1392.0	8.507251	445.12087252449174
1393.0	8.51358	445.120920582148
1394.0	8.5198987	445.1209110956472
1395.0	8.5262094	445.12094104599726
1396.0	8.5325198	445.1209351849712
1397.0	8.5388115	445.1208796165083
1398.0	8.5451382	445.12094113509403
1399.0	8.5514653	445.12093976659435
1400.0	8.5577861	445.1208762936663
1401.0	8.5640654	445.1209368924962
1402.0	8.570413	445.1209639893421
1403.0	8.5767859	445.1209528166395
1404.0	8.5831567	445.12089092346565
1405.0	8.5893255	445.12087073718806
1406.0	8.595713	445.12086285713013
1407.0	8.6019277	445.1209000821941
1408.0	8.6082235	445.12092989810054
1410.0	8.6151836	445.1208356526403
1411.0	8.6213753	445.1209586226676
1412.0	8.6276628	445.1208855002618
1413.0	8.6339563	445.12094068139504
1414.0	8.6402458	445.1208203982567
1415.0	8.6466729	445.12083797116713
1416.0	8.6528917	445.1208954934171
1417.0	8.6592229	445.12091881587355
1418.0	8.6655396	445.1208973274399
1419.0	8.6718604	445.1209787769222
1420.0	8.6782458	445.12081948096284
1421.0	8.6845476	445.1209056126318
1422.0	8.690831	445.1209037854111
1423.0	8.6972058	445.12093020911607
1424.0	8.7034579	445.12088574116456
1425.0	8.7097477	445.12091985663045
1426.0	8.7160306	445.1209996755342
1427.0	8.7222787	445.1208841811416
1428.0	8.7285787	445.1209854462058
1429.0	8.7350371	445.1208869583186
1430.0	8.7412766	445.1208304656335
1431.0	8.7475391	445.1208521238656
1432.0	8.7538511	445.12096884450784
1433.0	8.7602782	445.1208681260155
1434.0	8.766618	445.1208312895224
1435.0	8.7728782	445.1209073252531
1436.0	8.7792597	445.1209549791489
1437.0	8.7854927	445.12093981859
1438.0	8.7918656	445.12099527030074
1439.0	8.7980886	445.12093347832035
1440.0	8.8045074	445.12090067644755
1441.0	8.8107342	445.1209643556819
1442.0	8.8170404	445.12091022786404
1443.0	8.8233444	445.1208920204788
1444.0	8.8297237	445.12104824475307
1445.0	8.836005	445.1208823296511
1446.0	8.8422884	445.1208801330615
1447.0	8.8486154	445.1208711984034
1448.0	8.8549234	445.120962059196
1449.0	8.8612485	445.12093361472324
1450.0	8.8675548	445.1208447983417
1451.0	8.8739045	445.120959900803
1452.0	8.8802462	445.12083354307515
1453.0	8.8864753	445.12097699247056
1454.0	8.8928669	445.12090326193487
1455.0	8.8991836	445.12091307958616
1456.0	8.905492	445.12088766205744
1457.0	8.9118066	445.1208243732592
1458.0	8.9181316	445.1209806905995
1459.0	8.9243958	445.12088957648217
1460.0	8.9307165	445.12081862733714
1461.0	8.937056	445.120855659324
1462.0	8.9432498	445.12083169216334
1463.0	8.9496418	445.1209787438589
1464.0	8.9560311	445.1208511433952
1465.0	8.9622206	445.12086067344796
1466.0	8.9685477	445.12092909547954
1467.0	8.9749477	445.1208191806538
1468.0	8.9811332	445.12092359408075
1469.0	8.9876829	445.1208701213188
1470.0	8.9939494	445.120840837708
1471.0	9.0001056	445.12089336251273
1472.0	9.006435	445.1208540765847
1473.0	9.0127725	445.12099890543993
1474.0	9.019291	445.1209444011248
1475.0	9.0255888	445.1209344266797
1476.0	9.0317347	445.12085752894876
1477.0	9.038041	445.1209223667901
1478.0	9.0442931	445.12086222633155
1479.0	9.0507095	445.12090205417473
1480.0	9.0570115	445.1208396424608
1481.0	9.0633281	445.12092508980487
1482.0	9.069647	445.12085129574757
1483.0	9.0758636	445.12098022963704
1484.0	9.0823801	445.1209808641848
1485.0	9.0887154	445.1208770849064
1486.0	9.0949967	445.1209033320644
1487.0	9.1013654	445.1208683283755
1488.0	9.1076111	445.1209159913243
1489.0	9.1137756	445.1209445450301
1490.0	9.1201507	445.12102855710555
1492.0	9.1269817	445.12086007096127
1493.0	9.1333629	445.12094365410013
1494.0	9.1396777	445.1207930647842
1495.0	9.1461254	445.12089478560586
1496.0	9.1523923	445.12092992948266
1497.0	9.1586378	445.1209127056194
1498.0	9.1649545	445.1210213763006
1499.0	9.1713504	445.1208945015865
1500.0	9.1776879	445.1209662468991
1501.0	9.1838918	445.1209641414509
1502.0	9.1902354	445.12095083397463
1503.0	9.1966022	445.1208525329886
1504.0	9.2027856	445.1208594453977
1506.0	9.2096499	445.1208133008772
1507.0	9.2159127	445.1209338157951
1508.0	9.2223025	445.120914699258
1509.0	9.2285915	445.12098922655696
1510.0	9.2349541	445.12092873387485
1511.0	9.2412895	445.1209399928645
1512.0	9.2475749	445.12094813599725
1513.0	9.2539725	445.12087558496734
1514.0	9.2602578	445.12099772836854
1515.0	9.2666184	445.1209029876119
1516.0	9.2728308	445.12090951755494
1517.0	9.2791393	445.1209739805093
1518.0	9.2855184	445.12090329122384
1519.0	9.2916851	445.1210111331979
1520.0	9.2979702	445.1209955812814
1521.0	9.3043744	445.1209053944074
1522.0	9.3107221	445.1208914384345
1523.0	9.3169886	445.12083410742173
1524.0	9.3232911	445.1209073058673
1525.0	9.3296762	445.12097146112194
1526.0	9.336047	445.121001131089
1527.0	9.3424094	445.12090250070764
1528.0	9.348745	445.1209106360288
1529.0	9.3550138	445.12097187480174
1530.0	9.3612759	445.12087852864204
1531.0	9.3674904	445.12092966329
1532.0	9.373932	445.1209340398107
1533.0	9.3801882	445.1209800615431
1534.0	9.3864823	445.1208839014136
1535.0	9.3927322	445.12086927185743
1536.0	9.3990361	445.1209214322123
1537.0	9.4053799	445.12092697630965
1538.0	9.4116278	445.12090329819927
1539.0	9.4181275	445.1209705736038
1540.0	9.4243131	445.1208913240633
1541.0	9.4306711	445.1209566950074
1542.0	9.4369856	445.12084335623206
1543.0	9.4432275	445.12085855951153
1544.0	9.4495463	445.1208467983189
1545.0	9.4558151	445.12089331802787
1546.0	9.4620609	445.1208443900894
1547.0	9.468371	445.1209875295459
1548.0	9.4746981	445.1208523260427
1549.0	9.4809585	445.12089294030443
1550.0	9.4872188	445.1208639387227
1551.0	9.4934729	445.1209564598957
1553.0	9.5003289	445.1209226980428
1554.0	9.5065874	445.12093667664465
1555.0	9.5128937	445.120921827178
1556.0	9.5192227	445.12085776411067
1557.0	9.5255331	445.12086282748265
1558.0	9.5318059	445.1209563430071
1559.0	9.5382122	445.1208932351596
1560.0	9.5444768	445.12093922217394
1561.0	9.5507349	445.12089834674754
1562.0	9.5571245	445.12093959636246
1563.0	9.5634018	445.12085261077664
1564.0	9.5696223	445.1208682402622
1565.0	9.5759182	445.1209343490501
1566.0	9.5822599	445.1208852546834
1567.0	9.5886556	445.1209828383922
1568.0	9.594987	445.12095800258936
1569.0	9.6013033	445.12098529634216
1570.0	9.6076804	445.12090011719584
1571.0	9.6140302	445.1209355522955
1572.0	9.620201	445.1208481418053
1573.0	9.6264784	445.1209718221424
1574.0	9.6328117	445.1209453381017
1575.0	9.6391301	445.1209008592669
1576.0	9.6455155	445.121043575302
1577.0	9.6518886	445.12083109064787
1578.0	9.6581385	445.12083152268684
1579.0	9.6644135	445.12091940065574
1580.0	9.6706881	445.12095355647756
1581.0	9.6769839	445.12090244337156
1582.0	9.6832943	445.12092822985693
1583.0	9.6897588	445.1209994126916
1584.0	9.6959883	445.12095999017293
1585.0	9.7022529	445.1209277458145
1586.0	9.7084859	445.1209628810729
1588.0	9.7153755	445.1209259522925
1589.0	9.7216505	445.12091854764765
1590.0	9.7278839	445.12097262764667
1591.0	9.7342605	445.1209891197168
1592.0	9.7405792	445.12092425410333
1593.0	9.7470542	445.12092611865353
1594.0	9.753294	445.120861721639
1595.0	9.759619	445.12096273286306
1596.0	9.766075	445.1209390623922
1597.0	9.7722708	445.1209054973397
1598.0	9.7785625	445.12087193485905
1599.0	9.7849313	445.1209437252835
1600.0	9.7913666	445.12088353167087
1601.0	9.797683	445.1208981371869
1602.0	9.8038642	445.1208758377153
1603.0	9.8102018	445.12089279100167
1604.0	9.8165413	445.12093796933533
1605.0	9.822804	445.12088781650016
1606.0	9.8291019	445.12098112581464
1607.0	9.8353623	445.12090635579943
1608.0	9.8416182	445.12091940931595
1609.0	9.8479495	445.1209486782947
1610.0	9.854316	445.12105329396184
1611.0	9.86067	445.1209363823763
1612.0	9.8668576	445.1209300899843
1613.0	9.8731805	445.1210185637937
1614.0	9.879445	445.12096701907666
1615.0	9.8858638	445.12094340661264
1616.0	9.892068	445.1209250296438
1617.0	9.8983181	445.12088535426574
1619.0	9.9052386	445.120877283139
1620.0	9.9115261	445.1209163166807
1621.0	9.9177907	445.1209472556992
1622.0	9.9240675	445.1209917926047
1623.0	9.9303488	445.12091853357254
1624.0	9.9366782	445.1209784176279
1625.0	9.9430091	445.12088234143823
1626.0	9.9492591	445.1208791352329
1627.0	9.9555988	445.1209532641781
1628.0	9.9619384	445.1209641036622
1629.0	9.9682842	445.12094495200733
1630.0	9.9745797	445.1209493665588
1631.0	9.980815	445.1209684320898
1632.0	9.9871025	445.12090531626933
1633.0	9.9934193	445.1210427785731
1634.0	9.9998131	445.12097905753984
1635.0	10.006254	445.1209654670634
1636.0	10.012461	445.12081120893805
1637.0	10.018715	445.12091412220053
1638.0	10.025088	445.12089111684924
1639.0	10.031321	445.12093229188804
1640.0	10.03756	445.1209062046662
1641.0	10.043952	445.12094050375475
1642.0	10.050229	445.1209772953159
1643.0	10.056556	445.12091591682974
1644.0	10.062913	445.120890134058
1645.0	10.069192	445.1209070200181
1646.0	10.075471	445.1209908029511
1648.0	10.082358	445.1209133312901
1649.0	10.0887	445.12093665967
1650.0	10.095141	445.12087858973365
1651.0	10.101421	445.12100241635017
1652.0	10.10762	445.12086815398965
1653.0	10.113914	445.12102934779574
1654.0	10.120291	445.12095397732253
1655.0	10.126545	445.12093198795924
1656.0	10.132902	445.120903991008
1657.0	10.139195	445.1209885858326
1658.0	10.145472	445.1210352770681
1659.0	10.151835	445.1209557152561
1660.0	10.158083	445.12086117190796
1661.0	10.164351	445.12089937853517
1662.0	10.170676	445.12096636011086
1663.0	10.177093	445.120829739555
1664.0	10.18333	445.12095672876677
1665.0	10.189676	445.12103973764874
1666.0	10.196091	445.1209469077619
1667.0	10.202368	445.1208691416141
1668.0	10.208541	445.1208917759034
1669.0	10.214872	445.1209122965084
1670.0	10.221349	445.12089258168487
1671.0	10.227682	445.12095401921295
1672.0	10.234055	445.12089638045336
1673.0	10.240326	445.12087482230766
1674.0	10.246549	445.1209603777742
1675.0	10.253011	445.1209080297432
1676.0	10.259321	445.12094810589133
1677.0	10.265542	445.1208628119588
1678.0	10.271867	445.12103215052826
1679.0	10.278194	445.1209340982079
1680.0	10.284627	445.1208921263612
1681.0	10.290881	445.12091056719515
1682.0	10.297252	445.1209889046129
1683.0	10.303513	445.1209342916881
1684.0	10.309767	445.1209295258269
1685.0	10.316277	445.12096876406804
1686.0	10.322425	445.12090414812286
1687.0	10.328813	445.1209276854973
1688.0	10.335054	445.12093721019704
1689.0	10.341363	445.12089357633306
1690.0	10.347725	445.12088202691
1691.0	10.353956	445.1209004443972
1692.0	10.36026	445.1209369838188
1693.0	10.366646	445.12089242987645
1694.0	10.372937	445.12097627382246
1695.0	10.379235	445.12096282193363
1696.0	10.385543	445.1208305232312
1697.0	10.391895	445.12097090318645
1698.0	10.39825	445.12082486955063
1699.0	10.404618	445.12092612754304
1700.0	10.410958	445.1208884199816
1701.0	10.417208	445.1208846766969
1702.0	10.423487	445.1209047332897
1703.0	10.429779	445.1209522569814
1704.0	10.436029	445.12092333019035
1705.0	10.442335	445.1209193586434
1706.0	10.448672	445.12088028917066
1708.0	10.455507	445.12091904069854
1709.0	10.461799	445.1209560731513
1710.0	10.468083	445.1209993344826
1711.0	10.474401	445.1210080025975
1712.0	10.480659	445.1210321832783
1713.0	10.487086	445.1208849263006
1714.0	10.493355	445.12095026383986
1715.0	10.49962	445.1208666063329
1716.0	10.505922	445.12091770431846
1717.0	10.512238	445.12099805393166
1718.0	10.518686	445.12091834735935
1719.0	10.525017	445.120867740054
1720.0	10.531436	445.12096029972395
1721.0	10.537757	445.12093903737605
1722.0	10.543923	445.120895682882
1723.0	10.550213	445.12094074328525
1724.0	10.556494	445.1209330700328
1725.0	10.562771	445.12091015921857
1726.0	10.569086	445.1209181835416
1727.0	10.575421	445.1209886615782
1728.0	10.581855	445.12094506579996
1729.0	10.588059	445.1209369345505
1730.0	10.59436	445.1208815763428
1731.0	10.600685	445.1208864464748
1732.0	10.606965	445.12094646482126
1733.0	10.613342	445.12090514008025
1734.0	10.619744	445.1209346228333
1735.0	10.625973	445.12084660853844
1736.0	10.63225	445.1209338250863
1737.0	10.63856	445.1209525726229
1738.0	10.644873	445.1209870610801
1739.0	10.651166	445.1209718926224
1740.0	10.657485	445.1210113355696
1741.0	10.663848	445.12093988924886
1742.0	10.670091	445.12086357020155
1743.0	10.676352	445.12090245652115
1744.0	10.682625	445.1209921831469
1745.0	10.689054	445.1208652542056
1746.0	10.695364	445.1209035466346
1747.0	10.701599	445.12093246480543
1748.0	10.707893	445.1208790335823
1749.0	10.714166	445.1208967512243
1750.0	10.720462	445.12089821055383
1751.0	10.726943	445.1209962849166
1752.0	10.73316	445.12104307502403
1753.0	10.73951	445.12090335754306
1754.0	10.745816	445.1209714293544
1755.0	10.752256	445.1208856675859
1756.0	10.758418	445.12086937453034
1757.0	10.764893	445.12091212454175
1758.0	10.771134	445.1209400816248
1759.0	10.77759	445.1209373898992
1760.0	10.783897	445.12091846668807
1761.0	10.790205	445.12098854490716
1762.0	10.796557	445.12091652163457
1763.0	10.802832	445.12093450337755
1764.0	10.80909	445.1208890872126
1765.0	10.815428	445.1209381497279
1766.0	10.821711	445.1208657286404
1767.0	10.828021	445.12090752512523
1768.0	10.834321	445.1209773862008
1769.0	10.840625	445.12098337961567
1770.0	10.847001	445.12089052255146
1771.0	10.853273	445.12082164965665
1772.0	10.859455	445.12087798484237
1774.0	10.86634	445.1209161033833
1775.0	10.872596	445.12090869422826
1776.0	10.878875	445.1209908724851
1777.0	10.885202	445.1209203582302
1778.0	10.891504	445.1209041311053
1779.0	10.897858	445.1209916621743
1780.0	10.904216	445.12098326507817
1781.0	10.910535	445.1209893726357
1782.0	10.91676	445.1209829671698
1783.0	10.923183	445.1209875415203
1784.0	10.9294	445.1210070804212
1785.0	10.935796	445.1208771012023
1786.0	10.942066	445.12095715878183
1787.0	10.948362	445.12091464736017
1788.0	10.954654	445.1209187415327
1789.0	10.960952	445.1208902481277
1790.0	10.967297	445.12101091063363
1791.0	10.97362	445.12091376007515
1792.0	10.9799	445.1208926399139
1793.0	10.986177	445.1209350812662
1794.0	10.992601	445.1208899315359
1795.0	10.998903	445.1209616820862
1796.0	11.005195	445.1208645534729
1797.0	11.011466	445.1209039616265
1798.0	11.017766	445.12097382148295
1799.0	11.024153	445.1209625007271
1800.0	11.030308	445.12089552408565
1801.0	11.036757	445.12104270835283
1802.0	11.043086	445.1208389399481
1803.0	11.04948	445.1208856752829
1804.0	11.055812	445.1208901039879
1805.0	11.062062	445.12094523841023
1806.0	11.068484	445.1209263662936
1807.0	11.074649	445.1209657498599
1808.0	11.081003	445.1208626582269
1809.0	11.08729	445.1209823944745
1810.0	11.093582	445.1209137678163
1811.0	11.099897	445.12086512916534
1812.0	11.106313	445.12100466305867
1813.0	11.1126	445.1210158944265
1814.0	11.118878	445.1208940309205
1815.0	11.125176	445.1209358673363
1816.0	11.131461	445.12089816174114
1817.0	11.137727	445.1208656632923
1818.0	11.144019	445.118962848494
1819.0	11.150392	445.1208691788957
1820.0	11.156804	445.1209915333063
1821.0	11.163086	445.1208958740089
1822.0	11.169335	445.12090502813817
1823.0	11.17581	445.12095931608155
1824.0	11.182083	445.120983098695
1825.0	11.188338	445.120886554217
1826.0	11.194712	445.12088167317955
1828.0	11.201673	445.1208674597194
1829.0	11.207875	445.12095412723636
1830.0	11.214173	445.1209188320188
1831.0	11.220542	445.1208683245046
1832.0	11.226823	445.12098241727074
1833.0	11.233221	445.12089748121514
1834.0	11.239522	445.1208669544936
1835.0	11.24585	445.1209354864942
1836.0	11.252266	445.1210282593621
1837.0	11.258617	445.1210200408481
1838.0	11.264816	445.1209745109577
1839.0	11.271178	445.12101246036224
1840.0	11.277522	445.1209694832775
1841.0	11.283751	445.121001707822
1842.0	11.290122	445.1208788932838
1843.0	11.296393	445.12096137432496
1844.0	11.30272	445.1208690885953
1845.0	11.309003	445.1208966530499
1846.0	11.315309	445.1208493294625
1847.0	11.321583	445.1209194367787
1848.0	11.327901	445.1209792518121
1849.0	11.334213	445.12085897109796
1850.0	11.340432	445.1209216888534
1851.0	11.346734	445.1208926923402
1852.0	11.353013	445.1209055850257
1853.0	11.359328	445.1209301811623
1854.0	11.365682	445.1210146325798
1855.0	11.372125	445.1209599995202
1856.0	11.378405	445.1209303893339
1857.0	11.384707	445.121007302497
1858.0	11.391098	445.1209989647558
1859.0	11.397305	445.12081494014643
1860.0	11.403565	445.1208887034282
1861.0	11.409875	445.1209173622417
1862.0	11.416211	445.120993466702
1863.0	11.422442	445.1208934468755
1864.0	11.428811	445.12091377139035
1865.0	11.435067	445.1209676638923
1866.0	11.441367	445.1210027145973
1867.0	11.447675	445.1209172773049
1868.0	11.454025	445.12088193886774
1869.0	11.460298	445.1209368502989
1870.0	11.466585	445.120935621993
1871.0	11.472933	445.12088328647513
1872.0	11.479206	445.1209920685686
1873.0	11.485464	445.12088704313345
1874.0	11.4918	445.1210019630304
1875.0	11.498137	445.12099861657356
1876.0	11.504485	445.12090861805166
1877.0	11.510816	445.1209415121288
1878.0	11.517102	445.1208589523622
1879.0	11.523323	445.1208961653276
1880.0	11.529593	445.12099567226204
1881.0	11.535908	445.1209409401225
1882.0	11.542237	445.1209401029363
1883.0	11.548651	445.1208799527244
1884.0	11.554974	445.1208644555582
1885.0	11.561245	445.12097630726623
1886.0	11.567551	445.1209871152821
1887.0	11.573841	445.1209400062392
1888.0	11.580201	445.1209786745342
1889.0	11.586516	445.120999839512
1890.0	11.592762	445.12089068970744
1891.0	11.599039	445.12094565978384
1892.0	11.605407	445.1209461492546
1893.0	11.611678	445.1209703476523
1894.0	11.618011	445.1209310295189
1895.0	11.624315	445.12094335756933
1896.0	11.630611	445.1209910802448
1897.0	11.63692	445.120876357848
1898.0	11.643284	445.1208647796956
1899.0	11.649567	445.12088243782057
1900.0	11.655896	445.12097425570886
1901.0	11.662222	445.1207710464299
1902.0	11.668557	445.12096094874886
1903.0	11.674825	445.12093143923045
1904.0	11.68129	445.1209361658044
1905.0	11.687556	445.12090817145435
1906.0	11.693802	445.12084456955586
1907.0	11.70019	445.12094682228576
1908.0	11.706623	445.12078588486867
1909.0	11.712725	445.1208760859883
1910.0	11.719129	445.12093877250817
1911.0	11.725531	445.12096489393963
1912.0	11.73195	445.12096287722886
1913.0	11.738148	445.12097364866617
1914.0	11.744327	445.12089246321716
1915.0	11.750729	445.1209410002985
1917.0	11.757625	445.12099101081685
1918.0	11.764123	445.12103248998824
1919.0	11.770321	445.1209136565315
1920.0	11.776612	445.12084781655676
1921.0	11.782993	445.120944770643
1922.0	11.789175	445.1208456531288
1923.0	11.795635	445.1209850357097
1924.0	11.801833	445.1209744177384
1925.0	11.808158	445.12091506518703
1926.0	11.814412	445.12101617404176
1927.0	11.82076	445.1208675940594
1928.0	11.827068	445.120895672617
1929.0	11.83352	445.12093037125
1930.0	11.839735	445.1209754099646
1931.0	11.846039	445.12086580268755
1932.0	11.852333	445.1209194081831
1934.0	11.859233	445.1208856275735
1935.0	11.865668	445.12084949708185
1936.0	11.871843	445.1209047554501
1937.0	11.878149	445.1209937895729
1938.0	11.884403	445.120875249179
1939.0	11.890803	445.1209162316755
1940.0	11.89707	445.12097379691164
1941.0	11.903474	445.1208700694018
1942.0	11.909847	445.12082961993565
1943.0	11.916088	445.1209911024084
1944.0	11.922376	445.12092847777
1945.0	11.928678	445.121020569535
1946.0	11.935088	445.1210024823617
1947.0	11.941492	445.1209509220342
1948.0	11.947632	445.1209400281339
1949.0	11.953961	445.1210087262584
1950.0	11.960359	445.12091100256396
1951.0	11.966696	445.12087280869315
1952.0	11.972917	445.1209203609914
1953.0	11.979207	445.12100626590956
1954.0	11.985513	445.120954876862
1955.0	11.991767	445.120986736591
1956.0	11.998213	445.12097250686503
1957.0	12.004608	445.1209702330142
1958.0	12.010923	445.12093061384866
1959.0	12.017211	445.12091209130455
1960.0	12.023456	445.1209847447384
1961.0	12.029802	445.1209440558614
1962.0	12.036108	445.1209359002802
1963.0	12.042427	445.12095736415006
1964.0	12.048771	445.1209027502909
1965.0	12.055075	445.1209675313491
1966.0	12.06141	445.12089730511786
1967.0	12.067666	445.1208720519619
1968.0	12.07397	445.1209060444641
1969.0	12.080281	445.12096089401564
1970.0	12.086704	445.12099467235447
1971.0	12.093047	445.12088554016134
1972.0	12.099256	445.12094019263213
1973.0	12.105583	445.1209515673495
1974.0	12.111937	445.12091988878865
1975.0	12.118272	445.1208488249
1976.0	12.124616	445.1208863599938
1977.0	12.130941	445.12097022198856
1978.0	12.137289	445.12088875849
1979.0	12.143589	445.1209090507588
1980.0	12.149887	445.120989127194
1981.0	12.156132	445.12094195898493
1982.0	12.16257	445.1208849265937
1983.0	12.168795	445.1208715181987
1984.0	12.175114	445.1210005333364
1985.0	12.181418	445.1209599396291
1986.0	12.187695	445.12086331439497
1987.0	12.194013	445.1209956978289
1988.0	12.200374	445.1209653342711
1989.0	12.206713	445.120798001109
1990.0	12.21293	445.12086905401253
1991.0	12.219315	445.120863777217
1992.0	12.225607	445.1209293334882
1993.0	12.231988	445.1209427894149
1994.0	12.238284	445.1209153718333
1995.0	12.2445	445.120859239982
1996.0	12.251169	445.1210110667973
1997.0	12.257263	445.12091148902806
1998.0	12.263698	445.12099707213844
1999.0	12.270008	445.1209152540002
2000.0	12.27629	445.1208828880334
2001.0	12.28258	445.1210042515195
2002.0	12.288873	445.12093172992735
2003.0	12.295146	445.12093985503094
2004.0	12.301527	445.12098467918764
2005.0	12.307821	445.1208444525609
2006.0	12.3141	445.120941286075
2007.0	12.320444	445.12096845631766
2008.0	12.326723	445.12093560117785
2009.0	12.332956	445.12098425140834
2010.0	12.339371	445.12091019188364
2011.0	12.345644	445.1208736600569
2012.0	12.351964	445.1209720515114
2013.0	12.358316	445.12087836982556
2014.0	12.364776	445.1209618996343
2015.0	12.37091	445.12085618207175
2016.0	12.377245	445.12074331352824
2017.0	12.383506	445.1208697653901
2018.0	12.390087	445.12093758233954
2019.0	12.39632	445.1210135256036
2020.0	12.402587	445.12088673110435
2021.0	12.408826	445.12082184896934
2022.0	12.415285	445.1208773989487
2023.0	12.421559	445.12097482125995
2024.0	12.427872	445.1209274434001
2025.0	12.434259	445.1208414106505
2026.0	12.440534	445.1208353773062
2027.0	12.446916	445.1208610936803
2029.0	12.453726	445.1209457989824
2030.0	12.460128	445.12099320165754
2031.0	12.466418	445.1209171541671
2032.0	12.472661	445.1209289850284
2033.0	12.479005	445.12091350522604
2034.0	12.485457	445.12095068594147
2035.0	12.491826	445.12091204819103
2036.0	12.498134	445.1209415276844
2037.0	12.504586	445.1208924136859
2038.0	12.510678	445.1209648853777
2039.0	12.517119	445.1209421367148
2040.0	12.523472	445.12093827139006
2041.0	12.529686	445.1209782076572
2042.0	12.535925	445.12085417886
2043.0	12.542273	445.1208724438903
2044.0	12.548625	445.1209201654021
2045.0	12.555006	445.1209270296178
2046.0	12.5613	445.12096059764235
2047.0	12.567573	445.12086381381465
2048.0	12.573917	445.12101390133125
2049.0	12.580221	445.12087611448317
2050.0	12.586415	445.1210872597341
2051.0	12.5928	445.1209032009429
2052.0	12.599231	445.12093027371446
2053.0	12.605494	445.12087317756226
2054.0	12.611733	445.1208235058722
2055.0	12.618062	445.12098638643516
2056.0	12.624472	445.12090055133456
2057.0	12.630683	445.12094758291914
2058.0	12.637075	445.1209469062741
2059.0	12.643354	445.1209280868228
2060.0	12.649691	445.12093390230666
2061.0	12.656044	445.12096322399276
2062.0	12.662302	445.1208897175817
2063.0	12.668654	445.12088046002367
2064.0	12.674918	445.1209255091345
2065.0	12.681207	445.1208971207726
2066.0	12.68751	445.12094661488965
[truncated: 4,414 more rows]
