# Supplementary material for: RawBeans: A Simple, Vendor-Independent, Raw-Data Quality-Control Tool
Source: J Proteome Res. 2021 Mar 4;20(4):2098–104. doi: 10.1021/acs.jproteome.0c00956 (PMC8041395; doi:10.1021/acs.jproteome.0c00956)
Supplement: Supplementary file 1 — pr0c00956_si_002.zip [file pr0c00956_si_002.zip › RawBeans_report/resources/QEP2LC6_HeLa_50ng_251120_06-mass-deviation-matrix.tsv]

scan	retention	445.12003
1.0	0.002960617	445.1197573512787
2.0	0.0096586492	445.11993359479385
3.0	0.015933333	445.11972958319507
4.0	0.022229134	445.1197805047655
5.0	0.028547699	445.11973759241914
6.0	0.034872682	445.1196589464639
7.0	0.041208131	445.1196771482899
8.0	0.047602167	445.119709829494
9.0	0.054037216	445.119462942628
10.0	0.06054135	445.119674949421
11.0	0.066891331	445.1198286208605
12.0	0.073232932	445.11984453718185
13.0	0.079584967	445.1198896824318
14.0	0.085920333	445.11996028268635
15.0	0.092266133	445.1199071590066
16.0	0.098611783	445.1199559863395
17.0	0.10495547	445.11986884723444
18.0	0.11129917	445.11984419443803
19.0	0.11764303	445.11958700353074
20.0	0.12399088	445.11961553358253
21.0	0.1303367	445.1197111753961
22.0	0.13668247	445.119683857981
23.0	0.14302618	445.1197900602618
24.0	0.14937195	445.119955447987
25.0	0.15571773	445.1199003337649
26.0	0.16206355	445.1198597728406
27.0	0.16841335	445.1198958891735
28.0	0.17475497	445.119948479493
29.0	0.1811009	445.1198845688606
30.0	0.1874446	445.11990042749585
31.0	0.1937883	445.11989507386966
32.0	0.200132	445.11985071892053
33.0	0.20647572	445.1198956728786
34.0	0.21282148	445.1198722582924
35.0	0.21916727	445.11986173791183
36.0	0.22551515	445.119872494804
37.0	0.2318587	445.1198500195467
38.0	0.23821073	445.1198228461296
39.0	0.24455252	445.11989440178036
40.0	0.25090453	445.1198174865886
41.0	0.2572441	445.119822625197
42.0	0.2635961	445.1194058281835
43.0	0.26993565	445.1194336274372
44.0	0.27628143	445.11948174645096
45.0	0.28262752	445.11952876572576
47.0	0.28985216	445.1194781738708
48.0	0.29620003	445.1194402018281
49.0	0.30254165	445.1194198865333
50.0	0.30888743	445.1194440539285
51.0	0.31523098	445.11931348943335
52.0	0.3215726	445.1193050047589
53.0	0.32791647	445.1192297633727
54.0	0.3342685	445.1192471920897
55.0	0.34060596	445.119225548524
56.0	0.34695385	445.11912276261876
57.0	0.35329963	445.11917445501524
58.0	0.35964331	445.11929997007934
59.0	0.3659891	445.11909843684447
60.0	0.37233488	445.1191423170516
61.0	0.37868052	445.1191601827145
62.0	0.38502422	445.1192458057348
63.0	0.39136791	445.11914463957874
64.0	0.3977097	445.1190739153063
65.0	0.4040534	445.1190303835204
66.0	0.4103992	445.11910033984924
67.0	0.41674497	445.1192187561086
68.0	0.42309077	445.11914186316386
69.0	0.42943863	445.11902138417383
70.0	0.43579483	445.118975907655
71.0	0.44214065	445.11905415998416
72.0	0.44848417	445.11921230082856
73.0	0.45482787	445.1190469839657
74.0	0.46117173	445.1190664495394
75.0	0.46751752	445.11909888172966
76.0	0.47386331	445.1191162469932
77.0	0.48021117	445.119035627094
78.0	0.48655697	445.1189497152282
79.0	0.49290277	445.11933923324307
80.0	0.49924853	445.1190875126006
81.0	0.50559432	445.1190630197299
82.0	0.51194202	445.11891970802145
83.0	0.51829407	445.11901550664624
84.0	0.52463168	445.1189442312727
85.0	0.53097536	445.11909760181635
86.0	0.53731908	445.11898895850675
87.0	0.54366488	445.1189706079184
88.0	0.55001065	445.11896113837633
89.0	0.55635437	445.1189614799909
90.0	0.56270015	445.11904850166746
91.0	0.56904593	445.11908454518806
92.0	0.57539155	445.1191788331689
93.0	0.58173525	445.1191770411615
94.0	0.58807897	445.11901391218515
95.0	0.5944249	445.1211064503905
96.0	0.60077071	445.121098123775
97.0	0.60711857	445.1190332799519
98.0	0.61346225	445.11903018733204
99.0	0.6198143	445.1191200951242
100.0	0.62616218	445.1190488940594
101.0	0.63250797	445.12110044057215
102.0	0.63885375	445.1209862653142
103.0	0.64519731	445.1189519028244
104.0	0.65154102	445.11893376089586
105.0	0.65788487	445.12102263671693
106.0	0.66423273	445.12113582933245
107.0	0.67058058	445.12103743472125
108.0	0.67692428	445.1209127499046
109.0	0.68327008	445.1210160836047
110.0	0.68961586	445.1189553869397
111.0	0.69596166	445.12107344718174
112.0	0.7023137	445.12105316674985
113.0	0.70865098	445.1210050504
114.0	0.71499678	445.11894771395345
115.0	0.72134062	445.1211075602419
116.0	0.72768642	445.12095309154387
117.0	0.73403013	445.12094516113257
118.0	0.74037591	445.121022369707
119.0	0.7467217	445.120962091
120.0	0.75306957	445.12110795806547
121.0	0.75941743	445.1210732607183
122.0	0.76576115	445.12097285691317
123.0	0.7721047	445.12093320080214
124.0	0.77844842	445.1210141452025
125.0	0.78479433	445.12103565343705
126.0	0.7911422	445.12107118102284
127.0	0.79748798	445.1208953139686
128.0	0.80383795	445.12089574391433
129.0	0.81018165	445.12101492390934
130.0	0.81652535	445.12097212240576
131.0	0.82286905	445.1209716636819
132.0	0.82921275	445.12098460190725
133.0	0.83545422	445.12090268208436
134.0	0.8418604	445.1210081115383
135.0	0.84825205	445.1210325598545
136.0	0.85459382	445.1208932592943
137.0	0.86093543	445.1208830649241
138.0	0.8672208	445.1209031490356
139.0	0.87358742	445.1209013355292
140.0	0.87996238	445.1209177633479
141.0	0.88632275	445.12108416345245
142.0	0.89266437	445.12110275206186
143.0	0.89900807	445.12097038382035
144.0	0.90535162	445.12103918834237
145.0	0.9116974	445.1189641407166
146.0	0.91803917	445.12097843899255
147.0	0.92438497	445.1210476354975
148.0	0.93073283	445.12090078419067
149.0	0.93707862	445.1210127544995
150.0	0.94342441	445.11898491879936
151.0	0.94977018	445.1190880644224
152.0	0.9561139	445.12099297742395
153.0	0.96243675	445.1209139911762
154.0	0.96877617	445.12090622579746
155.0	0.97514485	445.121042897338
156.0	0.9814887	445.1190615859854
157.0	0.98783658	445.11891812378747
158.0	0.9941803	445.1208953086006
159.0	1.0005198	445.1209755465632
160.0	1.0068698	445.1210643438477
161.0	1.0132156	445.1210718285503
162.0	1.0195593	445.1211384262816
163.0	1.025905	445.1209446448241
164.0	1.0322507	445.1189264245015
165.0	1.0385944	445.1189914192833
166.0	1.0449506	445.1190534192859
167.0	1.0512903	445.1189202227353
168.0	1.0576402	445.1190063604017
169.0	1.0639798	445.12094396534974
170.0	1.0703172	445.1209657560536
171.0	1.0766358	445.12088162278343
172.0	1.0829317	445.1209020796217
173.0	1.0893587	445.12095866442115
174.0	1.0956044	445.1209279266401
175.0	1.101946	445.1209574423011
176.0	1.1083918	445.1189883713247
177.0	1.1147356	445.12092706633257
178.0	1.1210835	445.1209236639209
179.0	1.1273814	445.12101861595636
180.0	1.1337522	445.1209231756352
181.0	1.1401146	445.1208858426806
182.0	1.14635	445.12102336744834
183.0	1.1526624	445.1208850109526
184.0	1.1591541	445.12092639739177
185.0	1.1654372	445.12097810393135
186.0	1.1718413	445.12090718641616
187.0	1.1781893	445.12109427274896
188.0	1.1844934	445.1209086649921
189.0	1.1908434	445.1208602997367
190.0	1.1971371	445.12096805830134
191.0	1.203535	445.12093746572094
192.0	1.2097995	445.1208683018031
193.0	1.2161224	445.1209203429289
194.0	1.2225181	445.12091886391454
195.0	1.2289471	445.12100763241847
196.0	1.2352721	445.1208155078331
197.0	1.2416387	445.120897373522
198.0	1.2479805	445.12091995335675
199.0	1.2543283	445.11896494217643
200.0	1.2606762	445.1210088654411
201.0	1.2670241	445.12105050010985
202.0	1.2733678	445.1210073154678
203.0	1.2797157	445.12102005799403
204.0	1.2860552	445.12113510193655
205.0	1.292401	445.1208970089765
206.0	1.2986779	445.1209602851402
207.0	1.3050132	445.1210079231742
208.0	1.3114321	445.12109926724963
209.0	1.3177195	445.120982960502
210.0	1.3239632	445.120972750539
211.0	1.3303215	445.12107545761324
212.0	1.3366196	445.1210207052519
213.0	1.3430193	445.12087083964474
214.0	1.3493943	445.1210785922612
215.0	1.3557734	445.1208461908232
216.0	1.3621649	445.12096289428524
217.0	1.3684149	445.12091662273446
218.0	1.3746819	445.1208942980235
219.0	1.3812358	445.1209410122746
220.0	1.3875794	445.12100603391656
221.0	1.3937856	445.12086668154313
222.0	1.4001022	445.12091445235916
223.0	1.4064814	445.12095165518025
224.0	1.4128063	445.1208474889145
225.0	1.4192689	445.1210927541249
226.0	1.4255186	445.12093041944263
227.0	1.4318748	445.12089396572867
228.0	1.4382291	445.1208385464854
229.0	1.4445748	445.12083198344124
230.0	1.4509123	445.1209635387924
231.0	1.4571976	445.12089104923393
232.0	1.4636476	445.1209266951112
233.0	1.4700017	445.1209260404591
234.0	1.4762871	445.12089208939096
235.0	1.4825499	445.12096502990846
236.0	1.4890664	445.12097436120973
237.0	1.4954452	445.1209943945959
238.0	1.5016826	445.1209583368813
239.0	1.5081202	445.120935471462
240.0	1.5144639	445.120880079932
241.0	1.5207118	445.1209391471767
242.0	1.5271659	445.1209409123165
243.0	1.5335159	445.12097549422407
244.0	1.5398617	445.1209494518216
245.0	1.5462074	445.1209221510204
246.0	1.5524199	445.1208886330333
247.0	1.5587884	445.12085929997005
248.0	1.5650827	445.1208417705648
249.0	1.571451	445.120919897912
250.0	1.577703	445.12102478678315
251.0	1.5841488	445.1209152502007
252.0	1.5904447	445.120925233752
253.0	1.5968445	445.12097794410084
254.0	1.6031882	445.1209303098738
255.0	1.6095194	445.12086364861915
256.0	1.615884	445.12090092687674
257.0	1.6222004	445.12097956270463
258.0	1.6286295	445.1208864140454
259.0	1.634888	445.12093884603115
260.0	1.6412505	445.1208936316027
261.0	1.6475754	445.1209526808845
262.0	1.6539483	445.120854648775
263.0	1.66019	445.1209199083994
264.0	1.6665877	445.1209926980913
265.0	1.6730669	445.12086016226266
266.0	1.6792234	445.1209374210227
267.0	1.6855479	445.1209351517277
268.0	1.6918833	445.1209753461938
269.0	1.6982501	445.1209851689659
270.0	1.7046792	445.1210161341687
271.0	1.7110083	445.12094358398105
272.0	1.7173416	445.12093829666037
273.0	1.7237394	445.12084450061724
274.0	1.7301206	445.1209185221409
275.0	1.7363664	445.1209128489388
276.0	1.7426479	445.12094941907634
277.0	1.7491894	445.1209162169057
278.0	1.7555662	445.1209504077321
279.0	1.7617974	445.1210108337119
280.0	1.7680683	445.12089258151457
281.0	1.7743789	445.1208372352605
282.0	1.7806807	445.1208859579055
283.0	1.7871744	445.1210126387167
284.0	1.7934702	445.1209029505361
285.0	1.7997724	445.1210311430612
286.0	1.8060557	445.12096136331616
287.0	1.8124242	445.1209421639709
289.0	1.8193596	445.12088849385765
290.0	1.8257595	445.12090504344513
291.0	1.8320448	445.1209432338616
292.0	1.8384346	445.12087302270794
293.0	1.844843	445.12088579623133
294.0	1.8513114	445.1208916891849
295.0	1.85758	445.12086185283454
296.0	1.8638946	445.12096786060715
297.0	1.870455	445.1208454543379
298.0	1.8766093	445.1209363224865
299.0	1.8830466	445.1208587689598
300.0	1.8893653	445.1209079902861
301.0	1.8956318	445.12097685678515
302.0	1.9019589	445.12097238571164
303.0	1.9083839	445.12090107691927
304.0	1.914838	445.1208431244374
305.0	1.921088	445.1208686689739
306.0	1.9274171	445.1209896154683
307.0	1.9337006	445.12082915720686
308.0	1.9400089	445.120951373859
309.0	1.9463881	445.1209211694313
310.0	1.9527585	445.12086665652447
311.0	1.9591438	445.1208228663321
312.0	1.965348	445.1210004411111
313.0	1.9719022	445.1210054982227
314.0	1.9782105	445.12085028407944
315.0	1.9844645	445.12087888719657
316.0	1.9907979	445.1209133145315
317.0	1.9971561	445.121011152072
318.0	2.0035249	445.12082726329317
319.0	2.0097897	445.1211244908999
320.0	2.0162185	445.1208934594157
321.0	2.0224808	445.1210307489642
322.0	2.0288725	445.12097382787357
323.0	2.035185	445.1209707564695
324.0	2.0416267	445.12087801293154
325.0	2.0478561	445.1208828395429
326.0	2.0541349	445.1208195762286
327.0	2.0605412	445.1209237756726
328.0	2.0668558	445.12102972843655
329.0	2.0731869	445.12089490723884
330.0	2.0795514	445.1209521852838
331.0	2.0858054	445.1208857880993
332.0	2.0921428	445.12099434856344
333.0	2.0985243	445.1209446011739
334.0	2.1048931	445.1208281145607
335.0	2.111141	445.1209741633905
336.0	2.1176157	445.12095642251074
337.0	2.1240073	445.1209180342029
338.0	2.130278	445.1207982912328
339.0	2.1364741	445.12101538437065
340.0	2.1427553	445.12096816822157
341.0	2.1492634	445.12094231784573
342.0	2.1556132	445.12092658096196
343.0	2.1618715	445.1210481653041
344.0	2.1683153	445.12106361510166
345.0	2.1746944	445.12098568884306
346.0	2.1810548	445.12084448436946
347.0	2.1872381	445.12099597732487
348.0	2.1935402	445.1208862665498
349.0	2.1999151	445.1208885026335
350.0	2.206282	445.1209299000041
351.0	2.2126257	445.120931633166
352.0	2.2190689	445.12097316480447
353.0	2.2253002	445.1209147883145
354.0	2.2316692	445.1209268106065
355.0	2.2380044	445.12090047279503
356.0	2.2444377	445.1209896814093
357.0	2.2508314	445.1209460545468
358.0	2.2571376	445.1209322416713
359.0	2.2633731	445.12089221441835
360.0	2.2697168	445.1208387495862
361.0	2.2759856	445.120868724577
362.0	2.2824269	445.1209449871657
363.0	2.2886205	445.1210412789481
364.0	2.2949895	445.12085385060607
365.0	2.3013416	445.1208411235518
366.0	2.3077062	445.1210222075263
367.0	2.3140479	445.12089073832396
368.0	2.32031	445.12089281166743
369.0	2.3265913	445.1208892835494
370.0	2.3329642	445.1208773245115
371.0	2.3393726	445.1209077234829
373.0	2.3463643	445.1209142363654
374.0	2.3526263	445.12084823677554
375.0	2.3589638	445.1210134056573
376.0	2.3652867	445.1209213876072
379.0	2.3738971	445.12100121850364
380.0	2.3802472	445.1209358651542
381.0	2.38652	445.12095582576984
382.0	2.3927596	445.1209792204232
383.0	2.3991323	445.12100539593973
384.0	2.405351	445.1209369729554
385.0	2.4116364	445.1209276918858
386.0	2.417901	445.12100500182333
387.0	2.4242073	445.1209598436037
388.0	2.4305282	445.12092787771286
389.0	2.4368282	445.1209835417818
390.0	2.4431821	445.1209089219089
391.0	2.4494424	445.1209239004079
392.0	2.4558589	445.12087988129963
393.0	2.4621486	445.1209836925654
394.0	2.4684404	445.1210029541369
395.0	2.4747216	445.1209286145726
396.0	2.4810088	445.1210259402024
397.0	2.487336	445.1209393351918
398.0	2.493665	445.12092058866665
399.0	2.5001361	445.1209432151624
400.0	2.5065336	445.12086324596277
401.0	2.5128523	445.12096927993434
402.0	2.5190522	445.1209511121795
403.0	2.5253813	445.1209638005268
404.0	2.5317418	445.1208924560814
405.0	2.5380274	445.1209868069728
406.0	2.5442687	445.12094856659337
407.0	2.5506021	445.12091651272993
408.0	2.5568999	445.1210402389114
409.0	2.563223	445.1209034405457
410.0	2.5694938	445.1209076875578
411.0	2.5759121	445.1210017666013
412.0	2.5821996	445.12088068928364
413.0	2.5884372	445.12091111236066
414.0	2.5947289	445.12089569076886
415.0	2.601079	445.1209198716708
416.0	2.6074228	445.1210088238095
417.0	2.6137703	445.1210297802938
418.0	2.6201141	445.12102842375776
419.0	2.6264412	445.1210482367522
420.0	2.632735	445.12095878487673
421.0	2.639016	445.1209753601691
422.0	2.645416	445.12090112302224
423.0	2.6517951	445.1210389511465
424.0	2.6580992	445.12092282376193
425.0	2.6644014	445.1210065737807
426.0	2.6706763	445.1208570230545
427.0	2.6769555	445.12102643641464
428.0	2.6832573	445.1209382937956
429.0	2.6896199	445.12086576360656
431.0	2.6964491	445.1209772616076
432.0	2.7026863	445.1209930388736
433.0	2.7089801	445.12094815619884
434.0	2.7153301	445.1209756701255
435.0	2.7216467	445.1210242890793
436.0	2.7279613	445.12096377300406
437.0	2.7342071	445.12092632144976
438.0	2.740528	445.12097493274405
439.0	2.7468465	445.1210486390367
440.0	2.7531422	445.1209326544362
441.0	2.7594506	445.12097189713313
442.0	2.765742	445.1209302110282
443.0	2.7720503	445.11897228186643
444.0	2.7785524	445.1208911208532
445.0	2.7848711	445.1210054581017
446.0	2.7911212	445.1208559348581
447.0	2.7975379	445.1209684665973
448.0	2.8037358	445.12099015197197
449.0	2.8101796	445.1209235954911
450.0	2.8165688	445.12096628419783
451.0	2.8227855	445.12092095364835
452.0	2.8290353	445.12096409308083
453.0	2.8353043	445.1209779297268
454.0	2.8416415	445.1208503658769
455.0	2.8478939	445.1208853811989
456.0	2.8542769	445.1208575559748
457.0	2.8604602	445.1208529751118
458.0	2.8668186	445.1208188992366
459.0	2.8729707	445.12086810979844
461.0	2.8796957	445.12091436616026
462.0	2.8859119	445.1209998585138
463.0	2.8922889	445.12092467383627
464.0	2.8985017	445.1209786972963
465.0	2.9047475	445.12104076919036
466.0	2.9110933	445.1210790230841
467.0	2.9174601	445.1210010341469
468.0	2.9237305	445.12099666754307
469.0	2.9300264	445.12096047332176
470.0	2.9363139	445.1209739839663
471.0	2.9426137	445.121091059725
472.0	2.9488574	445.12113798529856
473.0	2.955197	445.1211138942462
474.0	2.9614094	445.1189225655222
475.0	2.967999	445.12097599988766
476.0	2.9741283	445.120873689871
481.0	2.9853759	445.12088017240234
492.0	3.0050174	445.1193671152545
503.0	3.0247942	445.1211284281649
514.0	3.0451109	445.12090817949803
518.0	3.0550257	445.1210313639975
520.0	3.0619877	445.1210057895655
521.0	3.0682504	445.1210103469284
522.0	3.0746149	445.12096800119787
523.0	3.0808752	445.1210457872462
524.0	3.0872337	445.12105947327683
525.0	3.0935275	445.1211221786108
526.0	3.0999418	445.1211151118275
527.0	3.1062127	445.1210647062279
528.0	3.1125728	445.1211058634522
529.0	3.1188685	445.1210692606778
530.0	3.1251877	445.12101008108624
531.0	3.1314957	445.1210691368511
532.0	3.1377853	445.11892533301057
533.0	3.1441353	445.1210568682523
534.0	3.1504499	445.1210894298281
535.0	3.1567645	445.12107723797396
536.0	3.1630913	445.12105568126805
537.0	3.1695224	445.1209919412015
538.0	3.1757598	445.12099863502914
539.0	3.1821476	445.1210702645492
540.0	3.188433	445.12097955591076
541.0	3.1947205	445.12099025216094
542.0	3.2011389	445.1210115429327
543.0	3.2074681	445.12103141138977
544.0	3.2140118	445.12084523482366
545.0	3.2202783	445.120983041903
546.0	3.22662	445.12103661592914
547.0	3.2328531	445.1210849036314
548.0	3.2392365	445.1209444570066
549.0	3.245576	445.12083987060925
550.0	3.2518908	445.12094637387247
551.0	3.2582532	445.1209206823652
552.0	3.2647385	445.1209359894447
553.0	3.2710071	445.1207697119755
554.0	3.2773237	445.12073930489964
555.0	3.283601	445.1207895189208
556.0	3.2899716	445.12066515895077
557.0	3.2962531	445.12082985197753
558.0	3.3026318	445.1206795941547
559.0	3.3090859	445.1206885636449
561.0	3.3161983	445.12058421007714
562.0	3.3225066	445.12073580787063
563.0	3.3287837	445.1205564313496
564.0	3.3350401	445.1207733432656
565.0	3.3413776	445.120737870657
566.0	3.3476609	445.1207744375002
567.0	3.354036	445.12077787792623
568.0	3.3603482	445.1206618787389
569.0	3.3667502	445.12076990640514
570.0	3.3733064	445.12061207880106
571.0	3.3796127	445.1204928726807
572.0	3.3858001	445.12070958091005
573.0	3.3920753	445.1206075826705
574.0	3.3984125	445.1206951951478
575.0	3.4049832	445.12056268583206
576.0	3.4113457	445.1205732526976
577.0	3.4175164	445.120649755861
578.0	3.4239227	445.120425268463
579.0	3.4302163	445.1205516691659
580.0	3.4365164	445.1206878121894
581.0	3.4430228	445.12043867699157
583.0	3.4500767	445.1204387239042
584.0	3.4563974	445.1205742773892
585.0	3.4626577	445.1205276978344
586.0	3.4691138	445.12051981990504
587.0	3.4754744	445.1203770054453
588.0	3.4817993	445.1204195834244
589.0	3.4880183	445.12059996606945
590.0	3.4944743	445.12035394135194
591.0	3.500741	445.1204938035187
592.0	3.5070327	445.1205221850361
593.0	3.5135991	445.1204621145979
594.0	3.5198928	445.12046879662245
595.0	3.5261967	445.1204582610539
596.0	3.5326009	445.12041626229444
597.0	3.5389071	445.1204061637003
598.0	3.5452114	445.1205401218329
599.0	3.5516967	445.12043333817394
600.0	3.5578988	445.1205092236987
601.0	3.5642966	445.1204283295841
602.0	3.5705051	445.1204380929073
603.0	3.5768382	445.1204709517348
604.0	3.5832028	445.1205197670712
605.0	3.5893734	445.1205534371855
606.0	3.5958108	445.120540128109
607.0	3.6021569	445.12047119377905
608.0	3.6085942	445.1204182269675
609.0	3.6148486	445.12058375336954
610.0	3.621165	445.12054647299846
611.0	3.6275982	445.12047060240076
612.0	3.6339046	445.12048594452887
613.0	3.6402296	445.1204500163838
615.0	3.6472005	445.1204379109588
616.0	3.6536335	445.12046883516837
617.0	3.6599042	445.12044169034186
618.0	3.666152	445.12048193838143
619.0	3.672475	445.12066453627466
620.0	3.6788002	445.12057636644414
621.0	3.6851211	445.1204969243409
622.0	3.6914812	445.12049586958176
623.0	3.6978666	445.12052700086235
624.0	3.7041998	445.12060391504053
625.0	3.7105728	445.12050531705455
626.0	3.7167497	445.12057589632974
627.0	3.7231142	445.1204928539505
628.0	3.7294078	445.12062650849697
629.0	3.735739	445.1206260492874
630.0	3.7420997	445.12043935293735
631.0	3.7483786	445.1206318127495
632.0	3.7547225	445.12060106586716
633.0	3.7609827	445.12063353585904
634.0	3.7673077	445.1205493986255
635.0	3.773614	445.12055419145054
636.0	3.7798806	445.120618901261
637.0	3.7862929	445.12051946034006
638.0	3.7925448	445.12051700358376
639.0	3.7988554	445.1205060271604
640.0	3.80517	445.12058329204336
641.0	3.8115825	445.1204004505724
642.0	3.8178283	445.12063183177776
643.0	3.8241867	445.1204069903592
644.0	3.8304718	445.12058568481433
645.0	3.836753	445.12062968672944
646.0	3.8430718	445.120657364748
647.0	3.8494695	445.1205528388501
648.0	3.8557653	445.12065156049374
649.0	3.8619861	445.120651826454
650.0	3.8682715	445.1205682789009
651.0	3.8745673	445.1206647060006
652.0	3.8808986	445.12060624888915
653.0	3.8871611	445.12064459664936
654.0	3.8934236	445.12052881894203
655.0	3.8996065	445.1206105902578
656.0	3.9058919	445.12065955447713
657.0	3.9122463	445.120541376101
658.0	3.9184921	445.12060675034195
659.0	3.9248066	445.12062812209973
660.0	3.9310939	445.12058729512995
661.0	3.9374168	445.1203759849767
662.0	3.943721	445.1205600142404
663.0	3.9500877	445.12044422290694
664.0	3.9564019	445.12059334305843
665.0	3.9626332	445.1206335628976
666.0	3.9688499	445.1206327407072
667.0	3.9751353	445.12067795515185
668.0	3.9814624	445.12047402332416
669.0	3.9877499	445.12064599773487
670.0	3.9939812	445.12051800336474
671.0	4.0002499	445.12054391050276
672.0	4.0065267	445.1206415320937
673.0	4.0127974	445.1206594929816
674.0	4.0190744	445.120566999249
675.0	4.0253205	445.1207046643848
676.0	4.0315642	445.12054070901894
677.0	4.0378827	445.12060376939195
678.0	4.0441035	445.1206320866716
679.0	4.0504035	445.1205890050038
680.0	4.0565911	445.12064687394894
681.0	4.0629053	445.12065599934516
682.0	4.0691845	445.1205555535486
683.0	4.0755137	445.1205430270931
684.0	4.0816866	445.1206005950182
685.0	4.0879449	445.12068484933747
686.0	4.0942637	445.1205340675166
687.0	4.1004699	445.12057863523006
688.0	4.1067679	445.12065219868896
689.0	4.1130861	445.1206242961677
690.0	4.119359	445.12053226879107
691.0	4.1255676	445.1206505541985
692.0	4.1318676	445.12067633147876
693.0	4.1381093	445.12060748073895
694.0	4.144353	445.1206351168485
695.0	4.1505985	445.1206981687247
696.0	4.1568944	445.12052644640835
697.0	4.1630921	445.1206594293041
698.0	4.1693795	445.1207416197274
699.0	4.1757153	445.12069569698355
700.0	4.1819691	445.12066882245193
701.0	4.1881774	445.12059300992803
702.0	4.1943795	445.1206854729143
703.0	4.2006692	445.1206470188223
706.0	4.2087938	445.12070103108397
707.0	4.2150689	445.12075108769585
708.0	4.2213168	445.1206257395518
709.0	4.2276355	445.12062032149726
710.0	4.2338771	445.1206007656063
711.0	4.2400917	445.12070152052587
712.0	4.2463498	445.12070377254054
713.0	4.2526164	445.1205868431204
714.0	4.2588332	445.1206714690429
717.0	4.2672706	445.12070589904744
718.0	4.2735372	445.1206749399193
719.0	4.2797599	445.1206898726266
720.0	4.2859994	445.12061655631544
721.0	4.2922579	445.1206894901953
722.0	4.2984745	445.1207071655157
723.0	4.3047141	445.1206501898663
724.0	4.3109828	445.12061499087514
725.0	4.3172453	445.12066058469685
726.0	4.3235349	445.1207407088644
727.0	4.329695	445.1207403008343
728.0	4.3359324	445.1206501409454
729.0	4.3421617	445.120732848904
730.0	4.3484013	445.1206778063108
731.0	4.3546242	445.1207241471711
732.0	4.3608971	445.1206384701284
733.0	4.3671117	445.1207329540269
734.0	4.3733576	445.12066425952725
735.0	4.3795675	445.12071471858525
736.0	4.3858362	445.1207235554353
737.0	4.3920781	445.1206859565184
738.0	4.3983864	445.120693141813
739.0	4.4046406	445.1206176054332
740.0	4.4108864	445.1207087396593
741.0	4.4171299	445.1207942204903
742.0	4.4233924	445.12072897513343
743.0	4.4295817	445.12068745643444
744.0	4.4358713	445.1206434577659
745.0	4.4421112	445.1206966175059
746.0	4.4483862	445.1206652486686
747.0	4.4545879	445.120750280715
748.0	4.4608818	445.12060296391013
749.0	4.4671213	445.1207363615715
750.0	4.4733547	445.12068109274014
751.0	4.4796169	445.1206260318177
752.0	4.4859021	445.12064468041484
753.0	4.4921106	445.12073900392625
754.0	4.4983627	445.12065003260204
755.0	4.5046044	445.1207347661523
756.0	4.510919	445.120625287365
757.0	4.517146	445.12064549679394
758.0	4.5233895	445.12065889883775
759.0	4.529631	445.1207650192806
760.0	4.5358684	445.1206935078977
761.0	4.5422166	445.12069813814026
762.0	4.5484708	445.12071885570606
763.0	4.5546625	445.1206900270091
764.0	4.5609726	445.1207136891723
765.0	4.5672121	445.12074640743737
766.0	4.5734664	445.12071858563274
767.0	4.5796912	445.12067525873874
768.0	4.5859473	445.120758157215
769.0	4.5922372	445.12060048169326
770.0	4.5984389	445.1207687166706
771.0	4.6047181	445.1206572819984
772.0	4.6109765	445.12070463568296
773.0	4.6172057	445.12074736085583
774.0	4.6234307	445.12068849014963
775.0	4.6297199	445.12073007411306
776.0	4.6359093	445.1207010501021
777.0	4.6421449	445.12072708379367
778.0	4.6485096	445.120596885877
779.0	4.6546742	445.12070481305153
780.0	4.6609596	445.1207633816034
781.0	4.6671905	445.1207368916857
782.0	4.6734614	445.1206974338827
783.0	4.6798674	445.1204772435397
784.0	4.6860278	445.1206567995604
785.0	4.6922823	445.1207384759782
786.0	4.6985864	445.12065750991434
787.0	4.7048153	445.1207168187103
788.0	4.7111278	445.1207129304758
790.0	4.717807	445.12078830056464
791.0	4.7241633	445.1206020626186
792.0	4.730382	445.12067932099507
793.0	4.7366023	445.1207437945276
794.0	4.7429502	445.1205888314185
795.0	4.7492065	445.12068890269177
796.0	4.7554837	445.120555268828
797.0	4.7617567	445.1206049026947
798.0	4.7679463	445.12075185992717
799.0	4.7743023	445.12070970991306
800.0	4.7805647	445.1206815675986
801.0	4.7868481	445.1206521822019
802.0	4.7930833	445.12076404583314
803.0	4.7993395	445.1206300460631
805.0	4.806031	445.12075998410336
806.0	4.8123478	445.12069918490096
807.0	4.8185978	445.1207533326342
808.0	4.8248312	445.120676031314
809.0	4.8311562	445.1206373231644
810.0	4.8374102	445.12073072521196
811.0	4.8436788	445.12064269464474
812.0	4.8498849	445.120777445668
813.0	4.8561619	445.12063592842446
814.0	4.8624622	445.1207169095237
815.0	4.8686726	445.1207176627558
816.0	4.8750142	445.12078840467416
817.0	4.8813077	445.12072067933195
818.0	4.8875098	445.1207148433633
819.0	4.8938181	445.12064934389383
820.0	4.900064	445.1207371376754
821.0	4.9063887	445.12065611335163
822.0	4.9125969	445.1207338505642
823.0	4.9188574	445.12067613393424
824.0	4.9251387	445.1207229351798
825.0	4.9313804	445.1206828682884
826.0	4.9376408	445.12070994326973
827.0	4.9439158	445.12066327832497
828.0	4.9502322	445.12060855346454
829.0	4.9564591	445.1207311309496
830.0	4.962757	445.12066887187484
831.0	4.9689864	445.1207311150363
832.0	4.9752843	445.12071618383163
833.0	4.9815447	445.12080972258957
834.0	4.987811	445.1206730099718
835.0	4.9940548	445.12068447831217
836.0	5.0003361	445.12065971854224
837.0	5.0066296	445.12066743218725
838.0	5.0129213	445.1206107806754
839.0	5.0191507	445.1206808884428
840.0	5.025465	445.1206902707347
841.0	5.0317775	445.1205148792556
842.0	5.0380733	445.1206418720718
843.0	5.0443254	445.1206035109862
844.0	5.0506317	445.1206485546224
845.0	5.0569293	445.12058656488676
846.0	5.0632416	445.1206449003558
847.0	5.0695082	445.1206357563558
848.0	5.0757877	445.1206735642443
849.0	5.0820231	445.1206818253001
850.0	5.0883583	445.12067189985027
851.0	5.0947041	445.1206047281007
852.0	5.100929	445.1205799129011
853.0	5.1071625	445.1207453891486
854.0	5.1135104	445.1206855500894
855.0	5.1197913	445.1206039933265
857.0	5.1266099	445.1206362431654
858.0	5.1328473	445.1206713024856
859.0	5.139158	445.1205999409717
861.0	5.1459161	445.1207473576528
862.0	5.1523435	445.1205006579863
863.0	5.1585014	445.1207444493469
864.0	5.1648161	445.12058129108345
865.0	5.1711161	445.12056150627905
866.0	5.1773974	445.1205656242128
867.0	5.1836994	445.12056486045554
868.0	5.1899469	445.12060494887885
869.0	5.1962281	445.1206955991805
870.0	5.2025471	445.1206660870211
871.0	5.208845	445.1205716426505
872.0	5.2151701	445.1205743528263
873.0	5.2215034	445.12065545289244
874.0	5.2277135	445.12064161151255
875.0	5.2340197	445.12061272874826
876.0	5.2403344	445.1205677182482
877.0	5.2466445	445.12063692620785
878.0	5.2528965	445.12060325743005
879.0	5.2591385	445.1207916938602
880.0	5.2654632	445.1206282868508
881.0	5.2717216	445.12069768718294
883.0	5.278457	445.12079248150593
884.0	5.2848883	445.12047012057303
885.0	5.2910904	445.1205997856487
886.0	5.2974171	445.1207243083928
887.0	5.3036818	445.1205594143318
888.0	5.3100127	445.12049807445146
889.0	5.3162377	445.1206291202098
890.0	5.322538	445.1206011812151
891.0	5.3288023	445.1206803055721
892.0	5.3350939	445.12060680550155
893.0	5.3413627	445.12073816799904
894.0	5.3476774	445.12068540907416
895.0	5.3540003	445.12051961359924
896.0	5.3602315	445.1207114675924
897.0	5.3665518	445.1206865430658
898.0	5.3727602	445.1206918859692
899.0	5.3790687	445.1206801734402
900.0	5.3853562	445.12069806884966
901.0	5.3916375	445.1206417393946
902.0	5.3978726	445.12065007211106
903.0	5.4041476	445.12069928803135
904.0	5.410458	445.1205762268609
905.0	5.4167245	445.1206285482616
906.0	5.4229661	445.120768239409
907.0	5.4293727	445.1206707644122
908.0	5.4356077	445.1207151282838
909.0	5.441864	445.1207227892914
910.0	5.4481869	445.12058128266966
911.0	5.4544349	445.12069319264106
912.0	5.4607099	445.12061934466686
913.0	5.4670099	445.12059965516295
914.0	5.4732219	445.1206941543961
915.0	5.4794823	445.1205506071196
916.0	5.4857825	445.12067228493356
917.0	5.4920638	445.1205830948183
918.0	5.4984159	445.1206521255747
919.0	5.5046968	445.1206960347674
920.0	5.510978	445.12066175309496
921.0	5.5173031	445.1206804453614
922.0	5.5235635	445.1206301251325
923.0	5.5298237	445.12069942247473
924.0	5.5360758	445.1206859125483
926.0	5.5428214	445.1206617633781
927.0	5.5490779	445.12072724296195
928.0	5.55543	445.12060190450734
929.0	5.5617237	445.12061357591773
930.0	5.5679778	445.12073392809117
931.0	5.5742588	445.12065253454136
932.0	5.580463	445.1207680080228
933.0	5.5867711	445.1206170713215
934.0	5.5930065	445.120711160057
935.0	5.5993005	445.1206885325066
936.0	5.6056235	445.12064579830746
937.0	5.6119335	445.1205953910092
938.0	5.6181564	445.12063433330354
939.0	5.6244565	445.1206939920087
940.0	5.6307503	445.1206724220083
941.0	5.6370502	445.12063597206185
942.0	5.6433456	445.1206275476271
943.0	5.6496393	445.12063758267385
944.0	5.655902	445.12075742700074
945.0	5.6621833	445.12060863818414
946.0	5.6683812	445.1206901140519
947.0	5.6747457	445.1206459139881
948.0	5.6809497	445.1207341844071
949.0	5.6872392	445.1207161480721
950.0	5.6935682	445.12065619812796
951.0	5.6998724	445.1205162375328
952.0	5.7061557	445.1206878520987
953.0	5.7124373	445.1206419593003
954.0	5.7187161	445.1206216961074
955.0	5.7250661	445.1206067732234
956.0	5.7312911	445.12062872017975
957.0	5.7376307	445.12056118510736
958.0	5.7438599	445.12083296458354
959.0	5.7502304	445.1205419994518
960.0	5.7565094	445.12060022578913
961.0	5.7628054	445.1206317055307
962.0	5.7690846	445.12069471639273
963.0	5.775368	445.1206107979095
964.0	5.781618	445.12054732222384
965.0	5.7879072	445.1206293265518
966.0	5.7942239	445.12071415678133
967.0	5.8005844	445.1205115050718
968.0	5.8068467	445.12062411812644
969.0	5.813157	445.12055914838317
970.0	5.8194549	445.1206111293686
971.0	5.8257132	445.12057995696233
972.0	5.8320257	445.1206211219039
973.0	5.8383028	445.12057482831375
974.0	5.8445758	445.1206901442712
976.0	5.8513713	445.120617049046
977.0	5.8576546	445.1207095589083
978.0	5.8639547	445.12065220514216
979.0	5.8702336	445.12067141654165
980.0	5.8765482	445.12053423113747
981.0	5.882811	445.1205766432286
982.0	5.889094	445.1206131067475
983.0	5.8954795	445.1205361615616
984.0	5.9017169	445.1205567597143
985.0	5.9080691	445.1205674415966
986.0	5.9143482	445.1205183856203
987.0	5.9205979	445.1206318273943
988.0	5.9268811	445.12068516146053
990.0	5.9336415	445.1207109821079
991.0	5.9399686	445.12058664829766
993.0	5.9467748	445.120644626257
994.0	5.9531184	445.12050389523927
995.0	5.9593727	445.1205465657369
996.0	5.9656268	445.12059660672185
997.0	5.9718956	445.12064744250495
998.0	5.9781873	445.12060949129
999.0	5.9844831	445.1207266225033
1000.0	5.9909808	445.1205460221116
1001.0	5.9972475	445.1206067004048
1002.0	6.0034826	445.1206391388688
1003.0	6.0098493	445.1206172123032
1004.0	6.0161246	445.1205964991309
1005.0	6.0223909	445.1206239002843
1006.0	6.0287117	445.12055281051227
1007.0	6.0350118	445.12062002447755
1008.0	6.0413368	445.12061559711924
1009.0	6.047649	445.12061144386615
1010.0	6.0540261	445.120515826625
1011.0	6.0602759	445.12062614509955
1012.0	6.0665801	445.1206712730986
1013.0	6.0728804	445.12052538786924
1014.0	6.0791782	445.1206701365167
1015.0	6.0854782	445.1205426364089
1016.0	6.0917987	445.1205541487449
1017.0	6.0980841	445.1206101131947
1018.0	6.1043758	445.12051684551125
1019.0	6.1106633	445.1205779181297
1020.0	6.1169797	445.1205430118021
1021.0	6.1232816	445.1206838372128
1022.0	6.1295797	445.1205413485543
1023.0	6.1358837	445.12063304208465
1024.0	6.1421693	445.120545034801
1025.0	6.1484923	445.1206878962518
1026.0	6.1548089	445.1205821612635
1027.0	6.1611461	445.1205517774406
1028.0	6.1673961	445.120631499934
1029.0	6.1736584	445.1206088133492
1030.0	6.1799814	445.1206603979082
1031.0	6.1862792	445.1205259158118
1033.0	6.1930916	445.1205679994728
1034.0	6.1993938	445.1206152984579
1035.0	6.2057063	445.1205611774712
1036.0	6.2119938	445.1205884525633
1037.0	6.2183665	445.12062046932886
1038.0	6.2246936	445.1205211504248
1039.0	6.2310227	445.1205903780826
1040.0	6.2373415	445.12048877013217
1041.0	6.2436059	445.1205374191894
1042.0	6.2499476	445.1205198742616
1043.0	6.2562645	445.12053115884555
1044.0	6.2625579	445.12055836189126
1045.0	6.2689287	445.1205383502815
1046.0	6.2751724	445.12063965480866
1047.0	6.2814434	445.12061325030294
1048.0	6.2877371	445.12059820464816
1049.0	6.294041	445.1205935613811
1050.0	6.3002012	445.12072317666946
1051.0	6.3066199	445.1205710894625
1052.0	6.3129346	445.1205546487013
1053.0	6.3191889	445.1205687745869
1054.0	6.3255014	445.1205565584886
1055.0	6.3318637	445.12054823878043
1056.0	6.3381886	445.12058514036323
1057.0	6.3445324	445.1205301449776
1058.0	6.3507803	445.12064825461425
1059.0	6.3571679	445.12051569863166
1060.0	6.3634028	445.1206617245269
1061.0	6.3698278	445.12050853387996
1062.0	6.376103	445.12058196686877
1063.0	6.382382	445.1205668994206
1064.0	6.3887197	445.1205661027797
1066.0	6.3957423	445.1204227431704
1067.0	6.402034	445.12055718382965
1068.0	6.4083528	445.1204835732755
1069.0	6.4146255	445.12054879310165
1070.0	6.4209444	445.12052181580555
1071.0	6.4272483	445.120513352183
1072.0	6.433621	445.12054012514295
1073.0	6.4398836	445.1205988794972
1074.0	6.4461838	445.1205610517189
1075.0	6.4524754	445.12054559362247
1076.0	6.4588359	445.1205403452605
1078.0	6.4656772	445.12060738089417
1079.0	6.4720627	445.1206564433435
1080.0	6.4785021	445.12055892569174
1081.0	6.4848395	445.1204713984536
1082.0	6.4911772	445.1206056291737
1083.0	6.4974228	445.12057974177685
1084.0	6.5037185	445.12048720015554
1085.0	6.5099809	445.120600549474
1086.0	6.5164125	445.120492994763
1087.0	6.5227062	445.1205665524746
1088.0	6.5290039	445.12053977685656
1089.0	6.5353538	445.12050966924255
1090.0	6.5416476	445.1205441507914
1091.0	6.5480352	445.12060825806503
1092.0	6.5543036	445.1205880463512
1093.0	6.5606456	445.1205091946919
1094.0	6.5669159	445.12055843221407
1095.0	6.5732597	445.1205820261178
1096.0	6.579568	445.12054923463415
1097.0	6.5858995	445.1206049094718
1098.0	6.5921763	445.120592967034
1099.0	6.5984888	445.12054887973636
1100.0	6.604795	445.12059885091196
1101.0	6.6111763	445.1205127725828
1102.0	6.6174971	445.12051355907045
1103.0	6.6237823	445.1205579963336
1104.0	6.6300946	445.12052640600604
1105.0	6.6364031	445.12051818446326
1106.0	6.6427135	445.12061215516866
1107.0	6.6490011	445.1205585401894
1108.0	6.655374	445.120539413107
1109.0	6.6617344	445.1206028186007
1110.0	6.6680862	445.1205130398331
1112.0	6.6749882	445.1204702134399
1113.0	6.6813279	445.12049662643284
1115.0	6.688305	445.12046784256296
1116.0	6.6946277	445.12057725360387
1117.0	6.7008943	445.1206031915137
1118.0	6.7071941	445.12045197356747
1119.0	6.7135379	445.1205336434707
1120.0	6.7198439	445.1205604389421
1121.0	6.7261816	445.1205580958182
1122.0	6.7325336	445.120517270436
1123.0	6.7388587	445.12052121028734
1124.0	6.7451314	445.12063718280876
1125.0	6.7514816	445.1205673317384
1126.0	6.757817	445.1205185232071
1127.0	6.7641292	445.12049793521277
1128.0	6.7705082	445.12055581316577
1129.0	6.7767998	445.12056246098825
1130.0	6.7831563	445.1204155743433
1131.0	6.7894272	445.1205474875776
1132.0	6.7957311	445.12051918499924
1133.0	6.8021352	445.1204825337298
1134.0	6.8084852	445.12053224926257
1135.0	6.8147561	445.1205683728627
1136.0	6.8211061	445.12052014097407
1137.0	6.8273414	445.12056919826114
1138.0	6.833716	445.1206082904001
1139.0	6.839966	445.1205502667101
1141.0	6.8469034	445.1204774115773
1142.0	6.8532368	445.12045969040355
1143.0	6.8595201	445.12054776806355
1144.0	6.8658555	445.1205884931018
1145.0	6.872191	445.1205634028628
1146.0	6.8785098	445.120458558687
1147.0	6.8848744	445.12049393239516
1148.0	6.8912095	445.1205250680573
1149.0	6.8975574	445.12051809296327
1150.0	6.9039093	445.12048737138684
1151.0	6.9102384	445.12056095742497
1152.0	6.9165487	445.1204777590192
1153.0	6.9228927	445.1205729163576
1154.0	6.9293487	445.12048600910606
1155.0	6.9356634	445.12046475993935
1156.0	6.9420364	445.120540815162
1157.0	6.9483551	445.1205379109424
1158.0	6.9547031	445.12050526044095
1159.0	6.9610382	445.1205830503692
1161.0	6.9680505	445.1205636624247
1162.0	6.9743403	445.1204735145995
1163.0	6.9806046	445.1205904545187
1164.0	6.9869525	445.1205613734377
1165.0	6.9933232	445.1204935254735
1167.0	7.0002544	445.1204441523254
1168.0	7.0065961	445.12042398010834
1169.0	7.012919	445.12047945804915
1170.0	7.0192109	445.1204855082428
1171.0	7.025596	445.1204303815697
1172.0	7.0319689	445.1204869403622
1173.0	7.0382732	445.1205512241521
1174.0	7.0446086	445.1205766764769
1175.0	7.050969	445.1204720982614
1176.0	7.0572685	445.12050266653887
1177.0	7.063629	445.1205889810048
1179.0	7.0705706	445.120504419803
1180.0	7.0768748	445.1204583410924
1181.0	7.0832558	445.12045574556146
1182.0	7.0895997	445.1205028306785
1183.0	7.0959017	445.12053750653797
1184.0	7.1022977	445.12045388826397
1185.0	7.1086102	445.1205257188688
1186.0	7.1149165	445.1204704088369
1187.0	7.1212724	445.1205701689837
1188.0	7.1276641	445.1204529504623
1189.0	7.1339305	445.1204874973141
1190.0	7.1402866	445.1205313318195
1191.0	7.1466472	445.12052812455994
1192.0	7.1529555	445.120477973647
1193.0	7.1592617	445.12055139949405
1194.0	7.165597	445.12049049193564
1195.0	7.1719784	445.12046036853224
1196.0	7.1782785	445.1204647385049
1197.0	7.184649	445.1205525163463
1198.0	7.1909677	445.120529460065
1199.0	7.1972779	445.120554754074
1200.0	7.203655	445.1205323859141
1201.0	7.2100217	445.12038002768696
1202.0	7.2162824	445.12051748040403
1203.0	7.2226029	445.1205582859817
1204.0	7.2289654	445.1203965265577
1205.0	7.2353279	445.1204738657142
1206.0	7.241653	445.12045898281855
1207.0	7.2481155	445.1205279067322
1209.0	7.2550839	445.1204432465853
1210.0	7.2613671	445.12053035984184
1211.0	7.2678025	445.12051174125116
1212.0	7.274109	445.120438497357
1213.0	7.2804087	445.12050676490253
1214.0	7.2867668	445.1205237090603
1215.0	7.2931066	445.12046479309964
1216.0	7.2993941	445.1205473079613
1217.0	7.3057814	445.12047627581126
1218.0	7.3122564	445.120497242668
1219.0	7.3185897	445.12051956057235
1220.0	7.3248459	445.1204807077487
1221.0	7.3311793	445.12042051164093
1222.0	7.3375355	445.12048122305765
1223.0	7.3437853	445.12053823085733
1224.0	7.3501789	445.1205131350039
1226.0	7.3571226	445.1204536980078
1227.0	7.3635164	445.12055184631475
1228.0	7.3698083	445.1205209731857
1229.0	7.3762746	445.12046847507787
1230.0	7.3825101	445.1205258906017
1231.0	7.3888892	445.1205267373947
1232.0	7.3952454	445.1205274343839
1233.0	7.4014726	445.12066492803547
1234.0	7.4078705	445.1205407873462
1235.0	7.4142181	445.12042639209784
1236.0	7.4205325	445.1204968094591
1237.0	7.4268013	445.1205132380113
1238.0	7.4332347	445.12050108691597
1239.0	7.4394577	445.1205352210693
1240.0	7.4459075	445.12055091477635
1241.0	7.4522137	445.12054451024557
1242.0	7.4584262	445.120519493343
1243.0	7.4648158	445.12056259357
1244.0	7.4712322	445.12050013153674
1245.0	7.4775138	445.1204762701691
1246.0	7.4839196	445.12045158312947
1247.0	7.4902445	445.1204984522035
1248.0	7.4966344	445.12042655926814
1250.0	7.5036507	445.1205089262649
1251.0	7.510086	445.12048752974465
1252.0	7.5163236	445.1204488545791
1253.0	7.5227548	445.1204018984829
1254.0	7.5290133	445.1204738501012
1255.0	7.5353821	445.1204839058919
1256.0	7.5416821	445.1205134111461
1257.0	7.5479776	445.1205706067621
1258.0	7.5543358	445.1204837943619
1259.0	7.5606961	445.1204549095511
1260.0	7.5670419	445.12045749402915
1261.0	7.5733002	445.1206079887403
1262.0	7.5797939	445.12047750981685
1263.0	7.5860815	445.1205275850116
1264.0	7.5925918	445.1204315370128
1265.0	7.5988438	445.12047360565543
1266.0	7.6051335	445.1204274671331
1267.0	7.6114936	445.120546253011
1268.0	7.6178146	445.120498852309
1269.0	7.6241206	445.12057819851486
1270.0	7.6305872	445.1205329842109
1271.0	7.6368975	445.12052604569294
1272.0	7.6432291	445.12043400823626
1273.0	7.6494601	445.1204590810334
1274.0	7.6558892	445.120431221568
1275.0	7.6622579	445.1204320089274
1276.0	7.6685373	445.12049163051284
1277.0	7.6748601	445.1204958315863
1278.0	7.6812411	445.1204703864437
1279.0	7.6876056	445.12043593659735
1280.0	7.6940117	445.1203519194223
1281.0	7.700293	445.1204526773384
1282.0	7.7065392	445.12047489773914
1283.0	7.7129618	445.1204702057969
1284.0	7.7193554	445.1203867199032
1285.0	7.7256472	445.1204798722639
1287.0	7.7325993	445.1204813938807
1288.0	7.7389847	445.1205657634322
1289.0	7.7453446	445.1204546729935
1290.0	7.7516489	445.12041077809573
1291.0	7.758053	445.12044149685755
1292.0	7.7643176	445.12042045816247
1293.0	7.7706446	445.12051734427007
1294.0	7.7770235	445.12040522164637
1295.0	7.7832758	445.1205322020739
1296.0	7.78968	445.12040689022683
1297.0	7.7960715	445.12041767485994
1298.0	7.8023447	445.1204128128335
1300.0	7.8092943	445.12047474641406
1301.0	7.8156796	445.1205261933621
1302.0	7.8220275	445.12044467061554
1303.0	7.8284254	445.1204226322021
1304.0	7.8347211	445.12052895845807
1305.0	7.8411024	445.1203942397519
1306.0	7.8473189	445.12045322387166
1307.0	7.8537292	445.12042104716244
1308.0	7.860042	445.1203711012725
1309.0	7.8663899	445.12037469207957
1310.0	7.8727275	445.1204522754876
1311.0	7.8790417	445.1205407012558
1312.0	7.8855062	445.12040774268996
1313.0	7.8918812	445.12042626022105
1314.0	7.8981645	445.1203869126692
1315.0	7.9044705	445.1203911798207
1316.0	7.910708	445.12050345714647
1317.0	7.9170934	445.1204102645419
1318.0	7.9233873	445.1204727310274
1319.0	7.9296436	445.12054050959193
1320.0	7.9360728	445.1204421641351
1322.0	7.9430183	445.1204961884293
1323.0	7.9493475	445.12046455448996
1324.0	7.9558161	445.12034387380925
1325.0	7.9621744	445.12040572277346
1326.0	7.9684246	445.12048005917836
1327.0	7.9747764	445.12048104301414
1328.0	7.981091	445.1205029592639
1329.0	7.9874325	445.1204018813803
1330.0	7.9937741	445.1205025713066
1331.0	8.0001077	445.12043925588375
1332.0	8.0064699	445.12040488402477
1333.0	8.0127969	445.12040564123447
1334.0	8.0192094	445.1203898376553
1335.0	8.0254304	445.1205488076998
1336.0	8.0319072	445.12042910333435
1337.0	8.038251	445.1203370043321
1338.0	8.0445488	445.12043375536746
1339.0	8.050857	445.1204842776799
1340.0	8.0572111	445.120504825874
1341.0	8.0636589	445.1204588686249
1342.0	8.0698844	445.12046262582453
1343.0	8.0762944	445.12037761660736
1344.0	8.0825215	445.1204789314223
1345.0	8.0889216	445.1204444508013
1346.0	8.0952154	445.1204179628423
1347.0	8.1016172	445.1204767081084
1348.0	8.1079255	445.1204404908041
1349.0	8.1143129	445.12048467220586
1350.0	8.1206939	445.120452314173
1351.0	8.126969	445.1204432674734
1352.0	8.1332773	445.12052535161644
1353.0	8.1397252	445.1204174266946
1354.0	8.1460149	445.1204404168385
1355.0	8.1522669	445.1205322758025
1356.0	8.1586896	445.12045637527234
1357.0	8.1650086	445.120448815796
1358.0	8.1713565	445.12038126561134
1359.0	8.1778041	445.1204217910434
1360.0	8.184081	445.1204235255819
1361.0	8.1904288	445.1203842779483
1362.0	8.1968185	445.1204938929739
1363.0	8.2031331	445.1204456461112
1364.0	8.2094039	445.120405962524
1365.0	8.2157122	445.1204791790778
1366.0	8.2220872	445.12046554613073
1367.0	8.2284369	445.1204155779726
1368.0	8.2347516	445.1204258384228
1369.0	8.241089	445.12045524511166
1370.0	8.2474555	445.1204520681302
1371.0	8.253768	445.12043093996147
1372.0	8.2601681	445.1204256360552
1373.0	8.2664724	445.1204164610321
1374.0	8.2728346	445.12045278032235
1375.0	8.2792222	445.1204688427594
1376.0	8.2855741	445.1204405355649
1377.0	8.2918471	445.1203644111409
1378.0	8.2981992	445.120441776191
1379.0	8.3044742	445.1203999848176
1380.0	8.3109279	445.1203661850883
1381.0	8.3171883	445.12049158184726
1382.0	8.3235904	445.12050070551385
1383.0	8.3299467	445.1204677355276
1384.0	8.3363487	445.1203592969467
1385.0	8.3425716	445.1204937936919
1386.0	8.3490111	445.1204402672278
1387.0	8.3553132	445.1204816786827
1388.0	8.3616881	445.12041301564904
1389.0	8.3679529	445.1204212242228
1390.0	8.3742546	445.1204621788446
1391.0	8.3806004	445.1204918037402
1392.0	8.3869087	445.12052979655823
1393.0	8.3932067	445.12045435184757
1394.0	8.3996733	445.120409091676
1395.0	8.4059131	445.1205063169597
1396.0	8.4122836	445.1204411440833
1397.0	8.4187002	445.12043308982356
1398.0	8.4249816	445.1204375153856
1399.0	8.4313087	445.12045760589956
1400.0	8.4377003	445.12041414843526
1401.0	8.4440249	445.1204867098574
1402.0	8.4503248	445.1204946730058
1403.0	8.4566084	445.12047201628917
1404.0	8.462973	445.12049795310344
1405.0	8.469298	445.12051042516794
1406.0	8.4755727	445.12046619208786
1407.0	8.4820748	445.1204261907312
1408.0	8.4882644	445.1204568525878
1409.0	8.4948143	445.12041949267376
1410.0	8.5009642	445.12050492497883
1411.0	8.5073745	445.1204687197905
1412.0	8.5136869	445.12045707936227
1413.0	8.5200203	445.1204085603703
1414.0	8.5263745	445.120506220301
1415.0	8.5327246	445.1205073844296
1416.0	8.5390829	445.1204256420234
1417.0	8.5454387	445.12038243004184
1418.0	8.5517908	445.1203744908178
1419.0	8.5581116	445.12040100210015
1420.0	8.5644431	445.1203403292162
1421.0	8.5707574	445.12036751728635
1422.0	8.5769884	445.1205455831646
1423.0	8.5833782	445.1204723012465
1424.0	8.5897905	445.1203974038711
1425.0	8.5961239	445.12036899414375
1426.0	8.6024322	445.1204162351621
1427.0	8.6088884	445.1204408366282
1428.0	8.6152383	445.12039523296903
1429.0	8.6215779	445.120404021577
1430.0	8.6278862	445.12044707796923
1431.0	8.6341527	445.12046558257157
1432.0	8.6404382	445.1204155232277
1433.0	8.6468423	445.12040751789533
1434.0	8.6531568	445.1204387122662
1435.0	8.6595236	445.12046302435
1436.0	8.6658527	445.12041900206657
1437.0	8.6721778	445.1204460711644
1438.0	8.6785566	445.12046560151396
1439.0	8.6849357	445.120441734168
1440.0	8.6912275	445.12043276298624
1441.0	8.6976148	445.1203697271465
1443.0	8.7046088	445.1203793511691
1444.0	8.7109479	445.12051690150525
1445.0	8.7173187	445.12051554815514
1446.0	8.7236938	445.1204361393287
1447.0	8.7299791	445.1204358164036
1448.0	8.7363603	445.12038649968036
1449.0	8.7426811	445.1203520281239
1450.0	8.7489498	445.1205611852382
1451.0	8.7553581	445.1204021743547
1452.0	8.761677	445.12045592452347
1453.0	8.7680021	445.12055282990366
1454.0	8.7743162	445.12047038340376
1455.0	8.7807099	445.12047202010376
1456.0	8.7870911	445.12042804929104
1457.0	8.7933872	445.1204350350095
1458.0	8.7998057	445.12037160566774
1459.0	8.8060456	445.1203522737438
1460.0	8.8123973	445.1204313163834
1461.0	8.8188139	445.1203921477714
1462.0	8.825166	445.12040092565155
1463.0	8.8314599	445.1203868211321
1464.0	8.8377471	445.12051135203234
1465.0	8.8441324	445.1204408465522
1466.0	8.850349	445.1205048874566
1467.0	8.8568219	445.12032232101666
1468.0	8.8631075	445.1204269827446
1469.0	8.8694014	445.12043437498016
1470.0	8.8758968	445.12038849304537
1471.0	8.8820927	445.1204441731024
1472.0	8.8884406	445.1204353091767
1473.0	8.8948175	445.1203924322434
1474.0	8.901207	445.1204816441619
1475.0	8.9075735	445.1204622271053
1476.0	8.9138339	445.12038711265416
1477.0	8.9202466	445.1204990206433
1478.0	8.9265654	445.1204587182444
1479.0	8.9328737	445.12043759771353
1480.0	8.9392067	445.12049373846867
1481.0	8.9456755	445.12037624181033
1482.0	8.9519151	445.12047425893456
1483.0	8.9582401	445.12038953556896
1484.0	8.9645214	445.1204341133129
1486.0	8.9714839	445.12048609874324
1487.0	8.9778335	445.1204196276938
1488.0	8.9841793	445.1204224788103
1489.0	8.9904793	445.12039638311376
1490.0	8.996973	445.1204252499626
1491.0	9.0033772	445.12037636813005
1492.0	9.0095522	445.1203669295914
1493.0	9.0159562	445.120405620764
1494.0	9.022252	445.120461080597
1495.0	9.0285646	445.1202976312907
1496.0	9.034948	445.1204468231423
1497.0	9.0412873	445.12045133278343
1498.0	9.0475996	445.1204958541057
1499.0	9.0539141	445.12038429595486
1500.0	9.060231	445.1205352000199
1501.0	9.0666391	445.12039797885313
1502.0	9.0729185	445.1205056503836
1503.0	9.079285	445.12038773001666
1504.0	9.0856559	445.1203644049004
1505.0	9.0920037	445.12043707428444
1506.0	9.0983806	445.12039651857793
1507.0	9.1046683	445.12038041651107
1508.0	9.1109907	445.1203893195227
1509.0	9.117399	445.1203608905112
1510.0	9.1236785	445.1204835661151
1511.0	9.1300845	445.1203681527336
1512.0	9.1364302	445.12032857875806
1513.0	9.1427469	445.1203925139888
1514.0	9.149099	445.1203938886156
1515.0	9.1554282	445.12036648853746
1516.0	9.161774	445.1204161325587
1517.0	9.1680824	445.12044590543894
1518.0	9.1743923	445.1204455176957
1519.0	9.1808173	445.1204646261255
1520.0	9.1871089	445.12039621870775
1521.0	9.1934238	445.1204429913205
1522.0	9.1998465	445.1203398934797
1523.0	9.206186	445.12041232556527
1524.0	9.2124651	445.1205132210354
1525.0	9.2188047	445.1203309815333
1526.0	9.225134	445.1204909423786
1527.0	9.2314962	445.12043817043104
1528.0	9.237817	445.12042621150346
1529.0	9.2441502	445.1204360358855
1530.0	9.2504649	445.12040804546376
1531.0	9.2568087	445.12044691378856
1532.0	9.2631462	445.1204502964918
1533.0	9.2695294	445.1203246886096
1534.0	9.2758293	445.120407998618
1535.0	9.2821668	445.12035130202014
1536.0	9.2885189	445.1204343583961
1537.0	9.2948899	445.12033239598986
1538.0	9.3011999	445.12035148597624
1539.0	9.3075395	445.1204528210969
1540.0	9.3139789	445.1203285698493
1542.0	9.3209643	445.1204972817941
1543.0	9.3273268	445.1204212360645
1544.0	9.3337184	445.1204001978718
1545.0	9.3399622	445.12049044512446
1547.0	9.3470557	445.12034326755946
1548.0	9.3533892	445.12035003014734
1549.0	9.3596245	445.1203517888784
1550.0	9.3659268	445.12043293117847
1551.0	9.372341	445.1205216179016
1552.0	9.3786578	445.1203789094044
1553.0	9.3849662	445.1204249919127
1555.0	9.3919266	445.12047169498226
1556.0	9.3982263	445.1203780525809
1557.0	9.4047472	445.12035015905445
1558.0	9.4110719	445.12046820638096
1559.0	9.4174053	445.1205380261331
1560.0	9.4237972	445.1205362971498
1561.0	9.4301284	445.1203491246399
1562.0	9.4364884	445.12033376028427
1563.0	9.442799	445.1203917087163
1564.0	9.4491282	445.1204374769169
1565.0	9.4555299	445.12034373382465
1566.0	9.4618157	445.120410434855
1567.0	9.4681466	445.12043459544265
1568.0	9.4744548	445.12041610824326
1569.0	9.4808714	445.120320357443
1570.0	9.4871133	445.120455468116
1571.0	9.4934696	445.12045841801427
1572.0	9.4998484	445.120496591428
1573.0	9.5061609	445.1204695728738
1574.0	9.5124984	445.1204201370984
1575.0	9.5188339	445.1204599614464
1576.0	9.5252611	445.1202833502273
1578.0	9.5322232	445.12041441472843
1579.0	9.5385711	445.1204798243815
1580.0	9.5448732	445.1205072307922
1581.0	9.5512084	445.12042010877974
1582.0	9.5575563	445.1204333378509
1583.0	9.5638667	445.1205441945645
1584.0	9.5703521	445.12033578294603
1585.0	9.5766042	445.1204646570817
1586.0	9.5828832	445.1204392393083
1587.0	9.5892647	445.12053444979756
1588.0	9.5956519	445.12033711906827
1589.0	9.6019998	445.120436817483
1590.0	9.6082956	445.1204050651759
1591.0	9.6146809	445.12042184692746
1592.0	9.6209392	445.1204433238554
1593.0	9.6273121	445.1203638617193
1594.0	9.6337245	445.12026294181396
1595.0	9.6399558	445.1205636522752
1596.0	9.6462871	445.1204345885775
1597.0	9.6525952	445.120495017184
1598.0	9.6589663	445.12040851529065
1599.0	9.6653285	445.1204654441344
1600.0	9.6716243	445.1205290471914
1601.0	9.6780324	445.12040266696744
1602.0	9.684499	445.12032852790975
1603.0	9.6907365	445.120396760554
1604.0	9.6971658	445.12027376303934
1605.0	9.7033615	445.12040368718493
1606.0	9.709647	445.1205398126485
1607.0	9.7159741	445.1203708382161
1608.0	9.7223575	445.12041712936366
1609.0	9.728803	445.120457163003
1610.0	9.7351446	445.12040638158754
1611.0	9.7414612	445.1204878203571
1612.0	9.7477715	445.12034126802257
1613.0	9.7539569	445.1204861567857
1614.0	9.7604361	445.12040303376006
1615.0	9.766684	445.12045859150544
1616.0	9.7731548	445.12032916448567
1617.0	9.7793715	445.12040750365014
1618.0	9.7857069	445.120410065323
1619.0	9.7920257	445.1204777593454
1620.0	9.7983381	445.120429495578
1621.0	9.804671	445.12056195400055
1622.0	9.8111022	445.12036335866077
1623.0	9.8173813	445.1204423567883
1624.0	9.8237544	445.1203979176162
1625.0	9.8300442	445.1204057282474
1626.0	9.8364439	445.1204758838467
1627.0	9.8427334	445.12051812383515
1628.0	9.8491458	445.1203227931455
1629.0	9.8554625	445.12040869154885
1630.0	9.8617916	445.1204159029165
1631.0	9.8681207	445.12045526827075
1632.0	9.8744768	445.12035695300307
1633.0	9.8808184	445.12043540059597
1634.0	9.8871145	445.12048656420035
1635.0	9.8935021	445.1205368692389
1636.0	9.8998705	445.1203645261838
1637.0	9.9061642	445.1203808296373
1638.0	9.9125662	445.12037198092065
1639.0	9.9189557	445.1203493134927
1640.0	9.9252204	445.1203836074742
1641.0	9.9315722	445.1203947472303
1642.0	9.9378929	445.1204879563121
1643.0	9.9442158	445.1203613073302
1644.0	9.950668	445.1202962745283
1645.0	9.956993	445.1204230813534
1646.0	9.9632886	445.12037508088105
1647.0	9.9695575	445.1204605092116
1648.0	9.9759137	445.1205182357231
1649.0	9.9822449	445.12032516457015
1650.0	9.9886406	445.1203637294911
1651.0	9.994968	445.12036192484874
1652.0	10.001332	445.1203558276632
1653.0	10.007628	445.12045850072354
1654.0	10.013999	445.1203523490236
1655.0	10.020309	445.1204184623653
1656.0	10.026663	445.1204615681421
1657.0	10.033022	445.1204617619977
1658.0	10.039295	445.1204406426508
1659.0	10.045645	445.12050070360624
1660.0	10.05198	445.1203750419439
1661.0	10.058324	445.1204186294513
1662.0	10.064671	445.12039462280603
1663.0	10.071082	445.12037108134894
1664.0	10.077359	445.12046186676514
1665.0	10.083763	445.1203266314718
1666.0	10.090063	445.12039357582853
1667.0	10.09639	445.1204820128228
1668.0	10.102692	445.1204424029684
1669.0	10.10905	445.12038410291007
1670.0	10.115392	445.1204654155385
1671.0	10.12175	445.1204276428611
1672.0	10.128108	445.1204460082632
1673.0	10.134394	445.1204901036768
1674.0	10.140723	445.12043557705977
1675.0	10.147094	445.12051126672264
1676.0	10.153414	445.12041009889356
1677.0	10.15974	445.1203841696128
1678.0	10.166171	445.1203483676104
1679.0	10.17251	445.1203956778862
1680.0	10.178758	445.1205224428646
1681.0	10.185295	445.1203343330707
1682.0	10.191439	445.120489711855
1683.0	10.19776	445.1204092924031
1684.0	10.204158	445.1203833390289
1685.0	10.210387	445.1204851525241
1686.0	10.216768	445.12040821253885
1687.0	10.223081	445.12055590565564
1688.0	10.229491	445.12041933414605
1689.0	10.23577	445.1203877964272
1690.0	10.242122	445.12037866199825
1691.0	10.248424	445.1204629918631
1692.0	10.254695	445.1204696844627
1693.0	10.261059	445.1204301573823
1694.0	10.267391	445.1204692698598
1695.0	10.273766	445.1203184514899
1696.0	10.280041	445.1204296488004
1697.0	10.286422	445.1203328877296
1698.0	10.292753	445.1204319801237
1699.0	10.299153	445.12037812896386
1700.0	10.30543	445.12046491371353
1701.0	10.311774	445.1203788238522
1702.0	10.318113	445.12044513926935
1703.0	10.324411	445.12043516388053
1704.0	10.330736	445.12036891783083
1705.0	10.337067	445.1205812317637
1706.0	10.343361	445.1206136547044
1707.0	10.349773	445.1203824881706
1708.0	10.356063	445.1205041225683
1709.0	10.362482	445.12041957605226
1710.0	10.368767	445.1204209610214
1711.0	10.375107	445.12046007557433
1712.0	10.381367	445.1204123404675
1713.0	10.387663	445.12058308405636
1714.0	10.394065	445.12039742396496
1715.0	10.400259	445.1205625672041
1716.0	10.406627	445.1204917238937
1717.0	10.412954	445.1204611037303
1718.0	10.41936	445.12038786019593
1719.0	10.4257	445.12046434578326
1720.0	10.432089	445.12038515475786
1721.0	10.438373	445.1204293263952
1722.0	10.444718	445.120487578951
1723.0	10.451052	445.1203959213418
1724.0	10.45747	445.1204222326709
1725.0	10.463706	445.120417173414
1726.0	10.470085	445.12050785712546
1727.0	10.476372	445.12041128185973
1728.0	10.482668	445.12054464762235
1729.0	10.489112	445.1203559111563
1730.0	10.495364	445.12044042893746
1731.0	10.501652	445.12054537110805
1732.0	10.508066	445.1203556138912
1733.0	10.514287	445.12053009839605
1734.0	10.520651	445.1203942993915
1735.0	10.527016	445.120536135342
1736.0	10.533435	445.12047900238116
1737.0	10.539633	445.12052788675226
1738.0	10.546034	445.12040348879276
1739.0	10.552305	445.12056677151725
1740.0	10.558628	445.1205139476596
1741.0	10.564922	445.12050959227565
1742.0	10.571311	445.1204115575417
1743.0	10.577705	445.12039648248924
1744.0	10.584001	445.1205146914262
1745.0	10.59034	445.1204311952378
1746.0	10.596718	445.12041904568486
1747.0	10.60299	445.12050864416176
1748.0	10.609374	445.1203789638506
1749.0	10.615692	445.12042242249913
1750.0	10.622053	445.1204228066286
1751.0	10.628346	445.1204453691694
1752.0	10.634702	445.12040913928706
1753.0	10.641082	445.12038189115634
1754.0	10.647311	445.1204208435029
1755.0	10.65374	445.1204549653527
1756.0	10.660111	445.1203584617641
1757.0	10.666523	445.1203106506066
1758.0	10.672738	445.12043323569554
1759.0	10.679071	445.12043161087456
1760.0	10.685381	445.1204276226728
1761.0	10.691702	445.12045258655036
1762.0	10.698085	445.1204062506128
1763.0	10.7044	445.12047893903593
1764.0	10.710727	445.12044789011037
1765.0	10.717056	445.1204358926357
1766.0	10.723346	445.1205515874739
1767.0	10.729694	445.12046797106836
1768.0	10.73606	445.1203460397207
1769.0	10.742375	445.12033106823134
1770.0	10.748737	445.12040984567716
1771.0	10.755062	445.1203477401573
1772.0	10.761387	445.1204353776998
1773.0	10.767681	445.1204320480512
1774.0	10.774056	445.1205483036824
1775.0	10.780424	445.1203857958686
1776.0	10.786697	445.1204953249943
1777.0	10.793056	445.12044734172065
1778.0	10.799476	445.12035422995166
1779.0	10.805793	445.1203848427133
1780.0	10.812255	445.1204049409932
1781.0	10.81853	445.12037263353056
1782.0	10.824766	445.12041384712205
1783.0	10.831097	445.1203540657699
1784.0	10.837449	445.1204495870484
1785.0	10.843801	445.12039304366976
1786.0	10.850136	445.12034807432536
1787.0	10.856438	445.12045380982715
1788.0	10.862786	445.12049524339386
1789.0	10.869215	445.12040315846565
1790.0	10.875505	445.12034465272467
1791.0	10.881795	445.12040611149365
1792.0	10.888148	445.1204220656173
1793.0	10.894549	445.1203141869256
1794.0	10.900871	445.12035129050815
1795.0	10.907146	445.12044635670594
1796.0	10.913467	445.12049361999834
1797.0	10.919886	445.1203955602485
1798.0	10.926178	445.12046672212745
1799.0	10.932486	445.1204621188024
1800.0	10.938913	445.12040337491476
1801.0	10.945302	445.12034623806517
1802.0	10.951542	445.1204293671886
1803.0	10.95786	445.12043045883297
1804.0	10.964177	445.1204575050201
1805.0	10.970536	445.1204533217244
1806.0	10.97696	445.1204040178008
1807.0	10.983252	445.120350053181
1808.0	10.989542	445.12055364394854
1809.0	10.995888	445.12048170532347
1811.0	11.002781	445.12040109099553
1812.0	11.009123	445.12049663305544
1813.0	11.015443	445.1205514821039
1814.0	11.021794	445.1204440973683
1815.0	11.028083	445.12055673177355
1816.0	11.034524	445.1204200865123
1817.0	11.04071	445.1205393111264
1818.0	11.047099	445.1203987515045
1819.0	11.053393	445.1204608611396
1820.0	11.059706	445.1204251008788
1821.0	11.066008	445.12035450882513
1822.0	11.072335	445.1203876803751
1824.0	11.079208	445.1204576159782
1825.0	11.085587	445.12043025995007
1826.0	11.091941	445.1203215063702
1827.0	11.098224	445.12049043968756
1828.0	11.104559	445.12046633772314
1829.0	11.110814	445.1205186742311
1830.0	11.117201	445.1205113625277
1831.0	11.123543	445.1205005915004
1832.0	11.129834	445.1204579431743
1833.0	11.136122	445.1204098313937
1834.0	11.142451	445.1204740733921
1835.0	11.148809	445.120444314042
1836.0	11.155138	445.12035169719036
1837.0	11.161374	445.1205257511826
1838.0	11.167676	445.12060299697174
1839.0	11.174055	445.1204512781673
1840.0	11.180367	445.12037087454246
1841.0	11.186688	445.120382271091
1842.0	11.193001	445.1203638772163
1843.0	11.199182	445.1205197413121
1844.0	11.205649	445.12052208124237
1845.0	11.212073	445.12044292008454
1846.0	11.218283	445.12044500610114
1847.0	11.224623	445.1204823991515
1848.0	11.230946	445.1204231411979
1849.0	11.237408	445.12037802746
1850.0	11.243642	445.12033352975055
1851.0	11.250017	445.12045917989224
1852.0	11.256296	445.1204419068006
1853.0	11.26269	445.1203100614668
1854.0	11.268942	445.12045742548156
1855.0	11.275317	445.12049127435347
1856.0	11.281731	445.1203759953293
1857.0	11.287914	445.12047468234493
1858.0	11.294229	445.1204551184257
1859.0	11.300589	445.1203374010208
1860.0	11.307039	445.1203346315963
1861.0	11.313241	445.1204968084917
1862.0	11.319652	445.1203318729294
1863.0	11.325943	445.1203908052556
1864.0	11.332318	445.12032539969454
1865.0	11.338643	445.12035366912045
1866.0	11.344922	445.12039083402027
1867.0	11.351295	445.12038668763756
1868.0	11.357656	445.1203176055505
1869.0	11.364028	445.12036327428444
1870.0	11.370291	445.1204926544325
1871.0	11.376687	445.1203094780395
1872.0	11.382943	445.12043878438476
1873.0	11.38938	445.1203840976893
1874.0	11.395649	445.1203403234362
1875.0	11.401937	445.120460130648
1876.0	11.408365	445.12037948115477
1877.0	11.414834	445.1203736864997
1878.0	11.421122	445.1203439665114
1879.0	11.427334	445.12038135550637
1880.0	11.433736	445.12039345362024
1881.0	11.44002	445.12043426772624
1882.0	11.446282	445.1205041686631
1883.0	11.452669	445.12043263952836
1884.0	11.458994	445.1203639545433
1885.0	11.465363	445.1203668486571
1886.0	11.471721	445.1204385403922
1887.0	11.4781	445.120384800485
1888.0	11.48445	445.1204043692545
1889.0	11.490713	445.12040909859866
1890.0	11.497055	445.12042787157276
1891.0	11.503313	445.12048918817266
1892.0	11.509663	445.12049129787886
1893.0	11.516075	445.12042465550473
1894.0	11.522383	445.12039432151903
1895.0	11.528762	445.120356997564
1896.0	11.535064	445.1204499006743
1897.0	11.541377	445.1204658579127
1898.0	11.547804	445.1203792936544
1899.0	11.554131	445.1204323473453
1900.0	11.560462	445.1203273431692
1901.0	11.56671	445.1204088093528
1902.0	11.573108	445.12037337658603
1903.0	11.579454	445.12046873715207
1904.0	11.585733	445.1203355494005
1905.0	11.592131	445.12033915416896
1906.0	11.598522	445.1204014138562
1907.0	11.604787	445.12046156785453
1908.0	11.611085	445.12036550094933
1909.0	11.617474	445.1203444773814
1910.0	11.62383	445.1203900692939
1911.0	11.630201	445.12032380904026
1912.0	11.636528	445.12043172757797
1913.0	11.64287	445.1203262156813
1914.0	11.649241	445.1204323643558
1915.0	11.655626	445.1203715954863
1916.0	11.661847	445.12037650703047
1917.0	11.668174	445.1203673407415
1918.0	11.674481	445.12032902032104
1919.0	11.680911	445.12039788747757
1920.0	11.687268	445.1203630386291
1921.0	11.693539	445.12047784930843
1922.0	11.699897	445.1203671594335
1923.0	11.706236	445.12035108582006
1924.0	11.712593	445.1204379050572
1925.0	11.719038	445.1203093970196
1926.0	11.725342	445.1204215351818
1927.0	11.731663	445.1204273699014
1928.0	11.737969	445.1203810921523
1929.0	11.744274	445.12042401254035
1930.0	11.750623	445.1203360787224
1931.0	11.757073	445.1203815330828
1932.0	11.763301	445.1203646985801
1933.0	11.769738	445.12030314034786
1934.0	11.775969	445.1204041650689
1935.0	11.782288	445.12038678999374
1936.0	11.788665	445.1203071001038
1937.0	11.794992	445.1203066971472
1939.0	11.801977	445.12035905792095
1940.0	11.8083	445.1203857772801
1941.0	11.814696	445.12035831567607
1942.0	11.821039	445.12027885790025
1943.0	11.827306	445.12036733276017
1944.0	11.833685	445.12033372305166
1945.0	11.840013	445.1203291644633
1946.0	11.846331	445.12035073591267
1947.0	11.852712	445.1202993469829
1948.0	11.859029	445.12042456962314
1949.0	11.865416	445.1203388911064
1950.0	11.871754	445.1203863740077
1951.0	11.878089	445.1202967817796
1952.0	11.884456	445.120397904381
1953.0	11.890812	445.1203012043064
1954.0	11.897183	445.12027614626544
1955.0	11.90346	445.1203918409565
1956.0	11.909731	445.12036728475874
1957.0	11.916101	445.1203497770159
1959.0	11.923095	445.1204092349112
1960.0	11.929399	445.12040811221453
1961.0	11.935783	445.12042669403627
1962.0	11.942174	445.1203838516557
1963.0	11.948566	445.12025982772974
1964.0	11.954832	445.1203654643098
1965.0	11.961124	445.1204122335326
1966.0	11.967422	445.1204754508387
1967.0	11.973843	445.12033577849786
1968.0	11.980188	445.1204372046554
1969.0	11.986501	445.1203902557719
1970.0	11.992886	445.1203770151329
1971.0	11.999209	445.12029759684106
1972.0	12.005501	445.12039274293045
1973.0	12.011844	445.12035077306683
1975.0	12.018609	445.120527988493
1976.0	12.025165	445.1203332498806
1977.0	12.031421	445.12046463708265
1978.0	12.03778	445.12045817736316
1979.0	12.044127	445.1203701193363
1980.0	12.050559	445.12033956361864
1981.0	12.056852	445.1202852916844
1982.0	12.0631	445.12040741439654
1983.0	12.069527	445.1203533025166
1984.0	12.075877	445.1203630420176
1985.0	12.08221	445.12030838841827
1986.0	12.088571	445.12032407238155
1987.0	12.094885	445.1203486496893
1988.0	12.101242	445.1203732700176
1989.0	12.107602	445.12028994096937
1990.0	12.113923	445.12034737296034
1991.0	12.120344	445.12024987380664
1992.0	12.126629	445.1203477457762
1993.0	12.132837	445.1204618000229
1994.0	12.139256	445.1203356189253
1995.0	12.14556	445.12032472756493
1996.0	12.15191	445.1204899228594
1997.0	12.158374	445.12025363877467
1998.0	12.164664	445.12039349321236
1999.0	12.171068	445.1203870879184
2000.0	12.177416	445.1203466328867
2001.0	12.183812	445.1201822546586
2002.0	12.190099	445.1202711826878
2003.0	12.19636	445.1204041021614
2004.0	12.202743	445.1203034160687
2005.0	12.209149	445.1203020533499
2006.0	12.215409	445.1203485897916
2007.0	12.221818	445.1202989294423
2008.0	12.228109	445.12026735794706
2009.0	12.234501	445.1202883994969
2010.0	12.240816	445.12037433405175
2011.0	12.24727	445.12029668269287
2012.0	12.253466	445.12042574783345
2013.0	12.259741	445.1203992680964
2014.0	12.266143	445.1203762995453
2015.0	12.27254	445.1203381331254
2016.0	12.27892	445.12024585282427
2017.0	12.285176	445.1203071664895
2018.0	12.291498	445.1203305230195
2019.0	12.297949	445.12024388730964
2020.0	12.304213	445.12030920822554
2021.0	12.31053	445.1203305111291
2022.0	12.316921	445.12023409593553
2023.0	12.323069	445.1204692112507
2024.0	12.329494	445.1203175064519
2025.0	12.335929	445.1203431718831
2026.0	12.342208	445.1203137645369
2027.0	12.348629	445.12033721481197
2028.0	12.35506	445.1203255552661
2029.0	12.361386	445.12021476512916
2030.0	12.367577	445.12039196935064
2031.0	12.374067	445.120234586741
2032.0	12.380252	445.1203005672841
2033.0	12.386683	445.12021599908456
2034.0	12.393017	445.12028648977986
2035.0	12.399339	445.1202758697362
2036.0	12.405658	445.12039966154543
2037.0	12.412145	445.1203346317918
2038.0	12.418481	445.1203448559324
2039.0	12.424764	445.1202458336307
2040.0	12.430983	445.12037807805916
2041.0	12.437498	445.1202207007669
2043.0	12.444693	445.1202286215614
2044.0	12.451033	445.12021310940435
2045.0	12.457214	445.12039757250955
2046.0	12.46357	445.12034411160226
2047.0	12.469914	445.1202518839662
2048.0	12.476333	445.12031571731353
2049.0	12.482572	445.12028716658335
2050.0	12.488785	445.1204669480874
2051.0	12.495368	445.1202465319711
2052.0	12.501745	445.12028437249245
2053.0	12.508084	445.1204295973321
2054.0	12.514424	445.12037256861475
2055.0	12.520764	445.120277784497
2056.0	12.527105	445.12037826030206
2057.0	12.533382	445.1202783299482
2058.0	12.53977	445.12027518113746
2059.0	12.546026	445.1202936600238
2060.0	12.55243	445.12023342018523
2061.0	12.558692	445.1203194222631
2062.0	12.564961	445.12035175814964
2063.0	12.571371	445.12034837612526
2064.0	12.57769	445.12037831903086
2065.0	12.584019	445.12035383876554
2066.0	12.590507	445.12034271130136
2067.0	12.596861	445.120340206067
2068.0	12.6032	445.12021217271433
2069.0	12.609484	445.12030771132504
2070.0	12.615784	445.12035363281876
2071.0	12.622129	445.1203258167778
2072.0	12.628481	445.1203368691433
2073.0	12.634885	445.1202113240486
2074.0	12.6411	445.12038820983236
2075.0	12.647371	445.12039672186154
2076.0	12.653827	445.1203288114133
2077.0	12.66029	445.12020802730655
2078.0	12.666621	445.12021959515437
2079.0	12.672956	445.12021791111164
2080.0	12.679319	445.1202967789636
2081.0	12.685631	445.1202562746075
2082.0	12.691906	445.1203609190497
2083.0	12.698302	445.12031810692923
2084.0	12.704668	445.1202763658953
2085.0	12.711037	445.12035981007034
2086.0	12.717379	445.12030960864496
2087.0	12.723679	445.120232019488
[truncated: 4,575 more rows]
