# Supplementary material for: RawBeans: A Simple, Vendor-Independent, Raw-Data Quality-Control Tool
Source: J Proteome Res. 2021 Mar 4;20(4):2098–104. doi: 10.1021/acs.jproteome.0c00956 (PMC8041395; doi:10.1021/acs.jproteome.0c00956)
Supplement: Supplementary file 1 — pr0c00956_si_002.zip [file pr0c00956_si_002.zip › RawBeans_report/resources/QEP2LC6_HeLa_50ng_251120_07-mass-deviation-matrix.tsv]

scan	retention	445.12003
1.0	0.0029592143	445.11979104407106
2.0	0.009748831	445.1196895081716
3.0	0.016052714	445.1196484153729
4.0	0.022371263	445.1195953942928
5.0	0.028729549	445.11950688435473
6.0	0.035077781	445.11953835611035
7.0	0.04143408	445.1195011791409
8.0	0.047831979	445.1194708830818
9.0	0.054194064	445.1193558592662
10.0	0.060604464	445.1194357577089
11.0	0.066952362	445.11941120777976
12.0	0.073300229	445.11952854637656
13.0	0.079756445	445.11975184668296
14.0	0.086102214	445.119730664266
15.0	0.092443695	445.1196511433334
16.0	0.098791546	445.11963136607733
17.0	0.10513748	445.1198433734187
18.0	0.11149162	445.11988443961013
19.0	0.11783323	445.1198935906855
20.0	0.12418318	445.11986226072935
21.0	0.13052273	445.1198276864402
22.0	0.13686643	445.1195540553739
23.0	0.14321221	445.1196135764507
24.0	0.14956218	445.11945464981994
25.0	0.15590363	445.1194601594787
26.0	0.1622536	445.1197217125118
27.0	0.1685912	445.11980524727755
28.0	0.17493491	445.1198436829292
29.0	0.18128277	445.1197843127779
30.0	0.18762856	445.11976210065836
31.0	0.19397435	445.11974976738907
32.0	0.20032013	445.11984347627237
33.0	0.20666591	445.119764624495
34.0	0.21300961	445.119788741972
35.0	0.21935316	445.1198013666952
36.0	0.22569686	445.1198083655175
37.0	0.23204265	445.11981179287426
38.0	0.23838651	445.1198570938306
39.0	0.2447323	445.11978491371764
40.0	0.2510781	445.1197867290377
41.0	0.2574218	445.1198922713577
42.0	0.26376758	445.1194548225195
43.0	0.27011336	445.11947807056197
44.0	0.27645706	445.11944039849357
45.0	0.28280285	445.11947799480674
46.0	0.2891464	445.1195492647342
47.0	0.29549225	445.11944496699
49.0	0.30268793	445.1194744926948
50.0	0.30902746	445.11941603531164
51.0	0.31536703	445.1193853670725
52.0	0.32170463	445.11929955851724
53.0	0.32804625	445.1193705982285
54.0	0.3343858	445.11919094309036
55.0	0.34072531	445.1192578475615
56.0	0.34706903	445.11902668414035
57.0	0.35341065	445.12114067712866
58.0	0.35976058	445.1189728854637
59.0	0.36610016	445.1189963443179
60.0	0.3724395	445.1189339414729
61.0	0.37877905	445.11893818533156
62.0	0.38512085	445.1190239493821
63.0	0.39146035	445.119075857148
64.0	0.39780198	445.11909385091
65.0	0.40414153	445.1189500760229
66.0	0.41048313	445.12112581341785
67.0	0.41682475	445.1211247141205
68.0	0.42316428	445.1189568705995
69.0	0.42951008	445.12110970860533
70.0	0.43584945	445.1210820164577
71.0	0.44219731	445.12100369771997
72.0	0.44853286	445.1189829781175
73.0	0.45488282	445.1189419175771
74.0	0.46121401	445.1190356506195
75.0	0.4675577	445.12110572323843
76.0	0.47389932	445.1210798512767
77.0	0.48024096	445.1210910867154
78.0	0.4865785	445.1210947107145
79.0	0.4929221	445.1209445354212
80.0	0.49925941	445.1189374225495
81.0	0.50560311	445.1189679075385
82.0	0.5119407	445.1208916395078
83.0	0.51828651	445.1209092234642
84.0	0.52462398	445.120950825293
85.0	0.53096977	445.11909110822376
86.0	0.53731555	445.1191667193521
87.0	0.54365716	445.1190257516201
88.0	0.54999668	445.1210657358296
89.0	0.5563383	445.1209059796477
90.0	0.56267768	445.1208985354978
91.0	0.56901721	445.1211105414856
92.0	0.57535692	445.12088284852837
93.0	0.58169853	445.12084799906245
94.0	0.58804016	445.1209586634344
95.0	0.59438176	445.12088993647313
96.0	0.6007213	445.12089679025075
97.0	0.60706293	445.1209289728142
98.0	0.61340456	445.1210979801816
99.0	0.61974616	445.1209098155279
100.0	0.62608553	445.1209268776884
101.0	0.63242508	445.1210627581155
102.0	0.63876461	445.1209658055529
103.0	0.64510638	445.1209939151926
104.0	0.651448	445.12105417770965
105.0	0.65778963	445.1209807067163
106.0	0.66412918	445.12092321462455
107.0	0.67047288	445.12086798731553
108.0	0.67681448	445.12094937545
109.0	0.68315612	445.1209005943603
110.0	0.68949343	445.1209045014954
111.0	0.69583293	445.1190944915129
112.0	0.70217248	445.12106707123326
113.0	0.70851217	445.120956806233
114.0	0.71485173	445.12095696327987
115.0	0.72119331	445.120989728875
116.0	0.72753493	445.1209684743259
117.0	0.73387656	445.1210159317709
118.0	0.74022235	445.1210944323231
119.0	0.74656398	445.1208708079223
120.0	0.75290975	445.12090644389986
121.0	0.75924706	445.12088832250987
122.0	0.76559495	445.12098673617913
123.0	0.77185336	445.1208250502357
124.0	0.77826791	445.12083910411144
125.0	0.78459703	445.1209299982227
126.0	0.79085321	445.120854571887
127.0	0.79723025	445.12078962398454
128.0	0.8035302	445.1208223495559
129.0	0.80997391	445.12081889930425
130.0	0.81631555	445.12106852701777
131.0	0.82265495	445.1209868502368
132.0	0.82899863	445.1207897014667
133.0	0.83533206	445.1210421675635
134.0	0.8416737	445.12091309296284
135.0	0.84794863	445.120923995325
136.0	0.85429441	445.1209034101297
137.0	0.86063811	445.1208430174897
138.0	0.86701308	445.1209523528449
139.0	0.87330886	445.12093265586475
140.0	0.8797151	445.12096954414403
141.0	0.88605446	445.12088521979365
142.0	0.89234191	445.1208998968978
143.0	0.89872118	445.1208762862718
144.0	0.90505238	445.12082673117015
145.0	0.91142108	445.12089720230983
146.0	0.91761893	445.1208588074366
147.0	0.92403556	445.1208828135549
148.0	0.9303647	445.1207735831822
149.0	0.93667088	445.1208886436958
150.0	0.943075	445.1207956790609
151.0	0.94946023	445.1211322307922
152.0	0.95579977	445.1208703827429
153.0	0.96213113	445.12084843135676
154.0	0.96848316	445.1208792050643
155.0	0.97480603	445.12085548883044
156.0	0.98114141	445.1208482799444
157.0	0.9874351	445.12088355012844
158.0	0.9938538	445.1208835722526
159.0	1.0001933	445.1208259078884
160.0	1.0065079	445.12090101257616
161.0	1.0128764	445.120911415914
162.0	1.0191806	445.12089635444073
163.0	1.025512	445.12088503324287
164.0	1.0318097	445.12094565534375
165.0	1.0382347	445.1210948463274
166.0	1.044568	445.12084001614943
167.0	1.0509201	445.1207985154677
168.0	1.0571887	445.1208796602557
169.0	1.0635367	445.12086311526576
170.0	1.0698553	445.12088330682127
171.0	1.076274	445.12090090506786
172.0	1.0825967	445.120920000558
173.0	1.0889675	445.1209428067192
174.0	1.095301	445.1208126422593
175.0	1.1016051	445.1207849007803
176.0	1.1078571	445.12090479949893
177.0	1.1143071	445.12088857478807
178.0	1.1206591	445.1209401853937
179.0	1.1268551	445.1209173763158
180.0	1.1332069	445.12086710316856
181.0	1.139653	445.1207854046197
183.0	1.1467589	445.1208619496804
184.0	1.1530964	445.1208242811426
185.0	1.159442	445.12089794966545
186.0	1.1658732	445.1208494328939
187.0	1.1721962	445.12088028391895
188.0	1.1785524	445.12081686786377
189.0	1.1848774	445.1209244363679
190.0	1.1911753	445.1209052315945
191.0	1.1975211	445.12082649541577
192.0	1.2039356	445.1207899747403
193.0	1.210246	445.12093582064415
194.0	1.2166147	445.12092218671387
195.0	1.2229394	445.120847912372
196.0	1.229279	445.12084057773546
197.0	1.2355935	445.1207954252683
198.0	1.2419166	445.12093355875925
199.0	1.2482623	445.1209349364313
200.0	1.2546206	445.1208452985294
201.0	1.2609122	445.12098870046304
202.0	1.2672435	445.1208090913578
203.0	1.2735437	445.1209709861769
204.0	1.2799913	445.12085225951483
205.0	1.2864455	445.1210506263617
206.0	1.292791	445.12095883806927
207.0	1.2991097	445.12086385492523
208.0	1.3053327	445.12086134721324
209.0	1.3116367	445.1209333908238
210.0	1.3179514	445.1208506422841
211.0	1.3242743	445.12084622272914
212.0	1.3306264	445.12089786251704
213.0	1.336999	445.12077781319044
214.0	1.3433325	445.12088649761
215.0	1.3497345	445.1209759582427
216.0	1.3560843	445.12100159563516
217.0	1.3625114	445.1208469565003
218.0	1.3687718	445.12084731899034
219.0	1.3751156	445.1209166026864
220.0	1.3815239	445.1208632617691
221.0	1.3877654	445.12086012494996
222.0	1.3941841	445.12093954154216
223.0	1.4004987	445.1208508719802
224.0	1.4068757	445.1209719102705
225.0	1.4131673	445.12107712912945
226.0	1.4196171	445.12091338046116
227.0	1.4259567	445.1210576099395
228.0	1.4323005	445.1208507541134
229.0	1.4386422	445.1208916138404
230.0	1.4449505	445.12093573856026
231.0	1.4513004	445.1209364265361
232.0	1.4574856	445.1208343144711
233.0	1.4637567	445.1208472305743
234.0	1.4700858	445.1208652282831
235.0	1.4764422	445.1209735287817
236.0	1.4828125	445.1208474133504
237.0	1.4891354	445.1209175069733
238.0	1.4956084	445.1207930270147
239.0	1.5018232	445.1209953697023
240.0	1.5081564	445.12091365316485
241.0	1.5147333	445.12086343088123
242.0	1.5209311	445.12091857873895
243.0	1.5272728	445.12084358456934
244.0	1.5336623	445.1209132835059
245.0	1.5399477	445.12081808237986
246.0	1.5463475	445.1207891285702
247.0	1.552635	445.1209740818343
248.0	1.5590392	445.12084970017514
249.0	1.5653996	445.1208948577223
250.0	1.5715912	445.12084683039006
251.0	1.5779973	445.1209407631203
252.0	1.584341	445.12079063561436
253.0	1.5907306	445.1208859369524
254.0	1.5970514	445.12091196996283
255.0	1.6033722	445.1209237355005
256.0	1.609793	445.1209136761336
257.0	1.6161365	445.1209087117383
258.0	1.6223886	445.1208657525353
259.0	1.6287055	445.12098354146576
260.0	1.635043	445.12099706542983
261.0	1.6414055	445.12084768056997
262.0	1.6477722	445.1209270239523
263.0	1.6540989	445.12092325034826
264.0	1.6604925	445.12084716777133
265.0	1.666799	445.1209331612598
266.0	1.6731883	445.1209767578355
267.0	1.6795278	445.12094012747684
268.0	1.685809	445.12083034430566
269.0	1.6921091	445.1208814294829
270.0	1.6985028	445.1209076453504
271.0	1.7049131	445.12091435582676
272.0	1.7111946	445.12089064067897
273.0	1.7174901	445.12087413991173
274.0	1.7238109	445.1209537223663
275.0	1.7301651	445.12095160212687
276.0	1.7365045	445.12100190192274
277.0	1.7428565	445.1207744149212
278.0	1.749219	445.1209452627474
279.0	1.7555127	445.1208567444657
280.0	1.7619752	445.12083286901077
281.0	1.7682668	445.120909566183
282.0	1.7745294	445.12077923669455
283.0	1.7809353	445.1209181978867
284.0	1.7872623	445.1208697101879
285.0	1.7935812	445.12078977764463
286.0	1.7998625	445.1208678108989
287.0	1.806156	445.1208866731332
288.0	1.8124706	445.120938083387
289.0	1.8187956	445.1209677556293
290.0	1.8252539	445.12089391395455
291.0	1.8315101	445.12092226457816
292.0	1.8377893	445.12096264313453
293.0	1.8441289	445.12094900979776
294.0	1.8505039	445.12077409009464
295.0	1.8568307	445.12098652933673
296.0	1.8632348	445.12091964957716
297.0	1.8697472	445.120809412767
298.0	1.8758305	445.12081684506796
299.0	1.8821808	445.1208856592747
300.0	1.8884784	445.12085068161525
301.0	1.8947992	445.1208754992619
302.0	1.901143	445.12088314893833
303.0	1.9075803	445.12076599038846
304.0	1.9139865	445.121001371721
305.0	1.920174	445.1208160932776
306.0	1.9264717	445.120860274089
307.0	1.9327425	445.1209570974492
308.0	1.9390759	445.1209864193933
309.0	1.9454449	445.1208811002132
310.0	1.9518362	445.12094909623994
311.0	1.9581362	445.1209120761878
312.0	1.9645112	445.120910556819
313.0	1.9709132	445.1209292864412
314.0	1.9771842	445.12081083934805
315.0	1.9834363	445.12090060375067
316.0	1.9897462	445.1210724184877
317.0	1.9961129	445.1209764679781
318.0	2.0024256	445.1209584945119
319.0	2.0090275	445.1208852081286
320.0	2.0153233	445.12089927068126
321.0	2.0216879	445.1208631772865
322.0	2.0279565	445.1209775057779
323.0	2.0343273	445.1209350776755
324.0	2.0405149	445.1208336614034
325.0	2.0468483	445.12097352432187
326.0	2.0532668	445.1209809749341
327.0	2.0595686	445.12097892202684
328.0	2.0658103	445.12093044916645
329.0	2.0721187	445.12106589333087
330.0	2.0785456	445.12077045958466
331.0	2.0848564	445.1209198687068
332.0	2.0911623	445.12082709875506
333.0	2.0974852	445.12088299422373
334.0	2.1037894	445.1209617520317
335.0	2.1101228	445.1207934534198
336.0	2.1164807	445.1209764702573
337.0	2.1228328	445.1208940552917
338.0	2.1290973	445.1208647207805
339.0	2.1354621	445.12087780176995
340.0	2.1418246	445.12092597332764
341.0	2.14816	445.12089058471486
342.0	2.1545059	445.1209319797349
343.0	2.1608409	445.12091575708513
344.0	2.1671472	445.1208950753631
345.0	2.1734368	445.1209316449838
346.0	2.1796845	445.1209599021534
347.0	2.1860178	445.1209225721925
348.0	2.1923032	445.12097095842927
349.0	2.198674	445.1208955917571
350.0	2.2049949	445.12099068049594
351.0	2.2112761	445.1209398295857
352.0	2.2176178	445.12101241815276
353.0	2.2239512	445.1209316921943
354.0	2.2302883	445.12080220206025
355.0	2.2365194	445.121031371524
356.0	2.2428256	445.12100677499586
357.0	2.2491343	445.12098057111393
358.0	2.2554612	445.120974032373
359.0	2.2618173	445.12094830738226
360.0	2.2681964	445.12092077307904
361.0	2.2745006	445.12089166749774
362.0	2.2810005	445.12091429831446
363.0	2.2872025	445.1209501030682
364.0	2.2935046	445.1209198587799
365.0	2.2998314	445.1210573291767
366.0	2.3062002	445.1209491240339
367.0	2.3124775	445.1208716472061
368.0	2.3187671	445.1208332460193
369.0	2.3251689	445.12088924444424
370.0	2.3315793	445.12083785345226
371.0	2.337773	445.12089150168146
372.0	2.3441022	445.12097455298283
373.0	2.3504335	445.12084796928053
374.0	2.3567124	445.1208945956242
375.0	2.3630393	445.1208912699598
376.0	2.3693101	445.1209695815458
377.0	2.3756415	445.120909748687
378.0	2.3819061	445.1209175121886
379.0	2.3882062	445.12098091740074
380.0	2.3944916	445.12096594584756
381.0	2.4008705	445.12095645907976
382.0	2.4072037	445.1209769368455
383.0	2.4135101	445.12090262024776
384.0	2.4198286	445.1209533904532
386.0	2.4266369	445.1210232318996
387.0	2.4329326	445.12093422983907
388.0	2.4391805	445.1209852012545
390.0	2.4460138	445.12094529928817
391.0	2.4521995	445.12097484261596
392.0	2.4584369	445.1209139384293
393.0	2.4647283	445.12098061345495
394.0	2.4710117	445.1210174726106
396.0	2.4778096	445.12095502969487
397.0	2.4840638	445.12099331687557
398.0	2.4903492	445.1209514453722
399.0	2.4968489	445.1209040861014
400.0	2.5031112	445.12097160281076
401.0	2.509405	445.1209705068833
402.0	2.5156948	445.1209516546045
403.0	2.522051	445.1209536821879
404.0	2.5283257	445.1210254922539
405.0	2.534634	445.12098224821995
406.0	2.5409945	445.1209467909248
407.0	2.5472258	445.12100499607857
408.0	2.5535716	445.1209958643051
409.0	2.5598734	445.12098398138664
410.0	2.5661795	445.12095055391353
411.0	2.5724546	445.1208716315578
412.0	2.5788379	445.1208936803301
413.0	2.5850567	445.1208603597125
414.0	2.591365	445.12096838618464
416.0	2.598244	445.1209605284546
417.0	2.6044731	445.1208345570209
418.0	2.6107711	445.1209029446733
419.0	2.6170941	445.1209561491393
420.0	2.6233878	445.1208735842935
421.0	2.6296769	445.1209477289345
422.0	2.6360081	445.120955328315
423.0	2.6423166	445.1208698307755
424.0	2.6486104	445.1208409827745
425.0	2.6548792	445.1209071791095
426.0	2.6612102	445.1210044603971
427.0	2.6674789	445.1210144163425
428.0	2.6738747	445.12101051978624
429.0	2.6800643	445.1209967778392
430.0	2.6863787	445.12099790683527
431.0	2.6926578	445.120896879807
432.0	2.6990307	445.12092770065505
433.0	2.7052703	445.12095535733215
434.0	2.7116724	445.1209301769154
435.0	2.7179891	445.12088919738795
436.0	2.724337	445.12103517028373
437.0	2.7306349	445.120910015984
438.0	2.7368555	445.1209720747725
439.0	2.7431511	445.12092962628157
440.0	2.7495532	445.1208532093628
441.0	2.7558242	445.12094603896014
442.0	2.7622326	445.12087758600927
444.0	2.7692342	445.1209109091404
445.0	2.7754323	445.1209133175344
446.0	2.781674	445.12102437425506
447.0	2.7880071	445.1209430615973
448.0	2.7942115	445.1210092507918
449.0	2.8004779	445.12103431665514
450.0	2.8067612	445.12095865293855
451.0	2.8130777	445.1209423858384
452.0	2.819361	445.1210707821952
453.0	2.8256654	445.1208919645305
454.0	2.8320172	445.12087324983776
455.0	2.8383506	445.12102602231613
456.0	2.8446214	445.1208680385704
457.0	2.8509214	445.12096450475207
458.0	2.8572587	445.1209977022582
459.0	2.8636068	445.12093215007724
460.0	2.8698064	445.1209035657816
461.0	2.8761355	445.1208907921797
462.0	2.8824878	445.12093849989805
463.0	2.8886336	445.1208810639171
464.0	2.8948816	445.1208202145616
465.0	2.9011274	445.12089051500755
466.0	2.9073875	445.1208624215452
467.0	2.913625	445.1208750864548
468.0	2.9199207	445.1209179615977
469.0	2.9261498	445.1208639223981
470.0	2.9324501	445.1209129410116
471.0	2.9387167	445.1209929256346
472.0	2.9450351	445.1208996199857
473.0	2.9512831	445.1210018071556
474.0	2.9575289	445.1209996671872
475.0	2.9638248	445.1209292683725
476.0	2.970062	445.1210169629581
477.0	2.9763639	445.11895776267437
478.0	2.9826557	445.1210402416456
479.0	2.988987	445.1210074227634
480.0	2.9952537	445.12091972400293
481.0	3.0015599	445.12100937805286
482.0	3.0078933	445.1209109436287
483.0	3.0141993	445.1209435843869
484.0	3.0204305	445.1208021378829
489.0	3.0315992	445.1209075562051
490.0	3.0377449	445.12079815537396
501.0	3.0572573	445.11895464175547
512.0	3.0772324	445.12076321324435
516.0	3.0870426	445.1208791775501
517.0	3.0932757	445.1209353061981
518.0	3.0995589	445.12091095221035
519.0	3.1058569	445.12088841647517
520.0	3.1121694	445.1210274058894
521.0	3.1184943	445.1210724635551
522.0	3.1249276	445.12111119723573
523.0	3.1312317	445.12098930581635
524.0	3.13754	445.12100418357306
525.0	3.1438129	445.1210019522723
526.0	3.1500544	445.1210257131175
527.0	3.1563919	445.12095928152394
528.0	3.1627585	445.12099716984557
529.0	3.1690897	445.1210173041729
530.0	3.175346	445.1208734753188
531.0	3.1817189	445.1209872432085
532.0	3.1880315	445.12106770880854
533.0	3.1943291	445.1210820714294
534.0	3.2006145	445.1209296451113
535.0	3.2070124	445.1210603919223
536.0	3.2133726	445.12096279386446
537.0	3.219656	445.1209167979208
538.0	3.2259291	445.1209354299432
539.0	3.2322	445.12091365841354
540.0	3.2384913	445.1209755572201
541.0	3.2449267	445.12090020442884
542.0	3.2512205	445.12098627973944
543.0	3.2575726	445.12099435613845
544.0	3.2637893	445.1210267714832
545.0	3.2701805	445.1209528435203
546.0	3.2765096	445.12094607474035
547.0	3.2827974	445.1210076001156
548.0	3.2890805	445.1210010816948
549.0	3.2953555	445.12093841491554
550.0	3.3016783	445.12095806479505
551.0	3.3080075	445.12090543828685
552.0	3.3143262	445.1208597574325
553.0	3.320695	445.1208811421603
554.0	3.3270138	445.12069366240087
555.0	3.3332884	445.12077738008094
556.0	3.3396133	445.12069190634026
557.0	3.346001	445.12062569354237
558.0	3.3522071	445.1207455465294
559.0	3.3586509	445.12070567147407
560.0	3.3650883	445.1206016678278
561.0	3.371432	445.1206007736511
562.0	3.377632	445.1205562956966
563.0	3.3840298	445.1205072491694
564.0	3.3903466	445.1205792527231
565.0	3.3967608	445.12048000013453
566.0	3.4031441	445.120493688677
567.0	3.4093609	445.1204825586909
568.0	3.415686	445.1205130918926
569.0	3.4220878	445.12046737386305
570.0	3.428542	445.1203952068751
571.0	3.4347505	445.12051935810683
572.0	3.4411022	445.1205140131608
573.0	3.4474877	445.12051970864053
574.0	3.4537896	445.12048217765744
575.0	3.4601438	445.12043211663115
576.0	3.4664646	445.12047943755294
577.0	3.4728979	445.12043258309666
578.0	3.4792562	445.12044527953697
579.0	3.4855312	445.1203364012731
580.0	3.4918125	445.120468366394
581.0	3.498181	445.12044494758356
582.0	3.5046039	445.12050668986114
583.0	3.5109289	445.1203508753387
584.0	3.5173247	445.12044881573803
585.0	3.5236557	445.1203791308632
586.0	3.5299932	445.12037424178703
587.0	3.5362348	445.1203708802159
588.0	3.5425891	445.12036697038013
589.0	3.549039	445.1203365724545
590.0	3.5553661	445.12031558427566
591.0	3.5615433	445.1204490270691
592.0	3.5679471	445.12033437070704
593.0	3.5743034	445.1204313384178
594.0	3.580695	445.1203093556089
595.0	3.5869428	445.1203030322319
596.0	3.5933344	445.1204066121046
597.0	3.5996926	445.12041751225297
598.0	3.6060219	445.12030082292927
599.0	3.6123427	445.1204565934707
600.0	3.6186531	445.120415946783
601.0	3.6249822	445.12041217434097
602.0	3.6313301	445.1203456770498
603.0	3.6377259	445.1203615645604
604.0	3.6439154	445.1204810823974
605.0	3.6503069	445.1203124042254
606.0	3.6567153	445.120287581917
607.0	3.6631297	445.12035288728777
608.0	3.6694756	445.12036745117564
609.0	3.6757423	445.1203008279726
610.0	3.6821214	445.120364322748
611.0	3.6884796	445.12026643610335
612.0	3.6946984	445.1203944653099
613.0	3.7011337	445.12035502366194
614.0	3.7073586	445.12049596508996
615.0	3.7137836	445.12035618830544
616.0	3.7200856	445.1203114403342
617.0	3.7263835	445.12045636802844
618.0	3.7327959	445.1203409254015
619.0	3.7390856	445.1204269957076
620.0	3.7453772	445.1204754995874
621.0	3.7516772	445.1203731746223
622.0	3.758071	445.120522317154
623.0	3.7644273	445.1203203557762
624.0	3.7706898	445.1204301643301
625.0	3.7770289	445.12041911643104
626.0	3.7833809	445.12037373648684
627.0	3.7897392	445.12038618697864
628.0	3.7960249	445.12038220506633
629.0	3.802402	445.1204339034851
630.0	3.8088058	445.1204084777602
631.0	3.8151515	445.1202422838605
632.0	3.8213871	445.1204685717526
633.0	3.8277225	445.1204957476406
634.0	3.8341098	445.120387289714
635.0	3.8405098	445.1203552032642
636.0	3.8467534	445.12030733763527
637.0	3.8530054	445.12046288335387
638.0	3.8594889	445.12033665017765
639.0	3.8656327	445.1204499647851
640.0	3.8720056	445.12041901935186
641.0	3.8782886	445.120490548049
642.0	3.8846282	445.12044261455196
643.0	3.8908843	445.12045030033113
644.0	3.89727	445.1204702787826
645.0	3.9036384	445.1204896302642
646.0	3.9098966	445.12046856398536
647.0	3.9161925	445.1204138483598
648.0	3.9224655	445.1204457127815
649.0	3.9287509	445.1204707085677
650.0	3.935053	445.12046743293325
651.0	3.9413695	445.1204372919878
652.0	3.9476028	445.1205240218089
653.0	3.9538881	445.1204559733458
654.0	3.9602192	445.1203911610036
656.0	3.9669088	445.1205494745795
657.0	3.9733192	445.1204208928106
658.0	3.9795608	445.1205599301754
659.0	3.9858379	445.12054058931557
660.0	3.9920692	445.12052889098635
661.0	3.9984108	445.12052027308926
662.0	4.0046858	445.12052518595067
663.0	4.0109567	445.12044724759863
664.0	4.0172334	445.1205660545997
665.0	4.0234937	445.1206173430438
666.0	4.0298166	445.12042919413824
667.0	4.0360585	445.12052577332224
668.0	4.0423752	445.12036376935094
669.0	4.0486103	445.12050738183603
670.0	4.054879	445.120503516947
671.0	4.0611353	445.1204921543987
672.0	4.0673999	445.12049829962604
673.0	4.0736059	445.1206174069401
674.0	4.0799267	445.12054727656704
675.0	4.0863371	445.12043125917336
676.0	4.0926163	445.12053378094845
677.0	4.0989746	445.12042274230953
678.0	4.1050372	445.12065148620144
679.0	4.1113789	445.12050426291427
680.0	4.1176247	445.12054478841884
681.0	4.1238743	445.12052520869577
682.0	4.1301658	445.1205283517649
683.0	4.1364158	445.1204636083597
684.0	4.1427327	445.1205167502811
685.0	4.1489432	445.120540646813
686.0	4.1552137	445.12057205330365
687.0	4.161472	445.1205352472987
688.0	4.1677574	445.12045909242795
689.0	4.1739678	445.1206097986083
690.0	4.1801989	445.1205932693708
691.0	4.186503	445.12046701041146
692.0	4.1927592	445.1205125927348
693.0	4.1990196	445.12051580196834
694.0	4.2052884	445.1206223415724
695.0	4.211553	445.12048184932826
696.0	4.2178384	445.12054968314465
697.0	4.2241155	445.1205038727071
698.0	4.2303421	445.12060819616926
699.0	4.2366151	445.1204661021579
701.0	4.2432421	445.1206370036885
702.0	4.2495276	445.12062070138967
703.0	4.255815	445.12054924519083
704.0	4.2620483	445.12059921822083
705.0	4.2683107	445.1205473804759
706.0	4.2745565	445.1205304259438
707.0	4.2808128	445.120607298346
708.0	4.2870563	445.1205552652266
709.0	4.2933021	445.1204884126829
710.0	4.2995001	445.1205931363851
711.0	4.3057626	445.12064606548074
712.0	4.3120375	445.12059173970044
713.0	4.31825	445.12054104194124
714.0	4.3244874	445.12063018046996
715.0	4.3307415	445.1205616968337
716.0	4.3369726	445.12062820272223
717.0	4.3432038	445.12063052970433
718.0	4.3494749	445.12055708511105
719.0	4.3557124	445.120587808226
720.0	4.3619707	445.1206756337047
721.0	4.368202	445.1206477209263
722.0	4.3744371	445.1206869438256
723.0	4.3807142	445.1205320205104
724.0	4.3869223	445.12070420636087
725.0	4.3931952	445.120607031207
726.0	4.3993913	445.1206814248392
727.0	4.4056892	445.1205418121861
728.0	4.4119222	445.1206945730608
729.0	4.4181806	445.1206208405017
730.0	4.4244222	445.1205664610375
731.0	4.4306264	445.12059855166257
732.0	4.4369116	445.12059979839586
733.0	4.4431677	445.12060139825894
735.0	4.4497718	445.12069786568924
736.0	4.4560949	445.12059090572836
737.0	4.4623574	445.12052940393124
738.0	4.4685845	445.120603662262
739.0	4.4748282	445.1205663719491
740.0	4.4811259	445.1205331498681
741.0	4.4873363	445.1207050693263
742.0	4.4935736	445.1205791437861
744.0	4.5002652	445.1205657278248
745.0	4.5065193	445.12061040116373
746.0	4.512734	445.1206020130772
747.0	4.519111	445.12053776147974
748.0	4.5253214	445.1206248883108
749.0	4.5315944	445.12062773489805
750.0	4.5378465	445.12062494712677
751.0	4.5440652	445.1206211051192
752.0	4.5503627	445.1205759230131
753.0	4.5565648	445.1206646951584
755.0	4.5632022	445.12071705427746
756.0	4.5694463	445.1206750933765
757.0	4.5757212	445.12060911335726
758.0	4.5819272	445.12068011688245
759.0	4.5881459	445.1207663230736
760.0	4.5944334	445.12056735408294
761.0	4.6006374	445.12070433352704
762.0	4.6069686	445.1206485363498
763.0	4.6131874	445.1205809844927
764.0	4.6194311	445.1206147341953
765.0	4.6256686	445.1206819158822
766.0	4.6319582	445.1206352330731
767.0	4.6381644	445.1206293897505
768.0	4.6444436	445.1205919876637
769.0	4.6506999	445.12061433659136
770.0	4.657039	445.1205994247174
771.0	4.6632994	445.1206302446204
772.0	4.6694871	445.12064677043674
773.0	4.6758287	445.12058484958453
774.0	4.6820767	445.12059594167744
775.0	4.6883204	445.1207338016021
776.0	4.6946034	445.1206545131342
777.0	4.7008597	445.12064001269454
778.0	4.7071199	445.12068324775544
779.0	4.7133637	445.1206840264469
780.0	4.7195952	445.12063896207405
781.0	4.7258553	445.12069284350946
782.0	4.7321532	445.1206463308881
783.0	4.7384011	445.1207033026935
784.0	4.7446324	445.1207124716685
785.0	4.7509136	445.12058419224627
786.0	4.7571633	445.12067926536633
787.0	4.7634257	445.1206161810403
788.0	4.7697071	445.120638933066
789.0	4.7759737	445.120664029172
790.0	4.7822655	445.12056361744686
791.0	4.7885155	445.1205909278176
792.0	4.7948196	445.1206131192416
793.0	4.8011444	445.12058182589664
794.0	4.8074986	445.12062556432744
795.0	4.8136942	445.12059034272704
796.0	4.8199525	445.1205748755087
797.0	4.8261985	445.12067716917755
798.0	4.8324983	445.12066026003663
799.0	4.8387857	445.12062970409596
800.0	4.8450586	445.1205929283828
801.0	4.8513358	445.12061101896495
802.0	4.8575629	445.12064101683615
803.0	4.8638918	445.12056932238244
804.0	4.8701312	445.12058909050137
805.0	4.8763917	445.1206165427939
806.0	4.8827334	445.1205475331028
807.0	4.888998	445.12060591250753
808.0	4.8952501	445.120511057434
809.0	4.9014938	445.1206759215779
810.0	4.9077665	445.12064233659885
811.0	4.9140371	445.12062008036054
812.0	4.920285	445.1206953318421
813.0	4.9265686	445.1205276063107
814.0	4.9328749	445.1205513440834
815.0	4.9391391	445.12066472156306
816.0	4.9454286	445.120652023161
817.0	4.9517495	445.1205322976565
818.0	4.9579891	445.12065061098724
819.0	4.9642892	445.1206434865708
820.0	4.9706285	445.1206133638978
821.0	4.9769137	445.1205214632083
822.0	4.9832055	445.1204910670379
823.0	4.9894639	445.12060211808415
824.0	4.9958159	445.120499674123
825.0	5.0020201	445.1205896474053
826.0	5.0083429	445.12047373519596
827.0	5.0146115	445.1204988640521
828.0	5.0208636	445.1205566106663
829.0	5.0271134	445.12053622975407
830.0	5.033378	445.1205771899456
831.0	5.0397157	445.1205363370616
832.0	5.0460238	445.1205510178207
833.0	5.0523593	445.1206123466222
834.0	5.0587301	445.1203898125914
835.0	5.064928	445.12061454808304
836.0	5.0712113	445.1205542482125
837.0	5.0774675	445.12066586926505
838.0	5.08374	445.12050620139325
839.0	5.0900316	445.12055737595966
840.0	5.0963754	445.1204641558523
841.0	5.1026131	445.1206395639404
842.0	5.1089256	445.1204923024256
843.0	5.1152066	445.1205525516423
844.0	5.1215086	445.1206762040744
845.0	5.127894	445.1205019027497
846.0	5.1341147	445.120524585214
847.0	5.1405188	445.12045819827097
848.0	5.1467272	445.1205018105617
849.0	5.1530001	445.12052633068333
850.0	5.1592792	445.12067057575644
851.0	5.1656063	445.12051301850545
852.0	5.1718313	445.1205463994203
853.0	5.1781251	445.12046133709623
854.0	5.1843897	445.12059802628403
855.0	5.1907142	445.12058164093173
856.0	5.1970955	445.1204525932666
857.0	5.2033121	445.12048860308136
858.0	5.2095769	445.12055510811564
859.0	5.2158603	445.12066744093994
860.0	5.2222434	445.1205763296549
861.0	5.2285558	445.12050614255116
862.0	5.2348704	445.1204949256987
863.0	5.2411141	445.12050803962427
864.0	5.2474514	445.1205425009343
865.0	5.2536847	445.1206588905839
866.0	5.2600431	445.1204183054652
867.0	5.2663347	445.1204524020531
868.0	5.2726556	445.12054948412407
870.0	5.2794681	445.12046983909676
871.0	5.2858098	445.12044844818945
872.0	5.2920844	445.12060136258384
873.0	5.2983636	445.12049347731613
874.0	5.3046824	445.12054769860424
875.0	5.3110366	445.1205696111821
876.0	5.3173134	445.12050322378605
877.0	5.3235737	445.12069142065496
878.0	5.3298612	445.12055088992224
879.0	5.3361821	445.1206220131401
880.0	5.3424988	445.1204434070434
881.0	5.3488072	445.12042312873905
882.0	5.3550634	445.1204709941087
883.0	5.3613485	445.1205192184424
884.0	5.3676069	445.1204915442378
885.0	5.3740754	445.1204704362518
886.0	5.3803232	445.12052637816134
887.0	5.3865965	445.120466456464
888.0	5.3928795	445.12050903759064
889.0	5.3991734	445.12051208614497
891.0	5.4059358	445.12059625621305
892.0	5.4123005	445.1204925864042
893.0	5.4185734	445.1205269681389
894.0	5.4248689	445.12052391356633
895.0	5.4311501	445.1205025562415
896.0	5.4374228	445.12063075507353
897.0	5.443702	445.1206312879471
898.0	5.4500418	445.12051144842894
899.0	5.4563481	445.12046038294557
900.0	5.4626811	445.1205941123734
902.0	5.4695229	445.12052081974394
903.0	5.4757895	445.1205987931813
904.0	5.4820958	445.1205656487736
905.0	5.4883937	445.1205506638438
906.0	5.4946725	445.1205689431599
907.0	5.5010289	445.1204410910641
908.0	5.5073557	445.12048017761146
910.0	5.5140661	445.1206453557864
911.0	5.520464	445.1204490038297
912.0	5.5267597	445.1204525961769
913.0	5.5330806	445.1204613744766
914.0	5.5393452	445.12056342066654
915.0	5.5456244	445.12054515208604
916.0	5.5519578	445.1204897545666
917.0	5.5581971	445.12057973211546
918.0	5.5645178	445.12051887157776
919.0	5.5708281	445.12049443145
920.0	5.5770948	445.1205797561588
921.0	5.5834325	445.120608685142
922.0	5.5897593	445.1204644233308
923.0	5.5960342	445.1205942435388
924.0	5.6023259	445.12044483070633
925.0	5.608626	445.12057758701286
926.0	5.6149615	445.1204373413868
927.0	5.6212803	445.12040478737003
928.0	5.6275422	445.12052110774925
929.0	5.633838	445.1205037944194
930.0	5.6401132	445.1205634397615
931.0	5.6464548	445.1205145010822
932.0	5.652807	445.1204792852139
933.0	5.659057	445.1205520919766
934.0	5.6653567	445.1204308085127
935.0	5.6716671	445.12054667392584
936.0	5.6780193	445.1204719604952
937.0	5.6842315	445.12057634896206
938.0	5.6906501	445.1206037129864
939.0	5.6968938	445.1204955413233
940.0	5.7031439	445.12050816726963
941.0	5.7095794	445.12049663377957
942.0	5.7158002	445.1205167851209
943.0	5.7220794	445.1206083864633
944.0	5.7284294	445.12048563942994
945.0	5.7346416	445.12054925889987
946.0	5.7409122	445.1205386459144
947.0	5.7472477	445.1205451349163
948.0	5.7535602	445.1204548900972
949.0	5.7598831	445.12041056662446
950.0	5.7662956	445.12050910466684
951.0	5.7726143	445.12049335067815
952.0	5.7789039	445.12054468181697
953.0	5.7852227	445.1204450374142
954.0	5.7914164	445.12055098162955
955.0	5.7977456	445.12059356745965
956.0	5.8040909	445.1204572673266
957.0	5.8103785	445.1205250818565
958.0	5.816789	445.1204067650441
959.0	5.8230661	445.1205845617822
960.0	5.8294224	445.12040138003414
961.0	5.8356471	445.1205680615642
962.0	5.8420178	445.1204530674396
963.0	5.8483221	445.1204701178717
964.0	5.8545971	445.1204099496809
965.0	5.8610676	445.1204699008238
966.0	5.8673092	445.1204493313567
967.0	5.8735988	445.12043985161114
968.0	5.8799155	445.12050032911793
969.0	5.8862115	445.12047384736195
970.0	5.8925177	445.120483340071
971.0	5.8988115	445.1205521531008
972.0	5.9051737	445.1203991459989
973.0	5.9114362	445.12051685392635
975.0	5.918332	445.12046625466024
976.0	5.9246089	445.1205558326824
977.0	5.9309088	445.1205041883335
978.0	5.937217	445.1204731254029
979.0	5.943569	445.1204299145475
980.0	5.9498547	445.1204871583101
981.0	5.9561651	445.12047992867116
982.0	5.9625672	445.1204550573362
983.0	5.9689023	445.1204277792356
984.0	5.975146	445.1205126369713
985.0	5.9815482	445.1203922837075
986.0	5.9877565	445.1204636497799
987.0	5.9941375	445.12049643636254
988.0	6.0004542	445.1204453236003
989.0	6.0068	445.1205476553308
990.0	6.013148	445.12044687481625
991.0	6.0194272	445.12047725971377
992.0	6.0257311	445.12058053193454
993.0	6.0321042	445.1204062726012
994.0	6.0384685	445.12040946977515
995.0	6.0447935	445.12039383651893
996.0	6.0510955	445.12044623616345
997.0	6.057514	445.1203470608275
998.0	6.0636683	445.1204791374425
999.0	6.070037	445.1204314038004
1000.0	6.0763015	445.1204413065722
1001.0	6.0826703	445.1203846787236
1002.0	6.0889704	445.12053277651313
1003.0	6.0952722	445.1204873451843
1004.0	6.1015683	445.1205397973818
1005.0	6.1078701	445.1204433797643
1006.0	6.1142074	445.12048024276476
1007.0	6.1205157	445.12043009805166
1009.0	6.1275116	445.1203597568759
1010.0	6.1337969	445.1204656908168
1011.0	6.1400197	445.1204911006017
1012.0	6.146374	445.12048013340006
1013.0	6.1527157	445.12037024805034
1014.0	6.1590532	445.1204558172588
1015.0	6.1653532	445.120403722196
1016.0	6.1717154	445.12046478998167
1017.0	6.1779841	445.1205059968329
1018.0	6.1843506	445.12048171452625
1019.0	6.1907755	445.120361981162
1020.0	6.1969589	445.1204677040154
1021.0	6.2032861	445.1205287550145
1022.0	6.2096819	445.1203277522639
1023.0	6.2159422	445.120380584566
1024.0	6.2222986	445.12048263011405
1025.0	6.2285986	445.1204154815384
1026.0	6.2348736	445.1204607400742
1027.0	6.2412442	445.12044603022946
1028.0	6.2475877	445.1204136593834
1029.0	6.2539606	445.12041129746825
1030.0	6.2602314	445.1204146691616
1031.0	6.2666504	445.12044734534254
1032.0	6.2729897	445.1204205873891
1033.0	6.2792522	445.1204939200142
1034.0	6.2856522	445.1204849080612
1035.0	6.2919335	445.12044726359017
1036.0	6.2982523	445.1204277810672
1037.0	6.3045915	445.1204646330898
1038.0	6.3109476	445.12052779669284
1039.0	6.3173122	445.12044732788826
1041.0	6.324258	445.1204640053767
1042.0	6.3305955	445.12041301469935
1043.0	6.3369413	445.1204423419517
1044.0	6.3432704	445.1205149879667
1045.0	6.3496184	445.1204481667499
1046.0	6.3559747	445.12038399845983
1047.0	6.3622766	445.1205095392858
1048.0	6.3686163	445.12037719640966
1049.0	6.3749494	445.12045625560233
1050.0	6.3812203	445.1204487647372
1051.0	6.3877199	445.1203859854522
1052.0	6.3940304	445.1204502925443
1053.0	6.400374	445.12041265391747
1054.0	6.4066137	445.12039914271026
1055.0	6.4129408	445.1204794046019
1056.0	6.4192825	445.1205213183246
1057.0	6.4255658	445.12050301538716
1058.0	6.4319093	445.12045916959744
1059.0	6.4382572	445.1204028696317
1060.0	6.4446197	445.12045000238135
1061.0	6.4508966	445.12049939635887
1062.0	6.4572507	445.12045477641783
1063.0	6.463601	445.1204226436617
1064.0	6.4699111	445.12043417511427
1065.0	6.4761882	445.12043522457617
1066.0	6.482532	445.12041332785594
1067.0	6.4890006	445.1203664581026
1068.0	6.4953235	445.1203766794037
1069.0	6.5016237	445.12046817023054
1070.0	6.5078713	445.120515895313
1071.0	6.514217	445.1204511593134
1073.0	6.5212399	445.12042827055325
1074.0	6.5274897	445.12043939993237
1075.0	6.5337877	445.12043635862665
1076.0	6.5401397	445.1204629777485
1077.0	6.546471	445.1204300489768
1078.0	6.5528522	445.1203850346585
1079.0	6.5591669	445.1204646475123
1080.0	6.5655273	445.120380944766
1081.0	6.5718354	445.1203966326227
1082.0	6.5780937	445.12048357370406
1083.0	6.5844998	445.1204564831515
1084.0	6.5908955	445.12046818882516
1085.0	6.5971329	445.12051793054985
1086.0	6.6034226	445.12042934453075
1087.0	6.6098101	445.1205014950155
1088.0	6.6161247	445.12051905656824
1089.0	6.6225621	445.12041436205635
1090.0	6.6288456	445.120403070932
1091.0	6.6350997	445.12044073294794
1092.0	6.6414328	445.1204740526961
1093.0	6.6478535	445.12042020558306
1094.0	6.6541305	445.12046609008723
1095.0	6.6605412	445.1203860456687
1097.0	6.6675761	445.1203607591634
1098.0	6.6738032	445.12039444320004
1100.0	6.6807698	445.12037571608994
1101.0	6.687076	445.120521499175
1102.0	6.6934781	445.1203800121934
1103.0	6.6996907	445.12048145318204
1104.0	6.7059844	445.12041707704805
1105.0	6.7123323	445.1204447718761
1106.0	6.7186385	445.1204348679603
1107.0	6.7250092	445.12050278461163
1108.0	6.731328	445.1203690657594
1109.0	6.737584	445.12053897545945
1110.0	6.7439881	445.12046262319245
1111.0	6.7503716	445.12035277376447
1112.0	6.7566361	445.1205046411312
1113.0	6.7629447	445.120498290305
1114.0	6.7694318	445.1203472881733
1115.0	6.7756444	445.12047211803724
1116.0	6.7820194	445.120390301282
1117.0	6.7883465	445.12050485101963
1118.0	6.7946799	445.1204565688036
1119.0	6.8010648	445.1204114009505
1120.0	6.8073856	445.12041061244634
1121.0	6.8137254	445.12035679357706
1122.0	6.8201129	445.12038444068247
1123.0	6.8265272	445.12031667169657
1124.0	6.8328439	445.12035406963884
1125.0	6.8391729	445.12045372185213
1126.0	6.8454521	445.12036253821714
1127.0	6.8517314	445.12044570883404
1128.0	6.8580812	445.1204227484454
1129.0	6.8644748	445.1203977240378
1130.0	6.870833	445.1204714917816
1131.0	6.8772039	445.12044059701236
1132.0	6.8834915	445.12033793829477
1133.0	6.8898683	445.1204902038644
1134.0	6.8962371	445.1204367244693
1135.0	6.9025682	445.12034955576223
1136.0	6.9089558	445.1203307417634
1137.0	6.9153037	445.1203137053319
1138.0	6.9216119	445.1204205919346
1139.0	6.9279286	445.1204568714513
1140.0	6.9342117	445.1205060961148
1141.0	6.9406075	445.12041231867715
1142.0	6.9469763	445.1203787005634
1143.0	6.9533492	445.12039683414986
1144.0	6.9596991	445.1204265206313
1145.0	6.9660075	445.12033979787344
1146.0	6.9723514	445.12036529776697
1147.0	6.9786866	445.12034928774733
1149.0	6.9857344	445.12039670891767
1150.0	6.9920531	445.1204262710502
1151.0	6.9983489	445.1203420393718
1152.0	7.0047299	445.12043967213236
1153.0	7.0110695	445.1203164004739
1155.0	7.0180778	445.12035942600585
1156.0	7.0243923	445.12043363765207
1157.0	7.0307235	445.1203862883165
1158.0	7.037134	445.12030960864394
1159.0	7.0435193	445.1204034784522
1160.0	7.0499193	445.12040345802774
1161.0	7.0562088	445.12036322820785
1162.0	7.0625005	445.1203207173944
1163.0	7.0687233	445.1204185600509
1164.0	7.0750983	445.12035677486045
1165.0	7.0814859	445.12035786013155
1166.0	7.0878501	445.1203832497041
1167.0	7.0941856	445.12036656790093
1168.0	7.1005065	445.1203873129483
1170.0	7.1075042	445.12047274171186
1171.0	7.1138897	445.1203243775476
1172.0	7.120142	445.1204458920053
1173.0	7.1265937	445.12037323301166
1174.0	7.1328769	445.1203881379773
1175.0	7.1392395	445.1203788702202
1176.0	7.1456061	445.12035530870236
1177.0	7.1518855	445.1204190671101
1178.0	7.158306	445.1203512187041
1179.0	7.1646433	445.1203865619849
1180.0	7.1709933	445.12041796816976
1181.0	7.1773515	445.12037631996384
1182.0	7.1836788	445.12040990815336
1183.0	7.1901266	445.1203633439669
1184.0	7.1963474	445.12036346365625
1185.0	7.2026932	445.12036392839707
1186.0	7.2090056	445.1203457242664
1187.0	7.2153848	445.1203971692545
1188.0	7.2217701	445.1202530571137
1189.0	7.2280428	445.1203876401429
1190.0	7.2343324	445.12041946361285
1191.0	7.2406761	445.12045992015385
1192.0	7.2471095	445.12042250881626
1193.0	7.2534761	445.12038213470197
1194.0	7.2597699	445.12043201921404
1195.0	7.266101	445.12042522639604
1196.0	7.2724927	445.1203241033475
1197.0	7.2787864	445.12033980911144
1198.0	7.2851091	445.1203155051079
1199.0	7.2915155	445.1204034504961
1200.0	7.2978215	445.1203243919506
1201.0	7.3041882	445.1203289029121
1203.0	7.3112277	445.1203944992205
1204.0	7.3176401	445.1204371426863
1205.0	7.3239881	445.12043349478625
1206.0	7.3303985	445.1203098351598
1207.0	7.3367443	445.12035782818043
1208.0	7.3430901	445.1203463019701
1209.0	7.3492799	445.12037343717594
1211.0	7.3563608	445.1203880701135
1212.0	7.3626483	445.12038563771523
1213.0	7.3690378	445.1203170953916
1214.0	7.3753065	445.1204320228984
1215.0	7.3816584	445.12036974498767
1216.0	7.3879979	445.1204046207283
1217.0	7.3944166	445.1204244520441
1218.0	7.4007561	445.12034321639555
1219.0	7.4070375	445.1203200848186
1220.0	7.4133707	445.12033927310233
1221.0	7.4197937	445.1203317017053
1222.0	7.4260602	445.12030850123983
1223.0	7.4324915	445.1204201705516
1224.0	7.4388143	445.1204067263191
1225.0	7.445106	445.12033102773927
1226.0	7.4514123	445.1203958194079
1227.0	7.4577245	445.12034166435524
1228.0	7.4641578	445.12034358493503
1229.0	7.4704369	445.1203824376611
1230.0	7.4768454	445.12027099176714
1231.0	7.4831327	445.12029859956755
1232.0	7.4894847	445.12032640601615
1233.0	7.4958306	445.1203485892792
1234.0	7.5021972	445.1204227197099
1235.0	7.5085847	445.1204260593263
1236.0	7.5149638	445.1203347572757
1237.0	7.5212115	445.1203475551308
1238.0	7.5275406	445.1204066460882
1239.0	7.533922	445.1203584371091
1240.0	7.5402699	445.1203394487103
1241.0	7.5466031	445.1204114231116
1242.0	7.5529198	445.12040863300587
1243.0	7.5594177	445.1203007205511
1244.0	7.5655718	445.120314475869
1245.0	7.5720009	445.1203728388731
1246.0	7.5784487	445.1202601810912
1247.0	7.5846819	445.12041428154356
1248.0	7.5910422	445.1203392578279
1249.0	7.5973528	445.12039729869804
1250.0	7.6035819	445.12046626858273
1251.0	7.6100923	445.1202819751161
1252.0	7.6163839	445.1203590354908
1253.0	7.6227422	445.1203556196778
1255.0	7.6297838	445.12038726539816
1256.0	7.6361065	445.12043328951466
1257.0	7.6424715	445.1204267546137
1259.0	7.6495691	445.1203516386165
1260.0	7.6559086	445.12031148390787
1261.0	7.6622335	445.12034199684854
1262.0	7.6685293	445.12036597395667
1263.0	7.6749126	445.120312800586
1264.0	7.6813541	445.12031662211746
1265.0	7.6876624	445.12035497536766
1266.0	7.6938458	445.12034445441464
1267.0	7.7003395	445.12034118274295
1268.0	7.706604	445.12038028564484
1269.0	7.7128977	445.1203830279179
1270.0	7.7192956	445.1203979248678
1271.0	7.7255686	445.12043825317755
1272.0	7.7320893	445.1202793002246
1273.0	7.7383559	445.120328245956
1274.0	7.7446869	445.1204118514375
1275.0	7.7510348	445.12029996190734
1276.0	7.7574349	445.12036859043405
1277.0	7.7637369	445.12029693553933
1278.0	7.7700705	445.1203922105208
1280.0	7.7771098	445.12032548337373
1281.0	7.7834138	445.12036587258615
1282.0	7.7897972	445.12037538092164
1283.0	7.796293	445.1203351217438
1284.0	7.8026367	445.12037601840547
1285.0	7.8089575	445.12032136498675
1286.0	7.8152116	445.1203919934174
1287.0	7.8216053	445.1203452533219
1288.0	7.8279405	445.12031932893996
1289.0	7.8342384	445.12031494333127
1290.0	7.840576	445.1203745146141
1291.0	7.8468967	445.120375132696
1292.0	7.853303	445.12028288612595
1293.0	7.8596904	445.1202718032994
1294.0	7.8660299	445.1203243411152
1295.0	7.8723654	445.12034686107154
1296.0	7.8786923	445.1203818529817
1297.0	7.8850736	445.1203275796454
1298.0	7.8914525	445.120337136424
1299.0	7.8976545	445.1203166580173
1300.0	7.904038	445.1203070483848
1301.0	7.9104171	445.1203234761675
1302.0	7.916715	445.12032750006466
1303.0	7.9230587	445.1204101375639
1304.0	7.9295212	445.1203532941201
1305.0	7.9358025	445.12026783996293
1306.0	7.9420857	445.1203097301185
1307.0	7.9485231	445.1202421572236
1308.0	7.9547292	445.12039819476524
1309.0	7.9610208	445.1203866857588
1310.0	7.9675959	445.1203004962996
1311.0	7.9738145	445.1203798251337
1312.0	7.9800935	445.12037624753435
1313.0	7.9865853	445.12027029535255
1314.0	7.9929207	445.12031936246564
1315.0	7.9992102	445.1203719196767
1316.0	8.0054604	445.1204055993854
1317.0	8.0118329	445.1203271435815
1318.0	8.018262	445.12031853844155
1319.0	8.0245619	445.12032094326247
1320.0	8.031014	445.12037743510285
1321.0	8.0372745	445.1203921079605
1322.0	8.0436516	445.12041386076896
1323.0	8.0499682	445.1203443926038
1324.0	8.0563411	445.12036394683093
1325.0	8.0627535	445.1203301177144
1326.0	8.0690493	445.1202469520778
1327.0	8.0753909	445.120261630828
1328.0	8.0817013	445.12023644386335
1329.0	8.0880532	445.12026209567983
1330.0	8.0944885	445.12029011726463
1331.0	8.1008345	445.12028616335846
1332.0	8.1071094	445.1203769053301
1333.0	8.1133676	445.1203575501563
1334.0	8.119801	445.1203071507825
1335.0	8.1261843	445.12033798966587
1336.0	8.1325738	445.120366730265
1337.0	8.1388363	445.12034129504656
1338.0	8.1451237	445.1203080345339
1339.0	8.1515777	445.1203560699475
1340.0	8.157913	445.12037527514445
1341.0	8.164213	445.1202149576911
1342.0	8.1704735	445.1203782846749
1343.0	8.176886	445.12031547459975
1344.0	8.1831714	445.1204122552327
1345.0	8.1896817	445.1203388195628
1346.0	8.1960046	445.12017150816916
1347.0	8.2022587	445.1203655452537
1348.0	8.2086149	445.12029845813964
1349.0	8.214894	445.12037297164306
1350.0	8.2214209	445.1203201349613
1351.0	8.2277375	445.1203302826462
1352.0	8.2341043	445.1202425642496
1353.0	8.2404272	445.12029603327574
1354.0	8.2467771	445.12031445419956
1355.0	8.2530312	445.12026847487283
1356.0	8.2594541	445.12020659533704
1357.0	8.2657311	445.12023027911573
1358.0	8.2721355	445.12022238859856
1360.0	8.2793019	445.1202922688152
1361.0	8.2855851	445.12030585579595
1362.0	8.2919122	445.12037074658144
1363.0	8.2982161	445.12026444260306
1364.0	8.3045642	445.120358844309
1366.0	8.3116661	445.12034254721186
1367.0	8.317991	445.12031347712906
1368.0	8.3243222	445.120295255458
1369.0	8.3305455	445.120363231299
1370.0	8.337014	445.1202649517728
1371.0	8.3433077	445.12029286770485
1372.0	8.3496701	445.1203218685842
1373.0	8.3560972	445.1202885611496
1374.0	8.3624326	445.12024943475916
1375.0	8.3688512	445.1203047313679
1376.0	8.3751908	445.12022023001924
1377.0	8.3815427	445.1202420457123
1378.0	8.3877822	445.1202373850633
1379.0	8.3941302	445.12030332188993
1380.0	8.4005823	445.1203388540153
1381.0	8.4068655	445.1203402788882
1382.0	8.4131863	445.1202542980968
1383.0	8.4196217	445.12021719046294
1384.0	8.4259175	445.12037500076974
1385.0	8.4323112	445.1202750187651
1386.0	8.4386091	445.12035413913566
1387.0	8.4450151	445.12024953730844
1389.0	8.4522006	445.12021111318336
1390.0	8.458361	445.1203735287546
1391.0	8.4649025	445.1202675418543
1392.0	8.4712462	445.1202772309898
1393.0	8.4774754	445.1203298922195
1394.0	8.4839296	445.1202363605493
1395.0	8.4902649	445.120165896517
1396.0	8.4966316	445.120247612612
1397.0	8.5029773	445.12027583961793
1398.0	8.5092335	445.1202866043005
1399.0	8.5156773	445.12025898012394
1400.0	8.5220293	445.1203541311388
1401.0	8.528377	445.12024132813207
1402.0	8.5346832	445.12030762669724
1403.0	8.5410644	445.1203029269805
1404.0	8.5473291	445.12029084006485
1405.0	8.553754	445.12029465732655
1406.0	8.5600998	445.12030741108765
1407.0	8.5663352	445.1203381481425
1408.0	8.5723768	445.120558090625
1409.0	8.5790934	445.1202361330672
1410.0	8.5854392	445.1202897492057
1411.0	8.5916724	445.1203084140474
1412.0	8.5980952	445.1201967892775
1413.0	8.6044847	445.120277584946
1414.0	8.6108307	445.1201981562429
1415.0	8.617139	445.1202716684968
1416.0	8.6235223	445.12022277224
1417.0	8.6298431	445.12032543639964
1418.0	8.6362139	445.1201911046736
1419.0	8.64247	445.1202815287515
1420.0	8.6488658	445.1202336631982
1421.0	8.6552012	445.1202343291653
1422.0	8.6615593	445.12027308592184
1423.0	8.6679343	445.1203015132463
1424.0	8.674274	445.12029008438094
1425.0	8.6806031	445.12033467946327
1426.0	8.6869156	445.12031080106857
1427.0	8.6932947	445.1201973013412
1428.0	8.6994259	445.12034489875765
1429.0	8.7058487	445.12029979485806
1430.0	8.7122403	445.1203043941263
1431.0	8.7186528	445.12031624226586
1432.0	8.7250567	445.12021160973615
1433.0	8.7312609	445.1203028793379
1434.0	8.7377173	445.12022301487866
1435.0	8.7440839	445.120188816908
1436.0	8.7503171	445.1202925200334
1437.0	8.7567379	445.12023714190275
1438.0	8.7631046	445.1202971937202
1439.0	8.7693962	445.12028598673436
1440.0	8.7757836	445.12033903074087
1441.0	8.7821461	445.120311305483
1442.0	8.7884834	445.12028646013937
1443.0	8.7948187	445.1201066387188
1444.0	8.8011249	445.1203551390259
1445.0	8.8073855	445.1202061017213
1446.0	8.8135855	445.1203853882293
1447.0	8.8201875	445.12036950327695
1448.0	8.8265375	445.12021932980764
1449.0	8.8328791	445.12025762853284
1450.0	8.839229	445.12032758553806
1451.0	8.8455727	445.1202730866851
1452.0	8.8518267	445.1203445280504
1453.0	8.8581996	445.120247664854
1454.0	8.8645183	445.12023090187006
1455.0	8.8709559	445.12026116641044
1456.0	8.8772079	445.1202713154793
1457.0	8.8836495	445.1202147501747
1458.0	8.8898786	445.12026112530583
1459.0	8.8963348	445.12023221746534
1460.0	8.9026931	445.12027825631367
1461.0	8.9090389	445.1202846107971
1462.0	8.9153368	445.1201803906684
1463.0	8.9215304	445.1204060346665
1464.0	8.9280011	445.12029513427404
1465.0	8.9344347	445.12018169842725
1466.0	8.9409074	445.1202324817731
1467.0	8.9472907	445.12026102930423
1468.0	8.9535281	445.12034271778435
1469.0	8.9599093	445.1202502705477
1470.0	8.9663051	445.1202868772423
1471.0	8.9726613	445.1202445773516
1472.0	8.9789071	445.12036024159227
1473.0	8.9852987	445.1202238572595
1474.0	8.9916841	445.1201383165619
1476.0	8.9988799	445.12024391575306
1477.0	9.0052257	445.12025993155584
1478.0	9.0115671	445.1202473423526
1479.0	9.0179129	445.1202631167843
1480.0	9.0241776	445.1203027006963
1481.0	9.0304192	445.12034152887946
1482.0	9.0369359	445.12022533914717
1483.0	9.0432671	445.12029300034635
1484.0	9.0495858	445.1202924251571
1485.0	9.0559503	445.1202434613056
1486.0	9.0622836	445.1202082105052
1487.0	9.0685375	445.1202273820294
1488.0	9.0749125	445.12027663563543
1489.0	9.0813166	445.12017579733094
1490.0	9.0876667	445.1203249141395
1491.0	9.0940083	445.1201841554645
1492.0	9.1002979	445.12018397234476
1493.0	9.1066937	445.1203271744609
1494.0	9.1130353	445.12020607819323
1495.0	9.1192519	445.120255471378
1496.0	9.1255789	445.1203130234389
1497.0	9.1319037	445.1202654022597
1498.0	9.1384016	445.12024544980363
1499.0	9.1447411	445.12034686918645
1500.0	9.151085	445.12026523771254
1501.0	9.1573995	445.1202378470069
1502.0	9.1637474	445.1201919897553
1503.0	9.1701161	445.120234866667
1504.0	9.1764453	445.1203598232907
1505.0	9.1827494	445.12029650713106
1506.0	9.1890931	445.1203263967181
1507.0	9.1954368	445.1202955826488
1508.0	9.2017657	445.12032928850465
1509.0	9.2082032	445.1202028678535
1510.0	9.2144532	445.1202820962746
1511.0	9.2208741	445.12016716912876
1512.0	9.2272449	445.1201984792508
1513.0	9.2335907	445.1202387484304
1514.0	9.2399114	445.120166246228
1515.0	9.2462822	445.1202431047766
1516.0	9.252626	445.12024828652915
1517.0	9.2589697	445.12024776828196
1518.0	9.2653029	445.1202635014578
1519.0	9.2715423	445.120319398603
1520.0	9.277957	445.12022022381615
1521.0	9.284284	445.1202516779662
1522.0	9.2905652	445.1202380291961
1523.0	9.2968672	445.12038539678605
1524.0	9.3032401	445.1203638503197
1525.0	9.3097359	445.12029484045127
1526.0	9.3160588	445.1201879896034
1527.0	9.3223421	445.1202274418822
1528.0	9.3287733	445.12032916026357
1529.0	9.3351147	445.1202863453804
1530.0	9.3414376	445.120287021347
1531.0	9.3477377	445.1201934299108
1532.0	9.3540897	445.1202463406831
1533.0	9.3604459	445.12028396295
1534.0	9.3668209	445.12023329980997
1535.0	9.3730938	445.1201828192055
1536.0	9.3794334	445.12021391278324
1537.0	9.3856582	445.1202718848356
1538.0	9.3921356	445.12028985084345
1540.0	9.3992519	445.1202842128284
1541.0	9.4056685	445.1202388930125
1542.0	9.4120122	445.12035063731423
1543.0	9.4183537	445.1203098033813
1544.0	9.4245828	445.1202405781143
1545.0	9.4310371	445.12024397498845
1546.0	9.4373434	445.12018641712893
1547.0	9.4435953	445.1202268375398
1548.0	9.4499328	445.1202187861654
1549.0	9.4562305	445.12026746263274
1550.0	9.4626327	445.1202761962974
1551.0	9.469091	445.1201651506325
1552.0	9.475418	445.12013311104744
1553.0	9.4817637	445.1201773051671
1554.0	9.4881199	445.12021332042514
1555.0	9.4943991	445.1202281139934
1556.0	9.5008179	445.12019675019275
1557.0	9.5070553	445.12024629401924
1558.0	9.5135115	445.1202797202046
1559.0	9.5198594	445.1202315689644
1560.0	9.5262052	445.12019555188647
1561.0	9.5325593	445.1203202250621
1562.0	9.538903	445.1202399120809
1563.0	9.5452257	445.1203235829662
1564.0	9.5515423	445.12019134288937
1565.0	9.5579383	445.1202558078582
1566.0	9.5642549	445.1201537023109
1567.0	9.5704798	445.1202850682969
1568.0	9.5769735	445.1203090260542
1569.0	9.5833214	445.1202600841029
1570.0	9.5895151	445.12037577997717
1571.0	9.5959359	445.12022761318485
1572.0	9.6021942	445.1202613296265
1573.0	9.6086523	445.1202298613899
1574.0	9.6150022	445.1201750901825
1575.0	9.6213293	445.1202589006192
1576.0	9.6277127	445.12029277154
1577.0	9.6339835	445.12023777273396
1578.0	9.6402647	445.12033548680495
1579.0	9.6466772	445.1202496470557
1580.0	9.6529416	445.1203062547617
1581.0	9.6594625	445.12022049755154
1582.0	9.6658083	445.12028771519954
1583.0	9.6720769	445.1202449637596
1584.0	9.6784017	445.12023733047494
1585.0	9.6847267	445.12021660653966
1586.0	9.6910852	445.1201906497568
1587.0	9.6973747	445.1203207919511
1588.0	9.7038413	445.1202627370434
1589.0	9.7101996	445.12020832032874
1590.0	9.7165413	445.12023046661704
1591.0	9.722862	445.1201889884958
1592.0	9.7292037	445.1202327082669
1593.0	9.7355661	445.12018985386726
1594.0	9.7419034	445.12023715534457
1595.0	9.74822	445.12028278483444
1596.0	9.7546014	445.1201735012443
1597.0	9.7609034	445.1202803933531
1598.0	9.7673221	445.1201878008856
1599.0	9.7736158	445.120143622519
1600.0	9.7799304	445.12019300770737
1601.0	9.7861201	445.12032864796504
1602.0	9.7924344	445.1204599884578
1603.0	9.7990302	445.1202454650423
1604.0	9.8053759	445.1202667721239
1605.0	9.8117175	445.12031859797867
1606.0	9.8180404	445.12022452024206
1607.0	9.8243467	445.12023518776874
1608.0	9.8306446	445.12033124184734
1609.0	9.8370466	445.1201984707139
1610.0	9.8433674	445.1202537155901
1611.0	9.8498007	445.12026701929443
1612.0	9.856111	445.1202317240995
1613.0	9.8623818	445.1202822744851
1614.0	9.8687316	445.12027511846395
1615.0	9.8751754	445.1202282946758
1617.0	9.8823567	445.12021858314256
1618.0	9.8885919	445.12027111355235
1619.0	9.8948836	445.12034483802586
1620.0	9.9013732	445.12027071296865
1621.0	9.9077523	445.12028169698226
1622.0	9.9140939	445.1201927636885
1623.0	9.9203855	445.1203331352815
1624.0	9.9267334	445.1202352543039
1625.0	9.9330084	445.120339267
1626.0	9.9393833	445.1202860334005
1627.0	9.9457395	445.1202442242744
1628.0	9.9520872	445.12021454327146
1629.0	9.958483	445.12026199014514
1630.0	9.9648267	445.12032078532354
1631.0	9.9711706	445.1202781302319
1632.0	9.9774226	445.1202195637252
1633.0	9.983758	445.1202139806017
1634.0	9.9901121	445.1201602884895
1635.0	9.9965371	445.1202600373639
1636.0	10.002808	445.1202630731778
1637.0	10.009066	445.1203372611432
1638.0	10.015451	445.1203223690718
1639.0	10.021868	445.1202309198176
1640.0	10.028247	445.12017347495936
1641.0	10.034545	445.12025775315465
1642.0	10.040874	445.12020581049933
1643.0	10.047243	445.1202800227277
1644.0	10.053539	445.1202212687976
1645.0	10.059964	445.1202233026372
1646.0	10.066234	445.12029217811266
1647.0	10.072645	445.12025427490363
1648.0	10.078993	445.12014993687535
1649.0	10.08534	445.12022497242464
1650.0	10.091601	445.1203047378165
1652.0	10.098755	445.12027481883206
1653.0	10.105051	445.1202380062731
1654.0	10.111476	445.1202694062624
1655.0	10.117817	445.1201223120537
1656.0	10.124051	445.1202023191083
1657.0	10.130428	445.1202556643786
1658.0	10.136688	445.12019790016467
1659.0	10.143128	445.1202813927483
1660.0	10.149492	445.12018744149793
1661.0	10.155817	445.12025955468965
1662.0	10.162196	445.120272872492
1663.0	10.168492	445.1202742464422
1664.0	10.174715	445.1203031630517
1665.0	10.181038	445.12040287593226
1666.0	10.187475	445.12027413198257
1667.0	10.193881	445.12034137612676
1668.0	10.2001	445.1203680722989
1669.0	10.206481	445.12033744180223
1670.0	10.212885	445.1202234562455
1671.0	10.219306	445.1202783576581
1672.0	10.225558	445.1202990475872
1673.0	10.231971	445.12012300162974
1674.0	10.238341	445.1202328322904
1675.0	10.244723	445.12029055171166
1676.0	10.250958	445.12024264846724
1677.0	10.257325	445.1202947941202
1678.0	10.263725	445.1203209237551
1679.0	10.269968	445.1202496916294
1680.0	10.276343	445.12029944321745
1681.0	10.282741	445.12020809196355
1682.0	10.28906	445.12021635517993
1683.0	10.295451	445.12030281420994
1684.0	10.301826	445.1201863940363
1685.0	10.308133	445.1202933790422
1686.0	10.314522	445.1201521843122
1687.0	10.320787	445.12023568665035
1688.0	10.327143	445.1202716421419
1689.0	10.333551	445.12024271187477
1690.0	10.339832	445.12029144833303
1691.0	10.346216	445.1202202048831
1692.0	10.352562	445.12017761127646
1693.0	10.358945	445.1202325542848
1694.0	10.36523	445.12029689097506
1695.0	10.371551	445.12032226487145
1696.0	10.377991	445.1202510286918
1697.0	10.384332	445.12019391184486
1698.0	10.390653	445.12014614387175
1699.0	10.396899	445.12024895904494
1700.0	10.403263	445.1202667087962
1701.0	10.409586	445.1202992662638
1702.0	10.416009	445.1202662129707
1703.0	10.422319	445.1203672833945
1704.0	10.428761	445.1203037764091
1705.0	10.435105	445.120272806268
1706.0	10.441434	445.1202247057454
1707.0	10.447698	445.12027312757635
1708.0	10.454115	445.1200585344539
1709.0	10.460488	445.1202160053628
1710.0	10.466823	445.1202495781585
1711.0	10.473138	445.1201699540439
1712.0	10.479446	445.12017030166703
1713.0	10.485825	445.1202702299244
1714.0	10.492156	445.1202425850813
1715.0	10.498452	445.12021959227513
1716.0	10.504796	445.12023065231153
1717.0	10.511165	445.12029372073357
1718.0	10.517521	445.12016190453994
1719.0	10.523919	445.1202063290896
1720.0	10.530239	445.1202172849871
1721.0	10.536623	445.12010684080735
1722.0	10.542991	445.12021285039816
1723.0	10.549346	445.12013325619716
1724.0	10.555652	445.12024612749497
1725.0	10.561968	445.12019530569296
1726.0	10.568295	445.12020710684413
1727.0	10.574683	445.12025388449536
1728.0	10.58106	445.1201389993081
1729.0	10.587426	445.1202681762305
1730.0	10.593766	445.1202739435786
1731.0	10.600112	445.1201818281805
1732.0	10.60646	445.12024905536555
1733.0	10.612726	445.1202095641462
1734.0	10.619118	445.12014591157697
1735.0	10.625391	445.12027920211966
1736.0	10.631841	445.12014566437267
1737.0	10.638187	445.1202539083906
1738.0	10.644455	445.1202236002786
1740.0	10.651651	445.1202438288964
1741.0	10.657991	445.12010727394886
1742.0	10.66423	445.1202879927065
1743.0	10.670624	445.1201752589211
1744.0	10.676928	445.1202199543348
1745.0	10.683347	445.12017453813047
1746.0	10.689732	445.1202144457017
1747.0	10.696034	445.12027317724136
1748.0	10.702424	445.12020100701943
1749.0	10.708676	445.1202698421718
1751.0	10.715807	445.12023114140266
1752.0	10.722088	445.1202152850141
1753.0	10.728554	445.12019078133284
1755.0	10.735752	445.12016634818815
1756.0	10.742096	445.1202103319652
1757.0	10.748431	445.12022613197166
1758.0	10.754704	445.12024532551965
1759.0	10.761096	445.12017583112595
1760.0	10.767427	445.1201360990545
1761.0	10.773767	445.1203237640495
1762.0	10.780129	445.12014358884926
1763.0	10.786344	445.1201880284303
1764.0	10.792783	445.1202278331102
1765.0	10.799179	445.1202678511918
1766.0	10.805523	445.1202358695185
1767.0	10.811804	445.1202088366054
1768.0	10.818144	445.1202666496513
1769.0	10.824562	445.1201874856379
1770.0	10.830802	445.1202494711971
1771.0	10.837258	445.1202782783418
1772.0	10.843612	445.12032713268155
1773.0	10.849939	445.1202425203141
1774.0	10.856179	445.1202950517918
1775.0	10.862541	445.12023193599236
1776.0	10.86893	445.12024113757195
1777.0	10.875322	445.12018986560594
1778.0	10.881597	445.120280231631
1779.0	10.888037	445.12022568267645
1780.0	10.894385	445.1202199031907
1781.0	10.900655	445.12020728453837
1782.0	10.907032	445.1201985596967
1783.0	10.913326	445.12021071247875
1784.0	10.919728	445.1202439690123
1785.0	10.926134	445.1202476337133
1786.0	10.932413	445.120268384477
1787.0	10.938822	445.1201665430702
1788.0	10.945024	445.1202263673827
1789.0	10.951409	445.12016289811373
1790.0	10.957717	445.12027728220403
1791.0	10.96418	445.1201846123884
1792.0	10.970557	445.1201723479051
1793.0	10.976894	445.12025119746517
1794.0	10.983178	445.1201425554075
1795.0	10.989536	445.1202275703999
1796.0	10.995913	445.12019576672566
1797.0	11.002275	445.1201818721426
1798.0	11.008619	445.12016421196006
1799.0	11.014994	445.1201667889186
1800.0	11.021315	445.12011847263017
1801.0	11.027684	445.12022665898286
1802.0	11.034021	445.1202756191273
1803.0	11.040377	445.12019333388037
1804.0	11.046606	445.12029971948584
1805.0	11.053052	445.1201584770769
1806.0	11.059296	445.1203392683184
1807.0	11.065762	445.1201478669253
1808.0	11.0721	445.12023808125747
1809.0	11.078427	445.12023209728494
1810.0	11.084808	445.1201805745115
1811.0	11.091137	445.12015616354734
1812.0	11.0975	445.1202743828316
1813.0	11.103791	445.12027399943014
1814.0	11.110189	445.1202007426156
1815.0	11.116533	445.12016003647864
1816.0	11.122735	445.1202101708396
1817.0	11.12911	445.1201954850296
1818.0	11.135533	445.1201570942271
1819.0	11.141799	445.12019455363617
1820.0	11.14817	445.120215946636
1821.0	11.154495	445.12019579439124
1822.0	11.160874	445.1202190416581
1823.0	11.167235	445.120266608079
1824.0	11.173649	445.1201473426085
1825.0	11.179864	445.12022963729436
1826.0	11.186282	445.1202490822729
1827.0	11.192691	445.12012021461794
1828.0	11.199036	445.12014660160094
1829.0	11.20538	445.120187184937
1830.0	11.211689	445.1202135315934
1831.0	11.218076	445.12010707178825
1832.0	11.224334	445.12022078691973
1833.0	11.230678	445.1202279575865
1834.0	11.23707	445.1201558836354
1835.0	11.243436	445.12019583516167
1836.0	11.249744	445.120190994201
1837.0	11.256097	445.1201858147779
1838.0	11.26248	445.1201481201263
1839.0	11.26885	445.1202266301988
1840.0	11.275048	445.1201983816099
1841.0	11.281492	445.1202291879995
1842.0	11.287809	445.1202814651769
1843.0	11.294096	445.12024386598017
1845.0	11.301179	445.1202696264841
1846.0	11.307638	445.1202571046572
1847.0	11.313909	445.12025934997763
1848.0	11.320238	445.1202696153346
1849.0	11.326563	445.120200996566
1850.0	11.332965	445.12025100051477
1851.0	11.33931	445.1202145925768
1852.0	11.345633	445.1201834201208
1853.0	11.351989	445.1201925937627
1854.0	11.358398	445.12007132969813
1855.0	11.364717	445.12014132098227
1856.0	11.371073	445.1202319564781
1857.0	11.37745	445.1201515293254
1858.0	11.3838	445.1201736413634
1859.0	11.390146	445.1202193384666
1860.0	11.396491	445.12017801029486
1861.0	11.402789	445.1201935857157
1862.0	11.409168	445.12008408062394
1863.0	11.415418	445.1201768758737
1864.0	11.421833	445.1201222804689
1865.0	11.428195	445.12025038873776
1866.0	11.434551	445.12014786567306
1867.0	11.440881	445.1201667210639
1868.0	11.447189	445.1202111926134
1869.0	11.453612	445.1201593423288
1870.0	11.459949	445.12018126923857
1871.0	11.466262	445.12027911013047
1872.0	11.472582	445.1201594672024
1873.0	11.478918	445.12022309056687
1874.0	11.485184	445.1202650484054
1875.0	11.491524	445.1202711438004
1876.0	11.497916	445.12027532807576
1877.0	11.504274	445.1202577756825
1878.0	11.51073	445.12012155980676
1879.0	11.517007	445.12024717014873
1880.0	11.523345	445.1202212040876
1881.0	11.529686	445.12024054203727
1882.0	11.536009	445.1202376511196
1883.0	11.542465	445.12020135663306
1884.0	11.548811	445.12028216271545
1885.0	11.555157	445.12025365390986
1886.0	11.561507	445.12027298340774
1887.0	11.567721	445.12018743690663
1888.0	11.574152	445.12020002077435
1889.0	11.580482	445.120161212534
1890.0	11.586796	445.12019014292235
1891.0	11.59319	445.1201566461706
1892.0	11.599565	445.12019646382885
1893.0	11.605875	445.12021080686617
1894.0	11.612273	445.1202184738561
1895.0	11.618619	445.12029099252237
1896.0	11.62489	445.1202912520427
1897.0	11.631308	445.1201946340764
1898.0	11.637621	445.1201883726808
1899.0	11.644002	445.1202350765428
1900.0	11.650266	445.120281238458
1901.0	11.656671	445.1202114591543
1902.0	11.663035	445.1201977299932
1903.0	11.669323	445.12021533600637
1904.0	11.675733	445.1202932244067
1905.0	11.682045	445.12021425489405
1906.0	11.688387	445.12020342161173
1907.0	11.694635	445.120278657551
1908.0	11.701035	445.1202077848184
1909.0	11.707412	445.1201462023856
1910.0	11.713739	445.1201116399911
1911.0	11.720008	445.120261945526
1912.0	11.726433	445.12015974601314
1913.0	11.73278	445.12021581495077
1914.0	11.739132	445.12014271450846
1915.0	11.745551	445.1202036933928
1916.0	11.751889	445.1201844137763
1917.0	11.758168	445.12025529449835
1918.0	11.764532	445.12020773598
1919.0	11.770859	445.12025825881324
1920.0	11.777201	445.12019210973915
1921.0	11.783588	445.1201420631022
1922.0	11.789905	445.1201226920644
1923.0	11.796145	445.1202551804049
1924.0	11.802486	445.1202432810226
1925.0	11.809003	445.1202152557163
1926.0	11.815344	445.12023744479546
1927.0	11.821665	445.1201311727998
1928.0	11.827861	445.120207275489
1929.0	11.834178	445.1202277005542
1930.0	11.840561	445.1203889358163
1931.0	11.847057	445.12021616184546
1932.0	11.853323	445.12023861645406
1933.0	11.859675	445.12008302766714
1934.0	11.866025	445.12015793037915
1935.0	11.872331	445.12022334520475
1936.0	11.878681	445.1201763934791
1937.0	11.884975	445.1202865935051
1938.0	11.891417	445.1201556298923
1939.0	11.897754	445.1201913830327
1940.0	11.904113	445.1201533628648
1941.0	11.910442	445.1201729958599
1942.0	11.916733	445.1202146381658
1943.0	11.923075	445.12023429092835
1944.0	11.929519	445.12011976776233
1945.0	11.935745	445.12009933427794
1946.0	11.942168	445.12012702980593
1947.0	11.948502	445.120133924755
1948.0	11.954875	445.1201864002606
1949.0	11.961266	445.12018450726794
1950.0	11.967616	445.1202130821423
1951.0	11.973789	445.1202435280563
1952.0	11.980179	445.1201594952008
1953.0	11.986651	445.1201701035945
1954.0	11.992993	445.1201058119225
1955.0	11.999339	445.12017119546243
1956.0	12.005676	445.120080464893
1957.0	12.011889	445.1201609624118
1959.0	12.019084	445.12019027921656
1960.0	12.025341	445.1201385292324
1961.0	12.03168	445.1201336310068
1962.0	12.038049	445.12013688251204
1963.0	12.044386	445.1201348003523
1964.0	12.050768	445.1200997705777
1965.0	12.057047	445.1202590179828
1966.0	12.063476	445.1202950127366
1967.0	12.06982	445.12019284145094
1968.0	12.076051	445.1201993550302
1969.0	12.082405	445.1202402601619
1970.0	12.088834	445.1201725896814
1971.0	12.095167	445.12009889439304
1972.0	12.101467	445.12020553551474
1973.0	12.10769	445.1203193921758
1974.0	12.114138	445.1201919131916
1975.0	12.120486	445.1202370089194
1976.0	12.12694	445.12009303304
1977.0	12.133278	445.1202518574057
1978.0	12.139634	445.1201856872077
1979.0	12.145971	445.1201430601257
1980.0	12.152263	445.12016612444296
1981.0	12.158523	445.1201544420605
1982.0	12.164975	445.1201151979185
1983.0	12.171283	445.120188803808
1984.0	12.177638	445.1202129280171
1985.0	12.18404	445.120162617226
1986.0	12.190327	445.12012739629034
1987.0	12.196681	445.1201374183218
1988.0	12.20284	445.12033771160986
1989.0	12.209325	445.12020600935006
1990.0	12.215706	445.1202169994401
1991.0	12.222131	445.12020472820365
1992.0	12.228479	445.12021436967615
1993.0	12.234825	445.12009652060425
1994.0	12.241173	445.12016109900253
1995.0	12.247527	445.1200925011528
1996.0	12.253875	445.12021505881216
1997.0	12.260227	445.1202359338336
1998.0	12.266493	445.1201594231492
1999.0	12.272872	445.12013938748606
2000.0	12.279264	445.12022602196924
2001.0	12.285612	445.12012090200244
2002.0	12.291953	445.1202435356634
2003.0	12.298301	445.120235133811
2004.0	12.304647	445.1201184869378
2005.0	12.310995	445.1202398601418
2006.0	12.317087	445.1202962393103
2007.0	12.323493	445.1202734971518
2008.0	12.329932	445.1201756043722
2009.0	12.336309	445.1201839915838
2010.0	12.342636	445.1201636724164
2011.0	12.349019	445.1201157516025
2012.0	12.355345	445.1202033803192
2013.0	12.361709	445.12014299612065
2014.0	12.36808	445.12011245812255
2015.0	12.374424	445.12016255520666
2016.0	12.380767	445.1201667123258
2017.0	12.387113	445.12029716107685
2018.0	12.393453	445.12020775765006
2019.0	12.399801	445.1202355975123
2020.0	12.40614	445.12019708730077
2021.0	12.412482	445.12013824499905
2022.0	12.418686	445.12020985655204
2023.0	12.425117	445.12010531801513
2024.0	12.431413	445.1202123035408
2025.0	12.437734	445.1202472169651
2026.0	12.444123	445.1203064756397
2027.0	12.450467	445.1202740887063
2028.0	12.456898	445.1202290539094
2029.0	12.463244	445.1201680518588
2030.0	12.469565	445.120171082178
2031.0	12.475877	445.1201559098441
2032.0	12.482123	445.1201906915121
2033.0	12.488402	445.1203539595379
2034.0	12.494975	445.1202022220368
2035.0	12.501323	445.12002632680884
2036.0	12.507625	445.12016263539556
2037.0	12.514016	445.12006374889984
2038.0	12.520348	445.12019349375635
2039.0	12.526629	445.1201270902886
2040.0	12.533058	445.1201278176527
2041.0	12.539322	445.12020489069505
2042.0	12.545751	445.1202131520323
2043.0	12.552095	445.1202223430632
2044.0	12.558443	445.1201747599784
2045.0	12.564791	445.1201325521175
2046.0	12.571139	445.12017902643413
2047.0	12.577468	445.1202077132145
2048.0	12.583837	445.1201420794197
2050.0	12.590899	445.1202605319801
2051.0	12.597382	445.12025081320854
2052.0	12.60373	445.1201096616218
2053.0	12.610064	445.1201621037734
2054.0	12.616382	445.1201408776386
2055.0	12.62264	445.12025964193833
2056.0	12.629113	445.1201016906144
2057.0	12.635455	445.12015332372624
2058.0	12.641788	445.12022928893293
2059.0	12.648147	445.1202109834301
2060.0	12.654484	445.1201386750134
2061.0	12.66083	445.1201179284936
2062.0	12.66719	445.120128995885
2063.0	12.673538	445.1201719318002
2064.0	12.679851	445.12022156663573
2065.0	12.686229	445.1202210231857
2066.0	12.692582	445.1201576622503
2067.0	12.698927	445.12007625976776
2068.0	12.705269	445.1201242735598
2069.0	12.711598	445.1201665643854
[truncated: 4,636 more rows]
