# Supplementary material for: RawBeans: A Simple, Vendor-Independent, Raw-Data Quality-Control Tool
Source: J Proteome Res. 2021 Mar 4;20(4):2098–104. doi: 10.1021/acs.jproteome.0c00956 (PMC8041395; doi:10.1021/acs.jproteome.0c00956)
Supplement: Supplementary file 1 — pr0c00956_si_002.zip [file pr0c00956_si_002.zip › RawBeans_report/resources/QEP2LC6_HeLa_50ng_251120_08-mass-deviation-matrix.tsv]

scan	retention	445.12003
1.0	0.0029161678	445.11974884465553
2.0	0.0097076323	445.11972929171253
3.0	0.016028415	445.119659599433
4.0	0.022340932	445.1195562634812
5.0	0.028680597	445.1194781254472
6.0	0.035028548	445.11954698506264
7.0	0.041386583	445.11955495192876
8.0	0.047747015	445.1194420891732
9.0	0.054117817	445.11932907042467
10.0	0.060484364	445.1194934586633
11.0	0.067019565	445.1194790240898
12.0	0.073371616	445.11977498223797
13.0	0.079706966	445.11977603751455
14.0	0.085663365	445.1200070047841
15.0	0.092350799	445.11983315327313
16.0	0.098698682	445.11980134113236
17.0	0.10504238	445.11970784526665
18.0	0.11138817	445.11978833428026
19.0	0.11773393	445.11972089098083
20.0	0.12407765	445.1196078117907
21.0	0.13042343	445.1194914669639
22.0	0.13676698	445.1194412510955
23.0	0.14311068	445.1195382677956
24.0	0.14945453	445.11983925044103
25.0	0.15579825	445.11982572834955
26.0	0.16214403	445.11984561529744
27.0	0.16848773	445.1198119201047
28.0	0.17483143	445.1198757517302
29.0	0.1811793	445.1199011986997
30.0	0.18752302	445.11986572150187
31.0	0.19386672	445.1197749238038
32.0	0.20021858	445.11986693511227
33.0	0.20656022	445.11979464881404
34.0	0.212902	445.11974545708733
35.0	0.21924571	445.11977328095145
36.0	0.22558942	445.1198307442725
37.0	0.23193518	445.1197817919076
38.0	0.23828097	445.11981339694677
39.0	0.24463092	445.11982433685785
40.0	0.25097255	445.11978483490014
41.0	0.25731625	445.1197562986544
42.0	0.26366395	445.1193191188517
43.0	0.27000766	445.1194416663488
44.0	0.27635151	445.11943820628375
45.0	0.28270355	445.1194646045667
46.0	0.28904308	445.1194376854448
47.0	0.29538678	445.11947050392644
48.0	0.3017305	445.1193605640832
49.0	0.30807418	445.1194429086888
50.0	0.3144179	445.1193524385425
51.0	0.32076368	445.11923091573595
52.0	0.3271074	445.11935575899827
53.0	0.33345093	445.1192453456255
54.0	0.33979673	445.11916019712163
55.0	0.34614265	445.119121256646
56.0	0.35248638	445.1191018197989
57.0	0.35883217	445.1189753419722
58.0	0.36517795	445.1190545455361
59.0	0.37152583	445.1190695009126
60.0	0.3778695	445.11899518065655
61.0	0.38422573	445.1191375742043
62.0	0.39056943	445.1191359844367
63.0	0.39691505	445.11916600666336
64.0	0.40325668	445.1190854801458
65.0	0.40960262	445.11897936297214
66.0	0.41594637	445.12112418639225
67.0	0.4222921	445.1189994439363
68.0	0.4286483	445.1210941535046
69.0	0.43498995	445.1189784304472
70.0	0.44133155	445.118948131767
71.0	0.44767733	445.12113852950154
72.0	0.45402312	445.11903303660824
73.0	0.46036875	445.1211298727175
74.0	0.4667187	445.118918201212
75.0	0.47305632	445.11895043960936
76.0	0.4794021	445.119005535491
77.0	0.4857479	445.11894856854565
78.0	0.49209367	445.11907752487343
79.0	0.49843738	445.11899309774174
80.0	0.50478108	445.11911247112573
81.0	0.51112895	445.1210965232463
82.0	0.51747473	445.1210920359862
83.0	0.52381843	445.1210047902421
84.0	0.53016408	445.1210945090866
85.0	0.53650568	445.11900276135555
86.0	0.54284953	445.12108835045484
87.0	0.54919533	445.1210265286272
88.0	0.55554112	445.1191719659441
89.0	0.5618869	445.11899105223995
90.0	0.5682431	445.11902452182983
91.0	0.57458888	445.11900040545083
92.0	0.58093468	445.11899467995556
93.0	0.58727838	445.1211261184084
94.0	0.59362403	445.1210661019581
95.0	0.59996772	445.1209997605237
96.0	0.60631158	445.12108539569044
97.0	0.61266152	445.1210589938953
98.0	0.6190073	445.12105231375966
99.0	0.6253531	445.11891929311804
100.0	0.63169681	445.1210822918456
101.0	0.6380426	445.1211409985765
102.0	0.64438836	445.1209652574112
103.0	0.6507404	445.12097182247084
104.0	0.6570777	445.1210736212828
105.0	0.66341933	445.11898526170216
106.0	0.6697632	445.1189605776257
107.0	0.67611108	445.12103358044754
108.0	0.6824527	445.11913654308506
109.0	0.68879638	445.12096163507687
110.0	0.69514216	445.12088991628025
111.0	0.70148797	445.12104298553584
112.0	0.70783373	445.12094527023896
113.0	0.7141816	445.1211203238502
114.0	0.72052307	445.1210910187282
115.0	0.7268626	445.1208827435482
116.0	0.7332084	445.12095955957903
117.0	0.73955017	445.12098947458685
118.0	0.74589595	445.12099422541837
119.0	0.75224387	445.12084205533876
120.0	0.75858753	445.1208529296696
121.0	0.76493558	445.1209973248163
123.0	0.77213118	445.12098584996744
124.0	0.7784749	445.1209609505118
125.0	0.7848186	445.1208975340775
126.0	0.79116437	445.12090783758396
127.0	0.79751015	445.1209669519513
128.0	0.80382453	445.12082447598294
129.0	0.8101974	445.1209009879681
130.0	0.81654108	445.12094776282845
131.0	0.82288497	445.1208935459373
132.0	0.82922868	445.12098998794414
133.0	0.8355724	445.12106102309457
134.0	0.84191813	445.121056386706
135.0	0.84827853	445.1208659530164
136.0	0.85462223	445.1209361165348
137.0	0.86096802	445.12111602687804
138.0	0.8673138	445.1189170657553
139.0	0.87365735	445.11893344489675
140.0	0.88000105	445.1209589236845
141.0	0.88634492	445.1210044074372
142.0	0.8926928	445.1209743998448
143.0	0.89903857	445.1209638580433
144.0	0.90538436	445.120944240201
145.0	0.91172598	445.12087440992246
146.0	0.91807387	445.12101656796386
147.0	0.92441755	445.1209310254278
148.0	0.93076958	445.1210296130282
149.0	0.93710896	445.1208982603507
150.0	0.94345267	445.1208466613403
151.0	0.94979235	445.120998610739
152.0	0.95614023	445.12106061008666
153.0	0.96248602	445.1210130237683
154.0	0.9688339	445.1209121627959
155.0	0.97513383	445.12083567658016
156.0	0.98152545	445.12089855321534
157.0	0.98787125	445.1211277564567
158.0	0.99421703	445.118966462339
159.0	1.0005606	445.12087337195015
160.0	1.0069043	445.1208705053693
161.0	1.0132106	445.12092054616073
162.0	1.0195939	445.12091713179944
163.0	1.0259397	445.12100316228236
164.0	1.0322271	445.12098132259473
165.0	1.0386396	445.1209255604725
166.0	1.0449833	445.12095708635155
167.0	1.0513291	445.1210023408422
168.0	1.0576728	445.12095277678077
169.0	1.0639957	445.1209019358128
170.0	1.0703226	445.12096209535815
171.0	1.0767079	445.12101949396003
172.0	1.0830518	445.1209842751524
173.0	1.0894039	445.12087133618087
174.0	1.0957496	445.1209642686679
175.0	1.1020933	445.12092878383135
176.0	1.108437	445.1208922534571
177.0	1.1147869	445.12092639937623
178.0	1.1211265	445.1209368147331
179.0	1.1274723	445.1208457731413
180.0	1.1338158	445.1209417399981
181.0	1.1401595	445.1210703622262
182.0	1.1464993	445.12110931652
183.0	1.152845	445.12091017996386
184.0	1.1591887	445.1209479157216
185.0	1.1654178	445.11892405663974
186.0	1.1718803	445.12084771400174
187.0	1.178174	445.12082534713056
188.0	1.184526	445.12085125000726
189.0	1.1908718	445.1208668647074
190.0	1.1972279	445.1209553107222
191.0	1.2035716	445.12079770673824
192.0	1.2098696	445.12085118858255
193.0	1.2162925	445.1209775133726
194.0	1.2225299	445.1208623017777
195.0	1.2289799	445.1209382688842
196.0	1.2353257	445.120848636418
197.0	1.2415756	445.12094743591786
198.0	1.2478589	445.12096855654335
199.0	1.2542359	445.1209370925669
200.0	1.2606566	445.12084767829987
201.0	1.2669607	445.1208041723355
202.0	1.2733275	445.1208839510315
203.0	1.2796607	445.1209230991714
204.0	1.2860378	445.12084412631515
205.0	1.292321	445.1209660326281
206.0	1.298621	445.1209081146727
207.0	1.3051168	445.12088685369685
208.0	1.3114668	445.12087312836866
209.0	1.3178084	445.120915545497
210.0	1.3241625	445.12082287900995
211.0	1.3304977	445.1210725400947
212.0	1.3368414	445.12097437185344
213.0	1.3431478	445.1208716597673
214.0	1.349479	445.120922773327
215.0	1.3557748	445.1209660687296
216.0	1.3621101	445.1209280231011
217.0	1.3685226	445.12085515227886
218.0	1.3749121	445.12073894826455
219.0	1.3811912	445.1208341938293
220.0	1.3873973	445.12097763260374
221.0	1.393843	445.1209198259276
222.0	1.4002138	445.1209378667723
223.0	1.4065619	445.1208983588153
224.0	1.4129139	445.12090015034613
225.0	1.4192055	445.1209417980393
226.0	1.4255284	445.1209724580783
227.0	1.4318533	445.1209557366715
228.0	1.4381927	445.1209120477464
229.0	1.4445907	445.12081246381587
230.0	1.451047	445.12096889214206
231.0	1.4573051	445.12079300182126
232.0	1.4635717	445.12096361837183
233.0	1.4699197	445.12098475784626
234.0	1.4763426	445.12090521788423
235.0	1.4826363	445.12076454842907
236.0	1.4890821	445.12091603866105
237.0	1.4954258	445.1208744444492
238.0	1.5016466	445.1208702022428
239.0	1.5080194	445.1209224903243
240.0	1.5143444	445.1208212260718
241.0	1.5207338	445.12084857366773
242.0	1.5269879	445.1208907534512
243.0	1.5332296	445.1209054603538
244.0	1.5395777	445.1208313369606
245.0	1.5459754	445.12095201843294
246.0	1.5524525	445.1208672119807
247.0	1.5588191	445.12081579563403
248.0	1.5651107	445.12083493114386
249.0	1.5714085	445.1209877272346
250.0	1.5777606	445.1209301074107
251.0	1.5840333	445.1208874139594
252.0	1.5903333	445.12093441699966
253.0	1.5966791	445.12082190270155
254.0	1.6030833	445.1208271053704
255.0	1.6093623	445.12086175728564
256.0	1.6156893	445.1209186004112
257.0	1.6220497	445.120853480387
258.0	1.6283436	445.12095644461624
259.0	1.6347831	445.1208831836797
260.0	1.6412435	445.1208813383158
261.0	1.6475663	445.12091643734993
262.0	1.653814	445.12079318116537
263.0	1.6601744	445.1208518695916
264.0	1.6663913	445.12086279824825
265.0	1.6727079	445.120855257518
266.0	1.679058	445.12089985783683
267.0	1.6854618	445.1208920022116
268.0	1.6917244	445.1209194076052
269.0	1.6981764	445.12094149696384
270.0	1.704543	445.12095808482326
271.0	1.7108846	445.12084774429104
272.0	1.7172115	445.1209088311185
273.0	1.7234927	445.1209041186071
274.0	1.7299866	445.12092134812906
275.0	1.7362115	445.1210153978256
276.0	1.7425885	445.12088474529304
277.0	1.7489218	445.12095020264223
278.0	1.7552426	445.12092458108526
279.0	1.7616384	445.1210285339906
280.0	1.7679738	445.12092812777814
281.0	1.7742508	445.12096755401734
282.0	1.7805922	445.12093251963466
283.0	1.7868339	445.1209572486064
284.0	1.7932048	445.1210194127517
285.0	1.7995923	445.12089869154255
286.0	1.8060297	445.1209060611391
287.0	1.8122588	445.12082796970174
288.0	1.8185589	445.12094463517263
289.0	1.8249504	445.12082920207064
290.0	1.8313191	445.12087449851566
291.0	1.8376816	445.1208776708452
292.0	1.8441106	445.12097887227355
293.0	1.8503959	445.1209421614839
294.0	1.8565648	445.1209468195391
295.0	1.8629273	445.1209043948928
296.0	1.8692584	445.1209413773254
297.0	1.8756521	445.1207392432721
298.0	1.8818919	445.12100628253626
299.0	1.8881938	445.1209394768996
300.0	1.8946104	445.12100452774746
301.0	1.9011499	445.12100620110175
302.0	1.9073246	445.12091146611334
303.0	1.9137996	445.1209516249376
304.0	1.9200497	445.1209880448419
305.0	1.9262455	445.1209478387168
306.0	1.9325956	445.1209385237778
307.0	1.9388435	445.1209732063741
309.0	1.9458808	445.1209327194584
310.0	1.9521828	445.12091443971434
311.0	1.9584725	445.120980217672
312.0	1.9648037	445.1209312447276
313.0	1.9711579	445.1209680486771
314.0	1.977441	445.1209926901265
315.0	1.9837554	445.12101547693516
316.0	1.9901908	445.12085133494696
317.0	1.9964242	445.1210352929454
318.0	2.0028159	445.12096182749934
319.0	2.0091493	445.1209669112241
320.0	2.0154511	445.1208997067544
321.0	2.0217699	445.1210049108112
322.0	2.0281032	445.12100225556736
323.0	2.0344741	445.1210040242387
324.0	2.0407903	445.1209520131216
325.0	2.0471738	445.12097307502484
326.0	2.0535175	445.1208685901885
327.0	2.0598196	445.1208703358301
328.0	2.0661842	445.12094103476863
329.0	2.0725134	445.120853294083
330.0	2.0788735	445.1209416171768
331.0	2.0852486	445.1209588988559
332.0	2.0917318	445.12087349616644
333.0	2.0978819	445.12098047772764
334.0	2.10424	445.1210091754044
335.0	2.1105795	445.12102385193583
336.0	2.1168835	445.1209875301134
337.0	2.1232108	445.1209421797486
338.0	2.1295087	445.1209814141324
339.0	2.136119	445.1209468439824
340.0	2.1424377	445.1209108298741
341.0	2.1486001	445.12099113662697
342.0	2.1548877	445.1209901136054
343.0	2.1612626	445.1209101388142
344.0	2.1676041	445.1209637646444
345.0	2.1739103	445.12089535989656
346.0	2.1803914	445.12102005763677
347.0	2.1867269	445.1209848428333
348.0	2.1929395	445.12087132672684
349.0	2.1993893	445.1209438913584
350.0	2.2056164	445.12098356216717
351.0	2.2119562	445.120986486882
352.0	2.2182559	445.1209547710634
353.0	2.22466	445.12086504748885
354.0	2.2310682	445.1208745005446
355.0	2.2373744	445.1209580456643
356.0	2.2438243	445.12096694154565
357.0	2.2501494	445.12097428734455
358.0	2.2563722	445.1208577893894
359.0	2.2626973	445.1208386257182
360.0	2.2690328	445.1209388328639
361.0	2.2754078	445.12095248265285
362.0	2.281714	445.12088588637323
363.0	2.2880262	445.1209028700418
364.0	2.2944054	445.12085306507174
365.0	2.3008238	445.1210844610589
366.0	2.3072759	445.12091422962993
367.0	2.3134468	445.1207835006185
368.0	2.319776	445.12109329440585
369.0	2.3261509	445.12092629293403
370.0	2.3324717	445.1209194798668
371.0	2.3387322	445.12099958659536
372.0	2.3450448	445.1209907331368
373.0	2.3513924	445.12098536354574
374.0	2.357734	445.12086681861166
375.0	2.3639922	445.1209453209086
376.0	2.3703026	445.12102637658325
379.0	2.3789651	445.12102530950983
380.0	2.3852672	445.1209822648751
381.0	2.3915151	445.12095328009826
382.0	2.397811	445.1209439524834
383.0	2.4040253	445.1209350037466
384.0	2.410348	445.1210233209055
385.0	2.4166335	445.12093533691694
386.0	2.4228877	445.1210273799328
387.0	2.4291794	445.12099509438406
388.0	2.4354816	445.12093736397804
389.0	2.4418024	445.12091980714007
390.0	2.4481397	445.12095459590853
391.0	2.4544749	445.1209146644046
392.0	2.4607832	445.12096310768186
393.0	2.4671269	445.12092885710103
394.0	2.4734501	445.12088462565464
395.0	2.4797811	445.1209618602811
396.0	2.4861039	445.1209595780121
397.0	2.4923747	445.12084841140586
398.0	2.4986414	445.120956903583
399.0	2.5051704	445.12096273392234
400.0	2.511512	445.1208299309786
401.0	2.5178682	445.12089233528485
402.0	2.5240973	445.1208660684889
403.0	2.5303951	445.120874491669
404.0	2.5366494	445.1208981572386
405.0	2.5430639	445.12093436814894
406.0	2.5494452	445.12080556233883
407.0	2.5557722	445.1208281903897
408.0	2.5620181	445.1207943412672
409.0	2.5683264	445.12082458513703
410.0	2.5746493	445.1209847400282
411.0	2.5810363	445.1207633196425
412.0	2.5873217	445.12094526096575
413.0	2.5936949	445.1209794931657
414.0	2.5999011	445.1209192900482
415.0	2.6062907	445.12099060230656
416.0	2.6125803	445.12100625214737
417.0	2.6188905	445.1209959873396
418.0	2.625232	445.12097907765224
419.0	2.6316113	445.1208816025798
420.0	2.6378738	445.1208653691728
421.0	2.6441611	445.12101483437107
422.0	2.6504879	445.120937962423
423.0	2.6567568	445.1210087111068
424.0	2.663086	445.12094728191346
425.0	2.6694629	445.12093794639316
426.0	2.6757485	445.12097902901223
427.0	2.6820295	445.12096548029456
428.0	2.6883275	445.12100701960543
429.0	2.6946462	445.1209174419093
430.0	2.7009106	445.12100588169886
432.0	2.7078546	445.12091094711843
433.0	2.7141062	445.1209351422347
434.0	2.7204936	445.1209956896006
435.0	2.7267521	445.1208838568389
436.0	2.7330731	445.1209137924517
437.0	2.7393564	445.1209222589608
438.0	2.7457022	445.1210313797472
439.0	2.7519394	445.12091858504033
440.0	2.7583144	445.1209871113587
442.0	2.7652145	445.12097218642754
443.0	2.7716747	445.12100007953313
444.0	2.7778958	445.12101326745443
445.0	2.784214	445.1209131563639
446.0	2.7906537	445.12094964592967
447.0	2.7969994	445.121001810751
448.0	2.8032059	445.1209732322027
449.0	2.8095643	445.1208672398294
450.0	2.815791	445.1209782836334
451.0	2.8220639	445.12097505614804
452.0	2.828391	445.1208823257047
453.0	2.8346702	445.1208557971584
454.0	2.8409845	445.1208426457744
455.0	2.8472387	445.12077946236803
456.0	2.8535491	445.1209152757721
457.0	2.8598636	445.1208848451225
458.0	2.866072	445.1208410271251
459.0	2.8723428	445.1208034729511
460.0	2.8786429	445.1209087378658
461.0	2.8848592	445.1208783145151
462.0	2.8911842	445.1209872946321
463.0	2.897509	445.1209657709931
464.0	2.9038612	445.1209733901388
465.0	2.9101404	445.1209893457709
466.0	2.9164445	445.1210298428893
467.0	2.9228694	445.1209769272127
468.0	2.9292361	445.12107695877137
469.0	2.9355924	445.1209443064407
470.0	2.9418882	445.12100476014547
471.0	2.9480007	445.11910388774504
472.0	2.9544378	445.12099419653794
473.0	2.9607856	445.12091788204316
474.0	2.9669608	445.1209293998615
475.0	2.9732088	445.1208028244662
481.0	2.9855296	445.11911747986954
492.0	3.0071333	445.1210097145622
503.0	3.0273853	445.1208201304912
507.0	3.0373727	445.120986771448
508.0	3.0436958	445.12097332298487
509.0	3.0499726	445.12102401388063
510.0	3.0563332	445.1210016231763
511.0	3.0626934	445.12094818128975
512.0	3.069056	445.12110386062403
513.0	3.0753081	445.1210673444914
514.0	3.0817619	445.12112517708994
515.0	3.088089	445.12096907005247
516.0	3.0943638	445.12105151245174
517.0	3.1006347	445.12105398319136
518.0	3.1069119	445.11893825670836
519.0	3.1132703	445.121130271946
520.0	3.119645	445.1189166964174
521.0	3.1261054	445.1210867719905
522.0	3.1322762	445.12107940490796
523.0	3.138593	445.1210061900473
524.0	3.1449159	445.1210581761507
525.0	3.1512448	445.12112360569665
526.0	3.1576029	445.1210717133782
527.0	3.16388	445.12095922550725
528.0	3.1702405	445.12106533285197
529.0	3.1765053	445.12111401568666
530.0	3.1828365	445.12103776873556
531.0	3.1892258	445.12106983740193
532.0	3.1956216	445.1211158154772
533.0	3.2018821	445.1210556009084
534.0	3.2081883	445.12095004745527
535.0	3.21449	445.121026188818
536.0	3.2208025	445.1210554571492
537.0	3.2271672	445.1210078874373
538.0	3.2335047	445.1209913626042
539.0	3.2398026	445.1210095782539
540.0	3.2461485	445.120926822698
541.0	3.2525256	445.12095111383314
542.0	3.258921	445.12095814053947
543.0	3.2651753	445.12093119748124
544.0	3.2716814	445.1208978609825
545.0	3.2778146	445.1208512376693
546.0	3.2841917	445.1208667149878
547.0	3.2905125	445.1207590848334
548.0	3.2968562	445.12070715581854
549.0	3.3032832	445.12074848663326
550.0	3.309548	445.12074452511325
551.0	3.3159685	445.1207373814717
552.0	3.322256	445.1206544942763
553.0	3.3286851	445.1206625263268
554.0	3.3350247	445.1206310900512
555.0	3.3414455	445.12053333377224
556.0	3.3477577	445.12064668266436
557.0	3.3541493	445.120477709046
558.0	3.3604099	445.120551080707
559.0	3.3667058	445.120598488175
560.0	3.372985	445.12067546374084
561.0	3.3793829	445.1206753206495
562.0	3.3857701	445.12064364752973
563.0	3.3920097	445.1206304301425
564.0	3.3983159	445.12065985816594
565.0	3.4048283	445.12053530322135
566.0	3.4111448	445.12054685449084
567.0	3.4175364	445.12054867932187
568.0	3.4239449	445.12052539455385
569.0	3.4301552	445.12058729050506
570.0	3.4364968	445.12045703845024
571.0	3.4427532	445.12066745314075
572.0	3.4491511	445.1205853524789
573.0	3.4555696	445.1204521840035
574.0	3.461782	445.1205279487468
575.0	3.4681112	445.12056951458743
576.0	3.4744402	445.1205461247624
577.0	3.4807694	445.12043854978714
578.0	3.4872298	445.120390898854
579.0	3.4934486	445.1205915024729
581.0	3.5004858	445.12052109409956
582.0	3.506836	445.12042347717914
584.0	3.5139378	445.12044401974845
585.0	3.5201379	445.1204957739648
586.0	3.5264441	445.1205005883514
587.0	3.5330461	445.1204265624398
588.0	3.5391546	445.12048936810675
589.0	3.5455814	445.12039769366635
590.0	3.5519106	445.1204962630494
591.0	3.5582375	445.1206084682263
592.0	3.5647646	445.12046647586254
593.0	3.5710499	445.1203650182442
594.0	3.5773477	445.1204080579005
595.0	3.5835375	445.1205050172123
596.0	3.589879	445.12045524972257
597.0	3.5964415	445.12049586746866
598.0	3.6026309	445.12050121063476
599.0	3.609006	445.1204181627174
600.0	3.6152791	445.1204350030908
601.0	3.621506	445.1206021204202
602.0	3.6280933	445.12040122343797
603.0	3.634216	445.12039023142916
604.0	3.6406432	445.12050706722243
605.0	3.6470682	445.1204623188678
606.0	3.653314	445.1204401426773
607.0	3.6596724	445.1205916641963
608.0	3.6659453	445.1205425190555
609.0	3.6722953	445.120520761561
610.0	3.6786221	445.12042784003455
611.0	3.6849846	445.12046561073583
612.0	3.6912385	445.12046368274963
613.0	3.6976094	445.1204244703939
614.0	3.7040615	445.1204498871168
615.0	3.710343	445.1205548657411
616.0	3.7167197	445.1204270311946
617.0	3.7228884	445.120488794119
618.0	3.7291759	445.120492857868
619.0	3.7355219	445.12045745779284
620.0	3.741851	445.1204635584295
621.0	3.7482323	445.1203983849745
622.0	3.7545839	445.120414776241
623.0	3.7608026	445.1205157594706
624.0	3.7671382	445.12045395016065
625.0	3.7734216	445.1205328594358
626.0	3.7797404	445.12045514315184
627.0	3.7861963	445.1204449635663
628.0	3.7924879	445.12043276046336
629.0	3.7987984	445.12053366112974
630.0	3.8051004	445.12048601504284
631.0	3.8113857	445.12040703672767
632.0	3.8177253	445.12041035234205
634.0	3.8246563	445.1203627033223
635.0	3.8310021	445.1203916929419
636.0	3.8372564	445.12049657087533
637.0	3.8436105	445.120392776687
638.0	3.849925	445.120368040424
639.0	3.8562	445.12048777742234
640.0	3.862652	445.12044365541175
641.0	3.8689104	445.1205551957099
642.0	3.875154	445.1203829051207
643.0	3.8814623	445.12040236670265
644.0	3.8877871	445.1205159469008
645.0	3.8940307	445.12059117652683
646.0	3.9004163	445.1203831488052
647.0	3.9066891	445.12043526961656
648.0	3.913085	445.12038758057327
649.0	3.9193266	445.12056416155576
650.0	3.9257786	445.120344786586
651.0	3.9319369	445.12060933492205
652.0	3.9384349	445.12032168963714
653.0	3.9447659	445.1203691116579
654.0	3.9510076	445.1204543007639
655.0	3.9573492	445.1203853145095
656.0	3.9636408	445.120400187521
657.0	3.9699887	445.1203604833722
658.0	3.9762971	445.1203609708946
659.0	3.9826138	445.1204003526231
660.0	3.9889073	445.12034020598975
661.0	3.9950844	445.12046783540455
662.0	4.0013967	445.1204005298524
663.0	4.0078571	445.12042076390173
664.0	4.0140425	445.1204853337328
665.0	4.0203282	445.1204805611938
666.0	4.0265758	445.12037759428375
667.0	4.0328841	445.12042835794506
668.0	4.0392341	445.12041448062854
669.0	4.0454695	445.1204119559587
670.0	4.051805	445.1204611728123
671.0	4.0580901	445.12037479879467
672.0	4.0643524	445.1204914265193
673.0	4.070688	445.1204133531501
674.0	4.0770005	445.12047697591936
675.0	4.0832485	445.12041340133516
676.0	4.0895379	445.1203774356687
677.0	4.0958732	445.1203314284388
678.0	4.1021439	445.1204273231921
679.0	4.1084795	445.12036006700885
680.0	4.1147	445.1204390911352
681.0	4.1210126	445.1204266827981
682.0	4.1272857	445.12051730037723
683.0	4.133625	445.1203283516388
684.0	4.1399291	445.1204213799866
685.0	4.1461854	445.1204430256873
686.0	4.1524771	445.1205300337346
687.0	4.1588	445.1204453898774
688.0	4.1650664	445.1204113754986
689.0	4.1713912	445.1204080643947
691.0	4.1781662	445.1205062767504
692.0	4.1846203	445.12044090108486
693.0	4.1909245	445.1203870195816
694.0	4.1971849	445.1205252410744
695.0	4.2034515	445.1203322749617
696.0	4.2097203	445.1204507292782
697.0	4.215962	445.12048797951564
698.0	4.2222495	445.12040379064285
699.0	4.2285141	445.12038516997575
700.0	4.2348366	445.12042661341667
701.0	4.2410865	445.1204281832749
702.0	4.2473784	445.12050487734103
703.0	4.2536263	445.1205141928234
704.0	4.2599055	445.12044180649906
705.0	4.2662469	445.120312018882
706.0	4.2724948	445.1205023428123
707.0	4.2788302	445.12045868868984
708.0	4.2850698	445.1204410489225
709.0	4.2913925	445.1204141083469
710.0	4.2976383	445.12047195544795
711.0	4.3038612	445.12052258893226
712.0	4.310207	445.1204601063619
713.0	4.3164778	445.12042466733004
714.0	4.3228029	445.12044370499547
715.0	4.32903	445.12060252590373
716.0	4.3354092	445.12030870990964
717.0	4.341611	445.1205422126569
718.0	4.347842	445.12058961261675
719.0	4.3541482	445.12036312200183
720.0	4.3604006	445.1205065193172
721.0	4.3667214	445.1204728247655
722.0	4.3729878	445.1205022112256
723.0	4.3792356	445.1205577763438
724.0	4.3855794	445.1204749199755
725.0	4.3918628	445.12054068810403
726.0	4.3981667	445.1203745656085
727.0	4.4044	445.1204963440769
728.0	4.4106521	445.1204775564311
729.0	4.4169666	445.1204931994444
730.0	4.4233166	445.12034156710274
731.0	4.4296292	445.12042047822865
732.0	4.4358688	445.120547775344
733.0	4.4422393	445.12048174357193
734.0	4.4485059	445.1205094452464
735.0	4.4548204	445.1204374485041
736.0	4.4611287	445.1204395272904
737.0	4.4674269	445.12050013937886
738.0	4.4737623	445.12038488678587
739.0	4.4800078	445.12043967951547
740.0	4.4863307	445.1204406354804
741.0	4.4926078	445.1203737835591
742.0	4.4989287	445.1203886633746
743.0	4.5052515	445.1203752473744
744.0	4.511493	445.12047713398084
745.0	4.5177991	445.1204544212584
746.0	4.5241263	445.1204365362332
747.0	4.5305097	445.1204283773629
748.0	4.536691	445.12045271260564
749.0	4.5430118	445.1204396177513
750.0	4.5492365	445.1205605229402
751.0	4.5555531	445.12053939079243
752.0	4.5618781	445.12044708967164
753.0	4.5681342	445.120483222938
754.0	4.5743987	445.12046460841816
755.0	4.580749	445.12047779267016
756.0	4.5869862	445.12055689731943
757.0	4.5933445	445.12045649238775
758.0	4.5996925	445.1204248924251
759.0	4.6059383	445.1204366353856
760.0	4.612155	445.1205334582511
761.0	4.6184985	445.12049461718647
762.0	4.6248732	445.12036647985155
763.0	4.6310712	445.1204905640947
764.0	4.6374131	445.1205237522456
765.0	4.6437777	445.1205508546726
766.0	4.6500982	445.1204535473277
767.0	4.6564023	445.12041430839406
768.0	4.6627211	445.1204651744705
769.0	4.6690107	445.1204383389753
770.0	4.6752753	445.1204131407665
771.0	4.6816438	445.12034356775354
772.0	4.6880332	445.12049690134444
773.0	4.694279	445.1204532613275
774.0	4.7006208	445.1204053396695
775.0	4.7068375	445.1204849289601
776.0	4.713198	445.12032266641035
777.0	4.7196748	445.1203386625733
778.0	4.7259643	445.12030924842026
779.0	4.7321518	445.120426043611
780.0	4.738531	445.12025662044977
781.0	4.7448516	445.1203293974388
782.0	4.7512079	445.1203471732297
783.0	4.7574808	445.1204241477724
784.0	4.7638766	445.1203509867919
785.0	4.7701141	445.1204258383125
786.0	4.7765369	445.1203941165195
787.0	4.7828454	445.1202655169984
788.0	4.7892389	445.12025176666117
789.0	4.7955472	445.1202874348921
790.0	4.8018305	445.1202796490467
791.0	4.8081782	445.120203063702
792.0	4.8145781	445.1203366353306
793.0	4.8209262	445.1202587051566
794.0	4.8272323	445.12034072609896
795.0	4.8336218	445.1203141140981
796.0	4.8399615	445.12029223418705
797.0	4.8462699	445.12039901298164
798.0	4.8525866	445.1203255364122
799.0	4.8589196	445.12042698284324
800.0	4.8653571	445.1202819376528
801.0	4.8716943	445.12027468243826
802.0	4.878011	445.12030048575804
803.0	4.8844734	445.1203310553463
804.0	4.8907277	445.12032764314085
805.0	4.8969985	445.1203142755695
806.0	4.9033629	445.12033326363024
807.0	4.9097151	445.1203446736677
808.0	4.9160195	445.12027405824404
809.0	4.9223337	445.1204195431571
810.0	4.9287004	445.1203281452996
811.0	4.935117	445.12024415409076
812.0	4.9414563	445.1202111664111
813.0	4.947823	445.1203512490675
814.0	4.9541543	445.1204053138968
815.0	4.9604521	445.1202946255727
816.0	4.9668021	445.12031243078724
817.0	4.9730668	445.12043620406354
818.0	4.9794481	445.1203900810019
819.0	4.9859479	445.1202452244782
820.0	4.9920478	445.1204251047244
821.0	4.9983913	445.1204020283069
822.0	5.0048704	445.12036418009257
823.0	5.01116	445.1203837120765
824.0	5.0174645	445.12044632926256
825.0	5.0237934	445.1203537087319
826.0	5.03011	445.12037612347694
827.0	5.0364767	445.12032066096157
828.0	5.0427996	445.1203677707778
829.0	5.0492036	445.12043650638634
830.0	5.0554997	445.1203748481071
831.0	5.0619035	445.1203883101429
832.0	5.0681158	445.1204838105301
833.0	5.0744825	445.1203564511309
834.0	5.0808098	445.12035459981803
835.0	5.0871826	445.12044669832727
836.0	5.0936492	445.12029918319445
838.0	5.1006471	445.12032413992216
839.0	5.106993	445.12027516505884
840.0	5.1132364	445.12032341573746
841.0	5.1196093	445.12030414572445
842.0	5.1259301	445.1203528100978
843.0	5.132303	445.12035188212167
844.0	5.1385968	445.1203830676464
845.0	5.1449674	445.1204045652977
846.0	5.1512382	445.1203210302424
847.0	5.1576486	445.1203507487789
848.0	5.1639945	445.1202990613338
849.0	5.1703361	445.12036098047025
850.0	5.1766653	445.12029400215266
851.0	5.1829237	445.1203450137597
853.0	5.1899462	445.1203234838983
854.0	5.196265	445.12028507345724
855.0	5.2025068	445.1204180657832
856.0	5.2089109	445.12027734564236
857.0	5.2152589	445.12036641550424
858.0	5.2215938	445.12036108167405
859.0	5.227923	445.1204739869321
860.0	5.2342147	445.12041587573026
861.0	5.2403753	445.1204461300727
862.0	5.2467503	445.1203901249975
863.0	5.2531312	445.1204008442571
864.0	5.2595125	445.1202996602496
865.0	5.2657687	445.1204563455132
866.0	5.2722123	445.1203132496221
867.0	5.2785246	445.12031836682183
868.0	5.2848706	445.1203287226739
869.0	5.2911746	445.12033759524513
870.0	5.2974331	445.12038674366846
871.0	5.3037477	445.12033740986885
872.0	5.3100207	445.12046819837553
873.0	5.3166121	445.12036367518186
874.0	5.3229558	445.12031202784107
875.0	5.3292182	445.120348431786
876.0	5.3355328	445.1203233362807
877.0	5.3417847	445.12042605782926
878.0	5.3481743	445.120343113227
879.0	5.3544929	445.1202929232639
880.0	5.3608346	445.120359832678
881.0	5.3672491	445.12024914097316
882.0	5.3734743	445.12029204163343
883.0	5.3798306	445.120449813183
884.0	5.3862181	445.12041054150654
885.0	5.3925616	445.12030781948545
886.0	5.3989698	445.12029465410694
887.0	5.4052656	445.12033555949193
888.0	5.4115259	445.12042658711005
889.0	5.4179051	445.12031740173904
890.0	5.4242905	445.12036794339724
891.0	5.4306467	445.1203166933313
893.0	5.4375569	445.12033067064766
894.0	5.4438843	445.12037947927155
895.0	5.4502465	445.1204144671653
896.0	5.456609	445.1202770674371
897.0	5.4629423	445.12040713879117
898.0	5.4692549	445.1202854148666
899.0	5.4757526	445.1203438246022
900.0	5.4819736	445.1203112810882
901.0	5.4883273	445.12033888564474
902.0	5.494671	445.12037933994327
903.0	5.5010004	445.120329426823
904.0	5.5072775	445.12040651696964
905.0	5.5137128	445.1202880277212
906.0	5.5199627	445.1202850834152
907.0	5.5262293	445.12039567989575
908.0	5.5326958	445.12031743574505
909.0	5.5391187	445.120305916497
910.0	5.5453877	445.12028590240453
911.0	5.5517081	445.1203337043134
912.0	5.558033	445.1203462988371
913.0	5.5643562	445.1203804055198
914.0	5.5707039	445.1203358250311
915.0	5.5770374	445.1204020988278
916.0	5.5834166	445.12027217716604
917.0	5.589733	445.12028374879645
918.0	5.5960747	445.12034717384876
919.0	5.6024226	445.12031439497616
920.0	5.6087851	445.1203641763689
921.0	5.6150784	445.1203880426458
922.0	5.6214055	445.1204186064384
924.0	5.6283513	445.12039447660516
925.0	5.6347388	445.12036160663314
926.0	5.6410784	445.1203630662869
927.0	5.6474078	445.12038152699597
928.0	5.6538533	445.12026233490514
929.0	5.6601135	445.12029531747976
930.0	5.6664033	445.1203387003201
931.0	5.6727906	445.12034685536645
932.0	5.6791075	445.1203207001868
933.0	5.6854239	445.1203833139117
934.0	5.6917403	445.12039042738735
935.0	5.6981153	445.1203772629365
936.0	5.7043468	445.1204543424853
937.0	5.7108006	445.1203347200622
938.0	5.7171111	445.1204845391166
939.0	5.723488	445.1203766054943
940.0	5.7298465	445.1203518215474
941.0	5.7361195	445.12041055397987
942.0	5.7424963	445.12031446833663
943.0	5.7488734	445.12042096621246
944.0	5.7552086	445.12032518670674
945.0	5.7614773	445.12040145528897
946.0	5.7679587	445.1203138177698
947.0	5.7742461	445.1203345536681
948.0	5.7805503	445.1204306529526
949.0	5.7868669	445.1203482024583
950.0	5.7932918	445.1203499436698
951.0	5.7996314	445.1202790270334
952.0	5.805948	445.120314176207
953.0	5.8122524	445.1203679416935
954.0	5.818654	445.1203892262832
955.0	5.8249352	445.1204061081365
956.0	5.8312686	445.1203366076572
957.0	5.8376084	445.1203606058884
958.0	5.8439147	445.12046330025606
959.0	5.8504498	445.1203038386316
960.0	5.8567185	445.1203373259486
961.0	5.863006	445.1203680281872
962.0	5.8693808	445.12031337469523
963.0	5.8757766	445.12031048681126
964.0	5.8820245	445.1203415253126
965.0	5.8883556	445.1203866329812
966.0	5.894793	445.12035774065225
967.0	5.9010869	445.12039454847695
968.0	5.9074472	445.12036939582543
969.0	5.9136972	445.1203223188375
970.0	5.9201117	445.1203251097258
971.0	5.9263992	445.1202905122239
972.0	5.9328054	445.1203397472991
973.0	5.9391449	445.12036341855287
974.0	5.9455011	445.1204084299961
975.0	5.9518177	445.1203130964266
976.0	5.95818	445.12031405923125
977.0	5.9645322	445.12024325703203
978.0	5.9708342	445.1203374440708
979.0	5.9771988	445.1203541015527
980.0	5.9835925	445.12035606803624
981.0	5.9899633	445.12038413219915
982.0	5.9963153	445.12027767866596
983.0	6.002609	445.1203298983928
984.0	6.008855	445.12027597749534
985.0	6.0152297	445.120347938645
986.0	6.0216171	445.12036189086245
987.0	6.0279025	445.12034324428186
988.0	6.0341171	445.1204003162252
989.0	6.0404652	445.12043015362207
991.0	6.0474215	445.12036120955463
992.0	6.0538503	445.1203418287707
993.0	6.0602107	445.1204135834229
994.0	6.0664774	445.1203040077322
995.0	6.0727816	445.12046549497376
996.0	6.0792709	445.12027792759187
997.0	6.0854522	445.12042752254007
998.0	6.0918332	445.1203639181438
999.0	6.0983227	445.12029412707517
1000.0	6.1046562	445.1203009699862
1001.0	6.1109251	445.12044031755926
1002.0	6.1173832	445.12030138150016
1003.0	6.1237706	445.1203520682396
1004.0	6.1301081	445.12027410294127
1005.0	6.1364268	445.12036587862127
1006.0	6.1428187	445.1202709426432
1009.0	6.1516599	445.1203454602785
1010.0	6.1580306	445.1203229607113
1011.0	6.1643578	445.1203346712865
1012.0	6.1707974	445.120341548515
1013.0	6.1770286	445.1203167677014
1014.0	6.1834306	445.12032551509475
1015.0	6.1897472	445.12024754232334
1016.0	6.1959891	445.1204072244282
1017.0	6.2025305	445.12037321429096
1018.0	6.2088951	445.12028690229874
1019.0	6.2152469	445.12027089979665
1020.0	6.2214178	445.1203907267514
1021.0	6.2279365	445.12031279798987
1022.0	6.2342761	445.1203023510033
1023.0	6.2405906	445.1203203852021
1024.0	6.246851	445.12034080322405
1025.0	6.2531031	445.12042891834164
1026.0	6.2595446	445.120322350147
1027.0	6.2658174	445.1203473187146
1028.0	6.2723195	445.1203373799016
1029.0	6.2786173	445.12028940498243
1030.0	6.2849235	445.1202610406182
1031.0	6.2912381	445.1204039931872
1032.0	6.2975693	445.1203877164599
1033.0	6.3040006	445.1203432783615
1034.0	6.3102547	445.12031963063805
1035.0	6.3166046	445.12038452722885
1036.0	6.32304	445.12030098969933
1037.0	6.3293421	445.1203339439754
1038.0	6.3356962	445.12036094575956
1039.0	6.3420043	445.12028500785556
1040.0	6.3483438	445.1204081920765
1041.0	6.3547064	445.12033540628994
1042.0	6.3610064	445.12033822571294
1043.0	6.367498	445.1203246396268
1044.0	6.3738084	445.1203869569865
1045.0	6.3800166	445.12032476820934
1046.0	6.386502	445.12026169717785
1047.0	6.3928249	445.1203774242883
1048.0	6.3990043	445.1204859041596
1049.0	6.4054455	445.1203553515329
1050.0	6.4118017	445.1204102130444
1051.0	6.4180537	445.12042887397104
1052.0	6.4243477	445.12037639974744
1053.0	6.4308183	445.12029765777044
1054.0	6.437185	445.12039285991096
1055.0	6.4435204	445.12035457300647
1056.0	6.4498516	445.120405511689
1057.0	6.4561765	445.120306527317
1058.0	6.4625932	445.120262069866
1059.0	6.4689452	445.1203076367494
1060.0	6.47522	445.1203888337836
1061.0	6.4816699	445.12033838966533
1062.0	6.4877556	445.1204709629456
1063.0	6.494245	445.12033313660106
1064.0	6.5005261	445.12033504510805
1065.0	6.5070262	445.1202766774985
1066.0	6.5133303	445.1203983433962
1067.0	6.5196969	445.12027868197356
1068.0	6.5259781	445.1202487552798
1069.0	6.5323238	445.1203676346538
1070.0	6.5386653	445.12039034166895
1071.0	6.5449424	445.120370600337
1072.0	6.5514488	445.12032346118684
1073.0	6.5576092	445.12033862002653
1074.0	6.564007	445.1203523055754
1075.0	6.5704529	445.12033307262
1076.0	6.5768319	445.12033831451
1077.0	6.5829714	445.1204504425222
1078.0	6.5894109	445.12039465917337
1079.0	6.5958028	445.1203711482334
1081.0	6.6029046	445.1202757888864
1082.0	6.6093087	445.12033647270613
1083.0	6.6156816	445.120307508211
1084.0	6.6220293	445.1203036212325
1085.0	6.6283688	445.12035688361954
1086.0	6.6346731	445.1202782703797
1087.0	6.6409689	445.12025309627654
1088.0	6.6473564	445.12031943797126
1089.0	6.6536501	445.1202859466073
1090.0	6.6600751	445.12035324309556
1091.0	6.6663812	445.1203417716569
1092.0	6.6727333	445.12033359171176
1093.0	6.6790249	445.1202873127599
1094.0	6.6853893	445.1203880943424
1095.0	6.6918017	445.12029031723256
1096.0	6.6981623	445.1202900364344
1097.0	6.7044351	445.1203216542114
1099.0	6.7116078	445.12028424953365
1100.0	6.7179246	445.12032697335013
1101.0	6.7243246	445.12025804112955
1102.0	6.7306745	445.1202879980303
1103.0	6.7369891	445.12019458339915
1104.0	6.7433787	445.1202962029135
1106.0	6.7505412	445.12029233965126
1107.0	6.7569014	445.12028553031615
1108.0	6.7630846	445.1203157472141
1109.0	6.7695117	445.1203559590524
1110.0	6.775895	445.12031538994376
1111.0	6.7822323	445.1203307970325
1112.0	6.7886573	445.12027109333934
1113.0	6.7950051	445.12027044742234
1114.0	6.8012948	445.12026860838967
1115.0	6.8075989	445.12026369604195
1116.0	6.8139635	445.12033990129004
1117.0	6.8203155	445.12033460932093
1118.0	6.8267217	445.12031147630665
1119.0	6.8330675	445.1203074805811
1120.0	6.839409	445.1202326983355
1121.0	6.8457695	445.120280746843
1122.0	6.8520651	445.120342034637
1123.0	6.8584194	445.1202965235504
1125.0	6.86554	445.1202742268687
1126.0	6.8718983	445.12022131913125
1127.0	6.8782524	445.1203058017043
1128.0	6.8846442	445.1203478058404
1129.0	6.8909837	445.12031225226326
1130.0	6.8972545	445.12035180508974
1131.0	6.9036065	445.1203351202378
1132.0	6.9099773	445.12031899510816
1133.0	6.9163461	445.12028924499816
1134.0	6.9226856	445.1202621072497
1135.0	6.929	445.1203290504188
1136.0	6.935377	445.1203055173554
1137.0	6.9417207	445.1202907603701
1138.0	6.9480167	445.12032358411574
1139.0	6.9543937	445.12031177303356
1140.0	6.9606957	445.1203321701652
1141.0	6.9670998	445.12027001998933
1142.0	6.9734477	445.1203685204965
1143.0	6.9797372	445.1203376878747
1144.0	6.9861414	445.1203347871918
1145.0	6.992483	445.1202940555522
1146.0	6.9987974	445.12037279925926
1147.0	7.0051702	445.1202758918925
1148.0	7.0115183	445.120354269362
1149.0	7.0178641	445.1203265810385
1150.0	7.0242098	445.1203092484085
1151.0	7.0305014	445.12026955773615
1152.0	7.036791	445.1203238075274
1153.0	7.0432159	445.12038642553745
1154.0	7.0495867	445.1203596623176
1155.0	7.0558804	445.1202465010401
1156.0	7.062276	445.1203443851163
1157.0	7.0686218	445.12029023636796
1158.0	7.0749699	445.12036736240844
1159.0	7.0813157	445.1203531251463
1160.0	7.0876323	445.1203296364015
1161.0	7.0940031	445.1202634183173
1162.0	7.1002697	445.12036637184997
1163.0	7.1065925	445.1202525653574
1164.0	7.1130383	445.120342091581
1165.0	7.1193883	445.12041394110577
1166.0	7.1256256	445.1202891885873
1167.0	7.1319672	445.12031096100026
1168.0	7.1383777	445.1203466370304
1169.0	7.1447298	445.12028937400464
1170.0	7.1511131	445.1203674089663
1171.0	7.1574193	445.12035153884597
1172.0	7.1637817	445.1202821962074
1173.0	7.1700755	445.1203784690765
1174.0	7.1764295	445.1202670632767
1175.0	7.1827482	445.1203922565744
1176.0	7.1891482	445.1202664984579
1177.0	7.1953771	445.12040830064757
1178.0	7.2018813	445.1203137992865
1179.0	7.2081689	445.120268438588
1180.0	7.2144751	445.1203298714294
1181.0	7.2207834	445.12036863207516
1182.0	7.2272396	445.12032600043386
1183.0	7.2336062	445.12029958362467
1184.0	7.2398791	445.1203561185355
1185.0	7.2462376	445.1203769973838
1187.0	7.2534394	445.12030159228897
1188.0	7.2597768	445.12026788120875
1189.0	7.2661122	445.12022145710455
1190.0	7.2724559	445.120303628451
1191.0	7.2787557	445.1203603710838
1192.0	7.2851515	445.1203285274902
1193.0	7.291512	445.1202326195372
1194.0	7.2978245	445.1202110362451
1195.0	7.3041807	445.1203263477321
1196.0	7.3105515	445.1201969139549
1197.0	7.3168972	445.12032246714136
1198.0	7.3232451	445.12032746293164
1199.0	7.3295951	445.12030348446547
1200.0	7.3359409	445.1204081523937
1201.0	7.3422823	445.1203117958676
1202.0	7.3486302	445.12029414408016
1203.0	7.3549761	445.12030808177167
1204.0	7.3613219	445.120344320722
1205.0	7.3676781	445.12024217851234
1206.0	7.374026	445.12026373151014
1207.0	7.3803697	445.1203300856686
1208.0	7.3867155	445.1203533943667
1209.0	7.393053	445.1203357025404
1210.0	7.3993466	445.12033767487515
1211.0	7.4057318	445.12021815306844
1212.0	7.4121005	445.1202338270393
1213.0	7.4184463	445.1203737249436
1214.0	7.4247839	445.1203467997536
1215.0	7.431111	445.1202947862744
1216.0	7.4374984	445.1202253912639
1217.0	7.4438297	445.12033319149765
1218.0	7.4501921	445.1202488225174
1219.0	7.4565379	445.1202981714785
1220.0	7.4628857	445.1203772301492
1221.0	7.4691607	445.12032500690714
1222.0	7.4755105	445.1202282046921
1223.0	7.481923	445.12032948993544
1224.0	7.4882689	445.12029686151027
1225.0	7.4946147	445.12032328786114
1226.0	7.500948	445.1203139084793
1227.0	7.5073021	445.1203634780439
1228.0	7.513652	445.1203673684324
1229.0	7.5199957	445.12028228780383
1230.0	7.5263457	445.1202084110601
1231.0	7.5326811	445.1202987667882
1232.0	7.53901	445.1203360259897
1233.0	7.5453162	445.1203487879795
1234.0	7.5517289	445.1203095977678
1235.0	7.5580767	445.1202519672295
1236.0	7.5644246	445.1202543977683
1237.0	7.5706954	445.12029162385085
1238.0	7.5770557	445.1202173164802
1239.0	7.5834078	445.12026434017827
1240.0	7.5897661	445.120186368894
1241.0	7.5961244	445.120176672533
1242.0	7.6025095	445.1201509322997
1243.0	7.6087804	445.12036902644917
1244.0	7.6152013	445.12030298083397
1245.0	7.6215471	445.12028635887833
1246.0	7.6278929	445.1202344394143
1247.0	7.6342387	445.1202513830375
1248.0	7.6405867	445.1203111705611
1250.0	7.6477281	445.12026167207836
1251.0	7.6540781	445.12026554694756
1252.0	7.660428	445.1203036304399
1253.0	7.6667509	445.12023698339186
1254.0	7.6731717	445.1202989645148
1255.0	7.6795219	445.120321128391
1257.0	7.6867174	445.1202786566856
1258.0	7.6930757	445.1202567309175
1259.0	7.6994194	445.1203376535992
1260.0	7.705763	445.12025407491024
1261.0	7.7121067	445.1203146290354
1262.0	7.7184505	445.12031826147006
1263.0	7.7248005	445.1202439883459
1264.0	7.7310463	445.12033783170233
1265.0	7.7374983	445.120220663586
1266.0	7.7438337	445.1202386096331
1267.0	7.7501774	445.12026940082444
1268.0	7.7565294	445.1202016924651
1269.0	7.7628273	445.12026398397813
1270.0	7.7691771	445.1202148409126
1271.0	7.7755666	445.12025309423103
1272.0	7.7818478	445.1202199481521
1273.0	7.7882542	445.1202681123258
1274.0	7.7945793	445.1202392879692
1276.0	7.8017768	445.12016623160906
1277.0	7.8080853	445.12027891617345
1278.0	7.8144706	445.1202043841262
1279.0	7.8207852	445.12026694325556
1280.0	7.8271726	445.12027219727076
1281.0	7.8334726	445.12029011029676
1282.0	7.8398372	445.1202680327787
1283.0	7.8461538	445.12020276964984
1284.0	7.8525577	445.12031916180945
1285.0	7.8588743	445.12027367882746
1286.0	7.8651869	445.1203230818167
1287.0	7.8715973	445.12026183578126
1288.0	7.8779452	445.12023553343147
1289.0	7.8841347	445.1203751808176
1290.0	7.8905325	445.12027436384676
1291.0	7.8969867	445.1203253030621
1292.0	7.9033346	445.12035147245933
1293.0	7.9096824	445.12035595244623
1294.0	7.9160116	445.1202438848388
1295.0	7.9223718	445.1202159069297
1296.0	7.9287009	445.1202357649645
1297.0	7.9349697	445.12034299914677
1298.0	7.9413697	445.1203124349482
1299.0	7.9476842	445.1202670265113
1300.0	7.9541092	445.12034865454467
1301.0	7.9604571	445.12027063869704
1302.0	7.9667715	445.1202124296501
1303.0	7.9731487	445.12025630804857
1304.0	7.9795069	445.12020138460076
1305.0	7.9858484	445.12022531135324
1306.0	7.9921963	445.1202936690881
1307.0	7.9985362	445.1203661539522
1309.0	8.0057316	445.1202688722128
1310.0	8.0120752	445.12030052197736
1311.0	8.0183629	445.1202756375108
1312.0	8.0246503	445.12026959177064
1313.0	8.0310129	445.120299199931
1314.0	8.0373731	445.12022333335665
1315.0	8.0438065	445.1203455551716
1316.0	8.0501522	445.1202987249573
1317.0	8.0564794	445.12024957733945
1318.0	8.0628042	445.12027581027934
1319.0	8.0691936	445.1202741540609
1320.0	8.0754957	445.12034712888226
1321.0	8.0818207	445.1202236948819
1322.0	8.0882332	445.12033107234356
1323.0	8.0945769	445.12033061106564
1324.0	8.1009331	445.1203049677803
1325.0	8.1072685	445.12024314115877
1326.0	8.1135955	445.1202691738572
1327.0	8.11996	445.1202849975738
1328.0	8.1263079	445.1202772231241
1329.0	8.1326535	445.12023678330365
1330.0	8.1389806	445.12027241508684
1331.0	8.1453389	445.1203262660111
1332.0	8.151689	445.12030196801203
1333.0	8.1580077	445.1202106476162
1334.0	8.1643785	445.12032563803393
1335.0	8.1707263	445.12036038829865
1336.0	8.1770763	445.1202093558715
1337.0	8.1834054	445.1202429482578
1338.0	8.1897304	445.1202507926276
1339.0	8.1961116	445.1202143948542
1340.0	8.2024551	445.1202014795892
1341.0	8.2087655	445.120249578969
1342.0	8.2151448	445.1202362068827
1343.0	8.2214905	445.1202705031303
1344.0	8.2278363	445.12030490240676
1345.0	8.2341842	445.12030537681767
1346.0	8.2405321	445.1202612329284
1347.0	8.2468278	445.1202031179696
1348.0	8.2531736	445.12029836725276
1349.0	8.2592798	445.1204010090412
1350.0	8.2658921	445.12021472681005
1351.0	8.2722254	445.1203701553152
1352.0	8.2785818	445.1203531546856
1353.0	8.2849317	445.12029106472903
1354.0	8.2912713	445.12032426045687
1355.0	8.2975941	445.1202481809659
1356.0	8.3038316	445.12025965396845
1357.0	8.3102649	445.1202795707696
1358.0	8.3166148	445.12027669648063
1359.0	8.3229961	445.12025039786386
1360.0	8.3293417	445.12029817157264
1361.0	8.3356896	445.12026013071187
1362.0	8.3419855	445.12027444053933
1363.0	8.3483708	445.12033348723423
1364.0	8.3547292	445.12031190640556
1365.0	8.3610749	445.12030855716586
1366.0	8.3674207	445.1202703352192
1367.0	8.3737102	445.1203114505182
1368.0	8.3800539	445.1202163140703
1369.0	8.3864206	445.12023902989966
1370.0	8.3927893	445.1203269473388
1371.0	8.3990786	445.1203024365858
1372.0	8.4054703	445.12032832576404
1373.0	8.4117329	445.1203646087885
1374.0	8.4181308	445.1203268830606
1375.0	8.4244224	445.12021304028025
1376.0	8.4308932	445.1203143444467
1377.0	8.4372348	445.12040856927064
1378.0	8.4435806	445.1203190795784
1379.0	8.4498743	445.12030789284995
1380.0	8.456245	445.1202236353907
1381.0	8.4625219	445.1203157076324
1382.0	8.4688948	445.1202046246269
1383.0	8.4752199	445.1203486169179
1384.0	8.4816532	445.12021679965727
1385.0	8.4879969	445.12021927252636
1386.0	8.4943448	445.1202215727728
1387.0	8.5006593	445.1201887026809
1388.0	8.5070405	445.1202750543844
1389.0	8.5133884	445.12030186969207
1390.0	8.5197342	445.1202588873165
1391.0	8.5260798	445.1202301521087
1392.0	8.5324235	445.1202690612804
1393.0	8.5387693	445.12021970225186
1394.0	8.545084	445.12023439738186
1396.0	8.5522546	445.1202956390181
1397.0	8.5586276	445.120273125109
1398.0	8.5649797	445.12028367590955
1399.0	8.5712713	445.12027828740185
1400.0	8.5776608	445.1201965544554
1401.0	8.583917	445.1203054998129
1402.0	8.5903462	445.12020845388224
1403.0	8.5966336	445.1202617196629
1404.0	8.6030335	445.1203062915371
1405.0	8.6093729	445.12029721113015
1406.0	8.6157125	445.12020368732743
1407.0	8.6220542	445.1202965523917
1408.0	8.6283542	445.1202925888949
1409.0	8.6346312	445.12030554264135
1410.0	8.6410832	445.1201192328637
1411.0	8.6473665	445.12029341514227
1412.0	8.6537665	445.1201900558119
1413.0	8.6600227	445.12029200972273
1414.0	8.6664497	445.12024841248143
1415.0	8.6727933	445.12029407093644
1416.0	8.6790599	445.12024916420523
1417.0	8.68541	445.1202585458916
1418.0	8.6918349	445.1203154001632
1419.0	8.6981432	445.12026511042507
1420.0	8.7044869	445.12029721952655
1421.0	8.7108577	445.12034951667323
1422.0	8.7171993	445.12029618765115
1423.0	8.7234972	445.1202741378947
1424.0	8.7298555	445.12018547180367
1425.0	8.7362241	445.1202637630341
1426.0	8.7425678	445.1202905915715
1427.0	8.7488844	445.120201734832
1428.0	8.7552678	445.120214164258
1429.0	8.7616178	445.1203181217669
1430.0	8.7679657	445.1202432697867
1431.0	8.7742969	445.1202695373157
1432.0	8.7806614	445.1202464376915
1433.0	8.7870072	445.12018002169407
1434.0	8.7933029	445.12027208773264
1435.0	8.7996279	445.120234349025
1436.0	8.8060215	445.1202901618591
1437.0	8.8123714	445.1202573070456
1438.0	8.8187132	445.1203236213476
1439.0	8.8250548	445.1202610626206
1440.0	8.8313818	445.12028206373225
1441.0	8.8376589	445.1202799040014
1442.0	8.8440046	445.1202685344484
1443.0	8.8503421	445.1202928643617
1444.0	8.8567025	445.12022607049823
1445.0	8.8630253	445.1202778999911
1446.0	8.8694502	445.1201696482832
1447.0	8.8757313	445.12029111432815
1448.0	8.8820731	445.12033509330763
1449.0	8.8884523	445.12026561797836
1450.0	8.8946774	445.12024221941886
1452.0	8.9017709	445.12030445375336
1453.0	8.9081479	445.1203489717288
1454.0	8.9145541	445.1201530946976
1455.0	8.920852	445.1202791487674
1456.0	8.9271499	445.1201615495156
1457.0	8.9334853	445.1202578759385
1458.0	8.9398477	445.1202005494237
1459.0	8.9461808	445.1203110227987
1460.0	8.9525745	445.1202111528576
1461.0	8.9588766	445.12029770493433
1462.0	8.9652746	445.12027581192837
1463.0	8.9715537	445.12029584795397
1464.0	8.9779683	445.1203179783396
1465.0	8.9843536	445.12035764780006
1466.0	8.9906932	445.1203149428331
1467.0	8.9970494	445.12027112631915
1468.0	9.0033514	445.12030834802636
1469.0	9.0096304	445.1202507813013
1470.0	9.0160136	445.1202536117831
1471.0	9.0222615	445.12028514833503
1472.0	9.0286741	445.12024168215936
1473.0	9.0350824	445.1202595231645
1474.0	9.0413803	445.120247992997
1475.0	9.0477907	445.12027222653626
1476.0	9.0541135	445.1202672377383
1477.0	9.0604114	445.12031443332904
1478.0	9.0668426	445.1202782511698
1479.0	9.0731613	445.1202491854944
1480.0	9.0795444	445.1202917595153
1481.0	9.085859	445.12023346406374
1482.0	9.0921216	445.1203792044581
1483.0	9.098557	445.12034021793147
1484.0	9.1049111	445.1202608640701
1485.0	9.1111714	445.12022376309045
1486.0	9.1175214	445.1202897141505
1487.0	9.1239714	445.1202040449488
1488.0	9.1302797	445.12028468930686
1489.0	9.1366088	445.12022852753176
1490.0	9.1429877	445.1202441480583
1491.0	9.1493106	445.1201620696005
1492.0	9.1556793	445.1202959975232
1493.0	9.1619961	445.1203107547223
1494.0	9.1683731	445.1203051909412
1495.0	9.1747085	445.120229645401
1496.0	9.181023	445.12022837194854
1497.0	9.1873396	445.1202286836406
1498.0	9.1937563	445.1202963790474
1499.0	9.2001208	445.12024099646953
1500.0	9.2064499	445.1202674802889
1501.0	9.2127018	445.12032882335416
1502.0	9.2191142	445.12026920485056
1503.0	9.2255019	445.1202324805319
1504.0	9.2318456	445.12025716794153
1505.0	9.2381913	445.1202947157408
1506.0	9.2445163	445.1202364962308
1507.0	9.2507891	445.1202503940929
1508.0	9.2571807	445.1202455335088
1509.0	9.2634557	445.1203364193959
1510.0	9.2698265	445.1201698929797
1511.0	9.2762013	445.12028710567387
1512.0	9.2825658	445.1202572142208
1513.0	9.2888784	445.12026015303326
1514.0	9.2952805	445.12029794765016
1515.0	9.3016221	445.1202491127061
1516.0	9.3079658	445.12024761341553
1517.0	9.3142803	445.12027369642146
1518.0	9.3206324	445.1202115771855
1519.0	9.3269302	445.1202224258597
1520.0	9.3332344	445.1202973218776
1521.0	9.3396717	445.1202213357522
1522.0	9.3459508	445.12031050311526
1523.0	9.352278	445.12034776576564
1524.0	9.3586988	445.12024999294255
1525.0	9.3650341	445.12026242969364
1526.0	9.3714341	445.1202799347309
1527.0	9.3777778	445.1202591769724
1528.0	9.3838904	445.1203158808535
1530.0	9.3909798	445.1202437830107
1531.0	9.3974006	445.1202290180159
1532.0	9.4036359	445.12029750035055
1533.0	9.4099713	445.1202419379356
1534.0	9.4162316	445.12030232164454
1535.0	9.4226233	445.12029228943857
1536.0	9.4291503	445.12019182805767
1537.0	9.4354003	445.12022499811314
1538.0	9.4417127	445.12028016401746
1539.0	9.4481356	445.12029356772155
1540.0	9.4545147	445.12021311650375
1541.0	9.4607438	445.1201929868967
1542.0	9.4669479	445.1203257755759
1543.0	9.4734291	445.1201783346091
1544.0	9.4797539	445.12020872637163
1545.0	9.4861997	445.12037922068623
1546.0	9.492458	445.1202819541309
1547.0	9.4987853	445.12032274554764
1548.0	9.5052602	445.1202008680992
1549.0	9.5115728	445.12017762595843
1550.0	9.5178955	445.1203023546823
1551.0	9.5242705	445.1202286539196
1552.0	9.5306037	445.12036840873566
1553.0	9.5369912	445.12024823834395
1554.0	9.543337	445.1202777136619
1555.0	9.5496847	445.12021329074406
1556.0	9.5559805	445.1201783960954
1557.0	9.5623347	445.12017457545943
1558.0	9.5686535	445.1202749179654
1559.0	9.5750576	445.12036832591957
1560.0	9.5814034	445.1203206567541
1561.0	9.5877554	445.12019053601097
1562.0	9.5940179	445.12027662872845
1563.0	9.6003637	445.1203004237091
1564.0	9.6066907	445.12025609174145
1565.0	9.6130259	445.1203261745761
1566.0	9.6193717	445.1202510621629
1567.0	9.6258156	445.1201632065633
1568.0	9.6320613	445.120227928854
1569.0	9.6385071	445.12022905488027
1570.0	9.6447821	445.1202799879489
1571.0	9.6511591	445.1202427978162
1572.0	9.6574778	445.1202513267301
1573.0	9.6638278	445.12014245664676
1574.0	9.6701881	445.12015426892253
1575.0	9.6764963	445.12017902470626
1576.0	9.6828399	445.1202295817778
1577.0	9.6891795	445.1202349703606
1578.0	9.6954588	445.12033699437666
1579.0	9.7019213	445.12030628984184
1581.0	9.709046	445.12026667760523
1582.0	9.7153857	445.1202800718481
1583.0	9.7217419	445.1202621820466
1584.0	9.7280439	445.12035658509024
1585.0	9.7343564	445.1203252169755
1586.0	9.7408022	445.12027004305884
1587.0	9.7470938	445.12025036989746
1588.0	9.7534417	445.1202864732322
1589.0	9.7599042	445.12023212460247
1590.0	9.7661227	445.12026032553894
1591.0	9.7724853	445.1202442074271
1592.0	9.7788665	445.12030705945375
1593.0	9.7852893	445.1201941293358
1594.0	9.7915976	445.120264288076
1595.0	9.7979309	445.12027837858847
1596.0	9.8043163	445.1202295521519
1597.0	9.8106371	445.12026666722227
1598.0	9.8169599	445.1202045453576
1599.0	9.8232849	445.1203478112766
1600.0	9.8296222	445.1202879019044
1601.0	9.8359451	445.12033898294055
1602.0	9.8423785	445.12017971390304
1603.0	9.8486264	445.1202804804642
1604.0	9.8550743	445.1202418818016
1605.0	9.8613325	445.12019938712376
1606.0	9.8677075	445.1202966775029
1607.0	9.873972	445.1203029590387
1608.0	9.8803199	445.1203265764679
1609.0	9.8867136	445.1202905729068
1610.0	9.8929302	445.1203164917466
1611.0	9.8993988	445.1203598300534
1612.0	9.9058385	445.1202066242505
1613.0	9.9121843	445.1203207365166
1614.0	9.9185155	445.1202438581871
1615.0	9.9248759	445.1201448876512
1616.0	9.9310779	445.1203095149876
1617.0	9.9374778	445.12031437682725
1618.0	9.9438882	445.120156902402
1619.0	9.9502236	445.1202629215383
1620.0	9.9565192	445.12027230631037
1621.0	9.9628546	445.120216526752
1622.0	9.9692693	445.1202136992145
1623.0	9.9755796	445.1202121691482
1624.0	9.9819754	445.1203090875262
1625.0	9.9883171	445.1201906662203
1626.0	9.9946461	445.1202825415012
1627.0	10.000944	445.1201796323781
1628.0	10.007338	445.12027904334144
1629.0	10.013713	445.1202114219825
1630.0	10.020042	445.120204729599
1631.0	10.026429	445.12028848084907
1632.0	10.032775	445.1203157689775
1633.0	10.039123	445.12028060216085
1634.0	10.045467	445.1202225425193
1635.0	10.05181	445.12019213193366
1636.0	10.058035	445.12024777335824
1637.0	10.0645	445.12012599492
1638.0	10.070656	445.1202597080616
1639.0	10.07701	445.12025771728247
1640.0	10.083406	445.1202786362522
1641.0	10.089772	445.1201602731157
1642.0	10.096135	445.12025632913975
1643.0	10.102433	445.1202883006668
1644.0	10.108797	445.1203144562778
1645.0	10.115141	445.12017523494876
1646.0	10.12151	445.1202711845612
1647.0	10.127926	445.12024541267925
1648.0	10.134268	445.1202545780267
1649.0	10.14061	445.1202391467732
1650.0	10.146953	445.12022993430634
1651.0	10.153239	445.12026335892705
1652.0	10.159636	445.1201967186491
1653.0	10.165961	445.1202121164542
1654.0	10.172278	445.12019605810485
1655.0	10.178668	445.12018383421935
1656.0	10.185009	445.12019964844467
1657.0	10.191316	445.12020709320143
1658.0	10.197665	445.12021367762304
1659.0	10.204013	445.12032133138877
1660.0	10.210349	445.1202460086027
1661.0	10.216734	445.12019657293223
1662.0	10.223021	445.1202322508331
1663.0	10.229432	445.12026302274097
1664.0	10.235771	445.1202343622096
1665.0	10.242005	445.1202575016733
1666.0	10.24844	445.1202254062306
1667.0	10.25475	445.1202594437827
1668.0	10.261096	445.12023460536045
1669.0	10.267475	445.120211659793
1670.0	10.273796	445.12017571845485
1671.0	10.280107	445.1202114842353
1672.0	10.286494	445.1202668278753
1673.0	10.29286	445.12029290331213
1674.0	10.299163	445.1202448569037
1675.0	10.305594	445.1201882493349
1676.0	10.311885	445.12019832719466
1677.0	10.318235	445.12023267305705
1678.0	10.324604	445.1202516596954
1679.0	10.330952	445.1202349268814
1680.0	10.337325	445.1201942137073
1681.0	10.343669	445.1202546745741
1682.0	10.350008	445.1202009640158
1683.0	10.356308	445.1202236780307
1684.0	10.362604	445.1201772384171
1685.0	10.369016	445.1201942808503
1686.0	10.375397	445.1202561031358
1687.0	10.381741	445.1201170946176
1688.0	10.388027	445.1202770466616
1689.0	10.394422	445.1202821814445
1690.0	10.400789	445.1202271505203
1691.0	10.407049	445.120226313
1692.0	10.413437	445.1202664641859
1693.0	10.419805	445.1201799198299
1694.0	10.426174	445.12024008392103
1695.0	10.432422	445.1202996120651
1696.0	10.438737	445.1202636600166
1697.0	10.444987	445.12040669051333
1698.0	10.45152	445.12021680913176
1699.0	10.457614	445.12043067052304
1700.0	10.464153	445.120228131878
1701.0	10.470524	445.12018372207757
1702.0	10.476786	445.120303477774
1703.0	10.483209	445.1201801674733
1704.0	10.489586	445.12017956446005
1705.0	10.495822	445.1202278629322
1706.0	10.502244	445.1202690433455
1707.0	10.508651	445.1202513850744
1708.0	10.514994	445.1201367236857
1709.0	10.521307	445.12017024141494
1710.0	10.527607	445.1202382630246
1711.0	10.534005	445.1202682670027
1712.0	10.5402	445.1203296752364
1713.0	10.546734	445.1201767838677
1714.0	10.553038	445.12021107665754
1715.0	10.559311	445.120364041884
1716.0	10.565742	445.12021348333434
1717.0	10.572084	445.12025576351357
1718.0	10.578477	445.12032305373833
1719.0	10.584819	445.12031411343736
1720.0	10.591163	445.120191247236
1721.0	10.59739	445.1202220450699
1722.0	10.603865	445.12033363549756
1723.0	10.610202	445.1203088433694
1724.0	10.61655	445.1202547405042
1725.0	10.622893	445.1202319475799
1726.0	10.629239	445.12023658252184
1727.0	10.635585	445.1202684416925
1728.0	10.641933	445.1202695230036
1729.0	10.648202	445.1202645855597
1730.0	10.6546	445.1203024169827
1731.0	10.660975	445.1202339509083
1732.0	10.667318	445.1202246071375
1733.0	10.673579	445.1202490447728
1734.0	10.68001	445.12022280669197
1735.0	10.686353	445.1202790290035
1736.0	10.692693	445.1201928546218
1737.0	10.699049	445.12025139834077
1738.0	10.70536	445.12023124630946
1739.0	10.711649	445.1201776232976
1740.0	10.717797	445.1203370618577
1741.0	10.72432	445.1201796808342
1742.0	10.730672	445.120191959288
1743.0	10.737051	445.12024474249523
1744.0	10.743445	445.12023026047086
1745.0	10.749724	445.1201732105715
1746.0	10.756155	445.1201817569799
1747.0	10.762443	445.1201931667307
1748.0	10.768717	445.1202994009669
1749.0	10.775122	445.1202721248328
1750.0	10.781503	445.1202383619122
1751.0	10.787894	445.1202518175078
1752.0	10.794236	445.12016647783685
1753.0	10.80053	445.12021882578335
1754.0	10.806928	445.120237463741
1755.0	10.813271	445.1202085927813
1756.0	10.819525	445.1201714358457
1757.0	10.825898	445.1202709713808
1758.0	10.832225	445.1201921330408
1759.0	10.83855	445.12019850977657
1760.0	10.845007	445.1201922174661
1761.0	10.851352	445.12019866747795
1762.0	10.857696	445.1201465863425
1763.0	10.86404	445.1201968469444
1764.0	10.870388	445.12011684611196
1765.0	10.876735	445.1201800775948
1766.0	10.883064	445.12017011370096
1767.0	10.889365	445.1201745557883
1768.0	10.895725	445.120214334441
1769.0	10.902048	445.12016691734055
1770.0	10.90845	445.1202135557607
1771.0	10.914698	445.12019113376675
1772.0	10.921168	445.12017814065445
1773.0	10.927406	445.12024011440826
1774.0	10.933795	445.1201718395864
1775.0	10.940206	445.12019935996324
1776.0	10.946551	445.12017667963147
1777.0	10.952901	445.1202352750788
1778.0	10.959172	445.1202259346199
1779.0	10.965549	445.1201920993262
1780.0	10.971835	445.12020245242934
1781.0	10.978283	445.120229020833
1782.0	10.98463	445.1202034951943
1783.0	10.990976	445.12016222369056
1784.0	10.997324	445.1202064712468
1785.0	11.003607	445.1202333363408
1786.0	11.010007	445.1202531208511
1787.0	11.016363	445.120179899089
1788.0	11.022653	445.12018319212837
1789.0	11.028982	445.1201573378309
1790.0	11.035349	445.1201948242695
1791.0	11.041705	445.1201244086016
1792.0	11.048028	445.12021140530925
1793.0	11.05438	445.1202159358005
1794.0	11.06079	445.1201459153703
1795.0	11.067117	445.1202043862393
1796.0	11.073442	445.1202248520552
1797.0	11.079819	445.1201493751275
1798.0	11.086153	445.12013894779517
1799.0	11.092453	445.1201984530711
1800.0	11.098873	445.12022697609126
1801.0	11.105077	445.1202577729849
1802.0	11.111519	445.1201376613324
1804.0	11.118715	445.12015644834946
1805.0	11.125061	445.1202335556151
1806.0	11.131334	445.12023741065497
1807.0	11.137669	445.1202660218679
1808.0	11.144104	445.12021614273914
1809.0	11.150319	445.12030585021205
1810.0	11.156802	445.1202704433432
1811.0	11.163146	445.12014747641126
1812.0	11.169342	445.1202098085937
1813.0	11.175689	445.1202730161827
1814.0	11.182085	445.12025016500974
1815.0	11.188533	445.12012992546755
1816.0	11.194879	445.1201997035337
1817.0	11.201187	445.1202122089319
1818.0	11.207558	445.1201225188963
1819.0	11.213889	445.12020601869904
1820.0	11.220233	445.1201328356296
1821.0	11.226604	445.120194596383
1822.0	11.232652	445.1203714264511
1823.0	11.239208	445.12019047897627
1824.0	11.245604	445.1201721596893
1825.0	11.251949	445.12019567008866
1826.0	11.258253	445.1202347911554
1827.0	11.264578	445.1202249760651
1828.0	11.270958	445.12025183020023
1829.0	11.277353	445.12024688304456
1830.0	11.283701	445.1201691428858
1831.0	11.290047	445.1202187845434
1832.0	11.296386	445.12015629939833
1833.0	11.302651	445.12028884806966
1834.0	11.309001	445.1202491967836
1835.0	11.315366	445.1202343508329
1836.0	11.321653	445.12019857636784
1837.0	11.328065	445.12024583613595
1838.0	11.334467	445.1202928360752
1839.0	11.34082	445.12026402624485
1840.0	11.347165	445.1202507307901
1841.0	11.353509	445.12016019723956
1842.0	11.359769	445.12020580027
1843.0	11.366203	445.120153890356
1844.0	11.372513	445.1202186872211
1845.0	11.378871	445.1201077745725
1846.0	11.385188	445.1202078189296
1847.0	11.391498	445.1201561803796
1848.0	11.397873	445.12022812168635
1849.0	11.40424	445.120149860237
1850.0	11.410563	445.1202027334917
1851.0	11.416979	445.1201334798876
1852.0	11.423325	445.12014078672917
1853.0	11.429556	445.120188811311
1854.0	11.436017	445.1201334569988
1855.0	11.442348	445.1202403506933
1856.0	11.448592	445.12021487063305
1858.0	11.455725	445.12023277141
1859.0	11.462146	445.1202526051747
1860.0	11.468435	445.12016669204354
1861.0	11.474779	445.12019452590226
1862.0	11.481133	445.12026334762186
1863.0	11.487527	445.1201881465562
1864.0	11.493875	445.1202820243776
1865.0	11.500124	445.1202119271489
1866.0	11.506476	445.1202790698331
1867.0	11.512899	445.12020220682496
1868.0	11.519143	445.12022225657415
1869.0	11.525454	445.1203131934192
1870.0	11.531872	445.1202341331763
1871.0	11.538281	445.1201645714459
1872.0	11.544589	445.12021570538775
1873.0	11.550943	445.1201931085039
1874.0	11.557285	445.120280874951
1875.0	11.56348	445.12033958672464
1876.0	11.57003	445.12020426835636
1877.0	11.576374	445.12017693326203
1878.0	11.582597	445.1202434926958
1879.0	11.588872	445.1202123154018
1880.0	11.595276	445.12025540384394
1881.0	11.601768	445.12014792828745
1882.0	11.608099	445.12007870176967
1883.0	11.614457	445.12016544896414
1884.0	11.62078	445.12015380562326
1885.0	11.627155	445.120175822239
1886.0	11.633465	445.12023262752797
1887.0	11.639855	445.1202408164661
1888.0	11.646201	445.12021091587945
1889.0	11.652546	445.1202515610471
1890.0	11.658894	445.1202109142464
1891.0	11.665246	445.1201675268516
1892.0	11.671521	445.12014878847975
1893.0	11.677755	445.1202571660468
1894.0	11.684144	445.12022296959503
1896.0	11.691263	445.1202092853504
1897.0	11.697484	445.12031967919415
1898.0	11.704008	445.120211378163
1899.0	11.710379	445.1202409411098
1900.0	11.716664	445.1201777393265
1901.0	11.723052	445.1201689782137
1902.0	11.729417	445.12020848741105
1903.0	11.735762	445.12020040438597
1904.0	11.742106	445.1201671855849
1905.0	11.748427	445.1201434618502
1906.0	11.754669	445.1202444681068
1907.0	11.761079	445.12014917418617
1908.0	11.7675	445.1202006976664
1909.0	11.773754	445.12012664198454
1910.0	11.780172	445.12018440199364
1911.0	11.786539	445.1202033553461
1912.0	11.792854	445.12022195949845
1913.0	11.799143	445.1202592879697
1914.0	11.805476	445.12019966561655
1915.0	11.811924	445.12011314081235
1916.0	11.818262	445.1201698709197
1917.0	11.824626	445.12012284547336
1918.0	11.83096	445.1201620772682
1919.0	11.837312	445.12013345066146
1920.0	11.843639	445.1201287923049
1921.0	11.849926	445.120164528635
1923.0	11.857101	445.1201209797118
1924.0	11.863445	445.12020507243955
1925.0	11.869695	445.1201617166402
1926.0	11.875976	445.1203263722052
1927.0	11.882507	445.1201399351716
1928.0	11.888767	445.12011631128655
1929.0	11.89517	445.1202017975763
1930.0	11.901474	445.12016538352924
1931.0	11.907869	445.12014123392544
1932.0	11.914188	445.1201755439801
1933.0	11.920553	445.12008109033286
1934.0	11.926896	445.12020969696755
1935.0	11.933236	445.1202552709772
1936.0	11.939573	445.1202354255962
1937.0	11.945915	445.12017076281705
1938.0	11.952257	445.1201326817574
1939.0	11.958588	445.1201889808312
1940.0	11.964898	445.1201613105386
1941.0	11.971292	445.1201812653838
1942.0	11.977479	445.12022895838686
1943.0	11.983973	445.12011976537315
1944.0	11.990315	445.1202784551448
1945.0	11.996654	445.12029202544284
1946.0	12.002994	445.1201010711555
1947.0	12.009335	445.12025865687946
1948.0	12.015677	445.1201309455351
1949.0	12.022023	445.120126455878
1950.0	12.028364	445.12012244626067
1951.0	12.034675	445.1201355149054
1952.0	12.040973	445.1202215292641
1953.0	12.047308	445.12024860266234
1954.0	12.053712	445.12020564888803
1955.0	12.060087	445.12017866532784
1956.0	12.066412	445.120156320198
1957.0	12.072779	445.1202807355822
1958.0	12.079124	445.12016322319243
1959.0	12.08547	445.1201587411867
1960.0	12.09181	445.1202562602595
1961.0	12.098162	445.12014650639156
1962.0	12.104472	445.1201868066363
1964.0	12.11161	445.1203053411907
1965.0	12.118016	445.12016340353426
1966.0	12.124362	445.12018930042757
1967.0	12.130584	445.12025169387533
1968.0	12.136945	445.120277313979
1969.0	12.143397	445.1201426477703
1970.0	12.149711	445.1201890280876
1971.0	12.156055	445.12014778621125
1972.0	12.162422	445.1201892196838
1973.0	12.168765	445.1201784318114
1974.0	12.175115	445.12017501410674
1975.0	12.181349	445.1202741722923
1976.0	12.187751	445.1202486688095
1977.0	12.194172	445.1201241100256
1978.0	12.200517	445.1201880925857
1979.0	12.206867	445.1201999248652
1980.0	12.213217	445.1201593150358
1981.0	12.219559	445.12019713392385
1982.0	12.225905	445.1202619883103
1983.0	12.23225	445.1201828018385
1984.0	12.238534	445.1201539657434
1985.0	12.244875	445.12023453305983
1986.0	12.251211	445.1202065725634
1987.0	12.257536	445.12026793815363
1988.0	12.264	445.1202179914798
1989.0	12.270342	445.1201238645608
1990.0	12.276619	445.12016532282775
1991.0	12.282915	445.1202712963197
1992.0	12.289385	445.12023637579364
1993.0	12.295725	445.12031699169376
1994.0	12.302044	445.1202853731319
1995.0	12.308339	445.1202518146939
1996.0	12.314719	445.1202135066662
1997.0	12.321052	445.1201702141056
1998.0	12.327443	445.12024952452015
1999.0	12.333797	445.1201580949598
2000.0	12.340143	445.12009857170364
2001.0	12.346489	445.1201535252444
2002.0	12.352835	445.12023614153554
2003.0	12.359158	445.1202742441654
2004.0	12.365529	445.12018619562247
2005.0	12.371854	445.12018949542124
2006.0	12.378174	445.12013062683525
2007.0	12.384449	445.1201915592969
2008.0	12.390868	445.12015585626295
2009.0	12.397235	445.1202579013869
2010.0	12.403497	445.12023188729773
2011.0	12.40983	445.12033664608947
2012.0	12.416301	445.12011396669817
2013.0	12.422626	445.1202777669147
2014.0	12.428976	445.1202149934143
2015.0	12.435368	445.12020419501334
2016.0	12.441699	445.1201378617994
2017.0	12.448051	445.12021661833853
2018.0	12.454365	445.1202625632086
2019.0	12.460747	445.1201802938286
2020.0	12.467055	445.1200992929347
2021.0	12.473432	445.12017075980395
2022.0	12.479774	445.12012522057154
2023.0	12.486101	445.12016999052827
2024.0	12.492465	445.1202571892778
2025.0	12.498811	445.1201004505669
2026.0	12.50508	445.1203249380731
2027.0	12.511507	445.1201430793687
2028.0	12.517855	445.1201538956585
2029.0	12.524175	445.12020521616233
2030.0	12.530544	445.1202264248177
2031.0	12.536881	445.1201753315976
2032.0	12.543213	445.12025506774853
2033.0	12.549581	445.1201501386029
2034.0	12.555923	445.1202208548342
2035.0	12.562263	445.1200745944079
2036.0	12.568592	445.1201987985206
2037.0	12.574942	445.12014914079083
2038.0	12.581225	445.12018863129975
2039.0	12.587637	445.1201641951374
2040.0	12.593935	445.120219769961
2041.0	12.600318	445.1201553111619
2042.0	12.606629	445.12019317032605
2043.0	12.61297	445.12017997620785
2044.0	12.619237	445.1202109980129
2045.0	12.625677	445.120269746126
2046.0	12.632045	445.120165317548
2047.0	12.638187	445.1202641415008
2048.0	12.644614	445.1203055661541
2049.0	12.651029	445.12013461814934
2050.0	12.657447	445.1201770300767
2051.0	12.66366	445.1202388090163
2052.0	12.670089	445.1201751314544
2053.0	12.676478	445.12020339281634
2054.0	12.682824	445.1201436228182
2055.0	12.68917	445.12020206233876
2056.0	12.69543	445.120236760514
2057.0	12.701866	445.12009973927036
2058.0	12.708203	445.1202102970108
2059.0	12.714557	445.12011014701557
2060.0	12.720905	445.12013098689016
2061.0	12.727199	445.1202366961819
2062.0	12.733594	445.1202541388991
[truncated: 4,627 more rows]
