# Supplementary material for: RawBeans: A Simple, Vendor-Independent, Raw-Data Quality-Control Tool
Source: J Proteome Res. 2021 Mar 4;20(4):2098–104. doi: 10.1021/acs.jproteome.0c00956 (PMC8041395; doi:10.1021/acs.jproteome.0c00956)
Supplement: Supplementary file 1 — pr0c00956_si_002.zip [file pr0c00956_si_002.zip › RawBeans_report/resources/QEP2LC6_HeLa_50ng_251120_09-mass-deviation-matrix.tsv]

scan	retention	445.12003
1.0	0.0029135969	445.1197465711937
2.0	0.0098157472	445.1196263225017
3.0	0.016047015	445.11964280043566
4.0	0.022363415	445.1195846920385
5.0	0.028763349	445.1194633792968
6.0	0.035077865	445.1195024686206
7.0	0.041452999	445.11940436667123
8.0	0.047823865	445.1194039016862
9.0	0.054215231	445.1194454425514
10.0	0.060711049	445.11941693184457
11.0	0.067054747	445.11941728209393
12.0	0.073394146	445.11952595916705
13.0	0.07973368	445.1197287258699
14.0	0.086073365	445.1196399110983
15.0	0.092421248	445.1196532362199
16.0	0.09876288	445.1196699401807
17.0	0.10510236	445.11964059435036
18.0	0.11144193	445.1198200312222
19.0	0.11778145	445.11971455600514
20.0	0.12412523	445.1194756002625
21.0	0.13046678	445.11949488278674
22.0	0.1368166	445.1194235288934
23.0	0.14315406	445.11950801064376
24.0	0.14949608	445.1197583043639
26.0	0.15668935	445.11977240933936
27.0	0.16303096	445.11985001117165
28.0	0.16936856	445.1198033047868
29.0	0.17571226	445.1198715232837
30.0	0.18205598	445.119478757992
31.0	0.18840385	445.1194029963546
32.0	0.19474546	445.11943826438267
33.0	0.20108501	445.1194136183877
34.0	0.20742455	445.11938948234337
35.0	0.21376616	445.1193917351203
36.0	0.22010347	445.11943017717203
37.0	0.22644091	445.11927732726195
38.0	0.23277851	445.11936307339283
39.0	0.23911805	445.11931990792016
40.0	0.24545968	445.11933518531174
41.0	0.2518013	445.1193092488014
42.0	0.258145	445.11917935719754
43.0	0.2644887	445.119037550337
44.0	0.27084285	445.1190366638911
45.0	0.2771782	445.11904152215294
46.0	0.28352385	445.1190946851151
47.0	0.28985921	445.11912572387695
48.0	0.29620098	445.1191651785496
49.0	0.3025426	445.11897888000914
50.0	0.3088863	445.1190496218183
51.0	0.31522581	445.11916866652274
52.0	0.32157161	445.1211046654597
53.0	0.3279049	445.12102387131904
54.0	0.33424653	445.12109013373464
55.0	0.34058813	445.12103213091336
56.0	0.34693378	445.1208825082418
57.0	0.35326916	445.1208761327076
58.0	0.35960868	445.12088766304186
59.0	0.36594838	445.12086525066564
60.0	0.37228998	445.12087522131895
61.0	0.37863161	445.1208274213421
62.0	0.38497323	445.1208544577614
63.0	0.39131486	445.12094407808314
64.0	0.39765645	445.1209224900073
65.0	0.40399808	445.1208371649628
66.0	0.4103375	445.12081407487517
67.0	0.41667911	445.12079381639893
68.0	0.42301863	445.1209361341109
69.0	0.42935835	445.1208829671329
70.0	0.43569785	445.120792515751
71.0	0.44203948	445.12081345364754
72.0	0.4483811	445.1208600072463
73.0	0.45472063	445.12084977888424
74.0	0.46106225	445.1210921922556
75.0	0.46740386	445.120865037192
76.0	0.47375173	445.120876894528
77.0	0.48008697	445.1207857385513
78.0	0.48642652	445.12095824410784
79.0	0.49276618	445.1208151775586
80.0	0.49910571	445.1207638322255
81.0	0.50544735	445.1207648130078
82.0	0.51178895	445.1207773463303
83.0	0.51812853	445.1208986579359
84.0	0.52444926	445.120782407271
85.0	0.5307745	445.12085996810845
86.0	0.53714293	445.12076182789474
87.0	0.54349275	445.1207888083918
88.0	0.54983228	445.1208411730487
89.0	0.55617405	445.1208088532964
90.0	0.56251566	445.1208154016165
91.0	0.56886562	445.12084069483245
92.0	0.5751989	445.12081190534786
93.0	0.5814926	445.1208609108736
94.0	0.5878863	445.12092700414627
95.0	0.59423	445.1208450481137
96.0	0.60056956	445.1209796892777
97.0	0.60690893	445.1211387553158
98.0	0.61324846	445.1207756736066
99.0	0.61959025	445.1209333604247
100.0	0.62593185	445.1209252028647
101.0	0.63224221	445.12075276801
102.0	0.63860051	445.1208628516975
103.0	0.6449484	445.1207850870803
104.0	0.6512879	445.1208550652272
105.0	0.65756493	445.1208137055794
106.0	0.66396908	445.1210708738838
107.0	0.67030847	445.1209162992771
108.0	0.67652922	445.1208851901039
109.0	0.68287933	445.12078205795365
110.0	0.68916468	445.1208517420322
111.0	0.69559798	445.1209429236516
112.0	0.70193335	445.12087653087025
113.0	0.70818955	445.1208995907421
114.0	0.71468536	445.1208221870422
115.0	0.72103115	445.1208248190185
116.0	0.7271893	445.1208201592557
117.0	0.73359338	445.1208145869014
118.0	0.7398975	445.12077457085337
119.0	0.74628721	445.12078591132956
120.0	0.75262048	445.12090583098626
121.0	0.75892876	445.1209324262361
122.0	0.76527873	445.12081788259417
123.0	0.7716682500000001	445.1208392775245
124.0	0.7779453	445.1209374726025
125.0	0.78436608	445.1208518600059
126.0	0.79071603	445.1208306455583
127.0	0.79702208	445.1208516619927
128.0	0.80340745	445.1207895528831
129.0	0.80980326	445.12094202768856
130.0	0.81614086	445.1208087098487
131.0	0.82248248	445.1209060586537
132.0	0.82869283	445.1209349992981
133.0	0.83503861	445.12086570990755
134.0	0.8413469	445.1208936245453
135.0	0.8477927	445.1208845822378
136.0	0.85402805	445.1209079866932
137.0	0.86034456	445.1208561029648
138.0	0.86664241	445.1209014599933
139.0	0.8730696	445.1209953984217
140.0	0.87928853	445.12085682578027
141.0	0.88568855	445.1209738851987
143.0	0.89277151	445.120751620457
144.0	0.89905483	445.1208461313679
145.0	0.90531116	445.12085582032216
146.0	0.91164451	445.12086789070923
147.0	0.9179776	445.1208606239504
148.0	0.92446711	445.120875957144
149.0	0.93070257	445.1208854900729
150.0	0.93725246	445.1209471971976
151.0	0.9435981	445.120891103004
152.0	0.94993138	445.1209460147714
153.0	0.95609385	445.1209847439912
154.0	0.96250018	445.12081821735563
155.0	0.96883763	445.120967767681
156.0	0.97510411	445.1210022790666
157.0	0.98145205	445.12093201765794
158.0	0.9878104	445.1209224350684
159.0	0.99423955	445.12103019332926
160.0	1.0006562	445.1209548030797
161.0	1.0069976	445.1208856482774
162.0	1.0133372	445.1209188755728
163.0	1.0196018	445.12082683603757
164.0	1.0258412	445.1209395151869
165.0	1.0323143	445.12098090186106
166.0	1.0385308	445.120847367771
167.0	1.0447954	445.12095754028843
168.0	1.0512433	445.12092078426036
169.0	1.0575599	445.12085793531605
170.0	1.0638932	445.1207700284724
171.0	1.0702367	445.1208517889178
172.0	1.0764763	445.12089797008605
173.0	1.0828599	445.12081782327624
174.0	1.0891326	445.12088506974254
175.0	1.0954492	445.1208519467211
176.0	1.1018221	445.12089631278616
177.0	1.1081951	445.1209192289397
178.0	1.114572	445.12086345746866
179.0	1.1207698	445.1208450990941
180.0	1.1272635	445.1209812266099
181.0	1.1337279	445.12100601817883
182.0	1.1400654	445.1210937684918
183.0	1.1463259	445.12074499104614
184.0	1.152655	445.1209261128971
185.0	1.1589841	445.12084024897007
186.0	1.1652548	445.1208587202191
187.0	1.1715236	445.1209085258275
188.0	1.1778925	445.12087239487664
189.0	1.1843777	445.12084269609454
190.0	1.1907839	445.12077053382404
191.0	1.1969754	445.1209892937506
192.0	1.2033753	445.1207998312608
193.0	1.209617	445.12083081836073
194.0	1.215969	445.1208532222152
195.0	1.2223191	445.12082226341465
196.0	1.2287336	445.12096510452915
197.0	1.2350607	445.1209106469023
198.0	1.2413003	445.1209061401119
199.0	1.2476421	445.1208952476341
201.0	1.254623	445.12084880522764
202.0	1.2610896	445.1211097581206
203.0	1.2674958	445.1208008664238
204.0	1.2738686	445.12095938841736
205.0	1.280181	445.1208128897636
206.0	1.2864457	445.1209684240897
207.0	1.2927561	445.1209147585043
208.0	1.299106	445.1210012222951
209.0	1.3053582	445.12087810486065
210.0	1.311702	445.12093672268736
211.0	1.3179936	445.1208753914368
212.0	1.3243663	445.12087075196297
213.0	1.33071	445.1209182043496
214.0	1.337116	445.12095023774947
215.0	1.3433723	445.1207438002361
216.0	1.3496601	445.12096980202836
217.0	1.3560702	445.1209834217427
218.0	1.3624847	445.1208863910216
219.0	1.3687139	445.12082739867145
220.0	1.3750035	445.120895326818
221.0	1.3813596	445.120929582349
222.0	1.3877574	445.12085956144455
223.0	1.394118	445.12093872109193
224.0	1.4004322	445.1208665075497
225.0	1.4066635	445.12088352779045
226.0	1.4130116	445.1209006628144
227.0	1.4195343	445.1208844172586
228.0	1.4257322	445.120903629716
229.0	1.4321425	445.1208325673138
230.0	1.4383739	445.12090722304436
231.0	1.4446697	445.1208391238212
232.0	1.4510382	445.1209126432296
233.0	1.4574507	445.120887487705
234.0	1.4637005	445.1209096861684
235.0	1.4699421	445.12092518588094
236.0	1.4763174	445.1208841528893
237.0	1.4826966	445.12089909540083
238.0	1.4891254	445.12090631406795
239.0	1.495417	445.1208455006405
240.0	1.5017795	445.1209887873272
241.0	1.508167	445.12098387217225
242.0	1.514338	445.12093875660617
243.0	1.52069	445.1209764173148
244.0	1.5270354	445.12100879648034
245.0	1.5334312	445.1208313421887
246.0	1.5396752	445.12100774270147
247.0	1.5461041	445.12092465589495
248.0	1.5524313	445.12089632854793
249.0	1.5587062	445.1209300406316
250.0	1.5650457	445.1210007334392
251.0	1.5714353	445.1209545413075
252.0	1.5778144	445.1208350994088
253.0	1.584077	445.1208644021075
254.0	1.5903537	445.1210099837869
255.0	1.5967182	445.12101401229415
257.0	1.6037349	445.1209658878924
258.0	1.610037	445.120842360849
259.0	1.6163412	445.12086960564557
260.0	1.6226911	445.1209501678542
261.0	1.6289348	445.1209598907389
262.0	1.6352557	445.1209123828729
263.0	1.6416057	445.12084828299953
264.0	1.6479245	445.12090663007916
265.0	1.6542179	445.12095922276495
266.0	1.6605366	445.1208951008285
267.0	1.6668865	445.12083924425735
268.0	1.6731407	445.120921356298
269.0	1.6795055	445.12084332294046
270.0	1.6858242	445.1208573883744
271.0	1.6921427	445.1209840695755
272.0	1.6985385	445.12082781041926
273.0	1.704903	445.1208892906518
274.0	1.7111656	445.1209088029802
275.0	1.7174633	445.12091704469
276.0	1.7237902	445.12091997016176
277.0	1.7301277	445.12091963585823
278.0	1.7364695	445.12090314157575
279.0	1.74278	445.1209531556567
280.0	1.7490883	445.1209097081934
281.0	1.7554173	445.1209025890323
282.0	1.761786	445.120927372922
283.0	1.7681712	445.12099439819514
284.0	1.7745442	445.12092283259835
285.0	1.7807881	445.12087399067553
286.0	1.7872668	445.1209292521358
287.0	1.7934189	445.1209891604864
288.0	1.7998086	445.12092404249495
289.0	1.806173	445.12091381745046
290.0	1.8125313	445.12083284022975
291.0	1.818923	445.12083931892073
292.0	1.8253042	445.12095008809285
293.0	1.8316062	445.12099376475805
294.0	1.8379187	445.1209860827552
295.0	1.8441563	445.120841102169
296.0	1.8504206	445.1208579868008
297.0	1.8567373	445.12096520661873
299.0	1.8635892	445.12095190821606
300.0	1.8698412	445.12096163608123
301.0	1.8761896	445.12093025895103
302.0	1.8825142	445.12093297648045
303.0	1.8887954	445.1207786599275
304.0	1.8951058	445.1209394373036
305.0	1.9014079	445.12092162083957
306.0	1.9078037	445.1209076486167
307.0	1.9142223	445.12084713975054
308.0	1.9204201	445.1208093952082
309.0	1.9267533	445.1209712829894
310.0	1.9330743	445.1208884817791
311.0	1.9394055	445.12091484190466
312.0	1.9456431	445.1208543061383
313.0	1.9520095	445.1208542118798
314.0	1.9582949	445.12079018800506
315.0	1.9645802	445.1208555810155
316.0	1.9708886	445.1208834874787
317.0	1.9771967	445.1208300742229
318.0	1.9835509	445.120907708242
319.0	1.9898491	445.1208306810631
320.0	1.996253	445.12092048458067
321.0	2.0024987	445.120852617151
322.0	2.0088362	445.12083125164577
323.0	2.0151405	445.1209268815742
324.0	2.0214321	445.1208291760545
325.0	2.0277131	445.1209109654938
326.0	2.0339462	445.1209175638688
327.0	2.0402046	445.1209492282476
328.0	2.0466923	445.12096735488683
329.0	2.0529233	445.12093357858333
330.0	2.0592756	445.1208661783009
331.0	2.0656066	445.1208634882906
332.0	2.0719191	445.1208649051174
333.0	2.0783295	445.120981351407
334.0	2.0846108	445.120883519079
335.0	2.0909189	445.12083165166075
336.0	2.0971729	445.1209393711764
337.0	2.1035207	445.1209271419305
338.0	2.1098563	445.1208978370076
339.0	2.1161687	445.1208919374671
340.0	2.1224397	445.1209315679424
341.0	2.1287376	445.1209853771845
342.0	2.1351602	445.1209595194936
343.0	2.1413998	445.1207926752225
344.0	2.1476853	445.120963272136
345.0	2.1540371	445.1209197283903
346.0	2.1603038	445.120925496838
347.0	2.1665934	445.12084888584934
348.0	2.172887	445.1208963222324
349.0	2.1792349	445.12089873664183
350.0	2.1856329	445.1209190818058
351.0	2.1918496	445.12085029058534
352.0	2.1982848	445.1209409988721
353.0	2.2047159	445.1207336916788
354.0	2.2109556	445.1208935641986
355.0	2.2171699	445.12087684836115
356.0	2.2234866	445.1208759245055
357.0	2.2298327	445.12089645129544
358.0	2.2361428	445.12093018961724
359.0	2.2424032	445.12096554271847
360.0	2.248722	445.12098167524636
361.0	2.2550636	445.1208514070831
362.0	2.2613884	445.1209627121225
363.0	2.2677634	445.1209321854057
364.0	2.2740195	445.1209741350555
365.0	2.2803361	445.1209232698762
366.0	2.2866466	445.12083208113506
367.0	2.2930197	445.1209192476011
368.0	2.2993301	445.12093227286005
369.0	2.3056402	445.12085754072604
370.0	2.3119069	445.1209944408498
371.0	2.3183671	445.12088545680365
372.0	2.3246194	445.1210359357195
373.0	2.3309257	445.12094021647255
374.0	2.3371857	445.12092326339234
375.0	2.3434981	445.1209874623006
376.0	2.3498795	445.1208955908164
377.0	2.3561921	445.1208248885577
378.0	2.3625233	445.1208480382968
379.0	2.3687984	445.1208737993851
380.0	2.3751773	445.1208144572736
381.0	2.3814147	445.1209328813759
382.0	2.3876856	445.12093841431334
383.0	2.3939874	445.12095785834714
384.0	2.4003041	445.11898608903783
385.0	2.4067853	445.1208149311571
386.0	2.4129103	445.1208779312212
387.0	2.419177	445.12095324377077
389.0	2.4259312	445.12086682156513
390.0	2.4322479	445.12094741952745
391.0	2.4384684	445.12093971076706
392.0	2.4448059	445.1209710184265
393.0	2.4510767	445.120944838116
394.0	2.4574265	445.1209291395009
395.0	2.4637119	445.12093017710544
396.0	2.4700184	445.120894223836
397.0	2.4763286	445.12085289311557
398.0	2.4825952	445.12089929047505
399.0	2.4888452	445.12090282045494
400.0	2.4952015	445.12094575966444
401.0	2.5015869	445.1209492351178
402.0	2.508022	445.1207885850252
403.0	2.5141552	445.120932180037
404.0	2.5203927	445.12085796527396
405.0	2.5267283	445.12094074270686
406.0	2.5330283	445.1209040213756
407.0	2.5393242	445.120950843049
408.0	2.545674	445.1207896287576
410.0	2.5524385	445.1208283856759
411.0	2.5587468	445.1209050189889
412.0	2.5651281	445.1209476345506
413.0	2.5713906	445.120861632115
414.0	2.5777383	445.12097734881274
415.0	2.5841735	445.1209435995431
416.0	2.5904526	445.1209439726055
417.0	2.5966528	445.1209391188504
418.0	2.6029549	445.1209245983289
419.0	2.6092192	445.120863867189
420.0	2.61554	445.12088514221085
421.0	2.6218192	445.12089761362256
422.0	2.6280838	445.12085145405405
423.0	2.6343713	445.12092082504927
424.0	2.6406065	445.1208505197351
425.0	2.6470146	445.1209271411781
426.0	2.6533022	445.12088179362974
427.0	2.6595148	445.1208483256726
428.0	2.665796	445.12094393471733
429.0	2.6720647	445.1209587927634
430.0	2.678375	445.1209496673236
431.0	2.6846686	445.1208770377005
432.0	2.690881	445.1209528831193
433.0	2.6971185	445.12084724679454
434.0	2.7033645	445.12094084280386
435.0	2.7096395	445.12087929203165
436.0	2.7159997	445.1209270900944
437.0	2.7222267	445.1208976380684
438.0	2.7285122	445.1209831846068
439.0	2.7348059	445.1209513510013
440.0	2.741183	445.12087432814843
441.0	2.7475368	445.1209375972516
442.0	2.7538264	445.1208842909878
443.0	2.7601224	445.12092062237593
444.0	2.7663869	445.1209319469259
445.0	2.7726203	445.1209446539753
446.0	2.7788641	445.1209833428299
447.0	2.7851929	445.12089050702235
448.0	2.7915137	445.1208601204032
449.0	2.7977825	445.12088865156744
450.0	2.8041573	445.12087665219207
451.0	2.810503	445.1209823815584
452.0	2.8168347	445.12096730886896
453.0	2.8230801	445.12085724321173
454.0	2.8293614	445.1209293682029
455.0	2.835676	445.1209291818571
456.0	2.8419946	445.1209057568698
457.0	2.8482823	445.12082700587615
458.0	2.8546258	445.12089907326725
459.0	2.8609026	445.12088446208026
460.0	2.8671422	445.1208708744213
461.0	2.8733695	445.1208558869368
462.0	2.8796654	445.12075863893375
463.0	2.8859174	445.1208581790712
464.0	2.8921776	445.1207941120266
465.0	2.8984504	445.1208071991409
466.0	2.904688	445.1208071936385
467.0	2.9109586	445.1207927819478
468.0	2.9171794	445.12087804703447
469.0	2.9234524	445.1208101194805
470.0	2.9297231	445.12089422593664
471.0	2.9361022	445.1209286257577
472.0	2.9423919	445.12083396099007
473.0	2.9487521	445.1209245850328
474.0	2.9550731	445.12090319188815
475.0	2.9613166	445.1209518126573
476.0	2.9675831	445.1209102496986
477.0	2.9739413	445.12094875646454
478.0	2.9802208	445.12095097535985
479.0	2.9865206	445.120998676505
480.0	2.9927687	445.12098050755606
481.0	2.9990497	445.1210094943462
482.0	3.0052496	445.1210485807748
483.0	3.011606	445.12099372063625
484.0	3.0179122	445.12081512999185
485.0	3.0240682	445.12064548856955
496.0	3.0437451	445.11908512257367
507.0	3.0637178	445.1207781394003
512.0	3.0750117	445.12069127488706
515.0	3.0834365	445.1208252288288
516.0	3.0897136	445.1208921946357
517.0	3.0960281	445.1208939586178
518.0	3.1023407	445.1209198826235
519.0	3.1087011	445.12093177377943
520.0	3.1150092	445.1209798861093
521.0	3.1213675	445.1209309033889
522.0	3.1276736	445.1209425335403
523.0	3.1339694	445.12108071939394
524.0	3.140205	445.12098760338677
525.0	3.146584	445.1210681521323
526.0	3.1528946	445.1209636269883
527.0	3.1591944	445.12103052228184
528.0	3.1655464	445.121055019612
529.0	3.171861	445.1209673857246
530.0	3.1781111	445.1210358651703
531.0	3.1844212	445.1209477147925
532.0	3.1906648	445.12101399369527
533.0	3.1970961	445.12092878760234
534.0	3.2033628	445.121009255018
535.0	3.2096087	445.12090283969525
536.0	3.2159441	445.1210682010231
537.0	3.2222939	445.12096152351614
538.0	3.2286417	445.12096991086025
539.0	3.2348834	445.12086235399994
540.0	3.2411311	445.12087884851434
541.0	3.247504	445.12096006571136
542.0	3.2537602	445.12088715464785
543.0	3.2601082	445.1209861391488
544.0	3.266379	445.12094441089863
545.0	3.2726665	445.1209402159604
546.0	3.2789853	445.1209558290927
547.0	3.28531	445.1208171627124
548.0	3.2917225	445.1208760003694
549.0	3.2980559	445.12091410836814
550.0	3.3042681	445.120924931252
551.0	3.3105701	445.12087861089054
552.0	3.3168517	445.12091844671426
553.0	3.3231392	445.1208706302439
554.0	3.3295472	445.12087112182616
555.0	3.3358284	445.12086004867825
556.0	3.3420805	445.12077104586257
557.0	3.348366	445.12080612486227
558.0	3.3547262	445.12073858779735
559.0	3.3610135	445.1207417112025
560.0	3.3673426	445.1207184083079
561.0	3.3736072	445.1207896615046
562.0	3.3799262	445.12073652582177
563.0	3.386222	445.1206285211317
564.0	3.3925074	445.12077338002405
565.0	3.3988696	445.12074683913806
566.0	3.4051967	445.1206118992087
567.0	3.4115384	445.1206762630839
568.0	3.4177757	445.12071402810477
570.0	3.4246217	445.1206515943243
571.0	3.4309838	445.12062341017105
572.0	3.4373192	445.12072186386416
573.0	3.4436194	445.12059692960435
574.0	3.4499734	445.1206618743602
575.0	3.4562382	445.1205802609913
576.0	3.4626608	445.1205458735123
577.0	3.4690231	445.12049517971667
578.0	3.4751608	445.1206291995589
579.0	3.4815669	445.12064116053443
580.0	3.4878606	445.1206545453
581.0	3.4941522	445.1206058115132
582.0	3.5004833	445.12064350835675
583.0	3.506773	445.1204678140758
584.0	3.5131126	445.12058362810683
585.0	3.5194626	445.12057470597495
586.0	3.5258706	445.1205117582732
587.0	3.5320916	445.120454968688
588.0	3.5383519	445.1206483906923
589.0	3.5447166	445.1205483669654
590.0	3.5509851	445.1205310135901
591.0	3.557258	445.12060470319415
592.0	3.5635687	445.12056741109734
593.0	3.5698872	445.1205590570101
594.0	3.5762538	445.12053400405057
596.0	3.5831601	445.12064485339266
597.0	3.5894288	445.1205965324736
598.0	3.5957765	445.12055237805714
599.0	3.6020848	445.1206486253585
600.0	3.6083515	445.1205496665842
601.0	3.6146223	445.1206424626575
602.0	3.6210533	445.12059194446607
603.0	3.6272304	445.12061449307305
604.0	3.6335741	445.1206229564256
605.0	3.6398615	445.120606900618
606.0	3.6461241	445.1206647280649
607.0	3.6524346	445.1205854272115
608.0	3.6586992	445.120560824584
609.0	3.6649283	445.120645879421
610.0	3.6712362	445.12060195227804
611.0	3.6775945	445.1206151211126
612.0	3.6838841	445.1205264373738
613.0	3.6901593	445.1205206742389
614.0	3.6964469	445.12063117045733
615.0	3.7026528	445.1206456760086
616.0	3.7089632	445.1205270593189
617.0	3.7153048	445.1206391131666
618.0	3.7215986	445.1206293736945
619.0	3.727888	445.1205498212318
620.0	3.7341525	445.120558964786
621.0	3.7404651	445.1205567307307
622.0	3.7466858	445.12053449683253
623.0	3.7529692	445.1207466770644
624.0	3.7593317	445.1205658481926
625.0	3.7657235	445.1205655074248
626.0	3.7719961	445.1206021869312
627.0	3.7782168	445.12064819743694
628.0	3.7845125	445.12060739466796
629.0	3.7907979	445.12060667048075
630.0	3.7970002	445.12059658535327
631.0	3.8033127	445.1205751977641
632.0	3.8095979	445.120659428848
633.0	3.815852	445.12058184976297
634.0	3.8221916	445.12046382211184
635.0	3.8284562	445.1205814744276
636.0	3.834804	445.1204848725604
637.0	3.841087	445.12059252426997
638.0	3.847387	445.12059783346325
639.0	3.8535934	445.1206470832427
640.0	3.8598497	445.12067304109576
641.0	3.8661267	445.12063848211426
642.0	3.8724643	445.1206068139791
643.0	3.8787598	445.120587526972
644.0	3.8850473	445.1205121584529
645.0	3.8913033	445.1205494440643
646.0	3.8975721	445.12050782731393
647.0	3.9038661	445.1205351707852
649.0	3.9105573	445.12064842200584
650.0	3.916897	445.120555148237
651.0	3.9230929	445.1206187676065
652.0	3.9294387	445.1206197961627
653.0	3.9357075	445.12061006494054
654.0	3.9420783	445.1204699812759
655.0	3.9483364	445.1205094786021
656.0	3.9545799	445.12049889037576
657.0	3.9608424	445.1206047338533
658.0	3.9670947	445.1206051271045
659.0	3.9733697	445.12058484584986
660.0	3.9795823	445.1206194508493
661.0	3.9858716	445.1204843490748
662.0	3.992209	445.1206399743358
663.0	3.9984944	445.1206072771956
664.0	4.0047986	445.12057646004666
665.0	4.0110734	445.1205074086191
666.0	4.0173149	445.1204930006173
667.0	4.02354	445.12058833566334
668.0	4.0297608	445.1205820673493
669.0	4.0360338	445.1205452742002
670.0	4.0423275	445.12054677156027
671.0	4.0485338	445.1205817895014
672.0	4.0548106	445.1205872460104
673.0	4.0610583	445.12064310224196
674.0	4.0672333	445.12060790538425
675.0	4.0734898	445.12059657785477
677.0	4.0800937	445.1205810512242
678.0	4.0863791	445.12043458338485
679.0	4.0926062	445.12054475631874
680.0	4.0988915	445.12044831068823
681.0	4.1051291	445.1205732043861
682.0	4.1113768	445.12056884096774
683.0	4.1176455	445.12056856451477
684.0	4.1238912	445.12054176481826
685.0	4.1300893	445.120593505245
686.0	4.1363329	445.12055024841584
687.0	4.1425705	445.1205961516758
688.0	4.1488768	445.1205158754109
689.0	4.1551041	445.1205825589001
690.0	4.1613701	445.12056147937125
691.0	4.1675658	445.1205430396966
692.0	4.1738202	445.1205168043175
694.0	4.1803929	445.12059517277163
695.0	4.1866391	445.1205875552451
697.0	4.1932346	445.1205588779025
698.0	4.1994867	445.1206655375641
699.0	4.2057179	445.12058946985496
700.0	4.2119617	445.12057210968976
701.0	4.2181679	445.1205281147947
702.0	4.2244676	445.1204847091469
703.0	4.2306383	445.1205287356831
705.0	4.2372778	445.12063697416073
706.0	4.2434988	445.12058725068084
707.0	4.2497801	445.1205049663803
708.0	4.2560051	445.12050839670485
709.0	4.262226	445.12061098150764
710.0	4.2684236	445.1206048207247
711.0	4.2746734	445.1205551375764
712.0	4.280913	445.12057337289247
713.0	4.287134	445.12053153449943
714.0	4.2933465	445.1206343937486
715.0	4.2996007	445.1206396965322
716.0	4.3058088	445.1206566703016
717.0	4.3120671	445.12059656824545
718.0	4.3182462	445.1206263315722
719.0	4.324496	445.12056128961336
720.0	4.3307168	445.1205935718359
721.0	4.3369253	445.12063566693973
722.0	4.3431814	445.1205783880622
723.0	4.3494543	445.12049170670065
724.0	4.3556543	445.1205998442257
725.0	4.3619211	445.12053018584885
727.0	4.3684752	445.12069448118376
728.0	4.374756	445.12054573867385
729.0	4.3809934	445.1206419633198
730.0	4.3872123	445.12056953615195
731.0	4.3934395	445.12057544122894
732.0	4.3996582	445.1205483818413
733.0	4.4059499	445.12062773364283
734.0	4.4121642	445.12065360274863
735.0	4.4184329	445.12049382072667
736.0	4.4246203	445.12060885185593
738.0	4.4312328	445.1206208276397
739.0	4.4374994	445.1205876296767
740.0	4.4437411	445.12060581354143
741.0	4.4500181	445.1205939892242
742.0	4.4562556	445.1206161419117
743.0	4.4625243	445.12053619541746
744.0	4.4687702	445.1205714983961
745.0	4.475016	445.120563594938
746.0	4.4812843	445.12053731018716
747.0	4.4875114	445.12052342577334
748.0	4.4938116	445.1205443127836
749.0	4.5000553	445.12066614116605
750.0	4.5064241	445.12049764000886
751.0	4.5125387	445.1206249372041
752.0	4.5187843	445.12055142510724
754.0	4.5254717	445.12061671264877
755.0	4.5317738	445.1205622290784
756.0	4.5379882	445.12064861905105
757.0	4.5442632	445.12052007390395
758.0	4.5504965	445.12060678957465
759.0	4.5567757	445.1205697084261
760.0	4.5630048	445.12057400853706
761.0	4.5692882	445.12057603157484
762.0	4.575509	445.1206922016361
763.0	4.5817757	445.1205313984285
764.0	4.5880169	445.1205311292358
765.0	4.5943273	445.120546708151
766.0	4.6005941	445.12051393644845
767.0	4.60684	445.12061523671235
768.0	4.6130629	445.12069568762394
769.0	4.61934	445.120611378111
770.0	4.6256106	445.1205358841149
771.0	4.6319167	445.12057732218693
772.0	4.6381666	445.12053392001394
773.0	4.6444499	445.1205651841222
774.0	4.6506936	445.12060135650756
775.0	4.6569126	445.1206380259259
776.0	4.6632145	445.1204860413859
777.0	4.6694602	445.1205067484743
778.0	4.6757644	445.1205291134988
779.0	4.6819978	445.1204933800885
781.0	4.6886686	445.1206801827022
782.0	4.6949955	445.12052144199816
783.0	4.7012869	445.12054364400495
784.0	4.7075661	445.1205119614332
785.0	4.7137975	445.12058157183964
786.0	4.7200851	445.12047730136305
787.0	4.7264243	445.1205682762971
788.0	4.7327494	445.1205829417527
789.0	4.7389847	445.1206355210168
790.0	4.7452098	445.12053557417573
791.0	4.7514762	445.12065042456686
792.0	4.7577574	445.12056740237995
793.0	4.7640429	445.1205872959343
794.0	4.7703324	445.1205478172708
795.0	4.7765928	445.12061931681245
796.0	4.7829345	445.1204647150503
797.0	4.7891491	445.12056364362167
798.0	4.7955054	445.12049291382795
799.0	4.8016676	445.120614816759
800.0	4.8081153	445.12050133412015
801.0	4.8143944	445.1204339337723
802.0	4.8206801	445.12044358544955
803.0	4.8269218	445.12057194163975
804.0	4.8332027	445.1206354586094
805.0	4.8395361	445.12055022566244
806.0	4.8458423	445.1204414441677
807.0	4.8521778	445.1204849943613
808.0	4.858557	445.12043612679076
809.0	4.8648422	445.12058310085376
810.0	4.8711315	445.12052486130085
811.0	4.877365	445.12061384458747
812.0	4.8836754	445.1205816848172
813.0	4.8901067	445.12053501110825
814.0	4.8963422	445.12059614577214
815.0	4.9026919	445.1205837388529
816.0	4.9089939	445.1205167252819
817.0	4.9153044	445.1205213937847
818.0	4.9215082	445.1206559102892
819.0	4.9277874	445.12054378865827
820.0	4.9340772	445.1206657649717
821.0	4.9403874	445.1206162823656
822.0	4.9466812	445.12059917527773
824.0	4.9534666	445.12057023439684
825.0	4.9597708	445.1206313118661
826.0	4.9661229	445.12045250289225
827.0	4.9724142	445.12043827920485
828.0	4.9787538	445.1204304563218
829.0	4.9850184	445.1206126885734
830.0	4.9913682	445.12053739286426
831.0	4.9976516	445.12053454591137
832.0	5.0039828	445.12056687197133
833.0	5.0102577	445.1205926553307
834.0	5.0165098	445.1205334778561
835.0	5.0228849	445.12051796128407
836.0	5.0291328	445.1206057453112
837.0	5.0354036	445.12055149582
838.0	5.0418033	445.1204384924527
839.0	5.0480698	445.1203791856568
840.0	5.0543614	445.1204795526633
841.0	5.06067	445.12052196389607
842.0	5.0670075	445.12051434789913
843.0	5.0732739	445.1204859944786
844.0	5.0795322	445.12050112939005
846.0	5.0864093	445.1205252026938
847.0	5.0926593	445.1205422269228
848.0	5.098976	445.12050503060533
849.0	5.1053216	445.12050083652184
850.0	5.1116716	445.1204864700533
851.0	5.1179547	445.1204486551165
852.0	5.1241963	445.12054790271816
853.0	5.1304987	445.1205355484973
854.0	5.1368508	445.1203823581368
855.0	5.1430922	445.12052986150354
856.0	5.1493879	445.120603855652
857.0	5.1557713	445.120613189119
858.0	5.1620255	445.1205798059283
859.0	5.168294	445.1205702546513
861.0	5.1751169	445.12045474880415
862.0	5.1813938	445.12049876933065
863.0	5.1878	445.12048617097935
864.0	5.1941149	445.120556886117
865.0	5.2003544	445.1204079333849
866.0	5.2066229	445.1205986279432
867.0	5.2129271	445.1205921605214
868.0	5.2192062	445.1206200440607
869.0	5.2255375	445.1205363398039
870.0	5.2318938	445.1204471279911
871.0	5.2382352	445.1204985270457
872.0	5.244385	445.12050674597697
873.0	5.2507434	445.1204144678398
874.0	5.257131	445.1204672744976
875.0	5.2633122	445.120528916216
876.0	5.2696247	445.1205514940525
877.0	5.2759182	445.12052891148784
878.0	5.2822496	445.12037900665905
879.0	5.2885848	445.12038342343624
880.0	5.2947388	445.120535319833
881.0	5.3012201	445.1205256093632
882.0	5.3074808	445.12042023466336
883.0	5.3137034	445.120481173183
884.0	5.320045	445.12032966005506
885.0	5.3262221	445.1206077189704
886.0	5.3325659	445.1204883139315
887.0	5.3388908	445.1204718456806
888.0	5.3452114	445.1204462303013
889.0	5.3514696	445.12054811571176
890.0	5.3578092	445.1203839381582
891.0	5.364051	445.120462585033
892.0	5.3703802	445.12044888221976
893.0	5.3766135	445.12061955042725
894.0	5.3830154	445.1205391354809
895.0	5.3892799	445.12037534468266
896.0	5.3956529	445.12036078368413
897.0	5.4019404	445.12039725878526
898.0	5.4082714	445.1204888910484
899.0	5.4145399	445.12042589448964
900.0	5.4208443	445.1204517124484
901.0	5.427138	445.1204601374137
902.0	5.4334172	445.1204558253751
903.0	5.439786	445.1205820269817
904.0	5.4460526	445.12049384652977
905.0	5.4523065	445.12047970657807
906.0	5.4586752	445.12042919523145
907.0	5.4649438	445.120531706954
908.0	5.4712292	445.1204697301523
909.0	5.4775003	445.12059406993137
910.0	5.483873	445.12035421938043
911.0	5.4901709	445.1204478238961
912.0	5.4964645	445.12047140614123
913.0	5.5027811	445.1204653718037
914.0	5.5090792	445.12050925392435
915.0	5.5154126	445.12047173773357
916.0	5.52166	445.1205058140752
917.0	5.5281225	445.12045831627563
918.0	5.5343746	445.12039763513155
919.0	5.5407206	445.1203171302404
920.0	5.5469477	445.1204240542268
921.0	5.5532996	445.12039746323865
922.0	5.5595766	445.1204823003557
923.0	5.5659974	445.12039747493765
924.0	5.5723099	445.1204498853915
925.0	5.5786621	445.1204834381569
926.0	5.5850116	445.1204015551155
927.0	5.5912762	445.1203686386127
928.0	5.5974638	445.12044691812696
929.0	5.6038264	445.12051240402974
930.0	5.6101493	445.120422753388
931.0	5.6164761	445.1204390222223
932.0	5.6227094	445.12047851155165
933.0	5.6290511	445.12041659886967
934.0	5.6353198	445.12052872735967
935.0	5.6416592	445.1203429283684
936.0	5.6479529	445.1204267637365
937.0	5.6542219	445.1205824656042
938.0	5.660505	445.120539290083
939.0	5.666782	445.12051304441985
940.0	5.6730966	445.12047610038815
941.0	5.6793821	445.1203996351167
942.0	5.6857342	445.1204718177773
943.0	5.6920234	445.1205159969428
944.0	5.6984045	445.12033188002937
945.0	5.704692	445.1204901487705
947.0	5.7115065	445.1205038540919
948.0	5.7178148	445.1204113859748
949.0	5.72414	445.1203244433967
950.0	5.7304587	445.12044192624
951.0	5.7367982	445.12037439273087
953.0	5.7436231	445.1204707671524
954.0	5.7499669	445.1205217109597
955.0	5.756248	445.12039433159924
956.0	5.7625751	445.12038155267953
957.0	5.7688458	445.1204426610899
958.0	5.7751435	445.1205311441035
959.0	5.7814289	445.12041271451636
960.0	5.7879415	445.12029468592004
961.0	5.7942415	445.12030157382543
962.0	5.8004769	445.1204512350587
963.0	5.8068499	445.1202927190061
964.0	5.8130955	445.1204698015602
965.0	5.8195457	445.12032453210503
966.0	5.8258621	445.1203851281665
967.0	5.8321038	445.12043242706756
968.0	5.8383681	445.1204276428993
969.0	5.8447161	445.1204354986071
970.0	5.8510309	445.12040332752576
971.0	5.8573431	445.1204484775915
972.0	5.8636744	445.1204226736327
974.0	5.870514	445.12044723974657
975.0	5.8767827	445.1204272057953
976.0	5.8831512	445.12039704405794
977.0	5.8893762	445.120446325911
978.0	5.8957407	445.12047572022135
979.0	5.9020679	445.12034362059177
980.0	5.9084031	445.1203688288652
981.0	5.9147051	445.12034810371927
982.0	5.9209741	445.120454138008
983.0	5.9273614	445.12034891922275
984.0	5.933628	445.1205085978577
985.0	5.940003	445.1203673995103
986.0	5.946257	445.12042618152
987.0	5.9526591	445.1202986942054
988.0	5.9589777	445.12038027746445
989.0	5.9652736	445.12037895752974
990.0	5.9715651	445.12040088336755
991.0	5.9779359	445.1203591988637
992.0	5.9843445	445.1203371491225
993.0	5.990615	445.12032982230824
994.0	5.9969151	445.1204046092219
995.0	6.0031462	445.120573125751
996.0	6.0095171	445.12043001633805
997.0	6.0158255	445.12033878884387
998.0	6.0221151	445.12048947236536
999.0	6.0286064	445.12034897798776
1000.0	6.0349438	445.1203194443948
1001.0	6.0411833	445.12038269747484
1002.0	6.0474667	445.12036006660446
1003.0	6.0537604	445.12040422747475
1004.0	6.0600958	445.12042442386723
1005.0	6.066402	445.1203218714407
1006.0	6.0727853	445.12028876272336
1007.0	6.0790437	445.1204100281142
1008.0	6.0854708	445.12042907904697
1009.0	6.0917579	445.12038904895917
1010.0	6.0981849	445.12041088371757
1011.0	6.104483	445.12044808117537
1012.0	6.1107601	445.120439006901
1013.0	6.117112	445.12034735257527
1014.0	6.1233476	445.1204270003038
1015.0	6.1298494	445.1202789615605
1016.0	6.1359368	445.120417012911
1017.0	6.1424035	445.12031643471994
1018.0	6.1486473	445.12039140397513
1019.0	6.1549262	445.12032180746485
1020.0	6.1612865	445.1204276924595
1021.0	6.1676262	445.12042244641924
1022.0	6.1740074	445.12031392459005
1023.0	6.1802388	445.1204475250727
1024.0	6.1866096	445.12036622710025
1025.0	6.1929638	445.12039707734573
1026.0	6.1992427	445.1204649406976
1027.0	6.2056072	445.1203706299265
1028.0	6.2120258	445.1203893664462
1029.0	6.2183779	445.12031096300467
1030.0	6.224582	445.12040938560887
1031.0	6.23098	445.1202963251479
1032.0	6.2372736	445.1204443233266
1033.0	6.2436362	445.1203181001491
1034.0	6.2499675	445.1203570697677
1035.0	6.2563214	445.1203431658764
1036.0	6.262613	445.1203134081715
1037.0	6.2689235	445.1203301751135
1039.0	6.2757839	445.12046855210605
1040.0	6.2821358	445.12036306919947
1041.0	6.288467	445.12028598287645
1042.0	6.2948168	445.1203918921668
1043.0	6.3011981	445.12033530634545
1044.0	6.3075149	445.12034772651833
1045.0	6.3138232	445.1202967040668
1046.0	6.3202295	445.1204338601328
1047.0	6.3265712	445.1203530758614
1048.0	6.332848	445.12036075166714
1049.0	6.3392041	445.12036561741365
1050.0	6.3455709	445.12038501988
1051.0	6.3518457	445.1204026288131
1052.0	6.3582602	445.12025378209313
1053.0	6.3645644	445.12039815109085
1054.0	6.3708456	445.1203063464812
1055.0	6.3772144	445.1203527006719
1057.0	6.3841267	445.12033827315145
1058.0	6.3906246	445.1202557439699
1059.0	6.3968746	445.12033943166966
1060.0	6.4032037	445.1203619877664
1061.0	6.4096014	445.1202998501444
1062.0	6.4159058	445.12028363929636
1063.0	6.4222267	445.12033681235147
1064.0	6.4285637	445.12043037898155
1065.0	6.4349345	445.1203250187411
1066.0	6.4412806	445.120322555159
1067.0	6.4476971	445.12038631115627
1068.0	6.4539806	445.1203799113597
1069.0	6.4603199	445.1203613225487
1070.0	6.466724	445.12029592271864
1071.0	6.4730551	445.1203342780602
1072.0	6.479372	445.1202808894162
1073.0	6.48567	445.12032877124955
1074.0	6.4919632	445.1203719969937
1075.0	6.498307	445.12035361170643
1076.0	6.5047257	445.1203534969123
1077.0	6.5110653	445.1203766907437
1078.0	6.5174257	445.12036435609764
1079.0	6.5237489	445.1202966002728
1080.0	6.5299944	445.12032604609976
1081.0	6.5365214	445.1203147290753
1082.0	6.5427006	445.1203723084372
1083.0	6.549084	445.1204004127393
1084.0	6.5554379	445.12033621147174
1085.0	6.5617461	445.1203848495788
1086.0	6.5681085	445.1203078603458
1087.0	6.5745607	445.1202801457756
1088.0	6.5807817	445.1203157519609
1089.0	6.5871129	445.12029644205387
1090.0	6.5935251	445.12037778264107
1091.0	6.5998584	445.12047078971807
1092.0	6.606225	445.1203256844453
1093.0	6.6125439	445.12034638558964
1094.0	6.6188646	445.1203427169322
1095.0	6.6251874	445.12035853511094
1096.0	6.6316622	445.12034386042154
1097.0	6.6381269	445.1203201471593
1098.0	6.6443289	445.1203361451504
1099.0	6.6506622	445.12025123723186
1100.0	6.6569933	445.1204124848883
1101.0	6.6633475	445.1203179536017
1102.0	6.6696163	445.1203123589351
1103.0	6.6760058	445.12036301764266
1104.0	6.6823786	445.12029070176334
1105.0	6.6887681	445.12035218472505
1106.0	6.694968	445.1203235224354
1107.0	6.7013598	445.12031555345095
1108.0	6.7077119	445.1202460171861
1109.0	6.7140661	445.1203106731345
1110.0	6.72052	445.1203112329005
1111.0	6.7267866	445.1202386803382
1112.0	6.7331908	445.1202897482078
1113.0	6.739474	445.1202963066107
1114.0	6.7457429	445.1203362253799
1115.0	6.7521177	445.1202892839257
1117.0	6.7591259	445.120341452747
1118.0	6.7654466	445.1203212550198
1119.0	6.7719007	445.1203888710682
1120.0	6.7782175	445.12034420216503
1121.0	6.7845716	445.1202942895504
1122.0	6.7908548	445.1203352468675
1123.0	6.7971319	445.12032091079857
1124.0	6.8035965	445.120340290068
1125.0	6.8098779	445.1204350874794
1126.0	6.8162672	445.12036275398304
1127.0	6.8226505	445.1202452537658
1128.0	6.8290213	445.1203502971366
1129.0	6.8353315	445.12021639189214
1130.0	6.8416441	445.12039969703284
1131.0	6.8479379	445.1203527829387
1132.0	6.8541756	445.1204714655328
1133.0	6.8605857	445.12033491198747
1134.0	6.8670273	445.1203454186569
1135.0	6.8733251	445.12028782334795
1136.0	6.8796836	445.12027991474685
1138.0	6.8868063	445.1202376780091
1139.0	6.8930293	445.12037329979916
1140.0	6.899402	445.1203142332818
1141.0	6.9058103	445.120341568212
1142.0	6.9121205	445.1202800205381
1143.0	6.9184746	445.1202373834547
1144.0	6.9248685	445.12036988445755
1145.0	6.9311664	445.1203829008828
1146.0	6.9375517	445.1203089108547
1147.0	6.9438475	445.1202738653831
1148.0	6.9501873	445.1202971192016
1149.0	6.9565495	445.12028648172094
1150.0	6.9629203	445.12024592642285
1151.0	6.9692307	445.12033517482496
1152.0	6.9755909	445.1203089389572
1153.0	6.9818806	445.1203128075285
1154.0	6.9881556	445.12043829912267
1155.0	6.9945201	445.1204027723898
1156.0	7.0010242	445.12025669416397
1157.0	7.0073554	445.1202689826495
1158.0	7.0136345	445.1204229427319
1159.0	7.0199741	445.12033978711673
1160.0	7.0263344	445.1203471752663
1161.0	7.0328094	445.1202663505121
1162.0	7.0390134	445.1202581372173
1163.0	7.0453966	445.12030251527773
1164.0	7.0517009	445.1203046194778
1165.0	7.0580009	445.1204038486653
1166.0	7.0642467	445.1203707167407
1167.0	7.0708049	445.1202966974777
1168.0	7.0771424	445.1202510423148
1169.0	7.0834257	445.12033494632215
1170.0	7.0897819	445.12029538821156
1171.0	7.0960859	445.12028031714664
1172.0	7.102461	445.1203451485426
1173.0	7.1088232	445.12030316748263
1174.0	7.1150919	445.1203148198901
1175.0	7.1214483	445.120350281107
1176.0	7.1277629	445.120373896797
1177.0	7.1341648	445.1203383832954
1178.0	7.1405315	445.12032231690193
1179.0	7.1468647	445.1202889575671
1180.0	7.1531817	445.12035004407386
1181.0	7.1594627	445.12034343528876
1182.0	7.1659084	445.1202961893007
1183.0	7.172329	445.12032139563445
1184.0	7.1785541	445.1203245737765
1185.0	7.1849895	445.1202450763424
1186.0	7.1913249	445.1203182470555
1187.0	7.1975999	445.12026211896887
1188.0	7.2040269	445.12024786047397
1189.0	7.2103415	445.1202534901402
1190.0	7.2167747	445.1202440179294
1191.0	7.2231955	445.1203312920646
1192.0	7.2294413	445.1202761944681
1193.0	7.2357723	445.12023700440324
1194.0	7.2421702	445.12025888380015
1195.0	7.2485285	445.12028292453743
1196.0	7.2548661	445.12030071920134
1197.0	7.2611702	445.120243229186
1198.0	7.2674451	445.1202675680181
1199.0	7.2738076	445.1202438760884
1200.0	7.2801429	445.12036713936925
1201.0	7.2866013	445.1202466784398
1202.0	7.2929095	445.12031852765716
1203.0	7.2992491	445.12022587771594
1204.0	7.3056301	445.12025129959324
1205.0	7.3119926	445.1202182558434
1206.0	7.3183364	445.1203081649299
1207.0	7.3247427	445.1201789428184
1208.0	7.3310447	445.12022851409
1209.0	7.3373675	445.1202385247733
1210.0	7.3436321	445.1203275773222
1211.0	7.3499695	445.12022585497635
1212.0	7.3563507	445.1202484917761
1213.0	7.3627507	445.12028999051535
1214.0	7.3690422	445.12028473858044
1215.0	7.375365	445.12038357142126
1216.0	7.3817714	445.12029876885964
1217.0	7.3881109	445.12028129896197
1218.0	7.3945005	445.12027238235964
1219.0	7.4007712	445.1202751857497
1220.0	7.4071837	445.1202842789353
1221.0	7.4135024	445.12022711308146
1222.0	7.4199169	445.1203232883925
1223.0	7.4261898	445.12032054992034
1224.0	7.4325481	445.1202498796976
1225.0	7.4389958	445.1202292921165
1226.0	7.4452062	445.1203068996101
1227.0	7.4515625	445.12025996752465
1228.0	7.4579687	445.12027429973267
1229.0	7.4642584	445.12023816778776
1230.0	7.4706686	445.1202837783595
1231.0	7.4770061	445.12029289826967
1232.0	7.4833456	445.12033117855293
1233.0	7.489681	445.12020163941435
1234.0	7.4960059	445.12026070958945
1235.0	7.5024495	445.12029281841814
1236.0	7.5087015	445.12024071777364
1237.0	7.5149683	445.1203526606795
1238.0	7.5213933	445.1203356234138
1239.0	7.5277786	445.1201702061677
1240.0	7.5340973	445.12020136154456
1241.0	7.540539	445.1202486607505
1242.0	7.5468118	445.1202946463168
1243.0	7.5531347	445.1203592614484
1244.0	7.5594971	445.12026430263234
1245.0	7.5658115	445.1202017037399
1246.0	7.5722094	445.1202763060525
1247.0	7.578574	445.1202956077475
1248.0	7.584897	445.1202227776568
1249.0	7.5913261	445.12031822420937
1250.0	7.5974885	445.1203776055443
1251.0	7.6038822	445.1201856094039
1252.0	7.6102676	445.12017625743704
1253.0	7.6165905	445.12029046771556
1254.0	7.6228904	445.1203286000587
1255.0	7.6292464	445.120266744745
1256.0	7.6356214	445.1202521223998
1257.0	7.6420839	445.12020256194
1258.0	7.6483423	445.12029138422446
1259.0	7.6546423	445.1202252526506
1260.0	7.6609673	445.12029172811293
1262.0	7.6680214	445.12033974774437
1263.0	7.6743942	445.1202654127286
1264.0	7.6807796	445.12029520077414
1265.0	7.6870837	445.120376386019
1266.0	7.6935045	445.1202480110795
1267.0	7.6999128	445.1202405463297
1268.0	7.7062586	445.12023740567315
1269.0	7.7124979	445.12029080964646
1270.0	7.7188375	445.1203229855143
1271.0	7.7253208	445.12026795828774
1272.0	7.7316585	445.12027047659717
1273.0	7.7380646	445.12026744675876
1274.0	7.7444354	445.1203119537156
1275.0	7.7507624	445.12025686309306
1276.0	7.757104	445.1202019163534
1277.0	7.7634415	445.1202879927829
1278.0	7.7697331	445.1202898437804
1279.0	7.7762435	445.12022982724363
1280.0	7.7825953	445.12030176553884
1281.0	7.7889391	445.1202500363435
1282.0	7.7951494	445.12036125815087
1283.0	7.8015955	445.1202888238329
1284.0	7.8078911	445.12033738008006
1285.0	7.8141953	445.1202995761333
1286.0	7.8205494	445.12030506148295
1287.0	7.8269285	445.1202775502082
1288.0	7.8331577	445.1203075656776
1289.0	7.8396534	445.12014377059006
1290.0	7.8459365	445.1202312973689
1291.0	7.8524156	445.1201977559635
1292.0	7.8587531	445.12019182849616
1293.0	7.8648846	445.1202766092637
1294.0	7.8713782	445.1202524848963
1295.0	7.8777948	445.1201920451063
1296.0	7.8841406	445.1202827656519
1297.0	7.8904468	445.12023936947577
1298.0	7.8966675	445.1202296568976
1299.0	7.9030571	445.1202241693891
1300.0	7.909455	445.12023982307255
1301.0	7.9157818	445.1202582765031
1302.0	7.9221068	445.1203173866144
1303.0	7.9284673	445.1203032582013
1304.0	7.9348485	445.1203068521637
1305.0	7.9412798	445.12021193360124
1306.0	7.9474713	445.1203534774087
1307.0	7.9538484	445.12031191372
1308.0	7.9603213	445.1203463068375
1309.0	7.9666671	445.12026667954444
1310.0	7.973017	445.1201417636793
1311.0	7.9793147	445.1202017874679
1312.0	7.9855772	445.12016558820983
1313.0	7.9919835	445.12013536116933
1314.0	7.9982918	445.1201845534279
1315.0	8.0046876	445.12020025707
1316.0	8.0110209	445.12023553346785
1317.0	8.0173479	445.12017345078164
1318.0	8.0236895	445.1202769756065
1319.0	8.0300291	445.1202233583765
1320.0	8.0363207	445.12035282510993
1321.0	8.0427686	445.1202510663501
1322.0	8.0490163	445.12025198958315
1323.0	8.0554246	445.1202762438144
1324.0	8.0618226	445.12017767987857
1325.0	8.0681371	445.1201978282698
1326.0	8.0744808	445.1202739348119
1327.0	8.0809058	445.1202443602638
1328.0	8.0871953	445.12020454631653
1329.0	8.0935557	445.1201925057115
1331.0	8.1006973	445.12018004086957
1332.0	8.1068743	445.1203410574465
1333.0	8.1134222	445.1201647060282
1334.0	8.1197951	445.1201783649458
1335.0	8.126047	445.1202600933681
1336.0	8.1323261	445.12029271747855
1337.0	8.1387635	445.12028871300043
1338.0	8.1450407	445.12027772051096
1339.0	8.151399	445.1203048919691
1340.0	8.1577469	445.1202264797994
1341.0	8.1641489	445.1202260790051
1342.0	8.170524	445.12026556523267
1343.0	8.1768405	445.12025637665613
1344.0	8.1831633	445.12019566077026
1345.0	8.1895133	445.12026810486395
1346.0	8.1959007	445.1202632068724
1347.0	8.2022256	445.12023182255183
1348.0	8.2085861	445.1202538614852
1349.0	8.2149735	445.12019478405665
1350.0	8.2213256	445.1201893487884
1351.0	8.2276672	445.12022543297536
1352.0	8.2339859	445.12028067144826
1353.0	8.2402838	445.1201920762633
1354.0	8.246642	445.12024601530345
1355.0	8.2528878	445.1202213474895
1356.0	8.2592959	445.12026723691736
1357.0	8.2657251	445.12030212917716
1358.0	8.2720208	445.12021129426273
1359.0	8.2784168	445.12013454970713
1360.0	8.284648	445.120154854854
1361.0	8.2910334	445.12019846259744
1362.0	8.2973166	445.1201434046462
1363.0	8.3036832	445.12021691889885
1364.0	8.3100665	445.1202402290603
1365.0	8.316304	445.12026948874717
1366.0	8.3228102	445.1203023616075
1367.0	8.3291517	445.1203185245212
1368.0	8.3354162	445.12023071474533
1369.0	8.3417059	445.1202013635784
1370.0	8.3481392	445.1201975583863
1371.0	8.3544308	445.12020871385124
1372.0	8.3607453	445.12016812282167
1373.0	8.3670016	445.12031338574604
1374.0	8.3734515	445.1201284173602
1375.0	8.3797138	445.12021453930447
1376.0	8.3861117	445.1202921122441
1377.0	8.3925283	445.1201243097805
1378.0	8.3989095	445.1202645116387
1379.0	8.4052492	445.12032331562983
1380.0	8.4115908	445.1201923724196
1381.0	8.4178824	445.12018072056463
1382.0	8.4242095	445.1202804469718
1383.0	8.4305865	445.12024036807037
1384.0	8.4368886	445.12016527561997
1385.0	8.443178	445.1202527910985
1386.0	8.4495697	445.1202276876285
1387.0	8.4559111	445.120236335927
1388.0	8.4623424	445.1202182143424
1389.0	8.4686842	445.1202497885424
1390.0	8.4749758	445.12028697662674
1391.0	8.4812653	445.12021778259265
1392.0	8.4876111	445.12021516527915
1393.0	8.4939798	445.1201639717722
1394.0	8.5003068	445.1202172873825
1395.0	8.5066838	445.12014326483916
1396.0	8.513088	445.1202686898968
1397.0	8.5194294	445.12020494973945
1398.0	8.5257711	445.1203013182912
1399.0	8.5320523	445.1202209073352
1400.0	8.5383648	445.12012863155434
1401.0	8.5447044	445.12019364451965
1402.0	8.5510481	445.12020763107944
1403.0	8.5573834	445.12027452336287
1404.0	8.5636792	445.12023121309
1405.0	8.5700855	445.12026841539705
1406.0	8.5765084	445.1201776546144
1407.0	8.5827435	445.1202462331499
1408.0	8.5890977	445.1202046533182
1409.0	8.5955311	445.12023054857076
1410.0	8.6017811	445.1202582403636
1411.0	8.6081435	445.1202225447937
1412.0	8.6143372	445.12021753698235
1413.0	8.620783	445.12027941264506
1414.0	8.627183	445.12022871550244
1415.0	8.6334683	445.1202655063501
1416.0	8.6398766	445.1202069059041
1417.0	8.6462578	445.1201457169972
1418.0	8.6524514	445.1202975104167
1419.0	8.6588576	445.1201861311645
1420.0	8.6652952	445.1201954223701
1421.0	8.6715805	445.12022414655064
1422.0	8.6779743	445.12021721852585
1423.0	8.684287	445.120243108254
1424.0	8.6906679	445.120213113572
1425.0	8.6968908	445.12022784135485
1426.0	8.703168	445.1202754882809
1427.0	8.7096573	445.12014171823273
1428.0	8.7158676	445.1202255868706
1429.0	8.7221238	445.12025846130655
1430.0	8.7287093	445.1201843606013
1431.0	8.7350509	445.1201991223884
1432.0	8.7413529	445.1202533882493
1433.0	8.7476466	445.1201401346907
1434.0	8.7539632	445.120212426086
1435.0	8.7603174	445.1202063868955
1436.0	8.7666798	445.12019276418243
1437.0	8.7729673	445.1202174826783
1438.0	8.7793921	445.1202370982381
1439.0	8.785715	445.1201985836867
1440.0	8.7920255	445.1201765611384
1441.0	8.7984567	445.120186090843
1442.0	8.8046295	445.12023373942407
1443.0	8.8110233	445.12027720510844
1444.0	8.8174378	445.1202196073958
1445.0	8.8236481	445.12022347962534
1446.0	8.8299711	445.12024429936406
1447.0	8.8363751	445.12025698038974
1448.0	8.8428104	445.1202343684229
1449.0	8.849227	445.1202011653983
1450.0	8.8554978	445.1202357488544
1451.0	8.8618708	445.1202359863728
1452.0	8.8682437	445.1202284871577
1453.0	8.8745853	445.1201520966999
1454.0	8.8809269	445.1200965377739
1455.0	8.8872644	445.12021489415673
1456.0	8.8935852	445.12014007358334
1457.0	8.899956	445.1201892265043
1458.0	8.9062557	445.12026063745395
1459.0	8.9125682	445.120157216263
1460.0	8.9189119	445.1202677795983
1461.0	8.9253016	445.1201504216762
1462.0	8.9316182	445.1202205549213
1463.0	8.9379494	445.12023097043584
1464.0	8.9443535	445.12029900982645
1465.0	8.9506993	445.12016965947277
1466.0	8.9569992	445.1202344821135
1467.0	8.9633138	445.12010783452916
1468.0	8.9695677	445.1202028424057
1469.0	8.9760198	445.12019566567494
1470.0	8.9823906	445.12012556692997
1471.0	8.9885969	445.12026445532314
1472.0	8.9949238	445.1202645138828
1473.0	9.0014448	445.12013273902073
1474.0	9.0076822	445.1202686194958
1475.0	9.0141322	445.1202229784913
1476.0	9.020478	445.1201470753767
1477.0	9.0267716	445.12020383875347
1478.0	9.0331091	445.12012214157005
1479.0	9.0394464	445.12024595476197
1480.0	9.0457693	445.1201616597781
1481.0	9.0521236	445.12016799883963
1482.0	9.0584839	445.12021941260457
1483.0	9.0648359	445.12013330386407
1484.0	9.0711526	445.1202327000434
1485.0	9.0775005	445.12013721231034
1486.0	9.0838546	445.1203093956663
1487.0	9.0902086	445.12017448331
1488.0	9.0965461	445.1201805439445
1489.0	9.1028793	445.12017113825095
1490.0	9.1092063	445.1202175521856
1491.0	9.1155502	445.1202095873132
1492.0	9.1219064	445.12013653878444
1494.0	9.1291145	445.12016710662743
1495.0	9.1353417	445.1202805171496
1496.0	9.1417854	445.1202398188018
1497.0	9.148002	445.12024002834534
1498.0	9.1543311	445.120276647019
1499.0	9.1606644	445.12025162645244
1500.0	9.1670685	445.1202216153034
1501.0	9.173381	445.1202539102135
1502.0	9.179856	445.1201966412139
1503.0	9.1862016	445.1202350112081
1504.0	9.1925411	445.12020166663666
1505.0	9.1988809	445.120179879879
1506.0	9.2052245	445.12014081307376
1507.0	9.2115682	445.1202163891431
1508.0	9.217914	445.12027558073754
1509.0	9.2242035	445.1202332801087
1510.0	9.2305389	445.120193288389
1511.0	9.2368971	445.1201448928762
1512.0	9.2431284	445.1203443152707
1513.0	9.2494719	445.1202256499287
1514.0	9.2558302	445.1202653853824
1515.0	9.2622408	445.12018173827056
1516.0	9.2686449	445.1201897804708
1517.0	9.2749365	445.1201985764635
1518.0	9.2812968	445.12020978787876
1519.0	9.2875155	445.12026428923787
1520.0	9.293928	445.1201806287168
1521.0	9.3002988	445.12017287992734
1522.0	9.3066217	445.12011348174786
1523.0	9.3129694	445.120203332218
1524.0	9.3193548	445.12022099698805
1525.0	9.3256047	445.1201843439385
1526.0	9.3319673	445.1202114363335
1527.0	9.3383298	445.1202488924458
1528.0	9.3447214	445.1201667543123
1529.0	9.3510505	445.12019163474713
1530.0	9.3573109	445.1201863071348
1531.0	9.3637733	445.1201527576012
1532.0	9.3701254	445.1202469295155
1533.0	9.3763231	445.12022610307116
1534.0	9.3826918	445.1202168017359
1535.0	9.3891084	445.12015401854785
1536.0	9.395446	445.1202198831559
1537.0	9.4017668	445.12017523849653
1538.0	9.4081751	445.12023761356386
1539.0	9.4145251	445.12019974256924
1540.0	9.4208667	445.120140145046
1541.0	9.4272146	445.12011928967354
1542.0	9.4334645	445.12023295781523
1543.0	9.4397582	445.12012294845414
1544.0	9.4461413	445.1202636548265
1545.0	9.4525746	445.1201258377677
1546.0	9.4586914	445.12028018122896
1547.0	9.4650518	445.12027567033516
1548.0	9.4714182	445.120291351655
1549.0	9.4778829	445.12023080190664
1550.0	9.4842581	445.1201730168023
1552.0	9.4913349	445.12018341101896
1553.0	9.4978037	445.1200650856553
1555.0	9.5049514	445.1201654005944
1556.0	9.5112827	445.1201742885102
1557.0	9.5176201	445.12017820457413
1558.0	9.5240034	445.1201968403806
1559.0	9.530345	445.120200288771
1560.0	9.5366616	445.1201672821499
1561.0	9.5430594	445.1201555205101
1562.0	9.5493135	445.12014020858345
1563.0	9.5556761	445.1201271226729
1564.0	9.5619781	445.1201343567054
1565.0	9.5683364	445.1202993473976
1566.0	9.5747739	445.12021928151023
1567.0	9.5810488	445.1201644720457
1568.0	9.5874258	445.1201533640731
1569.0	9.593707	445.1201789729032
1570.0	9.6001049	445.12021557212336
1571.0	9.6064028	445.1201970929339
1573.0	9.6135986	445.1201622650655
1574.0	9.6199194	445.1200887247383
1575.0	9.6262837	445.1201794175933
1576.0	9.6326295	445.1202184970112
1577.0	9.638965	445.1201879927546
1578.0	9.6452462	445.12015760756844
1579.0	9.6516108	445.12012291281155
1580.0	9.6579107	445.12019817931497
1581.0	9.6643253	445.1201423066172
1582.0	9.670544	445.1202501184034
1583.0	9.6769898	445.1202454959407
1584.0	9.6833189	445.12012393760705
1585.0	9.6895395	445.120204763038
1586.0	9.6960374	445.1201681433466
1587.0	9.7022895	445.120224671188
1588.0	9.7085666	445.12025587935256
1589.0	9.7150416	445.12024201101974
1590.0	9.7212124	445.12022395651906
1591.0	9.7277331	445.12018813234266
1592.0	9.7340935	445.1201590325605
1593.0	9.7403164	445.1202070612308
1594.0	9.7467788	445.1202759845068
1595.0	9.7530307	445.120118072972
1596.0	9.7594682	445.12013386547676
1597.0	9.7657806	445.1201260609041
1598.0	9.7721474	445.12006825615185
1599.0	9.7784557	445.12016228655176
1600.0	9.7848369	445.12018655165343
1601.0	9.7911806	445.12015156334667
1602.0	9.7975222	445.1202254978808
1603.0	9.8038513	445.1202390558808
1604.0	9.8101388	445.12022386402987
1605.0	9.8164386	445.1201907215276
1606.0	9.8227802	445.1201946250978
1607.0	9.8291197	445.1201828373549
1608.0	9.8355698	445.1201481771019
1609.0	9.8418469	445.1201292050919
1610.0	9.8481781	445.1201893446921
1611.0	9.854601	445.12022381262693
1612.0	9.8609447	445.1201814536621
1613.0	9.8672404	445.12010805525927
1614.0	9.8735487	445.12015058146176
1615.0	9.8799091	445.12025702882886
1616.0	9.8863152	445.12016784763443
1617.0	9.8926193	445.12007118143555
1618.0	9.8989214	445.1201756490245
1619.0	9.9053381	445.12010950147544
1620.0	9.9116193	445.12012055921133
1621.0	9.9180067	445.12025315811536
1622.0	9.9243629	445.12025722970014
1623.0	9.9305795	445.1202876046045
1624.0	9.9370128	445.1201449479861
1625.0	9.943392	445.1201382089851
1626.0	9.9496355	445.1202504045063
1627.0	9.9560021	445.1201990733602
1628.0	9.9622814	445.12017894720316
1629.0	9.9686688	445.1201550774052
1630.0	9.974998	445.120277183981
1631.0	9.9813312	445.12026737286016
1632.0	9.9877833	445.1202214358137
1633.0	9.9940499	445.1201521259173
1634.0	10.000321	445.12029280864004
1635.0	10.006794	445.1201971779273
1636.0	10.013154	445.1202579481765
1637.0	10.019498	445.12027996396205
1639.0	10.026687	445.1202136158377
1640.0	10.03292	445.1202521903845
1641.0	10.039299	445.12023182694065
1642.0	10.045716	445.12022288918695
1643.0	10.052056	445.12017050857304
1644.0	10.058366	445.12018984085637
1645.0	10.064733	445.1201185565198
1646.0	10.071081	445.12025006930793
1647.0	10.07742	445.1201393072362
1648.0	10.083728	445.1202066876442
1649.0	10.09003	445.12020883672466
1650.0	10.096443	445.12014005093124
1651.0	10.102705	445.1201074001376
1652.0	10.109024	445.12017588960043
1653.0	10.115414	445.12011282616777
1654.0	10.121649	445.12022257296724
1655.0	10.128066	445.120184858168
1656.0	10.134307	445.1202838044841
1657.0	10.140657	445.12023227026145
1658.0	10.147038	445.12020731523376
1659.0	10.153451	445.12017054349707
1660.0	10.159824	445.12012258667147
1661.0	10.166107	445.1201909013621
1662.0	10.172499	445.1202304804308
1663.0	10.178788	445.12022543021715
1664.0	10.185165	445.1202622002612
1665.0	10.191446	445.120167589511
1666.0	10.197861	445.1202070362415
1667.0	10.204136	445.1201984480898
1668.0	10.2106	445.12014524865606
1669.0	10.216867	445.1202618618954
1670.0	10.223294	445.1202026639243
1671.0	10.229592	445.12016297292
1672.0	10.235869	445.1202120399947
1673.0	10.242263	445.12011685800024
1674.0	10.248573	445.12012094928815
1675.0	10.254992	445.12016950473185
1676.0	10.261279	445.1202648437122
1677.0	10.267673	445.1200662671721
1678.0	10.273929	445.12012727708736
1679.0	10.280275	445.12014666090744
1680.0	10.286702	445.12019998123657
1681.0	10.293016	445.1202450206282
1682.0	10.299379	445.12014800609796
1683.0	10.305662	445.1202021406005
1684.0	10.311952	445.12018317690007
1685.0	10.318241	445.12026726391287
1686.0	10.324654	445.1201850592927
1687.0	10.331029	445.12019708987094
1688.0	10.337349	445.1201655182134
1689.0	10.34377	445.1202133999353
1690.0	10.350004	445.12017346666477
1691.0	10.356453	445.12016088300584
1692.0	10.362705	445.1202879799413
1693.0	10.369083	445.1203037788091
1694.0	10.375476	445.12015453092414
1695.0	10.38177	445.1201966546604
1696.0	10.388084	445.12027007803067
1697.0	10.394422	445.1202012278968
1698.0	10.400572	445.1202739750284
1699.0	10.407068	445.12023291571074
1700.0	10.413511	445.1201970857721
1701.0	10.419851	445.12015763640153
1702.0	10.426192	445.1201611765472
1703.0	10.432484	445.1202084607848
1704.0	10.438849	445.12012833378066
1705.0	10.445076	445.1201962638519
1706.0	10.451471	445.12023797441344
1707.0	10.457871	445.120214364034
1708.0	10.464246	445.1200951754505
1709.0	10.470557	445.120150834424
1710.0	10.476832	445.1201867037149
1711.0	10.483242	445.1201620152288
1712.0	10.489563	445.1201543147217
1713.0	10.495952	445.1201962841588
1714.0	10.502267	445.1202060345286
1715.0	10.508475	445.12016547885963
1716.0	10.514906	445.12022352178946
1717.0	10.5212	445.120219458634
1718.0	10.527519	445.1201786962588
1719.0	10.534006	445.1201111567005
1720.0	10.540358	445.120136927526
1721.0	10.546627	445.1201407220149
1722.0	10.552971	445.1201238622878
1723.0	10.559375	445.1201010352726
1724.0	10.565708	445.1201741955485
1725.0	10.572037	445.120191704685
1726.0	10.578406	445.12014918836866
1727.0	10.584635	445.1202589115259
1728.0	10.590954	445.1202791018413
1729.0	10.597375	445.12013657130615
1730.0	10.603731	445.1202143458862
1731.0	10.610089	445.12007904883893
1732.0	10.616362	445.12019833422653
1733.0	10.622745	445.1201020062555
1734.0	10.629041	445.1201831453588
1735.0	10.635378	445.1201370538219
1736.0	10.641814	445.12017377433153
1737.0	10.648143	445.1202283515693
1738.0	10.654499	445.12017658249636
1739.0	10.66072	445.1202385108919
1740.0	10.667055	445.12023417524443
1741.0	10.673447	445.1202451725389
1742.0	10.679776	445.12019684637403
1743.0	10.686088	445.12017453427814
1744.0	10.692384	445.1202176686699
1745.0	10.698734	445.1202285766554
1747.0	10.705807	445.1202651484647
1748.0	10.712255	445.12022586344807
1749.0	10.718615	445.12009394876037
1750.0	10.724957	445.1201546371328
1751.0	10.731249	445.120160476381
1752.0	10.737615	445.1201175808342
1753.0	10.74398	445.12013079614945
1754.0	10.750321	445.1202284859314
1755.0	10.756605	445.12018487212544
1756.0	10.763007	445.1202130554495
1757.0	10.769317	445.12020695218234
1758.0	10.775552	445.1201224953816
1759.0	10.781884	445.1202396455213
1760.0	10.788132	445.12027102782315
1761.0	10.794638	445.1201853957425
1762.0	10.80105	445.1201805011869
1763.0	10.807394	445.12008873875976
1764.0	10.813683	445.1201075192583
1765.0	10.819998	445.12020343558254
1766.0	10.826362	445.12022671571805
1767.0	10.83269	445.1202228478421
1768.0	10.839048	445.12015650820837
1769.0	10.845498	445.1202505055622
1770.0	10.851777	445.1201289608906
1771.0	10.858137	445.12021934630945
1772.0	10.864548	445.1202530401333
1773.0	10.870889	445.12028773823664
1774.0	10.877231	445.12026029588924
1775.0	10.883504	445.12014699784584
1776.0	10.889833	445.12017689910783
1777.0	10.896178	445.1201909527199
1778.0	10.902602	445.12019507321907
1779.0	10.908941	445.1201171552738
1780.0	10.915283	445.12020086292557
1781.0	10.921624	445.12009836583513
1782.0	10.927814	445.12025370184824
1783.0	10.934212	445.12006579149994
1784.0	10.94056	445.1200973598923
1785.0	10.947107	445.1201856147343
1786.0	10.953378	445.120233404233
1787.0	10.959847	445.12014427516687
1788.0	10.966186	445.1202440938024
1789.0	10.972526	445.1201450901738
1790.0	10.97882	445.12016102444477
1791.0	10.985126	445.1201977810589
1792.0	10.991551	445.12013471979526
1793.0	10.997874	445.12011729339184
1794.0	11.004234	445.12013603099376
1795.0	11.010576	445.1201031066914
1796.0	11.016771	445.12022849236104
1797.0	11.023259	445.12006731295776
1798.0	11.029603	445.1201957309655
1799.0	11.035942	445.12012578129384
1800.0	11.042261	445.12005512595414
1801.0	11.048625	445.120167450836
1802.0	11.054927	445.1202218811884
1803.0	11.061271	445.120195698399
1804.0	11.067586	445.12012245176584
1805.0	11.073982	445.1200769447973
1806.0	11.080267	445.12018268686813
1807.0	11.086679	445.12017033848525
1808.0	11.092971	445.120236681464
1809.0	11.099363	445.12017042323964
1810.0	11.105644	445.1202430473344
1811.0	11.111996	445.12013557878595
1812.0	11.118379	445.12019180403786
1813.0	11.124614	445.12022910214023
1814.0	11.131081	445.12018008993164
1815.0	11.137412	445.1201471987947
1816.0	11.143764	445.1202365307379
1817.0	11.150104	445.1201175683969
1818.0	11.156385	445.120237174378
1819.0	11.162727	445.12019489105444
1820.0	11.169035	445.1201171938551
1821.0	11.175414	445.12012540974865
1822.0	11.181693	445.1202206421778
1823.0	11.188162	445.1202122996982
1824.0	11.194495	445.1202670439389
1825.0	11.200837	445.1201935969442
1826.0	11.207085	445.1202368638021
1827.0	11.213312	445.12025853967435
1828.0	11.219751	445.12014925627307
1829.0	11.226114	445.12015358082226
1830.0	11.232507	445.12012568392794
1831.0	11.23883	445.1201561006876
1832.0	11.245197	445.1201233699285
1833.0	11.251574	445.1201057750144
1834.0	11.257907	445.1200720451049
1836.0	11.265095	445.1201667560573
1837.0	11.271436	445.1201478406272
1838.0	11.277751	445.1201103551588
1839.0	11.284034	445.12016966079716
1840.0	11.290476	445.12019046751345
1841.0	11.296796	445.12012004521705
1842.0	11.30308	445.12018474797003
1843.0	11.309434	445.12015784253526
1844.0	11.315715	445.1202696042732
1845.0	11.322161	445.12016487340173
1846.0	11.328523	445.12006990887295
1847.0	11.334865	445.1201859118818
1848.0	11.341207	445.12027929145916
1849.0	11.34755	445.1202360139477
1850.0	11.353892	445.12021876303317
1851.0	11.360235	445.12024654551493
1852.0	11.366552	445.1201511624351
1853.0	11.372917	445.12010515601
1854.0	11.379258	445.12018132856304
1855.0	11.385598	445.1201964070626
1856.0	11.391869	445.12018953939
1857.0	11.398271	445.1201204660025
1858.0	11.404583	445.12018941987685
1859.0	11.410973	445.1202600423522
1860.0	11.417314	445.12015935819704
1861.0	11.423662	445.12017159363353
1862.0	11.430002	445.12016381737493
1863.0	11.436341	445.12016481195013
1864.0	11.442593	445.12018203669516
1865.0	11.448939	445.1202187308761
1866.0	11.455362	445.1201868303111
1867.0	11.461704	445.1201517054664
1868.0	11.468014	445.12013228396927
1869.0	11.474374	445.12022611577066
1870.0	11.480714	445.12014654701414
1871.0	11.487028	445.1201545012869
1872.0	11.493412	445.1201348362403
1873.0	11.499753	445.12018643677453
1874.0	11.506076	445.12012710388973
1875.0	11.512309	445.12013546410145
1876.0	11.518745	445.12022817752984
1877.0	11.525128	445.1201725767974
1878.0	11.531461	445.12015403442035
1879.0	11.537809	445.12023860649725
1880.0	11.544034	445.12017078716326
1881.0	11.550395	445.1201944927428
1882.0	11.556765	445.1202264729546
1883.0	11.563178	445.12019229961305
1884.0	11.569522	445.12012600891677
1885.0	11.575855	445.12018194600375
1886.0	11.582194	445.12016752044525
1887.0	11.588534	445.1201448479906
1888.0	11.59483	445.12018375136466
1889.0	11.601086	445.12022584707745
1890.0	11.607555	445.1201482021358
1891.0	11.613877	445.1201741276901
1892.0	11.620248	445.12016335468354
1893.0	11.626588	445.1201700078995
1894.0	11.632927	445.12015848052243
1895.0	11.639269	445.12009533689314
1896.0	11.645571	445.1200851547751
1897.0	11.651879	445.12020887882966
1898.0	11.658254	445.12022253922885
1899.0	11.664638	445.12009742461083
1900.0	11.67096	445.12020498170676
1901.0	11.677271	445.1201993251116
1902.0	11.683641	445.12015209730407
1903.0	11.690004	445.1201650192967
1904.0	11.696358	445.1201613764842
1905.0	11.7027	445.12018959000125
1906.0	11.709002	445.12020281966034
1907.0	11.715358	445.1201593559333
1908.0	11.72172	445.12003429704845
1909.0	11.728054	445.12016222560453
1910.0	11.734314	445.12011781552155
1911.0	11.740747	445.1201604861806
1912.0	11.747089	445.12015233761946
1913.0	11.75343	445.1202479226475
1914.0	11.75977	445.120245264846
1915.0	11.766112	445.1201469400235
1916.0	11.77242	445.12018123724107
1917.0	11.778685	445.1201728879162
1918.0	11.785022	445.1202016069027
1919.0	11.791391	445.1201531637694
1920.0	11.797826	445.1201638624186
1921.0	11.80417	445.12005799915494
1922.0	11.810459	445.1200700507278
1923.0	11.816813	445.1200729707559
1924.0	11.823163	445.12014037181353
1925.0	11.829478	445.1201303557782
1926.0	11.83577	445.1202107062295
1927.0	11.842088	445.1201617492013
1928.0	11.848388	445.12025991263994
1929.0	11.854655	445.1202620639238
1930.0	11.861086	445.1202394972002
1931.0	11.867582	445.12012260110475
1932.0	11.873911	445.1201124764489
1933.0	11.880182	445.12021005306116
1934.0	11.886479	445.12023444660826
1935.0	11.892944	445.1202127217052
1936.0	11.899246	445.12014868993515
1937.0	11.905607	445.12011201358973
1938.0	11.911975	445.12014690209094
1939.0	11.918317	445.12007078559094
1940.0	11.924623	445.1202110080146
1941.0	11.930908	445.12013809082407
1942.0	11.937279	445.120226709448
1943.0	11.943681	445.12023761760867
1944.0	11.949925	445.12010361931493
1945.0	11.956189	445.12025482561864
1946.0	11.962623	445.12015972448563
1947.0	11.969054	445.12022190842544
1948.0	11.975391	445.12008494725325
1949.0	11.981739	445.1200932927762
1950.0	11.988079	445.120228299586
1951.0	11.994418	445.12020217095517
1952.0	12.000648	445.12021688000084
1953.0	12.007102	445.12010797862047
1954.0	12.013343	445.12014052161703
1955.0	12.01971	445.12017468873375
1956.0	12.026106	445.1200610268483
1957.0	12.032476	445.120153556424
1958.0	12.038824	445.1201547897967
1959.0	12.045164	445.1201221341892
1960.0	12.051512	445.12018718007874
1961.0	12.057708	445.12013387781815
1962.0	12.064189	445.1201596635389
1963.0	12.070445	445.12006541233825
1964.0	12.076872	445.1201370920003
1965.0	12.083216	445.1201600364038
1966.0	12.089559	445.120091183442
1967.0	12.095899	445.12004650614404
1968.0	12.102241	445.12009610896433
1969.0	12.108582	445.1201099363851
1970.0	12.114924	445.12012362166405
1971.0	12.121263	445.1202400034396
1972.0	12.127605	445.1201556600106
1973.0	12.133947	445.12017646319026
1974.0	12.140288	445.1201281768664
1975.0	12.14663	445.12013988139415
1976.0	12.152969	445.12006306625335
1977.0	12.159311	445.12007942063565
1978.0	12.165653	445.12011485275946
1979.0	12.171975	445.12006621037375
1980.0	12.178342	445.1201488747967
1981.0	12.184609	445.12009381573125
1982.0	12.190963	445.12016662984104
1983.0	12.1973	445.1201170425841
1984.0	12.20371	445.12003224607173
1985.0	12.209954	445.1202000068866
1986.0	12.216394	445.1201671291664
1987.0	12.222735	445.1201575320533
1988.0	12.229081	445.12009214987256
1989.0	12.235427	445.12016659362826
1990.0	12.241767	445.1201626755438
1991.0	12.248108	445.12005860820403
1992.0	12.25445	445.1201579514812
1993.0	12.260789	445.1200724175315
1994.0	12.267129	445.1201257674807
1995.0	12.27347	445.1200408301629
1996.0	12.279712	445.12009313639726
1997.0	12.286041	445.12015929123004
1998.0	12.292489	445.12018964894617
1999.0	12.298835	445.12015700302885
2000.0	12.305166	445.1201040695562
2001.0	12.311531	445.1200784020175
2002.0	12.317837	445.12006711539783
2003.0	12.324156	445.12018227063345
2004.0	12.33052	445.1200854754319
2005.0	12.336812	445.1201265115879
2006.0	12.343241	445.1201824279501
2007.0	12.349585	445.12021941485796
2008.0	12.355928	445.1201163591682
2009.0	12.36227	445.1201574172413
2010.0	12.368611	445.1201234050479
2011.0	12.374959	445.12017451626707
2012.0	12.381293	445.1200677536036
2013.0	12.387482	445.1202352604421
2014.0	12.393978	445.12009510039826
2015.0	12.400319	445.1201655062861
2016.0	12.406659	445.12015644076456
2017.0	12.412999	445.1201396497961
2018.0	12.419338	445.12004268908606
2019.0	12.425682	445.1201885994633
2020.0	12.432026	445.12012033012167
2021.0	12.438367	445.12017447738543
2022.0	12.444709	445.1201332656401
2023.0	12.45105	445.1202392535039
2024.0	12.45739	445.1201644197396
2025.0	12.463729	445.12014544761576
2026.0	12.470061	445.1201176297821
2027.0	12.476344	445.1200907498377
2028.0	12.482752	445.1201343923414
2029.0	12.489098	445.1201524922106
2030.0	12.49544	445.1201899853263
2031.0	12.501796	445.12005406654083
2032.0	12.508138	445.1201122045304
2033.0	12.514469	445.12012315012
2034.0	12.52076	445.12008203034594
2035.0	12.527037	445.1201983808436
2036.0	12.533508	445.1201648931728
2037.0	12.53985	445.12012052668166
2038.0	12.546191	445.12020134790015
2039.0	12.552533	445.12017455368886
2040.0	12.558885	445.12023976832273
2041.0	12.565225	445.12015153413796
2042.0	12.571572	445.12015244533717
2043.0	12.577906	445.12008345552493
2044.0	12.584252	445.1200445073972
2045.0	12.590591	445.1200372155462
2046.0	12.596933	445.1200387829584
2047.0	12.603274	445.1201240495687
2048.0	12.609618	445.1201850171484
2049.0	12.615916	445.1201373502858
2050.0	12.622299	445.1201498957658
2051.0	12.628462	445.1201224270729
2052.0	12.634978	445.12019285533995
2053.0	12.64132	445.12014364419406
2054.0	12.647662	445.1200817384385
2055.0	12.654001	445.1200212613127
2056.0	12.66034	445.12011676926005
2057.0	12.66668	445.12013575846976
2058.0	12.67302	445.12021415292236
2059.0	12.679363	445.120116336906
2060.0	12.68564	445.1200810953723
2061.0	12.692049	445.12011327921016
2062.0	12.698384	445.120097079026
[truncated: 4,822 more rows]
