# Supplementary material for: RawBeans: A Simple, Vendor-Independent, Raw-Data Quality-Control Tool
Source: J Proteome Res. 2021 Mar 4;20(4):2098–104. doi: 10.1021/acs.jproteome.0c00956 (PMC8041395; doi:10.1021/acs.jproteome.0c00956)
Supplement: Supplementary file 1 — pr0c00956_si_002.zip [file pr0c00956_si_002.zip › RawBeans_report/resources/QEP2LC6_HeLa_50ng_251120_10-mass-deviation-matrix.tsv]

scan	retention	445.12003
1.0	0.0029556301	445.11958703353076
2.0	0.0098098662	445.11957618370514
3.0	0.016155516	445.1195296717539
4.0	0.022530447	445.1194761255475
5.0	0.028897149	445.119401899747
6.0	0.035288547	445.1193957756693
7.0	0.041640598	445.1193140886009
8.0	0.048075865	445.11942865987123
9.0	0.05451333	445.11925391383227
10.0	0.060857215	445.11937492543893
11.0	0.067205066	445.11939356375944
12.0	0.073546698	445.11967641481243
13.0	0.079890397	445.1196981920874
14.0	0.086234099	445.11977214179825
15.0	0.09257988	445.1197414414849
16.0	0.098929833	445.11972057982666
17.0	0.10527563	445.11973919691644
18.0	0.11161917	445.1196661358035
19.0	0.11796495	445.1193951851731
20.0	0.12430465	445.1194343478929
21.0	0.13065043	445.11924421309607
22.0	0.13699623	445.119425606902
23.0	0.143342	445.119564637234
24.0	0.14968988	445.11965010635953
25.0	0.1560336	445.11979797010395
26.0	0.1623773	445.11969450325904
27.0	0.16872515	445.11976194912353
28.0	0.1750687	445.1198273494255
29.0	0.1814145	445.11948422592434
30.0	0.18775818	445.11940501035116
31.0	0.19410206	445.11936193342626
32.0	0.20044993	445.11940823552806
33.0	0.20679363	445.1193119762204
34.0	0.2131415	445.1193262947126
35.0	0.21948312	445.1194059269498
36.0	0.2258289	445.1194040713749
37.0	0.23217468	445.1193044556085
38.0	0.23852463	445.1193859172033
39.0	0.24486612	445.11939110397685
40.0	0.25121813	445.11940308775274
41.0	0.25755366	445.11937630937285
42.0	0.26390155	445.11925454806027
43.0	0.27024732	445.11931339439013
44.0	0.27659103	445.11931651408906
45.0	0.28293473	445.11933081335627
46.0	0.28927843	445.119382756506
47.0	0.29562422	445.11925243208293
48.0	0.30197002	445.11932174324437
49.0	0.30831565	445.1192632788897
50.0	0.31465725	445.1192227957171
51.0	0.3210011	445.1192069727828
52.0	0.32734481	445.1191453332144
53.0	0.33369061	445.1191092753563
54.0	0.34003847	445.1190723286562
55.0	0.34638423	445.11906321388346
56.0	0.35273213	445.1189353432024
57.0	0.35907583	445.1189751497811
58.0	0.36541953	445.1211211992911
59.0	0.3717631	445.1189981010228
60.0	0.3781068	445.11909291376975
61.0	0.38445063	445.1211291439615
62.0	0.39079643	445.1189815471092
63.0	0.39714637	445.11899180329885
64.0	0.40349216	445.1189550351303
65.0	0.40983796	445.11898298186816
66.0	0.41618167	445.118934023299
67.0	0.42252536	445.119055412341
68.0	0.42887115	445.11896003436243
69.0	0.43521693	445.12099381912475
70.0	0.4415584	445.11898940357577
71.0	0.4479021	445.1209921063433
72.0	0.45424387	445.12103216399794
73.0	0.46059176	445.12106712518084
74.0	0.46693127	445.1190027877437
75.0	0.47327707	445.1210108289522
76.0	0.47962285	445.12113530907754
77.0	0.48596657	445.12104062730054
78.0	0.49231235	445.12108954693883
79.0	0.49865812	445.1210459207135
80.0	0.50500375	445.12113294162236
81.0	0.51134745	445.12091006931627
82.0	0.51769132	445.120922097626
83.0	0.52403503	445.12098763529235
84.0	0.53037875	445.121044429594
85.0	0.53672658	445.1210205838336
86.0	0.5430703	445.12102984827
87.0	0.549414	445.11913829718065
88.0	0.55575772	445.12111384218474
89.0	0.5621035	445.12107384951275
90.0	0.56844705	445.1210323841926
91.0	0.57479075	445.12098958153206
92.0	0.58113255	445.1210721702209
93.0	0.58747622	445.120919842921
94.0	0.59382617	445.12106359001035
95.0	0.60017195	445.12094635419635
96.0	0.60652192	445.1209053374073
97.0	0.61286145	445.12091947084815
98.0	0.61920933	445.1190065925632
99.0	0.62555305	445.1189806719113
100.0	0.63190071	445.120973916066
101.0	0.63824026	445.1208330163606
102.0	0.64458813	445.1189936635831
103.0	0.65092577	445.1190569650177
104.0	0.65725487	445.1208778379708
105.0	0.66361315	445.1209229354045
106.0	0.66995685	445.12101508475826
107.0	0.67630473	445.12085929889685
108.0	0.68265051	445.1210190623423
109.0	0.68899628	445.12089596219926
110.0	0.69534	445.12079582211305
111.0	0.70168355	445.12092313289924
112.0	0.70802516	445.12089661327286
113.0	0.71436903	445.1209244745143
114.0	0.72071481	445.1210903312395
115.0	0.72706061	445.1209313276163
116.0	0.7334043	445.1208415688644
117.0	0.73975008	445.12097175039565
118.0	0.7461063	445.12109347910365
119.0	0.75245	445.1210097389018
120.0	0.75879582	445.1210648370047
121.0	0.7651435	445.12087686662966
122.0	0.7714872	445.12100905483504
123.0	0.77783105	445.12086798133635
124.0	0.78417685	445.1210233808794
125.0	0.7905268	445.12093857029345
126.0	0.79687258	445.12077893624684
127.0	0.80321838	445.1208483909574
128.0	0.80955165	445.12078168953883
129.0	0.81582868	445.12076618210307
130.0	0.82220575	445.1208629659632
131.0	0.82859718	445.12077082012405
132.0	0.83493672	445.12088058639296
133.0	0.8412785	445.1207892885413
134.0	0.8475597	445.1208013655483
135.0	0.85397008	445.1207918461696
136.0	0.86025753	445.12074552751403
137.0	0.86664498	445.12084280746535
138.0	0.87291156	445.12081569360004
139.0	0.87934698	445.1209736872188
140.0	0.88569277	445.12081658242386
141.0	0.89200301	445.1208308492664
142.0	0.89833833	445.1207443214856
143.0	0.90470078	445.120803000014
144.0	0.91106758	445.1208636239125
145.0	0.91741127	445.11896221080207
146.0	0.923755	445.1208612803939
147.0	0.93010493	445.1208180764315
148.0	0.93642988	445.1208657055
149.0	0.94279233	445.1208401398956
150.0	0.94913603	445.1208347564792
151.0	0.955484	445.1209162301982
152.0	0.96182537	445.12092120028416
153.0	0.96816906	445.1207871310876
154.0	0.97450668	445.1207810756967
155.0	0.98085457	445.12085253568165
156.0	0.98720243	445.1208779048755
157.0	0.99354821	445.120814444706
158.0	0.99988983	445.12080618438847
159.0	1.0062377	445.12085375280435
160.0	1.0125481	445.12077582675465
161.0	1.0188772	445.1207289898268
162.0	1.0251811	445.1208571739902
163.0	1.0315769	445.1207526079346
164.0	1.0379479	445.1206656383499
165.0	1.0442645	445.120824883886
166.0	1.0505686	445.1207482553855
167.0	1.0569707	445.1208718957651
168.0	1.0633352	445.12082816044506
169.0	1.0696789	445.1208018591968
170.0	1.0759642	445.1207243859755
171.0	1.0822976	445.12090692394344
172.0	1.088664	445.12083725328614
173.0	1.0950598	445.12110192052074
174.0	1.1014014	445.1208368172472
175.0	1.1076578	445.1208061960623
176.0	1.1140056	445.12078931048956
177.0	1.120366	445.1208248149771
178.0	1.1267347	445.1208051063731
179.0	1.1330576	445.1208046253449
180.0	1.1393784	445.12076452091077
181.0	1.1458117	445.120910713188
182.0	1.1521574	445.1210543956228
183.0	1.158501	445.1210824375181
184.0	1.1648301	445.12079808894015
185.0	1.1711719	445.1207772050846
186.0	1.1774176	445.1207130220294
187.0	1.1837114	445.12080631961214
188.0	1.1901822	445.1207768016624
189.0	1.1964176	445.1208291611447
190.0	1.2027487	445.1208600568738
191.0	1.2090989	445.1207178044152
193.0	1.2162757	445.1207793654751
194.0	1.2225423	445.12075674190856
195.0	1.2289277	445.12079345488274
196.0	1.2352296	445.12081657335966
197.0	1.2415816	445.12084038957323
198.0	1.2479317	445.12077583110835
199.0	1.2542525	445.1208752907713
200.0	1.2606066	445.1207754610274
201.0	1.2669711	445.12088186166415
202.0	1.2733586	445.12090325677286
203.0	1.2796044	445.1207273589676
204.0	1.2859293	445.1208178686113
205.0	1.2923209	445.12070673611646
206.0	1.2987374	445.1207568815572
207.0	1.3050624	445.12081451100687
208.0	1.3113833	445.1208212579496
209.0	1.3176791	445.1208152184098
210.0	1.323925	445.1208605810068
211.0	1.3304269	445.1208055962506
212.0	1.3367352	445.12069548390605
213.0	1.3431247	445.12092513758427
214.0	1.3494018	445.12074922967065
215.0	1.3557559	445.1208563309446
216.0	1.3619976	445.1208528911784
217.0	1.3683827	445.1208048173352
218.0	1.3747808	445.1209255897151
219.0	1.3811036	445.1208492569439
220.0	1.3874015	445.1207998518647
221.0	1.3938765	445.12090842425914
222.0	1.4001014	445.1207489022973
223.0	1.4063888	445.1208436839791
224.0	1.412768	445.12088220429234
225.0	1.4190532	445.12070802841527
226.0	1.4255783	445.12097173208565
227.0	1.431901	445.12077087361575
228.0	1.4381593	445.12073489191465
229.0	1.4444301	445.1208623122561
230.0	1.4507073	445.1207896861384
231.0	1.4571447	445.12076520374876
232.0	1.4633948	445.120781974939
233.0	1.4698301	445.1208231700705
234.0	1.4761488	445.1208142530881
235.0	1.482505	445.1208517297092
236.0	1.4889862	445.1210871110637
237.0	1.4953318	445.12094436667377
238.0	1.5015839	445.12080739326245
239.0	1.5078694	445.12085354127396
240.0	1.5142174	445.1208571045701
241.0	1.5205568	445.12081341768777
242.0	1.5268754	445.1208299610882
243.0	1.5332024	445.1207976911834
244.0	1.5396775	445.120881927542
245.0	1.545992	445.12073283426525
246.0	1.5522211	445.1207936482608
247.0	1.5585355	445.12081777921225
248.0	1.5648667	445.1208055767926
249.0	1.5712562	445.12082212420484
250.0	1.5776522	445.12081979543194
251.0	1.583927	445.1208673574812
252.0	1.5903083	445.12078791152953
253.0	1.5966311	445.12080635478713
254.0	1.6030541	445.1208723166207
255.0	1.6092542	445.1207521909211
256.0	1.6156146	445.1208813682573
257.0	1.6220017	445.1210237660878
258.0	1.6284996	445.120816935131
259.0	1.634783	445.1206796051432
260.0	1.6409953	445.1207529795226
261.0	1.6473411	445.1208071526982
262.0	1.6537412	445.12080145535515
263.0	1.6601641	445.12088467890584
264.0	1.666389	445.12079833142593
265.0	1.6727515	445.1207909151436
266.0	1.6791806	445.1208181797043
267.0	1.6854762	445.1209013659533
268.0	1.6917303	445.12082585373213
269.0	1.6980888	445.1208561377699
270.0	1.7043805	445.1207687506758
271.0	1.7107511	445.1209065538545
272.0	1.7170886	445.1207987802446
273.0	1.7233866	445.1208529763064
274.0	1.7298115	445.1207301565883
275.0	1.7360114	445.12076486913884
276.0	1.7423949	445.120831124088
277.0	1.7488362	445.1208342032022
278.0	1.7552028	445.1207498470097
279.0	1.7615696	445.1208543621495
280.0	1.7678194	445.12084825157257
281.0	1.7741176	445.12075837448464
282.0	1.7805444	445.12087676493184
283.0	1.7868048	445.12068743047314
284.0	1.7932714	445.12074683772073
285.0	1.7995025	445.1208627150401
286.0	1.8059151	445.12079630710934
287.0	1.8121961	445.1208113215162
288.0	1.8185836	445.12091178418353
289.0	1.8248273	445.12082214474003
290.0	1.8311754	445.12086118162614
291.0	1.8375254	445.1207594404638
292.0	1.8440232	445.12094655498214
293.0	1.8503835	445.12087215904575
294.0	1.8566	445.1208261773366
295.0	1.8629001	445.1209118185829
296.0	1.8692209	445.1207862889323
297.0	1.8755916	445.1209354533973
298.0	1.8817874	445.1208789604465
299.0	1.8881895	445.12091692831274
300.0	1.8946039	445.12093667375535
301.0	1.9009267	445.12094208555044
302.0	1.9072788	445.1207123161994
303.0	1.9136061	445.12080790686827
304.0	1.9198975	445.12083458292625
305.0	1.9261934	445.1209026472076
306.0	1.9325287	445.1208973394897
307.0	1.9388556	445.12080694465766
308.0	1.9452431	445.1207401642966
309.0	1.9515077	445.1207771149001
310.0	1.957791	445.12093679912465
311.0	1.9641598	445.1209241489039
312.0	1.9705347	445.12084949865346
313.0	1.9768494	445.1208408887984
314.0	1.9831786	445.1207711533505
315.0	1.9895719	445.1208276398116
316.0	1.9958532	445.12075363856763
317.0	2.002101	445.120732409499
318.0	2.0085405	445.12089452414006
319.0	2.0148281	445.1207789225575
320.0	2.0211281	445.12084746357533
321.0	2.0274302	445.120808478593
322.0	2.033826	445.1209259124222
323.0	2.0401989	445.1208765603519
324.0	2.0464864	445.12078212798343
325.0	2.0528552	445.1209265531317
326.0	2.0591528	445.12078567123945
327.0	2.0655505	445.1208418104141
328.0	2.071863	445.1207390117911
329.0	2.0781799	445.12091380644125
330.0	2.084482	445.12085149855466
331.0	2.0908068	445.12088879168715
332.0	2.0971337	445.12087618590414
333.0	2.1034776	445.12090168517307
334.0	2.1097901	445.1207848351553
335.0	2.1161859	445.120924982961
336.0	2.1226148	445.1208476541942
337.0	2.1290209	445.12077159554383
338.0	2.1351188	445.120896677439
339.0	2.1414355	445.12085269041813
340.0	2.1477774	445.12086951165304
341.0	2.1540649	445.12096564466
342.0	2.1604417	445.12091818600544
343.0	2.16675	445.12087602116566
344.0	2.1730646	445.12089110080103
345.0	2.1794042	445.1207106286846
346.0	2.1857435	445.12085610110734
347.0	2.1920975	445.1208950120085
348.0	2.198437	445.12070805395
349.0	2.2048353	445.120876259864
350.0	2.2112683	445.12092680287583
351.0	2.2174747	445.1208667629709
352.0	2.223837	445.1208054265045
353.0	2.2301391	445.120811206144
354.0	2.2366932	445.12089560467024
355.0	2.2430181	445.12085773468885
356.0	2.2492409	445.1208034521254
357.0	2.2554887	445.12082527838356
358.0	2.2619053	445.12087902511956
359.0	2.2682429	445.1208795394356
360.0	2.2745075	445.120869595505
361.0	2.2808471	445.12085670330725
362.0	2.2872447	445.12085075555063
363.0	2.293551	445.1207947138605
364.0	2.2998614	445.12085771501614
365.0	2.306128	445.12086504724147
366.0	2.3125448	445.1208621960375
367.0	2.3187987	445.12080969698815
368.0	2.3251402	445.1208035387948
369.0	2.3313988	445.120786505505
370.0	2.3377404	445.1208878906174
371.0	2.3440008	445.1209535740712
372.0	2.3502967	445.12082092933883
374.0	2.3570862	445.1209121866308
375.0	2.363584	445.12097092901763
376.0	2.369936	445.1208821346227
378.0	2.3768756	445.12084991755864
379.0	2.3831069	445.1207998874447
381.0	2.3898774	445.1207728607467
382.0	2.3961211	445.1208428148763
383.0	2.4023876	445.1208633054384
384.0	2.4086751	445.12086922395724
385.0	2.4150233	445.12088111278695
386.0	2.4212459	445.12079561151114
387.0	2.4276564	445.1207657418439
388.0	2.4339146	445.1209170446353
389.0	2.4402709	445.12090889590996
390.0	2.4464876	445.12074927799625
391.0	2.4527001	445.12085800218176
392.0	2.4590309	445.1208075229085
393.0	2.4653267	445.1208247723805
394.0	2.471681	445.1207847100459
395.0	2.4780851	445.12086102601967
396.0	2.4843519	445.120822005862
397.0	2.4906079	445.1208928764254
398.0	2.4969078	445.1208213935688
399.0	2.5032433	445.1208538769065
400.0	2.5095287	445.120811915616
401.0	2.5158371	445.1208018729413
402.0	2.5222908	445.1207575200472
403.0	2.5285846	445.1207539169854
404.0	2.534843	445.1208844044669
405.0	2.5411722	445.1207592012459
406.0	2.5474493	445.12090132323294
407.0	2.5537369	445.1207824286393
408.0	2.5601011	445.1207759944293
409.0	2.5663886	445.1208692016029
410.0	2.5726928	445.1208357421406
411.0	2.5790426	445.12085760311453
412.0	2.5853071	445.1208563447641
413.0	2.591626	445.1208290260813
414.0	2.5979405	445.1208487823535
415.0	2.6042529	445.12078409523855
416.0	2.6105342	445.12089176252897
417.0	2.6168321	445.1208802463119
418.0	2.6231092	445.1207708210444
419.0	2.6294402	445.1208188426438
420.0	2.6357963	445.12085863350944
421.0	2.6420983	445.1207456231474
422.0	2.648388	445.1208055573131
423.0	2.6546673	445.1208250257519
424.0	2.6609757	445.1208147034041
425.0	2.6673504	445.1208890569881
426.0	2.6735836	445.12084035551834
427.0	2.6798795	445.12088985954944
428.0	2.6861816	445.1207943341989
429.0	2.6925229	445.1208285534556
430.0	2.6987437	445.1208605757124
431.0	2.7050793	445.12088321311955
432.0	2.7114709	445.1208871038015
433.0	2.7178313	445.1208647982859
434.0	2.7240147	445.12084158360716
435.0	2.7303002	445.12085562708484
437.0	2.7371289	445.12089624816315
438.0	2.7434457	445.1208925761864
439.0	2.7497895	445.1209172330123
440.0	2.7561019	445.12084649172823
441.0	2.7624434	445.12077644666704
442.0	2.7687162	445.1208731792551
443.0	2.7750787	445.1209860446995
444.0	2.7815078	445.12083507963797
445.0	2.7876661	445.1208294300337
446.0	2.7941038	445.1208357119126
447.0	2.8003889	445.1208107420909
448.0	2.806691	445.1207788350236
449.0	2.81297	445.12082372819685
450.0	2.8193453	445.1208657331726
451.0	2.8256408	445.12086310792216
452.0	2.831874	445.1207165647265
453.0	2.8381408	445.12075521046506
454.0	2.844422	445.12073848854243
455.0	2.8507157	445.12071733737804
456.0	2.8569428	445.120820885631
457.0	2.8632179	445.12071758398946
459.0	2.8699968	445.1208494340487
460.0	2.8762967	445.1207572091113
461.0	2.8825507	445.12087180601134
462.0	2.8888466	445.1208659193545
463.0	2.8951676	445.12081153037303
464.0	2.9014153	445.12086425727284
465.0	2.9076882	445.12086197930057
466.0	2.9139319	445.12088562833026
467.0	2.9202382	445.12085616387446
468.0	2.9265174	445.12084835750767
469.0	2.9328299	445.1208763650044
470.0	2.939044	445.12101566905716
471.0	2.9450919	445.1190573572241
472.0	2.9515691	445.1208360215425
473.0	2.9578317	445.12082242010064
477.0	2.9677211	445.12086360124806
478.0	2.973942	445.12061926184947
489.0	2.9939772	445.1206733144589
491.0	3.0008314	445.1207292823232
494.0	3.0092747	445.12079375476924
495.0	3.0156497	445.1208981076241
496.0	3.0219101	445.120908237788
497.0	3.0282039	445.1209278596273
498.0	3.0345414	445.12092358095117
499.0	3.0408477	445.12088882297024
500.0	3.0471976	445.1208680241416
501.0	3.0535456	445.1208051597976
502.0	3.0598664	445.12092129850924
503.0	3.0661808	445.12094743396807
504.0	3.0725576	445.1207991985019
505.0	3.0788451	445.1208648845885
506.0	3.0852432	445.1208129749649
507.0	3.0914662	445.1208512911186
508.0	3.0978162	445.12084912953713
509.0	3.1041451	445.12081460715984
510.0	3.1104763	445.1208053254027
511.0	3.1168492	445.1208570649014
512.0	3.1231867	445.12083233161815
513.0	3.1294555	445.1208198248155
514.0	3.1357948	445.120941661363
515.0	3.1421634	445.1208073686745
516.0	3.1484697	445.1207657075723
517.0	3.1547948	445.1207905037096
518.0	3.1610552	445.1208637975066
519.0	3.1673886	445.1208829113763
520.0	3.1737446	445.12078133945397
521.0	3.180032	445.1209199488028
522.0	3.1863509	445.120923273677
523.0	3.1926986	445.12088989964474
524.0	3.1990131	445.1209231593816
525.0	3.2053421	445.1208829142142
526.0	3.2117319	445.12094943210815
527.0	3.2181442	445.1208558165151
528.0	3.2243881	445.12074513499783
529.0	3.2307548	445.12077441881627
530.0	3.2370607	445.12079561121436
531.0	3.2434087	445.12081880432635
532.0	3.2497211	445.1208091799418
533.0	3.2561128	445.1207568904448
534.0	3.2624688	445.12065931102313
535.0	3.2688188	445.1206699645793
536.0	3.2751334	445.12059314914364
537.0	3.2815084	445.12071051629306
538.0	3.2878999	445.12067461336744
539.0	3.2941959	445.12055082580156
540.0	3.3004626	445.12065072811635
541.0	3.3068144	445.12064153341134
542.0	3.3131644	445.12066401544087
543.0	3.319533	445.1206407974746
544.0	3.3258745	445.12065804753587
545.0	3.332187	445.12042995195185
546.0	3.3387037	445.12051968446536
547.0	3.3450245	445.12045458914474
548.0	3.3513224	445.1205917962502
549.0	3.3577098	445.12048579073667
550.0	3.3639994	445.1204533001696
551.0	3.370318	445.12040703400794
552.0	3.376718	445.12035150837943
553.0	3.3830513	445.12057553022294
554.0	3.38952	445.12048126426123
555.0	3.3958219	445.1203788950505
556.0	3.4020947	445.1203658552938
557.0	3.4084157	445.1203983804026
558.0	3.4147302	445.1205048769781
559.0	3.4210989	445.12047120945397
560.0	3.4274385	445.12047401642246
561.0	3.4337468	445.1203337248672
562.0	3.4400761	445.12043455390886
563.0	3.4463779	445.12047908015495
565.0	3.4534799	445.12034343857505
566.0	3.4597695	445.1203461604025
567.0	3.4661715	445.1203835249938
568.0	3.4724984	445.1203581263753
569.0	3.4788171	445.1204033697066
570.0	3.4851172	445.1204674312544
571.0	3.4915317	445.12040924439924
572.0	3.4978379	445.1202722571078
573.0	3.5041962	445.12036206119217
574.0	3.5104671	445.12035147148
575.0	3.5169149	445.12041713182543
576.0	3.5231481	445.12043026260557
577.0	3.5295689	445.12030663233384
578.0	3.5358875	445.1202667421031
579.0	3.5421854	445.1203062802141
580.0	3.5485521	445.1202772077369
581.0	3.5549167	445.12030514386925
582.0	3.5611852	445.1204036184996
583.0	3.5675416	445.1204090515179
584.0	3.5740478	445.12033505327815
585.0	3.5802852	445.1203130094933
586.0	3.5865831	445.12028760675594
587.0	3.5929416	445.1203881472409
589.0	3.6000872	445.1202887040506
590.0	3.6063059	445.12024423708544
591.0	3.6127453	445.12034779137264
592.0	3.6189911	445.12032398596705
593.0	3.6253849	445.1202846990606
594.0	3.6317369	445.12037390235633
595.0	3.638064	445.12034422181716
596.0	3.6443598	445.1202821638446
597.0	3.6506661	445.12030979235743
598.0	3.6570972	445.1204089550342
599.0	3.663443	445.1203565330251
600.0	3.6697575	445.12028975911716
601.0	3.6759948	445.12028092227814
602.0	3.6823823	445.1203272828883
603.0	3.6888095	445.1202127275251
604.0	3.6950513	445.1204489845435
605.0	3.7014323	445.12023803679915
606.0	3.7077614	445.1202884265797
607.0	3.7141405	445.1203633751112
608.0	3.7205071	445.1202833462213
609.0	3.7268132	445.120248067554
610.0	3.7332591	445.1203193515998
611.0	3.7395424	445.1202845052732
612.0	3.7458026	445.1204565533053
613.0	3.752088	445.1204184737765
614.0	3.7584424	445.1204461922747
615.0	3.7648403	445.1203986521206
616.0	3.7712026	445.12028277635665
617.0	3.77749	445.1204964010652
618.0	3.78399	445.1202363827487
619.0	3.7901526	445.12039139614603
620.0	3.7965418	445.12030951235096
621.0	3.8027626	445.1203793341557
622.0	3.8091418	445.1203072632981
623.0	3.8156375	445.12020135920335
624.0	3.8218607	445.1202897087108
625.0	3.8282375	445.1203313708126
626.0	3.8346105	445.12021542995035
627.0	3.8409188	445.1202709312388
628.0	3.847225	445.1203421865734
629.0	3.8535688	445.1201970033572
630.0	3.8598855	445.1202743286378
631.0	3.8662209	445.1203898975375
632.0	3.8725871	445.12024424281935
633.0	3.8789017	445.1202649798867
634.0	3.8852331	445.1202928913439
635.0	3.8915956	445.1203037764615
636.0	3.8979686	445.12034753275856
637.0	3.9043475	445.1202579679594
638.0	3.91061	445.120275149959
639.0	3.9169557	445.12034915762484
640.0	3.9232703	445.12033334908534
641.0	3.9296308	445.1202674764353
642.0	3.9359534	445.12024842377195
643.0	3.9423639	445.1202456533327
644.0	3.9487178	445.1202648991562
645.0	3.9550013	445.1202949396785
646.0	3.9613514	445.12025500110377
647.0	3.967668	445.12029835934175
648.0	3.9739969	445.1202972943275
649.0	3.9804344	445.12028679988816
650.0	3.9867822	445.12021029129005
651.0	3.993028	445.12028486426937
652.0	3.9993925	445.12031390908874
653.0	4.005734	445.12024382037265
654.0	4.0120154	445.120327231358
655.0	4.0183112	445.12028221977243
656.0	4.024705	445.1202533472337
657.0	4.0310425	445.1202329226324
658.0	4.0373508	445.12030603825656
659.0	4.0436882	445.1202830151827
660.0	4.0500277	445.1201815285172
661.0	4.0563277	445.1203017311755
662.0	4.0626337	445.12038175697154
663.0	4.0690523	445.1202024620036
664.0	4.0753295	445.12035059230305
665.0	4.0817108	445.12023090579237
666.0	4.0880546	445.1203299461222
667.0	4.0943963	445.1202630198826
668.0	4.1006963	445.1203041576488
669.0	4.1070481	445.1203000389875
670.0	4.1133188	445.1202851638851
671.0	4.1196938	445.12029824311895
672.0	4.1260541	445.1202973317972
673.0	4.1323082	445.12032666812263
674.0	4.1386749	445.12032786504807
675.0	4.1450416	445.12023985187517
676.0	4.1512978	445.1203369667504
677.0	4.1577416	445.12019388095274
678.0	4.163983	445.1203817261062
679.0	4.1703519	445.12030567478206
680.0	4.1766122	445.1203295743673
681.0	4.1829705	445.12026171832093
682.0	4.189339	445.1202798567257
683.0	4.1956307	445.1203008586428
684.0	4.2019747	445.12023840037097
685.0	4.2083702	445.120289277632
686.0	4.214691	445.12023548794446
687.0	4.2212097	445.12013258181656
688.0	4.2273744	445.12023859731966
689.0	4.2336242	445.1203079923251
690.0	4.2400099	445.1202523187125
691.0	4.2463241	445.1202101494299
692.0	4.2526718	445.1202100790122
693.0	4.258976	445.1202379446767
694.0	4.2652866	445.1203082129141
695.0	4.2716867	445.12020639187557
696.0	4.2779593	445.12032626379244
697.0	4.2843634	445.12019974419525
698.0	4.2906093	445.12038467812266
699.0	4.2968989	445.12029933405665
700.0	4.3033156	445.12017911443877
701.0	4.3095797	445.12027755725416
702.0	4.3159276	445.1202210835492
703.0	4.3222278	445.120229667452
704.0	4.3286256	445.12026458953517
705.0	4.3349424	445.120348507434
706.0	4.3413734	445.120168346255
707.0	4.3477254	445.12019991539773
708.0	4.3539296	445.12035730471916
709.0	4.3602546	445.12024758942255
710.0	4.3666815	445.12020225821607
711.0	4.3729271	445.1202728748891
712.0	4.3792604	445.1203482844672
713.0	4.3856376	445.12024448290407
714.0	4.3919585	445.12034120960135
715.0	4.3982438	445.1202431470025
716.0	4.4046023	445.1202346075414
717.0	4.4109956	445.12024445531085
718.0	4.4172729	445.1203463922493
719.0	4.4236478	445.1202871142757
720.0	4.4299207	445.12033120015616
721.0	4.4362726	445.12031997715775
722.0	4.4426707	445.1202110327557
723.0	4.4490141	445.1201228569939
724.0	4.4553183	445.1202068183535
725.0	4.4616955	445.1201667410009
726.0	4.4679622	445.1202514489641
727.0	4.4742602	445.1203309841503
729.0	4.4812016	445.1202561996814
730.0	4.4875015	445.1202787300097
731.0	4.4939245	445.1202748319042
732.0	4.5001638	445.1203264382239
733.0	4.5066304	445.12021518310064
734.0	4.5129532	445.1202498055753
735.0	4.5192635	445.1201873787728
736.0	4.5256158	445.1203028355863
737.0	4.5319325	445.1201960879644
738.0	4.5382763	445.1202470412133
739.0	4.5447468	445.12015866253756
740.0	4.5510635	445.1203591205439
741.0	4.557478	445.12016421247586
742.0	4.5638196	445.120128854477
743.0	4.5700382	445.12016472021844
744.0	4.5763152	445.1202915625627
745.0	4.5826714	445.12024755625606
746.0	4.5889839	445.1202422109342
747.0	4.5954215	445.1202796854558
748.0	4.6017652	445.12013418928655
749.0	4.6080714	445.12016305180214
750.0	4.6144567	445.1201471869892
751.0	4.6207963	445.12021023116
752.0	4.6270962	445.12022290507866
753.0	4.6333984	445.1202657151567
754.0	4.6396128	445.12041781512727
755.0	4.6460626	445.1202201685307
756.0	4.6526063	445.12024935862127
757.0	4.6587669	445.1202854631602
758.0	4.6653085	445.1202023876257
759.0	4.671623	445.1201920705704
760.0	4.6777938	445.12032457230936
761.0	4.684127	445.1202588987634
762.0	4.6904959	445.12025863210465
763.0	4.6968188	445.12022900089863
764.0	4.7031292	445.12026024197536
765.0	4.7094434	445.1203258697249
766.0	4.7157996	445.12013147955315
767.0	4.7221415	445.1203205333897
768.0	4.7284436	445.12029263121866
769.0	4.7349038	445.12026406055315
770.0	4.7413183	445.12017913577284
771.0	4.7475912	445.12019315939034
772.0	4.7539682	445.1201740116402
773.0	4.7602494	445.1202444817241
774.0	4.7665766	445.1201686507561
775.0	4.7729763	445.12017948317924
776.0	4.779245	445.1202901518661
777.0	4.785668	445.12022977967
778.0	4.7920742	445.1202096911148
779.0	4.7984741	445.12016922929956
780.0	4.8047095	445.12018237209963
781.0	4.8109178	445.1203514584788
782.0	4.8172907	445.1202247614334
783.0	4.8235969	445.12017575750866
784.0	4.8300343	445.12025089426425
785.0	4.8365197	445.1202045199032
786.0	4.8427966	445.1201719878814
787.0	4.8491069	445.1201867341937
788.0	4.8554737	445.1201101273948
789.0	4.8618674	445.12007547503976
790.0	4.8680819	445.1202038502587
791.0	4.874409	445.1202216338173
792.0	4.8807881	445.1201851321943
793.0	4.8870817	445.12013941459094
794.0	4.8934692	445.12016060424105
795.0	4.8998024	445.12023360116234
796.0	4.9062273	445.12011217015356
797.0	4.912421	445.1202318333678
798.0	4.9187649	445.1202370176024
799.0	4.9250837	445.1201786386619
800.0	4.9314358	445.1202119745093
801.0	4.9378188	445.1202186235968
802.0	4.9441522	445.1202484395368
803.0	4.9505002	445.1202348352779
804.0	4.956923	445.1201393964566
805.0	4.9633709	445.1201750279854
806.0	4.9695041	445.12012368895586
807.0	4.9757707	445.120363583669
808.0	4.9821728	445.12024508554566
809.0	4.988533	445.12024541068917
810.0	4.9948934	445.12018946334945
811.0	5.0012414	445.12020301801044
812.0	5.0076538	445.12010899737413
813.0	5.0139871	445.120206670115
814.0	5.020264	445.1202156310825
815.0	5.0266015	445.1202920803888
816.0	5.0330097	445.12024254275804
817.0	5.0393034	445.12020179842926
818.0	5.0456535	445.1202618125465
819.0	5.0520368	445.12025481356807
820.0	5.0583033	445.1202131559404
821.0	5.0647034	445.12026075517656
822.0	5.0711575	445.12010434591247
823.0	5.0774347	445.120168688009
824.0	5.0837699	445.1201244143401
825.0	5.0900553	445.12010315500237
826.0	5.0963489	445.12024426194495
827.0	5.102755	445.12008952621073
828.0	5.1091072	445.1200944075589
829.0	5.1153925	445.1203066012073
830.0	5.1218176	445.12013146372846
831.0	5.1281238	445.12015546813876
832.0	5.1344195	445.12022281949277
833.0	5.140832	445.12014572203555
834.0	5.1470964	445.12021617841134
835.0	5.1534569	445.1202381239311
837.0	5.1606027	445.1201426072949
838.0	5.1668776	445.12011484741373
839.0	5.1731212	445.1203315367338
840.0	5.1795857	445.120096433332
841.0	5.1858273	445.12028861928445
842.0	5.1922545	445.1202361435761
843.0	5.198617	445.12018734719453
844.0	5.2047838	445.1202099844387
845.0	5.211169	445.12018387412814
846.0	5.2175459	445.12019810940217
847.0	5.2238148	445.12035150630305
848.0	5.2302834	445.12023877229234
849.0	5.2367001	445.1202169798155
850.0	5.2429582	445.12023634574064
851.0	5.2493144	445.1202076419817
852.0	5.2554687	445.1203097580928
853.0	5.2619542	445.12019304295876
855.0	5.2691518	445.1201414494111
856.0	5.2753748	445.12016662761323
857.0	5.2817331	445.1202810112064
858.0	5.2881101	445.12013669888836
859.0	5.2944455	445.1202040318472
860.0	5.3006704	445.120180469959
861.0	5.3070933	445.1202063863538
862.0	5.3134453	445.120181490015
863.0	5.3197098	445.1202078470683
864.0	5.326091	445.1202074258118
865.0	5.3323724	445.12037685140916
866.0	5.3387285	445.12016654597363
867.0	5.3452368	445.120202679498
868.0	5.3516534	445.1201776259302
869.0	5.3579617	445.12026040123675
870.0	5.364297	445.1202153465213
871.0	5.3706512	445.1201481540655
872.0	5.376847	445.12025648079754
873.0	5.3832363	445.1201506849215
874.0	5.38958	445.12024032793676
875.0	5.3958801	445.1201557134761
876.0	5.4022905	445.12017428120646
877.0	5.4086342	445.12017196090085
878.0	5.4149008	445.12015726451875
879.0	5.4211841	445.12023597821354
880.0	5.427555	445.1201418654609
881.0	5.4338988	445.12021816871237
882.0	5.4402486	445.12017015255964
883.0	5.4465963	445.1202553094202
884.0	5.4529983	445.12022919805673
885.0	5.4593899	445.12024273301193
886.0	5.4656671	445.12017395125184
887.0	5.4719819	445.12020583058694
888.0	5.4783212	445.1201641462085
889.0	5.4847295	445.12021105967636
890.0	5.4911336	445.1201403132504
891.0	5.4973254	445.1202508246139
892.0	5.5037876	445.1202080126853
893.0	5.5100314	445.1202389062936
894.0	5.5164603	445.12022087983314
895.0	5.5227166	445.12022240219414
896.0	5.5290293	445.12025062896294
897.0	5.535396	445.1201959890951
898.0	5.5417291	445.12021042768544
899.0	5.5481206	445.12021114962664
900.0	5.5545456	445.12018477935663
901.0	5.5607893	445.12021221273477
902.0	5.5672601	445.1201479365889
903.0	5.5734645	445.1201590797568
904.0	5.5798557	445.12012901720885
905.0	5.5861161	445.12023418087574
906.0	5.5926329	445.1201927124873
907.0	5.5989161	445.1202008120369
908.0	5.6052473	445.1201573011425
909.0	5.6116015	445.1201992716143
910.0	5.6180014	445.1202315276725
911.0	5.6243097	445.12013382043637
912.0	5.6307097	445.12019270263204
913.0	5.6369408	445.12026270632816
914.0	5.643299	445.12016629587123
915.0	5.6495989	445.12027351650664
916.0	5.6559095	445.12028512676255
917.0	5.6624468	445.1202473378552
918.0	5.6688219	445.12014296640996
919.0	5.6751031	445.12022505308107
920.0	5.6813363	445.12020792082353
921.0	5.6877363	445.1202514114452
922.0	5.6940279	445.12019714724704
923.0	5.7004008	445.120230774142
924.0	5.706732	445.1202079424627
925.0	5.7130943	445.12022082786723
926.0	5.719438	445.12028889816645
927.0	5.7257902	445.12014585477084
928.0	5.7321881	445.12021269735413
929.0	5.7384588	445.1201860399072
930.0	5.7448609	445.1201973314332
931.0	5.7511775	445.1202087032647
932.0	5.7574588	445.1201976458067
933.0	5.7639024	445.1202499171851
934.0	5.7702232	445.12020511601634
935.0	5.7765542	445.120186771316
936.0	5.7829625	445.1201499905012
938.0	5.7900166	445.1201524042653
939.0	5.796298	445.1201512534877
940.0	5.8026417	445.12031553421775
941.0	5.8092	445.12019574281845
942.0	5.8155437	445.1201441209865
943.0	5.8216688	445.1201794190467
944.0	5.8280999	445.1201768254927
945.0	5.8343501	445.12032729619943
946.0	5.8407144	445.1202972719264
947.0	5.8471997	445.12017771705155
948.0	5.8534872	445.1202152312949
949.0	5.859912	445.12021961679085
950.0	5.8661037	445.12018747979846
951.0	5.8725266	445.1201804952566
952.0	5.8789161	445.12020612024713
953.0	5.8852557	445.1201709701576
954.0	5.891689	445.1201315788169
955.0	5.8979806	445.1201029299651
956.0	5.9043993	445.1202431427971
957.0	5.9107035	445.12010554475194
958.0	5.9170325	445.1201815051086
959.0	5.9232844	445.120255307207
960.0	5.9296469	445.12022589448344
961.0	5.936047	445.1202223885454
962.0	5.9418825	445.1201657128344
963.0	5.9482969	445.1202477720246
964.0	5.9546427	445.12014583668565
965.0	5.9611051	445.1200966695489
966.0	5.9673134	445.12016144221025
967.0	5.9736571	445.1201727452138
968.0	5.9800402	445.1201318964438
969.0	5.9863756	445.1202099685147
970.0	5.9926986	445.12021821249925
971.0	5.999011	445.1201818173092
972.0	6.0054068	445.12023414786427
973.0	6.0116879	445.12020434606296
974.0	6.0181276	445.12014768692694
975.0	6.0244588	445.1201547110525
976.0	6.0308233	445.1202189727692
977.0	6.0372441	445.1201770035393
978.0	6.0434647	445.120184600871
979.0	6.0497293	445.1202584860437
980.0	6.0562105	445.12018176914796
981.0	6.0624773	445.1201260541747
982.0	6.0689085	445.1202055585039
983.0	6.0752918	445.12026869802867
984.0	6.0816355	445.12019138827776
985.0	6.0879458	445.12017808743474
986.0	6.0942374	445.120179457805
987.0	6.1006582	445.1201594166769
988.0	6.1069082	445.1201768196907
989.0	6.1131434	445.12018681928396
990.0	6.1196871	445.12009038431194
991.0	6.1257686	445.12029747366586
992.0	6.1321725	445.1202117911318
993.0	6.1386934	445.1201376295451
994.0	6.1450558	445.12016570774944
995.0	6.1512766	445.1201403142797
996.0	6.1576516	445.1202208637124
997.0	6.1639786	445.1201587951221
998.0	6.1703223	445.12014923650764
999.0	6.1766492	445.12014337866873
1000.0	6.1830283	445.1201263159404
1001.0	6.1893617	445.1201544531153
1002.0	6.1957784	445.12015564782064
1003.0	6.2020908	445.1202174336199
1004.0	6.2084825	445.12022191854527
1005.0	6.2146366	445.12020606917764
1006.0	6.221124	445.1201835500437
1007.0	6.2273844	445.1202501783046
1008.0	6.2338135	445.12014779670807
1009.0	6.2401237	445.12018333457024
1010.0	6.2464341	445.1202366509997
1011.0	6.2527529	445.12016720011576
1012.0	6.2592196	445.12022494589155
1013.0	6.2655008	445.1201208660898
1014.0	6.2718153	445.1201244697149
1015.0	6.2781777	445.12020373953027
1016.0	6.2844652	445.12020718897276
1017.0	6.2909069	445.1201926251579
1018.0	6.297261	445.12027380625426
1019.0	6.3036026	445.1202762291522
1020.0	6.309942	445.120200278416
1021.0	6.3162836	445.12021888490005
1022.0	6.3226066	445.1201635138832
1023.0	6.3289359	445.1201103646891
1025.0	6.3361043	445.1202418056912
1026.0	6.3424191	445.1201955545932
1028.0	6.3495146	445.12017760436066
1029.0	6.3558626	445.12016112983105
1030.0	6.3621938	445.12023442583467
1031.0	6.3686521	445.12024096908306
1032.0	6.3749292	445.1201999750294
1033.0	6.3812541	445.1202092935089
1034.0	6.3875457	445.1202167274524
1035.0	6.3938749	445.1202442003673
1036.0	6.4003852	445.1202355443445
1037.0	6.4067308	445.1201703239792
1038.0	6.4129808	445.1202057032485
1039.0	6.4194205	445.12017003330124
1040.0	6.4256934	445.12019441679365
1041.0	6.4320662	445.1201311565674
1042.0	6.4383724	445.12024971041535
1043.0	6.4447807	445.1201605662412
1044.0	6.4511473	445.1202097379066
1045.0	6.4574494	445.120198142558
1046.0	6.4637118	445.1202694897483
1047.0	6.4700741	445.1203226141103
1048.0	6.4764449	445.12022043777813
1049.0	6.4827992	445.1201560441113
1050.0	6.489172	445.1201719256102
1051.0	6.4955762	445.1201664143407
1052.0	6.5018782	445.1201580155418
1053.0	6.5081636	445.120229727578
1054.0	6.5144114	445.12017811631324
1055.0	6.5208676	445.12021002108895
1056.0	6.5272134	445.12019872841864
1057.0	6.5336008	445.1201394272847
1058.0	6.5398736	445.12021840414434
1059.0	6.5462945	445.12011128373615
1060.0	6.5526028	445.12015501396587
1061.0	6.5590361	445.1201595328387
1062.0	6.5653819	445.12020943004603
1063.0	6.5717048	445.1201396398951
1064.0	6.5780151	445.1200824784766
1065.0	6.584413	445.12015103626067
1066.0	6.5907734	445.12009710549773
1067.0	6.5970358	445.12016977288874
1068.0	6.6034044	445.12014912757155
1069.0	6.6096793	445.1202146114761
1070.0	6.6160794	445.12016607004966
1071.0	6.6224169	445.120165853928
1072.0	6.6288127	445.1201902679833
1073.0	6.6351376	445.1201651835859
1074.0	6.6414167	445.1201889272564
1075.0	6.6477396	445.120217472406
1076.0	6.6542354	445.1201248947848
1077.0	6.6605499	445.1201657561185
1078.0	6.666931	445.1200877068819
1079.0	6.6732768	445.1201418820625
1080.0	6.6795788	445.1201926411707
1081.0	6.6859268	445.1201431716447
1082.0	6.6923081	445.1201371135483
1083.0	6.6985726	445.120153675341
1084.0	6.7049663	445.1201238578954
1085.0	6.7112579	445.1201437763699
1086.0	6.7176954	445.12016694536385
1087.0	6.7240203	445.12010597792965
1088.0	6.7303097	445.12008958481323
1089.0	6.7366388	445.12016335992934
1090.0	6.7430263	445.1201532899673
1091.0	6.7493305	445.12017543007494
1092.0	6.7556992	445.12014815079027
1093.0	6.7620867	445.1201413897878
1094.0	6.7683741	445.12017009881157
1095.0	6.7747657	445.12018221575255
1096.0	6.7811157	445.12009053173387
1097.0	6.7874927	445.12014109831716
1098.0	6.7937906	445.12009227982514
1099.0	6.8001446	445.1201324363466
1100.0	6.8064883	445.1201293866866
1101.0	6.812855	445.12011084749014
1102.0	6.8191988	445.1201762173224
1103.0	6.8255404	445.1201963984514
1104.0	6.8318883	445.1201267996117
1105.0	6.8381945	445.1200959864598
1107.0	6.845309	445.1201429842772
1108.0	6.8516464	445.12016013048964
1109.0	6.8579901	445.1201989005242
1110.0	6.8643005	445.12023646014705
1111.0	6.8706713	445.1202516415306
1112.0	6.8770608	445.1201819988871
1113.0	6.8831544	445.12022861289506
1114.0	6.889619	445.12027051699164
1115.0	6.8960606	445.1200658077311
1116.0	6.9024377	445.1201138600214
1117.0	6.9087814	445.120146855995
1118.0	6.915123	445.12021659914075
1119.0	6.9214751	445.1201034165174
1120.0	6.9278063	445.12003570106776
1121.0	6.9340979	445.1201627948431
1122.0	6.9404958	445.1200863488721
1123.0	6.9468352	445.12016436583986
1124.0	6.9531747	445.12016983305773
1125.0	6.9595144	445.12022594084993
1126.0	6.965856	445.12008328319575
1127.0	6.9721559	445.1201893403245
1128.0	6.9784642	445.1201638934883
1129.0	6.9848808	445.1201706486695
1130.0	6.9912266	445.12016175417926
1131.0	6.9975683	445.120071385791
1132.0	7.0039161	445.12015543796804
1133.0	7.0102305	445.12012577857104
1134.0	7.0165659	445.1201237175037
1135.0	7.022866	445.1201700013688
1136.0	7.0292118	445.12014244648714
1137.0	7.035593	445.12008958493976
1138.0	7.0419596	445.1200599006207
1139.0	7.0482575	445.12018621286165
1140.0	7.0545803	445.12020177002347
1141.0	7.0608428	445.1201234218278
1142.0	7.0672886	445.1200998443148
1143.0	7.0736675	445.12013474523945
1144.0	7.0799633	445.12015582427887
1145.0	7.0863135	445.1201017850638
1146.0	7.0926884	445.1200750759136
1147.0	7.0989466	445.12009724837117
1148.0	7.1053133	445.12019702519336
1150.0	7.1125028	445.1201294208058
1151.0	7.1187548	445.12019346545134
1152.0	7.1251944	445.1200913081343
1153.0	7.1315277	445.1201317256983
1154.0	7.1378755	445.120107764431
1155.0	7.1442173	445.1200907207127
1156.0	7.1505588	445.1200883997743
1157.0	7.1568983	445.1201250295776
1159.0	7.1640629	445.1201905099343
1160.0	7.1703502	445.12011056250617
1161.0	7.1766793	445.12009367446944
1162.0	7.183094	445.1200492357667
1163.0	7.1894293	445.12006315206503
1164.0	7.1957147	445.1201141384029
1165.0	7.2020771	445.120108290627
1166.0	7.2083126	445.1202464158686
1167.0	7.2147229	445.1201403994547
1168.0	7.221102	445.12016381287407
1169.0	7.2275186	445.1201948101917
1170.0	7.2338582	445.12010924232493
1171.0	7.2401538	445.1201686036749
1172.0	7.2465225	445.1201377981611
1173.0	7.2527955	445.1200796734455
1174.0	7.2591725	445.12013337608647
1175.0	7.2655163	445.1201617686959
1176.0	7.2718995	445.12015253482735
1177.0	7.2782162	445.1200467179598
1178.0	7.2845849	445.1200385858831
1179.0	7.2909286	445.120121828266
1180.0	7.2972828	445.1201418176038
1181.0	7.3035929	445.1200861349033
1182.0	7.3099116	445.1202096122743
1183.0	7.316293	445.12010951133783
1184.0	7.3225721	445.12011869776137
1185.0	7.3289741	445.1201012104392
1186.0	7.3353158	445.1201837490219
1187.0	7.3416407	445.12012386648274
1188.0	7.3479511	445.1201578299264
1189.0	7.3543469	445.12008833438966
1190.0	7.3605905	445.1201555543371
1191.0	7.3669799	445.1201465849051
1192.0	7.3733632	445.12009809360063
1193.0	7.379705	445.1201342930025
1194.0	7.3860466	445.12008646217146
1195.0	7.3923695	445.12014208916196
1196.0	7.3987257	445.1201383771302
1197.0	7.4050673	445.12015898557104
1198.0	7.4113985	445.1200731546287
1199.0	7.4177318	445.12013430301334
1200.0	7.4240922	445.12010699216154
1201.0	7.4303649	445.12016706255883
1202.0	7.4367774	445.1201243406773
1203.0	7.4430691	445.1201136982735
1204.0	7.4492793	445.1202209264845
1205.0	7.455794	445.1200722835169
1206.0	7.4621398	445.120123251833
1208.0	7.4693293	445.1201062304578
1209.0	7.4756689	445.12013357428606
1210.0	7.4820043	445.12009354111075
1211.0	7.4883084	445.1201938277376
1212.0	7.4947062	445.1201274023158
1213.0	7.5010437	445.1201491017333
1214.0	7.5073853	445.1200774095752
1215.0	7.513683	445.12017900682605
1216.0	7.5200663	445.1200889322984
1217.0	7.526406	445.120159861251
1218.0	7.5326664	445.12015327495413
1219.0	7.5390705	445.1201229945723
1220.0	7.5454309	445.1202481539349
1221.0	7.5517725	445.1202064592138
1222.0	7.5581141	445.120210102606
1223.0	7.5644558	445.1202276793776
1224.0	7.5707994	445.1201627605625
1225.0	7.5771367	445.12019261825344
1226.0	7.5834283	445.1200873953675
1227.0	7.5897972	445.12004421092166
1228.0	7.5961076	445.12014086952246
1229.0	7.6025013	445.1202241967065
1230.0	7.6088012	445.120143767781
1231.0	7.6151845	445.1201827131394
1232.0	7.6214886	445.12017443024524
1233.0	7.627872	445.1201903000447
1235.0	7.6350656	445.12024387724125
1236.0	7.6414052	445.12009785119096
1237.0	7.6477092	445.12007851375694
1238.0	7.6540884	445.1201048498061
1239.0	7.6603757	445.1200599795641
1240.0	7.6667444	445.12015397697957
1241.0	7.6730653	445.1200912130815
1242.0	7.6794403	445.12003684659646
1243.0	7.6857444	445.1200936379403
1244.0	7.6921256	445.12014019316535
1245.0	7.6984818	445.120161016128
1246.0	7.7048088	445.1201804546498
1247.0	7.7111276	445.12012367110987
1248.0	7.7174337	445.1201154068724
1249.0	7.7238419	445.1200994457581
1250.0	7.7300918	445.12011591134456
1251.0	7.7364774	445.1200866943653
1252.0	7.742794	445.12010232363804
1253.0	7.7491984	445.12013713709075
1255.0	7.7562065	445.12010271903836
1256.0	7.7625813	445.12005424069207
1257.0	7.7688356	445.1202234733205
1258.0	7.7753646	445.1201558313182
1259.0	7.7817145	445.1200549728621
1260.0	7.7879895	445.1200160756006
1261.0	7.7943353	445.1201617623538
1262.0	7.8007623	445.12005070569745
1263.0	7.8070746	445.12005017168923
1264.0	7.813362	445.1201757620381
1265.0	7.8197641	445.12015299288566
1266.0	7.8261434	445.12015731163814
1267.0	7.8324704	445.1200344143271
1268.0	7.8387078	445.12018022246457
1269.0	7.845014	445.12022147789486
1270.0	7.851514	445.12007640344785
1271.0	7.8578556	445.12007122759815
1272.0	7.8641743	445.12013082632393
1273.0	7.8704637	445.1201655366574
1274.0	7.8768137	445.12011706134916
1275.0	7.8831117	445.1201935855513
1276.0	7.8895637	445.1201079189353
1277.0	7.895847	445.1201764680996
1278.0	7.9021886	445.1200514640182
1279.0	7.9085282	445.1200837062691
1280.0	7.9148364	445.1201446132615
1281.0	7.9212177	445.1200085561782
1282.0	7.9273989	445.1201259091567
1283.0	7.9335862	445.12029993954235
1284.0	7.9402444	445.1200654237578
1285.0	7.9465841	445.12013594721617
1286.0	7.9529133	445.12000980312274
1287.0	7.9592528	445.1201445903843
1288.0	7.9655548	445.12014204304165
1289.0	7.9718798	445.1200984899913
1290.0	7.9782256	445.12013831793956
1291.0	7.9846005	445.12004205491746
1292.0	7.9909296	445.1200927965757
1293.0	7.9973024	445.12007995746205
1294.0	8.0035732	445.1201469318021
1295.0	8.0098878	445.120124231106
1296.0	8.0162919	445.12018617034477
1297.0	8.0226919	445.1200702171221
1298.0	8.0290294	445.12011197008974
1299.0	8.0353793	445.12008803236176
1300.0	8.0416939	445.1201093942024
1301.0	8.0480042	445.120103929332
1302.0	8.0543042	445.1201459519629
1303.0	8.0607333	445.12016069082085
1304.0	8.0670435	445.120099230936
1305.0	8.0734164	445.12003308827707
1306.0	8.0796665	445.1200655342589
1307.0	8.0860227	445.12011358773645
1308.0	8.0923601	445.1201095916748
1309.0	8.0987851	445.1201792698442
1310.0	8.1050038	445.12014899399156
1311.0	8.1113475	445.1201264260823
1312.0	8.1177975	445.12017415596654
1313.0	8.1241474	445.12013230147414
1314.0	8.1304868	445.12014288622214
1315.0	8.1368264	445.1201106922942
1316.0	8.143166	445.12012862027365
1317.0	8.1494826	445.1200513997196
1318.0	8.1557013	445.12018133080096
1319.0	8.1621992	445.1201096009796
1320.0	8.1685367	445.1201120093225
1321.0	8.1748783	445.1200870867341
1322.0	8.181222	445.1200864841604
1323.0	8.1874365	445.1201707954017
1324.0	8.19383	445.1201403221598
1325.0	8.2002425	445.12009199530627
1326.0	8.2065822	445.12014738805254
1327.0	8.2128051	445.1202061967591
1328.0	8.2192717	445.12010588125804
1329.0	8.2255279	445.12010938776297
1330.0	8.2317923	445.1201935143629
1331.0	8.2381238	445.1201933931911
1333.0	8.2451861	445.1200644030637
1334.0	8.251461	445.12013795895734
1335.0	8.2579298	445.12006321259963
1336.0	8.2643005	445.12004330406154
1337.0	8.2706191	445.12006711569296
1338.0	8.2769357	445.1201409535428
1339.0	8.283292	445.12006755262877
1340.0	8.2895712	445.1201085491795
1341.0	8.2958689	445.1201896239611
1342.0	8.3022148	445.1202058086021
1343.0	8.3086773	445.1200652165355
1344.0	8.3149648	445.12018059780917
1345.0	8.3212543	445.1201738861921
1346.0	8.3277313	445.12002510301386
1347.0	8.3340915	445.12005567614057
1348.0	8.3404373	445.1200875744602
1349.0	8.3467894	445.1201005712427
1350.0	8.3530103	445.1201344600895
1351.0	8.3594227	445.1201520870878
1352.0	8.3657852	445.1200699997396
1353.0	8.3720727	445.12003680401705
1354.0	8.3784601	445.1201214683937
1355.0	8.3848017	445.1200758372043
1356.0	8.3911454	445.120090196921
1357.0	8.3974473	445.12012247909956
1358.0	8.4037306	445.120152103709
1359.0	8.4101828	445.1200673724293
1360.0	8.4163619	445.12010983001187
1361.0	8.4228327	445.1201044112543
1362.0	8.4292077	445.12007662147033
1363.0	8.4354617	445.1200773994092
1364.0	8.4418305	445.120117550034
1365.0	8.4482242	445.12010513237084
1366.0	8.4545304	445.1200956555428
1367.0	8.4608928	445.1200618869611
1368.0	8.4671051	445.1201644946031
1369.0	8.4735759	445.1200516461234
1370.0	8.4799011	445.12015565134175
1371.0	8.4862614	445.12000449097496
1372.0	8.4926072	445.120009944728
1373.0	8.4989467	445.1200524408461
1374.0	8.5052237	445.1200569597434
1375.0	8.5116404	445.12009478421936
1376.0	8.5179778	445.1200772138582
1377.0	8.5243236	445.12005637210405
1378.0	8.5306463	445.1200846331195
1379.0	8.5370025	445.1200596896417
1380.0	8.5433464	445.119998615219
1381.0	8.5496839	445.1200651557714
1382.0	8.5559671	445.12013100165166
1383.0	8.562365	445.1200507227261
1384.0	8.5686566	445.1200360335687
1385.0	8.5750462	445.12008155637903
1386.0	8.5813878	445.1200872221173
1387.0	8.5877023	445.1202214202099
1388.0	8.594075	445.12013095500873
1389.0	8.6004146	445.1200494032546
1390.0	8.6066542	445.1200492805895
1391.0	8.6131	445.1200534972532
1392.0	8.6194521	445.1201221668786
1393.0	8.6257854	445.12012673165145
1394.0	8.632127	445.1200643625888
1395.0	8.6384665	445.12010848149976
1396.0	8.6448102	445.120096158242
1397.0	8.6511372	445.1200813740017
1398.0	8.6574496	445.120035440724
1399.0	8.6638287	445.12006394361686
1400.0	8.6700995	445.120131654006
1401.0	8.6764996	445.12005800228457
1402.0	8.6828537	445.1201144260242
1403.0	8.689187	445.1200517970807
1404.0	8.6954473	445.1201738639839
1405.0	8.7018702	445.1201176171203
1406.0	8.7081326	445.12009936076896
1407.0	8.7145514	445.1201596723523
1408.0	8.7208887	445.1201057092034
1409.0	8.7272282	445.12013515713386
1410.0	8.7335678	445.12004472393824
1411.0	8.7399074	445.1200574843783
1412.0	8.7462491	445.12009469322686
1413.0	8.7525907	445.12003299528743
1414.0	8.7588302	445.1200625516384
1415.0	8.7651843	445.12009407858227
1416.0	8.7715947	445.12006996610285
1417.0	8.7779238	445.11997983500675
1418.0	8.784255	445.1200907229229
1419.0	8.7906215	445.1200877829349
1420.0	8.7969381	445.1200649830133
1421.0	8.8033132	445.1200246377451
1422.0	8.8096548	445.12003580867025
1423.0	8.8159965	445.120008980144
1424.0	8.8222735	445.12004523779234
1426.0	8.8293588	445.1200477408248
1427.0	8.8357902	445.12005298352256
1429.0	8.8429859	445.120114633358
1430.0	8.8493274	445.120118323043
1431.0	8.8556359	445.1200988323752
1432.0	8.8620128	445.1200667471827
1433.0	8.8683565	445.12008076243586
1434.0	8.8747064	445.1201358322933
1435.0	8.8810481	445.12000622927724
1436.0	8.8873041	445.1201199695058
1437.0	8.8934562	445.120234386218
1438.0	8.9000542	445.12013049541133
1439.0	8.9063958	445.12008025107747
1440.0	8.9127374	445.1200716107063
1441.0	8.9190436	445.11997522241893
1442.0	8.9253519	445.1199741981131
1443.0	8.9317352	445.1201075663422
1444.0	8.9381039	445.1201333473225
1445.0	8.9443788	445.1200718924758
1446.0	8.9507994	445.1200857348312
1447.0	8.9571327	445.1200027385413
1448.0	8.9634849	445.1201282593026
1449.0	8.9698016	445.1200480165999
1450.0	8.9761224	445.12004615188914
1451.0	8.9824931	445.1201695240816
1452.0	8.9888347	445.12002168790457
1453.0	8.9951785	445.12008807836605
1454.0	9.0015263	445.1200737714392
1455.0	9.0078325	445.12008566452226
1456.0	9.0141469	445.12001468661236
1457.0	9.0205073	445.12007095669577
1458.0	9.0268824	445.12003334224164
1459.0	9.0332198	445.12011025232397
1460.0	9.0395615	445.12010494000884
1461.0	9.045901	445.1201085981832
1462.0	9.0522426	445.120038528718
1463.0	9.0585822	445.1201441318877
1464.0	9.0648862	445.1200358741964
1465.0	9.071255	445.1199826916014
1466.0	9.077561	445.12017754831817
1467.0	9.0839422	445.12010607349765
1468.0	9.0902817	445.1200665688768
1469.0	9.096611	445.12016944928956
1470.0	9.1029589	445.1200864187701
1471.0	9.1093068	445.12010079295226
1472.0	9.1156505	445.1200778017917
1473.0	9.121965	445.1200902380808
1474.0	9.1283004	445.12003258278304
1475.0	9.1346691	445.120031590648
1476.0	9.1410085	445.12006043752655
1477.0	9.1473334	445.12012270141173
1478.0	9.1536667	445.12010286507655
1479.0	9.1600293	445.1200220458925
1480.0	9.1663543	445.1199651152524
1481.0	9.1727126	445.12013796882707
1482.0	9.1790646	445.1200339860283
1483.0	9.1854041	445.1200226045071
1484.0	9.1917437	445.1200443144551
1485.0	9.1980853	445.1201022496864
1486.0	9.2043998	445.1200145036655
1487.0	9.2107642	445.1199744932944
1488.0	9.2171038	445.12000739103934
1489.0	9.2234434	445.1200642174426
1490.0	9.2297851	445.12011427654863
1491.0	9.2360746	445.12006367724416
1492.0	9.2423849	445.12006828192784
1493.0	9.2487411	445.12003540575955
1494.0	9.2550244	445.1200071130672
1495.0	9.2614056	445.1201242743328
1496.0	9.2678452	445.12002151456136
1497.0	9.2741866	445.12002655748273
1498.0	9.2805262	445.120053802943
1499.0	9.2868659	445.1200893648809
1500.0	9.2932075	445.1200868027048
1501.0	9.2995533	445.1200045741411
1502.0	9.3058907	445.1200287698054
1503.0	9.3121365	445.12006675092323
1504.0	9.3185281	445.12004232856407
1505.0	9.3249093	445.11999607884917
1506.0	9.3312364	445.1200046160097
1507.0	9.3375799	445.12009665417133
1508.0	9.3439257	445.1200438348343
1509.0	9.3502175	445.1200983972287
1510.0	9.3565612	445.1199960406954
1511.0	9.3629382	445.1200684206819
1512.0	9.3692944	445.1199643354741
1513.0	9.3755467	445.1200837590411
1516.0	9.3845402	445.1200460677638
1517.0	9.390867	445.1200148045391
1518.0	9.3971816	445.12002068142453
1519.0	9.4035817	445.119973009005
1520.0	9.4099025	445.119952990422
1521.0	9.4162253	445.11996989792056
1522.0	9.4225649	445.12004685242545
1523.0	9.4288669	445.119939986566
1524.0	9.4351939	445.12007559998716
1525.0	9.4414626	445.12004756592194
1526.0	9.447948	445.11993200312526
1527.0	9.4541999	445.1200467980642
1528.0	9.4604394	445.12007927592384
1529.0	9.4669749	445.1199592593479
1530.0	9.4732583	445.12006040209343
1531.0	9.4796394	445.1199477228578
1532.0	9.4859519	445.1200258873585
1533.0	9.4922039	445.1200484912201
1534.0	9.4985833	445.12002350285843
1536.0	9.5056851	445.1199846056385
1537.0	9.5120329	445.12002022119617
1538.0	9.5184058	445.1200418634727
1539.0	9.5246995	445.12008507518794
1540.0	9.5310889	445.1201055464696
1541.0	9.5374118	445.1200592713688
1542.0	9.5437346	445.1201940114061
1543.0	9.5501348	445.12000707060673
1544.0	9.5564139	445.1200614841511
1545.0	9.5628576	445.11998378105955
1546.0	9.5691846	445.1200363555011
1547.0	9.5755033	445.12007064494185
1548.0	9.5818053	445.1200148945582
1549.0	9.5881845	445.1200038767579
1550.0	9.594478	445.12002485606087
1551.0	9.6009176	445.120000654205
1552.0	9.6071842	445.12005978304927
1553.0	9.6134655	445.120122341233
1554.0	9.6199342	445.12007327416546
1555.0	9.6262759	445.12003487835625
1556.0	9.6326133	445.1200739114917
1557.0	9.6389591	445.12012331658747
1558.0	9.645184	445.12015784359926
1559.0	9.6516111	445.1201129612421
1560.0	9.6579777	445.12005461780893
1561.0	9.6642692	445.12002688186095
1562.0	9.6705858	445.12001074447016
1563.0	9.6768484	445.1200466325767
1564.0	9.6832379	445.12011971491813
1565.0	9.6896212	445.12006552503215
1566.0	9.6959837	445.1200572448709
1567.0	9.7023211	445.1201066257802
1568.0	9.7087003	445.1200598583078
1569.0	9.7150231	445.1200980588319
1570.0	9.721396	445.1199515779757
1571.0	9.7276874	445.1200121956109
1572.0	9.7339832	445.1200981770209
1573.0	9.7404063	445.11996925902525
1574.0	9.7465979	445.120024466487
1575.0	9.7530457	445.120027692424
1576.0	9.7593353	445.1201058277124
1577.0	9.7657957	445.11998705517766
1578.0	9.7720852	445.11996493406997
1579.0	9.7783956	445.1200580334898
1580.0	9.7848018	445.1200949076117
1581.0	9.7911204	445.12005758485407
1582.0	9.7974994	445.1201878173836
1583.0	9.8037807	445.12000302544783
1584.0	9.8100849	445.1200518233384
1585.0	9.8164411	445.1200147039031
1586.0	9.8227953	445.12006960003697
1587.0	9.8291722	445.1199980966443
1588.0	9.8354951	445.1201135450418
1589.0	9.8418013	445.12011121811133
1590.0	9.8481513	445.12010866236045
1591.0	9.8544115	445.1201624050705
1592.0	9.8607864	445.12009775650904
1593.0	9.8671574	445.12009524365203
1594.0	9.8734907	445.12001917137377
1595.0	9.8797823	445.1201053502139
1596.0	9.8861802	445.1200715957325
1597.0	9.892626	445.12013532137627
1598.0	9.8989718	445.1199072250738
1599.0	9.9051696	445.12007105746136
1600.0	9.9115987	445.12010563384774
1601.0	9.9179862	445.1200708899853
1602.0	9.9243277	445.12003494587213
1603.0	9.9306714	445.1201100851982
1604.0	9.9370111	445.12000873657195
1605.0	9.9431943	445.1200710799564
1606.0	9.9495589	445.1201150346772
1607.0	9.9557756	445.1201945924171
1608.0	9.9623442	445.12002145073933
1609.0	9.9686129	445.1200067841764
1610.0	9.9749295	445.12010886225625
1611.0	9.981317	445.1200055674801
1613.0	9.9884648	445.11999160042376
1614.0	9.9947398	445.120026686075
1615.0	10.001077	445.12007252980203
1616.0	10.007481	445.1200352266839
1617.0	10.013915	445.119983182311
1618.0	10.020056	445.1201332707052
1619.0	10.026577	445.1199490628815
1620.0	10.032962	445.1199516361932
1621.0	10.039319	445.11997627427957
1622.0	10.045623	445.12003575295546
1623.0	10.052	445.1200360970545
1624.0	10.058341	445.1200793858636
1625.0	10.064648	445.1200168333713
1626.0	10.071022	445.1199590917559
1627.0	10.077256	445.1200720006996
1628.0	10.08357	445.1200320400463
1629.0	10.089724	445.1201219880035
1630.0	10.096308	445.1200472051227
1631.0	10.102595	445.1199788966887
1632.0	10.108956	445.1200769496906
1633.0	10.115318	445.1199895208852
1634.0	10.121626	445.1200394975004
1635.0	10.128064	445.11998788701527
1636.0	10.13433	445.1200506507212
1637.0	10.140728	445.1199495934789
1638.0	10.146937	445.1200146155889
1639.0	10.153337	445.12006500941845
1640.0	10.15967	445.120083803164
1641.0	10.166084	445.12005561462803
1642.0	10.172336	445.1201182316744
1643.0	10.178759	445.11998558185115
1644.0	10.185086	445.1200511050526
1645.0	10.19147	445.1199925340129
1646.0	10.197807	445.11993812849613
1647.0	10.204094	445.1199731149757
1648.0	10.210434	445.12007075726905
1649.0	10.21679	445.12003727839175
1650.0	10.223182	445.12004675970735
1651.0	10.229467	445.1200249269253
1652.0	10.235815	445.12003467595855
1653.0	10.242217	445.1200360141486
1655.0	10.249409	445.1200466024856
1656.0	10.255732	445.1200835220971
1657.0	10.262052	445.11996980833703
1658.0	10.268302	445.1200497262978
1659.0	10.274781	445.12004789444387
1660.0	10.281115	445.12002741577635
1661.0	10.287335	445.120097670045
1662.0	10.2938	445.1199816935694
1663.0	10.300125	445.1199886261265
1664.0	10.306483	445.12004284961796
1665.0	10.312704	445.12005568997427
1666.0	10.319006	445.12010879216
1667.0	10.325456	445.1201478072319
1668.0	10.331852	445.1200413862054
1669.0	10.338148	445.1200080610531
1670.0	10.344535	445.12012184137427
1671.0	10.350874	445.12008504326735
1672.0	10.357143	445.1200828079695
1673.0	10.363441	445.12011465388053
1674.0	10.369808	445.1200982140462
1675.0	10.376064	445.1201165414248
1676.0	10.382543	445.1201404438602
1677.0	10.388918	445.1199707254504
1678.0	10.395212	445.12006582273585
1679.0	10.401585	445.1200453046055
1680.0	10.407847	445.1200608551578
1681.0	10.414241	445.12005086519906
1682.0	10.420622	445.12001378619397
1683.0	10.426989	445.1200107220908
1684.0	10.433328	445.1200949934049
1685.0	10.43967	445.1200510410131
1686.0	10.446014	445.12000070032315
1687.0	10.452359	445.12002137741547
1688.0	10.458645	445.1200208806861
1689.0	10.464947	445.1200667805017
1690.0	10.471311	445.1200787444517
1691.0	10.477638	445.1200744598012
1692.0	10.483899	445.120034287372
1693.0	10.490268	445.12006701260293
1695.0	10.497375	445.1200696137634
1696.0	10.503738	445.1200554684977
1697.0	10.510121	445.1200675476898
1698.0	10.516453	445.1200544882895
1699.0	10.522705	445.1201051993212
1700.0	10.528882	445.120095053926
1701.0	10.535338	445.12007446383905
1702.0	10.541836	445.1199655327361
1703.0	10.548159	445.1200354109325
1704.0	10.554506	445.1200601532305
1705.0	10.56084	445.1200557764208
1706.0	10.567138	445.1200350815107
1707.0	10.57351	445.1199976104247
1708.0	10.579894	445.1200082167516
1709.0	10.586235	445.11996702512664
1710.0	10.592458	445.1200566204537
1711.0	10.598921	445.12000921024986
1712.0	10.605208	445.12007347170146
1713.0	10.611598	445.1200576321734
1714.0	10.617818	445.1201103530833
1715.0	10.624287	445.11997411186553
1716.0	10.630533	445.1201149985908
1717.0	10.6367	445.12026628527076
1718.0	10.6433	445.1200335839237
1719.0	10.649643	445.12004331162717
1720.0	10.655891	445.1199571516688
1721.0	10.662341	445.11994803773194
1722.0	10.668649	445.1200175069503
1723.0	10.674985	445.12003450657676
1724.0	10.681232	445.1200899584799
1725.0	10.687666	445.11997533796557
1726.0	10.693893	445.12008233231154
1727.0	10.700243	445.1200364899805
1728.0	10.706687	445.12003849109755
1729.0	10.713016	445.11996549007944
1730.0	10.719295	445.1200446800149
1731.0	10.725616	445.1201025846756
1732.0	10.732038	445.12002314346904
1733.0	10.73833	445.1199949292345
1734.0	10.744688	445.1200271132498
1735.0	10.751107	445.12002044831195
1736.0	10.757446	445.1200183334763
1737.0	10.763776	445.11995463636026
1738.0	10.770017	445.1200012536469
1739.0	10.776472	445.12000776480903
1740.0	10.782709	445.12000693629284
1741.0	10.78904	445.12001450909014
1742.0	10.795498	445.1201000183599
1743.0	10.801725	445.1200352700941
1744.0	10.80818	445.12005706505545
1745.0	10.814521	445.120022621252
1746.0	10.820859	445.1199676336579
1747.0	10.827146	445.11999589938364
1748.0	10.833538	445.1199081630031
1749.0	10.839806	445.1200036257497
1750.0	10.846131	445.1200079441897
1751.0	10.852513	445.11997387998537
1752.0	10.858863	445.12007392720835
1753.0	10.865131	445.1199863291971
1754.0	10.871485	445.11998284277183
1755.0	10.877767	445.1200162942932
1756.0	10.884285	445.1200563334512
1757.0	10.890625	445.12000175494364
1758.0	10.896966	445.1200264829304
1759.0	10.903229	445.1199849928119
1760.0	10.909598	445.12006872490383
1761.0	10.915962	445.12006489155465
1762.0	10.922266	445.12000603907063
1763.0	10.928606	445.1200598158077
1764.0	10.934964	445.1199797631409
1765.0	10.941324	445.1200160246426
1766.0	10.947595	445.12011485409334
1767.0	10.953966	445.1200535739567
1768.0	10.960322	445.1201159225662
1769.0	10.96667	445.1199154221528
1770.0	10.972989	445.11999979229597
1771.0	10.979301	445.1200464977667
1772.0	10.985637	445.120025232763
1773.0	10.992107	445.1200334792457
1774.0	10.998447	445.12005886252325
1775.0	11.00473	445.12008378230206
1776.0	11.011132	445.1199007053501
1777.0	11.017384	445.1199946100854
1778.0	11.023701	445.12007774951945
1779.0	11.030018	445.1200814436828
1780.0	11.036349	445.1200377132832
1781.0	11.04278	445.1199692836681
1782.0	11.049026	445.1201109843201
1783.0	11.05553	445.11997832100957
1784.0	11.061869	445.1200299887666
1785.0	11.068025	445.1201167525957
1786.0	11.074421	445.1200160104475
1787.0	11.08084	445.12001932324034
1788.0	11.087232	445.1199619195742
1789.0	11.093573	445.1200140770831
1790.0	11.099917	445.120012994728
1791.0	11.106257	445.1201034883604
1792.0	11.112611	445.11996008255323
1793.0	11.1189	445.1199809690741
1794.0	11.125292	445.12003288670854
1795.0	11.131633	445.12005836824443
1796.0	11.137956	445.1200198390879
1797.0	11.144321	445.119944549313
1798.0	11.150662	445.11994692418097
1799.0	11.156862	445.12009407009134
1800.0	11.163346	445.119887587592
1801.0	11.169689	445.12000458406527
1802.0	11.176035	445.1199681366143
1803.0	11.182381	445.1199526099785
1804.0	11.188646	445.11996875859825
1805.0	11.194983	445.1199951007828
1806.0	11.201402	445.1199486066532
1807.0	11.207741	445.1199980931369
1808.0	11.214016	445.1200057768123
1809.0	11.220383	445.1199606043218
1810.0	11.226764	445.1199968557419
1811.0	11.23311	445.11993880870233
1812.0	11.239447	445.1199357467078
1813.0	11.245793	445.119934928754
1814.0	11.25211	445.1199877788377
1815.0	11.258472	445.1200393661406
1816.0	11.264814	445.1200304018505
1817.0	11.271153	445.11995884503654
1818.0	11.277493	445.12002456988455
1819.0	11.283834	445.1200194873607
1820.0	11.29012	445.12000412461117
1821.0	11.296441	445.1199617892402
1822.0	11.302855	445.12007075702576
1823.0	11.309153	445.1200359933626
1824.0	11.315543	445.1199232311816
1825.0	11.321886	445.1200300386131
1826.0	11.328228	445.1200128639742
1827.0	11.334569	445.12002611484775
1828.0	11.340907	445.1199972413468
1829.0	11.347246	445.1199811041557
1830.0	11.353563	445.11993466437764
1831.0	11.359903	445.1200019713587
1832.0	11.366186	445.11999292939066
1833.0	11.372596	445.11997090008316
1834.0	11.378963	445.1198558368081
1835.0	11.385127	445.120059133216
1836.0	11.391644	445.1200015885072
1837.0	11.397983	445.1200292374704
1838.0	11.404221	445.12002509498546
1839.0	11.410669	445.1199408032277
1840.0	11.416979	445.120049202021
1841.0	11.423248	445.1200538291724
1842.0	11.429642	445.1199991988861
1843.0	11.436037	445.12002782930415
1844.0	11.442298	445.11998034188
1845.0	11.448673	445.12001430478585
1846.0	11.454912	445.1200448818796
1847.0	11.461318	445.12001835799055
1848.0	11.467666	445.11999338703095
1849.0	11.474002	445.1199701130827
1850.0	11.480325	445.11996572386414
1851.0	11.486777	445.1200585851725
1852.0	11.493118	445.1200418360412
1853.0	11.499458	445.11997011426706
1854.0	11.505777	445.120006557261
1855.0	11.512039	445.1199612278643
1856.0	11.518382	445.1199654345507
1857.0	11.524614	445.1200969292518
1858.0	11.530997	445.12018432218036
1859.0	11.537474	445.120077350149
1860.0	11.543812	445.11998838119183
1861.0	11.550195	445.12002086845456
1862.0	11.556539	445.12005364502664
1863.0	11.56288	445.11998803739533
1864.0	11.569099	445.1200323608056
1865.0	11.575561	445.11998864480785
1866.0	11.581905	445.1200000397544
1867.0	11.58822	445.1199400496466
1868.0	11.594513	445.1200626838311
1869.0	11.600872	445.1199126943162
1870.0	11.607255	445.1198612549115
1871.0	11.613613	445.11992451172654
1872.0	11.619924	445.1199416980391
1873.0	11.626296	445.1198448379502
1874.0	11.632603	445.1199874448441
1875.0	11.638894	445.1199351691512
1876.0	11.645275	445.1199810942173
1877.0	11.651582	445.1199133138741
1878.0	11.658013	445.11990536574746
1879.0	11.664352	445.1199541338275
1880.0	11.670552	445.1200679280295
1881.0	11.676919	445.1200801747826
1882.0	11.683344	445.1199990641004
1883.0	11.689623	445.12007543987346
1884.0	11.695977	445.11999570687334
1885.0	11.702252	445.1200171083519
1886.0	11.708683	445.1199490018289
1887.0	11.714964	445.1199676677198
1888.0	11.7213	445.1200785058143
1889.0	11.727629	445.1200040702679
1890.0	11.734054	445.11995145770226
1891.0	11.740352	445.11994501089174
1892.0	11.746668	445.120061602175
1893.0	11.753146	445.1200185071024
1894.0	11.759483	445.1200325224081
1895.0	11.765802	445.1200054808247
1896.0	11.772131	445.11991849496627
1897.0	11.778512	445.12002923340174
1898.0	11.784847	445.1199373868834
1899.0	11.791193	445.11993179343443
1900.0	11.797493	445.12000789135453
1901.0	11.803872	445.1199155530106
1903.0	11.81097	445.1199883261463
1904.0	11.81738	445.1198944814951
1905.0	11.823753	445.12007546786896
1906.0	11.830095	445.11997296630375
1907.0	11.836351	445.1199985087734
1908.0	11.842714	445.12001204097027
1909.0	11.849141	445.1199817478947
1910.0	11.855472	445.11991961275606
1911.0	11.861705	445.1199570801084
1912.0	11.868153	445.1199276571331
1913.0	11.874495	445.11986865221843
1914.0	11.880822	445.1200248238735
1915.0	11.887186	445.12000053493693
1916.0	11.893524	445.1198828246281
1917.0	11.899761	445.1199563264945
1918.0	11.906186	445.11996771049706
1919.0	11.91244	445.11993854889914
1920.0	11.918867	445.1199658344169
1921.0	11.925136	445.12006184754824
1922.0	11.931536	445.11999127339857
1923.0	11.937913	445.1199217892483
1924.0	11.944188	445.12001916401096
1925.0	11.950598	445.1199476248265
1926.0	11.956888	445.1200189916308
1927.0	11.963202	445.12000664499936
1928.0	11.969629	445.1200507993529
1929.0	11.975975	445.11997989176865
1930.0	11.982217	445.12006791545235
1931.0	11.988446	445.12010585359934
1932.0	11.994929	445.1199317675308
1933.0	12.001243	445.1200483210333
1934.0	12.007681	445.11991594088494
1935.0	12.014027	445.11998635786284
1936.0	12.020306	445.1200702412485
1937.0	12.02671	445.11999784825565
1938.0	12.033052	445.1199726142376
1939.0	12.039402	445.11995166931257
1940.0	12.045708	445.11994066438973
1941.0	12.052089	445.11990457832434
1942.0	12.058337	445.1200507189446
1943.0	12.064664	445.120000553225
1944.0	12.071112	445.12000805174154
1945.0	12.077274	445.12007995226895
1946.0	12.083764	445.1200373990398
1947.0	12.090145	445.1200263112327
1948.0	12.096383	445.1200424111333
1949.0	12.102747	445.11995791674303
1950.0	12.108974	445.1200345251242
1951.0	12.115359	445.12001830770333
1952.0	12.121824	445.119991883192
1953.0	12.128172	445.1200223415107
1954.0	12.134553	445.12003711013716
1955.0	12.140893	445.1199151732813
1956.0	12.147232	445.11992648967856
1957.0	12.153574	445.1198965282655
1958.0	12.159914	445.11999906908676
1960.0	12.167107	445.1199074161495
1961.0	12.173426	445.12001136146495
1962.0	12.179786	445.1199665323376
1963.0	12.186071	445.11990389503507
1964.0	12.192451	445.120054807505
1965.0	12.198784	445.1199772614524
1966.0	12.205134	445.1199156775119
1967.0	12.211436	445.119992353888
1968.0	12.21785	445.1200039202644
1969.0	12.224194	445.12003453862053
1970.0	12.230384	445.1199838804987
1971.0	12.236848	445.11999179394496
1972.0	12.243227	445.119966114434
1973.0	12.249511	445.1199023357665
1974.0	12.255856	445.12001808137853
1975.0	12.26216	445.119995226035
1976.0	12.268552	445.1199993203095
1977.0	12.274898	445.1200039792664
1978.0	12.281273	445.11998364549396
1979.0	12.287552	445.12004950733706
1980.0	12.293939	445.12002714200594
1981.0	12.300248	445.1200473428591
1982.0	12.306573	445.12002743392793
1983.0	12.312941	445.1200600277233
1984.0	12.319329	445.1199977689111
1986.0	12.326529	445.12003961506576
1987.0	12.332866	445.1199928395682
1988.0	12.339206	445.1200392496554
1989.0	12.345499	445.119999825868
1990.0	12.351893	445.12000759227743
1991.0	12.358212	445.1199924418716
1992.0	12.364568	445.1199968728931
1993.0	12.370914	445.11992656199345
1994.0	12.37723	445.1199444427413
1995.0	12.383597	445.12000549237206
1996.0	12.389926	445.1199577675943
1997.0	12.396182	445.11998053715007
1998.0	12.402574	445.1198982796511
1999.0	12.408934	445.11993171153483
2000.0	12.415297	445.11997444942773
2001.0	12.421636	445.1199365277838
2002.0	12.427932	445.1199238456639
2003.0	12.434324	445.1199243018264
2004.0	12.440568	445.12012412998627
2005.0	12.446995	445.11999602044347
2006.0	12.453232	445.1199512913256
2007.0	12.459661	445.12000576803365
2008.0	12.466011	445.11998044620253
2009.0	12.472405	445.12003030616705
2010.0	12.478752	445.1200270151024
2011.0	12.485096	445.12006063542174
2012.0	12.491442	445.1200245278025
2013.0	12.497786	445.11990779320934
2014.0	12.504065	445.1200382404047
2015.0	12.510409	445.12007021620764
2016.0	12.516825	445.11991509251607
2017.0	12.5231	445.1199835721612
2018.0	12.529434	445.1199970688125
2019.0	12.535792	445.1199986308048
2020.0	12.542021	445.1200297561128
2021.0	12.548564	445.11995659133447
2022.0	12.554908	445.12001438565375
2023.0	12.561171	445.1200441664142
2024.0	12.567569	445.11994183145447
2025.0	12.573921	445.1199996960866
2026.0	12.580264	445.1200259501023
2027.0	12.586541	445.1199254238877
2028.0	12.592781	445.12003472198865
2029.0	12.599306	445.1198815651043
2030.0	12.60567	445.11990342632606
2031.0	12.612027	445.1199941491839
2032.0	12.618218	445.1200090022641
2033.0	12.624718	445.12002781010284
2034.0	12.631064	445.12000236951087
2035.0	12.63741	445.1200906599888
2036.0	12.643751	445.11992577040945
2037.0	12.650099	445.1199591255504
2038.0	12.656445	445.11996158108497
2039.0	12.662791	445.1199699330393
2040.0	12.669135	445.1199716627533
2041.0	12.675466	445.1199781576621
2042.0	12.681801	445.1199499058778
2043.0	12.688151	445.11996957053066
2044.0	12.694501	445.1199914012632
2045.0	12.700861	445.1200191060506
2046.0	12.707182	445.1200106446153
2047.0	12.713538	445.11998725680894
[truncated: 4,697 more rows]
