# Supplementary material for: RawBeans: A Simple, Vendor-Independent, Raw-Data Quality-Control Tool
Source: J Proteome Res. 2021 Mar 4;20(4):2098–104. doi: 10.1021/acs.jproteome.0c00956 (PMC8041395; doi:10.1021/acs.jproteome.0c00956)
Supplement: Supplementary file 2 — pr0c00956_si_003.zip [file pr0c00956_si_003.zip]

Archive with 1,371 entries (1,369 files):
- 100_samples_run1.0/HF2_LC1_hela_010120_01.json
- 100_samples_run1.0/HF2_LC1_hela_010720_01.json
- 100_samples_run1.0/HF2_LC1_hela_020220_30B_01.json
- 100_samples_run1.0/HF2_LC1_hela_020320_30B_01.json
- 100_samples_run1.0/HF2_LC1_hela_020420_30B_01.json
- 100_samples_run1.0/HF2_LC1_hela_020520_01.json
- 100_samples_run1.0/HF2_LC1_hela_020820_01.json
- 100_samples_run1.0/HF2_LC1_hela_021120_01.json
- 100_samples_run1.0/HF2_LC1_hela_030220_30B_01.json
- 100_samples_run1.0/HF2_LC1_hela_030620_01.json
- 100_samples_run1.0/HF2_LC1_hela_030620_01_200604000800.json
- 100_samples_run1.0/HF2_LC1_hela_030720_03_30B.json
- 100_samples_run1.0/HF2_LC1_hela_041020_01_201004131621.json
- 100_samples_run1.0/HF2_LC1_hela_050120_01.json
- 100_samples_run1.0/HF2_LC1_hela_050520_01.json
- 100_samples_run1.0/HF2_LC1_hela_060220_30B_01.json
- 100_samples_run1.0/HF2_LC1_hela_060320_30B_01.json
- 100_samples_run1.0/HF2_LC1_hela_070120_01.json
- 100_samples_run1.0/HF2_LC1_hela_070120_02.json
- 100_samples_run1.0/HF2_LC1_hela_070120_03_30B.json
- 100_samples_run1.0/HF2_LC1_hela_070120_04_25B.json
- 100_samples_run1.0/HF2_LC1_hela_080720_01.json
- 100_samples_run1.0/HF2_LC1_hela_080720_02.json
- 100_samples_run1.0/HF2_LC1_hela_081120_01.json
- 100_samples_run1.0/HF2_LC1_hela_090120_01_30B.json
- 100_samples_run1.0/HF2_LC1_hela_090220_30B_01.json
- 100_samples_run1.0/HF2_LC1_hela_090620_01.json
- 100_samples_run1.0/HF2_LC1_hela_090820_01.json
- 100_samples_run1.0/HF2_LC1_hela_100120_01_30B.json
- 100_samples_run1.0/HF2_LC1_hela_100320_30B_01.json
- 100_samples_run1.0/HF2_LC1_hela_100720_01.json
- 100_samples_run1.0/HF2_LC1_hela_110820_01.json
- 100_samples_run1.0/HF2_LC1_hela_110820_02.json
- 100_samples_run1.0/HF2_LC1_hela_111020_01.json
- 100_samples_run1.0/HF2_LC1_hela_120120_01_30B.json
- 100_samples_run1.0/HF2_LC1_hela_120120_01_35B.json
- 100_samples_run1.0/HF2_LC1_hela_120320_30B_01.json
- 100_samples_run1.0/HF2_LC1_hela_120520_01.json
- 100_samples_run1.0/HF2_LC1_hela_130120_02_30B.json
- 100_samples_run1.0/HF2_LC1_hela_130420_30B_01.json
- 100_samples_run1.0/HF2_LC1_hela_140720_01.json
- 100_samples_run1.0/HF2_LC1_hela_150120_01_30B.json
- 100_samples_run1.0/HF2_LC1_hela_150520_01.json
- 100_samples_run1.0/HF2_LC1_hela_160820_01.json
- 100_samples_run1.0/HF2_LC1_hela_170320_30B_01.json
- 100_samples_run1.0/HF2_LC1_hela_170320_30B_02.json
- 100_samples_run1.0/HF2_LC1_hela_170320_30B_03.json
- 100_samples_run1.0/HF2_LC1_hela_180520_01.json
- 100_samples_run1.0/HF2_LC1_hela_180520_02.json
- 100_samples_run1.0/HF2_LC1_hela_180520_03.json
- 100_samples_run1.0/HF2_LC1_hela_180520_New_batch.json
- 100_samples_run1.0/HF2_LC1_hela_181020_01.json
- 100_samples_run1.0/HF2_LC1_hela_181020_02.json
- 100_samples_run1.0/HF2_LC1_hela_190420_30B_01.json
- 100_samples_run1.0/HF2_LC1_hela_190420_30B_02.json
- 100_samples_run1.0/HF2_LC1_hela_190620_01.json
- 100_samples_run1.0/HF2_LC1_hela_190720_01.json
- 100_samples_run1.0/HF2_LC1_hela_200120_01_30B.json
- 100_samples_run1.0/HF2_LC1_hela_210520_01.json
- 100_samples_run1.0/HF2_LC1_hela_211020_01.json
- 100_samples_run1.0/HF2_LC1_hela_220320_30B_01.json
- 100_samples_run1.0/HF2_LC1_hela_220620_01.json
- 100_samples_run1.0/HF2_LC1_hela_220720_01.json
- 100_samples_run1.0/HF2_LC1_hela_220720_02.json
- 100_samples_run1.0/HF2_LC1_hela_221020_01.json
- 100_samples_run1.0/HF2_LC1_hela_221120_01.json
- 100_samples_run1.0/HF2_LC1_hela_221120_02.json
- 100_samples_run1.0/HF2_LC1_hela_230820_01.json
- 100_samples_run1.0/HF2_LC1_hela_230820_02.json
- 100_samples_run1.0/HF2_LC1_hela_251020_01.json
- 100_samples_run1.0/HF2_LC1_hela_260320_30B_01.json
- 100_samples_run1.0/HF2_LC1_hela_260520_01.json
- 100_samples_run1.0/HF2_LC1_hela_260620_01.json
- 100_samples_run1.0/HF2_LC1_hela_261120_01.json
- 100_samples_run1.0/HF2_LC1_hela_261120_02.json
- 100_samples_run1.0/HF2_LC1_hela_270520_01.json
- 100_samples_run1.0/HF2_LC1_hela_270720_01.json
- 100_samples_run1.0/HF2_LC1_hela_280220_30B_01.json
- 100_samples_run1.0/HF2_LC1_hela_280620_01.json
- 100_samples_run1.0/HF2_LC1_hela_290120_01_30B.json
- 100_samples_run1.0/HF2_LC1_hela_290320_30B_01.json
- 100_samples_run1.0/HF2_LC1_hela_290520_01.json
- 100_samples_run1.0/HF2_LC1_hela_291020_01.json
- 100_samples_run1.0/HF2_LC1_hela_291120_01.json
- 100_samples_run1.0/HF2_LC1_hela_300420_30B_01.json
- 100_samples_run1.0/HF2_LC1_hela_300720_01.json
- 100_samples_run1.0/qc-log.txt
- 100_samples_run1.0/qc-report.html
- 100_samples_run1.0/resources/
- 100_samples_run1.0/resources/HF2_LC1_hela_010120_01-mass-deviation-matrix.tsv
- 100_samples_run1.0/resources/HF2_LC1_hela_010720_01-mass-deviation-matrix.tsv
- 100_samples_run1.0/resources/HF2_LC1_hela_020220_30B_01-mass-deviation-matrix.tsv
- 100_samples_run1.0/resources/HF2_LC1_hela_020320_30B_01-mass-deviation-matrix.tsv
- 100_samples_run1.0/resources/HF2_LC1_hela_020420_30B_01-mass-deviation-matrix.tsv
- 100_samples_run1.0/resources/HF2_LC1_hela_020520_01-mass-deviation-matrix.tsv
- 100_samples_run1.0/resources/HF2_LC1_hela_020820_01-mass-deviation-matrix.tsv
- 100_samples_run1.0/resources/HF2_LC1_hela_021120_01-mass-deviation-matrix.tsv
- 100_samples_run1.0/resources/HF2_LC1_hela_030220_30B_01-mass-deviation-matrix.tsv
- 100_samples_run1.0/resources/HF2_LC1_hela_030620_01_200604000800-mass-deviation-matrix.tsv
- 100_samples_run1.0/resources/HF2_LC1_hela_030620_01-mass-deviation-matrix.tsv
- 100_samples_run1.0/resources/HF2_LC1_hela_030720_03_30B-mass-deviation-matrix.tsv
- 100_samples_run1.0/resources/HF2_LC1_hela_041020_01_201004131621-mass-deviation-matrix.tsv
- 100_samples_run1.0/resources/HF2_LC1_hela_050120_01-mass-deviation-matrix.tsv
- 100_samples_run1.0/resources/HF2_LC1_hela_050520_01-mass-deviation-matrix.tsv
- 100_samples_run1.0/resources/HF2_LC1_hela_060220_30B_01-mass-deviation-matrix.tsv
- 100_samples_run1.0/resources/HF2_LC1_hela_060320_30B_01-mass-deviation-matrix.tsv
- 100_samples_run1.0/resources/HF2_LC1_hela_070120_01-mass-deviation-matrix.tsv
- 100_samples_run1.0/resources/HF2_LC1_hela_070120_02-mass-deviation-matrix.tsv
- 100_samples_run1.0/resources/HF2_LC1_hela_070120_03_30B-mass-deviation-matrix.tsv
- 100_samples_run1.0/resources/HF2_LC1_hela_070120_04_25B-mass-deviation-matrix.tsv
- 100_samples_run1.0/resources/HF2_LC1_hela_080720_01-mass-deviation-matrix.tsv
- 100_samples_run1.0/resources/HF2_LC1_hela_080720_02-mass-deviation-matrix.tsv
- 100_samples_run1.0/resources/HF2_LC1_hela_081120_01-mass-deviation-matrix.tsv
- 100_samples_run1.0/resources/HF2_LC1_hela_090120_01_30B-mass-deviation-matrix.tsv
- 100_samples_run1.0/resources/HF2_LC1_hela_090220_30B_01-mass-deviation-matrix.tsv
- 100_samples_run1.0/resources/HF2_LC1_hela_090620_01-mass-deviation-matrix.tsv
- 100_samples_run1.0/resources/HF2_LC1_hela_090820_01-mass-deviation-matrix.tsv
- 100_samples_run1.0/resources/HF2_LC1_hela_100120_01_30B-mass-deviation-matrix.tsv
- 100_samples_run1.0/resources/HF2_LC1_hela_100320_30B_01-mass-deviation-matrix.tsv
- 100_samples_run1.0/resources/HF2_LC1_hela_100720_01-mass-deviation-matrix.tsv
- 100_samples_run1.0/resources/HF2_LC1_hela_110820_01-mass-deviation-matrix.tsv
- 100_samples_run1.0/resources/HF2_LC1_hela_110820_02-mass-deviation-matrix.tsv
- 100_samples_run1.0/resources/HF2_LC1_hela_111020_01-mass-deviation-matrix.tsv
- 100_samples_run1.0/resources/HF2_LC1_hela_120120_01_30B-mass-deviation-matrix.tsv
- 100_samples_run1.0/resources/HF2_LC1_hela_120120_01_35B-mass-deviation-matrix.tsv
- 100_samples_run1.0/resources/HF2_LC1_hela_120320_30B_01-mass-deviation-matrix.tsv
- 100_samples_run1.0/resources/HF2_LC1_hela_120520_01-mass-deviation-matrix.tsv
- 100_samples_run1.0/resources/HF2_LC1_hela_130120_02_30B-mass-deviation-matrix.tsv
- 100_samples_run1.0/resources/HF2_LC1_hela_130420_30B_01-mass-deviation-matrix.tsv
- 100_samples_run1.0/resources/HF2_LC1_hela_140720_01-mass-deviation-matrix.tsv
- 100_samples_run1.0/resources/HF2_LC1_hela_150120_01_30B-mass-deviation-matrix.tsv
- 100_samples_run1.0/resources/HF2_LC1_hela_150520_01-mass-deviation-matrix.tsv
- 100_samples_run1.0/resources/HF2_LC1_hela_160820_01-mass-deviation-matrix.tsv
- 100_samples_run1.0/resources/HF2_LC1_hela_170320_30B_01-mass-deviation-matrix.tsv
- 100_samples_run1.0/resources/HF2_LC1_hela_170320_30B_02-mass-deviation-matrix.tsv
- 100_samples_run1.0/resources/HF2_LC1_hela_170320_30B_03-mass-deviation-matrix.tsv
- 100_samples_run1.0/resources/HF2_LC1_hela_180520_01-mass-deviation-matrix.tsv
- 100_samples_run1.0/resources/HF2_LC1_hela_180520_02-mass-deviation-matrix.tsv
- 100_samples_run1.0/resources/HF2_LC1_hela_180520_03-mass-deviation-matrix.tsv
- 100_samples_run1.0/resources/HF2_LC1_hela_180520_New_batch-mass-deviation-matrix.tsv
- 100_samples_run1.0/resources/HF2_LC1_hela_181020_01-mass-deviation-matrix.tsv
- 100_samples_run1.0/resources/HF2_LC1_hela_181020_02-mass-deviation-matrix.tsv
- 100_samples_run1.0/resources/HF2_LC1_hela_190420_30B_01-mass-deviation-matrix.tsv
- 100_samples_run1.0/resources/HF2_LC1_hela_190420_30B_02-mass-deviation-matrix.tsv
- 100_samples_run1.0/resources/HF2_LC1_hela_190620_01-mass-deviation-matrix.tsv
- 100_samples_run1.0/resources/HF2_LC1_hela_190720_01-mass-deviation-matrix.tsv
- 100_samples_run1.0/resources/HF2_LC1_hela_200120_01_30B-mass-deviation-matrix.tsv
- 100_samples_run1.0/resources/HF2_LC1_hela_210520_01-mass-deviation-matrix.tsv
- 100_samples_run1.0/resources/HF2_LC1_hela_211020_01-mass-deviation-matrix.tsv
- 100_samples_run1.0/resources/HF2_LC1_hela_220320_30B_01-mass-deviation-matrix.tsv
- 100_samples_run1.0/resources/HF2_LC1_hela_220620_01-mass-deviation-matrix.tsv
- 100_samples_run1.0/resources/HF2_LC1_hela_220720_01-mass-deviation-matrix.tsv
- 100_samples_run1.0/resources/HF2_LC1_hela_220720_02-mass-deviation-matrix.tsv
- 100_samples_run1.0/resources/HF2_LC1_hela_221020_01-mass-deviation-matrix.tsv
- 100_samples_run1.0/resources/HF2_LC1_hela_221120_01-mass-deviation-matrix.tsv
- 100_samples_run1.0/resources/HF2_LC1_hela_221120_02-mass-deviation-matrix.tsv
- 100_samples_run1.0/resources/HF2_LC1_hela_230820_01-mass-deviation-matrix.tsv
- 100_samples_run1.0/resources/HF2_LC1_hela_230820_02-mass-deviation-matrix.tsv
- 100_samples_run1.0/resources/HF2_LC1_hela_251020_01-mass-deviation-matrix.tsv
- 100_samples_run1.0/resources/HF2_LC1_hela_260320_30B_01-mass-deviation-matrix.tsv
- 100_samples_run1.0/resources/HF2_LC1_hela_260520_01-mass-deviation-matrix.tsv
- 100_samples_run1.0/resources/HF2_LC1_hela_260620_01-mass-deviation-matrix.tsv
- 100_samples_run1.0/resources/HF2_LC1_hela_261120_01-mass-deviation-matrix.tsv
- 100_samples_run1.0/resources/HF2_LC1_hela_261120_02-mass-deviation-matrix.tsv
- 100_samples_run1.0/resources/HF2_LC1_hela_270520_01-mass-deviation-matrix.tsv
- 100_samples_run1.0/resources/HF2_LC1_hela_270720_01-mass-deviation-matrix.tsv
- 100_samples_run1.0/resources/HF2_LC1_hela_280220_30B_01-mass-deviation-matrix.tsv
- 100_samples_run1.0/resources/HF2_LC1_hela_280620_01-mass-deviation-matrix.tsv
- 100_samples_run1.0/resources/HF2_LC1_hela_290120_01_30B-mass-deviation-matrix.tsv
- 100_samples_run1.0/resources/HF2_LC1_hela_290320_30B_01-mass-deviation-matrix.tsv
- 100_samples_run1.0/resources/HF2_LC1_hela_290520_01-mass-deviation-matrix.tsv
- 100_samples_run1.0/resources/HF2_LC1_hela_291020_01-mass-deviation-matrix.tsv
- 100_samples_run1.0/resources/HF2_LC1_hela_291120_01-mass-deviation-matrix.tsv
- 100_samples_run1.0/resources/HF2_LC1_hela_300420_30B_01-mass-deviation-matrix.tsv
- 100_samples_run1.0/resources/HF2_LC1_hela_300720_01-mass-deviation-matrix.tsv
- 100_samples_run1.0/resources/images/
- 100_samples_run1.0/resources/images/all-samples1-charge-state.png
- 100_samples_run1.0/resources/images/all-samples1-mass1-deviation.png
- 100_samples_run1.0/resources/images/all-samples1-mass2-deviation.png
- 100_samples_run1.0/resources/images/all-samples1-ms2-inject.png
- 100_samples_run1.0/resources/images/all-samples1-ms2-mz-value.png
- 100_samples_run1.0/resources/images/all-samples1-peak-symmetry.png
- 100_samples_run1.0/resources/images/all-samples1-top-n.png
- 100_samples_run1.0/resources/images/all-samples2-charge-state.png
- 100_samples_run1.0/resources/images/all-samples2-mass1-deviation.png
- 100_samples_run1.0/resources/images/all-samples2-mass2-deviation.png
- 100_samples_run1.0/resources/images/all-samples2-ms2-inject.png
- 100_samples_run1.0/resources/images/all-samples2-ms2-mz-value.png
- 100_samples_run1.0/resources/images/all-samples2-peak-symmetry.png
- 100_samples_run1.0/resources/images/all-samples2-top-n.png
- 100_samples_run1.0/resources/images/all-samples3-charge-state.png
- 100_samples_run1.0/resources/images/all-samples3-mass1-deviation.png
- 100_samples_run1.0/resources/images/all-samples3-mass2-deviation.png
- 100_samples_run1.0/resources/images/all-samples3-ms2-inject.png
- 100_samples_run1.0/resources/images/all-samples3-ms2-mz-value.png
- 100_samples_run1.0/resources/images/all-samples3-peak-symmetry.png
- 100_samples_run1.0/resources/images/all-samples3-top-n.png
- 100_samples_run1.0/resources/images/all-samples4-charge-state.png
- 100_samples_run1.0/resources/images/all-samples4-mass1-deviation.png
- 100_samples_run1.0/resources/images/all-samples4-mass2-deviation.png
- 100_samples_run1.0/resources/images/all-samples4-ms2-inject.png
- 100_samples_run1.0/resources/images/all-samples4-ms2-mz-value.png
- 100_samples_run1.0/resources/images/all-samples4-peak-symmetry.png
- 100_samples_run1.0/resources/images/all-samples4-top-n.png
- 100_samples_run1.0/resources/images/all-samples5-charge-state.png
- 100_samples_run1.0/resources/images/all-samples5-mass1-deviation.png
- 100_samples_run1.0/resources/images/all-samples5-mass2-deviation.png
- 100_samples_run1.0/resources/images/all-samples5-ms2-inject.png
- 100_samples_run1.0/resources/images/all-samples5-ms2-mz-value.png
- 100_samples_run1.0/resources/images/all-samples5-peak-symmetry.png
- 100_samples_run1.0/resources/images/all-samples5-top-n.png
- 100_samples_run1.0/resources/images/all-samples6-charge-state.png
- 100_samples_run1.0/resources/images/all-samples6-mass1-deviation.png
- 100_samples_run1.0/resources/images/all-samples6-mass2-deviation.png
- 100_samples_run1.0/resources/images/all-samples6-ms2-inject.png
- 100_samples_run1.0/resources/images/all-samples6-ms2-mz-value.png
- 100_samples_run1.0/resources/images/all-samples6-peak-symmetry.png
- 100_samples_run1.0/resources/images/all-samples6-top-n.png
- 100_samples_run1.0/resources/images/all-samples7-charge-state.png
- 100_samples_run1.0/resources/images/all-samples7-mass1-deviation.png
- 100_samples_run1.0/resources/images/all-samples7-mass2-deviation.png
- 100_samples_run1.0/resources/images/all-samples7-ms2-inject.png
- 100_samples_run1.0/resources/images/all-samples7-ms2-mz-value.png
- 100_samples_run1.0/resources/images/all-samples7-peak-symmetry.png
- 100_samples_run1.0/resources/images/all-samples7-top-n.png
- 100_samples_run1.0/resources/images/all-samples8-charge-state.png
- 100_samples_run1.0/resources/images/all-samples8-mass1-deviation.png
- 100_samples_run1.0/resources/images/all-samples8-mass2-deviation.png
- 100_samples_run1.0/resources/images/all-samples8-ms2-inject.png
- 100_samples_run1.0/resources/images/all-samples8-ms2-mz-value.png
- 100_samples_run1.0/resources/images/all-samples8-peak-symmetry.png
- 100_samples_run1.0/resources/images/all-samples8-top-n.png
- 100_samples_run1.0/resources/images/all-samples9-charge-state.png
- 100_samples_run1.0/resources/images/all-samples9-mass1-deviation.png
- 100_samples_run1.0/resources/images/all-samples9-mass2-deviation.png
- 100_samples_run1.0/resources/images/all-samples9-ms2-inject.png
- 100_samples_run1.0/resources/images/all-samples9-ms2-mz-value.png
- 100_samples_run1.0/resources/images/all-samples9-peak-symmetry.png
- 100_samples_run1.0/resources/images/all-samples9-top-n.png
- 100_samples_run1.0/resources/images/asc.gif
- 100_samples_run1.0/resources/images/bg.gif
- 100_samples_run1.0/resources/images/desc.gif
- 100_samples_run1.0/resources/images/help-icon-24.png
- 100_samples_run1.0/resources/images/HF2_LC1_hela_010120_01-charge-state.png
- 100_samples_run1.0/resources/images/HF2_LC1_hela_010120_01-fmhw-pie.png
- 100_samples_run1.0/resources/images/HF2_LC1_hela_010120_01-mass-deviation1.png
- 100_samples_run1.0/resources/images/HF2_LC1_hela_010120_01-mass-deviation2.png
- 100_samples_run1.0/resources/images/HF2_LC1_hela_010120_01-ms1-inject-vs-ret.png
- 100_samples_run1.0/resources/images/HF2_LC1_hela_010120_01-ms1-ret-vs-top-n.png
- 100_samples_run1.0/resources/images/HF2_LC1_hela_010120_01-ms2-inject.png
- 100_samples_run1.0/resources/images/HF2_LC1_hela_010120_01-ms2-max-log-intensity-vs-ms2-num-intensities.png
- 100_samples_run1.0/resources/images/HF2_LC1_hela_010120_01-ms2-mz-value.png
- 100_samples_run1.0/resources/images/HF2_LC1_hela_010120_01-peak-intentsity-vs-t2-t1-ratio.png
- 100_samples_run1.0/resources/images/HF2_LC1_hela_010120_01-peak-intentsity-vs-t-sum.png
- 100_samples_run1.0/resources/images/HF2_LC1_hela_010120_01-prec-ratio.png
- 100_samples_run1.0/resources/images/HF2_LC1_hela_010120_01-top-n.png
- 100_samples_run1.0/resources/images/HF2_LC1_hela_010720_01-charge-state.png
- 100_samples_run1.0/resources/images/HF2_LC1_hela_010720_01-fmhw-pie.png
- 100_samples_run1.0/resources/images/HF2_LC1_hela_010720_01-mass-deviation1.png
- 100_samples_run1.0/resources/images/HF2_LC1_hela_010720_01-mass-deviation2.png
- 100_samples_run1.0/resources/images/HF2_LC1_hela_010720_01-ms1-inject-vs-ret.png
- 100_samples_run1.0/resources/images/HF2_LC1_hela_010720_01-ms1-ret-vs-top-n.png
- 100_samples_run1.0/resources/images/HF2_LC1_hela_010720_01-ms2-inject.png
- 100_samples_run1.0/resources/images/HF2_LC1_hela_010720_01-ms2-max-log-intensity-vs-ms2-num-intensities.png
- 100_samples_run1.0/resources/images/HF2_LC1_hela_010720_01-ms2-mz-value.png
- 100_samples_run1.0/resources/images/HF2_LC1_hela_010720_01-peak-intentsity-vs-t2-t1-ratio.png
- 100_samples_run1.0/resources/images/HF2_LC1_hela_010720_01-peak-intentsity-vs-t-sum.png
- 100_samples_run1.0/resources/images/HF2_LC1_hela_010720_01-prec-ratio.png
- 100_samples_run1.0/resources/images/HF2_LC1_hela_010720_01-top-n.png
- 100_samples_run1.0/resources/images/HF2_LC1_hela_020220_30B_01-charge-state.png
- 100_samples_run1.0/resources/images/HF2_LC1_hela_020220_30B_01-fmhw-pie.png
- 100_samples_run1.0/resources/images/HF2_LC1_hela_020220_30B_01-mass-deviation1.png
- 100_samples_run1.0/resources/images/HF2_LC1_hela_020220_30B_01-mass-deviation2.png
- 100_samples_run1.0/resources/images/HF2_LC1_hela_020220_30B_01-ms1-inject-vs-ret.png
- 100_samples_run1.0/resources/images/HF2_LC1_hela_020220_30B_01-ms1-ret-vs-top-n.png
- 100_samples_run1.0/resources/images/HF2_LC1_hela_020220_30B_01-ms2-inject.png
- 100_samples_run1.0/resources/images/HF2_LC1_hela_020220_30B_01-ms2-max-log-intensity-vs-ms2-num-intensities.png
- 100_samples_run1.0/resources/images/HF2_LC1_hela_020220_30B_01-ms2-mz-value.png
- 100_samples_run1.0/resources/images/HF2_LC1_hela_020220_30B_01-peak-intentsity-vs-t2-t1-ratio.png
- 100_samples_run1.0/resources/images/HF2_LC1_hela_020220_30B_01-peak-intentsity-vs-t-sum.png
- 100_samples_run1.0/resources/images/HF2_LC1_hela_020220_30B_01-prec-ratio.png
- 100_samples_run1.0/resources/images/HF2_LC1_hela_020220_30B_01-top-n.png
- 100_samples_run1.0/resources/images/HF2_LC1_hela_020320_30B_01-charge-state.png
- 100_samples_run1.0/resources/images/HF2_LC1_hela_020320_30B_01-fmhw-pie.png
- 100_samples_run1.0/resources/images/HF2_LC1_hela_020320_30B_01-mass-deviation1.png
- 100_samples_run1.0/resources/images/HF2_LC1_hela_020320_30B_01-mass-deviation2.png
- 100_samples_run1.0/resources/images/HF2_LC1_hela_020320_30B_01-ms1-inject-vs-ret.png
- 100_samples_run1.0/resources/images/HF2_LC1_hela_020320_30B_01-ms1-ret-vs-top-n.png
- 100_samples_run1.0/resources/images/HF2_LC1_hela_020320_30B_01-ms2-inject.png
- 100_samples_run1.0/resources/images/HF2_LC1_hela_020320_30B_01-ms2-max-log-intensity-vs-ms2-num-intensities.png
- 100_samples_run1.0/resources/images/HF2_LC1_hela_020320_30B_01-ms2-mz-value.png
- 100_samples_run1.0/resources/images/HF2_LC1_hela_020320_30B_01-peak-intentsity-vs-t2-t1-ratio.png
- 100_samples_run1.0/resources/images/HF2_LC1_hela_020320_30B_01-peak-intentsity-vs-t-sum.png
- 100_samples_run1.0/resources/images/HF2_LC1_hela_020320_30B_01-prec-ratio.png
- 100_samples_run1.0/resources/images/HF2_LC1_hela_020320_30B_01-top-n.png
- 100_samples_run1.0/resources/images/HF2_LC1_hela_020420_30B_01-charge-state.png
- 100_samples_run1.0/resources/images/HF2_LC1_hela_020420_30B_01-fmhw-pie.png
- 100_samples_run1.0/resources/images/HF2_LC1_hela_020420_30B_01-mass-deviation1.png
- 100_samples_run1.0/resources/images/HF2_LC1_hela_020420_30B_01-mass-deviation2.png
- 100_samples_run1.0/resources/images/HF2_LC1_hela_020420_30B_01-ms1-inject-vs-ret.png
[truncated: 1,071 more entries]
