# Supplementary material for: RawBeans: A Simple, Vendor-Independent, Raw-Data Quality-Control Tool
Source: J Proteome Res. 2021 Mar 4;20(4):2098–104. doi: 10.1021/acs.jproteome.0c00956 (PMC8041395; doi:10.1021/acs.jproteome.0c00956)
Supplement: Supplementary file 2 — pr0c00956_si_003.zip [file pr0c00956_si_003.zip › 100_samples_run1.0/HF2_LC1_hela_030620_01.json]

{
  "data": {
    "cls": "SampleQCData",
    "components_dict": {
      "charge_dist": {
        "cls": "ChargeDistComponent",
        "ms2_charge_state": [
          3.0,
          2.0,
          2.0,
          2.0,
          2.0,
          3.0,
          2.0,
          3.0,
          2.0,
          3.0,
          2.0,
          2.0,
          3.0,
          4.0,
          3.0,
          4.0,
          2.0,
          2.0,
          3.0,
          2.0,
          3.0,
          2.0,
          2.0,
          2.0,
          3.0,
          3.0,
          2.0,
          3.0,
          4.0,
          3.0,
          2.0,
          2.0,
          2.0,
          3.0,
          3.0,
          3.0,
          2.0,
          2.0,
          2.0,
          3.0,
          3.0,
          2.0,
          2.0,
          3.0,
          2.0,
          4.0,
          3.0,
          2.0,
          2.0,
          4.0,
          2.0,
          2.0,
          4.0,
          2.0,
          2.0,
          2.0,
          2.0,
          2.0,
          2.0,
          2.0,
          2.0,
          2.0,
          2.0,
          3.0,
          2.0,
          3.0,
          2.0,
          2.0,
          2.0,
          2.0,
          2.0,
          2.0,
          2.0,
          2.0,
          2.0,
          2.0,
          2.0,
          2.0,
          3.0,
          2.0,
          3.0,
          2.0,
          2.0,
          3.0,
          2.0,
          2.0,
          3.0,
          2.0,
          2.0,
          2.0,
          4.0,
          2.0,
          3.0,
          3.0,
          3.0,
          2.0,
          2.0,
          2.0,
          2.0,
          2.0,
          2.0,
          2.0,
          4.0,
          2.0,
          2.0,
          3.0,
          2.0,
          3.0,
          3.0,
          2.0,
          2.0,
          3.0,
          2.0,
          3.0,
          2.0,
          3.0,
          2.0,
          2.0,
          3.0,
          2.0,
          3.0,
          2.0,
          2.0,
          3.0,
          2.0,
          3.0,
          3.0,
          3.0,
          2.0,
          2.0,
          3.0,
          3.0,
          3.0,
          3.0,
          3.0,
          4.0,
          3.0,
          2.0,
          3.0,
          2.0,
          3.0,
          2.0,
          2.0,
          4.0,
          2.0,
          3.0,
          2.0,
          2.0,
          3.0,
          2.0,
          3.0,
          2.0,
          2.0,
          2.0,
          2.0,
          3.0,
          2.0,
          2.0,
          2.0,
          2.0,
          2.0,
          2.0,
          2.0,
          2.0,
          2.0,
          3.0,
          2.0,
          2.0,
          2.0,
          2.0,
          2.0,
          2.0,
          2.0,
          2.0,
          2.0,
          2.0,
          2.0,
          2.0,
          2.0,
          2.0,
          2.0,
          2.0,
          2.0,
          2.0,
          4.0,
          2.0,
          2.0,
          2.0,
          4.0,
          2.0,
          3.0,
          2.0,
          2.0,
          2.0,
          2.0,
          2.0,
          2.0,
          2.0,
          2.0,
          2.0,
          2.0,
          2.0,
          2.0,
          2.0,
          2.0,
          2.0,
          4.0,
          3.0,
          5.0,
          4.0,
          4.0,
          4.0,
          4.0,
          4.0,
          3.0,
          5.0,
          3.0,
          3.0,
          3.0,
          3.0,
          4.0,
          4.0,
          4.0,
          3.0,
          3.0,
          3.0,
          3.0,
          8.0,
          3.0,
          3.0,
          3.0,
          4.0,
          3.0,
          3.0,
          3.0,
          2.0,
          2.0,
          3.0,
          2.0,
          2.0,
          3.0,
          3.0,
          2.0,
          2.0,
          3.0,
          2.0,
          2.0,
          3.0,
          3.0,
          3.0,
          2.0,
          2.0,
          2.0,
          2.0,
          2.0,
          2.0,
          2.0,
          2.0,
          2.0,
          2.0,
          2.0,
          2.0,
          2.0,
          2.0,
          2.0,
          2.0,
          2.0,
          2.0,
          2.0,
          2.0,
          2.0,
          2.0,
          2.0,
          2.0,
          2.0,
          2.0,
          3.0,
          2.0,
          2.0,
          2.0,
          2.0,
          3.0,
          3.0,
          2.0,
          2.0,
          2.0,
          2.0,
          2.0,
          2.0,
          4.0,
          2.0,
          2.0,
          2.0,
          2.0,
          2.0,
          2.0,
          2.0,
          3.0,
          2.0,
          2.0,
          2.0,
          2.0,
          2.0,
          2.0,
          2.0,
          2.0,
          2.0,
          2.0,
          2.0,
          2.0,
          2.0,
          2.0,
          2.0,
          2.0,
          2.0,
          3.0,
          2.0,
          2.0,
          2.0,
          2.0,
          2.0,
          2.0,
          3.0,
          2.0,
          3.0,
          2.0,
          2.0,
          2.0,
          4.0,
          2.0,
          2.0,
          2.0,
          2.0,
          2.0,
          2.0,
          3.0,
          2.0,
          3.0,
          3.0,
          2.0,
          2.0,
          2.0,
          3.0,
          2.0,
          4.0,
          3.0,
          2.0,
          2.0,
          2.0,
          3.0,
          2.0,
          5.0,
          2.0,
          2.0,
          2.0,
          2.0,
          3.0,
          3.0,
          3.0,
          2.0,
          3.0,
          2.0,
          3.0,
          2.0,
          2.0,
          2.0,
          2.0,
          2.0,
          2.0,
          3.0,
          2.0,
          2.0,
          2.0,
          2.0,
          2.0,
          3.0,
          3.0,
          3.0,
          2.0,
          2.0,
          3.0,
          2.0,
          4.0,
          3.0,
          2.0,
          3.0,
          2.0,
          3.0,
          2.0,
          3.0,
          3.0,
          3.0,
          3.0,
          3.0,
          2.0,
          2.0,
          3.0,
          2.0,
          2.0,
          2.0,
          2.0,
          3.0,
          2.0,
          3.0,
          2.0,
          2.0,
          3.0,
          2.0,
          3.0,
          2.0,
          2.0,
          3.0,
          2.0,
          3.0,
          3.0,
          3.0,
          2.0,
          3.0,
          2.0,
          2.0,
          3.0,
          3.0,
          3.0,
          2.0,
          3.0,
          2.0,
          2.0,
          3.0,
          2.0,
          2.0,
          3.0,
          3.0,
          2.0,
          2.0,
          2.0,
          3.0,
          3.0,
          2.0,
          2.0,
          2.0,
          3.0,
          3.0,
          3.0,
          3.0,
          2.0,
          3.0,
          3.0,
          4.0,
          3.0,
          2.0,
          2.0,
          2.0,
          3.0,
          3.0,
          2.0,
          2.0,
          3.0,
          6.0,
          3.0,
          4.0,
          3.0,
          3.0,
          2.0,
          3.0,
          4.0,
          5.0,
          4.0,
          3.0
        ],
        "sample": "HF2_LC1_hela_030620_01"
      },
      "inject_time": {
        "cls": "MS2InjectTimeComponent",
        "ms2_inject": [
          60.0,
          60.0,
          60.0,
          60.0,
          60.0,
          60.0,
          60.0,
          60.0,
          60.0,
          60.0,
          60.0,
          60.0,
          60.0,
          60.0,
          60.0,
          60.0,
          60.0,
          60.0,
          60.0,
          60.0,
          60.0,
          60.0,
          60.0,
          60.0,
          60.0,
          60.0,
          60.0,
          60.0,
          60.0,
          60.0,
          60.0,
          60.0,
          60.0,
          60.0,
          60.0,
          60.0,
          60.0,
          60.0,
          60.0,
          60.0,
          60.0,
          60.0,
          60.0,
          60.0,
          60.0,
          60.0,
          60.0,
          60.0,
          60.0,
          60.0,
          60.0,
          60.0,
          60.0,
          60.0,
          60.0,
          60.0,
          60.0,
          60.0,
          60.0,
          60.0,
          60.0,
          60.0,
          60.0,
          60.0,
          60.0,
          60.0,
          60.0,
          60.0,
          60.0,
          60.0,
          60.0,
          60.0,
          60.0,
          60.0,
          60.0,
          60.0,
          60.0,
          60.0,
          60.0,
          60.0,
          60.0,
          60.0,
          60.0,
          60.0,
          60.0,
          60.0,
          60.0,
          60.0,
          60.0,
          60.0,
          60.0,
          60.0,
          60.0,
          60.0,
          60.0,
          60.0,
          60.0,
          60.0,
          60.0,
          60.0,
          60.0,
          60.0,
          60.0,
          60.0,
          60.0,
          60.0,
          60.0,
          60.0,
          60.0,
          60.0,
          60.0,
          60.0,
          60.0,
          60.0,
          60.0,
          60.0,
          60.0,
          60.0,
          60.0,
          60.0,
          60.0,
          60.0,
          60.0,
          60.0,
          60.0,
          60.0,
          60.0,
          60.0,
          60.0,
          60.0,
          60.0,
          60.0,
          60.0,
          60.0,
          60.0,
          60.0,
          60.0,
          60.0,
          60.0,
          60.0,
          60.0,
          60.0,
          60.0,
          60.0,
          60.0,
          60.0,
          60.0,
          60.0,
          60.0,
          60.0,
          60.0,
          60.0,
          60.0,
          60.0,
          60.0,
          60.0,
          60.0,
          60.0,
          60.0,
          60.0,
          60.0,
          60.0,
          60.0,
          60.0,
          60.0,
          60.0,
          60.0,
          60.0,
          60.0,
          60.0,
          60.0,
          60.0,
          60.0,
          60.0,
          60.0,
          60.0,
          60.0,
          60.0,
          60.0,
          60.0,
          60.0,
          60.0,
          60.0,
          60.0,
          60.0,
          60.0,
          60.0,
          60.0,
          60.0,
          60.0,
          60.0,
          60.0,
          60.0,
          60.0,
          60.0,
          60.0,
          60.0,
          60.0,
          60.0,
          60.0,
          60.0,
          60.0,
          60.0,
          60.0,
          60.0,
          60.0,
          60.0,
          60.0,
          60.0,
          60.0,
          60.0,
          60.0,
          60.0,
          60.0,
          60.0,
          60.0,
          60.0,
          60.0,
          60.0,
          60.0,
          60.0,
          60.0,
          60.0,
          60.0,
          60.0,
          60.0,
          60.0,
          60.0,
          60.0,
          60.0,
          60.0,
          60.0,
          60.0,
          60.0,
          60.0,
          60.0,
          60.0,
          60.0,
          60.0,
          60.0,
          60.0,
          60.0,
          60.0,
          60.0,
          60.0,
          60.0,
          60.0,
          60.0,
          60.0,
          60.0,
          60.0,
          60.0,
          60.0,
          60.0,
          60.0,
          60.0,
          60.0,
          60.0,
          60.0,
          60.0,
          60.0,
          60.0,
          60.0,
          60.0,
          60.0,
          60.0,
          60.0,
          60.0,
          60.0,
          60.0,
          60.0,
          60.0,
          60.0,
          60.0,
          60.0,
          60.0,
          60.0,
          60.0,
          60.0,
          60.0,
          60.0,
          60.0,
          60.0,
          60.0,
          60.0,
          60.0,
          60.0,
          60.0,
          60.0,
          60.0,
          60.0,
          60.0,
          60.0,
          60.0,
          60.0,
          60.0,
          60.0,
          60.0,
          60.0,
          60.0,
          60.0,
          60.0,
          60.0,
          60.0,
          60.0,
          60.0,
          60.0,
          60.0,
          60.0,
          60.0,
          60.0,
          60.0,
          60.0,
          60.0,
          60.0,
          60.0,
          60.0,
          60.0,
          60.0,
          60.0,
          60.0,
          60.0,
          60.0,
          60.0,
          60.0,
          60.0,
          60.0,
          60.0,
          60.0,
          60.0,
          60.0,
          60.0,
          60.0,
          60.0,
          60.0,
          60.0,
          60.0,
          60.0,
          60.0,
          60.0,
          60.0,
          60.0,
          60.0,
          60.0,
          60.0,
          60.0,
          60.0,
          60.0,
          60.0,
          60.0,
          60.0,
          60.0,
          60.0,
          60.0,
          60.0,
          60.0,
          60.0,
          60.0,
          60.0,
          60.0,
          60.0,
          60.0,
          60.0,
          60.0,
          60.0,
          60.0,
          60.0,
          60.0,
          60.0,
          60.0,
          60.0,
          60.0,
          60.0,
          60.0,
          60.0,
          60.0,
          60.0,
          60.0,
          60.0,
          60.0,
          60.0,
          60.0,
          60.0,
          60.0,
          60.0,
          60.0,
          60.0,
          60.0,
          60.0,
          60.0,
          60.0,
          60.0,
          60.0,
          60.0,
          60.0,
          60.0,
          60.0,
          60.0,
          60.0,
          60.0,
          60.0,
          60.0,
          60.0,
          60.0,
          60.0,
          60.0,
          60.0,
          60.0,
          60.0,
          60.0,
          60.0,
          60.0,
          60.0,
          60.0,
          60.0,
          60.0,
          60.0,
          60.0,
          60.0,
          60.0,
          60.0,
          60.0,
          60.0,
          60.0,
          60.0,
          60.0,
          60.0,
          60.0,
          60.0,
          60.0,
          60.0,
          60.0,
          60.0,
          60.0,
          60.0,
          60.0,
          60.0,
          60.0,
          60.0,
          60.0,
          60.0,
          60.0,
          60.0,
          60.0,
          60.0,
          60.0,
          60.0,
          60.0,
          60.0,
          60.0,
          60.0,
          60.0,
          60.0,
          60.0,
          60.0,
          60.0,
          60.0,
          60.0,
          60.0,
          60.0,
          60.0,
          60.0,
          60.0,
          60.0,
          60.0,
          60.0,
          60.0,
          60.0
        ],
        "sample": "HF2_LC1_hela_030620_01"
      },
      "inject_vs_ret": {
        "cls": "InjectVsRetComponent",
        "ms1_inject": [
          60.0,
          60.0,
          60.0,
          60.0,
          60.0,
          60.0,
          60.0,
          60.0,
          60.0,
          60.0,
          60.0,
          60.0,
          60.0,
          60.0,
          60.0,
          60.0,
          60.0,
          60.0,
          60.0,
          60.0,
          60.0,
          60.0,
          60.0,
          60.0,
          60.0,
          60.0,
          60.0,
          60.0,
          60.0,
          60.0,
          60.0,
          60.0,
          60.0,
          60.0,
          60.0,
          60.0,
          60.0,
          60.0,
          60.0,
          60.0,
          60.0,
          60.0,
          60.0,
          60.0,
          60.0,
          60.0,
          60.0,
          60.0,
          60.0,
          60.0,
          60.0,
          60.0,
          60.0,
          60.0,
          60.0,
          60.0,
          60.0,
          60.0,
          60.0,
          60.0,
          60.0,
          60.0,
          60.0,
          60.0,
          60.0,
          60.0,
          60.0,
          60.0,
          60.0,
          60.0,
          60.0,
          60.0,
          60.0,
          60.0,
          60.0,
          60.0,
          60.0,
          60.0,
          60.0,
          60.0,
          60.0,
          60.0,
          60.0,
          60.0,
          60.0,
          60.0,
          60.0,
          60.0,
          60.0,
          60.0,
          60.0,
          60.0,
          60.0,
          60.0,
          60.0,
          60.0,
          60.0,
          60.0,
          60.0,
          60.0,
          60.0,
          60.0,
          60.0,
          60.0,
          60.0,
          60.0,
          60.0,
          60.0,
          60.0,
          60.0,
          60.0,
          60.0,
          60.0,
          60.0,
          60.0,
          60.0,
          60.0,
          60.0,
          60.0,
          60.0,
          60.0,
          60.0,
          60.0,
          60.0,
          60.0,
          60.0,
          60.0,
          60.0,
          60.0,
          60.0,
          60.0,
          60.0,
          60.0,
          60.0,
          60.0,
          60.0,
          60.0,
          60.0,
          60.0,
          60.0,
          60.0,
          60.0,
          60.0,
          60.0,
          60.0,
          60.0,
          60.0,
          60.0,
          60.0,
          60.0,
          60.0,
          60.0,
          60.0,
          60.0,
          60.0,
          60.0,
          60.0,
          60.0,
          60.0,
          60.0,
          60.0,
          60.0,
          60.0,
          60.0,
          60.0,
          60.0,
          60.0,
          60.0,
          60.0,
          60.0,
          60.0,
          60.0,
          60.0,
          60.0,
          60.0,
          60.0,
          60.0,
          60.0,
          60.0,
          60.0,
          60.0,
          60.0,
          60.0,
          60.0,
          60.0,
          60.0,
          60.0,
          60.0,
          60.0,
          60.0,
          60.0,
          60.0,
          60.0,
          60.0,
          60.0,
          60.0,
          60.0,
          60.0,
          60.0,
          60.0,
          60.0,
          60.0,
          60.0,
          60.0,
          60.0,
          60.0,
          60.0,
          60.0,
          60.0,
          60.0,
          60.0,
          60.0,
          60.0,
          60.0,
          60.0,
          60.0,
          60.0,
          60.0,
          60.0,
          60.0,
          60.0,
          60.0,
          60.0,
          60.0,
          60.0,
          60.0,
          60.0,
          60.0,
          60.0,
          60.0,
          60.0,
          60.0,
          60.0,
          60.0,
          60.0,
          60.0,
          60.0,
          60.0,
          60.0,
          60.0,
          60.0,
          60.0,
          60.0,
          60.0,
          60.0,
          60.0,
          60.0,
          60.0,
          60.0,
          60.0,
          60.0,
          60.0,
          60.0,
          60.0,
          60.0,
          60.0,
          60.0,
          60.0,
          60.0,
          60.0,
          60.0,
          60.0,
          60.0,
          60.0,
          60.0,
          60.0,
          60.0,
          60.0,
          60.0,
          60.0,
          60.0,
          60.0,
          60.0,
          60.0,
          60.0,
          60.0,
          60.0,
          60.0,
          60.0,
          60.0,
          60.0,
          60.0,
          60.0,
          60.0,
          60.0,
          60.0,
          60.0,
          60.0,
          60.0,
          60.0,
          60.0,
          60.0,
          60.0,
          60.0,
          60.0,
          60.0,
          60.0,
          60.0,
          60.0,
          60.0,
          60.0,
          60.0,
          60.0,
          60.0,
          60.0,
          60.0,
          60.0,
          60.0,
          60.0,
          60.0,
          60.0,
          60.0,
          60.0,
          60.0,
          60.0,
          60.0,
          60.0,
          60.0,
          60.0,
          60.0,
          60.0,
          60.0,
          60.0,
          60.0,
          60.0,
          60.0,
          60.0,
          60.0,
          60.0,
          60.0,
          60.0,
          60.0,
          60.0,
          60.0,
          60.0,
          60.0,
          60.0,
          60.0,
          60.0,
          60.0,
          60.0,
          60.0,
          60.0,
          60.0,
          60.0,
          60.0,
          60.0,
          60.0,
          60.0,
          60.0,
          60.0,
          60.0,
          60.0,
          60.0,
          60.0,
          60.0,
          60.0,
          60.0,
          60.0,
          60.0,
          60.0,
          60.0,
          60.0,
          60.0,
          60.0,
          60.0,
          60.0,
          60.0,
          60.0,
          60.0,
          60.0,
          60.0,
          60.0,
          60.0,
          60.0,
          60.0,
          60.0,
          60.0,
          60.0,
          60.0,
          60.0,
          60.0,
          60.0,
          60.0,
          60.0,
          60.0,
          60.0,
          60.0,
          60.0,
          60.0,
          60.0,
          60.0,
          60.0,
          60.0,
          60.0,
          60.0,
          60.0,
          60.0,
          60.0,
          60.0,
          60.0,
          60.0,
          60.0,
          60.0,
          60.0,
          60.0,
          60.0,
          60.0,
          60.0,
          60.0,
          60.0,
          60.0,
          60.0,
          60.0,
          60.0,
          60.0,
          60.0,
          60.0,
          60.0,
          60.0,
          60.0,
          60.0,
          60.0,
          60.0,
          60.0,
          60.0,
          60.0,
          60.0,
          60.0,
          60.0,
          60.0,
          60.0,
          60.0,
          60.0,
          60.0,
          60.0,
          60.0,
          60.0,
          60.0,
          60.0,
          60.0,
          60.0,
          60.0,
          60.0,
          60.0,
          60.0,
          60.0,
          60.0,
          60.0,
          60.0,
          60.0,
          60.0,
          60.0,
          60.0,
          60.0,
          60.0,
          60.0,
          60.0,
          60.0,
          60.0,
          60.0,
          60.0,
          60.0,
          60.0,
          60.0,
          60.0,
          60.0,
          60.0,
          60.0,
          60.0,
          60.0,
          60.0,
          60.0,
          60.0,
          60.0,
          60.0,
          60.0,
          60.0,
          60.0,
          60.0,
          60.0,
          60.0,
          60.0,
          60.0,
          60.0,
          60.0,
          60.0,
          60.0,
          60.0,
          60.0,
          60.0,
          60.0,
          60.0,
          60.0,
          60.0,
          60.0,
          60.0,
          60.0,
          60.0,
          60.0,
          60.0,
          60.0,
          60.0,
          60.0,
          60.0,
          60.0,
          60.0,
          60.0,
          60.0,
          60.0,
          60.0,
          60.0,
          60.0,
          60.0,
          60.0,
          60.0,
          60.0,
          60.0,
          60.0,
          60.0,
          60.0,
          60.0,
          60.0,
          60.0,
          60.0,
          60.0,
          60.0,
          60.0,
          60.0,
          60.0,
          45.828,
          34.77,
          17.614,
          43.82,
          60.0,
          60.0,
          60.0,
          60.0,
          60.0,
          60.0,
          60.0,
          60.0,
          60.0,
          60.0,
          60.0,
          60.0,
          60.0,
          60.0,
          60.0,
          60.0,
          60.0,
          60.0,
          60.0,
          60.0,
          60.0,
          60.0,
          60.0,
          60.0,
          60.0,
          60.0,
          60.0,
          60.0,
          60.0,
          60.0,
          60.0,
          60.0,
          60.0,
          60.0,
          60.0,
          60.0,
          60.0,
          60.0,
          60.0,
          60.0,
          60.0,
          60.0,
          60.0,
          60.0,
          60.0,
          60.0,
          60.0,
          60.0,
          60.0,
          60.0,
          60.0,
          60.0,
          60.0,
          60.0,
          60.0,
          60.0,
          60.0,
          60.0,
          60.0,
          60.0,
          60.0,
          60.0,
          60.0,
          60.0,
          60.0,
          60.0,
          60.0,
          60.0,
          60.0,
          60.0,
          60.0,
          60.0,
          60.0,
          60.0,
          60.0,
          60.0,
          60.0,
          60.0,
          60.0,
          60.0,
          60.0,
          60.0,
          60.0,
          60.0,
          60.0,
          60.0,
          60.0,
          60.0,
          60.0,
          60.0,
          60.0,
          60.0,
          60.0,
          60.0,
          60.0,
          60.0,
          60.0,
          60.0,
          60.0,
          60.0,
          60.0,
          60.0,
          60.0,
          60.0,
          60.0,
          60.0,
          60.0,
          60.0,
          60.0,
          60.0,
          60.0,
          60.0,
          60.0,
          60.0,
          60.0,
          60.0,
          60.0,
          60.0,
          60.0,
          60.0,
          60.0,
          60.0,
          60.0,
          60.0,
          60.0,
          60.0,
          60.0,
          60.0,
          60.0,
          60.0,
          60.0,
          60.0,
          60.0,
          60.0,
          60.0,
          60.0,
          60.0,
          60.0,
          60.0,
          60.0,
          60.0,
          60.0,
          60.0,
          60.0,
          60.0,
          60.0,
          60.0,
          60.0,
          60.0,
          60.0,
          60.0,
          60.0,
          60.0,
          60.0,
          60.0,
          60.0,
          60.0,
          60.0,
          60.0,
          60.0,
          60.0,
          60.0,
          60.0,
          60.0,
          60.0,
          60.0,
          60.0,
          60.0,
          60.0,
          60.0,
          60.0,
          60.0,
          60.0,
          60.0,
          60.0,
          60.0,
          60.0,
          60.0,
          60.0,
          60.0,
          60.0,
          60.0,
          60.0,
          60.0,
          60.0,
          60.0,
          60.0,
          60.0,
          60.0,
          60.0,
          60.0,
          60.0,
          60.0,
          60.0,
          60.0,
          60.0,
          60.0,
          60.0,
          60.0,
          60.0,
          60.0,
          60.0,
          60.0,
          60.0,
          60.0,
          60.0,
          60.0,
          60.0,
          60.0,
          60.0,
          60.0,
          60.0,
          60.0,
          60.0,
          60.0,
          60.0,
          60.0,
          60.0,
          60.0,
          60.0,
          60.0,
          60.0,
          60.0,
          60.0,
          60.0,
          60.0,
          60.0,
          60.0,
          60.0,
          60.0,
          60.0,
          60.0,
          60.0,
          60.0,
          60.0,
          60.0,
          60.0,
          60.0,
          60.0,
          60.0,
          60.0,
          60.0,
          60.0,
          60.0,
          60.0,
          60.0,
          60.0,
          60.0,
          60.0,
          60.0,
          60.0,
          60.0,
          60.0,
          60.0,
          60.0,
          60.0,
          60.0,
          60.0,
          60.0,
          60.0,
          60.0,
          60.0,
          60.0,
          60.0,
          60.0,
          60.0,
          60.0,
          60.0,
          60.0,
          60.0,
          60.0,
          60.0,
          60.0,
          60.0,
          60.0,
          60.0,
          60.0,
          60.0,
          60.0,
          60.0,
          60.0,
          60.0,
          60.0,
          60.0,
          60.0,
          60.0,
          60.0,
          60.0,
          60.0,
          60.0,
          60.0,
          60.0,
          60.0,
          60.0,
          60.0,
          60.0,
          60.0,
          60.0,
          60.0,
          60.0,
          60.0,
          60.0,
          60.0,
          60.0,
          60.0,
          60.0,
          60.0,
          60.0,
          60.0,
          60.0,
          60.0,
          60.0,
          60.0,
          60.0,
          60.0,
          60.0,
          60.0,
          60.0,
          60.0,
          60.0,
          60.0,
          60.0,
          60.0,
          60.0,
          60.0,
          60.0,
          60.0,
          60.0,
          60.0,
          60.0,
          60.0,
          60.0,
          60.0,
          60.0,
          60.0,
          60.0,
          60.0,
          60.0,
          60.0,
          60.0,
          60.0,
          60.0,
          60.0,
          60.0,
          60.0,
          60.0,
          60.0,
          60.0,
          60.0,
          60.0,
          60.0,
          60.0,
          60.0,
          60.0,
          60.0,
          60.0,
          60.0,
          60.0,
          60.0,
          60.0,
          60.0,
          60.0,
          60.0,
          60.0,
          60.0,
          60.0,
          60.0,
          60.0,
          60.0,
          60.0,
          60.0,
          60.0,
          60.0,
          60.0,
          60.0,
          60.0,
          60.0,
          60.0,
          60.0,
          60.0,
          60.0,
          60.0,
          60.0,
          60.0,
          60.0,
          60.0,
          60.0,
          60.0,
          60.0,
          60.0,
          60.0,
          60.0,
          60.0,
          60.0,
          60.0,
          60.0,
          60.0,
          60.0,
          60.0,
          60.0,
          60.0,
          60.0,
          60.0,
          60.0,
          60.0,
          60.0,
          60.0,
          60.0,
          60.0,
          60.0,
          60.0,
          60.0,
          60.0,
          60.0,
          60.0,
          60.0,
          60.0,
          60.0,
          60.0,
          60.0,
          60.0,
          60.0,
          60.0,
          60.0,
          60.0,
          60.0,
          60.0,
          60.0,
          60.0,
          60.0,
          60.0,
          60.0,
          60.0,
          60.0,
          60.0,
          60.0,
          60.0,
          60.0,
          60.0,
          60.0,
          60.0,
          60.0,
          60.0,
          60.0,
          60.0,
          60.0,
          60.0,
          60.0,
          60.0,
          60.0,
          60.0,
          60.0,
          60.0,
          60.0,
          60.0,
          60.0,
          60.0,
          60.0,
          60.0,
          60.0,
          60.0,
          60.0,
          60.0,
          60.0,
          60.0,
          60.0,
          60.0,
          60.0,
          60.0,
          60.0,
          60.0,
          60.0,
          60.0,
          60.0,
          60.0,
          60.0,
          60.0,
          60.0,
          60.0,
          60.0,
          60.0,
          60.0,
          60.0,
          60.0,
          60.0,
          60.0,
          60.0,
          60.0,
          60.0,
          60.0,
          60.0,
          60.0,
          60.0,
          60.0,
          60.0,
          60.0,
          60.0,
          60.0,
          60.0,
          60.0,
          60.0,
          60.0,
          60.0,
          60.0,
          60.0,
          60.0,
          60.0,
          60.0,
          60.0,
          60.0,
          60.0,
          60.0,
          60.0,
          60.0,
          60.0,
          60.0,
          60.0,
          60.0,
          60.0,
          60.0,
          60.0,
          60.0,
          60.0,
          60.0,
          60.0,
          60.0,
          60.0,
          60.0,
          60.0,
          60.0,
          60.0,
          60.0,
          60.0,
          60.0,
          60.0,
          60.0,
          60.0,
          60.0,
          60.0,
          60.0,
          60.0,
          60.0,
          60.0,
          60.0,
          60.0,
          60.0,
          60.0,
          60.0,
          60.0,
          60.0,
          60.0,
          60.0,
          60.0,
          60.0,
          60.0,
          60.0,
          60.0,
          60.0,
          60.0,
          60.0,
          60.0,
          60.0,
          60.0,
          60.0,
          60.0,
          60.0,
          60.0,
          60.0,
          60.0,
          60.0,
          60.0,
          60.0,
          60.0,
          60.0,
          60.0,
          60.0,
          60.0,
          60.0,
          60.0,
          60.0,
          60.0,
          60.0,
          60.0,
          60.0,
          60.0,
          60.0,
          60.0,
          60.0,
          60.0,
          60.0,
          60.0,
          60.0,
          60.0,
          60.0,
          60.0,
          60.0,
          60.0,
          60.0,
          60.0,
          60.0,
          60.0,
          60.0,
          60.0,
          60.0,
          60.0,
          60.0,
          60.0,
          60.0,
          60.0,
          60.0,
          60.0,
          60.0,
          60.0,
          60.0,
          60.0,
          60.0,
          60.0,
          60.0,
          60.0,
          60.0,
          60.0,
          60.0,
          60.0,
          60.0,
          60.0,
          60.0,
          60.0,
          60.0,
          60.0,
          60.0,
          60.0,
          60.0,
          60.0,
          60.0,
          60.0,
          60.0,
          60.0,
          60.0,
          60.0,
          60.0,
          60.0,
          60.0,
          60.0,
          60.0,
          60.0,
          60.0,
          60.0,
          60.0,
          60.0,
          60.0,
          60.0,
          60.0,
          60.0,
          60.0,
          60.0,
          60.0,
          60.0,
          60.0,
          60.0,
          60.0,
          60.0,
          60.0,
          60.0,
          60.0,
          60.0,
          60.0,
          60.0,
          60.0,
          60.0,
          60.0,
          60.0,
          60.0,
          60.0,
          60.0,
          60.0,
          60.0,
          60.0,
          60.0,
          60.0,
          60.0,
          60.0,
          60.0,
          60.0,
          60.0,
          60.0,
          60.0,
          60.0,
          60.0,
          60.0,
          60.0,
          60.0,
          60.0,
          60.0,
          60.0,
          60.0,
          60.0,
          60.0,
          60.0,
          60.0,
          60.0,
          60.0,
          60.0,
          60.0,
          60.0,
          60.0,
          60.0,
          60.0,
          60.0,
          60.0,
          60.0,
          60.0,
          60.0,
          60.0,
          60.0,
          60.0,
          60.0,
          60.0,
          60.0,
          60.0,
          60.0,
          60.0,
          60.0,
          60.0,
          60.0,
          60.0,
          60.0,
          60.0,
          60.0,
          60.0,
          60.0,
          60.0,
          60.0,
          60.0,
          60.0,
          60.0,
          60.0,
          60.0,
          60.0,
          60.0,
          60.0,
          60.0,
          60.0,
          60.0,
          60.0,
          60.0,
          60.0,
          60.0,
          60.0,
          60.0,
          60.0,
          60.0,
          60.0,
          60.0,
          60.0,
          60.0,
          60.0,
          60.0,
          60.0,
          60.0,
          60.0,
          60.0,
          60.0,
          60.0,
          60.0,
          60.0,
          60.0,
          60.0,
          60.0,
          60.0,
          60.0,
          60.0,
          60.0,
          60.0,
          60.0,
          60.0,
          60.0,
          60.0,
          60.0,
          60.0,
          60.0,
          60.0,
          60.0,
          60.0,
          60.0,
          60.0,
          60.0,
          60.0,
          60.0,
          60.0,
          60.0,
          60.0,
          60.0,
          60.0,
          60.0,
          60.0,
          60.0,
          60.0,
          60.0,
          60.0,
          60.0,
          60.0,
          60.0,
          60.0,
          60.0,
          60.0,
          60.0,
          60.0,
          60.0,
          60.0,
          60.0,
          60.0,
          60.0,
          60.0,
          60.0,
          60.0,
          60.0,
          60.0,
          60.0,
          60.0,
          60.0,
          60.0,
          60.0,
          60.0,
          60.0,
          60.0,
          60.0,
          60.0,
          60.0,
          60.0,
          60.0,
          60.0,
          60.0,
          60.0,
          60.0,
          60.0,
          60.0,
          60.0,
          60.0,
          60.0,
          60.0,
          60.0,
          60.0,
          60.0,
          60.0,
          60.0,
          60.0,
          60.0,
          60.0,
          60.0,
          60.0,
          60.0,
          60.0,
          60.0,
          60.0,
          60.0,
          60.0,
          60.0,
          60.0,
          60.0,
          60.0,
          60.0,
          60.0,
          60.0,
          60.0,
          60.0,
          60.0,
          60.0,
          60.0,
          60.0,
          60.0,
          60.0,
          60.0,
          60.0,
          60.0,
          60.0,
          60.0,
          60.0,
          60.0,
          60.0,
          60.0,
          60.0,
          60.0,
          60.0,
          60.0,
          60.0,
          60.0,
          60.0,
          60.0,
          60.0,
          60.0,
          60.0,
          60.0,
          60.0,
          60.0,
          60.0,
          60.0,
          60.0,
          60.0,
          60.0,
          60.0,
          60.0,
          60.0,
          60.0,
          60.0,
          60.0,
          60.0,
          60.0,
          60.0,
          60.0,
          60.0,
          60.0,
          60.0,
          60.0,
          60.0,
          60.0,
          60.0,
          60.0,
          60.0,
          60.0,
          60.0,
          60.0,
          60.0,
          60.0,
          60.0,
          60.0,
          60.0,
          60.0,
          60.0,
          60.0,
          60.0,
          60.0,
          60.0,
          60.0,
          60.0,
          60.0,
          60.0,
          60.0,
          60.0,
          60.0,
          60.0,
          60.0,
          60.0,
          60.0,
          60.0,
          60.0,
          60.0,
          60.0,
          60.0,
          60.0,
          60.0,
          60.0,
          60.0,
          60.0,
          60.0,
          60.0,
          60.0,
          60.0,
          60.0,
          60.0,
          60.0,
          60.0,
          60.0,
          60.0,
          60.0,
          60.0,
          60.0,
          60.0,
          60.0,
          60.0,
          60.0,
          60.0,
          60.0,
          60.0,
          60.0,
          60.0,
          60.0,
          60.0,
          60.0,
          60.0,
          60.0,
          60.0,
          60.0,
          60.0,
          60.0,
          60.0,
          60.0,
          60.0,
          60.0,
          60.0,
          60.0,
          60.0,
          60.0,
          60.0,
          60.0,
          60.0,
          60.0,
          60.0,
          60.0,
          60.0,
          60.0,
          60.0,
          60.0,
          60.0,
          60.0,
          60.0,
          60.0,
          60.0,
          60.0,
          60.0,
          60.0,
          60.0,
          60.0,
          60.0,
          60.0,
          60.0,
          60.0,
          60.0,
          60.0,
          60.0,
          60.0,
          60.0,
          60.0,
          60.0,
          60.0,
          60.0,
          60.0,
          60.0,
          60.0,
          60.0,
          60.0,
          60.0,
          60.0,
          60.0,
          60.0,
          60.0,
          60.0,
          60.0,
          60.0,
          60.0,
          60.0,
          60.0,
          60.0,
          60.0,
          60.0,
          60.0,
          60.0,
          60.0,
          60.0,
          60.0,
          60.0,
          60.0,
          60.0,
          60.0,
          60.0,
          60.0,
          60.0,
          60.0,
          60.0,
          60.0,
          60.0,
          60.0,
          60.0,
          60.0,
          60.0,
          60.0,
          60.0,
          60.0,
          60.0,
          60.0,
          60.0,
          60.0,
          60.0,
          60.0,
          60.0,
          60.0,
          60.0,
          60.0,
          60.0,
          60.0,
          60.0,
          60.0,
          60.0,
          60.0,
          60.0,
          60.0,
          60.0,
          60.0,
          60.0,
          60.0,
          60.0,
          60.0,
          60.0,
          60.0,
          60.0,
          60.0,
          60.0,
          60.0,
          60.0,
          60.0,
          60.0,
          60.0,
          60.0,
          60.0,
          60.0,
          60.0,
          60.0,
          60.0,
          60.0,
          60.0,
          60.0,
          60.0,
          60.0,
          60.0,
          60.0,
          60.0,
          60.0,
          60.0,
          60.0,
          60.0,
          60.0,
          60.0,
          60.0,
          60.0,
          60.0,
          60.0,
          60.0,
          60.0,
          60.0,
          60.0,
          60.0,
          60.0,
          60.0,
          60.0,
          60.0,
          60.0,
          60.0,
          60.0,
          60.0,
          60.0,
          60.0,
          60.0,
          60.0,
          60.0,
          60.0,
          60.0,
          60.0,
          60.0,
          60.0,
          60.0,
          60.0,
          60.0,
          60.0,
          60.0,
          60.0,
          60.0,
          60.0,
          60.0,
          60.0,
          60.0,
          60.0,
          60.0,
          60.0,
          60.0,
          60.0,
          60.0,
          60.0,
          60.0,
          60.0,
          60.0,
          60.0,
          60.0,
          60.0,
          60.0,
          60.0,
          60.0,
          60.0,
          60.0,
          60.0,
          60.0,
          60.0,
          60.0,
          60.0,
          60.0,
          60.0,
          60.0,
          60.0,
          60.0,
          60.0,
          60.0,
          60.0,
          60.0,
          60.0,
          60.0,
          60.0,
          60.0,
          60.0,
          60.0,
          60.0,
          60.0,
          60.0,
          60.0,
          60.0,
          60.0,
          60.0,
          60.0,
          60.0,
          60.0,
          60.0,
          60.0,
          60.0,
          60.0,
          60.0,
          60.0,
          60.0,
          60.0,
          60.0,
          60.0,
          60.0,
          60.0,
          60.0,
          60.0,
          60.0,
          60.0,
          60.0,
          60.0,
          60.0,
          60.0,
          60.0,
          60.0,
          60.0,
          60.0,
          60.0,
          60.0,
          60.0,
          60.0,
          60.0,
          60.0,
          60.0,
          60.0,
          60.0,
          60.0,
          60.0,
          60.0,
          60.0,
          60.0,
          60.0,
          60.0,
          60.0,
          60.0,
          60.0,
          60.0,
          60.0,
          60.0,
          60.0,
          60.0,
          60.0,
          60.0,
          60.0,
          60.0,
          60.0,
          60.0,
          60.0,
          60.0,
          60.0,
          60.0,
          60.0,
          60.0,
          60.0,
          60.0,
          60.0,
          60.0,
          60.0,
          60.0,
          60.0,
          60.0,
          60.0,
          60.0,
          60.0,
          60.0,
          60.0,
          60.0,
          60.0,
          60.0,
          60.0,
          60.0,
          60.0,
          60.0,
          60.0,
          60.0,
          60.0,
          60.0,
          60.0,
          60.0,
          60.0,
          60.0,
          60.0,
          60.0,
          60.0,
          60.0,
          60.0,
          60.0,
          60.0,
          60.0,
          60.0,
          60.0,
          60.0,
          60.0,
          60.0,
          60.0,
          60.0,
          60.0,
          60.0,
          60.0,
          60.0,
          60.0,
          60.0,
          60.0,
          60.0,
          60.0,
          60.0,
          60.0,
          60.0,
          60.0,
          60.0,
          60.0,
          60.0,
          60.0,
          60.0,
          60.0,
          60.0,
          60.0,
          60.0,
          60.0,
          60.0,
          60.0,
          60.0,
          60.0,
          60.0,
          60.0,
          60.0,
          60.0,
          60.0,
          60.0,
          60.0,
          60.0,
          60.0,
          60.0,
          60.0,
          60.0,
          60.0,
          60.0,
          60.0,
          60.0,
          60.0,
          60.0,
          60.0,
          60.0,
          60.0,
          60.0,
          60.0,
          60.0,
          60.0,
          60.0,
          60.0,
          60.0,
          60.0,
          60.0,
          60.0,
          60.0,
          60.0,
          60.0,
          60.0,
          60.0,
          60.0,
          60.0,
          60.0,
          60.0,
          60.0,
          60.0,
          60.0,
          60.0,
          60.0,
          60.0,
          60.0,
          60.0,
          60.0,
          60.0,
          60.0,
          60.0,
          60.0,
          60.0,
          60.0,
          60.0,
          60.0,
          60.0,
          60.0,
          60.0,
          60.0,
          60.0,
          60.0,
          60.0,
          60.0,
          60.0,
          60.0,
          60.0,
          60.0,
          60.0,
          60.0,
          60.0,
          60.0,
          60.0,
          60.0,
          60.0,
          60.0,
          60.0,
          60.0,
          60.0,
          60.0,
          60.0,
          60.0,
          60.0,
          60.0,
          60.0,
          60.0,
          60.0,
          60.0,
          60.0,
          60.0,
          60.0,
          60.0,
          60.0,
          60.0,
          60.0,
          60.0,
          60.0,
          60.0,
          60.0,
          60.0,
          60.0,
          60.0,
          60.0,
          60.0,
          60.0,
          60.0,
          60.0,
          60.0,
          60.0,
          60.0,
          60.0,
          60.0,
          60.0,
          60.0,
          60.0,
          60.0,
          60.0,
          60.0,
          60.0,
          60.0,
          60.0,
          60.0,
          60.0,
          60.0,
          60.0,
          60.0,
          60.0,
          60.0,
          60.0,
          60.0,
          60.0,
          60.0,
          60.0,
          60.0,
          60.0,
          60.0,
          60.0,
          60.0,
          60.0,
          60.0,
          60.0,
          60.0,
          60.0,
          60.0,
          60.0,
          60.0,
          60.0,
          60.0,
          60.0,
          60.0,
          60.0,
          60.0,
          60.0,
          60.0,
          60.0,
          60.0,
          60.0,
          60.0,
          60.0,
          60.0,
          60.0,
          60.0,
          60.0,
          60.0,
          60.0,
          60.0,
          60.0,
          60.0,
          60.0,
          60.0,
          60.0,
          60.0,
          60.0,
          60.0,
          60.0,
          60.0,
          60.0,
          60.0,
          60.0,
          60.0,
          60.0,
          60.0,
          60.0,
          60.0,
          60.0,
          60.0,
          60.0,
          60.0,
          60.0,
          60.0,
          60.0,
          60.0,
          60.0,
          60.0,
          60.0,
          60.0,
          60.0,
          60.0,
          60.0,
          60.0,
          60.0,
          60.0,
          60.0,
          60.0,
          60.0,
          60.0,
          60.0,
          60.0,
          60.0,
          60.0,
          60.0,
          60.0,
          60.0,
          60.0,
          60.0,
          60.0,
          60.0,
          60.0,
          60.0,
          60.0,
          60.0,
          60.0,
          60.0,
          60.0,
          60.0,
          60.0,
          60.0,
          60.0,
          60.0,
          60.0,
          60.0,
          60.0,
          60.0,
          60.0,
          60.0,
          60.0,
          60.0,
          60.0,
          60.0,
          60.0,
          60.0,
          60.0,
          60.0,
          60.0,
          60.0,
          60.0,
          60.0,
          60.0,
          60.0,
          60.0,
          60.0,
          60.0,
          60.0,
          60.0,
          60.0,
          60.0,
          60.0,
          60.0,
          60.0,
          60.0,
          60.0,
          60.0,
          60.0,
          60.0,
          60.0,
          60.0,
          60.0,
          60.0,
          60.0,
          60.0,
          60.0,
          60.0,
          60.0,
          60.0,
          60.0,
          60.0,
          60.0,
          60.0,
          60.0,
          60.0,
          60.0,
          60.0,
          60.0,
          60.0,
          60.0,
          60.0,
          60.0,
          60.0,
          60.0,
          60.0,
          60.0,
          60.0,
          60.0,
          60.0,
          60.0,
          60.0,
          60.0,
          60.0,
          60.0,
          60.0,
          60.0,
          60.0,
          60.0,
          60.0,
          60.0,
          60.0,
          60.0,
          60.0,
          60.0,
          60.0,
          60.0,
          60.0,
          60.0,
          60.0,
          60.0,
          60.0,
          60.0,
          60.0,
          60.0,
          60.0,
          60.0,
          60.0,
          60.0,
          60.0,
          60.0,
          60.0,
          60.0,
          60.0,
          60.0,
          60.0,
          60.0,
          60.0,
          60.0,
          60.0,
          60.0,
          60.0,
          60.0,
          60.0,
          60.0,
          60.0,
          60.0,
          60.0,
          60.0,
          60.0,
          60.0,
          60.0,
          60.0,
          60.0,
          60.0,
          60.0,
          60.0,
          60.0,
          60.0,
          60.0,
          60.0,
          60.0,
          60.0,
          60.0,
          60.0,
          60.0,
          60.0,
          60.0,
          60.0,
          60.0,
          60.0,
          60.0,
          60.0,
          60.0,
          60.0,
          60.0,
          60.0,
          60.0,
          60.0,
          60.0,
          60.0,
          60.0,
          60.0,
          60.0,
          60.0,
          60.0,
          60.0,
          60.0,
          60.0,
          60.0,
          60.0,
          60.0,
          60.0,
          60.0,
          60.0,
          60.0,
          60.0,
          60.0,
          60.0,
          60.0,
          60.0,
          60.0,
          60.0,
          60.0,
          60.0,
          60.0,
          60.0,
          60.0,
          60.0,
          60.0,
          60.0,
          60.0,
          60.0,
          60.0,
          60.0,
          60.0,
          60.0,
          60.0,
          60.0,
          60.0,
          60.0,
          60.0,
          60.0,
          60.0,
          60.0,
          60.0,
          60.0,
          60.0,
          60.0,
          60.0,
          60.0,
          60.0,
          60.0,
          60.0,
          60.0,
          60.0,
          60.0,
          60.0,
          60.0,
          60.0,
          60.0,
          60.0,
          60.0,
          60.0,
          60.0,
          60.0,
          60.0,
          60.0,
          60.0,
          60.0,
          60.0,
          60.0,
          60.0,
          60.0,
          60.0,
          60.0,
          60.0,
          60.0,
          60.0,
          60.0,
          60.0,
          60.0,
          60.0,
          60.0,
          60.0,
          60.0,
          60.0,
          60.0,
          60.0,
          60.0,
          60.0,
          60.0,
          60.0,
          60.0,
          60.0,
          60.0,
          60.0,
          60.0,
          60.0,
          60.0,
          60.0,
          60.0,
          60.0,
          60.0,
          60.0,
          60.0,
          60.0,
          60.0,
          60.0,
          60.0,
          60.0,
          60.0,
          60.0,
          60.0,
          60.0,
          60.0,
          60.0,
          60.0,
          60.0,
          60.0,
          60.0,
          60.0,
          60.0,
          60.0,
          60.0,
          60.0,
          60.0,
          60.0,
          60.0,
          60.0,
          60.0,
          60.0,
          60.0,
          60.0,
          60.0,
          60.0,
          60.0,
          60.0,
          60.0,
          60.0,
          60.0,
          60.0,
          60.0,
          60.0,
          60.0,
          60.0,
          60.0,
          60.0,
          60.0,
          60.0,
          60.0,
          60.0,
          60.0,
          60.0,
          60.0,
          60.0,
          60.0,
          60.0,
          60.0,
          60.0,
          60.0,
          60.0,
          60.0,
          60.0,
          60.0,
          60.0,
          60.0,
          60.0,
          60.0,
          60.0,
          60.0,
          60.0,
          60.0,
          60.0,
          60.0,
          60.0,
          60.0,
          60.0,
          60.0,
          60.0,
          60.0,
          60.0,
          60.0,
          60.0,
          60.0,
          60.0,
          60.0,
          60.0,
          60.0,
          60.0,
          60.0,
          60.0,
          60.0,
          60.0,
          60.0,
          60.0,
          60.0,
          60.0,
          60.0,
          60.0,
          60.0,
          60.0,
          60.0,
          60.0,
          60.0,
          60.0,
          60.0,
          60.0,
          60.0,
          60.0,
          60.0,
          60.0,
          60.0,
          60.0,
          60.0,
          60.0,
          60.0,
          60.0,
          60.0,
          60.0,
          60.0,
          60.0,
          60.0,
          60.0,
          60.0,
          60.0,
          60.0,
          60.0,
          60.0,
          60.0,
          60.0,
          60.0,
          60.0,
          60.0,
          60.0,
          60.0,
          60.0,
          60.0,
          60.0,
          60.0,
          60.0,
          60.0,
          60.0,
          60.0,
          60.0,
          60.0,
          60.0,
          60.0,
          60.0,
          60.0,
          60.0,
          60.0,
          60.0,
          60.0,
          60.0,
          60.0,
          60.0,
          60.0,
          60.0,
          60.0,
          60.0,
          60.0,
          60.0,
          60.0,
          60.0,
          60.0,
          60.0,
          60.0,
          60.0,
          60.0,
          60.0,
          60.0,
          60.0,
          60.0,
          60.0,
          60.0,
          60.0,
          60.0,
          60.0,
          60.0,
          60.0,
          60.0,
          60.0,
          60.0,
          60.0,
          60.0,
          60.0,
          60.0,
          60.0,
          60.0,
          60.0,
          60.0,
          60.0,
          60.0,
          60.0,
          60.0,
          60.0,
          60.0,
          60.0,
          60.0,
          60.0,
          60.0,
          60.0,
          60.0,
          60.0,
          60.0,
          60.0,
          60.0,
          60.0,
          60.0,
          60.0,
          60.0,
          60.0,
          60.0,
          60.0,
          60.0,
          60.0,
          60.0,
          60.0,
          60.0,
          60.0,
          60.0,
          60.0,
          60.0,
          60.0,
          60.0,
          60.0,
          60.0,
          60.0,
          60.0,
          60.0,
          60.0,
          60.0,
          60.0,
          60.0,
          60.0,
          60.0,
          60.0,
          60.0,
          60.0,
          60.0,
          60.0,
          60.0,
          60.0,
          60.0,
          60.0,
          60.0,
          60.0,
          60.0,
          60.0,
          60.0,
          60.0,
          60.0,
          60.0,
          60.0,
          60.0,
          60.0,
          60.0,
          60.0,
          60.0,
          60.0,
          60.0,
          60.0,
          60.0,
          60.0,
          60.0,
          60.0,
          60.0,
          60.0,
          60.0,
          60.0,
          60.0,
          60.0,
          60.0,
          60.0,
          60.0,
          60.0,
          60.0,
          60.0,
          60.0,
          60.0,
          60.0,
          60.0,
          60.0,
          60.0,
          60.0,
          60.0,
          60.0,
          60.0,
          60.0,
          60.0,
          60.0,
          60.0,
          60.0,
          60.0,
          60.0,
          60.0,
          60.0,
          60.0,
          60.0,
          60.0,
          60.0,
          60.0,
          60.0,
          60.0,
          60.0,
          60.0,
          60.0,
          60.0,
          60.0,
          60.0,
          60.0,
          60.0,
          60.0,
          60.0,
          60.0,
          60.0,
          60.0,
          60.0,
          60.0,
          60.0,
          60.0,
          60.0,
          60.0,
          60.0,
          60.0,
          60.0,
          60.0,
          60.0,
          60.0,
          60.0,
          60.0,
          60.0,
          60.0,
          60.0,
          60.0,
          60.0,
          60.0,
          60.0,
          60.0,
          60.0,
          60.0,
          60.0,
          60.0,
          60.0,
          60.0,
          60.0,
          60.0,
          60.0,
          60.0,
          60.0,
          60.0,
          60.0,
          60.0,
          60.0,
          60.0,
          60.0,
          60.0,
          60.0,
          60.0,
          60.0,
          60.0,
          60.0,
          60.0,
          60.0,
          60.0,
          60.0,
          60.0,
          60.0,
          60.0,
          60.0,
          60.0,
          60.0,
          60.0,
          60.0,
          60.0,
          60.0,
          60.0,
          60.0,
          60.0,
          60.0,
          60.0,
          60.0,
          60.0,
          60.0,
          60.0,
          60.0,
          60.0,
          60.0,
          60.0,
          60.0,
          60.0,
          60.0,
          60.0,
          60.0,
          60.0,
          60.0,
          60.0,
          60.0,
          60.0,
          60.0,
          60.0,
          60.0,
          60.0,
          60.0,
          60.0,
          60.0,
          60.0,
          60.0,
          60.0,
          60.0,
          60.0,
          60.0,
          60.0,
          60.0,
          60.0,
          60.0,
          60.0,
          60.0,
          60.0,
          60.0,
          60.0,
          60.0,
          60.0,
          60.0,
          60.0,
          60.0,
          60.0,
          60.0,
          60.0,
          60.0,
          60.0,
          60.0,
          60.0,
          60.0,
          60.0,
          60.0,
          60.0,
          60.0,
          60.0,
          60.0,
          60.0,
          60.0,
          60.0,
          60.0,
          60.0,
          60.0,
          60.0,
          60.0,
          60.0,
          60.0,
          60.0,
          60.0,
          60.0,
          60.0,
          60.0,
          60.0,
          60.0,
          60.0,
          60.0,
          60.0,
          60.0,
          60.0,
          60.0,
          60.0,
          60.0,
          60.0,
          60.0,
          60.0,
          60.0,
          60.0,
          60.0,
          60.0,
          60.0,
          60.0,
          60.0,
          60.0,
          60.0,
          60.0,
          60.0,
          60.0,
          60.0,
          60.0,
          60.0,
          60.0,
          60.0,
          60.0,
          60.0,
          60.0,
          60.0,
          60.0,
          60.0,
          60.0,
          60.0,
          60.0,
          60.0,
          60.0,
          60.0,
          60.0,
          60.0,
          60.0,
          60.0,
          60.0,
          60.0,
          60.0,
          60.0,
          60.0,
          60.0,
          60.0,
          60.0,
          60.0,
          60.0,
          60.0,
          60.0,
          60.0,
          60.0,
          60.0,
          60.0,
          60.0,
          60.0,
          60.0,
          60.0,
          60.0,
          60.0,
          60.0,
          60.0,
          60.0,
          60.0,
          60.0,
          60.0,
          60.0,
          60.0,
          60.0,
          60.0,
          60.0,
          60.0,
          60.0,
          60.0,
          60.0,
          60.0,
          60.0,
          60.0,
          60.0,
          60.0,
          60.0,
          60.0,
          60.0,
          60.0,
          60.0,
          60.0,
          60.0,
          60.0,
          60.0,
          60.0,
          60.0,
          60.0,
          60.0,
          60.0,
          60.0,
          60.0,
          60.0,
          60.0,
          60.0,
          60.0,
          60.0,
          60.0,
          60.0,
          60.0,
          60.0,
          60.0,
          60.0,
          60.0,
          60.0,
          60.0,
          60.0,
          60.0,
          60.0,
          60.0,
          60.0,
          60.0,
          60.0,
          60.0,
          60.0,
          60.0,
          60.0,
          60.0,
          60.0,
          60.0,
          60.0,
          60.0,
          60.0,
          60.0,
          60.0,
          60.0,
          60.0,
          60.0,
          60.0,
          60.0,
          60.0,
          60.0,
          60.0,
          60.0,
          60.0,
          60.0,
          60.0,
          60.0,
          60.0,
          60.0,
          60.0,
          60.0,
          60.0,
          60.0,
          60.0,
          60.0,
          60.0,
          60.0,
          60.0,
          60.0,
          60.0,
          60.0,
          60.0,
          60.0,
          60.0,
          60.0,
          60.0,
          60.0,
          60.0,
          60.0,
          60.0,
          60.0,
          60.0,
          60.0,
          60.0,
          60.0,
          60.0,
          60.0,
          60.0,
          60.0,
          60.0,
          60.0,
          60.0,
          60.0,
          60.0,
          60.0,
          60.0,
          60.0,
          60.0,
          60.0,
          60.0,
          60.0,
          60.0,
          60.0,
          60.0,
          60.0,
          60.0,
          60.0,
          60.0,
          60.0,
          60.0,
          60.0,
          60.0,
          60.0,
          60.0,
          60.0,
          60.0,
          60.0,
          60.0,
          60.0,
          60.0,
          60.0,
          60.0,
          60.0,
          60.0,
          60.0,
          60.0,
          60.0,
          60.0,
          60.0,
          60.0,
          60.0,
          60.0,
          60.0,
          60.0,
          60.0,
          60.0,
          60.0,
          60.0,
          60.0,
          60.0,
          60.0,
          60.0,
          60.0,
          60.0,
          60.0,
          60.0,
          60.0,
          60.0,
          60.0,
          60.0,
          60.0,
          60.0,
          60.0,
          60.0,
          60.0,
          60.0,
          60.0,
          60.0,
          60.0,
          60.0,
          60.0,
          60.0,
          60.0,
          60.0,
          60.0,
          60.0,
          60.0,
          60.0,
          60.0,
          60.0,
          60.0,
          60.0,
          60.0,
          60.0,
          60.0,
          60.0,
          60.0,
          60.0,
          60.0,
          60.0,
          60.0,
          60.0,
          60.0,
          60.0,
          60.0,
          60.0,
          60.0,
          60.0,
          60.0,
          60.0,
          60.0,
          60.0,
          60.0,
          60.0,
          60.0,
          60.0,
          60.0,
          60.0,
          60.0,
          60.0,
          60.0,
          60.0,
          60.0,
          60.0,
          60.0,
          60.0,
          60.0,
          60.0,
          60.0,
          60.0,
          60.0,
          60.0,
          60.0,
          60.0,
          60.0,
          60.0,
          60.0,
          60.0,
          60.0,
          60.0,
          60.0,
          60.0,
          60.0,
          60.0,
          60.0,
          60.0,
          60.0,
          60.0,
          60.0,
          60.0,
          60.0,
          60.0,
          60.0,
          60.0,
          60.0,
          60.0,
          60.0,
          60.0,
          60.0,
          60.0,
          60.0,
          60.0,
          60.0,
          60.0,
          60.0,
          60.0,
          60.0,
          60.0,
          60.0,
          60.0,
          60.0,
          60.0,
          60.0,
          60.0,
          60.0,
          60.0,
          60.0,
          60.0,
          60.0,
          60.0,
          60.0,
          60.0,
          60.0,
          60.0,
          60.0,
          60.0,
          60.0,
          60.0,
          60.0,
          60.0,
          60.0,
          60.0,
          60.0,
          60.0,
          60.0,
          60.0,
          60.0,
          60.0,
          60.0,
          60.0,
          60.0,
          60.0,
          60.0,
          60.0,
          60.0,
          60.0,
          60.0,
          60.0,
          60.0,
          60.0,
          60.0,
          60.0,
          60.0,
          60.0,
          60.0,
          60.0,
          60.0,
          60.0,
          60.0,
          60.0,
          60.0,
          60.0,
          60.0,
          60.0,
          60.0,
          60.0,
          60.0,
          60.0,
          60.0,
          60.0,
          60.0,
          60.0,
          60.0,
          60.0,
          60.0,
          60.0,
          60.0,
          60.0,
          60.0,
          60.0,
          60.0,
          60.0,
          60.0,
          60.0,
          60.0,
          60.0,
          60.0,
          60.0,
          60.0,
          60.0,
          60.0,
          60.0,
          60.0,
          60.0,
          60.0,
          60.0,
          60.0,
          60.0,
          60.0,
          60.0,
          60.0,
          60.0,
          60.0,
          60.0,
          60.0,
          60.0,
          60.0,
          60.0,
          60.0,
          60.0,
          60.0,
          60.0,
          60.0,
          60.0,
          60.0,
          60.0,
          60.0,
          60.0,
          60.0,
          60.0,
          60.0,
          60.0,
          60.0,
          60.0,
          60.0,
          60.0,
          60.0,
          60.0,
          60.0,
          60.0,
          60.0,
          60.0,
          60.0,
          60.0,
          60.0,
          60.0,
          60.0,
          60.0,
          60.0,
          60.0,
          60.0,
          60.0,
          60.0,
          60.0,
          60.0,
          60.0,
          60.0,
          60.0,
          60.0,
          60.0,
          60.0,
          60.0,
          60.0,
          60.0,
          60.0,
          60.0,
          60.0,
          60.0,
          60.0,
          60.0,
          60.0,
          60.0,
          60.0,
          60.0,
          60.0,
          60.0,
          60.0,
          60.0,
          60.0,
          60.0,
          60.0,
          60.0,
          60.0,
          60.0,
          60.0,
          60.0,
          60.0,
          60.0,
          60.0,
          60.0,
          60.0,
          60.0,
          60.0,
          60.0,
          60.0,
          60.0,
          60.0,
          60.0,
          60.0,
          60.0,
          60.0,
          60.0,
          60.0,
          60.0,
          60.0,
          60.0,
          60.0,
          60.0,
          60.0,
          60.0,
          60.0,
          60.0,
          60.0,
          60.0,
          60.0,
          60.0,
          60.0,
          60.0,
          60.0,
          60.0,
          60.0,
          60.0,
          60.0,
          60.0,
          60.0,
          60.0,
          60.0,
          60.0,
          60.0,
          60.0,
          60.0,
          60.0,
          60.0,
          60.0,
          60.0,
          60.0,
          60.0,
          60.0,
          60.0,
          60.0,
          60.0,
          60.0,
          60.0,
          60.0,
          60.0,
          60.0,
          60.0,
          60.0,
          60.0,
          60.0,
          60.0,
          60.0,
          60.0,
          60.0,
          60.0,
          60.0,
          60.0,
          60.0,
          60.0,
          60.0,
          60.0,
          60.0,
          60.0,
          60.0,
          60.0,
          60.0,
          60.0,
          60.0,
          60.0,
          60.0,
          60.0,
          60.0,
          60.0,
          60.0,
          60.0,
          60.0,
          60.0,
          60.0,
          60.0,
          60.0,
          60.0,
          60.0,
          60.0,
          60.0,
          60.0,
          60.0,
          60.0,
          60.0,
          60.0,
          60.0,
          60.0,
          60.0,
          60.0,
          60.0,
          60.0,
          60.0,
          60.0,
          60.0,
          60.0,
          60.0,
          60.0,
          60.0,
          60.0,
          60.0,
          60.0,
          60.0,
          60.0,
          60.0,
          60.0,
          60.0,
          60.0,
          60.0,
          60.0,
          60.0,
          60.0,
          60.0,
          60.0,
          60.0,
          60.0,
          60.0,
          60.0,
          60.0,
          60.0,
          60.0,
          60.0,
          60.0,
          60.0,
          60.0,
          60.0,
          60.0,
          60.0,
          60.0,
          60.0,
          60.0,
          60.0,
          60.0,
          60.0,
          60.0,
          60.0,
          60.0,
          60.0,
          60.0,
          60.0,
          60.0,
          60.0,
          60.0,
          60.0,
          60.0,
          60.0,
          60.0,
          60.0,
          60.0,
          60.0,
          60.0,
          60.0,
          60.0,
          60.0,
          60.0,
          60.0,
          60.0,
          60.0,
          60.0,
          60.0,
          60.0,
          60.0,
          60.0,
          60.0,
          60.0,
          60.0,
          60.0,
          60.0,
          60.0,
          60.0,
          60.0,
          60.0,
          60.0,
          60.0,
          60.0,
          60.0,
          60.0,
          60.0,
          60.0,
          60.0,
          60.0,
          60.0,
          60.0,
          60.0,
          60.0,
          60.0,
          60.0,
          60.0,
          60.0,
          60.0,
          60.0,
          60.0,
          60.0,
          60.0,
          60.0,
          60.0,
          60.0,
          60.0,
          60.0,
          60.0,
          60.0,
          60.0,
          60.0,
          60.0,
          60.0,
          60.0,
          60.0,
          60.0,
          60.0,
          60.0,
          60.0,
          60.0,
          60.0,
          60.0,
          60.0,
          60.0,
          60.0,
          60.0,
          60.0,
          60.0,
          60.0,
          60.0,
          60.0,
          60.0,
          60.0,
          60.0,
          60.0,
          60.0,
          60.0,
          60.0,
          60.0,
          60.0,
          60.0,
          60.0,
          60.0,
          60.0,
          60.0,
          60.0,
          60.0,
          60.0,
          60.0,
          60.0,
          60.0,
          60.0,
          60.0,
          60.0,
          60.0,
          60.0,
          60.0,
          60.0,
          60.0,
          60.0,
          60.0,
          60.0,
          60.0,
          60.0,
          60.0,
          60.0,
          60.0,
          60.0,
          60.0,
          60.0,
          60.0,
          60.0,
          60.0,
          60.0,
          60.0,
          60.0,
          60.0,
          60.0,
          60.0,
          60.0,
          60.0,
          60.0,
          60.0,
          60.0,
          60.0,
          60.0,
          60.0,
          60.0,
          60.0,
          60.0,
          60.0,
          60.0,
          60.0,
          60.0,
          60.0,
          60.0,
          60.0,
          60.0,
          60.0,
          60.0,
          60.0,
          60.0,
          60.0,
          60.0,
          60.0,
          60.0,
          60.0,
          60.0,
          60.0,
          60.0,
          60.0,
          60.0,
          60.0,
          60.0,
          60.0,
          60.0,
          60.0,
          60.0,
          60.0,
          60.0,
          60.0,
          60.0,
          60.0,
          60.0,
          60.0,
          60.0,
          60.0,
          60.0,
          60.0,
          60.0,
          60.0,
          60.0,
          60.0,
          60.0,
          60.0,
          60.0,
          60.0,
          60.0,
          60.0,
          60.0,
          60.0,
          60.0,
          60.0,
          60.0,
          60.0,
          60.0,
          60.0,
          60.0,
          60.0,
          60.0,
          60.0,
          60.0,
          60.0,
          60.0,
          60.0,
          60.0,
          60.0,
          60.0,
          60.0,
          60.0,
          60.0,
          60.0,
          60.0,
          60.0,
          60.0,
          60.0,
          60.0,
          60.0,
          60.0,
          60.0,
          60.0,
          60.0,
          60.0,
          60.0,
          60.0,
          60.0,
          60.0,
          60.0,
          60.0,
          60.0,
          60.0,
          60.0,
          60.0,
          60.0,
          60.0,
          60.0,
          60.0,
          60.0,
          60.0,
          60.0,
          60.0,
          60.0,
          60.0,
          60.0,
          60.0,
          60.0,
          60.0,
          60.0,
          60.0,
          60.0,
          60.0,
          60.0,
          60.0,
          60.0,
          60.0,
          60.0,
          60.0,
          60.0,
          60.0,
          60.0,
          60.0,
          60.0,
          60.0,
          60.0,
          60.0,
          60.0,
          60.0,
          60.0,
          60.0,
          60.0,
          60.0,
          60.0,
          60.0,
          60.0,
          60.0,
          60.0,
          60.0,
          60.0,
          60.0,
          60.0,
          60.0,
          60.0,
          60.0,
          60.0,
          60.0,
          60.0,
          60.0,
          60.0,
          60.0,
          60.0,
          60.0,
          60.0,
          60.0,
          60.0,
          60.0,
          60.0,
          60.0,
          60.0,
          60.0,
          60.0,
          60.0,
          60.0,
          60.0,
          60.0,
          60.0,
          60.0,
          60.0,
          60.0,
          60.0,
          60.0,
          60.0,
          60.0,
          60.0,
          60.0,
          60.0,
          60.0,
          60.0,
          60.0,
          60.0,
          60.0,
          60.0,
          60.0,
          60.0,
          60.0,
          60.0,
          60.0,
          60.0,
          60.0,
          60.0,
          60.0,
          60.0,
          60.0,
          60.0,
          60.0,
          60.0,
          60.0,
          60.0,
          60.0,
          60.0,
          60.0,
          60.0,
          60.0,
          60.0,
          60.0,
          60.0,
          60.0,
          60.0,
          60.0,
          60.0,
          60.0,
          60.0,
          60.0,
          60.0,
          60.0,
          60.0,
          60.0,
          60.0,
          60.0,
          60.0,
          60.0,
          60.0,
          60.0,
          60.0,
          60.0,
          60.0,
          60.0,
          60.0,
          60.0,
          60.0,
          60.0,
          60.0,
          60.0,
          60.0,
          60.0,
          60.0,
          60.0,
          60.0,
          60.0,
          60.0,
          60.0,
          60.0,
          60.0,
          60.0,
          60.0,
          60.0,
          60.0,
          60.0,
          60.0,
          60.0,
          60.0,
          60.0,
          60.0,
          60.0,
          60.0,
          60.0,
          60.0,
          60.0,
          60.0,
          60.0,
          60.0,
          60.0,
          60.0,
          60.0,
          60.0,
          60.0,
          60.0,
          60.0,
          60.0,
          60.0,
          60.0,
          60.0,
          60.0,
          60.0,
          60.0,
          60.0,
          60.0,
          60.0,
          60.0,
          60.0,
          60.0,
          60.0,
          60.0,
          60.0,
          60.0,
          60.0,
          60.0,
          60.0,
          60.0,
          60.0,
          60.0,
          60.0,
          60.0,
          60.0,
          60.0,
          60.0,
          60.0,
          60.0,
          60.0,
          60.0,
          60.0,
          60.0,
          60.0,
          60.0,
          60.0,
          60.0,
          60.0,
          60.0,
          60.0,
          60.0,
          60.0,
          60.0,
          60.0,
          60.0,
          60.0,
          60.0,
          60.0,
          60.0,
          60.0,
          60.0,
          60.0,
          60.0,
          60.0,
          60.0,
          60.0,
          60.0,
          60.0,
          60.0,
          60.0,
          60.0,
          60.0,
          60.0,
          60.0,
          60.0,
          60.0,
          60.0,
          60.0,
          60.0,
          60.0,
          60.0,
          60.0,
          60.0,
          60.0,
          60.0,
          60.0,
          60.0,
          60.0,
          60.0,
          60.0,
          60.0,
          60.0,
          60.0,
          60.0,
          60.0,
          60.0,
          60.0,
          60.0,
          60.0,
          60.0,
          60.0,
          60.0,
          60.0,
          60.0,
          60.0,
          60.0,
          60.0,
          60.0,
          60.0,
          60.0,
          60.0,
          60.0,
          60.0,
          60.0,
          60.0,
          60.0,
          60.0,
          60.0,
          60.0,
          60.0,
          60.0,
          60.0,
          60.0,
          60.0,
          60.0,
          60.0,
          60.0,
          60.0,
          60.0,
          60.0,
          60.0,
          60.0,
          60.0,
          60.0,
          60.0,
          60.0,
          60.0,
          60.0,
          60.0,
          60.0,
          60.0,
          60.0,
          60.0,
          60.0,
          60.0,
          60.0,
          60.0,
          60.0,
          60.0,
          60.0,
          60.0,
          60.0,
          60.0,
          60.0,
          60.0,
          60.0,
          60.0,
          60.0,
          60.0,
          60.0,
          60.0,
          60.0,
          60.0,
          60.0,
          60.0,
          60.0,
          60.0,
          60.0,
          60.0,
          60.0,
          60.0,
          60.0,
          60.0,
          60.0,
          60.0,
          60.0,
          60.0,
          60.0,
          60.0,
          60.0,
          60.0,
          60.0,
          60.0,
          60.0,
          60.0,
          60.0,
          60.0,
          60.0,
          60.0,
          60.0,
          60.0,
          60.0,
          60.0,
          60.0,
          60.0,
          60.0,
          60.0,
          60.0,
          60.0,
          60.0,
          60.0,
          60.0,
          60.0,
          60.0,
          60.0,
          60.0,
          60.0,
          60.0,
          60.0,
          60.0,
          60.0,
          60.0,
          60.0,
          60.0,
          60.0,
          60.0,
          60.0,
          60.0,
          60.0,
          60.0,
          60.0,
          60.0,
          60.0,
          60.0,
          60.0,
          60.0,
          60.0,
          60.0,
          60.0,
          60.0,
          60.0,
          60.0,
          60.0,
          60.0,
          60.0,
          60.0,
          60.0,
          60.0,
          60.0,
          60.0,
          60.0,
          60.0,
          60.0,
          60.0,
          60.0,
          60.0,
          60.0,
          60.0,
          60.0,
          60.0,
          60.0,
          60.0,
          60.0,
          60.0,
          60.0,
          60.0,
          60.0,
          60.0,
          60.0,
          60.0,
          60.0,
          60.0,
          60.0,
          60.0,
          60.0,
          60.0,
          60.0,
          60.0,
          60.0,
          60.0,
          60.0,
          60.0,
          60.0,
          60.0,
          60.0,
          60.0,
          60.0,
          60.0,
          60.0,
          60.0,
          60.0,
          60.0,
          60.0,
          60.0,
          60.0,
          60.0,
          60.0,
          60.0,
          60.0,
          60.0,
          60.0,
          60.0,
          60.0,
          60.0,
          60.0,
          60.0,
          60.0,
          60.0,
          60.0,
          60.0,
          60.0,
          60.0,
          60.0,
          60.0,
          60.0,
          60.0,
          60.0,
          60.0,
          60.0,
          60.0,
          60.0,
          60.0,
          60.0,
          60.0,
          60.0,
          60.0,
          60.0,
          60.0,
          60.0,
          60.0,
          60.0,
          60.0,
          60.0,
          60.0,
          60.0,
          60.0,
          60.0,
          60.0,
          60.0,
          60.0,
          60.0,
          60.0,
          60.0,
          60.0,
          60.0,
          60.0,
          60.0,
          60.0,
          60.0,
          60.0,
          60.0,
          60.0,
          60.0,
          60.0,
          60.0,
          60.0,
          60.0,
          60.0,
          60.0,
          60.0,
          60.0,
          60.0,
          60.0,
          60.0,
          60.0,
          60.0,
          60.0,
          60.0,
          60.0,
          60.0,
          60.0,
          60.0,
          60.0,
          60.0,
          60.0,
          60.0,
          60.0,
          60.0,
          60.0,
          60.0,
          60.0,
          60.0,
          60.0,
          60.0,
          60.0,
          60.0,
          60.0,
          60.0,
          60.0,
          60.0,
          60.0,
          60.0,
          60.0,
          60.0,
          60.0,
          60.0,
          60.0,
          60.0,
          60.0,
          60.0,
          60.0,
          60.0,
          60.0,
          60.0,
          60.0,
          60.0,
          60.0,
          60.0,
          60.0,
          60.0,
          60.0,
          60.0,
          60.0,
          60.0,
          60.0,
          60.0,
          60.0,
          60.0,
          60.0,
          60.0,
          60.0,
          60.0,
          60.0,
          60.0,
          60.0,
          60.0,
          60.0,
          60.0,
          60.0,
          60.0,
          60.0,
          60.0,
          60.0,
          60.0,
          60.0,
          60.0,
          60.0,
          60.0,
          60.0,
          60.0,
          60.0,
          60.0,
          60.0,
          60.0,
          60.0,
          60.0,
          60.0,
          60.0,
          60.0,
          60.0,
          60.0,
          60.0,
          60.0,
          60.0,
          60.0,
          60.0,
          60.0,
          60.0,
          60.0,
          60.0,
          60.0,
          60.0,
          60.0,
          60.0,
          60.0,
          60.0,
          60.0,
          60.0,
          60.0,
          60.0,
          60.0,
          60.0,
          60.0,
          60.0,
          60.0,
          60.0,
          60.0,
          60.0,
          60.0,
          60.0,
          60.0,
          60.0,
          60.0,
          60.0,
          60.0,
          60.0,
          60.0,
          60.0,
          60.0,
          60.0,
          60.0,
          60.0,
          60.0,
          60.0,
          60.0,
          60.0,
          60.0,
          60.0,
          60.0,
          60.0,
          60.0,
          60.0,
          60.0,
          60.0,
          60.0,
          60.0,
          60.0,
          60.0,
          60.0,
          60.0,
          60.0,
          60.0,
          60.0,
          60.0,
          60.0,
          60.0,
          60.0,
          60.0,
          60.0,
          60.0,
          60.0,
          60.0,
          60.0,
          60.0,
          60.0,
          60.0,
          60.0,
          60.0,
          60.0,
          60.0,
          60.0,
          60.0,
          60.0,
          60.0,
          60.0,
          60.0,
          60.0,
          60.0,
          60.0,
          60.0,
          60.0,
          60.0,
          60.0,
          60.0,
          60.0,
          60.0,
          60.0,
          60.0,
          60.0,
          60.0,
          60.0,
          60.0,
          60.0,
          60.0,
          60.0,
          60.0,
          60.0,
          60.0,
          60.0,
          60.0,
          60.0,
          60.0,
          60.0,
          60.0,
          60.0,
          60.0,
          60.0,
          60.0,
          60.0,
          60.0,
          60.0,
          60.0,
          60.0,
          60.0,
          60.0,
          60.0,
          60.0,
          60.0,
          60.0,
          60.0,
          60.0,
          60.0,
          60.0,
          60.0,
          60.0,
          60.0,
          60.0,
          60.0,
          60.0,
          60.0,
          60.0,
          60.0,
          60.0,
          60.0,
          60.0,
          60.0,
          60.0,
          60.0,
          60.0,
          60.0,
          60.0,
          60.0,
          60.0,
          60.0,
          60.0,
          60.0,
          60.0,
          60.0,
          60.0,
          60.0,
          60.0,
          60.0,
          60.0,
          60.0,
          60.0,
          60.0,
          60.0,
          60.0,
          60.0,
          60.0,
          60.0,
          60.0,
          60.0,
          60.0,
          60.0,
          60.0,
          60.0,
          60.0,
          60.0,
          60.0,
          60.0,
          60.0,
          60.0,
          60.0,
          60.0,
          60.0,
          60.0,
          60.0,
          60.0,
          60.0,
          60.0,
          60.0,
          60.0,
          60.0,
          60.0,
          60.0,
          60.0,
          60.0,
          60.0,
          60.0,
          60.0,
          60.0,
          60.0,
          60.0,
          60.0,
          60.0,
          60.0,
          60.0,
          60.0,
          60.0,
          60.0,
          60.0,
          60.0,
          60.0,
          60.0,
          60.0,
          60.0,
          60.0,
          60.0,
          60.0,
          60.0,
          60.0,
          60.0,
          60.0,
          60.0,
          60.0,
          60.0,
          60.0,
          60.0,
          60.0,
          60.0,
          60.0,
          60.0,
          60.0,
          60.0,
          60.0,
          60.0,
          60.0,
          60.0,
          60.0,
          60.0,
          60.0,
          60.0,
          60.0,
          60.0,
          60.0,
          60.0,
          60.0,
          60.0,
          60.0,
          60.0,
          60.0,
          60.0,
          60.0,
          60.0,
          60.0,
          60.0,
          60.0,
          60.0,
          60.0,
          60.0,
          60.0,
          60.0,
          60.0,
          60.0,
          60.0,
          60.0,
          60.0,
          60.0,
          60.0,
          60.0,
          60.0,
          60.0,
          60.0,
          60.0,
          60.0,
          60.0,
          60.0,
          60.0,
          60.0,
          60.0,
          60.0,
          60.0,
          60.0,
          60.0,
          60.0,
          60.0,
          60.0,
          60.0,
          60.0,
          60.0,
          60.0,
          60.0,
          60.0,
          60.0,
          60.0,
          60.0,
          60.0,
          60.0,
          60.0,
          60.0,
          60.0,
          60.0,
          60.0,
          60.0,
          60.0,
          60.0,
          60.0,
          60.0,
          60.0,
          60.0,
          60.0,
          60.0,
          60.0,
          60.0,
          60.0,
          60.0,
          60.0,
          60.0,
          60.0,
          60.0,
          60.0,
          60.0,
          60.0,
          60.0,
          60.0,
          60.0,
          60.0,
          60.0,
          60.0,
          60.0,
          60.0,
          60.0,
          60.0,
          60.0,
          60.0,
          60.0,
          60.0,
          60.0,
          60.0,
          60.0,
          60.0,
          60.0,
          60.0,
          60.0,
          60.0,
          60.0,
          60.0,
          60.0,
          60.0,
          60.0,
          60.0,
          60.0,
          60.0,
          60.0,
          60.0,
          60.0,
          60.0,
          60.0,
          60.0,
          60.0,
          60.0,
          60.0,
          60.0,
          60.0,
          60.0,
          60.0,
          60.0,
          60.0,
          60.0,
          60.0,
          60.0,
          60.0,
          60.0,
          60.0,
          60.0,
          60.0,
          60.0,
          60.0,
          60.0,
          60.0,
          60.0,
          60.0,
          60.0,
          60.0,
          60.0,
          60.0,
          60.0,
          60.0,
          60.0,
          60.0,
          60.0,
          60.0,
          60.0,
          60.0,
          60.0,
          60.0,
          60.0,
          60.0,
          60.0,
          60.0,
          60.0,
          60.0,
          60.0,
          60.0,
          60.0,
          60.0,
          60.0,
          60.0,
          60.0,
          60.0,
          60.0,
          60.0,
          60.0,
          60.0,
          60.0,
          60.0,
          60.0,
          60.0,
          60.0,
          60.0,
          60.0,
          60.0,
          60.0,
          60.0,
          60.0,
          60.0,
          60.0,
          60.0,
          60.0,
          60.0,
          60.0,
          60.0,
          60.0,
          60.0,
          60.0,
          60.0,
          60.0,
          60.0,
          60.0,
          60.0,
          60.0,
          60.0,
          60.0,
          60.0,
          60.0,
          60.0,
          60.0,
          60.0,
          60.0,
          60.0,
          60.0,
          60.0,
          60.0,
          60.0,
          60.0,
          60.0,
          60.0,
          60.0,
          60.0,
          60.0,
          60.0,
          60.0,
          60.0,
          60.0,
          60.0,
          60.0,
          60.0,
          60.0,
          60.0,
          60.0,
          60.0,
          60.0,
          60.0,
          60.0,
          60.0,
          60.0,
          60.0,
          60.0,
          60.0,
          60.0,
          60.0,
          60.0,
          60.0,
          60.0,
          60.0,
          60.0,
          60.0,
          60.0,
          60.0,
          60.0,
          60.0,
          60.0,
          60.0,
          60.0,
          60.0,
          60.0,
          60.0,
          60.0,
          60.0,
          60.0,
          60.0,
          60.0,
          60.0,
          60.0,
          60.0,
          60.0,
          60.0,
          60.0,
          60.0,
          60.0,
          60.0,
          60.0,
          60.0,
          60.0,
          60.0,
          60.0,
          60.0,
          60.0,
          60.0,
          60.0,
          60.0,
          60.0,
          60.0,
          60.0,
          60.0,
          60.0,
          60.0,
          60.0,
          60.0,
          60.0,
          60.0,
          60.0,
          60.0,
          60.0,
          60.0,
          60.0,
          60.0,
          60.0,
          60.0,
          60.0,
          60.0,
          60.0,
          60.0,
          60.0,
          60.0,
          60.0,
          60.0,
          60.0,
          60.0,
          60.0,
          60.0,
          60.0,
          60.0,
          60.0,
          60.0,
          60.0,
          60.0,
          60.0,
          60.0,
          60.0,
          60.0,
          60.0,
          60.0,
          60.0,
          60.0,
          60.0,
          60.0,
          60.0,
          60.0,
          60.0,
          60.0,
          60.0,
          60.0,
          60.0,
          60.0,
          60.0,
          60.0,
          60.0,
          60.0,
          60.0,
          60.0,
          60.0,
          60.0,
          60.0,
          60.0,
          60.0,
          60.0,
          60.0,
          60.0,
          60.0,
          60.0,
          60.0,
          60.0,
          60.0,
          60.0,
          60.0,
          60.0,
          60.0,
          60.0,
          60.0,
          60.0,
          60.0,
          60.0,
          60.0,
          60.0,
          60.0,
          60.0,
          60.0,
          60.0,
          60.0,
          60.0,
          60.0,
          60.0,
          60.0,
          60.0,
          60.0,
          60.0,
          60.0,
          60.0,
          60.0,
          60.0,
          60.0,
          60.0,
          60.0,
          60.0,
          60.0,
          60.0,
          60.0,
          60.0,
          60.0,
          60.0,
          60.0,
          60.0,
          60.0,
          60.0,
          60.0,
          60.0,
          60.0,
          60.0,
          60.0,
          60.0,
          60.0,
          60.0,
          60.0,
          60.0,
          60.0,
          60.0,
          60.0,
          60.0,
          60.0,
          60.0,
          60.0,
          60.0,
          60.0,
          60.0,
          60.0,
          60.0,
          60.0,
          60.0,
          60.0,
          60.0,
          60.0,
          60.0,
          60.0,
          60.0,
          60.0,
          60.0,
          60.0,
          60.0,
          60.0,
          60.0,
          60.0,
          60.0,
          60.0,
          60.0,
          60.0,
          60.0,
          60.0,
          60.0,
          60.0,
          60.0,
          60.0,
          60.0,
          60.0,
          60.0,
          60.0,
          60.0,
          60.0,
          60.0,
          60.0,
          60.0,
          60.0,
          60.0,
          60.0,
          60.0,
          60.0,
          60.0,
          60.0,
          60.0,
          60.0,
          60.0,
          60.0,
          60.0,
          60.0,
          60.0,
          60.0,
          60.0,
          60.0,
          60.0,
          60.0,
          60.0,
          60.0,
          60.0,
          60.0,
          60.0,
          60.0,
          60.0,
          60.0,
          60.0,
          60.0,
          60.0,
          60.0,
          60.0,
          60.0,
          60.0,
          60.0,
          60.0,
          60.0,
          60.0,
          60.0,
          60.0,
          60.0,
          60.0,
          60.0,
          60.0,
          60.0,
          60.0,
          60.0,
          60.0,
          60.0,
          60.0,
          60.0,
          60.0,
          60.0,
          60.0,
          60.0,
          60.0,
          60.0,
          60.0,
          60.0,
          60.0,
          60.0,
          60.0,
          60.0,
          60.0,
          60.0,
          60.0,
          60.0,
          60.0,
          60.0,
          60.0,
          60.0,
          60.0,
          60.0,
          60.0,
          60.0,
          60.0,
          60.0,
          60.0,
          60.0,
          60.0,
          60.0,
          60.0,
          60.0,
          60.0,
          60.0,
          60.0,
          60.0,
          60.0,
          60.0,
          60.0,
          60.0,
          60.0,
          60.0,
          60.0,
          60.0,
          60.0,
          60.0,
          60.0,
          60.0,
          60.0,
          60.0,
          60.0,
          60.0,
          60.0,
          60.0,
          60.0,
          60.0,
          60.0,
          60.0,
          60.0,
          60.0,
          60.0,
          60.0,
          60.0,
          60.0,
          60.0,
          60.0,
          60.0,
          60.0,
          60.0,
          60.0,
          60.0,
          60.0,
          60.0,
          60.0,
          60.0,
          60.0,
          60.0,
          60.0,
          60.0,
          60.0,
          60.0,
          60.0,
          60.0,
          60.0,
          60.0,
          60.0,
          60.0,
          60.0,
          60.0,
          60.0,
          60.0,
          60.0,
          60.0,
          60.0,
          60.0,
          60.0,
          60.0,
          60.0,
          60.0,
          60.0,
          60.0,
          60.0,
          60.0,
          60.0,
          60.0,
          60.0,
          60.0,
          60.0,
          60.0,
          60.0,
          60.0,
          60.0,
          60.0,
          60.0,
          60.0,
          60.0,
          60.0,
          60.0,
          60.0,
          60.0,
          60.0,
          60.0,
          60.0,
          60.0,
          60.0,
          60.0,
          60.0,
          60.0,
          60.0,
          60.0,
          60.0,
          60.0,
          60.0,
          60.0,
          60.0,
          60.0,
          60.0,
          60.0,
          60.0,
          60.0,
          60.0,
          60.0,
          60.0,
          60.0,
          60.0,
          60.0,
          60.0,
          60.0,
          60.0,
          60.0,
          60.0,
          60.0,
          60.0,
          60.0,
          60.0,
          60.0,
          60.0,
          60.0,
          60.0,
          60.0,
          60.0,
          60.0,
          60.0,
          60.0,
          60.0,
          60.0,
          60.0,
          60.0,
          60.0,
          60.0,
          60.0,
          60.0,
          60.0,
          60.0,
          60.0,
          60.0,
          60.0,
          60.0,
          60.0,
          60.0,
          60.0,
          60.0,
          60.0,
          60.0,
          60.0,
          60.0,
          60.0,
          60.0,
          60.0,
          60.0,
          60.0,
          60.0,
          60.0,
          60.0,
          60.0,
          60.0,
          60.0,
          60.0,
          60.0,
          60.0,
          60.0,
          60.0,
          60.0,
          60.0,
          60.0,
          60.0,
          60.0,
          60.0,
          60.0,
          60.0,
          60.0,
          60.0,
          60.0,
          60.0,
          60.0,
          60.0,
          60.0,
          60.0,
          60.0,
          60.0,
          60.0,
          60.0,
          60.0,
          60.0,
          60.0,
          60.0,
          60.0,
          60.0,
          60.0,
          60.0,
          60.0,
          60.0,
          60.0,
          60.0,
          60.0,
          60.0,
          60.0,
          60.0,
          60.0,
          60.0,
          60.0,
          60.0,
          60.0,
          60.0,
          60.0,
          60.0,
          60.0,
          60.0,
          60.0,
          60.0,
          60.0,
          60.0,
          60.0,
          60.0,
          60.0,
          60.0,
          60.0,
          60.0,
          60.0,
          60.0,
          60.0,
          60.0,
          60.0,
          60.0,
          60.0,
          60.0,
          60.0,
          60.0,
          60.0,
          60.0,
          60.0,
          60.0,
          60.0,
          60.0,
          60.0,
          60.0,
          60.0,
          60.0,
          60.0,
          60.0,
          60.0,
          60.0,
          60.0,
          60.0,
          60.0,
          60.0,
          60.0,
          60.0,
          60.0,
          60.0,
          60.0,
          60.0,
          60.0,
          60.0,
          60.0,
          60.0,
          60.0,
          60.0,
          60.0,
          60.0,
          60.0,
          60.0,
          60.0,
          60.0,
          60.0,
          60.0,
          60.0,
          60.0,
          60.0,
          60.0,
          60.0,
          60.0,
          60.0,
          60.0,
          60.0,
          60.0,
          60.0,
          60.0,
          60.0,
          60.0,
          60.0,
          60.0,
          60.0,
          60.0,
          60.0,
          60.0,
          60.0,
          60.0,
          60.0,
          60.0,
          60.0,
          60.0,
          60.0,
          60.0,
          60.0,
          60.0,
          60.0,
          60.0,
          60.0,
          60.0,
          60.0,
          60.0,
          60.0,
          60.0,
          60.0,
          60.0,
          60.0,
          60.0,
          60.0,
          60.0,
          60.0,
          60.0,
          60.0,
          60.0,
          60.0,
          60.0,
          60.0,
          60.0,
          60.0,
          60.0,
          60.0,
          60.0,
          60.0,
          60.0,
          60.0,
          60.0,
          60.0,
          60.0,
          60.0,
          60.0,
          60.0,
          60.0,
          60.0,
          60.0,
          60.0,
          60.0,
          60.0,
          60.0,
          60.0,
          60.0,
          60.0,
          60.0,
          60.0,
          60.0,
          60.0,
          60.0,
          60.0,
          60.0,
          60.0,
          60.0,
          60.0,
          60.0,
          60.0,
          60.0,
          60.0,
          60.0,
          60.0,
          60.0,
          60.0,
          60.0,
          60.0,
          60.0,
          60.0,
          60.0,
          60.0,
          60.0,
          60.0,
          60.0,
          60.0,
          60.0,
          60.0,
          60.0,
          60.0,
          60.0,
          60.0,
          60.0,
          60.0,
          60.0,
          60.0,
          60.0,
          60.0,
          60.0,
          60.0,
          60.0,
          60.0,
          60.0,
          60.0,
          60.0,
          60.0,
          60.0,
          60.0,
          60.0,
          60.0,
          60.0,
          60.0,
          60.0,
          60.0,
          60.0,
          60.0,
          60.0,
          60.0,
          60.0,
          60.0,
          60.0,
          60.0,
          60.0,
          60.0,
          60.0,
          60.0,
          60.0,
          60.0,
          60.0,
          60.0,
          60.0,
          60.0,
          60.0,
          60.0,
          60.0,
          60.0,
          60.0,
          60.0,
          60.0,
          60.0,
          60.0,
          60.0,
          60.0,
          60.0,
          60.0,
          60.0,
          60.0,
          60.0,
          60.0,
          60.0,
          60.0,
          60.0,
          60.0,
          60.0,
          60.0,
          60.0,
          60.0,
          60.0,
          60.0,
          60.0,
          60.0,
          60.0,
          60.0,
          60.0,
          60.0,
          60.0,
          60.0,
          60.0,
          60.0,
          60.0,
          60.0,
          60.0,
          60.0,
          60.0,
          60.0,
          60.0,
          60.0,
          60.0,
          60.0,
          60.0,
          60.0,
          60.0,
          60.0,
          60.0,
          60.0,
          60.0,
          60.0,
          60.0,
          60.0,
          60.0,
          60.0,
          60.0,
          60.0,
          60.0,
          60.0,
          60.0,
          55.083,
          60.0,
          60.0,
          60.0,
          60.0,
          60.0,
          60.0,
          56.282,
          60.0,
          60.0,
          54.329,
          60.0,
          60.0,
          58.838,
          60.0,
          60.0,
          57.252,
          52.712,
          60.0,
          56.037,
          57.771,
          48.181,
          60.0,
          60.0,
          52.508,
          52.044,
          56.659,
          45.604,
          52.961,
          56.271,
          51.327,
          60.0,
          58.812,
          54.634,
          60.0,
          60.0,
          60.0,
          58.506,
          60.0,
          60.0,
          56.309,
          60.0,
          60.0,
          60.0,
          60.0,
          60.0,
          60.0,
          60.0,
          60.0,
          60.0,
          60.0,
          60.0,
          60.0,
          60.0,
          60.0,
          60.0,
          60.0,
          60.0,
          60.0,
          60.0,
          60.0,
          60.0,
          60.0,
          60.0,
          60.0,
          60.0,
          60.0,
          60.0,
          60.0,
          60.0,
          60.0,
          60.0,
          60.0,
          60.0,
          60.0,
          60.0,
          60.0,
          60.0,
          60.0,
          60.0,
          60.0,
          60.0,
          60.0,
          60.0,
          60.0,
          60.0,
          60.0,
          60.0,
          60.0,
          60.0,
          60.0,
          60.0,
          60.0,
          60.0,
          60.0,
          60.0,
          60.0,
          60.0,
          60.0,
          60.0,
          60.0,
          60.0,
          60.0,
          60.0,
          60.0,
          60.0,
          60.0,
          60.0,
          60.0,
          60.0,
          60.0,
          60.0,
          60.0,
          60.0,
          60.0,
          60.0,
          60.0,
          60.0,
          60.0,
          60.0,
          60.0,
          60.0,
          60.0,
          60.0,
          60.0,
          60.0,
          60.0,
          60.0,
          60.0,
          60.0,
          60.0,
          60.0,
          60.0,
          60.0,
          60.0,
          60.0,
          60.0,
          60.0,
          60.0,
          60.0,
          60.0,
          60.0,
          60.0,
          60.0,
          60.0,
          60.0,
          60.0,
          60.0,
          60.0,
          60.0,
          60.0,
          60.0,
          60.0,
          60.0,
          60.0,
          60.0,
          60.0,
          60.0,
          60.0,
          60.0,
          60.0,
          60.0,
          60.0,
          60.0,
          60.0,
          60.0,
          60.0,
          60.0,
          60.0,
          60.0,
          60.0,
          60.0,
          60.0,
          60.0,
          60.0,
          60.0,
          60.0,
          60.0,
          60.0,
          60.0,
          60.0,
          60.0,
          60.0,
          60.0,
          60.0,
          60.0,
          60.0,
          60.0,
          60.0,
          60.0,
          60.0,
          60.0,
          60.0,
          60.0,
          60.0,
          60.0,
          60.0,
          60.0,
          60.0,
          60.0,
          60.0,
          60.0,
          60.0,
          60.0,
          60.0,
          60.0,
          60.0,
          60.0,
          60.0,
          60.0,
          60.0,
          60.0,
          60.0,
          60.0,
          60.0,
          60.0,
          60.0,
          60.0,
          60.0,
          60.0,
          60.0,
          60.0,
          60.0,
          60.0,
          60.0,
          60.0,
          60.0,
          60.0,
          60.0,
          60.0,
          60.0,
          60.0,
          60.0,
          60.0,
          60.0,
          60.0,
          60.0,
          60.0,
          60.0,
          60.0,
          60.0,
          60.0,
          60.0,
          60.0,
          60.0,
          60.0,
          60.0,
          60.0,
          60.0,
          60.0,
          60.0,
          60.0,
          60.0,
          60.0,
          60.0,
          60.0,
          60.0,
          60.0,
          60.0,
          60.0,
          60.0,
          60.0,
          60.0,
          60.0,
          60.0,
          60.0,
          60.0,
          60.0,
          60.0,
          60.0,
          60.0,
          60.0,
          60.0,
          60.0,
          60.0,
          60.0,
          60.0,
          60.0,
          60.0,
          60.0,
          60.0,
          60.0,
          60.0,
          60.0,
          60.0,
          60.0,
          60.0,
          60.0,
          60.0,
          60.0,
          60.0,
          60.0,
          60.0,
          49.707,
          60.0,
          60.0,
          60.0,
          57.208,
          50.778,
          50.145,
          59.967,
          52.281,
          60.0,
          58.692,
          51.964,
          60.0,
          60.0,
          59.457,
          59.8,
          60.0,
          60.0,
          60.0,
          60.0,
          60.0,
          60.0,
          60.0,
          60.0,
          60.0,
          60.0,
          60.0,
          60.0,
          60.0,
          60.0,
          60.0,
          60.0,
          60.0,
          60.0,
          60.0,
          60.0,
          60.0,
          60.0,
          60.0,
          60.0,
          60.0,
          60.0,
          60.0,
          60.0,
          60.0,
          60.0,
          60.0,
          60.0,
          60.0,
          60.0,
          60.0,
          60.0,
          60.0,
          60.0,
          60.0,
          60.0,
          60.0,
          60.0,
          60.0,
          60.0,
          60.0,
          60.0,
          60.0,
          60.0,
          60.0,
          60.0,
          60.0,
          60.0,
          60.0,
          60.0,
          60.0,
          60.0,
          60.0,
          60.0,
          60.0,
          60.0,
          60.0,
          60.0,
          60.0,
          60.0,
          60.0,
          60.0,
          60.0,
          60.0,
          60.0,
          60.0,
          60.0,
          60.0,
          60.0,
          60.0,
          60.0,
          60.0,
          60.0,
          60.0,
          60.0,
          60.0,
          60.0,
          60.0,
          60.0,
          60.0,
          60.0,
          60.0,
          60.0,
          60.0,
          60.0,
          60.0,
          60.0,
          60.0,
          60.0,
          60.0,
          60.0,
          60.0,
          60.0,
          60.0,
          60.0,
          60.0,
          27.054,
          60.0,
          60.0,
          60.0,
          60.0,
          60.0,
          60.0,
          60.0,
          60.0,
          60.0,
          60.0,
          60.0,
          60.0,
          60.0,
          60.0,
          60.0,
          60.0,
          60.0,
          60.0,
          60.0,
          60.0,
          60.0,
          60.0,
          60.0,
          60.0,
          60.0,
          60.0,
          60.0,
          60.0,
          60.0,
          60.0,
          60.0,
          60.0,
          60.0,
          60.0,
          60.0,
          60.0,
          60.0,
          60.0,
          60.0,
          60.0,
          60.0,
          60.0,
          60.0,
          60.0,
          60.0,
          60.0,
          60.0,
          60.0,
          60.0,
          57.617,
          54.836,
          54.176,
          49.995,
          52.896,
          54.744,
          50.527,
          58.886,
          54.429,
          58.102,
          60.0,
          46.016,
          51.365,
          50.708,
          47.193,
          60.0,
          60.0,
          58.033,
          60.0,
          60.0,
          60.0,
          60.0,
          60.0,
          60.0,
          60.0,
          60.0,
          60.0,
          60.0,
          60.0,
          60.0,
          60.0,
          60.0,
          60.0,
          60.0,
          60.0,
          60.0,
          60.0,
          60.0,
          60.0,
          60.0,
          60.0,
          60.0,
          60.0,
          60.0,
          60.0,
          60.0,
          60.0,
          60.0,
          60.0,
          60.0,
          60.0,
          60.0,
          60.0,
          60.0,
          60.0,
          60.0,
          60.0,
          60.0,
          60.0,
          60.0,
          60.0,
          60.0,
          60.0,
          60.0,
          60.0,
          60.0,
          60.0,
          60.0,
          60.0,
          60.0,
          60.0,
          60.0,
          60.0,
          60.0,
          60.0,
          60.0,
          60.0,
          60.0,
          60.0,
          60.0,
          60.0,
          60.0,
          60.0,
          60.0,
          60.0,
          60.0,
          60.0,
          60.0,
          60.0,
          60.0,
          60.0,
          60.0,
          60.0,
          60.0,
          60.0,
          60.0,
          60.0,
          60.0,
          60.0,
          60.0,
          60.0,
          60.0,
          60.0,
          60.0,
          60.0,
          60.0,
          60.0,
          60.0,
          60.0,
          60.0,
          60.0,
          60.0,
          60.0,
          60.0,
          60.0,
          60.0,
          60.0,
          60.0,
          60.0,
          60.0,
          60.0,
          60.0,
          60.0,
          60.0,
          60.0,
          60.0,
          60.0,
          60.0,
          60.0,
          60.0,
          60.0,
          60.0,
          60.0,
          60.0,
          60.0,
          60.0,
          60.0,
          60.0,
          60.0,
          60.0,
          60.0,
          60.0,
          60.0,
          60.0,
          60.0,
          60.0,
          60.0,
          60.0,
          60.0,
          60.0,
          60.0,
          60.0,
          60.0,
          60.0,
          60.0,
          60.0,
          60.0,
          60.0,
          60.0,
          60.0,
          60.0,
          60.0,
          60.0,
          60.0,
          60.0,
          60.0,
          60.0,
          60.0,
          60.0,
          60.0,
          60.0,
          60.0,
          60.0,
          60.0,
          60.0,
          60.0,
          60.0,
          60.0,
          60.0,
          60.0,
          60.0,
          60.0,
          60.0,
          60.0,
          60.0,
          60.0,
          60.0,
          60.0,
          60.0,
          60.0,
          60.0,
          60.0,
          60.0,
          60.0,
          60.0,
          60.0,
          60.0,
          60.0,
          60.0,
          60.0,
          60.0,
          60.0,
          60.0,
          60.0,
          60.0,
          60.0,
          60.0,
          60.0,
          60.0,
          60.0,
          60.0,
          60.0,
          60.0,
          60.0,
          60.0,
          60.0,
          60.0,
          60.0,
          60.0,
          60.0,
          60.0,
          60.0,
          60.0,
          60.0,
          60.0,
          60.0,
          60.0,
          60.0,
          60.0,
          60.0,
          60.0,
          60.0,
          60.0,
          60.0,
          60.0,
          60.0,
          60.0,
          60.0,
          60.0,
          60.0,
          60.0,
          60.0,
          60.0,
          60.0,
          60.0,
          60.0,
          60.0,
          60.0,
          60.0,
          60.0,
          60.0,
          60.0,
          60.0,
          60.0,
          60.0,
          60.0,
          60.0,
          60.0,
          60.0,
          60.0,
          60.0,
          60.0,
          60.0,
          60.0,
          60.0,
          60.0,
          60.0,
          60.0,
          60.0,
          60.0,
          60.0,
          60.0,
          60.0,
          60.0,
          60.0,
          60.0,
          60.0,
          60.0,
          60.0,
          60.0,
          60.0,
          60.0,
          60.0,
          60.0,
          60.0,
          60.0,
          60.0,
          60.0,
          60.0,
          60.0,
          60.0,
          60.0,
          60.0,
          60.0,
          60.0,
          60.0,
          60.0,
          60.0,
          60.0,
          60.0,
          60.0,
          60.0,
          60.0,
          60.0,
          60.0,
          60.0,
          60.0,
          60.0,
          60.0,
          60.0,
          60.0,
          60.0,
          60.0,
          60.0,
          60.0,
          60.0,
          60.0,
          60.0,
          60.0,
          60.0,
          60.0,
          60.0,
          60.0,
          60.0,
          60.0,
          60.0,
          60.0,
          60.0,
          60.0,
          60.0,
          60.0,
          60.0,
          60.0,
          60.0,
          60.0,
          60.0,
          60.0,
          60.0,
          60.0,
          60.0,
          60.0,
          60.0,
          60.0,
          60.0,
          60.0,
          60.0,
          60.0,
          60.0,
          60.0,
          60.0,
          60.0,
          60.0,
          60.0,
          60.0,
          60.0,
          60.0,
          60.0,
          60.0,
          60.0,
          60.0,
          60.0,
          60.0,
          60.0,
          60.0,
          60.0,
          60.0,
          60.0,
          60.0,
          60.0,
          60.0,
          60.0,
          60.0,
          60.0,
          60.0,
          60.0,
          60.0,
          60.0,
          60.0,
          60.0,
          60.0,
          60.0,
          60.0,
          60.0,
          60.0,
          60.0,
          60.0,
          60.0,
          60.0,
          60.0,
          60.0,
          60.0,
          60.0,
          60.0,
          60.0,
          60.0,
          60.0,
          60.0,
          60.0,
          60.0,
          60.0,
          60.0,
          60.0,
          60.0,
          60.0,
          60.0,
          60.0,
          53.218,
          60.0,
          60.0,
          60.0,
          59.42,
          60.0,
          59.794,
          52.475,
          60.0,
          60.0,
          59.847,
          60.0,
          60.0,
          60.0,
          60.0,
          50.693,
          54.841,
          50.684,
          59.58,
          60.0,
          60.0,
          59.238,
          60.0,
          45.373,
          60.0,
          56.588,
          54.204,
          51.763,
          60.0,
          60.0,
          60.0,
          60.0,
          60.0,
          60.0,
          60.0,
          60.0,
          60.0,
          60.0,
          60.0,
          60.0,
          60.0,
          60.0,
          60.0,
          60.0,
          60.0,
          60.0,
          60.0,
          60.0,
          60.0,
          60.0,
          60.0,
          60.0,
          60.0,
          60.0,
          60.0,
          60.0,
          60.0,
          60.0,
          60.0,
          60.0,
          60.0,
          60.0,
          60.0,
          60.0,
          60.0,
          60.0,
          60.0,
          60.0,
          60.0,
          60.0,
          60.0,
          60.0,
          60.0,
          60.0,
          60.0,
          60.0,
          60.0,
          60.0,
          60.0,
          60.0,
          60.0,
          60.0,
          60.0,
          60.0,
          60.0,
          60.0,
          60.0,
          60.0,
          60.0,
          60.0,
          60.0,
          60.0,
          60.0,
          60.0,
          60.0,
          60.0,
          60.0,
          60.0,
          60.0,
          60.0,
          60.0,
          60.0,
          60.0,
          60.0,
          60.0,
          60.0,
          60.0,
          60.0,
          60.0,
          60.0,
          60.0,
          60.0,
          60.0,
          60.0,
          60.0,
          60.0,
          60.0,
          60.0,
          60.0,
          60.0,
          60.0,
          60.0,
          60.0,
          60.0,
          60.0,
          60.0,
          60.0,
          60.0,
          60.0,
          60.0,
          60.0,
          60.0,
          60.0,
          60.0,
          60.0,
          60.0,
          60.0,
          60.0,
          60.0,
          60.0,
          60.0,
          60.0,
          60.0,
          60.0,
          60.0,
          60.0,
          60.0,
          60.0,
          60.0,
          60.0,
          60.0,
          60.0,
          60.0,
          60.0,
          60.0,
          60.0,
          60.0,
          60.0,
          60.0,
          60.0,
          60.0,
          60.0,
          60.0,
          60.0,
          60.0,
          60.0,
          60.0,
          60.0,
          60.0,
          60.0,
          60.0,
          60.0,
          60.0,
          60.0,
          60.0,
          60.0,
          60.0,
          60.0,
          60.0,
          60.0,
          60.0,
          60.0,
          60.0,
          60.0,
          60.0,
          60.0,
          60.0,
          60.0,
          60.0,
          60.0,
          60.0,
          60.0,
          60.0,
          60.0,
          60.0,
          60.0,
          60.0,
          60.0,
          60.0,
          60.0,
          60.0,
          60.0,
          60.0,
          60.0,
          60.0,
          60.0,
          60.0,
          60.0,
          60.0,
          60.0,
          60.0,
          60.0,
          60.0,
          60.0,
          60.0,
          60.0,
          60.0,
          60.0,
          60.0,
          60.0,
          60.0,
          60.0,
          60.0,
          60.0,
          60.0,
          60.0,
          60.0,
          60.0,
          60.0,
          60.0,
          60.0,
          60.0,
          60.0,
          60.0,
          60.0,
          60.0,
          60.0,
          60.0,
          60.0,
          60.0,
          60.0,
          60.0,
          60.0,
          60.0,
          60.0,
          60.0,
          60.0,
          60.0,
          60.0,
          60.0,
          60.0,
          60.0,
          60.0,
          60.0,
          60.0,
          60.0,
          60.0,
          60.0,
          60.0,
          60.0,
          60.0,
          60.0,
          60.0,
          60.0,
          60.0,
          60.0,
          60.0,
          60.0,
          60.0,
          60.0,
          60.0,
          60.0,
          60.0,
          60.0,
          60.0,
          60.0,
          60.0,
          60.0,
          60.0,
          60.0,
          60.0,
          60.0,
          60.0,
          60.0,
          60.0,
          60.0,
          60.0,
          60.0,
          60.0,
          60.0,
          60.0,
          60.0,
          60.0,
          60.0,
          60.0,
          60.0,
          60.0,
          60.0,
          60.0,
          60.0,
          60.0,
          60.0,
          60.0,
          60.0,
          60.0,
          60.0,
          60.0,
          60.0,
          60.0,
          60.0,
          60.0,
          60.0,
          60.0,
          60.0,
          60.0,
          60.0,
          60.0,
          60.0,
          60.0,
          60.0,
          60.0,
          60.0,
          60.0,
          60.0,
          60.0,
          60.0,
          60.0,
          60.0,
          60.0,
          60.0,
          60.0,
          60.0,
          60.0,
          60.0,
          60.0,
          60.0,
          60.0,
          60.0,
          60.0,
          60.0,
          60.0,
          60.0,
          60.0,
          60.0,
          60.0,
          60.0,
          60.0,
          60.0,
          60.0,
          60.0,
          60.0,
          60.0,
          60.0,
          60.0,
          60.0,
          60.0,
          60.0,
          60.0,
          60.0,
          60.0,
          60.0,
          60.0,
          60.0,
          60.0,
          60.0,
          60.0,
          60.0,
          60.0,
          60.0,
          60.0,
          58.825,
          60.0,
          60.0,
          60.0,
          60.0,
          60.0,
          56.517,
          58.439,
          60.0,
          60.0,
          60.0,
          60.0,
          60.0,
          55.761,
          58.272,
          60.0,
          60.0,
          60.0,
          60.0,
          60.0,
          60.0,
          60.0,
          60.0,
          60.0,
          60.0,
          60.0,
          60.0,
          60.0,
          60.0,
          60.0,
          60.0,
          60.0,
          60.0,
          60.0,
          60.0,
          60.0,
          60.0,
          60.0,
          60.0,
          60.0,
          60.0,
          60.0,
          60.0,
          60.0,
          60.0,
          60.0,
          60.0,
          60.0,
          60.0,
          60.0,
          60.0,
          60.0,
          60.0,
          60.0,
          60.0,
          60.0,
          60.0,
          60.0,
          60.0,
          60.0,
          60.0,
          60.0,
          60.0,
          60.0,
          60.0,
          60.0,
          60.0,
          60.0,
          60.0,
          60.0,
          60.0,
          60.0,
          60.0,
          60.0,
          60.0,
          60.0,
          60.0,
          60.0,
          60.0,
          60.0,
          60.0,
          60.0,
          60.0,
          60.0,
          60.0,
          60.0,
          60.0,
          60.0,
          60.0,
          60.0,
          60.0,
          60.0,
          60.0,
          60.0,
          60.0,
          60.0,
          60.0,
          60.0,
          60.0,
          60.0,
          60.0,
          60.0,
          60.0,
          60.0,
          60.0,
          60.0,
          60.0,
          60.0,
          60.0,
          60.0,
          60.0,
          60.0,
          60.0,
          60.0,
          60.0,
          60.0,
          60.0,
          60.0,
          60.0,
          60.0,
          60.0,
          60.0,
          60.0,
          60.0,
          60.0,
          60.0,
          60.0,
          60.0,
          60.0,
          60.0,
          60.0,
          60.0,
          60.0,
          60.0,
          60.0,
          60.0,
          60.0,
          60.0,
          60.0,
          60.0,
          60.0,
          60.0,
          60.0,
          60.0,
          60.0,
          60.0,
          60.0,
          60.0,
          60.0,
          60.0,
          60.0,
          60.0,
          60.0,
          60.0,
          60.0,
          60.0,
          60.0,
          60.0,
          60.0,
          60.0,
          60.0,
          60.0,
          60.0,
          60.0,
          60.0,
          60.0,
          60.0,
          60.0,
          60.0,
          60.0,
          60.0,
          60.0,
          60.0,
          60.0,
          60.0,
          60.0,
          60.0,
          60.0,
          60.0,
          60.0,
          60.0,
          60.0,
          60.0,
          60.0,
          60.0,
          60.0,
          60.0,
          60.0,
          60.0,
          60.0,
          60.0,
          60.0,
          60.0,
          60.0,
          60.0,
          60.0,
          60.0,
          60.0,
          60.0,
          60.0,
          60.0,
          60.0,
          60.0,
          60.0,
          60.0,
          60.0,
          60.0,
          60.0,
          60.0,
          60.0,
          60.0,
          60.0,
          60.0,
          60.0,
          60.0,
          60.0,
          60.0,
          60.0,
          60.0,
          60.0,
          60.0,
          60.0,
          60.0,
          60.0,
          60.0,
          60.0,
          60.0,
          60.0,
          60.0,
          60.0,
          60.0,
          60.0,
          60.0,
          60.0,
          60.0,
          60.0,
          60.0,
          60.0,
          60.0,
          60.0,
          60.0,
          60.0,
          60.0,
          60.0,
          60.0,
          60.0,
          60.0,
          60.0,
          60.0,
          60.0,
          60.0,
          60.0,
          60.0,
          60.0,
          60.0,
          60.0,
          60.0,
          60.0,
          60.0,
          60.0,
          60.0,
          60.0,
          60.0,
          60.0,
          60.0,
          60.0,
          60.0,
          60.0,
          60.0,
          60.0,
          60.0,
          60.0,
          60.0,
          60.0,
          60.0,
          60.0,
          60.0,
          60.0,
          60.0,
          60.0,
          60.0,
          60.0,
          60.0,
          60.0,
          60.0,
          60.0,
          60.0,
          60.0,
          60.0,
          60.0,
          60.0,
          60.0,
          60.0,
          60.0,
          60.0,
          60.0,
          60.0,
          60.0,
          60.0,
          60.0,
          60.0,
          60.0,
          60.0,
          60.0,
          60.0,
          60.0,
          60.0,
          60.0,
          60.0,
          60.0,
          60.0,
          60.0,
          60.0,
          60.0,
          60.0,
          60.0,
          60.0,
          60.0,
          60.0,
          60.0,
          60.0,
          60.0,
          60.0,
          60.0,
          60.0,
          60.0,
          60.0,
          60.0,
          60.0,
          60.0,
          60.0,
          60.0,
          60.0,
          60.0,
          60.0,
          60.0,
          60.0,
          60.0,
          60.0,
          60.0,
          60.0,
          60.0,
          60.0,
          60.0,
          60.0,
          60.0,
          60.0,
          60.0,
          60.0,
          60.0,
          60.0,
          60.0,
          60.0,
          60.0,
          60.0,
          60.0,
          60.0,
          60.0,
          60.0,
          60.0,
          60.0,
          60.0,
          60.0,
          60.0,
          60.0,
          60.0,
          60.0,
          60.0,
          60.0,
          60.0,
          60.0,
          60.0,
          60.0,
          60.0,
          60.0,
          60.0,
          60.0,
          60.0,
          60.0,
          60.0,
          60.0,
          60.0,
          60.0,
          60.0,
          60.0,
          60.0,
          60.0,
          60.0,
          60.0,
          60.0,
          60.0,
          60.0,
          60.0,
          60.0,
          60.0,
          60.0,
          60.0,
          60.0,
          60.0,
          60.0,
          60.0,
          60.0,
          60.0,
          60.0,
          60.0,
          60.0,
          60.0,
          60.0,
          60.0,
          60.0,
          60.0,
          60.0,
          60.0,
          60.0,
          60.0,
          60.0,
          60.0,
          60.0,
          60.0,
          60.0,
          60.0,
          60.0,
          60.0,
          60.0,
          60.0,
          60.0,
          60.0,
          60.0,
          60.0,
          60.0,
          60.0,
          60.0,
          60.0,
          60.0,
          60.0,
          60.0,
          60.0,
          60.0,
          60.0,
          60.0,
          60.0,
          60.0,
          60.0,
          60.0,
          60.0,
          60.0,
          60.0,
          60.0,
          60.0,
          60.0,
          60.0,
          60.0,
          60.0,
          60.0,
          60.0,
          60.0,
          60.0,
          60.0,
          60.0,
          60.0,
          60.0,
          60.0,
          60.0,
          60.0,
          60.0,
          60.0,
          60.0,
          60.0,
          60.0,
          60.0,
          60.0,
          60.0,
          60.0,
          60.0,
          60.0,
          60.0,
          60.0,
          60.0,
          60.0,
          60.0,
          60.0,
          60.0,
          60.0,
          60.0,
          60.0,
          60.0,
          60.0,
          60.0,
          60.0,
          60.0,
          60.0,
          60.0,
          60.0,
          60.0,
          60.0,
          60.0,
          60.0,
          60.0,
          60.0,
          60.0,
          60.0,
          60.0,
          60.0,
          60.0,
          60.0,
          60.0,
          60.0,
          60.0,
          60.0,
          60.0,
          60.0,
          60.0,
          49.943,
          60.0,
          60.0,
          60.0,
          60.0,
          60.0,
          60.0,
          59.669,
          60.0,
          60.0,
          60.0,
          60.0,
          60.0,
          60.0,
          60.0,
          60.0,
          60.0,
          60.0,
          60.0,
          60.0,
          60.0,
          60.0,
          60.0,
          60.0,
          60.0,
          59.319,
          60.0,
          60.0,
          59.088,
          60.0,
          52.9,
          60.0,
          60.0,
          58.214,
          60.0,
          60.0,
          60.0,
          60.0,
          60.0,
          60.0,
          60.0,
          60.0,
          60.0,
          60.0,
          60.0,
          60.0,
          60.0,
          60.0,
          60.0,
          60.0,
          60.0,
          60.0,
          60.0,
          60.0,
          60.0,
          60.0,
          60.0,
          60.0,
          60.0,
          60.0,
          60.0,
          60.0,
          60.0,
          60.0,
          60.0,
          60.0,
          60.0,
          60.0,
          60.0,
          60.0,
          60.0,
          60.0,
          60.0,
          60.0,
          60.0,
          60.0,
          60.0,
          60.0,
          60.0,
          60.0,
          60.0,
          60.0,
          60.0,
          60.0,
          60.0,
          60.0,
          60.0,
          60.0,
          60.0,
          60.0,
          60.0,
          60.0,
          60.0,
          60.0,
          60.0,
          60.0,
          60.0,
          60.0,
          60.0,
          60.0,
          60.0,
          60.0,
          60.0,
          60.0,
          60.0,
          60.0,
          60.0,
          60.0,
          60.0,
          60.0,
          60.0,
          60.0,
          60.0,
          60.0,
          60.0,
          60.0,
          60.0,
          60.0,
          60.0,
          60.0,
          60.0,
          60.0,
          60.0,
          60.0,
          60.0,
          60.0,
          60.0,
          60.0,
          60.0,
          60.0,
          60.0,
          60.0,
          60.0,
          60.0,
          60.0,
          60.0,
          60.0,
          60.0,
          60.0,
          60.0,
          60.0,
          60.0,
          60.0,
          60.0,
          60.0,
          60.0,
          60.0,
          60.0,
          60.0,
          60.0,
          60.0,
          60.0,
          60.0,
          60.0,
          60.0,
          60.0,
          60.0,
          60.0,
          60.0,
          60.0,
          60.0,
          60.0,
          60.0,
          60.0,
          60.0,
          60.0,
          60.0,
          60.0,
          60.0,
          60.0,
          60.0,
          60.0,
          60.0,
          60.0,
          60.0,
          60.0,
          60.0,
          60.0,
          60.0,
          60.0,
          60.0,
          60.0,
          60.0,
          60.0,
          60.0,
          60.0,
          60.0,
          60.0,
          60.0,
          60.0,
          60.0,
          60.0,
          60.0,
          60.0,
          60.0,
          60.0,
          60.0,
          60.0,
          60.0,
          60.0,
          60.0,
          60.0,
          60.0,
          60.0,
          60.0,
          60.0,
          60.0,
          60.0,
          60.0,
          60.0,
          60.0,
          60.0,
          60.0,
          60.0,
          60.0,
          60.0,
          60.0,
          60.0,
          60.0,
          60.0,
          60.0,
          60.0,
          60.0,
          60.0,
          60.0,
          60.0,
          60.0,
          60.0,
          60.0,
          60.0,
          60.0,
          60.0,
          60.0,
          60.0,
          60.0,
          60.0,
          60.0,
          60.0,
          60.0,
          60.0,
          60.0,
          60.0,
          60.0,
          60.0,
          60.0,
          60.0,
          60.0,
          60.0,
          60.0,
          60.0,
          60.0,
          60.0,
          60.0,
          60.0,
          60.0,
          60.0,
          60.0,
          60.0,
          60.0,
          60.0,
          60.0,
          60.0,
          60.0,
          60.0,
          60.0,
          60.0,
          60.0,
          60.0,
          60.0,
          60.0,
          60.0,
          60.0,
          60.0,
          60.0,
          60.0,
          60.0,
          60.0,
          60.0,
          60.0,
          60.0,
          60.0,
          60.0,
          60.0,
          60.0,
          60.0,
          60.0,
          60.0,
          60.0,
          60.0,
          60.0,
          60.0,
          60.0,
          60.0,
          60.0,
          60.0,
          60.0,
          60.0,
          60.0,
          60.0,
          60.0,
          60.0,
          60.0,
          60.0,
          60.0,
          60.0,
          60.0,
          60.0,
          60.0,
          60.0,
          60.0,
          60.0,
          60.0,
          60.0,
          60.0,
          60.0,
          60.0,
          60.0,
          60.0,
          60.0,
          60.0,
          60.0,
          60.0,
          60.0,
          60.0,
          60.0,
          60.0,
          60.0,
          60.0,
          60.0,
          60.0,
          60.0,
          60.0,
          60.0,
          60.0,
          60.0,
          60.0,
          60.0,
          60.0,
          60.0,
          60.0,
          60.0,
          60.0,
          60.0,
          60.0,
          60.0,
          60.0,
          60.0,
          60.0,
          60.0,
          60.0,
          60.0,
          60.0,
          60.0,
          60.0,
          60.0,
          60.0,
          60.0,
          60.0,
          60.0,
          60.0,
          60.0,
          60.0,
          60.0,
          60.0,
          60.0,
          60.0,
          60.0,
          60.0,
          60.0,
          60.0,
          60.0,
          60.0,
          60.0,
          60.0,
          60.0,
          60.0,
          60.0,
          60.0,
          60.0,
          60.0,
          60.0,
          60.0,
          60.0,
          60.0,
          60.0,
          60.0,
          60.0,
          60.0,
          60.0,
          60.0,
          60.0,
          60.0,
          60.0,
          60.0,
          60.0,
          60.0,
          60.0,
          60.0,
          60.0,
          60.0,
          60.0,
          60.0,
          60.0,
          60.0,
          60.0,
          60.0,
          60.0,
          60.0,
          60.0,
          60.0,
          60.0,
          60.0,
          60.0,
          60.0,
          60.0,
          60.0,
          60.0,
          60.0,
          60.0,
          60.0,
          60.0,
          60.0,
          60.0,
          60.0,
          60.0,
          60.0,
          60.0,
          60.0,
          60.0,
          60.0,
          60.0,
          60.0,
          60.0,
          60.0,
          60.0,
          60.0,
          60.0,
          60.0,
          60.0,
          60.0,
          60.0,
          60.0,
          60.0,
          60.0,
          60.0,
          60.0,
          60.0,
          60.0,
          60.0,
          60.0,
          60.0,
          60.0,
          60.0,
          60.0,
          60.0,
          60.0,
          60.0,
          60.0,
          60.0,
          60.0,
          60.0,
          60.0,
          60.0,
          60.0,
          60.0,
          60.0,
          60.0,
          60.0,
          60.0,
          60.0,
          60.0,
          60.0,
          60.0,
          60.0,
          60.0,
          60.0,
          60.0,
          60.0,
          60.0,
          60.0,
          60.0,
          60.0,
          60.0,
          60.0,
          60.0,
          60.0,
          60.0,
          60.0,
          60.0,
          60.0,
          60.0,
          60.0,
          60.0,
          60.0,
          60.0,
          60.0,
          60.0,
          60.0,
          60.0,
          60.0,
          60.0,
          60.0,
          60.0,
          60.0,
          60.0,
          60.0,
          60.0,
          60.0,
          60.0,
          60.0,
          60.0,
          60.0,
          60.0,
          60.0,
          60.0,
          60.0,
          60.0,
          60.0,
          60.0,
          60.0,
          60.0,
          60.0,
          60.0,
          60.0,
          60.0,
          60.0,
          60.0,
          60.0,
          60.0,
          60.0,
          60.0,
          60.0,
          60.0,
          60.0,
          60.0,
          60.0,
          60.0,
          60.0,
          60.0,
          60.0,
          60.0,
          60.0,
          60.0,
          60.0,
          60.0,
          60.0,
          60.0,
          60.0,
          60.0,
          60.0,
          60.0,
          60.0,
          60.0,
          60.0,
          60.0,
          60.0,
          60.0,
          60.0,
          60.0,
          60.0,
          60.0,
          60.0,
          60.0,
          60.0,
          60.0,
          60.0,
          60.0,
          60.0,
          60.0,
          60.0,
          60.0,
          60.0,
          60.0,
          60.0,
          60.0,
          60.0,
          60.0,
          60.0,
          60.0,
          60.0,
          60.0,
          60.0,
          60.0,
          60.0,
          60.0,
          60.0,
          60.0,
          60.0,
          60.0,
          60.0,
          60.0,
          60.0,
          60.0,
          60.0,
          60.0,
          60.0,
          60.0,
          60.0,
          60.0,
          60.0,
          60.0,
          60.0,
          60.0,
          60.0,
          60.0,
          60.0,
          60.0,
          60.0,
          60.0,
          60.0,
          60.0,
          60.0,
          60.0,
          60.0,
          60.0,
          60.0,
          60.0,
          60.0,
          60.0,
          60.0,
          60.0,
          60.0,
          60.0,
          60.0,
          60.0,
          60.0,
          60.0,
          60.0,
          60.0,
          60.0,
          60.0,
          60.0,
          60.0,
          60.0,
          60.0,
          60.0,
          60.0,
          60.0,
          60.0,
          60.0,
          60.0,
          60.0,
          60.0,
          60.0,
          60.0,
          60.0,
          60.0,
          60.0,
          60.0,
          60.0,
          60.0,
          60.0,
          60.0,
          60.0,
          60.0,
          60.0,
          60.0,
          60.0,
          60.0,
          60.0,
          60.0,
          60.0,
          60.0,
          60.0,
          60.0,
          60.0,
          60.0,
          60.0,
          60.0,
          60.0,
          60.0,
          60.0,
          60.0,
          60.0,
          60.0,
          60.0,
          60.0,
          60.0,
          60.0,
          60.0,
          60.0,
          60.0,
          60.0,
          60.0,
          60.0,
          60.0,
          60.0,
          60.0,
          60.0,
          60.0,
          60.0,
          60.0,
          60.0,
          60.0,
          60.0,
          60.0,
          60.0,
          60.0,
          60.0,
          60.0,
          60.0,
          60.0,
          60.0,
          60.0,
          60.0,
          60.0,
          60.0,
          60.0,
          60.0,
          60.0,
          60.0,
          60.0,
          60.0,
          60.0,
          60.0,
          60.0,
          60.0,
          60.0,
          60.0,
          60.0,
          60.0,
          60.0,
          60.0,
          60.0,
          60.0,
          60.0,
          60.0,
          60.0,
          60.0,
          60.0,
          60.0,
          60.0,
          60.0,
          60.0,
          60.0,
          60.0,
          60.0,
          60.0,
          60.0,
          60.0,
          60.0,
          60.0,
          60.0,
          60.0,
          60.0,
          60.0,
          60.0,
          60.0,
          60.0,
          60.0,
          60.0,
          60.0,
          60.0,
          60.0,
          60.0,
          60.0,
          60.0,
          60.0,
          60.0,
          60.0,
          60.0,
          60.0,
          60.0,
          60.0,
          60.0,
          60.0,
          60.0,
          60.0,
          60.0,
          60.0,
          60.0,
          60.0,
          60.0,
          60.0,
          60.0,
          60.0,
          60.0,
          60.0,
          60.0,
          60.0,
          60.0,
          60.0,
          60.0,
          60.0,
          60.0,
          60.0,
          60.0,
          60.0,
          60.0,
          60.0,
          60.0,
          60.0,
          60.0,
          60.0,
          60.0,
          60.0,
          60.0,
          60.0,
          60.0,
          60.0,
          60.0,
          60.0,
          60.0,
          60.0,
          60.0,
          60.0,
          60.0,
          60.0,
          60.0,
          60.0,
          60.0,
          60.0,
          60.0,
          60.0,
          60.0,
          60.0,
          60.0,
          60.0,
          60.0,
          60.0,
          60.0,
          60.0,
          60.0,
          60.0,
          60.0,
          60.0,
          60.0,
          60.0,
          60.0,
          60.0,
          60.0,
          60.0,
          60.0,
          60.0,
          60.0,
          60.0,
          60.0,
          60.0,
          60.0,
          60.0,
          60.0,
          60.0,
          60.0,
          60.0,
          60.0,
          60.0,
          60.0,
          60.0,
          60.0,
          60.0,
          60.0,
          60.0,
          60.0,
          60.0,
          60.0,
          60.0,
          60.0,
          60.0,
          60.0,
          60.0,
          60.0,
          60.0,
          60.0,
          60.0,
          60.0,
          60.0,
          60.0,
          60.0,
          60.0,
          60.0,
          60.0,
          60.0,
          60.0,
          60.0,
          60.0,
          60.0,
          60.0,
          60.0,
          60.0,
          60.0,
          60.0,
          60.0,
          60.0,
          60.0,
          60.0,
          60.0,
          60.0,
          60.0,
          60.0,
          60.0,
          60.0,
          60.0,
          60.0,
          60.0,
          60.0,
          60.0,
          60.0,
          60.0,
          60.0,
          60.0,
          60.0,
          60.0,
          60.0,
          60.0,
          60.0,
          60.0,
          60.0,
          60.0,
          60.0,
          60.0,
          60.0,
          60.0,
          60.0,
          60.0,
          60.0,
          60.0,
          60.0,
          60.0,
          60.0,
          60.0,
          60.0,
          60.0,
          60.0,
          60.0,
          60.0,
          60.0,
          60.0,
          60.0,
          60.0,
          60.0,
          60.0,
          60.0,
          60.0,
          60.0,
          60.0,
          60.0,
          60.0,
          60.0,
          60.0,
          60.0,
          60.0,
          60.0,
          60.0,
          60.0,
          60.0,
          60.0,
          60.0,
          60.0,
          60.0,
          60.0,
          60.0,
          60.0,
          60.0,
          60.0,
          60.0,
          60.0,
          60.0,
          60.0,
          60.0,
          60.0,
          60.0,
          60.0,
          60.0,
          60.0,
          60.0,
          60.0,
          60.0,
          60.0,
          60.0,
          60.0,
          60.0,
          60.0,
          60.0,
          60.0,
          60.0,
          60.0,
          60.0,
          60.0,
          60.0,
          60.0,
          60.0,
          60.0,
          60.0,
          60.0,
          60.0,
          60.0,
          60.0,
          60.0,
          60.0,
          60.0,
          60.0,
          60.0,
          60.0,
          60.0,
          60.0,
          60.0,
          60.0,
          60.0,
          60.0,
          60.0,
          60.0,
          60.0,
          60.0,
          60.0,
          60.0,
          60.0,
          60.0,
          60.0,
          60.0,
          60.0,
          60.0,
          60.0,
          60.0,
          60.0,
          60.0,
          60.0,
          60.0,
          60.0,
          60.0,
          60.0,
          60.0,
          60.0,
          60.0,
          60.0,
          60.0,
          60.0,
          60.0,
          60.0,
          60.0,
          60.0,
          60.0,
          60.0,
          60.0,
          60.0,
          60.0,
          60.0,
          60.0,
          60.0,
          60.0,
          60.0,
          60.0,
          60.0,
          60.0,
          60.0,
          60.0,
          60.0,
          60.0,
          60.0,
          60.0,
          60.0,
          60.0,
          60.0,
          60.0,
          60.0,
          60.0,
          60.0,
          60.0,
          60.0,
          60.0,
          60.0,
          60.0,
          60.0,
          60.0,
          60.0,
          60.0,
          60.0,
          60.0,
          60.0,
          60.0,
          60.0,
          60.0,
          60.0,
          60.0,
          60.0,
          60.0,
          60.0,
          60.0,
          60.0,
          60.0,
          60.0,
          60.0,
          60.0,
          60.0,
          60.0,
          60.0,
          60.0,
          60.0,
          60.0,
          60.0,
          60.0,
          60.0,
          60.0,
          60.0,
          60.0,
          60.0,
          60.0,
          60.0,
          60.0,
          60.0,
          60.0,
          60.0,
          60.0,
          60.0,
          60.0,
          60.0,
          60.0,
          60.0,
          60.0,
          60.0,
          60.0,
          60.0,
          60.0,
          60.0,
          60.0,
          60.0,
          60.0,
          60.0,
          60.0,
          60.0,
          60.0,
          60.0,
          60.0,
          60.0,
          60.0,
          60.0,
          60.0,
          60.0,
          60.0,
          60.0,
          60.0,
          60.0,
          60.0,
          60.0,
          60.0,
          60.0,
          60.0,
          60.0,
          60.0,
          60.0,
          60.0,
          60.0,
          60.0,
          60.0,
          60.0,
          60.0,
          60.0,
          60.0,
          60.0,
          60.0,
          60.0,
          60.0,
          60.0,
          60.0,
          60.0,
          60.0,
          60.0,
          60.0,
          60.0,
          60.0,
          60.0,
          60.0,
          60.0,
          60.0,
          60.0,
          60.0,
          60.0,
          60.0,
          60.0,
          60.0,
          60.0,
          60.0,
          60.0,
          60.0,
          60.0,
          60.0,
          60.0,
          60.0,
          60.0,
          60.0,
          60.0,
          60.0,
          60.0,
          60.0,
          60.0,
          60.0,
          60.0,
          60.0,
          60.0,
          60.0,
          60.0,
          60.0,
          60.0,
          60.0,
          60.0,
          60.0,
          60.0,
          60.0,
          60.0,
          60.0,
          60.0,
          60.0,
          60.0,
          60.0,
          60.0,
          60.0,
          60.0,
          60.0,
          60.0,
          60.0,
          60.0,
          60.0,
          60.0,
          60.0,
          60.0,
          60.0,
          60.0,
          60.0,
          60.0,
          60.0,
          60.0,
          60.0,
          60.0,
          60.0,
          60.0,
          60.0,
          60.0,
          60.0,
          60.0,
          60.0,
          60.0,
          60.0,
          60.0,
          60.0,
          60.0,
          60.0,
          60.0,
          60.0,
          60.0,
          60.0,
          60.0,
          60.0,
          60.0,
          60.0,
          60.0,
          60.0,
          60.0,
          60.0,
          60.0,
          60.0,
          60.0,
          60.0,
          60.0,
          60.0,
          60.0,
          60.0,
          60.0,
          60.0,
          60.0,
          60.0,
          60.0,
          60.0,
          60.0,
          60.0,
          60.0,
          60.0,
          60.0,
          60.0,
          60.0,
          60.0,
          60.0,
          60.0,
          60.0,
          60.0,
          60.0,
          60.0,
          60.0,
          60.0,
          60.0,
          60.0,
          60.0,
          60.0,
          60.0,
          60.0,
          60.0,
          60.0,
          60.0,
          60.0,
          60.0,
          60.0,
          60.0,
          60.0,
          60.0,
          60.0,
          60.0,
          60.0,
          60.0,
          60.0,
          60.0,
          60.0,
          60.0,
          60.0,
          60.0,
          60.0,
          60.0,
          60.0,
          60.0,
          60.0,
          60.0,
          60.0,
          60.0,
          60.0,
          60.0,
          60.0,
          60.0,
          60.0,
          60.0,
          60.0,
          60.0,
          60.0,
          60.0,
          60.0,
          60.0,
          60.0,
          60.0,
          60.0,
          60.0,
          60.0,
          60.0,
          60.0,
          60.0,
          60.0,
          60.0,
          60.0,
          60.0,
          60.0,
          60.0,
          60.0,
          60.0,
          60.0,
          60.0,
          60.0,
          60.0,
          60.0,
          60.0,
          60.0,
          60.0,
          60.0,
          60.0,
          60.0,
          60.0,
          60.0,
          60.0,
          60.0,
          60.0,
          60.0,
          60.0,
          60.0,
          60.0,
          60.0,
          60.0,
          60.0,
          60.0,
          60.0,
          60.0,
          60.0,
          60.0,
          60.0,
          60.0,
          60.0,
          60.0,
          60.0,
          60.0,
          60.0,
          60.0,
          60.0,
          60.0,
          60.0,
          60.0,
          60.0,
          60.0,
          60.0,
          60.0,
          60.0,
          60.0,
          60.0,
          60.0,
          60.0,
          60.0,
          60.0,
          60.0,
          60.0,
          60.0,
          60.0,
          60.0,
          60.0,
          60.0,
          60.0,
          60.0,
          60.0,
          60.0,
          60.0,
          60.0,
          60.0,
          60.0,
          60.0,
          60.0,
          60.0,
          60.0,
          60.0,
          60.0,
          60.0,
          60.0,
          60.0,
          60.0,
          60.0,
          60.0,
          60.0,
          60.0,
          60.0,
          60.0,
          60.0,
          60.0,
          60.0,
          60.0,
          60.0,
          60.0,
          60.0,
          60.0,
          60.0,
          60.0,
          60.0,
          60.0,
          60.0,
          60.0,
          60.0,
          60.0,
          60.0,
          60.0,
          60.0,
          60.0,
          60.0,
          60.0,
          60.0,
          60.0,
          60.0,
          60.0,
          60.0,
          60.0,
          60.0,
          60.0,
          60.0,
          60.0,
          60.0,
          60.0,
          60.0,
          60.0,
          60.0,
          60.0,
          60.0,
          60.0,
          60.0,
          60.0,
          60.0,
          60.0,
          60.0,
          60.0,
          60.0,
          60.0,
          60.0,
          60.0,
          60.0,
          60.0,
          60.0,
          60.0,
          60.0,
          60.0,
          60.0,
          60.0,
          60.0,
          60.0,
          60.0,
          60.0,
          60.0,
          60.0,
          60.0,
          60.0,
          60.0,
          60.0,
          60.0,
          60.0,
          60.0,
          60.0,
          60.0,
          60.0,
          60.0,
          60.0,
          60.0,
          60.0,
          60.0,
          60.0,
          60.0,
          60.0,
          60.0,
          60.0,
          60.0,
          60.0,
          60.0,
          60.0,
          60.0,
          60.0,
          60.0,
          60.0,
          60.0,
          60.0,
          60.0,
          60.0,
          60.0,
          60.0,
          60.0,
          60.0,
          60.0,
          60.0,
          60.0,
          60.0,
          60.0,
          60.0,
          60.0,
          60.0,
          60.0,
          60.0,
          60.0,
          60.0,
          60.0,
          60.0,
          60.0,
          60.0,
          60.0,
          60.0,
          60.0,
          60.0,
          60.0,
          60.0,
          60.0,
          60.0,
          60.0,
          60.0,
          60.0,
          60.0,
          60.0,
          60.0,
          60.0,
          60.0,
          60.0,
          60.0,
          60.0,
          60.0,
          60.0,
          60.0,
          60.0,
          60.0,
          60.0,
          60.0,
          60.0,
          60.0,
          60.0,
          60.0,
          60.0,
          60.0,
          60.0,
          60.0,
          60.0,
          60.0,
          60.0,
          60.0,
          60.0,
          60.0,
          60.0,
          60.0,
          60.0,
          60.0,
          60.0,
          60.0,
          60.0,
          60.0,
          60.0,
          60.0,
          60.0,
          60.0,
          60.0,
          60.0,
          60.0,
          60.0,
          60.0,
          60.0,
          60.0,
          60.0,
          60.0,
          60.0,
          60.0,
          60.0,
          60.0,
          60.0,
          60.0,
          60.0,
          60.0,
          60.0,
          60.0,
          60.0,
          60.0,
          60.0,
          60.0,
          60.0,
          60.0,
          60.0,
          60.0,
          60.0,
          60.0,
          60.0,
          60.0,
          60.0,
          60.0,
          60.0,
          60.0,
          60.0,
          60.0,
          60.0,
          60.0,
          60.0,
          60.0,
          60.0,
          60.0,
          60.0,
          60.0,
          60.0,
          60.0,
          60.0,
          60.0,
          60.0,
          60.0,
          60.0,
          60.0,
          60.0,
          60.0,
          60.0,
          60.0,
          60.0,
          60.0,
          60.0,
          60.0,
          60.0,
          60.0,
          60.0,
          60.0,
          60.0,
          60.0,
          60.0,
          60.0,
          60.0,
          60.0,
          60.0,
          60.0,
          60.0,
          60.0,
          60.0,
          60.0,
          60.0,
          60.0,
          60.0,
          60.0,
          60.0,
          60.0,
          60.0,
          60.0,
          60.0,
          60.0,
          60.0,
          60.0,
          60.0,
          60.0,
          60.0,
          60.0,
          60.0,
          60.0,
          60.0,
          60.0,
          60.0,
          60.0,
          60.0,
          60.0,
          60.0,
          60.0,
          60.0,
          60.0,
          60.0,
          60.0,
          60.0,
          60.0,
          60.0,
          60.0,
          60.0,
          60.0,
          60.0,
          60.0,
          60.0,
          60.0,
          60.0,
          60.0,
          60.0,
          60.0,
          60.0,
          60.0,
          60.0,
          60.0,
          60.0,
          60.0,
          60.0,
          60.0,
          60.0,
          60.0,
          60.0,
          60.0,
          60.0,
          60.0,
          60.0,
          60.0,
          60.0,
          60.0,
          60.0,
          60.0,
          60.0,
          60.0,
          60.0,
          60.0,
          60.0,
          60.0,
          60.0,
          60.0,
          60.0,
          60.0,
          60.0,
          60.0,
          60.0,
          60.0,
          60.0,
          60.0,
          60.0,
          60.0,
          60.0,
          60.0,
          60.0,
          60.0,
          60.0,
          60.0,
          60.0,
          60.0,
          60.0,
          60.0,
          60.0,
          60.0,
          60.0,
          60.0,
          60.0,
          60.0,
          60.0,
          60.0,
          60.0,
          60.0,
          60.0,
          60.0,
          60.0,
          60.0,
          60.0,
          60.0,
          60.0,
          60.0,
          60.0,
          60.0,
          60.0,
          60.0,
          60.0,
          60.0,
          60.0,
          60.0,
          60.0,
          60.0,
          60.0,
          60.0,
          60.0,
          60.0,
          60.0,
          60.0,
          60.0,
          60.0,
          60.0,
          60.0,
          60.0,
          60.0,
          60.0,
          60.0,
          60.0,
          60.0,
          60.0,
          60.0,
          60.0,
          60.0,
          60.0,
          60.0,
          60.0,
          60.0,
          60.0,
          60.0,
          60.0,
          60.0,
          60.0,
          60.0,
          60.0,
          60.0,
          60.0,
          60.0,
          60.0,
          60.0,
          60.0,
          60.0,
          60.0,
          60.0,
          60.0,
          60.0,
          60.0,
          60.0,
          60.0,
          60.0,
          60.0,
          60.0,
          60.0,
          60.0,
          60.0,
          60.0,
          60.0,
          60.0,
          60.0,
          60.0,
          60.0,
          60.0,
          60.0,
          60.0,
          60.0,
          60.0,
          60.0,
          60.0,
          60.0,
          60.0,
          60.0,
          60.0,
          60.0,
          60.0,
          60.0,
          60.0,
          60.0,
          60.0,
          60.0,
          60.0,
          60.0,
          60.0,
          60.0,
          60.0,
          60.0,
          60.0,
          60.0,
          60.0,
          60.0,
          60.0,
          60.0,
          60.0,
          60.0,
          60.0,
          60.0,
          60.0,
          60.0,
          60.0,
          60.0,
          60.0,
          60.0,
          60.0,
          60.0,
          60.0,
          60.0,
          60.0,
          60.0,
          60.0,
          60.0,
          60.0,
          60.0,
          60.0,
          60.0,
          60.0,
          60.0,
          60.0,
          60.0,
          60.0,
          60.0,
          60.0,
          60.0,
          60.0,
          60.0,
          60.0,
          60.0,
          60.0,
          60.0,
          60.0,
          60.0,
          60.0,
          60.0,
          60.0,
          60.0,
          60.0,
          60.0,
          60.0,
          60.0,
          60.0,
          60.0,
          60.0,
          60.0,
          60.0,
          60.0,
          60.0,
          60.0,
          60.0,
          60.0,
          60.0,
          60.0,
          60.0,
          60.0,
          60.0,
          60.0,
          60.0,
          60.0,
          60.0,
          60.0,
          60.0,
          60.0,
          60.0,
          60.0,
          60.0,
          60.0,
          60.0,
          60.0,
          60.0,
          60.0,
          60.0,
          60.0,
          60.0,
          60.0,
          60.0,
          60.0,
          60.0,
          60.0,
          60.0,
          60.0,
          60.0,
          60.0,
          60.0,
          60.0,
          60.0,
          60.0,
          60.0,
          60.0,
          60.0,
          60.0,
          60.0,
          60.0,
          60.0,
          60.0,
          60.0,
          60.0,
          60.0,
          60.0,
          60.0,
          60.0,
          60.0,
          60.0,
          60.0,
          60.0,
          60.0,
          60.0,
          60.0,
          60.0,
          60.0,
          60.0,
          60.0,
          60.0,
          60.0,
          60.0,
          60.0,
          60.0,
          60.0,
          60.0,
          60.0,
          60.0,
          60.0,
          60.0,
          60.0,
          60.0,
          60.0,
          60.0,
          60.0,
          60.0,
          60.0,
          60.0,
          60.0,
          60.0,
          60.0,
          60.0,
          60.0,
          60.0,
          60.0,
          60.0,
          60.0,
          60.0,
          60.0,
          60.0,
          60.0,
          60.0,
          60.0,
          60.0,
          60.0,
          60.0,
          60.0,
          60.0,
          60.0,
          60.0,
          60.0,
          60.0,
          60.0,
          60.0,
          60.0,
          60.0,
          60.0,
          60.0,
          60.0,
          60.0,
          60.0,
          60.0,
          60.0,
          60.0,
          60.0,
          60.0,
          60.0,
          60.0,
          60.0,
          60.0,
          60.0,
          60.0,
          60.0,
          60.0,
          60.0,
          60.0,
          60.0,
          60.0,
          60.0,
          60.0,
          60.0,
          60.0,
          60.0,
          60.0,
          60.0,
          60.0,
          60.0,
          60.0,
          60.0,
          60.0,
          60.0,
          60.0,
          60.0,
          60.0,
          60.0,
          60.0,
          60.0,
          60.0,
          60.0,
          60.0,
          60.0,
          60.0,
          60.0,
          60.0,
          60.0,
          60.0,
          60.0,
          60.0,
          60.0,
          60.0,
          60.0,
          60.0,
          60.0,
          60.0,
          60.0,
          60.0,
          60.0,
          60.0,
          60.0,
          60.0,
          60.0,
          60.0,
          60.0,
          60.0,
          60.0,
          60.0,
          60.0,
          60.0,
          60.0,
          60.0,
          60.0,
          60.0,
          60.0,
          60.0,
          60.0,
          60.0,
          60.0,
          60.0,
          60.0,
          60.0,
          60.0,
          60.0,
          60.0,
          60.0,
          60.0,
          60.0,
          60.0,
          60.0,
          60.0,
          60.0,
          60.0,
          60.0,
          60.0,
          60.0,
          60.0,
          60.0,
          60.0,
          60.0,
          60.0,
          60.0,
          60.0,
          60.0,
          60.0,
          60.0,
          60.0,
          60.0,
          60.0,
          60.0,
          60.0,
          60.0,
          60.0,
          60.0,
          60.0,
          60.0,
          60.0,
          60.0,
          60.0,
          60.0,
          60.0,
          60.0,
          60.0,
          60.0,
          60.0,
          60.0,
          60.0,
          60.0,
          60.0,
          60.0,
          60.0,
          60.0,
          60.0,
          60.0,
          60.0,
          60.0,
          60.0,
          60.0,
          60.0,
          60.0,
          60.0,
          60.0,
          60.0,
          60.0,
          60.0,
          60.0,
          60.0,
          60.0,
          60.0,
          60.0,
          60.0,
          60.0,
          60.0,
          60.0,
          60.0,
          60.0,
          60.0,
          60.0,
          60.0,
          60.0,
          60.0,
          60.0,
          60.0,
          60.0,
          60.0,
          60.0,
          60.0,
          60.0,
          60.0,
          60.0,
          60.0,
          60.0,
          60.0,
          60.0,
          60.0,
          60.0,
          60.0,
          60.0,
          60.0,
          60.0,
          60.0,
          60.0,
          60.0,
          60.0,
          60.0,
          60.0,
          60.0,
          60.0,
          60.0,
          60.0,
          60.0,
          60.0,
          60.0,
          60.0,
          60.0,
          60.0,
          60.0,
          60.0,
          60.0,
          60.0,
          60.0,
          60.0,
          60.0,
          60.0,
          60.0,
          60.0,
          60.0,
          60.0,
          60.0,
          60.0,
          60.0,
          60.0,
          60.0,
          60.0,
          60.0,
          60.0,
          60.0,
          60.0,
          60.0,
          60.0,
          60.0,
          60.0,
          60.0,
          60.0,
          60.0,
          60.0,
          60.0,
          60.0,
          60.0,
          60.0,
          60.0,
          60.0,
          60.0,
          60.0,
          60.0,
          60.0,
          60.0,
          60.0,
          60.0,
          60.0,
          60.0,
          60.0,
          60.0,
          60.0,
          60.0,
          60.0,
          60.0,
          60.0,
          60.0,
          60.0,
          60.0,
          60.0,
          60.0,
          60.0,
          60.0,
          60.0,
          60.0,
          60.0,
          60.0,
          60.0,
          60.0,
          60.0,
          60.0,
          60.0,
          60.0,
          60.0,
          60.0,
          60.0,
          60.0,
          60.0,
          60.0,
          60.0,
          60.0,
          60.0,
          60.0,
          60.0,
          60.0,
          60.0,
          60.0,
          60.0,
          60.0,
          60.0,
          60.0,
          60.0,
          60.0,
          60.0,
          60.0,
          60.0,
          60.0,
          60.0,
          60.0,
          60.0,
          60.0,
          60.0,
          60.0,
          60.0,
          60.0,
          60.0,
          60.0,
          60.0,
          60.0,
          60.0,
          60.0,
          60.0,
          60.0,
          60.0,
          60.0,
          60.0,
          60.0,
          60.0,
          60.0,
          60.0,
          60.0,
          60.0,
          60.0,
          60.0,
          60.0,
          60.0,
          60.0,
          60.0,
          60.0,
          60.0,
          60.0,
          60.0,
          60.0,
          60.0,
          60.0,
          60.0,
          60.0,
          60.0,
          60.0,
          60.0,
          60.0,
          60.0,
          60.0,
          60.0,
          60.0,
          60.0,
          60.0,
          60.0,
          60.0,
          60.0,
          60.0,
          60.0,
          60.0,
          60.0,
          60.0,
          60.0,
          60.0,
          60.0,
          60.0,
          60.0,
          60.0,
          60.0,
          60.0,
          60.0,
          60.0,
          60.0,
          60.0,
          60.0,
          60.0,
          60.0,
          60.0,
          60.0,
          60.0,
          60.0,
          60.0,
          60.0,
          60.0,
          60.0,
          60.0,
          60.0,
          60.0,
          60.0,
          60.0,
          60.0,
          60.0,
          60.0,
          60.0,
          60.0,
          60.0,
          60.0,
          60.0,
          60.0,
          60.0,
          60.0,
          60.0,
          60.0,
          60.0,
          60.0,
          60.0,
          60.0,
          60.0,
          60.0,
          60.0,
          60.0,
          60.0,
          60.0,
          60.0,
          60.0,
          60.0,
          60.0,
          60.0,
          60.0,
          60.0,
          60.0,
          60.0,
          60.0,
          60.0,
          60.0,
          60.0,
          60.0,
          60.0,
          60.0,
          60.0,
          60.0,
          60.0,
          60.0,
          60.0,
          60.0,
          60.0,
          60.0,
          60.0,
          60.0,
          60.0,
          60.0,
          60.0,
          60.0,
          60.0,
          60.0,
          60.0,
          60.0,
          60.0,
          60.0,
          60.0,
          60.0,
          60.0,
          60.0,
          60.0,
          60.0,
          60.0,
          60.0,
          60.0,
          60.0,
          60.0,
          60.0,
          60.0,
          60.0,
          60.0,
          60.0,
          60.0,
          60.0,
          60.0,
          60.0,
          60.0,
          60.0,
          60.0,
          60.0,
          60.0,
          60.0,
          60.0,
          60.0,
          60.0,
          60.0,
          60.0,
          60.0,
          60.0,
          60.0,
          60.0,
          60.0,
          60.0,
          60.0,
          60.0,
          60.0,
          60.0,
          60.0,
          60.0,
          60.0,
          60.0,
          60.0,
          60.0,
          60.0,
          60.0,
          60.0,
          60.0,
          60.0,
          60.0,
          60.0,
          60.0,
          60.0,
          60.0,
          60.0,
          60.0,
          60.0,
          60.0,
          60.0,
          60.0,
          60.0,
          60.0,
          60.0,
          60.0,
          60.0,
          60.0,
          60.0,
          60.0,
          60.0,
          60.0,
          60.0,
          60.0,
          60.0,
          60.0,
          60.0,
          60.0,
          60.0,
          60.0,
          60.0,
          60.0,
          60.0,
          60.0,
          60.0,
          60.0,
          60.0,
          60.0,
          60.0,
          60.0,
          60.0,
          60.0,
          60.0,
          60.0,
          60.0,
          60.0,
          60.0,
          60.0,
          60.0,
          60.0,
          60.0,
          60.0,
          60.0,
          60.0,
          60.0,
          60.0,
          60.0,
          60.0,
          60.0,
          60.0,
          60.0,
          60.0,
          60.0,
          60.0,
          60.0,
          60.0,
          60.0,
          60.0,
          60.0,
          60.0,
          60.0,
          60.0,
          60.0,
          60.0,
          60.0,
          60.0,
          60.0,
          60.0,
          60.0,
          60.0,
          60.0,
          60.0,
          60.0,
          60.0,
          60.0,
          60.0,
          60.0,
          60.0,
          60.0,
          60.0,
          60.0,
          60.0,
          60.0,
          60.0,
          60.0,
          60.0,
          60.0,
          60.0,
          60.0,
          60.0,
          60.0,
          60.0,
          60.0,
          60.0,
          60.0,
          60.0,
          60.0,
          60.0,
          60.0,
          60.0,
          60.0,
          60.0,
          60.0,
          60.0,
          60.0,
          60.0,
          60.0,
          60.0,
          60.0,
          60.0,
          60.0,
          60.0,
          60.0,
          60.0,
          60.0,
          60.0,
          60.0,
          60.0,
          60.0,
          60.0,
          60.0,
          60.0,
          60.0,
          60.0,
          60.0,
          60.0,
          60.0,
          60.0,
          60.0,
          60.0,
          60.0,
          60.0,
          60.0,
          60.0,
          60.0,
          60.0,
          60.0,
          60.0,
          60.0,
          60.0,
          60.0,
          60.0,
          60.0,
          60.0,
          60.0,
          60.0,
          60.0,
          60.0,
          60.0,
          60.0,
          60.0,
          60.0,
          60.0,
          60.0,
          60.0,
          60.0,
          60.0,
          60.0,
          60.0,
          60.0,
          60.0,
          60.0,
          60.0,
          60.0,
          60.0,
          60.0,
          60.0,
          60.0,
          60.0,
          60.0,
          60.0,
          60.0,
          60.0,
          60.0,
          60.0,
          60.0,
          60.0,
          60.0,
          60.0,
          60.0,
          60.0,
          60.0,
          60.0,
          60.0,
          60.0,
          60.0,
          60.0,
          60.0,
          60.0,
          60.0,
          60.0,
          60.0,
          60.0,
          60.0,
          60.0,
          60.0,
          60.0,
          60.0,
          60.0,
          60.0,
          60.0,
          60.0,
          60.0,
          60.0,
          60.0,
          60.0,
          60.0,
          60.0,
          60.0,
          60.0,
          60.0,
          60.0,
          60.0,
          60.0,
          60.0,
          60.0,
          60.0,
          60.0,
          60.0,
          60.0,
          60.0,
          60.0,
          60.0,
          60.0,
          60.0,
          60.0,
          60.0,
          60.0,
          60.0,
          60.0,
          60.0,
          60.0,
          60.0,
          60.0,
          60.0,
          60.0,
          60.0,
          60.0,
          60.0,
          60.0,
          60.0,
          60.0,
          60.0,
          60.0,
          60.0,
          60.0,
          60.0,
          60.0,
          60.0,
          60.0,
          60.0,
          60.0,
          60.0,
          60.0,
          60.0,
          60.0,
          60.0,
          60.0,
          60.0,
          60.0,
          60.0,
          60.0,
          60.0,
          60.0,
          60.0,
          60.0,
          60.0,
          60.0,
          60.0,
          60.0,
          60.0,
          60.0,
          60.0,
          60.0,
          60.0,
          60.0,
          60.0,
          60.0,
          60.0,
          60.0,
          60.0,
          60.0,
          60.0,
          60.0,
          60.0,
          60.0,
          60.0,
          60.0,
          60.0,
          60.0,
          60.0,
          60.0,
          60.0,
          60.0,
          60.0,
          60.0,
          60.0,
          60.0,
          60.0,
          60.0,
          60.0,
          60.0,
          60.0,
          60.0,
          60.0,
          60.0,
          60.0,
          60.0,
          60.0,
          60.0,
          60.0,
          60.0,
          60.0,
          60.0,
          60.0,
          60.0,
          60.0,
          60.0,
          60.0,
          60.0,
          60.0,
          60.0,
          60.0,
          60.0,
          60.0,
          60.0,
          60.0,
          60.0,
          60.0,
          60.0,
          60.0,
          60.0,
          60.0,
          60.0,
          60.0,
          60.0,
          60.0,
          60.0,
          60.0,
          60.0,
          60.0,
          60.0,
          60.0,
          60.0,
          60.0,
          60.0,
          60.0,
          60.0,
          60.0,
          60.0,
          60.0,
          60.0,
          60.0,
          60.0,
          60.0,
          60.0,
          60.0,
          60.0,
          60.0,
          60.0,
          60.0,
          60.0,
          60.0,
          60.0,
          60.0,
          60.0,
          60.0,
          60.0,
          60.0,
          60.0,
          60.0,
          60.0,
          60.0,
          60.0,
          60.0,
          60.0,
          60.0,
          60.0,
          60.0,
          60.0,
          60.0,
          60.0,
          60.0,
          60.0,
          60.0,
          60.0,
          60.0,
          60.0,
          60.0,
          60.0,
          60.0,
          60.0,
          60.0,
          60.0,
          60.0,
          60.0,
          60.0,
          60.0,
          60.0,
          60.0,
          60.0,
          60.0,
          60.0,
          60.0,
          60.0,
          60.0,
          60.0,
          60.0,
          60.0,
          60.0,
          60.0,
          60.0,
          60.0,
          60.0,
          60.0,
          60.0,
          60.0,
          60.0,
          60.0,
          60.0,
          60.0,
          60.0,
          60.0,
          60.0,
          60.0,
          60.0,
          60.0,
          60.0,
          60.0,
          60.0,
          60.0,
          60.0,
          60.0,
          60.0,
          60.0,
          60.0,
          60.0,
          60.0,
          60.0,
          60.0,
          60.0,
          60.0,
          60.0,
          60.0,
          60.0,
          60.0,
          60.0,
          60.0,
          60.0,
          60.0,
          60.0,
          60.0,
          60.0,
          60.0,
          60.0,
          60.0,
          60.0,
          60.0,
          60.0,
          60.0,
          60.0,
          60.0,
          60.0,
          60.0,
          60.0,
          60.0,
          60.0,
          60.0,
          60.0,
          60.0,
          60.0,
          60.0,
          60.0,
          60.0,
          60.0,
          60.0,
          60.0,
          60.0,
          60.0,
          60.0,
          60.0,
          60.0,
          60.0,
          60.0,
          60.0,
          60.0,
          60.0,
          60.0,
          60.0,
          60.0,
          60.0,
          60.0,
          60.0,
          60.0,
          60.0,
          60.0,
          60.0,
          60.0,
          60.0,
          60.0,
          60.0,
          60.0,
          60.0,
          60.0,
          60.0,
          60.0,
          60.0,
          60.0,
          60.0,
          60.0,
          60.0,
          60.0,
          60.0,
          60.0,
          60.0,
          60.0,
          60.0,
          60.0,
          60.0,
          60.0,
          60.0,
          60.0,
          60.0,
          60.0,
          60.0,
          60.0,
          60.0,
          60.0,
          60.0,
          60.0,
          60.0,
          60.0,
          60.0,
          60.0,
          60.0,
          60.0,
          60.0,
          60.0,
          60.0,
          60.0,
          60.0,
          60.0,
          60.0,
          60.0,
          60.0,
          60.0,
          60.0,
          60.0,
          60.0,
          60.0,
          60.0,
          60.0,
          60.0,
          60.0,
          60.0,
          60.0,
          60.0,
          60.0,
          60.0,
          60.0,
          60.0,
          60.0,
          60.0,
          60.0,
          60.0,
          60.0,
          60.0,
          60.0,
          60.0,
          60.0,
          60.0,
          60.0,
          60.0,
          60.0,
          60.0,
          60.0,
          60.0,
          60.0,
          60.0,
          60.0,
          60.0,
          60.0,
          60.0,
          60.0,
          60.0,
          60.0,
          60.0,
          60.0,
          60.0,
          60.0,
          60.0,
          60.0,
          60.0,
          60.0,
          60.0,
          60.0,
          60.0,
          60.0,
          60.0,
          60.0,
          60.0,
          60.0,
          60.0,
          60.0,
          60.0,
          60.0,
          60.0,
          60.0,
          60.0,
          60.0,
          60.0,
          60.0,
          60.0,
          60.0,
          60.0,
          60.0,
          60.0,
          60.0,
          60.0,
          59.212,
          60.0,
          60.0,
          60.0,
          60.0,
          60.0,
          60.0,
          60.0,
          60.0,
          60.0,
          60.0,
          60.0,
          60.0,
          60.0,
          60.0,
          60.0,
          60.0,
          60.0,
          60.0,
          60.0,
          60.0,
          60.0,
          60.0,
          60.0,
          60.0,
          60.0,
          50.731,
          60.0,
          55.92,
          60.0,
          52.074,
          57.975,
          60.0,
          47.592,
          60.0,
          53.733,
          60.0,
          60.0,
          60.0,
          60.0,
          60.0,
          60.0,
          60.0,
          60.0,
          56.29,
          60.0,
          56.241,
          57.464,
          60.0,
          60.0,
          57.78,
          53.59,
          60.0,
          57.106,
          55.918,
          60.0,
          50.71,
          49.009,
          60.0,
          60.0,
          60.0,
          60.0,
          59.344,
          54.879,
          53.783,
          54.237,
          53.826,
          49.321,
          57.953,
          60.0,
          60.0,
          60.0,
          60.0,
          44.188,
          37.651,
          54.637,
          59.544,
          60.0,
          50.316,
          51.107,
          48.059,
          53.16,
          44.757,
          55.369,
          46.103,
          38.562,
          47.174,
          48.191,
          53.023,
          53.967,
          39.181,
          34.6,
          41.405,
          36.526,
          34.145,
          37.01,
          32.325,
          34.284,
          26.865,
          29.655,
          30.887,
          36.493,
          36.402,
          32.795,
          36.751,
          31.203,
          33.724,
          36.147,
          33.642,
          39.866,
          37.916,
          30.97,
          32.877,
          32.918,
          35.123,
          32.244,
          40.653,
          24.33,
          49.949,
          35.722,
          29.113,
          24.878,
          35.91,
          40.432,
          41.788,
          37.166,
          36.102,
          40.119,
          36.726,
          40.953,
          34.374,
          38.102,
          36.591,
          34.204,
          46.347,
          42.278,
          46.079,
          46.159,
          49.373,
          43.213,
          39.95,
          38.841,
          43.513,
          42.303,
          39.212,
          36.992,
          39.061,
          45.861,
          41.592,
          38.604,
          32.159,
          36.026,
          41.54,
          36.885,
          34.846,
          38.223,
          37.17,
          34.883,
          35.377,
          29.209,
          31.906,
          37.24,
          46.369,
          38.917,
          31.275,
          32.522,
          19.929,
          39.564,
          26.148,
          26.952,
          23.138,
          20.803,
          23.684,
          23.953,
          25.786,
          26.808,
          25.03,
          27.941,
          27.497,
          24.67,
          21.366,
          18.714,
          19.245,
          21.07,
          20.738,
          20.389,
          23.12,
          23.181,
          20.273,
          29.361,
          27.411,
          21.335,
          23.548,
          28.254,
          28.821,
          27.77,
          27.065,
          20.293,
          26.461,
          26.533,
          37.509,
          26.852,
          33.293,
          27.692,
          33.08,
          30.574,
          29.614,
          25.208,
          29.117,
          33.642,
          28.482,
          25.432,
          26.185,
          24.468,
          26.259,
          32.09,
          30.146,
          26.885,
          27.186,
          27.435,
          30.872,
          30.131,
          28.326,
          27.096,
          27.416,
          28.341,
          33.087,
          27.561,
          31.851,
          33.182,
          32.091,
          31.123,
          32.672,
          30.329,
          33.262,
          32.46,
          36.731,
          43.248,
          29.475,
          29.99,
          44.621,
          37.924,
          35.259,
          40.205,
          39.987,
          35.508,
          40.739,
          32.231,
          34.668,
          40.4,
          38.292,
          39.428,
          32.694,
          34.575,
          36.614,
          36.968,
          36.649,
          36.511,
          36.497,
          36.734,
          37.48,
          32.043,
          32.424,
          28.687,
          32.625,
          30.389,
          31.913,
          28.662,
          31.903,
          30.873,
          32.301,
          32.814,
          28.307,
          25.785,
          28.133,
          24.955,
          29.269,
          22.767,
          23.098,
          25.137,
          27.163,
          37.56,
          29.574,
          24.878,
          35.074,
          27.865,
          26.028,
          32.306,
          27.9,
          24.838,
          27.254,
          24.8,
          29.851,
          24.36,
          28.989,
          27.629,
          22.341,
          25.19,
          24.406,
          27.843,
          31.418,
          33.812,
          36.802,
          29.219,
          25.42,
          28.007,
          35.221,
          24.37,
          31.754,
          36.956,
          31.625,
          32.457,
          28.368,
          23.119,
          23.995,
          34.044,
          37.401,
          33.369,
          33.839,
          37.079,
          25.571,
          29.45,
          29.766,
          25.746,
          25.077,
          23.92,
          22.296,
          19.582,
          23.103,
          18.023,
          14.456,
          24.591,
          28.094,
          13.747,
          18.129,
          19.893,
          16.931,
          16.998,
          22.991,
          28.98,
          20.203,
          25.547,
          20.367,
          26.136,
          21.029,
          18.925,
          23.062,
          12.905,
          21.883,
          18.818,
          19.258,
          15.751,
          21.7,
          21.406,
          21.321,
          21.808,
          22.627,
          28.349,
          24.068,
          27.308,
          23.623,
          23.26,
          23.553,
          22.959,
          26.395,
          24.806,
          24.264,
          24.759,
          24.709,
          22.731,
          23.731,
          25.484,
          26.733,
          21.543,
          19.808,
          21.147,
          21.825,
          20.006,
          22.197,
          20.135,
          18.571,
          25.492,
          24.626,
          21.553,
          15.589,
          24.647,
          22.586,
          26.881,
          25.766,
          24.108,
          21.105,
          17.135,
          18.512,
          32.614,
          16.337,
          32.166,
          16.04,
          17.635,
          19.594,
          20.478,
          19.657,
          20.158,
          20.105,
          12.37,
          24.124,
          13.905,
          23.022,
          26.215,
          19.338,
          20.122,
          16.207,
          21.344,
          18.499,
          16.156,
          24.058,
          13.449,
          23.877,
          17.094,
          14.53,
          14.322,
          13.986,
          15.447,
          14.656,
          11.375,
          17.636,
          15.111,
          18.916,
          16.704,
          17.569,
          13.451,
          18.66,
          15.036,
          16.77,
          14.983,
          13.624,
          16.805,
          11.737,
          10.771,
          24.641,
          15.218,
          15.062,
          18.059,
          15.629,
          13.645,
          12.953,
          20.645,
          16.191,
          16.19,
          18.24,
          16.746,
          15.546,
          16.2,
          12.703,
          19.314,
          14.59,
          17.738,
          12.677,
          12.663,
          13.541,
          15.098,
          15.772,
          13.569,
          15.495,
          10.706,
          14.329,
          12.132,
          15.566,
          17.259,
          16.166,
          13.947,
          14.91,
          17.191,
          16.687,
          13.678,
          15.858,
          14.101,
          7.617,
          16.763,
          18.469,
          16.93,
          13.319,
          17.331,
          16.132,
          12.517,
          14.171,
          11.795,
          8.614,
          11.372,
          12.632,
          11.013,
          14.315,
          14.498,
          13.502,
          14.613,
          13.897,
          10.344,
          15.343,
          13.919,
          10.94,
          13.213,
          13.887,
          12.489,
          9.89,
          14.073,
          13.867,
          12.696,
          11.893,
          12.4,
          12.968,
          10.395,
          18.413,
          13.195,
          14.454,
          13.77,
          9.759,
          13.688,
          10.119,
          11.898,
          15.847,
          11.659,
          11.779,
          9.38,
          15.626,
          14.808,
          11.905,
          12.913,
          8.63,
          13.176,
          10.265,
          13.857,
          13.489,
          8.971,
          15.295,
          9.694,
          17.108,
          13.225,
          12.292,
          8.949,
          17.412,
          13.522,
          11.696,
          17.226,
          15.34,
          13.437,
          16.903,
          17.275,
          11.311,
          13.79,
          15.353,
          16.729,
          17.156,
          12.281,
          14.2,
          19.447,
          22.451,
          13.319,
          21.161,
          15.067,
          11.919,
          17.478,
          17.896,
          15.285,
          20.217,
          17.843,
          19.02,
          15.094,
          20.82,
          10.091,
          16.204,
          16.232,
          15.333,
          18.44,
          18.29,
          7.903,
          18.727,
          14.477,
          14.889,
          19.621,
          16.307,
          11.347,
          14.894,
          27.018,
          11.394,
          17.906,
          11.435,
          14.27,
          23.14,
          13.062,
          13.476,
          28.651,
          10.858,
          42.19,
          19.761,
          20.497,
          22.602,
          13.919,
          20.124,
          15.935,
          14.902,
          19.014,
          13.912,
          25.769,
          12.179,
          12.078,
          23.795,
          14.958,
          18.418,
          28.269,
          21.769,
          20.552,
          28.058,
          25.118,
          24.836,
          26.315,
          31.339,
          37.717,
          17.929,
          26.647,
          23.058,
          24.743,
          22.811,
          27.888,
          14.375,
          28.315,
          28.317,
          17.544,
          24.624,
          19.928,
          20.399,
          28.145,
          25.021,
          23.214,
          21.717,
          22.538,
          27.261,
          19.664,
          35.955,
          17.342,
          21.354,
          23.853,
          18.819,
          19.655,
          29.563,
          37.365,
          19.839,
          20.462,
          21.571,
          37.491,
          45.12,
          26.451,
          28.948,
          42.385,
          22.339,
          21.224,
          28.862,
          19.101,
          13.416,
          25.511,
          27.332,
          27.897,
          21.179,
          27.931,
          24.877,
          31.069,
          25.524,
          26.611,
          17.816,
          44.481,
          50.825,
          16.819,
          23.52,
          23.648,
          23.208,
          14.984,
          20.087,
          43.57,
          31.878,
          39.969,
          18.981,
          20.683,
          30.899,
          60.0,
          33.588,
          21.703,
          16.509,
          17.588,
          32.068,
          43.451,
          24.753,
          37.917,
          29.856,
          20.789,
          32.959,
          17.612,
          6.685,
          15.797,
          26.02,
          27.622,
          40.31,
          24.75,
          24.168,
          16.835,
          15.658,
          35.883,
          22.668,
          35.645,
          30.494,
          60.0,
          20.876,
          16.519,
          18.642,
          16.281,
          19.87,
          31.702,
          44.898,
          21.604,
          24.843,
          22.582,
          47.529,
          56.037,
          35.383,
          30.481,
          24.231,
          19.411,
          34.226,
          60.0,
          33.109,
          35.943,
          29.582,
          24.347,
          11.16,
          21.235,
          28.252,
          23.244,
          57.042,
          60.0,
          25.295,
          26.301,
          35.177,
          33.433,
          60.0,
          25.605,
          30.907,
          28.319,
          23.499,
          24.422,
          28.131,
          42.219,
          23.998,
          33.076,
          20.215,
          20.528,
          20.705,
          40.84,
          32.575,
          8.191,
          14.938,
          57.598,
          16.838,
          13.363,
          10.147,
          13.009,
          20.524,
          36.799,
          17.389,
          23.397,
          28.141,
          26.248,
          37.439,
          20.774,
          31.413,
          18.791,
          13.104,
          37.339,
          30.491,
          34.719,
          43.39,
          48.893,
          26.327,
          19.467,
          19.478,
          17.337,
          20.675,
          48.394,
          32.153,
          36.734,
          49.815,
          54.563,
          41.12,
          36.012,
          23.92,
          30.309,
          38.856,
          60.0,
          27.411,
          23.181,
          29.7,
          48.512,
          60.0,
          35.906,
          38.107,
          60.0,
          29.895,
          60.0,
          40.856,
          60.0,
          17.774,
          17.344,
          13.855,
          27.093,
          19.815,
          29.915,
          26.205,
          33.838,
          31.6,
          58.965,
          28.32,
          23.143,
          29.08,
          38.203,
          27.739,
          30.614,
          60.0,
          60.0,
          39.794,
          60.0,
          60.0,
          60.0,
          35.977,
          28.304,
          21.422,
          60.0,
          19.084,
          23.918,
          24.186,
          33.898,
          34.307,
          19.547,
          24.955,
          44.02,
          32.055,
          10.926,
          17.734,
          30.685,
          51.03,
          60.0,
          28.029,
          20.679,
          21.157,
          18.55,
          20.808,
          27.808,
          48.401,
          29.549,
          9.975,
          10.355,
          60.0,
          27.681,
          60.0,
          43.329,
          60.0,
          60.0,
          60.0,
          52.979,
          60.0,
          26.363,
          60.0,
          60.0,
          60.0,
          60.0,
          27.777,
          45.22,
          30.122,
          40.795,
          39.346,
          60.0,
          60.0,
          60.0,
          17.579,
          60.0,
          21.542,
          24.075,
          17.385,
          27.682,
          29.809,
          35.832,
          60.0,
          34.981,
          33.359,
          60.0,
          60.0,
          60.0,
          54.638,
          21.655,
          19.047,
          23.167,
          60.0,
          22.873,
          60.0,
          19.952,
          24.658,
          37.323,
          23.594,
          27.045,
          29.216,
          36.441,
          40.044,
          23.713,
          26.134,
          37.937,
          33.701,
          24.855,
          60.0,
          60.0,
          46.351,
          40.385,
          26.607,
          36.572,
          60.0,
          16.266,
          60.0,
          26.893,
          42.763,
          28.139,
          30.254,
          45.741,
          30.879,
          60.0,
          60.0,
          25.917,
          24.588,
          60.0,
          8.841,
          19.962,
          38.262,
          14.922,
          29.396,
          60.0,
          60.0,
          19.039,
          60.0,
          17.301,
          25.412,
          23.388,
          60.0,
          11.47,
          17.545,
          8.052,
          19.391,
          20.583,
          60.0,
          50.871,
          19.369,
          7.799,
          10.998,
          60.0,
          29.576,
          10.482,
          54.31,
          8.775,
          24.889,
          53.034,
          57.231,
          34.159,
          60.0,
          60.0,
          60.0,
          21.609,
          59.157,
          60.0,
          33.322,
          60.0,
          24.923,
          53.91,
          60.0,
          16.268,
          27.663,
          24.518,
          30.415,
          19.086,
          60.0,
          59.71,
          42.554,
          50.196,
          60.0,
          60.0,
          60.0,
          35.249,
          45.07,
          31.608,
          55.139,
          17.979,
          44.764,
          41.416,
          27.307,
          18.244,
          60.0,
          31.112,
          48.608,
          60.0,
          25.099,
          27.801,
          48.92,
          24.099,
          31.068,
          31.482,
          60.0,
          60.0,
          60.0,
          58.25,
          41.746,
          60.0,
          60.0,
          60.0,
          46.174,
          21.77,
          46.215,
          25.464,
          19.923,
          24.102,
          9.878,
          9.651,
          54.539,
          48.713,
          8.486,
          25.042,
          21.093,
          31.102,
          60.0,
          60.0,
          25.543,
          44.441,
          60.0,
          60.0,
          60.0,
          49.692,
          60.0,
          60.0,
          60.0,
          60.0,
          36.883,
          31.104,
          19.287,
          27.141,
          32.961,
          60.0,
          60.0,
          49.878,
          60.0,
          35.371,
          36.212,
          60.0,
          57.626,
          60.0,
          38.869,
          26.525,
          25.369,
          60.0,
          60.0,
          11.048,
          34.167,
          60.0,
          17.044,
          21.685,
          29.2,
          35.028,
          60.0,
          60.0,
          60.0,
          60.0,
          40.233,
          21.903,
          60.0,
          60.0,
          60.0,
          59.869,
          23.573,
          21.274,
          60.0,
          60.0,
          60.0,
          60.0,
          18.072,
          39.639,
          38.587,
          21.488,
          24.824,
          60.0,
          36.316,
          39.696,
          22.302,
          60.0,
          60.0,
          13.076,
          24.204,
          18.297,
          46.289,
          58.916,
          60.0,
          60.0,
          60.0,
          60.0,
          60.0,
          26.961,
          55.439,
          60.0,
          60.0,
          60.0,
          29.777,
          26.238,
          47.192,
          59.982,
          60.0,
          24.444,
          60.0,
          60.0,
          60.0,
          51.256,
          36.062,
          37.926,
          24.994,
          34.855,
          34.909,
          21.455,
          60.0,
          60.0,
          24.336,
          60.0,
          43.598,
          52.721,
          27.83,
          21.374,
          27.359,
          48.346,
          24.226,
          17.112,
          46.993,
          42.49,
          60.0,
          14.525,
          13.078,
          60.0,
          7.366,
          6.628,
          60.0,
          60.0,
          52.348,
          57.059,
          38.419,
          27.838,
          36.967,
          60.0,
          31.905,
          15.526,
          49.798,
          10.259,
          11.588,
          60.0,
          21.636,
          52.191,
          20.508,
          11.64,
          17.515,
          15.715,
          60.0,
          28.51,
          60.0,
          45.176,
          22.673,
          16.856,
          14.382,
          38.082,
          9.843,
          26.096,
          60.0,
          36.396,
          16.623,
          9.393,
          60.0,
          19.873,
          22.69,
          11.228,
          8.453,
          60.0,
          17.256,
          12.608,
          60.0,
          27.159,
          18.492,
          60.0,
          3.447,
          47.185,
          39.651,
          33.825,
          18.029,
          22.416,
          43.408,
          8.741,
          13.961,
          21.432,
          13.306,
          10.147,
          18.774,
          60.0,
          32.634,
          60.0,
          18.773,
          60.0,
          37.358,
          11.232,
          8.224,
          54.964,
          60.0,
          25.039,
          8.78,
          2.863,
          35.243,
          23.854,
          33.661,
          26.335,
          27.163,
          9.493,
          54.263,
          7.394,
          15.346,
          32.813,
          7.778,
          50.985,
          15.175,
          55.512,
          16.741,
          53.763,
          22.168,
          16.615,
          60.0,
          60.0,
          26.58,
          32.111,
          17.361,
          60.0,
          26.684,
          20.37,
          26.156,
          12.579,
          16.723,
          9.994,
          60.0,
          15.273,
          56.877,
          17.933,
          24.137,
          8.764,
          60.0,
          16.373,
          47.635,
          47.825,
          4.593,
          15.965,
          60.0,
          47.428,
          50.284,
          36.717,
          15.535,
          18.025,
          50.628,
          31.985,
          20.892,
          17.661,
          12.969,
          14.676,
          17.813,
          14.409,
          19.21,
          17.06,
          49.748,
          35.277,
          59.146,
          18.236,
          24.071,
          50.378,
          44.656,
          21.354,
          12.902,
          49.165,
          13.043,
          31.057,
          60.0,
          60.0,
          57.393,
          19.285,
          14.407,
          10.474,
          23.954,
          6.444,
          7.448,
          30.473,
          42.552,
          34.344,
          55.112,
          37.404,
          29.224,
          60.0,
          60.0,
          15.657,
          13.802,
          16.489,
          9.521,
          13.743,
          10.643,
          13.205,
          13.339,
          60.0,
          11.205,
          8.246,
          30.338,
          7.516,
          39.631,
          60.0,
          60.0,
          12.109,
          60.0,
          60.0,
          20.101,
          5.838,
          14.704,
          35.783,
          16.879,
          60.0,
          49.131,
          11.946,
          60.0,
          60.0,
          21.707,
          44.793,
          7.205,
          8.317,
          49.074,
          42.616,
          20.336,
          54.734,
          27.584,
          44.089,
          60.0,
          42.906,
          26.266,
          15.496,
          60.0,
          41.022,
          49.197,
          39.514,
          12.522,
          60.0,
          60.0,
          41.084,
          17.691,
          28.092,
          60.0,
          36.316,
          14.366,
          28.319,
          32.871,
          34.568,
          9.314,
          16.158,
          60.0,
          60.0,
          51.424,
          10.394,
          60.0,
          60.0,
          18.114,
          30.189,
          60.0,
          20.383,
          19.26,
          60.0,
          43.276,
          60.0,
          60.0,
          15.634,
          30.894,
          60.0,
          60.0,
          60.0,
          60.0,
          60.0,
          60.0,
          32.53,
          60.0,
          25.044,
          60.0,
          19.83,
          12.668,
          60.0,
          23.609,
          26.304,
          15.069,
          17.511,
          10.583,
          60.0,
          60.0,
          60.0,
          42.668,
          21.306,
          23.708,
          6.072,
          60.0,
          7.47,
          37.152,
          30.899,
          26.249,
          17.167,
          11.7,
          48.297,
          60.0,
          60.0,
          23.255,
          44.31,
          17.758,
          31.722,
          60.0,
          60.0,
          60.0,
          60.0,
          23.435,
          50.01,
          60.0,
          52.758,
          27.892,
          60.0,
          60.0,
          60.0,
          17.564,
          44.95,
          16.981,
          35.156,
          60.0,
          12.709,
          60.0,
          39.542,
          41.695,
          60.0,
          36.674,
          60.0,
          60.0,
          60.0,
          21.755,
          22.542,
          60.0,
          55.286,
          18.884,
          29.69,
          60.0,
          60.0,
          60.0,
          60.0,
          60.0,
          60.0,
          60.0,
          24.753,
          18.88,
          60.0,
          60.0,
          26.265,
          60.0,
          20.551,
          7.891,
          12.941,
          27.61,
          17.527,
          33.162,
          12.991,
          21.88,
          27.426,
          20.218,
          39.43,
          29.671,
          26.609,
          33.217,
          28.971,
          37.989,
          35.672,
          38.818,
          17.823,
          60.0,
          31.969,
          41.134,
          38.993,
          52.181,
          41.061,
          49.292,
          51.1,
          60.0,
          60.0,
          50.244,
          55.03,
          55.095,
          60.0,
          60.0,
          60.0,
          60.0,
          60.0,
          60.0,
          60.0,
          57.588,
          60.0,
          60.0,
          60.0,
          60.0,
          60.0,
          60.0,
          60.0,
          60.0,
          58.664,
          48.626,
          56.746,
          60.0,
          60.0,
          60.0,
          60.0,
          60.0,
          60.0,
          60.0,
          60.0,
          60.0,
          60.0,
          60.0,
          60.0,
          45.532,
          60.0,
          60.0,
          60.0,
          60.0,
          60.0,
          60.0,
          60.0,
          60.0,
          60.0,
          60.0,
          60.0,
          60.0,
          60.0,
          60.0,
          60.0,
          60.0,
          60.0,
          60.0,
          60.0,
          60.0,
          60.0,
          60.0,
          60.0,
          60.0,
          60.0,
          60.0,
          60.0,
          60.0,
          60.0,
          60.0,
          60.0,
          60.0,
          60.0,
          60.0,
          60.0,
          60.0,
          60.0,
          60.0,
          60.0,
          60.0,
          60.0,
          60.0,
          60.0,
          59.623,
          60.0,
          60.0,
          60.0,
          60.0,
          60.0,
          60.0,
          60.0,
          60.0,
          60.0,
          60.0,
          60.0,
          60.0,
          60.0,
          60.0,
          60.0,
          60.0,
          60.0,
          60.0,
          60.0,
          60.0,
          60.0,
          60.0,
          60.0,
          60.0,
          60.0,
          60.0,
          60.0,
          60.0,
          60.0,
          60.0,
          60.0,
          60.0,
          60.0,
          60.0,
          60.0,
          60.0,
          60.0,
          60.0,
          60.0,
          60.0,
          60.0,
          60.0,
          60.0,
          60.0,
          60.0,
          60.0,
          60.0,
          60.0,
          60.0,
          60.0,
          60.0,
          60.0,
          58.26,
          60.0,
          60.0,
          60.0,
          60.0,
          60.0,
          60.0,
          60.0,
          60.0,
          60.0,
          60.0,
          60.0,
          60.0,
          60.0,
          60.0,
          60.0,
          60.0,
          60.0,
          60.0,
          60.0,
          60.0,
          60.0,
          60.0,
          60.0,
          60.0,
          60.0,
          60.0,
          60.0,
          60.0,
          60.0,
          60.0,
          60.0,
          60.0,
          60.0,
          60.0,
          60.0,
          60.0,
          60.0,
          60.0,
          60.0,
          60.0,
          60.0,
          60.0,
          60.0,
          60.0,
          60.0,
          60.0,
          60.0,
          60.0,
          60.0,
          60.0,
          60.0,
          60.0,
          60.0,
          60.0,
          60.0,
          60.0,
          60.0,
          60.0,
          60.0,
          60.0,
          60.0,
          60.0,
          60.0,
          60.0,
          60.0,
          60.0,
          60.0,
          60.0,
          60.0,
          60.0,
          60.0,
          60.0,
          60.0,
          60.0,
          60.0,
          60.0,
          60.0,
          60.0,
          60.0,
          60.0,
          60.0,
          60.0,
          60.0,
          60.0,
          60.0,
          60.0,
          60.0,
          60.0,
          60.0,
          60.0,
          60.0,
          60.0,
          60.0,
          60.0,
          60.0,
          60.0,
          60.0,
          60.0,
          60.0,
          60.0,
          60.0,
          60.0,
          60.0,
          60.0,
          60.0,
          60.0,
          60.0,
          60.0,
          60.0,
          60.0,
          60.0,
          60.0,
          60.0,
          60.0,
          60.0,
          60.0,
          60.0,
          60.0,
          60.0,
          60.0,
          60.0,
          60.0,
          60.0,
          60.0,
          60.0,
          60.0,
          60.0,
          60.0,
          60.0,
          60.0,
          60.0,
          60.0,
          60.0,
          60.0,
          60.0,
          60.0,
          60.0,
          60.0,
          60.0,
          60.0,
          60.0,
          60.0,
          60.0,
          60.0,
          60.0,
          60.0,
          60.0,
          60.0,
          60.0,
          60.0,
          60.0,
          60.0,
          60.0,
          60.0,
          60.0,
          60.0,
          60.0,
          60.0,
          60.0,
          60.0,
          60.0,
          60.0,
          60.0,
          60.0,
          60.0,
          60.0,
          60.0,
          60.0,
          60.0,
          60.0,
          60.0,
          60.0,
          60.0,
          60.0,
          60.0,
          60.0,
          60.0,
          60.0,
          60.0,
          60.0,
          60.0,
          60.0,
          60.0,
          60.0,
          60.0,
          60.0,
          60.0,
          60.0,
          60.0,
          60.0,
          60.0,
          60.0,
          60.0,
          60.0,
          60.0,
          60.0,
          60.0,
          60.0,
          60.0,
          60.0,
          60.0,
          60.0,
          60.0,
          60.0,
          60.0,
          60.0,
          60.0,
          60.0,
          60.0,
          60.0,
          60.0,
          60.0,
          60.0,
          60.0,
          60.0,
          60.0,
          60.0,
          60.0,
          60.0,
          60.0,
          60.0,
          60.0,
          60.0,
          60.0,
          60.0,
          60.0,
          60.0,
          60.0,
          60.0,
          60.0,
          60.0,
          60.0,
          60.0,
          60.0,
          60.0,
          60.0,
          60.0,
          60.0,
          60.0,
          60.0,
          60.0,
          60.0,
          60.0,
          60.0,
          60.0,
          60.0,
          60.0,
          60.0,
          60.0,
          60.0,
          60.0,
          60.0,
          60.0,
          60.0,
          60.0,
          60.0,
          60.0,
          60.0,
          60.0,
          60.0,
          60.0,
          60.0,
          60.0,
          60.0,
          60.0,
          60.0,
          60.0,
          60.0,
          60.0,
          60.0,
          60.0,
          60.0,
          60.0,
          60.0,
          60.0,
          60.0,
          60.0,
          60.0,
          60.0,
          60.0,
          60.0,
          60.0,
          60.0,
          60.0,
          60.0,
          60.0,
          60.0,
          60.0,
          60.0,
          60.0,
          60.0,
          60.0,
          60.0,
          60.0,
          60.0,
          60.0,
          60.0,
          60.0,
          60.0,
          60.0,
          60.0,
          60.0,
          60.0,
          60.0,
          60.0,
          60.0,
          60.0,
          60.0,
          60.0,
          60.0,
          60.0,
          60.0,
          60.0,
          60.0,
          60.0,
          60.0,
          60.0,
          60.0,
          60.0,
          60.0,
          60.0,
          60.0,
          60.0,
          60.0,
          60.0,
          60.0,
          60.0,
          60.0,
          60.0,
          60.0,
          60.0,
          60.0,
          60.0,
          60.0,
          60.0,
          60.0,
          60.0,
          60.0,
          60.0,
          60.0,
          60.0,
          60.0,
          60.0,
          60.0,
          60.0,
          60.0,
          60.0,
          60.0,
          60.0,
          60.0,
          60.0,
          60.0,
          60.0,
          60.0,
          60.0,
          60.0,
          60.0,
          60.0,
          60.0,
          60.0,
          60.0,
          60.0,
          60.0,
          60.0,
          60.0,
          60.0,
          60.0,
          60.0,
          60.0,
          60.0,
          60.0,
          60.0,
          60.0,
          60.0,
          60.0,
          60.0,
          60.0,
          60.0,
          60.0,
          60.0,
          60.0,
          60.0,
          60.0,
          60.0,
          60.0,
          60.0,
          60.0,
          60.0,
          60.0,
          60.0,
          60.0,
          60.0,
          60.0,
          60.0,
          60.0,
          60.0,
          60.0,
          60.0,
          60.0,
          60.0,
          60.0,
          60.0,
          60.0,
          60.0,
          60.0,
          60.0,
          60.0,
          60.0,
          60.0,
          60.0,
          60.0,
          60.0,
          60.0,
          60.0,
          60.0,
          60.0,
          60.0,
          60.0,
          60.0,
          60.0,
          60.0,
          60.0,
          60.0,
          60.0,
          60.0,
          60.0,
          60.0,
          60.0,
          60.0,
          60.0,
          60.0,
          60.0,
          60.0,
          60.0,
          60.0,
          60.0,
          60.0,
          60.0,
          60.0,
          60.0,
          60.0,
          60.0,
          60.0,
          60.0,
          60.0,
          60.0,
          60.0,
          60.0,
          60.0,
          60.0,
          60.0,
          60.0,
          60.0,
          60.0,
          60.0,
          60.0,
          60.0,
          60.0,
          60.0,
          60.0
        ],
        "ms1_ret": [
          0.0028889685,
          0.010334685,
          0.016676417,
          0.023363851,
          0.029707685,
          0.036053517,
          0.042399334,
          0.048747217,
          0.055095135,
          0.061440983,
          0.067790984,
          0.0741285,
          0.0804785,
          0.086820168,
          0.093166052,
          0.099511885,
          0.10585565,
          0.11219937,
          0.11854103,
          0.1248827,
          0.1312223,
          0.13756605,
          0.14390982,
          0.15025357,
          0.15659313,
          0.1629369,
          0.16928484,
          0.17562654,
          0.18196817,
          0.18830985,
          0.19465779,
          0.2010057,
          0.20735362,
          0.2136953,
          0.2200453,
          0.2263891,
          0.23273077,
          0.2390724,
          0.24541617,
          0.25175992,
          0.25810159,
          0.2644495,
          0.27079327,
          0.27714535,
          0.28348702,
          0.28983077,
          0.29617245,
          0.30251412,
          0.30886203,
          0.31520995,
          0.32155372,
          0.32789747,
          0.33423914,
          0.34057873,
          0.34691832,
          0.35326,
          0.35960167,
          0.36594125,
          0.37228085,
          0.37862044,
          0.38496418,
          0.39130795,
          0.39764962,
          0.40399128,
          0.41033713,
          0.41668302,
          0.42302677,
          0.42937677,
          0.43571845,
          0.44206008,
          0.44840175,
          0.4547476,
          0.4610872,
          0.46742885,
          0.4737747,
          0.48011637,
          0.48646225,
          0.49280803,
          0.49915595,
          0.50549347,
          0.51184349,
          0.51818932,
          0.52453515,
          0.53088308,
          0.537231,
          0.5435706,
          0.5499144,
          0.55625398,
          0.56259359,
          0.56893312,
          0.57527478,
          0.58161647,
          0.58795605,
          0.59429982,
          0.60064357,
          0.60698732,
          0.61332695,
          0.61966863,
          0.62601447,
          0.6323603,
          0.638704,
          0.64504152,
          0.6513832,
          0.65772904,
          0.66407487,
          0.67041445,
          0.67675619,
          0.68309994,
          0.68945005,
          0.70952505,
          0.72066034,
          0.7270104,
          0.7330376,
          0.7390667,
          0.74509177,
          0.75111455,
          0.75713764,
          0.76316668,
          0.76919175,
          0.77521679,
          0.78124378,
          0.78727095,
          0.79330008,
          0.79932308,
          0.80534588,
          0.81137088,
          0.81739594,
          0.82342089,
          0.82944593,
          0.83547102,
          0.84149395,
          0.84752515,
          0.85354814,
          0.85957098,
          0.86559592,
          0.87162514,
          0.87764605,
          0.88366472,
          0.88968355,
          0.89570432,
          0.90172508,
          0.90774803,
          0.91376897,
          0.9197919,
          0.92581062,
          0.93182944,
          0.93785229,
          0.9438793,
          0.94990853,
          0.9559419,
          0.96196275,
          0.96798572,
          0.97400658,
          0.98002525,
          0.9860482,
          0.99206904,
          0.9980898,
          1.0041128,
          1.0101316,
          1.0161503,
          1.0221712,
          1.0281941,
          1.034215,
          1.0402358,
          1.0462565,
          1.0522753,
          1.0582962,
          1.0643192,
          1.0703463,
          1.0763692,
          1.0823921,
          1.0884211,
          1.0944441,
          1.1004692,
          1.1064921,
          1.1125151,
          1.1185379,
          1.1245713,
          1.1305963,
          1.1366233,
          1.1426526,
          1.1486755,
          1.1546941,
          1.1607172,
          1.16674,
          1.1727692,
          1.1787941,
          1.1848191,
          1.1908463,
          1.1968692,
          1.2028922,
          1.2089171,
          1.2149401,
          1.2209692,
          1.2269921,
          1.2330151,
          1.2390379,
          1.245063,
          1.2510923,
          1.2571151,
          1.2631402,
          1.2691652,
          1.27519,
          1.2812171,
          1.2872443,
          1.2932694,
          1.2992943,
          1.3053256,
          1.3113506,
          1.3173756,
          1.3233984,
          1.3294214,
          1.3354464,
          1.3414694,
          1.3474944,
          1.3535194,
          1.3595486,
          1.3655714,
          1.3715944,
          1.3776194,
          1.3836424,
          1.3896674,
          1.3956965,
          1.4017194,
          1.4077424,
          1.4137652,
          1.419786,
          1.425809,
          1.4318299,
          1.4378507,
          1.4438694,
          1.4498882,
          1.4559111,
          1.4619381,
          1.4679611,
          1.4739862,
          1.480009,
          1.4860299,
          1.4920528,
          1.4980737,
          1.5040945,
          1.5101195,
          1.5161424,
          1.5221633,
          1.5281862,
          1.534205,
          1.5402258,
          1.5462508,
          1.5522738,
          1.5582945,
          1.5643175,
          1.5703425,
          1.5763654,
          1.5823842,
          1.5884113,
          1.5944342,
          1.6004591,
          1.6064821,
          1.6125092,
          1.6185363,
          1.6245634,
          1.6305863,
          1.6366114,
          1.6426363,
          1.6486612,
          1.6546925,
          1.6607133,
          1.6667363,
          1.6727613,
          1.6787822,
          1.6848031,
          1.6908239,
          1.6968509,
          1.7028737,
          1.7088968,
          1.7149197,
          1.7209406,
          1.7269593,
          1.7329822,
          1.7390052,
          1.74503,
          1.751051,
          1.7570696,
          1.7630906,
          1.7691113,
          1.7751323,
          1.781153,
          1.7871717,
          1.7931947,
          1.7992135,
          1.8052343,
          1.8112573,
          1.817276,
          1.8233011,
          1.8293218,
          1.8353447,
          1.841376,
          1.8473949,
          1.8534197,
          1.8594406,
          1.8654616,
          1.8714864,
          1.8775074,
          1.883526,
          1.889549,
          1.8955677,
          1.9015908,
          1.9076157,
          1.9136365,
          1.9196594,
          1.9256825,
          1.9317073,
          1.9377283,
          1.9437489,
          1.9497699,
          1.9557907,
          1.9618095,
          1.9678325,
          1.9738511,
          1.979872,
          1.9858928,
          1.9919158,
          1.9979366,
          2.0039596,
          2.0099845,
          2.0160117,
          2.0220407,
          2.0280637,
          2.0340908,
          2.0401096,
          2.0461304,
          2.0521513,
          2.0581741,
          2.064193,
          2.0702137,
          2.0762366,
          2.0822574,
          2.0882763,
          2.094297,
          2.1003181,
          2.1063429,
          2.1123618,
          2.1183825,
          2.1244118,
          2.1304346,
          2.1364555,
          2.1424741,
          2.1484993,
          2.15452,
          2.1605387,
          2.1665596,
          2.1725826,
          2.1786014,
          2.1846221,
          2.1906431,
          2.196668,
          2.2026868,
          2.2087076,
          2.2147347,
          2.2207555,
          2.2267764,
          2.2327972,
          2.238816,
          2.2448368,
          2.2508598,
          2.2568784,
          2.2628993,
          2.2689201,
          2.2749432,
          2.2809618,
          2.2869827,
          2.2930098,
          2.2990328,
          2.3050597,
          2.3110807,
          2.3171056,
          2.3231286,
          2.3291536,
          2.3351724,
          2.3411953,
          2.3472181,
          2.3532411,
          2.3592661,
          2.365285,
          2.3713099,
          2.3773287,
          2.3833536,
          2.3893724,
          2.3953932,
          2.4014182,
          2.407439,
          2.4134578,
          2.4194786,
          2.4254995,
          2.4315225,
          2.4375433,
          2.443564,
          2.449587,
          2.4556078,
          2.4616287,
          2.4676496,
          2.4736724,
          2.4796934,
          2.4857162,
          2.491735,
          2.4977557,
          2.5037746,
          2.5097933,
          2.5158142,
          2.5218351,
          2.5278559,
          2.5338766,
          2.5398974,
          2.5459163,
          2.5519371,
          2.5579601,
          2.5639809,
          2.5700038,
          2.5760267,
          2.5820579,
          2.5880788,
          2.5941017,
          2.6001247,
          2.6061455,
          2.6121663,
          2.6181893,
          2.6242081,
          2.6302288,
          2.6362497,
          2.6422706,
          2.6482956,
          2.6543227,
          2.6603414,
          2.6663622,
          2.6723831,
          2.6784039,
          2.6844269,
          2.6904498,
          2.6964789,
          2.702504,
          2.708529,
          2.7145477,
          2.7205684,
          2.7265893,
          2.7326102,
          2.738631,
          2.7446519,
          2.7506706,
          2.7566894,
          2.7627103,
          2.7687393,
          2.7747623,
          2.7807852,
          2.7868166,
          2.7928414,
          2.7988645,
          2.8048895,
          2.8109187,
          2.8169373,
          2.8229561,
          2.828977,
          2.8349979,
          2.8410187,
          2.8470374,
          2.8530603,
          2.8590812,
          2.8650999,
          2.8711207,
          2.87715,
          2.8831771,
          2.8892,
          2.8952187,
          2.9012396,
          2.9072603,
          2.9132832,
          2.9193041,
          2.925325,
          2.9313458,
          2.9373687,
          2.9433895,
          2.9494105,
          2.9554374,
          2.9614604,
          2.9674813,
          2.9735042,
          2.9795271,
          2.9855459,
          2.9915667,
          2.9975896,
          3.0036104,
          3.0096313,
          3.0156543,
          3.021673,
          3.0277022,
          3.033723,
          3.039746,
          3.045771,
          3.0517917,
          3.0578105,
          3.0638335,
          3.0698522,
          3.0758731,
          3.0818939,
          3.0879146,
          3.0939417,
          3.0999626,
          3.1059835,
          3.1120065,
          3.1180273,
          3.1240481,
          3.130069,
          3.1360877,
          3.1421168,
          3.1481377,
          3.1541585,
          3.1601814,
          3.1662002,
          3.1722251,
          3.1782482,
          3.1842668,
          3.1902897,
          3.1963084,
          3.2023273,
          3.2083502,
          3.214369,
          3.2203897,
          3.2264086,
          3.2324293,
          3.2384523,
          3.2444731,
          3.256842,
          3.2629899,
          3.2823649,
          3.2947544,
          3.3013502,
          3.3076961,
          3.3140378,
          3.3203815,
          3.3267232,
          3.3330648,
          3.3394065,
          3.3457544,
          3.3521003,
          3.358444,
          3.3647899,
          3.3711295,
          3.3774795,
          3.3838212,
          3.3901608,
          3.3965024,
          3.4028503,
          3.4091899,
          3.4155337,
          3.4218753,
          3.4282191,
          3.4345608,
          3.4409025,
          3.44724,
          3.4535817,
          3.4599254,
          3.4662649,
          3.4726045,
          3.4789462,
          3.48529,
          3.4916337,
          3.4979712,
          3.5043129,
          3.5106567,
          3.5169963,
          3.5233421,
          3.5296838,
          3.5360275,
          3.5423733,
          3.548715,
          3.5550567,
          3.5613984,
          3.5677422,
          3.5740838,
          3.5804255,
          3.5867693,
          3.593113,
          3.5994588,
          3.6057984,
          3.6121484,
          3.6184859,
          3.6248339,
          3.6311693,
          3.6375152,
          3.6438568,
          3.6501985,
          3.6565401,
          3.662886,
          3.6692235,
          3.6755672,
          3.6819089,
          3.6882506,
          3.6945902,
          3.7009318,
          3.7072756,
          3.7136152,
          3.7199548,
          3.7263006,
          3.7326423,
          3.738986,
          3.7453277,
          3.7516715,
          3.758011,
          3.7643569,
          3.7706965,
          3.7770402,
          3.7833861,
          3.7897319,
          3.7960715,
          3.8024153,
          3.808759,
          3.8150986,
          3.8214403,
          3.8277841,
          3.8341257,
          3.8404674,
          3.8468174,
          3.8531612,
          3.859507,
          3.8658487,
          3.8721924,
          3.8785299,
          3.8848737,
          3.8912174,
          3.8975592,
          3.9039008,
          3.9102446,
          3.9165862,
          3.9229341,
          3.9292758,
          3.9356154,
          3.9419571,
          3.9482967,
          3.9546383,
          3.96098,
          3.9673238,
          3.9736676,
          3.9800092,
          3.9863509,
          3.9926946,
          3.9990363,
          4.00538,
          4.0117259,
          4.0180655,
          4.0244155,
          4.0307572,
          4.0370989,
          4.0434405,
          4.0497863,
          4.0561259,
          4.0624676,
          4.0688092,
          4.0751509,
          4.0814947,
          4.0878385,
          4.0941864,
          4.1005302,
          4.1068802,
          4.1132197,
          4.1195635,
          4.1259051,
          4.1322552,
          4.1385989,
          4.1449406,
          4.1512823,
          4.1576281,
          4.1639615,
          4.1703031,
          4.1766489,
          4.1829927,
          4.1893364,
          4.1956802,
          4.2020219,
          4.2083677,
          4.2147094,
          4.221049,
          4.2273886,
          4.2337302,
          4.2400719,
          4.2464156,
          4.2527553,
          4.2590969,
          4.2654448,
          4.2717845,
          4.2781261,
          4.2844761,
          4.2908199,
          4.2971595,
          4.3035032,
          4.3098428,
          4.3161866,
          4.3225303,
          4.3288741,
          4.3352157,
          4.3415658,
          4.3479137,
          4.3542554,
          4.360597,
          4.3669408,
          4.3732804,
          4.3796241,
          4.3859616,
          4.3923075,
          4.3986471,
          4.4049887,
          4.4113283,
          4.41767,
          4.4240117,
          4.4303575,
          4.4367013,
          4.4430429,
          4.4493867,
          4.4557346,
          4.4620804,
          4.4684221,
          4.4747617,
          4.4811013,
          4.487443,
          4.4937826,
          4.5001242,
          4.5064701,
          4.5128138,
          4.5191638,
          4.5255034,
          4.5318472,
          4.538191,
          4.5445305,
          4.5508701,
          4.5572139,
          4.5635597,
          4.5699055,
          4.5762556,
          4.5825972,
          4.5889368,
          4.5952826,
          4.6016222,
          4.607964,
          4.6143098,
          4.6206494,
          4.6269952,
          4.6333306,
          4.6396764,
          4.6460202,
          4.6523598,
          4.6586994,
          4.665039,
          4.6713849,
          4.6777348,
          4.6840744,
          4.6904161,
          4.6967577,
          4.7030994,
          4.709439,
          4.7157786,
          4.7221265,
          4.7284682,
          4.734814,
          4.7411578,
          4.7475037,
          4.7538537,
          4.7601974,
          4.766537,
          4.7728766,
          4.7792203,
          4.7855683,
          4.7919099,
          4.7982558,
          4.8045974,
          4.8109453,
          4.8172849,
          4.8236266,
          4.8299683,
          4.8363079,
          4.84266,
          4.8490016,
          4.8553454,
          4.8616871,
          4.8680267,
          4.8743663,
          4.880708,
          4.8870517,
          4.8933996,
          4.8997454,
          4.9060892,
          4.9124308,
          4.9187725,
          4.9251121,
          4.93146,
          4.9378059,
          4.9441455,
          4.950485,
          4.9568267,
          4.9631747,
          4.9695205,
          4.9758622,
          4.9822018,
          4.9885497,
          4.9948955,
          5.0012372,
          5.0075789,
          5.0139247,
          5.0202643,
          5.026606,
          5.0329497,
          5.0392914,
          5.0456435,
          5.0519852,
          5.0583268,
          5.0646664,
          5.0710102,
          5.0773477,
          5.0836935,
          5.0900331,
          5.096379,
          5.1027185,
          5.1090644,
          5.115406,
          5.1217477,
          5.1280894,
          5.134429,
          5.1407665,
          5.1471061,
          5.1534498,
          5.1597957,
          5.1661394,
          5.1724832,
          5.178829,
          5.1851707,
          5.1915103,
          5.1978499,
          5.2041895,
          5.2105332,
          5.216877,
          5.2232249,
          5.2295666,
          5.2359062,
          5.2422457,
          5.2485853,
          5.2549249,
          5.2612729,
          5.2676166,
          5.2739583,
          5.2803,
          5.2866458,
          5.2929999,
          5.2993333,
          5.3056812,
          5.3120187,
          5.3183604,
          5.3247084,
          5.3310563,
          5.3373938,
          5.3437375,
          5.3500771,
          5.3564167,
          5.3627563,
          5.3691,
          5.3754417,
          5.3817876,
          5.3881314,
          5.394473,
          5.4008147,
          5.4071605,
          5.4135022,
          5.4198418,
          5.4261876,
          5.4325355,
          5.4388793,
          5.445223,
          5.4515647,
          5.4579168,
          5.4642564,
          5.470596,
          5.4769397,
          5.4832814,
          5.4896252,
          5.4959668,
          5.5023085,
          5.5086523,
          5.5150064,
          5.5213461,
          5.5276982,
          5.5340273,
          5.5403752,
          5.546719,
          5.5530606,
          5.5594002,
          5.5657481,
          5.5720815,
          5.5784211,
          5.5847628,
          5.5911086,
          5.5974565,
          5.6037982,
          5.6101378,
          5.6164815,
          5.6228253,
          5.6291669,
          5.6355086,
          5.6418545,
          5.6482004,
          5.654542,
          5.6608837,
          5.6672253,
          5.6735649,
          5.6799149,
          5.6862587,
          5.6926066,
          5.6989504,
          5.7052899,
          5.7116316,
          5.7179754,
          5.7243192,
          5.7306608,
          5.7370025,
          5.7433441,
          5.74969,
          5.7560379,
          5.76239,
          5.7687233,
          5.775065,
          5.7814046,
          5.7877442,
          5.7940859,
          5.8004359,
          5.8067754,
          5.8131192,
          5.8194609,
          5.8258025,
          5.8321463,
          5.8384921,
          5.8448401,
          5.8511797,
          5.8575276,
          5.8638734,
          5.8702172,
          5.8765588,
          5.8829005,
          5.889238,
          5.8955797,
          5.9019214,
          5.9082652,
          5.9146131,
          5.9209527,
          5.9273089,
          5.9336506,
          5.9399943,
          5.9463402,
          5.9526839,
          5.9590256,
          5.9653714,
          5.9717215,
          5.9780611,
          5.9844048,
          5.9907444,
          5.9970819,
          6.0034235,
          6.0097673,
          6.0161131,
          6.022459,
          6.0287986,
          6.0351423,
          6.041482,
          6.0478236,
          6.0541715,
          6.0605131,
          6.0668549,
          6.0731944,
          6.0795424,
          6.0858861,
          6.0922278,
          6.0985715,
          6.1049112,
          6.1112508,
          6.1175904,
          6.1239341,
          6.1302799,
          6.1366216,
          6.1429674,
          6.1493091,
          6.1556507,
          6.1620049,
          6.1683487,
          6.1746862,
          6.1810342,
          6.18738,
          6.19373,
          6.2000695,
          6.2064175,
          6.212755,
          6.2190967,
          6.2254362,
          6.2317821,
          6.2381217,
          6.2444655,
          6.2508071,
          6.2571508,
          6.2634946,
          6.2698404,
          6.2761821,
          6.2825259,
          6.2888655,
          6.2952113,
          6.3015572,
          6.307903,
          6.3142468,
          6.3205905,
          6.3269301,
          6.3332697,
          6.3396155,
          6.3459613,
          6.3523051,
          6.3586509,
          6.3649927,
          6.3713448,
          6.3776864,
          6.3840322,
          6.3903718,
          6.3967156,
          6.4030614,
          6.4094031,
          6.4157448,
          6.4220885,
          6.4284427,
          6.4347782,
          6.441124,
          6.4474635,
          6.4538052,
          6.4601448,
          6.4664906,
          6.4728344,
          6.4791823,
          6.4855198,
          6.4918615,
          6.4982032,
          6.5045449,
          6.510897,
          6.5172386,
          6.5235782,
          6.5299219,
          6.5362636,
          6.5426032,
          6.548947,
          6.5552928,
          6.5616345,
          6.5679741,
          6.5743179,
          6.5806595,
          6.5870012,
          6.5933512,
          6.599697,
          6.6060387,
          6.6123783,
          6.6187262,
          6.6250679,
          6.6315742,
          6.6379158,
          6.6442575,
          6.6505991,
          6.6569408,
          6.6632866,
          6.6696304,
          6.6759741,
          6.68232,
          6.6886596,
          6.6949992,
          6.7013451,
          6.7076888,
          6.7140388,
          6.7203804,
          6.7267263,
          6.733068,
          6.7394117,
          6.7457555,
          6.7520951,
          6.7584347,
          6.7647826,
          6.7711326,
          6.7774763,
          6.7838263,
          6.7901576,
          6.7965014,
          6.8028409,
          6.8091868,
          6.8155264,
          6.8218723,
          6.8282097,
          6.8345555,
          6.8409014,
          6.8472493,
          6.853591,
          6.8599347,
          6.8662743,
          6.872616,
          6.8789639,
          6.8853077,
          6.8916515,
          6.897989,
          6.9043286,
          6.9106702,
          6.9170119,
          6.9233556,
          6.9296994,
          6.9360431,
          6.942389,
          6.9487369,
          6.9550807,
          6.9614286,
          6.9677744,
          6.9741182,
          6.9804619,
          6.9868078,
          6.9931599,
          6.9994995,
          7.0058432,
          7.0121849,
          7.0185245,
          7.0248641,
          7.03121,
          7.0375495,
          7.0438953,
          7.050237,
          7.0565808,
          7.0629245,
          7.0692662,
          7.0756079,
          7.0819475,
          7.0882871,
          7.094635,
          7.1009829,
          7.1073246,
          7.1136662,
          7.1200079,
          7.1263475,
          7.132685,
          7.1390287,
          7.1453684,
          7.151708,
          7.1580559,
          7.1644038,
          7.1707475,
          7.1770913,
          7.1834392,
          7.1897788,
          7.1961225,
          7.2024663,
          7.2088101,
          7.2151496,
          7.2214871,
          7.2278309,
          7.2341726,
          7.2405247,
          7.2468622,
          7.253208,
          7.2595476,
          7.2658955,
          7.2722393,
          7.2785893,
          7.284931,
          7.2912727,
          7.2976122,
          7.3039539,
          7.3103018,
          7.3166456,
          7.3229873,
          7.3293289,
          7.3356706,
          7.3420123,
          7.3483602,
          7.3546998,
          7.3610414,
          7.367381,
          7.373729,
          7.3800706,
          7.3864186,
          7.3927686,
          7.3991082,
          7.4054478,
          7.4117874,
          7.4181311,
          7.4244748,
          7.4308186,
          7.4371603,
          7.4434999,
          7.4498415,
          7.4561853,
          7.4625311,
          7.4688749,
          7.4752229,
          7.4815687,
          7.4879083,
          7.4942561,
          7.5006041,
          7.5069416,
          7.5132853,
          7.5196249,
          7.5259708,
          7.5323103,
          7.5386499,
          7.5449895,
          7.5513292,
          7.5576687,
          7.5640125,
          7.5703541,
          7.5766937,
          7.5830417,
          7.5893875,
          7.5957333,
          7.6020834,
          7.6084292,
          7.614773,
          7.6211146,
          7.6274667,
          7.6338104,
          7.6401542,
          7.6464959,
          7.6528396,
          7.6591813,
          7.6655209,
          7.6718626,
          7.6782085,
          7.6845647,
          7.6909022,
          7.6972522,
          7.7035918,
          7.7099334,
          7.7162834,
          7.7226251,
          7.7289647,
          7.7353127,
          7.7416481,
          7.7479939,
          7.7543335,
          7.7606814,
          7.7670231,
          7.7733647,
          7.7797064,
          7.7860481,
          7.7923939,
          7.7987377,
          7.8050773,
          7.811419,
          7.8177669,
          7.8241148,
          7.8304544,
          7.836794,
          7.8431398,
          7.8494815,
          7.8558253,
          7.8621649,
          7.8685065,
          7.8748461,
          7.8811878,
          7.8875294,
          7.8938711,
          7.9002148,
          7.9065544,
          7.9128961,
          7.919244,
          7.925592,
          7.9319441,
          7.9382795,
          7.9446191,
          7.9509586,
          7.9572982,
          7.9636483,
          7.969992,
          7.9763274,
          7.982667,
          7.9890108,
          7.9953567,
          8.0016942,
          8.0080338,
          8.0143796,
          8.0207275,
          8.0270691,
          8.033415,
          8.0397608,
          8.0461046,
          8.0524442,
          8.0587859,
          8.0651297,
          8.0714734,
          8.0778129,
          8.0841588,
          8.0905005,
          8.0968588,
          8.1032025,
          8.1095442,
          8.1158838,
          8.1222234,
          8.1285714,
          8.1349151,
          8.141263,
          8.1476109,
          8.1539589,
          8.1603005,
          8.1666464,
          8.172986,
          8.179336,
          8.1856756,
          8.1920173,
          8.198356799999999,
          8.2047006,
          8.2110401,
          8.2173797,
          8.2237214,
          8.230061,
          8.2364089,
          8.2427485,
          8.2490944,
          8.2554361,
          8.261784,
          8.2681236,
          8.2744631,
          8.2808069,
          8.2871485,
          8.2934881,
          8.299834,
          8.3061736,
          8.3125194,
          8.3188632,
          8.3252049,
          8.3315466,
          8.3378861,
          8.344234,
          8.3505736,
          8.3569194,
          8.3632632,
          8.3696049,
          8.3759486,
          8.3822904,
          8.3886424,
          8.3949779,
          8.4013237,
          8.4076612,
          8.4140008,
          8.4203424,
          8.4266924,
          8.433032,
          8.4393799,
          8.4457175,
          8.4520633,
          8.4584029,
          8.4647508,
          8.4710966,
          8.4774341,
          8.4837737,
          8.4901133,
          8.4964592,
          8.502805,
          8.5091467,
          8.5154905,
          8.5218322,
          8.5281759,
          8.5345175,
          8.5408592,
          8.5471967,
          8.5535425,
          8.5598905,
          8.5662384,
          8.5725842,
          8.5789322,
          8.5852718,
          8.5916114,
          8.5979551,
          8.6043009,
          8.6106468,
          8.6169884,
          8.6233426,
          8.6296822,
          8.6360301,
          8.6423719,
          8.6487198,
          8.6550573,
          8.6613989,
          8.6677426,
          8.6740843,
          8.6804343,
          8.6867823,
          8.6931239,
          8.6994635,
          8.7058032,
          8.712149,
          8.7184948,
          8.7248344,
          8.7311802,
          8.7375198,
          8.7438635,
          8.7502052,
          8.7565469,
          8.7628927,
          8.7692365,
          8.7755928,
          8.7819324,
          8.7882782,
          8.7946261,
          8.8009678,
          8.8073094,
          8.813649,
          8.819997,
          8.8263428,
          8.8326907,
          8.8390345,
          8.8453825,
          8.8517241,
          8.8580762,
          8.8644157,
          8.8707553,
          8.877097,
          8.8834428,
          8.8897824,
          8.8961283,
          8.9024742,
          8.9088158,
          8.9151575,
          8.921497,
          8.9278471,
          8.9341929,
          8.9405304,
          8.9468742,
          8.9532137,
          8.9595554,
          8.9658971,
          8.9722388,
          8.9785805,
          8.9849263,
          8.9912659,
          8.9976076,
          9.0039513,
          9.0102992,
          9.0166388,
          9.0229784,
          9.0293201,
          9.0356639,
          9.0420055,
          9.0483493,
          9.054693,
          9.0610368,
          9.0673847,
          9.0737305,
          9.0800743,
          9.086416,
          9.092768,
          9.0991056,
          9.1054473,
          9.111791,
          9.1181389,
          9.1244785,
          9.1308181,
          9.1371556,
          9.1434993,
          9.1498452,
          9.1561848,
          9.1625286,
          9.1688702,
          9.175214,
          9.1815598,
          9.1879056,
          9.1942452,
          9.2005869,
          9.2069327,
          9.2132765,
          9.219639,
          9.2259849,
          9.2323266,
          9.2386661,
          9.2450099,
          9.2513515,
          9.2576974,
          9.2640411,
          9.270387,
          9.2767349,
          9.2830786,
          9.2894245,
          9.2957662,
          9.302112,
          9.3084516,
          9.3147953,
          9.3211328,
          9.3274808,
          9.3338245,
          9.3401662,
          9.3465141,
          9.3528558,
          9.3591975,
          9.3655433,
          9.371885,
          9.3782266,
          9.3845704,
          9.3909121,
          9.3972558,
          9.4036017,
          9.4099433,
          9.4162829,
          9.4226247,
          9.4289851,
          9.4353288,
          9.4416725,
          9.4480121,
          9.4543517,
          9.4606975,
          9.4670455,
          9.4733871,
          9.4797309,
          9.486081,
          9.4924205,
          9.4987726,
          9.5051122,
          9.511458,
          9.5177997,
          9.5241455,
          9.5304893,
          9.5368351,
          9.5431747,
          9.5495164,
          9.555856,
          9.5621956,
          9.5685352,
          9.5748789,
          9.5812226,
          9.5875622,
          9.5939081,
          9.6002498,
          9.6065935,
          9.6129394,
          9.6192873,
          9.6256311,
          9.6319707,
          9.6383144,
          9.6446602,
          9.651004,
          9.6573457,
          9.6636894,
          9.670029,
          9.6763727,
          9.6827207,
          9.6890624,
          9.6954061,
          9.7017478,
          9.7080915,
          9.7144332,
          9.7207853,
          9.7271332,
          9.7334749,
          9.7398145,
          9.7461583,
          9.7524979,
          9.7588479,
          9.7651958,
          9.7715395,
          9.7778791,
          9.7842208,
          9.7905604,
          9.7969062,
          9.8032458,
          9.8095833,
          9.815927,
          9.8222688,
          9.8286146,
          9.8349583,
          9.8412979,
          9.8476437,
          9.8539854,
          9.8603271,
          9.8666729,
          9.8730208,
          9.8793605,
          9.8857001,
          9.8920438,
          9.8983855,
          9.9047271,
          9.9110667,
          9.9174063,
          9.9237459,
          9.9300938,
          9.9364417,
          9.9427918,
          9.9491335,
          9.9554751,
          9.9618168,
          9.9681605,
          9.9745084,
          9.9808605,
          9.9871959,
          9.9935355,
          9.9998772,
          10.006223,
          10.012563,
          10.018904,
          10.025244,
          10.031586,
          10.037929,
          10.044267,
          10.050611,
          10.056954,
          10.063296,
          10.069638,
          10.075979,
          10.082321,
          10.088663,
          10.095006,
          10.101346,
          10.10769,
          10.114031,
          10.120379,
          10.126719,
          10.133067,
          10.139409,
          10.14575,
          10.152096,
          10.15844,
          10.164779,
          10.171119,
          10.177467,
          10.183809,
          10.190161,
          10.196507,
          10.20285,
          10.20919,
          10.215532,
          10.221871,
          10.228219,
          10.234557,
          10.2409,
          10.247238,
          10.25358,
          10.259927,
          10.266271,
          10.272613,
          10.278953,
          10.285292,
          10.291636,
          10.29798,
          10.304327,
          10.310671,
          10.317013,
          10.323357,
          10.329696,
          10.33604,
          10.34238,
          10.348725,
          10.355069,
          10.361409,
          10.367761,
          10.374103,
          10.38044,
          10.386782,
          10.393121,
          10.399461,
          10.405805,
          10.412148,
          10.418492,
          10.42484,
          10.431186,
          10.437536,
          10.443869,
          10.450211,
          10.456551,
          10.46289,
          10.469236,
          10.475586,
          10.481928,
          10.488267,
          10.494607,
          10.500946,
          10.507288,
          10.513634,
          10.519982,
          10.526326,
          10.532669,
          10.539015,
          10.545359,
          10.551703,
          10.558042,
          10.564384,
          10.570726,
          10.577067,
          10.583409,
          10.589757,
          10.596101,
          10.602444,
          10.608786,
          10.615126,
          10.621465,
          10.627813,
          10.634157,
          10.640499,
          10.646842,
          10.653188,
          10.659542,
          10.665878,
          10.672224,
          10.678565,
          10.684909,
          10.691253,
          10.697603,
          10.70394,
          10.710286,
          10.71662,
          10.722959,
          10.729303,
          10.735651,
          10.741995,
          10.748334,
          10.75468,
          10.761022,
          10.767365,
          10.773709,
          10.780049,
          10.786393,
          10.792732,
          10.799074,
          10.805418,
          10.811759,
          10.818099,
          10.824445,
          10.830784,
          10.837134,
          10.843482,
          10.849828,
          10.85617,
          10.862513,
          10.868857,
          10.875199,
          10.881543,
          10.887884,
          10.894238,
          10.900578,
          10.906924,
          10.91327,
          10.919614,
          10.925959,
          10.932299,
          10.938636,
          10.944976,
          10.951318,
          10.957661,
          10.964005,
          10.970349,
          10.976693,
          10.983034,
          10.989374,
          10.995716,
          11.002061,
          11.008403,
          11.014749,
          11.021093,
          11.027434,
          11.033774,
          11.040118,
          11.046459,
          11.052803,
          11.059149,
          11.065493,
          11.071837,
          11.07818,
          11.084524,
          11.090864,
          11.097207,
          11.103551,
          11.109895,
          11.116239,
          11.12258,
          11.12893,
          11.135276,
          11.141618,
          11.14796,
          11.154303,
          11.160643,
          11.166991,
          11.173332,
          11.179682,
          11.186026,
          11.192368,
          11.198707,
          11.205047,
          11.211391,
          11.217735,
          11.224076,
          11.230422,
          11.236768,
          11.243112,
          11.249451,
          11.255793,
          11.262137,
          11.268483,
          11.27483,
          11.281185,
          11.287526,
          11.293872,
          11.300216,
          11.306556,
          11.312895,
          11.319235,
          11.325585,
          11.331928,
          11.338278,
          11.344624,
          11.350974,
          11.357303,
          11.363643,
          11.369987,
          11.376333,
          11.382676,
          11.389024,
          11.395364,
          11.401706,
          11.408054,
          11.414393,
          11.420733,
          11.427076,
          11.43342,
          11.439762,
          11.44611,
          11.452456,
          11.458795,
          11.465135,
          11.471476,
          11.477816,
          11.48416,
          11.490506,
          11.496854,
          11.503197,
          11.509543,
          11.515891,
          11.522231,
          11.52857,
          11.534912,
          11.541254,
          11.547593,
          11.553937,
          11.560285,
          11.566627,
          11.572972,
          11.57931,
          11.58566,
          11.591993,
          11.598339,
          11.604679,
          11.611027,
          11.617368,
          11.623716,
          11.630058,
          11.6364,
          11.642739,
          11.649081,
          11.65542,
          11.661766,
          11.668112,
          11.674454,
          11.6808,
          11.687139,
          11.693481,
          11.699825,
          11.706166,
          11.71251,
          11.718856,
          11.725202,
          11.731548,
          11.737887,
          11.744229,
          11.750568,
          11.75691,
          11.763256,
          11.769598,
          11.775939,
          11.782281,
          11.788623,
          11.794973,
          11.801316,
          11.807664,
          11.814004,
          11.820352,
          11.826691,
          11.833037,
          11.839385,
          11.845731,
          11.852073,
          11.858414,
          11.864758,
          11.871102,
          11.877444,
          11.883789,
          11.890133,
          11.896479,
          11.902821,
          11.909164,
          11.915504,
          11.92185,
          11.928196,
          11.934539,
          11.940885,
          11.947237,
          11.953581,
          11.959929,
          11.966269,
          11.97261,
          11.97895,
          11.985292,
          11.991642,
          11.997985,
          12.004329,
          12.010675,
          12.017023,
          12.023362,
          12.029706,
          12.03605,
          12.042398,
          12.048739,
          12.05509,
          12.061431,
          12.067771,
          12.074112,
          12.080454,
          12.086796,
          12.093142,
          12.09949,
          12.105831,
          12.112177,
          12.118519,
          12.12486,
          12.131204,
          12.137544,
          12.143888,
          12.150233,
          12.156581,
          12.162929,
          12.169271,
          12.175613,
          12.181956,
          12.188298,
          12.194638,
          12.200977,
          12.207323,
          12.213665,
          12.220011,
          12.226358,
          12.232698,
          12.239048,
          12.245379,
          12.251719,
          12.258063,
          12.264413,
          12.270758,
          12.277111,
          12.283444,
          12.289784,
          12.296127,
          12.302473,
          12.308813,
          12.315159,
          12.3215,
          12.327846,
          12.334188,
          12.340531,
          12.346875,
          12.353217,
          12.359557,
          12.3659,
          12.372244,
          12.378592,
          12.384936,
          12.391279,
          12.397621,
          12.403965,
          12.410304,
          12.416644,
          12.422986,
          12.429332,
          12.435675,
          12.442017,
          12.448357,
          12.454698,
          12.461042,
          12.467384,
          12.47374,
          12.480073,
          12.486421,
          12.492763,
          12.499105,
          12.505446,
          12.511798,
          12.518134,
          12.524475,
          12.530819,
          12.537167,
          12.543511,
          12.54985,
          12.556196,
          12.562538,
          12.568882,
          12.575225,
          12.581569,
          12.587913,
          12.594265,
          12.600607,
          12.606948,
          12.61329,
          12.619634,
          12.625973,
          12.632315,
          12.638659,
          12.645005,
          12.651346,
          12.65769,
          12.664032,
          12.670373,
          12.676717,
          12.683063,
          12.689407,
          12.695757,
          12.702103,
          12.708444,
          12.714784,
          12.721126,
          12.727465,
          12.733809,
          12.740146,
          12.746494,
          12.75283,
          12.759171,
          12.765517,
          12.771861,
          12.778203,
          12.784546,
          12.790886,
          12.797232,
          12.80358,
          12.809928,
          12.816269,
          12.822607,
          12.828946,
          12.835288,
          12.841628,
          12.847974,
          12.854315,
          12.860661,
          12.867005,
          12.873344,
          12.879686,
          12.886032,
          12.892372,
          12.898713,
          12.905057,
          12.911399,
          12.917747,
          12.924092,
          12.930442,
          12.936782,
          12.943128,
          12.949461,
          12.955801,
          12.962145,
          12.968488,
          12.974832,
          12.981178,
          12.987511,
          12.993853,
          13.000197,
          13.006538,
          13.012886,
          13.019234,
          13.025576,
          13.031917,
          13.038257,
          13.044599,
          13.050945,
          13.057286,
          13.063628,
          13.069972,
          13.076313,
          13.082655,
          13.088995,
          13.095343,
          13.101686,
          13.108032,
          13.114372,
          13.120718,
          13.127059,
          13.133401,
          13.139747,
          13.146088,
          13.152426,
          13.15877,
          13.165113,
          13.171457,
          13.177811,
          13.184143,
          13.190486,
          13.196826,
          13.203168,
          13.209509,
          13.215857,
          13.222193,
          13.228534,
          13.23488,
          13.241224,
          13.247566,
          13.253905,
          13.260251,
          13.266593,
          13.272932,
          13.279274,
          13.28562,
          13.291964,
          13.298307,
          13.304649,
          13.310991,
          13.317334,
          13.323678,
          13.330018,
          13.336364,
          13.342726,
          13.349066,
          13.355409,
          13.361749,
          13.368089,
          13.374432,
          13.380772,
          13.387116,
          13.39346,
          13.399803,
          13.406149,
          13.412499,
          13.41883,
          13.425174,
          13.43152,
          13.437868,
          13.444205,
          13.450555,
          13.456893,
          13.463233,
          13.469574,
          13.475916,
          13.482262,
          13.488601,
          13.494941,
          13.50128,
          13.507622,
          13.513972,
          13.520314,
          13.526658,
          13.532999,
          13.539339,
          13.545685,
          13.552024,
          13.558368,
          13.564714,
          13.571058,
          13.577405,
          13.583745,
          13.590085,
          13.596431,
          13.602778,
          13.60912,
          13.615462,
          13.621806,
          13.628145,
          13.634489,
          13.640833,
          13.647189,
          13.653524,
          13.659864,
          13.66621,
          13.672556,
          13.678899,
          13.685247,
          13.691583,
          13.697922,
          13.704264,
          13.710606,
          13.716943,
          13.723283,
          13.729626,
          13.735968,
          13.742308,
          13.748651,
          13.754993,
          13.761341,
          13.767683,
          13.774027,
          13.780368,
          13.786714,
          13.793052,
          13.799393,
          13.805737,
          13.812081,
          13.818424,
          13.824764,
          13.831104,
          13.837456,
          13.843802,
          13.850139,
          13.856483,
          13.862827,
          13.86917,
          13.875514,
          13.881862,
          13.888202,
          13.894547,
          13.900891,
          13.907231,
          13.913573,
          13.919916,
          13.926264,
          13.932606,
          13.938943,
          13.945287,
          13.951629,
          13.957968,
          13.964314,
          13.970656,
          13.976998,
          13.983337,
          13.989679,
          13.996029,
          14.002375,
          14.008716,
          14.01506,
          14.021402,
          14.027741,
          14.034083,
          14.040423,
          14.046762,
          14.053108,
          14.059452,
          14.065791,
          14.072141,
          14.078483,
          14.084825,
          14.091166,
          14.097516,
          14.103862,
          14.110208,
          14.116564,
          14.122902,
          14.129246,
          14.135587,
          14.141929,
          14.148273,
          14.154619,
          14.160956,
          14.1673,
          14.173641,
          14.179989,
          14.186333,
          14.192677,
          14.199021,
          14.205362,
          14.211706,
          14.218052,
          14.224398,
          14.230739,
          14.237081,
          14.243425,
          14.249771,
          14.256117,
          14.262467,
          14.268808,
          14.275148,
          14.281492,
          14.287833,
          14.294179,
          14.300525,
          14.306871,
          14.313221,
          14.319571,
          14.325929,
          14.33226,
          14.338606,
          14.34495,
          14.351296,
          14.35764,
          14.36399,
          14.370325,
          14.376667,
          14.383008,
          14.38935,
          14.395694,
          14.402038,
          14.408383,
          14.414733,
          14.421079,
          14.427425,
          14.433771,
          14.440117,
          14.446458,
          14.452802,
          14.459146,
          14.465498,
          14.471844,
          14.478188,
          14.484529,
          14.490871,
          14.497215,
          14.503561,
          14.509913,
          14.516261,
          14.522608,
          14.52895,
          14.5353,
          14.54164,
          14.547986,
          14.554329,
          14.560669,
          14.567011,
          14.573354,
          14.5797,
          14.586044,
          14.592388,
          14.598733,
          14.605075,
          14.611421,
          14.617767,
          14.624113,
          14.630454,
          14.636798,
          14.643142,
          14.649161,
          14.655188,
          14.661207,
          14.667229,
          14.67325,
          14.679269,
          14.68529,
          14.691313,
          14.697334,
          14.703354,
          14.709375,
          14.715398,
          14.721417,
          14.727438,
          14.733463,
          14.739488,
          14.745513,
          14.751542,
          14.757565,
          14.763592,
          14.769615,
          14.77564,
          14.781663,
          14.787688,
          14.793713,
          14.799736,
          14.805759,
          14.811782,
          14.817807,
          14.823834,
          14.829859,
          14.835884,
          14.841907,
          14.847934,
          14.853959,
          14.859988,
          14.866013,
          14.872046,
          14.878069,
          14.884096,
          14.890119,
          14.896144,
          14.902163,
          14.908186,
          14.914211,
          14.920232,
          14.926253,
          14.932278,
          14.938301,
          14.944326,
          14.950348,
          14.956376,
          14.962398,
          14.968421,
          14.97444,
          14.980465,
          14.986484,
          14.992507,
          14.998528,
          15.004548,
          15.010571,
          15.016592,
          15.022611,
          15.028632,
          15.034657,
          15.040684,
          15.046713,
          15.052738,
          15.058757,
          15.064784,
          15.070809,
          15.076832,
          15.082853,
          15.088876,
          15.094899,
          15.100917,
          15.106938,
          15.112957,
          15.11898,
          15.125003,
          15.131026,
          15.137049,
          15.143074,
          15.149097,
          15.155117,
          15.161147,
          15.167172,
          15.173199,
          15.179224,
          15.185255,
          15.191278,
          15.197305,
          15.203332,
          15.209355,
          15.215382,
          15.221413,
          15.22744,
          15.233463,
          15.239486,
          15.245509,
          15.251536,
          15.257563,
          15.263591,
          15.269618,
          15.275641,
          15.28167,
          15.287695,
          15.294995,
          15.301353,
          15.30738,
          15.313409,
          15.319428,
          15.325451,
          15.331478,
          15.337505,
          15.343532,
          15.349555,
          15.355578,
          15.361603,
          15.367622,
          15.373645,
          15.37967,
          15.385693,
          15.391714,
          15.397741,
          15.403768,
          15.409793,
          15.415816,
          15.421839,
          15.427862,
          15.433887,
          15.439916,
          15.445941,
          15.451959,
          15.45798,
          15.463999,
          15.470024,
          15.476047,
          15.482066,
          15.488093,
          15.49412,
          15.500147,
          15.506172,
          15.512197,
          15.518222,
          15.524241,
          15.530266,
          15.536291,
          15.542312,
          15.548332,
          15.554351,
          15.560372,
          15.566393,
          15.572416,
          15.579734,
          15.586091,
          15.592118,
          15.598141,
          15.604162,
          15.610182,
          15.616205,
          15.62223,
          15.628251,
          15.634274,
          15.640297,
          15.646316,
          15.652337,
          15.658357,
          15.664378,
          15.670399,
          15.67642,
          15.682445,
          15.688466,
          15.694489,
          15.70051,
          15.706528,
          15.712549,
          15.718572,
          15.724595,
          15.730618,
          15.736639,
          15.74266,
          15.748683,
          15.754703,
          15.760726,
          15.766747,
          15.772772,
          15.778803,
          15.784824,
          15.790847,
          15.796868,
          15.804189,
          15.810539,
          15.816562,
          15.822587,
          15.828605,
          15.834629,
          15.840651,
          15.84667,
          15.852691,
          15.858716,
          15.864747,
          15.87077,
          15.876793,
          15.88282,
          15.888841,
          15.894864,
          15.900883,
          15.906908,
          15.912935,
          15.918958,
          15.924983,
          15.931003,
          15.937024,
          15.943047,
          15.949066,
          15.955087,
          15.961108,
          15.967129,
          15.973149,
          15.979172,
          15.985193,
          15.991214,
          15.997235,
          16.003258,
          16.009277,
          16.015302,
          16.021327,
          16.02735,
          16.03337,
          16.039391,
          16.045414,
          16.051443,
          16.057468,
          16.063491,
          16.069516,
          16.075535,
          16.081556,
          16.087574,
          16.093595,
          16.099616,
          16.105637,
          16.11166,
          16.117681,
          16.123706,
          16.129729,
          16.135756,
          16.141779,
          16.147802,
          16.153827,
          16.159854,
          16.165877,
          16.1719,
          16.177923,
          16.183945,
          16.189968,
          16.195993,
          16.202018,
          16.208044,
          16.214066,
          16.220094,
          16.226127,
          16.232154,
          16.238179,
          16.244202,
          16.250221,
          16.256241,
          16.262262,
          16.268281,
          16.274304,
          16.280325,
          16.286348,
          16.292369,
          16.298389,
          16.304408,
          16.310429,
          16.31645,
          16.322471,
          16.328494,
          16.334514,
          16.340539,
          16.346562,
          16.352585,
          16.35861,
          16.364635,
          16.370658,
          16.376681,
          16.382708,
          16.388731,
          16.394756,
          16.400781,
          16.406806,
          16.412827,
          16.418856,
          16.424881,
          16.430906,
          16.436933,
          16.442956,
          16.448983,
          16.455008,
          16.461039,
          16.467067,
          16.47309,
          16.479112,
          16.485135,
          16.49116,
          16.497183,
          16.503208,
          16.509227,
          16.51525,
          16.521277,
          16.5273,
          16.533321,
          16.53934,
          16.545365,
          16.551385,
          16.557408,
          16.563431,
          16.569454,
          16.575477,
          16.581498,
          16.587523,
          16.593554,
          16.599577,
          16.6056,
          16.611625,
          16.617648,
          16.623673,
          16.629694,
          16.635717,
          16.64174,
          16.647758,
          16.653785,
          16.659808,
          16.665838,
          16.671869,
          16.677898,
          16.683925,
          16.691383,
          16.697744,
          16.703765,
          16.709786,
          16.715806,
          16.721825,
          16.727848,
          16.733867,
          16.739894,
          16.745919,
          16.751942,
          16.757965,
          16.763988,
          16.770013,
          16.776044,
          16.782073,
          16.788096,
          16.794123,
          16.800146,
          16.806186,
          16.812215,
          16.818238,
          16.824261,
          16.83029,
          16.836313,
          16.842338,
          16.848363,
          16.854386,
          16.860411,
          16.866429,
          16.872452,
          16.878479,
          16.884511,
          16.89054,
          16.896559,
          16.902584,
          16.908606,
          16.914634,
          16.920654,
          16.926675,
          16.932698,
          16.938719,
          16.944742,
          16.950767,
          16.956792,
          16.962815,
          16.968838,
          16.974861,
          16.980884,
          16.986913,
          16.99294,
          16.998963,
          17.004984,
          17.011007,
          17.017025,
          17.02305,
          17.029069,
          17.03509,
          17.041113,
          17.047132,
          17.053152,
          17.059175,
          17.065194,
          17.071215,
          17.077236,
          17.083259,
          17.089282,
          17.095302,
          17.101325,
          17.107348,
          17.113371,
          17.119394,
          17.125417,
          17.131446,
          17.137469,
          17.143494,
          17.149519,
          17.155555,
          17.161584,
          17.167613,
          17.17364,
          17.179663,
          17.18569,
          17.191713,
          17.197734,
          17.203753,
          17.209778,
          17.215801,
          17.221823,
          17.227846,
          17.233871,
          17.239896,
          17.245919,
          17.251944,
          17.257974,
          17.263999,
          17.270028,
          17.276055,
          17.282078,
          17.288103,
          17.29413,
          17.300153,
          17.306178,
          17.312203,
          17.31824,
          17.324272,
          17.330296,
          17.336319,
          17.342342,
          17.348367,
          17.354392,
          17.360417,
          17.366442,
          17.372472,
          17.378494,
          17.384515,
          17.390538,
          17.396557,
          17.40258,
          17.408603,
          17.414632,
          17.420655,
          17.426684,
          17.432713,
          17.438738,
          17.444765,
          17.450788,
          17.456815,
          17.46284,
          17.468863,
          17.474886,
          17.480924,
          17.486951,
          17.492982,
          17.499007,
          17.50503,
          17.511055,
          17.517078,
          17.523101,
          17.52912,
          17.535145,
          17.541168,
          17.54719,
          17.553213,
          17.559234,
          17.565261,
          17.571282,
          17.577305,
          17.58333,
          17.589353,
          17.595376,
          17.601397,
          17.607415,
          17.613436,
          17.619459,
          17.625482,
          17.631507,
          17.637528,
          17.643551,
          17.649574,
          17.655607,
          17.661634,
          17.667655,
          17.67368,
          17.679701,
          17.685722,
          17.691743,
          17.697763,
          17.703782,
          17.709803,
          17.715826,
          17.721847,
          17.727866,
          17.733886,
          17.739911,
          17.745932,
          17.751957,
          17.757982,
          17.764007,
          17.77003,
          17.776051,
          17.782074,
          17.788095,
          17.794116,
          17.800136,
          17.80616,
          17.812182,
          17.818203,
          17.824224,
          17.830243,
          17.836266,
          17.842291,
          17.848318,
          17.854341,
          17.860364,
          17.866389,
          17.872412,
          17.878435,
          17.884457,
          17.89048,
          17.896499,
          17.902522,
          17.908541,
          17.914564,
          17.920585,
          17.926603,
          17.932626,
          17.938647,
          17.944666,
          17.950687,
          17.956712,
          17.962733,
          17.968756,
          17.974778,
          17.980803,
          17.986828,
          17.992851,
          17.998881,
          18.004899,
          18.010922,
          18.016941,
          18.022966,
          18.028993,
          18.035018,
          18.041037,
          18.047058,
          18.053079,
          18.059099,
          18.065122,
          18.071143,
          18.077168,
          18.083191,
          18.089216,
          18.095239,
          18.10126,
          18.107283,
          18.113301,
          18.119322,
          18.125343,
          18.131366,
          18.137389,
          18.143414,
          18.149433,
          18.155458,
          18.161481,
          18.167506,
          18.173531,
          18.179556,
          18.185583,
          18.191608,
          18.197635,
          18.203664,
          18.209687,
          18.215712,
          18.221731,
          18.227751,
          18.23377,
          18.239791,
          18.245812,
          18.251833,
          18.257856,
          18.263876,
          18.269897,
          18.27592,
          18.281941,
          18.28796,
          18.293989,
          18.300016,
          18.306043,
          18.31207,
          18.318093,
          18.324118,
          18.330141,
          18.336164,
          18.342185,
          18.348204,
          18.354224,
          18.360243,
          18.366262,
          18.372283,
          18.378304,
          18.384329,
          18.390352,
          18.396379,
          18.4024,
          18.408425,
          18.414448,
          18.420471,
          18.426491,
          18.432523,
          18.438547,
          18.444573,
          18.450595,
          18.45662,
          18.462647,
          18.468675,
          18.474706,
          18.480729,
          18.486754,
          18.492777,
          18.498802,
          18.504827,
          18.510856,
          18.516881,
          18.522904,
          18.528929,
          18.53495,
          18.540973,
          18.546993,
          18.553016,
          18.559037,
          18.565062,
          18.571091,
          18.577112,
          18.583135,
          18.589154,
          18.595175,
          18.601196,
          18.607218,
          18.613237,
          18.619262,
          18.625285,
          18.631308,
          18.637331,
          18.643352,
          18.649377,
          18.655396,
          18.661419,
          18.667439,
          18.673462,
          18.679481,
          18.685508,
          18.691529,
          18.697554,
          18.703577,
          18.709598,
          18.715621,
          18.721639,
          18.727664,
          18.733692,
          18.739719,
          18.745746,
          18.751769,
          18.757794,
          18.763819,
          18.769839,
          18.77586,
          18.781881,
          18.787902,
          18.793923,
          18.799952,
          18.805971,
          18.811994,
          18.818017,
          18.824042,
          18.830071,
          18.836094,
          18.842119,
          18.848142,
          18.854165,
          18.860185,
          18.866208,
          18.872229,
          18.878252,
          18.884273,
          18.890296,
          18.896317,
          18.902338,
          18.908358,
          18.914383,
          18.920408,
          18.926429,
          18.93246,
          18.938479,
          18.9445,
          18.950525,
          18.956548,
          18.962573,
          18.968594,
          18.974617,
          18.980638,
          18.986658,
          18.992679,
          18.9987,
          19.004723,
          19.010744,
          19.016763,
          19.022783,
          19.028811,
          19.034833,
          19.040859,
          19.046883,
          19.052906,
          19.058929,
          19.064952,
          19.070977,
          19.077004,
          19.083027,
          19.089048,
          19.095071,
          19.1011,
          19.107127,
          19.11315,
          19.119169,
          19.125192,
          19.131211,
          19.137234,
          19.143254,
          19.149277,
          19.155296,
          19.161321,
          19.167348,
          19.173371,
          19.179394,
          19.185413,
          19.191438,
          19.197456,
          19.203477,
          19.2095,
          19.215523,
          19.221544,
          19.227563,
          19.233584,
          19.239604,
          19.245623,
          19.251646,
          19.257669,
          19.26369,
          19.269713,
          19.275738,
          19.281761,
          19.28779,
          19.293825,
          19.29985,
          19.305878,
          19.311896,
          19.317915,
          19.323936,
          19.329957,
          19.335975,
          19.341996,
          19.348017,
          19.354038,
          19.360061,
          19.366084,
          19.372102,
          19.378125,
          19.384148,
          19.390173,
          19.396194,
          19.402217,
          19.40824,
          19.414259,
          19.42028,
          19.4263,
          19.432323,
          19.438346,
          19.444365,
          19.450386,
          19.456407,
          19.462428,
          19.468451,
          19.474473,
          19.480498,
          19.486521,
          19.492544,
          19.498567,
          19.504588,
          19.510615,
          19.51664,
          19.522663,
          19.528684,
          19.534705,
          19.540728,
          19.546747,
          19.552767,
          19.558788,
          19.564809,
          19.57083,
          19.576853,
          19.58288,
          19.588899,
          19.594924,
          19.600947,
          19.606972,
          19.61299,
          19.619015,
          19.62504,
          19.631061,
          19.63708,
          19.643101,
          19.649126,
          19.655149,
          19.661176,
          19.667203,
          19.673224,
          19.679245,
          19.685263,
          19.691288,
          19.697309,
          19.703334,
          19.709357,
          19.715382,
          19.721401,
          19.727426,
          19.733449,
          19.739472,
          19.745493,
          19.751515,
          19.757545,
          19.763563,
          19.769584,
          19.775605,
          19.781628,
          19.787649,
          19.793668,
          19.799692,
          19.805722,
          19.811749,
          19.817774,
          19.823803,
          19.82983,
          19.835859,
          19.841888,
          19.847911,
          19.853934,
          19.859953,
          19.865972,
          19.871995,
          19.878013,
          19.884034,
          19.890055,
          19.896076,
          19.902097,
          19.90812,
          19.914139,
          19.920164,
          19.926186,
          19.932209,
          19.938232,
          19.944255,
          19.950278,
          19.956297,
          19.96232,
          19.968343,
          19.974366,
          19.980391,
          19.986409,
          19.99243,
          19.998453,
          20.004474,
          20.010497,
          20.01652,
          20.022541,
          20.028572,
          20.034597,
          20.04062,
          20.046639,
          20.052664,
          20.058689,
          20.064707,
          20.070728,
          20.076751,
          20.08277,
          20.088791,
          20.094814,
          20.100839,
          20.106859,
          20.112887,
          20.118907,
          20.12493,
          20.130951,
          20.136974,
          20.142997,
          20.14902,
          20.155041,
          20.161064,
          20.167089,
          20.173109,
          20.179128,
          20.185151,
          20.191174,
          20.197199,
          20.20322,
          20.209243,
          20.21527,
          20.221291,
          20.22731,
          20.233335,
          20.239355,
          20.245378,
          20.251403,
          20.257426,
          20.263447,
          20.26947,
          20.275493,
          20.281514,
          20.287535,
          20.293558,
          20.29958,
          20.305608,
          20.311635,
          20.317662,
          20.32368,
          20.329699,
          20.335722,
          20.341745,
          20.347766,
          20.353791,
          20.359814,
          20.365837,
          20.37186,
          20.377885,
          20.383908,
          20.389935,
          20.395956,
          20.401974,
          20.407995,
          20.414018,
          20.420037,
          20.42606,
          20.432079,
          20.438099,
          20.44412,
          20.450143,
          20.456166,
          20.462195,
          20.46822,
          20.474245,
          20.480266,
          20.486291,
          20.492314,
          20.498333,
          20.504354,
          20.510379,
          20.516404,
          20.522424,
          20.528445,
          20.534466,
          20.540487,
          20.54651,
          20.552529,
          20.558558,
          20.564577,
          20.570602,
          20.576631,
          20.58266,
          20.588687,
          20.594718,
          20.600747,
          20.60677,
          20.612798,
          20.61882,
          20.624845,
          20.63087,
          20.636891,
          20.642918,
          20.648937,
          20.654958,
          20.660979,
          20.667002,
          20.673021,
          20.679045,
          20.685068,
          20.691093,
          20.697114,
          20.703139,
          20.709162,
          20.715185,
          20.72121,
          20.727233,
          20.733258,
          20.739283,
          20.745306,
          20.751327,
          20.757345,
          20.763369,
          20.769391,
          20.775416,
          20.781443,
          20.787475,
          20.793498,
          20.799523,
          20.805546,
          20.811573,
          20.817604,
          20.823625,
          20.82965,
          20.83567,
          20.841691,
          20.847712,
          20.853733,
          20.859754,
          20.865775,
          20.871796,
          20.877816,
          20.883841,
          20.88986,
          20.895883,
          20.901906,
          20.907937,
          20.913958,
          20.919987,
          20.92601,
          20.932029,
          20.938052,
          20.944075,
          20.950094,
          20.956116,
          20.962135,
          20.968162,
          20.974185,
          20.980204,
          20.986223,
          20.992248,
          20.998266,
          21.004292,
          21.010314,
          21.016339,
          21.022358,
          21.028383,
          21.034406,
          21.040425,
          21.046448,
          21.052471,
          21.058494,
          21.064519,
          21.070544,
          21.076567,
          21.082585,
          21.08861,
          21.094631,
          21.100656,
          21.106677,
          21.112702,
          21.118725,
          21.124752,
          21.130771,
          21.136802,
          21.142833,
          21.148858,
          21.154883,
          21.160906,
          21.166929,
          21.172952,
          21.178975,
          21.185,
          21.191025,
          21.197048,
          21.203071,
          21.209096,
          21.215121,
          21.221152,
          21.227177,
          21.233206,
          21.239229,
          21.245258,
          21.251294,
          21.257319,
          21.263352,
          21.269377,
          21.275402,
          21.281427,
          21.28745,
          21.293477,
          21.2995,
          21.305525,
          21.31155,
          21.317575,
          21.3236,
          21.329631,
          21.335661,
          21.341688,
          21.347713,
          21.35374,
          21.359769,
          21.365796,
          21.371819,
          21.377842,
          21.383863,
          21.389884,
          21.395904,
          21.401923,
          21.407944,
          21.413969,
          21.419994,
          21.426021,
          21.432042,
          21.438067,
          21.44409,
          21.450113,
          21.456132,
          21.462161,
          21.46819,
          21.474219,
          21.480242,
          21.486261,
          21.492284,
          21.498302,
          21.504323,
          21.510342,
          21.516361,
          21.522384,
          21.528411,
          21.534436,
          21.540455,
          21.546484,
          21.552511,
          21.558538,
          21.564567,
          21.570592,
          21.576615,
          21.582634,
          21.588659,
          21.594684,
          21.600709,
          21.606728,
          21.612751,
          21.618769,
          21.62479,
          21.630809,
          21.636828,
          21.642853,
          21.648871,
          21.654896,
          21.660919,
          21.666944,
          21.672963,
          21.678988,
          21.685011,
          21.69103,
          21.697055,
          21.70308,
          21.709098,
          21.715119,
          21.72114,
          21.727159,
          21.733182,
          21.739205,
          21.745223,
          21.751249,
          21.757267,
          21.763294,
          21.769323,
          21.775351,
          21.78138,
          21.787407,
          21.793432,
          21.799453,
          21.805471,
          21.811496,
          21.817517,
          21.823544,
          21.829565,
          21.835588,
          21.841607,
          21.847626,
          21.853649,
          21.859678,
          21.865703,
          21.871726,
          21.877749,
          21.883774,
          21.889795,
          21.895817,
          21.90184,
          21.907861,
          21.91388,
          21.919903,
          21.925924,
          21.931942,
          21.937965,
          21.943986,
          21.950011,
          21.956049,
          21.962074,
          21.968103,
          21.974126,
          21.980155,
          21.986184,
          21.992213,
          21.998238,
          22.004263,
          22.010293,
          22.01632,
          22.022343,
          22.028367,
          22.03439,
          22.040413,
          22.04644,
          22.052463,
          22.058486,
          22.064509,
          22.070532,
          22.076561,
          22.082588,
          22.08862,
          22.094653,
          22.100678,
          22.106705,
          22.112732,
          22.118763,
          22.124791,
          22.130815,
          22.136843,
          22.142866,
          22.148889,
          22.154913,
          22.160939,
          22.166966,
          22.172993,
          22.179016,
          22.185041,
          22.19107,
          22.197097,
          22.203126,
          22.209153,
          22.21518,
          22.221209,
          22.227232,
          22.233253,
          22.239272,
          22.245293,
          22.251316,
          22.257334,
          22.263353,
          22.269374,
          22.275397,
          22.281418,
          22.287443,
          22.293468,
          22.299487,
          22.305516,
          22.311543,
          22.317566,
          22.323589,
          22.329612,
          22.335637,
          22.341657,
          22.347676,
          22.353699,
          22.359724,
          22.365745,
          22.371766,
          22.377787,
          22.38381,
          22.389828,
          22.395853,
          22.401878,
          22.407905,
          22.413935,
          22.419962,
          22.425991,
          22.432014,
          22.438039,
          22.444064,
          22.450091,
          22.456116,
          22.462147,
          22.46817,
          22.474195,
          22.48022,
          22.486243,
          22.49227,
          22.498293,
          22.504318,
          22.510345,
          22.516374,
          22.522403,
          22.528426,
          22.534449,
          22.540468,
          22.546493,
          22.552514,
          22.558535,
          22.564553,
          22.570574,
          22.576597,
          22.582616,
          22.588635,
          22.594655,
          22.600676,
          22.606697,
          22.612718,
          22.618739,
          22.624764,
          22.630789,
          22.63682,
          22.642845,
          22.648868,
          22.654893,
          22.660916,
          22.666937,
          22.672958,
          22.678978999999998,
          22.684999,
          22.69102,
          22.697041,
          22.703062,
          22.709085,
          22.715108,
          22.721133,
          22.727156,
          22.733178,
          22.739201,
          22.745224,
          22.751247,
          22.75727,
          22.763295,
          22.769318,
          22.775337,
          22.781358,
          22.787383,
          22.793404,
          22.799427,
          22.805449,
          22.811468,
          22.817493,
          22.823525,
          22.829543,
          22.835566,
          22.841587,
          22.84761,
          22.853635,
          22.859658,
          22.865679,
          22.871702,
          22.877724,
          22.883745,
          22.889766,
          22.895787,
          22.901808,
          22.907831,
          22.913854,
          22.919877,
          22.9259,
          22.931925,
          22.937943,
          22.943966,
          22.949989,
          22.956012,
          22.962037,
          22.96952,
          22.975864,
          22.981887,
          22.987916,
          22.993935,
          22.999958,
          23.005981,
          23.012,
          23.018018,
          23.025322,
          23.031671,
          23.037693,
          23.043718,
          23.049741,
          23.055762,
          23.061785,
          23.067808,
          23.073831,
          23.079854,
          23.085877,
          23.091896,
          23.097918,
          23.103939,
          23.109962,
          23.115983,
          23.122004,
          23.128027,
          23.13405,
          23.140073,
          23.146096,
          23.152118,
          23.158148,
          23.164173,
          23.170204,
          23.176229,
          23.182252,
          23.188277,
          23.194298,
          23.200323,
          23.206346,
          23.212364,
          23.218387,
          23.224408,
          23.230429,
          23.236452,
          23.242471,
          23.248496,
          23.254519,
          23.260542,
          23.266566,
          23.272587,
          23.27861,
          23.284633,
          23.290654,
          23.296677,
          23.302698,
          23.308719,
          23.314742,
          23.320765,
          23.326787,
          23.332808,
          23.338831,
          23.344854,
          23.350873,
          23.3569,
          23.362921,
          23.370417,
          23.376763,
          23.382785,
          23.388808,
          23.394831,
          23.400858,
          23.406877,
          23.412906,
          23.418927,
          23.424946,
          23.430969,
          23.43699,
          23.44301,
          23.449035,
          23.455058,
          23.461083,
          23.467104,
          23.473127,
          23.479156,
          23.485183,
          23.491202,
          23.497225,
          23.503248,
          23.509273,
          23.515292,
          23.521313,
          23.527336,
          23.533356,
          23.539381,
          23.545404,
          23.551427,
          23.55745,
          23.563473,
          23.569496,
          23.575519,
          23.581546,
          23.587575,
          23.593598,
          23.599619,
          23.605642,
          23.611661,
          23.617686,
          23.623704,
          23.629727,
          23.635746,
          23.641767,
          23.64779,
          23.653811,
          23.659829,
          23.665854,
          23.671873,
          23.6779,
          23.683923,
          23.689944,
          23.695973,
          23.701998,
          23.708019,
          23.714042,
          23.720063,
          23.726088,
          23.732111,
          23.73813,
          23.74415,
          23.750171,
          23.756194,
          23.764992,
          23.771338,
          23.777357,
          23.783384,
          23.789409,
          23.795432,
          23.801459,
          23.807482,
          23.8135,
          23.819521,
          23.82554,
          23.831565,
          23.839036,
          23.845388,
          23.851411,
          23.85743,
          23.863453,
          23.869475,
          23.875496,
          23.881517,
          23.887536,
          23.893561,
          23.899582,
          23.905607,
          23.911638,
          23.917659,
          23.92368,
          23.929701,
          23.935719,
          23.941744,
          23.947765,
          23.953788,
          23.959815,
          23.96584,
          23.971867,
          23.977886,
          23.983911,
          23.98993,
          23.995951,
          24.001971,
          24.007994,
          24.014019,
          24.020044,
          24.026065,
          24.032088,
          24.038109,
          24.044128,
          24.050153,
          24.056178,
          24.062205,
          24.06823,
          24.074253,
          24.080276,
          24.086305,
          24.092328,
          24.099617,
          24.105967,
          24.11199,
          24.118011,
          24.124032,
          24.130055,
          24.136076,
          24.142099,
          24.14812,
          24.154142,
          24.160165,
          24.166188,
          24.172207,
          24.179521,
          24.185867,
          24.193201,
          24.199551,
          24.205574,
          24.211601,
          24.217624,
          24.223651,
          24.229676,
          24.235697,
          24.24172,
          24.247744,
          24.253767,
          24.259792,
          24.265811,
          24.271836,
          24.277855,
          24.283876,
          24.289899,
          24.295924,
          24.301947,
          24.30797,
          24.313988,
          24.320013,
          24.326032,
          24.332053,
          24.338078,
          24.344099,
          24.350126,
          24.356155,
          24.363478,
          24.36983,
          24.375855,
          24.38188,
          24.387907,
          24.39393,
          24.399949,
          24.40597,
          24.411999,
          24.41802,
          24.424043,
          24.430061,
          24.436082,
          24.442105,
          24.448128,
          24.454149,
          24.460172,
          24.466197,
          24.47222,
          24.479515,
          24.485864,
          24.491882,
          24.497905,
          24.503926,
          24.509947,
          24.51597,
          24.523272,
          24.529626,
          24.535651,
          24.541674,
          24.547703,
          24.553726,
          24.559747,
          24.565768,
          24.571791,
          24.577816,
          24.583841,
          24.589866,
          24.595884,
          24.603199,
          24.609545,
          24.61557,
          24.621597,
          24.62762,
          24.633655,
          24.639685,
          24.64571,
          24.651732,
          24.657753,
          24.663774,
          24.669795,
          24.675824,
          24.681847,
          24.687874,
          24.693897,
          24.699918,
          24.707239,
          24.713589,
          24.719612,
          24.725631,
          24.731653,
          24.737672,
          24.743697,
          24.749718,
          24.755739,
          24.76176,
          24.767782,
          24.773801,
          24.779826,
          24.785849,
          24.791872,
          24.797897,
          24.80392,
          24.809943,
          24.815966,
          24.821989,
          24.828014,
          24.834035,
          24.840055,
          24.846074,
          24.852093,
          24.859401,
          24.865749,
          24.871772,
          24.877795,
          24.883814,
          24.889843,
          24.895868,
          24.901897,
          24.907918,
          24.913941,
          24.919964,
          24.925985,
          24.932004,
          24.938024,
          24.944043,
          24.950064,
          24.956085,
          24.96211,
          24.968128,
          24.974154,
          24.980174,
          24.986193,
          24.992214,
          24.998237,
          25.006403,
          25.012749,
          25.018772,
          25.024795,
          25.030818,
          25.036841,
          25.04286,
          25.048881,
          25.054899,
          25.060922,
          25.066945,
          25.072964,
          25.078989,
          25.08501,
          25.091037,
          25.097064,
          25.103091,
          25.109114,
          25.115133,
          25.121158,
          25.128466,
          25.134816,
          25.140837,
          25.146858,
          25.152877,
          25.1589,
          25.164922,
          25.170941,
          25.176966,
          25.182991,
          25.189014,
          25.195045,
          25.201075,
          25.2071,
          25.21312,
          25.219141,
          25.225162,
          25.231185,
          25.23721,
          25.243233,
          25.249254,
          25.255277,
          25.261298,
          25.267318,
          25.273339,
          25.279358,
          25.285383,
          25.291412,
          25.297433,
          25.303456,
          25.309477,
          25.3155,
          25.321521,
          25.327541,
          25.333562,
          25.339585,
          25.34561,
          25.351633,
          25.357654,
          25.363673,
          25.369695,
          25.375719,
          25.381741,
          25.387764,
          25.393787,
          25.399808,
          25.405829,
          25.41185,
          25.417868,
          25.423894,
          25.429914,
          25.435933,
          25.444094,
          25.450452,
          25.456479,
          25.462508,
          25.469812,
          25.476162,
          25.482183,
          25.488206,
          25.494225,
          25.500248,
          25.506269,
          25.512289,
          25.518312,
          25.524331,
          25.530356,
          25.537685,
          25.544033,
          25.550056,
          25.556085,
          25.56211,
          25.568129,
          25.574152,
          25.580171,
          25.586192,
          25.592212,
          25.598231,
          25.604252,
          25.610275,
          25.616296,
          25.622319,
          25.628338,
          25.634358,
          25.640383,
          25.646406,
          25.652429,
          25.658454,
          25.664479,
          25.670502,
          25.676521,
          25.68254,
          25.68856,
          25.694581,
          25.700602,
          25.706623,
          25.712644,
          25.718665,
          25.724683,
          25.730704,
          25.736725,
          25.742746,
          25.748769,
          25.75479,
          25.760811,
          25.766833,
          25.772865,
          25.778888,
          25.784906,
          25.790929,
          25.796948,
          25.802971,
          25.808992,
          25.815011,
          25.821029,
          25.827054,
          25.833075,
          25.839104,
          25.845125,
          25.851146,
          25.857175,
          25.863198,
          25.869217,
          25.87524,
          25.881263,
          25.887288,
          25.893309,
          25.899329,
          25.90535,
          25.911369,
          25.917392,
          25.923411,
          25.929432,
          25.935454,
          25.941473,
          25.947494,
          25.953517,
          25.959536,
          25.965561,
          25.971582,
          25.977602,
          25.983623,
          25.989646,
          25.995671,
          26.00169,
          26.007713,
          26.013732,
          26.019754,
          26.02578,
          26.0318,
          26.037825,
          26.043859,
          26.04988,
          26.055898,
          26.061921,
          26.06794,
          26.073965,
          26.079984,
          26.086007,
          26.092025,
          26.09805,
          26.104073,
          26.110092,
          26.116115,
          26.122136,
          26.128155,
          26.13418,
          26.140198,
          26.146219,
          26.152244,
          26.158263,
          26.164284,
          26.170307,
          26.17633,
          26.182353,
          26.189652,
          26.196005,
          26.202028,
          26.208053,
          26.21408,
          26.220107,
          26.22613,
          26.23215,
          26.238169,
          26.24419,
          26.250213,
          26.256236,
          26.262257,
          26.268276,
          26.274296,
          26.280319,
          26.286342,
          26.292365,
          26.298386,
          26.304411,
          26.310432,
          26.316455,
          26.322476,
          26.328507,
          26.334534,
          26.340553,
          26.346574,
          26.352594,
          26.358613,
          26.364636,
          26.370657,
          26.376676,
          26.382696,
          26.38872,
          26.394742,
          26.400765,
          26.406786,
          26.412809,
          26.418832,
          26.424857,
          26.430876,
          26.436899,
          26.442917,
          26.448938,
          26.454959,
          26.460978,
          26.466999,
          26.473024,
          26.479045,
          26.485063,
          26.491084,
          26.497105,
          26.503128,
          26.509157,
          26.515182,
          26.521207,
          26.52723,
          26.53454,
          26.540888,
          26.546911,
          26.552934,
          26.558953,
          26.564974,
          26.570995,
          26.577015,
          26.583036,
          26.589059,
          26.595082,
          26.601103,
          26.607124,
          26.613147,
          26.61917,
          26.625193,
          26.631211,
          26.637241,
          26.643265,
          26.649288,
          26.655307,
          26.661328,
          26.667347,
          26.67337,
          26.679388,
          26.685409,
          26.69143,
          26.697453,
          26.703478,
          26.709503,
          26.715528,
          26.721553,
          26.727572,
          26.733597,
          26.73962,
          26.745645,
          26.751668,
          26.757691,
          26.763713,
          26.769736,
          26.775757,
          26.78178,
          26.787803,
          26.793822,
          26.799843,
          26.805874,
          26.811895,
          26.817918,
          26.823939,
          26.829964,
          26.835982,
          26.842005,
          26.848026,
          26.854051,
          26.860074,
          26.866099,
          26.87212,
          26.878139,
          26.884159,
          26.890182,
          26.896203,
          26.902222,
          26.908241,
          26.914262,
          26.920284,
          26.926303,
          26.932322,
          26.938345,
          26.944364,
          26.950389,
          26.956408,
          26.96243,
          26.968455,
          26.974478,
          26.980499,
          26.98652,
          26.992541,
          26.998564,
          27.004585,
          27.010616,
          27.016639,
          27.022662,
          27.028689,
          27.034707,
          27.040732,
          27.046758,
          27.052778,
          27.058801,
          27.06482,
          27.070843,
          27.076866,
          27.082889,
          27.08891,
          27.094931,
          27.100951,
          27.106974,
          27.112995,
          27.119014,
          27.125035,
          27.131056,
          27.137076,
          27.143097,
          27.149118,
          27.155143,
          27.161162,
          27.167185,
          27.173204,
          27.179231,
          27.185256,
          27.191281,
          27.197308,
          27.203328,
          27.209349,
          27.21537,
          27.221391,
          27.227412,
          27.233433,
          27.239451,
          27.245472,
          27.251495,
          27.257514,
          27.263539,
          27.269558,
          27.275581,
          27.281604,
          27.287626,
          27.293651,
          27.299674,
          27.305693,
          27.311714,
          27.317735,
          27.323756,
          27.329777,
          27.335797,
          27.341818,
          27.347839,
          27.35386,
          27.359879,
          27.3659,
          27.371922,
          27.377943,
          27.383966,
          27.389989,
          27.396012,
          27.402035,
          27.408058,
          27.414077,
          27.420097,
          27.42612,
          27.432139,
          27.43816,
          27.444183,
          27.450202,
          27.45622,
          27.462243,
          27.468262,
          27.474283,
          27.480308,
          27.486329,
          27.49235,
          27.498368,
          27.504393,
          27.510416,
          27.516439,
          27.52246,
          27.528481,
          27.5345,
          27.540521,
          27.546541,
          27.552562,
          27.558583,
          27.564606,
          27.570629,
          27.576652,
          27.582681,
          27.588704,
          27.594725,
          27.600746,
          27.606766,
          27.612789,
          27.618812,
          27.624835,
          27.630856,
          27.636877,
          27.642898,
          27.648916,
          27.654937,
          27.660962,
          27.666985,
          27.67301,
          27.679039,
          27.686348,
          27.692698,
          27.698719,
          27.704743,
          27.710764,
          27.716787,
          27.722812,
          27.728833,
          27.734856,
          27.740875,
          27.746896,
          27.752916,
          27.758937,
          27.76496,
          27.770981,
          27.777,
          27.783021,
          27.789046,
          27.796533,
          27.802881,
          27.8089,
          27.814921,
          27.820944,
          27.826966,
          27.832996,
          27.839019,
          27.845042,
          27.85106,
          27.857079,
          27.8631,
          27.869121,
          27.875144,
          27.881167,
          27.88719,
          27.893219,
          27.899242,
          27.90526,
          27.911283,
          27.917308,
          27.923335,
          27.929365,
          27.93539,
          27.941412,
          27.947433,
          27.953454,
          27.959477,
          27.965496,
          27.971517,
          27.97754,
          27.983562,
          27.989581,
          27.9956,
          28.001621,
          28.007644,
          28.013665,
          28.019688,
          28.026983,
          28.03334,
          28.039363,
          28.045394,
          28.051419,
          28.057448,
          28.063471,
          28.069496,
          28.075517,
          28.081538,
          28.087556,
          28.093577,
          28.099598,
          28.105619,
          28.111642,
          28.117663,
          28.123688,
          28.129711,
          28.137019,
          28.143373,
          28.149402,
          28.155421,
          28.161448,
          28.167471,
          28.173494,
          28.179519,
          28.185538,
          28.191559,
          28.197582,
          28.2036,
          28.209623,
          28.215644,
          28.221671,
          28.227696,
          28.233719,
          28.239744,
          28.245763,
          28.251788,
          28.257807,
          28.26383,
          28.26985,
          28.275869,
          28.28189,
          28.287913,
          28.293932,
          28.299953,
          28.305975,
          28.311994,
          28.318029,
          28.324061,
          28.33009,
          28.336115,
          28.342142,
          28.348165,
          28.354186,
          28.360211,
          28.367684,
          28.374036,
          28.380065,
          28.386088,
          28.392109,
          28.39813,
          28.404152,
          28.410173,
          28.416192,
          28.422213,
          28.428234,
          28.434257,
          28.440278,
          28.446298,
          28.452323,
          28.458342,
          28.464365,
          28.47039,
          28.476409,
          28.482434,
          28.488455,
          28.494473,
          28.500494,
          28.506513,
          28.512536,
          28.518555,
          28.524578,
          28.530598,
          28.536619,
          28.54264,
          28.548661,
          28.55468,
          28.560711,
          28.566732,
          28.572757,
          28.578786,
          28.584809,
          28.590832,
          28.596853,
          28.602876,
          28.608896,
          28.614919,
          28.620944,
          28.626969,
          28.63299,
          28.639009,
          28.645032,
          28.651057,
          28.657084,
          28.663109,
          28.669136,
          28.675157,
          28.681182,
          28.687209,
          28.693234,
          28.699263,
          28.705284,
          28.712578,
          28.718926,
          28.724951,
          28.73098,
          28.737007,
          28.743028,
          28.749049,
          28.755078,
          28.761107,
          28.767132,
          28.773155,
          28.779174,
          28.785197,
          28.791219,
          28.79724,
          28.803265,
          28.809284,
          28.815309,
          28.821328,
          28.827353,
          28.833376,
          28.839413,
          28.845434,
          28.851459,
          28.857488,
          28.863516,
          28.86954,
          28.875561,
          28.881586,
          28.887605,
          28.893632,
          28.899659,
          28.905678,
          28.911701,
          28.917722,
          28.923745,
          28.929765,
          28.935791,
          28.941813,
          28.947834,
          28.953853,
          28.959882,
          28.965905,
          28.971932,
          28.977959,
          28.983988,
          28.990011,
          28.996032,
          29.002055,
          29.00808,
          29.014111,
          29.021413,
          29.027757,
          29.03378,
          29.039799,
          29.04582,
          29.053128,
          29.059482,
          29.065501,
          29.071526,
          29.077555,
          29.08358,
          29.089603,
          29.095626,
          29.101645,
          29.10767,
          29.113693,
          29.119714,
          29.125732,
          29.131757,
          29.13778,
          29.143799,
          29.149822,
          29.155843,
          29.161866,
          29.167889,
          29.176682,
          29.183035,
          29.189055,
          29.195074,
          29.201099,
          29.20712,
          29.213143,
          29.21917,
          29.225195,
          29.23122,
          29.237245,
          29.243268,
          29.249289,
          29.255307,
          29.26133,
          29.267357,
          29.273385,
          29.279407,
          29.285428,
          29.291464,
          29.297487,
          29.303512,
          29.309539,
          29.31556,
          29.321582,
          29.327605,
          29.33363,
          29.339656,
          29.34568,
          29.351706,
          29.357728,
          29.365191,
          29.371539,
          29.377558,
          29.383581,
          29.389599,
          29.39562,
          29.401643,
          29.407662,
          29.413691,
          29.41971,
          29.425735,
          29.431758,
          29.437779,
          29.443797,
          29.449822,
          29.455841,
          29.461862,
          29.467887,
          29.473908,
          29.479933,
          29.485953,
          29.491972,
          29.497993,
          29.504014,
          29.510035,
          29.51736,
          29.523714,
          29.529735,
          29.535756,
          29.541778,
          29.547799,
          29.553825,
          29.559843,
          29.565864,
          29.571889,
          29.57791,
          29.583933,
          29.589952,
          29.595972,
          29.601993,
          29.608016,
          29.614043,
          29.620068,
          29.626093,
          29.632118,
          29.638145,
          29.64417,
          29.6502,
          29.656227,
          29.662256,
          29.668279,
          29.674304,
          29.680333,
          29.686352,
          29.692375,
          29.698395,
          29.705706,
          29.712056,
          29.718079,
          29.724102,
          29.730125,
          29.737439,
          29.743789,
          29.749812,
          29.755833,
          29.761858,
          29.767883,
          29.773908,
          29.779931,
          29.785954,
          29.791975,
          29.797998,
          29.804018,
          29.810041,
          29.816062,
          29.822083,
          29.828108,
          29.834131,
          29.840158,
          29.846189,
          29.852214,
          29.858239,
          29.864262,
          29.870285,
          29.876312,
          29.882331,
          29.888352,
          29.894377,
          29.900398,
          29.906423,
          29.912444,
          29.918464,
          29.924483,
          29.930504,
          29.936525,
          29.942544,
          29.948569,
          29.954594,
          29.960614,
          29.966637,
          29.972658,
          29.978677,
          29.984702,
          29.990723,
          29.996742,
          30.002767,
          30.008794,
          30.014821,
          30.020848,
          30.026877,
          30.032902,
          30.038931,
          30.044952,
          30.050973,
          30.056996,
          30.063019,
          30.069044,
          30.075062,
          30.082375,
          30.088721,
          30.094744,
          30.100769,
          30.106792,
          30.11281,
          30.118833,
          30.124854,
          30.130875,
          30.1369,
          30.142927,
          30.148948,
          30.154969,
          30.160992,
          30.167017,
          30.17304,
          30.17906,
          30.185083,
          30.191104,
          30.197129,
          30.203148,
          30.209171,
          30.216465,
          30.222813,
          30.228833,
          30.234858,
          30.240894,
          30.246927,
          30.252948,
          30.258971,
          30.264994,
          30.271017,
          30.27704,
          30.283061,
          30.289083,
          30.295102,
          30.301127,
          30.307146,
          30.313167,
          30.31919,
          30.325213,
          30.331238,
          30.337256,
          30.343281,
          30.3493,
          30.355323,
          30.361344,
          30.367363,
          30.373386,
          30.379411,
          30.386733,
          30.393081,
          30.3991,
          30.405125,
          30.41115,
          30.417173,
          30.424473,
          30.430823,
          30.436844,
          30.442863,
          30.448886,
          30.454907,
          30.460927,
          30.466952,
          30.472973,
          30.478996,
          30.485017,
          30.49104,
          30.497063,
          30.503084,
          30.509107,
          30.515132,
          30.521161,
          30.527186,
          30.533213,
          30.539238,
          30.545261,
          30.551282,
          30.557305,
          30.563334,
          30.569361,
          30.575388,
          30.581411,
          30.58744,
          30.593461,
          30.599486,
          30.605509,
          30.611529,
          30.61755,
          30.623569,
          30.629592,
          30.635615,
          30.641642,
          30.647667,
          30.653688,
          30.659707,
          30.665728,
          30.67175,
          30.677771,
          30.683792,
          30.689813,
          30.695834,
          30.701855,
          30.707877,
          30.7139,
          30.719921,
          30.727227,
          30.73358,
          30.739611,
          30.74564,
          30.751663,
          30.75769,
          30.764994,
          30.771336,
          30.777361,
          30.783384,
          30.789403,
          30.795426,
          30.801446,
          30.807465,
          30.81349,
          30.819515,
          30.825534,
          30.831557,
          30.837578,
          30.843601,
          30.849624,
          30.855644,
          30.861669,
          30.86769,
          30.873711,
          30.879734,
          30.885753,
          30.891776,
          30.897799,
          30.903817,
          30.90984,
          30.915863,
          30.92189,
          30.927913,
          30.933932,
          30.939955,
          30.945976,
          30.951996,
          30.958019,
          30.964038,
          30.970059,
          30.976082,
          30.982101,
          30.988126,
          30.994147,
          31.000169,
          31.006192,
          31.012211,
          31.018234,
          31.024253,
          31.030278,
          31.036301,
          31.042322,
          31.048345,
          31.054365,
          31.060388,
          31.066409,
          31.072428,
          31.078449,
          31.08447,
          31.09049,
          31.096518,
          31.102538,
          31.109855,
          31.116207,
          31.122226,
          31.128249,
          31.13427,
          31.140288,
          31.146322,
          31.15234,
          31.158366,
          31.164386,
          31.170405,
          31.176426,
          31.182449,
          31.188474,
          31.194499,
          31.200524,
          31.206555,
          31.212578,
          31.218599,
          31.224622,
          31.230643,
          31.236664,
          31.242686,
          31.248709,
          31.25473,
          31.260751,
          31.266772,
          31.272795,
          31.278813,
          31.284834,
          31.290855,
          31.296878,
          31.302899,
          31.308924,
          31.314945,
          31.320968,
          31.326993,
          31.333016,
          31.340347,
          31.346703,
          31.352724,
          31.358745,
          31.364766,
          31.370787,
          31.376805,
          31.38283,
          31.388851,
          31.39487,
          31.400893,
          31.406914,
          31.412937,
          31.418957,
          31.42498,
          31.431005,
          31.437032,
          31.443062,
          31.44908,
          31.455103,
          31.461124,
          31.467143,
          31.47317,
          31.479199,
          31.485224,
          31.491249,
          31.497272,
          31.503291,
          31.509314,
          31.515341,
          31.521362,
          31.527385,
          31.53341,
          31.53943,
          31.545451,
          31.551474,
          31.557493,
          31.563518,
          31.569539,
          31.57556,
          31.58158,
          31.587599,
          31.593622,
          31.599643,
          31.605662,
          31.611685,
          31.617706,
          31.623728,
          31.629756,
          31.635776,
          31.641801,
          31.649114,
          31.655462,
          31.662778,
          31.669129,
          31.676435,
          31.682783,
          31.688801,
          31.69482,
          31.700841,
          31.706862,
          31.712883,
          31.718906,
          31.724926,
          31.730949,
          31.73697,
          31.742993,
          31.74902,
          31.755045,
          31.76107,
          31.767099,
          31.773124,
          31.779149,
          31.785174,
          31.791201,
          31.79722,
          31.803241,
          31.809262,
          31.815285,
          31.821304,
          31.827326,
          31.833347,
          31.839368,
          31.845389,
          31.85141,
          31.857429,
          31.863451,
          31.869472,
          31.875493,
          31.881516,
          31.887539,
          31.893562,
          31.899587,
          31.905614,
          31.911639,
          31.917664,
          31.923691,
          31.929714,
          31.935739,
          31.941762,
          31.947783,
          31.953804,
          31.959827,
          31.96585,
          31.971872,
          31.977893,
          31.983914,
          31.991227,
          31.997575,
          32.003599,
          32.009625,
          32.01565,
          32.021673,
          32.0277,
          32.033725,
          32.039748,
          32.045766,
          32.051791,
          32.05781,
          32.063833,
          32.069852,
          32.075875,
          32.081896,
          32.087918,
          32.093937,
          32.099962,
          32.105987,
          32.112008,
          32.118027,
          32.12405,
          32.130068,
          32.136091,
          32.142112,
          32.148133,
          32.154154,
          32.160177,
          32.166196,
          32.172216,
          32.178237,
          32.184258,
          32.190279,
          32.1963,
          32.202323,
          32.208346,
          32.214369,
          32.220387,
          32.226412,
          32.232431,
          32.238452,
          32.244477,
          32.250498,
          32.256521,
          32.262539,
          32.268562,
          32.274583,
          32.280604,
          32.286625,
          32.292646,
          32.298667,
          32.304689,
          32.310708,
          32.316731,
          32.322754,
          32.328777,
          32.336958,
          32.343308,
          32.349333,
          32.355358,
          32.361381,
          32.3674,
          32.373423,
          32.379446,
          32.385465,
          32.391487,
          32.397508,
          32.403529,
          32.409552,
          32.415571,
          32.421596,
          32.427621,
          32.433644,
          32.439667,
          32.44569,
          32.45171,
          32.457729,
          32.46375,
          32.469777,
          32.475798,
          32.481823,
          32.487846,
          32.493867,
          32.499887,
          32.50591,
          32.511929,
          32.51795,
          32.523969,
          32.529994,
          32.536021,
          32.542048,
          32.548073,
          32.554096,
          32.560117,
          32.566142,
          32.572165,
          32.578186,
          32.584208,
          32.590229,
          32.59625,
          32.602271,
          32.608292,
          32.614313,
          32.620333,
          32.626354,
          32.632373,
          32.638394,
          32.644417,
          32.65044,
          32.656465,
          32.662488,
          32.668513,
          32.674536,
          32.680556,
          32.686579,
          32.692598,
          32.698619,
          32.70464,
          32.710665,
          32.716686,
          32.722707,
          32.728731,
          32.736209,
          32.742552,
          32.748571,
          32.754596,
          32.761911,
          32.768261,
          32.774281,
          32.781594,
          32.78794,
          32.793959,
          32.799984,
          32.806011,
          32.812038,
          32.818061,
          32.824084,
          32.830105,
          32.83759,
          32.843942,
          32.849965,
          32.855986,
          32.862009,
          32.868032,
          32.874059,
          32.880082,
          32.886103,
          32.892125,
          32.898146,
          32.904169,
          32.91019,
          32.916213,
          32.922236,
          32.928259,
          32.934278,
          32.940303,
          32.946325,
          32.952348,
          32.958371,
          32.964394,
          32.970413,
          32.976436,
          32.982459,
          32.988478,
          32.994509,
          33.000536,
          33.006561,
          33.012582,
          33.018601,
          33.02463,
          33.030653,
          33.036682,
          33.042701,
          33.048724,
          33.054744,
          33.060769,
          33.066792,
          33.072811,
          33.078834,
          33.084855,
          33.09088,
          33.096903,
          33.102921,
          33.108946,
          33.114965,
          33.120986,
          33.127007,
          33.133028,
          33.139049,
          33.145073,
          33.151092,
          33.157117,
          33.163136,
          33.169161,
          33.175184,
          33.181205,
          33.188515,
          33.194859,
          33.200878,
          33.206901,
          33.212924,
          33.218947,
          33.224971,
          33.231001,
          33.237022,
          33.243045,
          33.249065,
          33.255084,
          33.261109,
          33.267128,
          33.273153,
          33.279176,
          33.285207,
          33.291234,
          33.297257,
          33.303282,
          33.309303,
          33.315324,
          33.321347,
          33.327365,
          33.333395,
          33.339422,
          33.345447,
          33.35147,
          33.357493,
          33.363517,
          33.369547,
          33.375574,
          33.381603,
          33.387626,
          33.393647,
          33.399674,
          33.405697,
          33.411724,
          33.417747,
          33.42377,
          33.429793,
          33.435822,
          33.441849,
          33.447889,
          33.453911,
          33.459934,
          33.467222,
          33.47357,
          33.479593,
          33.485618,
          33.491643,
          33.497661,
          33.503686,
          33.509707,
          33.515732,
          33.521751,
          33.527772,
          33.533795,
          33.539816,
          33.545836,
          33.551857,
          33.557878,
          33.563903,
          33.569932,
          33.575953,
          33.581978,
          33.587999,
          33.594022,
          33.600047,
          33.606068,
          33.612095,
          33.618114,
          33.624139,
          33.630159,
          33.63618,
          33.642199,
          33.648222,
          33.654245,
          33.660264,
          33.666287,
          33.67231,
          33.678332,
          33.684353,
          33.690376,
          33.696397,
          33.70242,
          33.708443,
          33.714466,
          33.720491,
          33.726514,
          33.732543,
          33.738574,
          33.744593,
          33.750616,
          33.756645,
          33.762666,
          33.768687,
          33.774705,
          33.780726,
          33.786751,
          33.792772,
          33.798795,
          33.804816,
          33.810839,
          33.816862,
          33.82288,
          33.830187,
          33.836533,
          33.842555,
          33.848581,
          33.854612,
          33.860639,
          33.866662,
          33.872683,
          33.878701,
          33.884722,
          33.890745,
          33.896764,
          33.902789,
          33.908808,
          33.91483,
          33.920853,
          33.926876,
          33.932899,
          33.938922,
          33.944945,
          33.950966,
          33.956987,
          33.96301,
          33.969028,
          33.975051,
          33.98107,
          33.987093,
          33.993116,
          33.999135,
          34.005156,
          34.011181,
          34.017204,
          34.023222,
          34.029245,
          34.035266,
          34.041297,
          34.047328,
          34.053352,
          34.059372,
          34.065391,
          34.071412,
          34.077433,
          34.083454,
          34.089474,
          34.095497,
          34.101518,
          34.107537,
          34.11356,
          34.119583,
          34.125606,
          34.131635,
          34.137658,
          34.143681,
          34.149704,
          34.155729,
          34.161752,
          34.167772,
          34.173793,
          34.179812,
          34.185835,
          34.191854,
          34.197874,
          34.203897,
          34.209918,
          34.215937,
          34.22196,
          34.227985,
          34.234012,
          34.240033,
          34.246056,
          34.252075,
          34.2581,
          34.264125,
          34.271431,
          34.277779,
          34.2838,
          34.28982,
          34.295843,
          34.301864,
          34.307806,
          34.313827,
          34.31985,
          34.325877,
          34.331902,
          34.337931,
          34.343952,
          34.34991,
          34.355933,
          34.36196,
          34.367893,
          34.373918,
          34.379943,
          34.385948,
          34.391979,
          34.398,
          34.403975,
          34.409875,
          34.415898,
          34.421852,
          34.427837,
          34.43366,
          34.439681,
          34.445704,
          34.4516,
          34.457487,
          34.463454,
          34.469244,
          34.47515,
          34.481112,
          34.486994,
          34.493014,
          34.499016,
          34.50495,
          34.510971,
          34.516994,
          34.5243,
          34.530637,
          34.536662,
          34.542696,
          34.548667,
          34.554692,
          34.560727,
          34.566754,
          34.572781,
          34.578806,
          34.584829,
          34.590852,
          34.596875,
          34.602898,
          34.608919,
          34.614937,
          34.62096,
          34.626987,
          34.63301,
          34.639033,
          34.645056,
          34.651079,
          34.657098,
          34.663119,
          34.669142,
          34.67516,
          34.681183,
          34.687206,
          34.693231,
          34.699258,
          34.705283,
          34.711306,
          34.717331,
          34.723356,
          34.729381,
          34.735417,
          34.741444,
          34.747471,
          34.753492,
          34.759512,
          34.765531,
          34.771554,
          34.777577,
          34.783598,
          34.789619,
          34.795637,
          34.801663,
          34.807686,
          34.813708,
          34.819729,
          34.82575,
          34.831771,
          34.837794,
          34.843817,
          34.849838,
          34.855863,
          34.861881,
          34.867902,
          34.873925,
          34.879946,
          34.885967,
          34.891988,
          34.898008,
          34.90404,
          34.910065,
          34.91609,
          34.922115,
          34.928136,
          34.935444,
          34.941792,
          34.949261,
          34.955611,
          34.961634,
          34.967654,
          34.973675,
          34.979696,
          34.985719,
          34.99174,
          34.997761,
          35.003784,
          35.009804,
          35.015827,
          35.02185,
          35.027873,
          35.033894,
          35.039915,
          35.04594,
          35.051967,
          35.057988,
          35.064009,
          35.070034,
          35.076059,
          35.082077,
          35.0881,
          35.09413,
          35.100152,
          35.106173,
          35.112194,
          35.118215,
          35.124238,
          35.130261,
          35.136286,
          35.142309,
          35.148327,
          35.15435,
          35.161652,
          35.168,
          35.174023,
          35.18005,
          35.186078,
          35.192109,
          35.19813,
          35.20415,
          35.210171,
          35.216192,
          35.222213,
          35.228236,
          35.234259,
          35.240282,
          35.246305,
          35.252325,
          35.258348,
          35.264373,
          35.270398,
          35.276424,
          35.282446,
          35.288471,
          35.294498,
          35.300519,
          35.306542,
          35.312561,
          35.318584,
          35.324603,
          35.330626,
          35.336649,
          35.342675,
          35.348705,
          35.354728,
          35.360749,
          35.366769,
          35.372799,
          35.378822,
          35.384844,
          35.390863,
          35.396886,
          35.402907,
          35.408928,
          35.416244,
          35.422592,
          35.428619,
          35.434642,
          35.440669,
          35.446697,
          35.452724,
          35.458757,
          35.464784,
          35.470811,
          35.476836,
          35.482861,
          35.488884,
          35.494903,
          35.500924,
          35.506944,
          35.512967,
          35.51899,
          35.525009,
          35.531032,
          35.537053,
          35.544361,
          35.550709,
          35.55673,
          35.562757,
          35.568784,
          35.574813,
          35.580838,
          35.586865,
          35.592893,
          35.598917,
          35.604938,
          35.610959,
          35.61698,
          35.623005,
          35.629024,
          35.635049,
          35.641067,
          35.647092,
          35.653113,
          35.659138,
          35.665161,
          35.671184,
          35.677213,
          35.683236,
          35.689261,
          35.695288,
          35.701313,
          35.707338,
          35.713357,
          35.719378,
          35.725399,
          35.731424,
          35.737455,
          35.74348,
          35.749505,
          35.75553,
          35.761551,
          35.767576,
          35.773595,
          35.779616,
          35.785638,
          35.791659,
          35.79768,
          35.803703,
          35.809726,
          35.815745,
          35.821766,
          35.827786,
          35.833807,
          35.839832,
          35.845855,
          35.851878,
          35.857897,
          35.86392,
          35.869945,
          35.875974,
          35.881999,
          35.888022,
          35.894053,
          35.90008,
          35.906103,
          35.912143,
          35.918168,
          35.924193,
          35.930214,
          35.936234,
          35.942255,
          35.94828,
          35.954301,
          35.960324,
          35.966345,
          35.972368,
          35.978389,
          35.984412,
          35.99043,
          35.996453,
          36.002476,
          36.008497,
          36.016639,
          36.022984,
          36.029008,
          36.03503,
          36.041053,
          36.047072,
          36.053099,
          36.059118,
          36.065143,
          36.071166,
          36.077189,
          36.083039,
          36.089068,
          36.095089,
          36.101107,
          36.107082,
          36.112958,
          36.118818,
          36.124839,
          36.130739,
          36.136762,
          36.14276,
          36.148647,
          36.154668,
          36.160691,
          36.166706,
          36.172726,
          36.178747,
          36.184772,
          36.190793,
          36.196818,
          36.202841,
          36.208866,
          36.214889,
          36.220914,
          36.226935,
          36.232953,
          36.238976,
          36.244997,
          36.251018,
          36.257039,
          36.26306,
          36.269085,
          36.275106,
          36.281128,
          36.287149,
          36.293172,
          36.299193,
          36.305216,
          36.311239,
          36.31726,
          36.323283,
          36.329306,
          36.335326,
          36.341349,
          36.347372,
          36.353393,
          36.361537,
          36.367881,
          36.373912,
          36.379935,
          36.385958,
          36.391979,
          36.398002,
          36.404024,
          36.410047,
          36.416066,
          36.422087,
          36.428112,
          36.434135,
          36.440156,
          36.446177,
          36.45221,
          36.458239,
          36.464262,
          36.470281,
          36.476302,
          36.482325,
          36.488345,
          36.49437,
          36.500391,
          36.506416,
          36.512437,
          36.518462,
          36.524483,
          36.530504,
          36.536527,
          36.54255,
          36.54857,
          36.554593,
          36.560616,
          36.566639,
          36.572658,
          36.578677,
          36.5847,
          36.59072,
          36.596739,
          36.602764,
          36.608785,
          36.614808,
          36.620829,
          36.626858,
          36.632887,
          36.638914,
          36.644941,
          36.650966,
          36.656987,
          36.663006,
          36.669031,
          36.675056,
          36.681075,
          36.687095,
          36.693116,
          36.699135,
          36.705158,
          36.711181,
          36.717204,
          36.723229,
          36.729248,
          36.735273,
          36.741296,
          36.747316,
          36.753346,
          36.759373,
          36.765394,
          36.771414,
          36.777439,
          36.782914,
          36.788939,
          36.796252,
          36.802598,
          36.808623,
          36.81465,
          36.820669,
          36.826692,
          36.83271,
          36.838735,
          36.844756,
          36.850777,
          36.856806,
          36.862831,
          36.868854,
          36.874877,
          36.880902,
          36.886929,
          36.892958,
          36.898983,
          36.905006,
          36.911031,
          36.917056,
          36.923079,
          36.929102,
          36.935129,
          36.941152,
          36.947179,
          36.953206,
          36.959225,
          36.96525,
          36.971277,
          36.977302,
          36.983325,
          36.98935,
          36.995375,
          37.001398,
          37.007423,
          37.013442,
          37.019467,
          37.02549,
          37.031511,
          37.037529,
          37.04355,
          37.049573,
          37.055596,
          37.061619,
          37.067648,
          37.073673,
          37.079696,
          37.085677,
          37.091615,
          37.097542,
          37.103398,
          37.1093,
          37.115238,
          37.1211,
          37.127106,
          37.133031,
          37.139021,
          37.145044,
          37.150831,
          37.156706,
          37.162575,
          37.168381,
          37.174404,
          37.180427,
          37.186417,
          37.192438,
          37.198461,
          37.204484,
          37.210509,
          37.216527,
          37.222552,
          37.228571,
          37.234594,
          37.240615,
          37.246636,
          37.252659,
          37.258679,
          37.2647,
          37.270723,
          37.276742,
          37.282763,
          37.288788,
          37.294811,
          37.300834,
          37.306854,
          37.312877,
          37.3189,
          37.324919,
          37.330957,
          37.336975,
          37.343002,
          37.349023,
          37.355046,
          37.361065,
          37.367086,
          37.373105,
          37.37913,
          37.38515,
          37.391173,
          37.397198,
          37.403221,
          37.40924,
          37.415263,
          37.421286,
          37.427309,
          37.433329,
          37.439352,
          37.445371,
          37.451396,
          37.457417,
          37.463442,
          37.469463,
          37.475486,
          37.481509,
          37.487532,
          37.493553,
          37.499571,
          37.505594,
          37.51289,
          37.519236,
          37.525259,
          37.531282,
          37.537309,
          37.543336,
          37.549365,
          37.55539,
          37.561411,
          37.567432,
          37.573453,
          37.579474,
          37.585498,
          37.591524,
          37.600342,
          37.60669,
          37.612715,
          37.618742,
          37.624765,
          37.63079,
          37.636815,
          37.642838,
          37.648863,
          37.654886,
          37.660909,
          37.66693,
          37.672949,
          37.678978,
          37.684999,
          37.691021,
          37.697053,
          37.703071,
          37.709094,
          37.715119,
          37.72114,
          37.727169,
          37.733194,
          37.739221,
          37.745242,
          37.751261,
          37.757286,
          37.763305,
          37.76933,
          37.775351,
          37.781376,
          37.787397,
          37.793419,
          37.799447,
          37.80547,
          37.81149,
          37.817513,
          37.823536,
          37.829557,
          37.835582,
          37.841605,
          37.847626,
          37.853649,
          37.85967,
          37.865692,
          37.871722,
          37.877747,
          37.883774,
          37.889801,
          37.895822,
          37.903122,
          37.909472,
          37.915492,
          37.921515,
          37.92754,
          37.934836,
          37.941182,
          37.947209,
          37.953232,
          37.959253,
          37.966561,
          37.972905,
          37.978932,
          37.984957,
          37.990978,
          37.997001,
          38.003024,
          38.009049,
          38.015074,
          38.021095,
          38.027116,
          38.033134,
          38.039157,
          38.04518,
          38.051207,
          38.05723,
          38.063253,
          38.069276,
          38.075295,
          38.081322,
          38.087345,
          38.093368,
          38.099389,
          38.105409,
          38.11143,
          38.117453,
          38.123472,
          38.129493,
          38.135516,
          38.141539,
          38.147559,
          38.153582,
          38.159607,
          38.16563,
          38.171651,
          38.177682,
          38.183707,
          38.189739,
          38.195768,
          38.201791,
          38.207814,
          38.213835,
          38.219855,
          38.225878,
          38.231899,
          38.23792,
          38.243943,
          38.249966,
          38.255987,
          38.26201,
          38.268032,
          38.275353,
          38.281718,
          38.287745,
          38.293772,
          38.299803,
          38.307099,
          38.313445,
          38.31947,
          38.325491,
          38.331512,
          38.337533,
          38.343553,
          38.349574,
          38.355595,
          38.361618,
          38.367641,
          38.37366,
          38.379685,
          38.385724,
          38.391749,
          38.397776,
          38.403801,
          38.409826,
          38.415849,
          38.421872,
          38.427895,
          38.433916,
          38.439935,
          38.445958,
          38.451978,
          38.457999,
          38.46402,
          38.470039,
          38.476064,
          38.482085,
          38.488106,
          38.49413,
          38.500149,
          38.506174,
          38.512195,
          38.518218,
          38.524243,
          38.530268,
          38.536291,
          38.542312,
          38.548331,
          38.554354,
          38.560374,
          38.566397,
          38.572426,
          38.578456,
          38.584485,
          38.59051,
          38.596533,
          38.602558,
          38.608581,
          38.614606,
          38.620624,
          38.626649,
          38.63267,
          38.638693,
          38.644714,
          38.650735,
          38.656756,
          38.662779,
          38.668799,
          38.67482,
          38.680841,
          38.68686,
          38.692891,
          38.698912,
          38.704933,
          38.710958,
          38.716981,
          38.723004,
          38.729025,
          38.735047,
          38.741075,
          38.747102,
          38.753131,
          38.759158,
          38.765187,
          38.771216,
          38.777241,
          38.784733,
          38.791096,
          38.79712,
          38.803145,
          38.810443,
          38.816791,
          38.822814,
          38.828841,
          38.834866,
          38.840891,
          38.846918,
          38.852948,
          38.858975,
          38.865002,
          38.871027,
          38.87705,
          38.883079,
          38.889104,
          38.895131,
          38.901162,
          38.907185,
          38.913214,
          38.919239,
          38.925264,
          38.931289,
          38.937314,
          38.943339,
          38.949364,
          38.955389,
          38.961414,
          38.967441,
          38.973469,
          38.979491,
          38.985516,
          38.991539,
          38.99756,
          39.003579,
          39.0096,
          39.015621,
          39.021644,
          39.027662,
          39.033687,
          39.03971,
          39.045737,
          39.051764,
          39.057796,
          39.063825,
          39.069854,
          39.075881,
          39.08191,
          39.087929,
          39.09395,
          39.099975,
          39.105994,
          39.112015,
          39.118037,
          39.124058,
          39.130081,
          39.1361,
          39.142125,
          39.149427,
          39.156921,
          39.163267,
          39.169296,
          39.175321,
          39.181348,
          39.187375,
          39.1934,
          39.199427,
          39.205452,
          39.212783,
          39.219146,
          39.225173,
          39.231198,
          39.237225,
          39.243248,
          39.249273,
          39.255298,
          39.261325,
          39.26735,
          39.273377,
          39.279404,
          39.285425,
          39.291446,
          39.297465,
          39.303488,
          39.309508,
          39.315531,
          39.323015,
          39.329363,
          39.335388,
          39.341408,
          39.347431,
          39.35345,
          39.359473,
          39.365494,
          39.371517,
          39.377542,
          39.383571,
          39.389592,
          39.395613,
          39.401633,
          39.407656,
          39.413684,
          39.419711,
          39.425736,
          39.431756,
          39.437779,
          39.443798,
          39.449819,
          39.455842,
          39.461861,
          39.467892,
          39.473913,
          39.479936,
          39.485959,
          39.491982,
          39.498006,
          39.504027,
          39.51005,
          39.516073,
          39.522094,
          39.528115,
          39.534138,
          39.540159,
          39.546181,
          39.552088,
          39.559396,
          39.565746,
          39.571771,
          39.577784,
          39.583809,
          39.58984,
          39.595734,
          39.601757,
          39.607777,
          39.613794,
          39.619813,
          39.625838,
          39.631861,
          39.637886,
          39.643752,
          39.649692,
          39.655559,
          39.661575,
          39.667598,
          39.673621,
          39.679632,
          39.685655,
          39.691436,
          39.697459,
          39.703425,
          39.709353,
          39.716525,
          39.723011,
          39.729355,
          39.735702,
          39.742048,
          39.748398,
          39.754746,
          39.761092,
          39.767434,
          39.773773,
          39.780121,
          39.786463,
          39.792802,
          39.799144,
          39.805486,
          39.811825,
          39.818167,
          39.824517,
          39.830859,
          39.837207,
          39.843557,
          39.8499,
          39.856248,
          39.862603,
          39.868938,
          39.875284,
          39.881623,
          39.887971,
          39.89678,
          39.903126,
          39.909149,
          39.915172,
          39.921196,
          39.927232,
          39.933267,
          39.939294,
          39.945317,
          39.951342,
          39.957361,
          39.963384,
          39.969407,
          39.975426,
          39.981451,
          39.987469,
          39.993496,
          39.999517,
          40.005538,
          40.011559,
          40.01758,
          40.023599,
          40.029622,
          40.035647,
          40.041667,
          40.047686,
          40.053709,
          40.059732,
          40.065753,
          40.071774,
          40.077799,
          40.083817,
          40.089842,
          40.095863,
          40.101892,
          40.107915,
          40.113942,
          40.119965,
          40.125988,
          40.132009,
          40.138028,
          40.144057,
          40.150086,
          40.156109,
          40.162136,
          40.168161,
          40.174184,
          40.180209,
          40.186236,
          40.192259,
          40.198284,
          40.204309,
          40.210334,
          40.216359,
          40.222382,
          40.228405,
          40.234428,
          40.240451,
          40.246476,
          40.252505,
          40.258534,
          40.26584,
          40.272191,
          40.278211,
          40.284232,
          40.290255,
          40.296278,
          40.302305,
          40.30833,
          40.314357,
          40.32038,
          40.326403,
          40.332426,
          40.338447,
          40.34447,
          40.350495,
          40.35652,
          40.362541,
          40.368564,
          40.374586,
          40.380614,
          40.386643,
          40.392662,
          40.398686,
          40.404709,
          40.410732,
          40.416757,
          40.42278,
          40.428799,
          40.434822,
          40.440841,
          40.446862,
          40.45288,
          40.458905,
          40.46493,
          40.470951,
          40.476974,
          40.482997,
          40.489024,
          40.495051,
          40.501074,
          40.507097,
          40.514391,
          40.520737,
          40.52676,
          40.532787,
          40.538807,
          40.544828,
          40.550851,
          40.55687,
          40.562893,
          40.568914,
          40.574934,
          40.580957,
          40.586978,
          40.593003,
          40.599024,
          40.605045,
          40.611064,
          40.617093,
          40.623114,
          40.629137,
          40.635158,
          40.64118,
          40.647199,
          40.653222,
          40.659243,
          40.665262,
          40.671295,
          40.677316,
          40.683339,
          40.689368,
          40.695391,
          40.701414,
          40.707435,
          40.713456,
          40.719474,
          40.725497,
          40.73152,
          40.737545,
          40.74357,
          40.749591,
          40.755612,
          40.761635,
          40.767653,
          40.773674,
          40.779697,
          40.78572,
          40.791739,
          40.79776,
          40.803781,
          40.809803,
          40.815826,
          40.821847,
          40.827868,
          40.833891,
          40.839912,
          40.845935,
          40.85196,
          40.857983,
          40.864004,
          40.870031,
          40.876056,
          40.882077,
          40.888097,
          40.89412,
          40.900139,
          40.90616,
          40.912183,
          40.918208,
          40.924227,
          40.93025,
          40.936268,
          40.942293,
          40.948314,
          40.954337,
          40.96036,
          40.966383,
          40.973693,
          40.98005,
          40.986079,
          40.9921,
          40.99812,
          41.004139,
          41.010162,
          41.016183,
          41.022202,
          41.028231,
          41.034254,
          41.040272,
          41.046295,
          41.052316,
          41.058339,
          41.064364,
          41.070387,
          41.07641,
          41.082431,
          41.088454,
          41.094479,
          41.100504,
          41.106525,
          41.112543,
          41.118566,
          41.124585,
          41.130606,
          41.136629,
          41.142656,
          41.148687,
          41.154721,
          41.160746,
          41.166773,
          41.172798,
          41.178825,
          41.184852,
          41.190875,
          41.1969,
          41.202921,
          41.208941,
          41.214962,
          41.220981,
          41.227002,
          41.233025,
          41.239046,
          41.245069,
          41.251089,
          41.25711,
          41.263135,
          41.269156,
          41.275179,
          41.281202,
          41.287221,
          41.293246,
          41.299264,
          41.305289,
          41.311308,
          41.317329,
          41.32336,
          41.329383,
          41.335408,
          41.341427,
          41.34745,
          41.353471,
          41.359494,
          41.365517,
          41.371546,
          41.377569,
          41.383594,
          41.389617,
          41.395637,
          41.40166,
          41.407679,
          41.413704,
          41.419725,
          41.425746,
          41.431769,
          41.43779,
          41.44381,
          41.449829,
          41.455852,
          41.461875,
          41.467896,
          41.473917,
          41.479942,
          41.485963,
          41.491985,
          41.498008,
          41.504031,
          41.510056,
          41.516079,
          41.522102,
          41.528123,
          41.534142,
          41.540165,
          41.546185,
          41.552206,
          41.558229,
          41.56425,
          41.570273,
          41.576294,
          41.582315,
          41.588342,
          41.594365,
          41.60039,
          41.606413,
          41.612433,
          41.618458,
          41.624477,
          41.630502,
          41.636523,
          41.642542,
          41.648565,
          41.654583,
          41.660602,
          41.666625,
          41.672646,
          41.678667,
          41.684686,
          41.690711,
          41.69674,
          41.702765,
          41.70879,
          41.714813,
          41.720831,
          41.726856,
          41.732879,
          41.738904,
          41.744925,
          41.750944,
          41.756967,
          41.762988,
          41.769009,
          41.775029,
          41.781056,
          41.787084,
          41.793107,
          41.799113,
          41.805142,
          41.811165,
          41.81719,
          41.823215,
          41.82924,
          41.835207,
          41.841205,
          41.84723,
          41.853252,
          41.859273,
          41.865296,
          41.871321,
          41.877273,
          41.883269,
          41.889294,
          41.895315,
          41.901334,
          41.907357,
          41.91338,
          41.919402,
          41.925427,
          41.931452,
          41.937482,
          41.943502,
          41.949525,
          41.955548,
          41.961569,
          41.967592,
          41.974927,
          41.981278,
          41.987298,
          41.993328,
          41.999353,
          42.005378,
          42.011411,
          42.01743,
          42.02345,
          42.029482,
          42.035505,
          42.041526,
          42.04755,
          42.053571,
          42.059594,
          42.065613,
          42.07293,
          42.07928,
          42.085307,
          42.091336,
          42.097363,
          42.104671,
          42.111019,
          42.11704,
          42.123063,
          42.129084,
          42.135109,
          42.141132,
          42.147153,
          42.153178,
          42.159196,
          42.165221,
          42.171242,
          42.177263,
          42.183286,
          42.189307,
          42.195328,
          42.201351,
          42.207371,
          42.213394,
          42.219417,
          42.225442,
          42.231465,
          42.23749,
          42.243513,
          42.249536,
          42.255557,
          42.26158,
          42.267599,
          42.273624,
          42.279645,
          42.285665,
          42.291686,
          42.297709,
          42.30373,
          42.309753,
          42.317078,
          42.323428,
          42.329455,
          42.335482,
          42.341515,
          42.347545,
          42.35357,
          42.359595,
          42.36562,
          42.371645,
          42.37767,
          42.383694,
          42.38972,
          42.395743,
          42.401766,
          42.407788,
          42.413818,
          42.419847,
          42.425876,
          42.431903,
          42.437932,
          42.443955,
          42.449978,
          42.456001,
          42.463295,
          42.46964,
          42.475666,
          42.481688,
          42.488976,
          42.495324,
          42.501351,
          42.507376,
          42.513397,
          42.519416,
          42.525438,
          42.531463,
          42.537489,
          42.543509,
          42.549534,
          42.556876,
          42.563226,
          42.569249,
          42.575276,
          42.581299,
          42.587324,
          42.593345,
          42.599366,
          42.605389,
          42.611407,
          42.61743,
          42.623451,
          42.62948,
          42.635509,
          42.641536,
          42.648872,
          42.65522,
          42.661247,
          42.667276,
          42.673301,
          42.679326,
          42.685345,
          42.691366,
          42.697389,
          42.703407,
          42.709428,
          42.715449,
          42.721468,
          42.727499,
          42.733524,
          42.739549,
          42.74558,
          42.751603,
          42.757624,
          42.763645,
          42.769664,
          42.775689,
          42.781712,
          42.787737,
          42.793762,
          42.799782,
          42.805803,
          42.811824,
          42.817845,
          42.823864,
          42.829885,
          42.835907,
          42.84193,
          42.847957,
          42.853983,
          42.861314,
          42.867664,
          42.873689,
          42.879716,
          42.887024,
          42.894466,
          42.900814,
          42.906841,
          42.912866,
          42.918891,
          42.924916,
          42.930941,
          42.936964,
          42.942993,
          42.949022,
          42.955049,
          42.961076,
          42.967106,
          42.97442,
          42.980766,
          42.986791,
          42.992814,
          42.998837,
          43.004868,
          43.010895,
          43.016918,
          43.022941,
          43.028964,
          43.034985,
          43.041003,
          43.047024,
          43.053049,
          43.059077,
          43.065106,
          43.071135,
          43.078612,
          43.084958,
          43.090978,
          43.097004,
          43.103026,
          43.109051,
          43.115074,
          43.121099,
          43.127122,
          43.133145,
          43.13917,
          43.145195,
          43.151224,
          43.157254,
          43.163285,
          43.169312,
          43.175339,
          43.181368,
          43.187397,
          43.193422,
          43.199447,
          43.20547,
          43.211493,
          43.217516,
          43.223541,
          43.229564,
          43.235589,
          43.241618,
          43.247643,
          43.253666,
          43.259693,
          43.265716,
          43.271739,
          43.277758,
          43.283781,
          43.289804,
          43.295827,
          43.30185,
          43.307868,
          43.313889,
          43.31991,
          43.325931,
          43.331952,
          43.337972,
          43.343993,
          43.350012,
          43.356031,
          43.362052,
          43.368073,
          43.374097,
          43.380123,
          43.386141,
          43.392164,
          43.398187,
          43.40421,
          43.410243,
          43.416262,
          43.422287,
          43.428312,
          43.434331,
          43.440354,
          43.446377,
          43.452396,
          43.458416,
          43.464441,
          43.470462,
          43.476485,
          43.482508,
          43.488531,
          43.49455,
          43.500573,
          43.506596,
          43.512618,
          43.518644,
          43.524666,
          43.530689,
          43.536712,
          43.542731,
          43.548752,
          43.554773,
          43.560794,
          43.566814,
          43.572835,
          43.578856,
          43.584877,
          43.5909,
          43.596931,
          43.602956,
          43.608979,
          43.615006,
          43.621029,
          43.627052,
          43.633071,
          43.639092,
          43.645115,
          43.651135,
          43.657154,
          43.663175,
          43.669196,
          43.675217,
          43.681237,
          43.687258,
          43.693279,
          43.699304,
          43.705329,
          43.711348,
          43.717369,
          43.723394,
          43.729417,
          43.73544,
          43.741458,
          43.747479,
          43.7535,
          43.759521,
          43.765542,
          43.771563,
          43.777581,
          43.783615,
          43.789635,
          43.795663,
          43.801688,
          43.807712,
          43.813735,
          43.819754,
          43.825773,
          43.831796,
          43.837819,
          43.843844,
          43.849863,
          43.855883,
          43.861904,
          43.867927,
          43.873946,
          43.879971,
          43.885992,
          43.892011,
          43.8995,
          43.905861,
          43.911888,
          43.917906,
          43.923927,
          43.92995,
          43.935977,
          43.942004,
          43.948029,
          43.95405,
          43.960071,
          43.966092,
          43.972113,
          43.978133,
          43.984156,
          43.990177,
          43.9962,
          44.002223,
          44.008242,
          44.014267,
          44.02029,
          44.026319,
          44.032346,
          44.038367,
          44.044392,
          44.050415,
          44.056438,
          44.062459,
          44.068482,
          44.074502,
          44.080525,
          44.086546,
          44.092569,
          44.098588,
          44.104611,
          44.110634,
          44.116656,
          44.122679,
          44.128702,
          44.134723,
          44.140746,
          44.146767,
          44.15279,
          44.158813,
          44.164836,
          44.170857,
          44.176879,
          44.1829,
          44.188921,
          44.194942,
          44.200965,
          44.206988,
          44.213011,
          44.21904,
          44.225061,
          44.231086,
          44.237107,
          44.243127,
          44.249148,
          44.255167,
          44.261192,
          44.267217,
          44.27324,
          44.279261,
          44.285282,
          44.291305,
          44.297332,
          44.30335,
          44.309371,
          44.315392,
          44.321413,
          44.327438,
          44.333457,
          44.339482,
          44.345505,
          44.351525,
          44.357544,
          44.363567,
          44.36959,
          44.375613,
          44.381636,
          44.387659,
          44.393678,
          44.399701,
          44.405728,
          44.411746,
          44.417765,
          44.423786,
          44.429809,
          44.435832,
          44.441853,
          44.447878,
          44.453901,
          44.459921,
          44.465942,
          44.471961,
          44.477986,
          44.484011,
          44.490038,
          44.496061,
          44.502086,
          44.508109,
          44.514134,
          44.520159,
          44.526184,
          44.532207,
          44.538232,
          44.544259,
          44.550282,
          44.556309,
          44.562342,
          44.568363,
          44.574388,
          44.580419,
          44.586444,
          44.592467,
          44.59849,
          44.604509,
          44.610532,
          44.616553,
          44.622572,
          44.628594,
          44.634613,
          44.640634,
          44.646657,
          44.652682,
          44.658701,
          44.664726,
          44.670747,
          44.676769,
          44.68279,
          44.688811,
          44.694834,
          44.700857,
          44.706882,
          44.712903,
          44.718926,
          44.724945,
          44.732267,
          44.73862,
          44.744645,
          44.75067,
          44.756688,
          44.762709,
          44.76873,
          44.774751,
          44.780772,
          44.786793,
          44.792813,
          44.798836,
          44.804859,
          44.810884,
          44.816903,
          44.824222,
          44.830568,
          44.836591,
          44.84262,
          44.848638,
          44.854659,
          44.86068,
          44.866703,
          44.872726,
          44.878749,
          44.886241,
          44.892589,
          44.898618,
          44.904645,
          44.910499,
          44.916524,
          44.922545,
          44.928568,
          44.934588,
          44.940609,
          44.946632,
          44.952647,
          44.958668,
          44.965984,
          44.972337,
          44.978359,
          44.984382,
          44.990407,
          44.996434,
          45.002455,
          45.00848,
          45.014503,
          45.020526,
          45.026547,
          45.03257,
          45.038591,
          45.044611,
          45.050634,
          45.056655,
          45.062664,
          45.068689,
          45.07471,
          45.080718,
          45.086739,
          45.092641,
          45.098664,
          45.104685,
          45.110674,
          45.116699,
          45.122722,
          45.128745,
          45.134768,
          45.140793,
          45.146816,
          45.152837,
          45.158855,
          45.16617,
          45.172518,
          45.178537,
          45.18456,
          45.190581,
          45.196601,
          45.202622,
          45.208645,
          45.214664,
          45.220689,
          45.226712,
          45.232735,
          45.238758,
          45.244778,
          45.250799,
          45.25682,
          45.262841,
          45.268864,
          45.274883,
          45.28091,
          45.286939,
          45.292964,
          45.298993,
          45.306297,
          45.312649,
          45.318678,
          45.324697,
          45.33072,
          45.336743,
          45.342762,
          45.348785,
          45.354804,
          45.360824,
          45.366847,
          45.372866,
          45.378885,
          45.384906,
          45.390929,
          45.396953,
          45.402981,
          45.40901,
          45.415037,
          45.42106,
          45.427079,
          45.433112,
          45.439131,
          45.44516,
          45.451183,
          45.457208,
          45.463227,
          45.469247,
          45.475268,
          45.481289,
          45.487312,
          45.493335,
          45.49936,
          45.505383,
          45.511402,
          45.517427,
          45.523447,
          45.52947,
          45.535491,
          45.541514,
          45.547541,
          45.553568,
          45.559591,
          45.565614,
          45.571639,
          45.577662,
          45.583683,
          45.589702,
          45.595723,
          45.601741,
          45.607766,
          45.613791,
          45.619814,
          45.625843,
          45.631864,
          45.637889,
          45.64391,
          45.649929,
          45.65595,
          45.661975,
          45.667993,
          45.674014,
          45.680035,
          45.686058,
          45.692077,
          45.6981,
          45.704121,
          45.710141,
          45.716164,
          45.722187,
          45.72821,
          45.734235,
          45.740256,
          45.746279,
          45.7523,
          45.758323,
          45.764344,
          45.77037,
          45.776393,
          45.782416,
          45.788441,
          45.794466,
          45.800489,
          45.806517,
          45.812548,
          45.818571,
          45.824598,
          45.830627,
          45.836648,
          45.843962,
          45.850314,
          45.856339,
          45.862371,
          45.868398,
          45.874425,
          45.880448,
          45.886475,
          45.892494,
          45.898516,
          45.904542,
          45.910562,
          45.916585,
          45.922604,
          45.928629,
          45.934654,
          45.940679,
          45.946706,
          45.952731,
          45.958758,
          45.964781,
          45.970804,
          45.976829,
          45.982856,
          45.988879,
          45.994904,
          46.000929,
          46.006954,
          46.012979,
          46.019002,
          46.025025,
          46.031048,
          46.037075,
          46.043106,
          46.049131,
          46.055165,
          46.061192,
          46.067223,
          46.073248,
          46.079271,
          46.085294,
          46.091321,
          46.097344,
          46.103371,
          46.109394,
          46.115421,
          46.121444,
          46.127467,
          46.13349,
          46.139515,
          46.14554,
          46.151567,
          46.157594,
          46.163617,
          46.169636,
          46.17566,
          46.181681,
          46.187702,
          46.193723,
          46.199748,
          46.205767,
          46.211788,
          46.217808,
          46.223827,
          46.229854,
          46.235879,
          46.241909,
          46.247936,
          46.253963,
          46.25999,
          46.266015,
          46.272046,
          46.278069,
          46.284098,
          46.290121,
          46.296144,
          46.302163,
          46.308188,
          46.314211,
          46.320231,
          46.326254,
          46.332273,
          46.338296,
          46.344319,
          46.350344,
          46.356369,
          46.362394,
          46.368417,
          46.37444,
          46.380463,
          46.386484,
          46.392507,
          46.39853,
          46.404552,
          46.410573,
          46.416607,
          46.422627,
          46.42865,
          46.434671,
          46.440692,
          46.446713,
          46.452732,
          46.45875,
          46.464771,
          46.470796,
          46.476819,
          46.48284,
          46.488863,
          46.494884,
          46.500909,
          46.506927,
          46.512948,
          46.518969,
          46.524992,
          46.531013,
          46.537032,
          46.54305,
          46.549071,
          46.555096,
          46.561117,
          46.567136,
          46.573159,
          46.579182,
          46.585205,
          46.591226,
          46.597255,
          46.603282,
          46.609311,
          46.615338,
          46.621361,
          46.627388,
          46.633417,
          46.63944,
          46.645465,
          46.651488,
          46.657511,
          46.663534,
          46.669557,
          46.675584,
          46.681607,
          46.687634,
          46.693659,
          46.699686,
          46.705713,
          46.711736,
          46.717761,
          46.72379,
          46.729815,
          46.735842,
          46.741869,
          46.747897,
          46.753921,
          46.759947,
          46.76598,
          46.772003,
          46.778026,
          46.784053,
          46.790078,
          46.796101,
          46.802124,
          46.808145,
          46.814169,
          46.82019,
          46.826213,
          46.832232,
          46.838253,
          46.844276,
          46.850299,
          46.856319,
          46.862338,
          46.868357,
          46.874376,
          46.880395,
          46.88642,
          46.892447,
          46.89847,
          46.904499,
          46.910528,
          46.916553,
          46.922582,
          46.928603,
          46.93463,
          46.940659,
          46.946682,
          46.952703,
          46.958726,
          46.964747,
          46.970767,
          46.97679,
          46.982809,
          46.98883,
          46.994851,
          47.00087,
          47.006892,
          47.012915,
          47.018938,
          47.024959,
          47.030982,
          47.037007,
          47.04303,
          47.049051,
          47.05507,
          47.061093,
          47.067118,
          47.073136,
          47.079155,
          47.085176,
          47.091197,
          47.097218,
          47.103241,
          47.109259,
          47.11528,
          47.121305,
          47.127334,
          47.133355,
          47.139378,
          47.145397,
          47.15142,
          47.15744,
          47.163459,
          47.16948,
          47.175505,
          47.181528,
          47.187547,
          47.193568,
          47.199586,
          47.205607,
          47.211626,
          47.217649,
          47.22367,
          47.229693,
          47.235716,
          47.241734,
          47.247759,
          47.25378,
          47.259805,
          47.265824,
          47.271847,
          47.277874,
          47.283899,
          47.289918,
          47.295936,
          47.301962,
          47.307985,
          47.31401,
          47.320035,
          47.326057,
          47.33208,
          47.338105,
          47.344135,
          47.350162,
          47.356191,
          47.362216,
          47.368245,
          47.37427,
          47.380293,
          47.386322,
          47.392345,
          47.398368,
          47.404389,
          47.410409,
          47.416428,
          47.422449,
          47.428472,
          47.434491,
          47.440514,
          47.446539,
          47.452562,
          47.458582,
          47.464612,
          47.470639,
          47.476666,
          47.482695,
          47.488724,
          47.494753,
          47.500781,
          47.506808,
          47.512828,
          47.518849,
          47.524872,
          47.530891,
          47.536914,
          47.542933,
          47.548954,
          47.554979,
          47.561001,
          47.567022,
          47.573045,
          47.579066,
          47.585091,
          47.591112,
          47.597133,
          47.603156,
          47.609179,
          47.615197,
          47.621218,
          47.627239,
          47.63326,
          47.639278,
          47.645299,
          47.651324,
          47.657349,
          47.663376,
          47.669397,
          47.675418,
          47.681441,
          47.68746,
          47.693485,
          47.699504,
          47.705522,
          47.711541,
          47.717566,
          47.723587,
          47.729606,
          47.735629,
          47.741647,
          47.747668,
          47.753691,
          47.75971,
          47.765731,
          47.771756,
          47.777779,
          47.7838,
          47.789822,
          47.795841,
          47.801866,
          47.807885,
          47.813908,
          47.819927,
          47.82595,
          47.83197,
          47.837989,
          47.844014,
          47.850035,
          47.85606,
          47.862089,
          47.868112,
          47.874135,
          47.880162,
          47.886191,
          47.892212,
          47.898235,
          47.904262,
          47.910289,
          47.916316,
          47.922335,
          47.928358,
          47.934383,
          47.940406,
          47.946427,
          47.952448,
          47.958466,
          47.964491,
          47.970514,
          47.976539,
          47.982562,
          47.988587,
          47.994612,
          48.000633,
          48.006656,
          48.012675,
          48.018708,
          48.024731,
          48.030756,
          48.036777,
          48.042802,
          48.048823,
          48.054844,
          48.060864,
          48.066887,
          48.072908,
          48.078931,
          48.084952,
          48.090973,
          48.096996,
          48.103019,
          48.109039,
          48.115064,
          48.121085,
          48.12711,
          48.133129,
          48.139152,
          48.145175,
          48.151198,
          48.157219,
          48.163237,
          48.169258,
          48.175279,
          48.1813,
          48.187323,
          48.193342,
          48.199362,
          48.2054,
          48.211427,
          48.21745,
          48.223481,
          48.229504,
          48.235531,
          48.241552,
          48.247575,
          48.253594,
          48.259619,
          48.265642,
          48.27166,
          48.277681,
          48.283702,
          48.289721,
          48.295744,
          48.301764,
          48.307785,
          48.31381,
          48.319833,
          48.325854,
          48.331877,
          48.337898,
          48.343923,
          48.349944,
          48.355967,
          48.361988,
          48.36801,
          48.374031,
          48.38005,
          48.386079,
          48.3921,
          48.398125,
          48.404148,
          48.410167,
          48.41619,
          48.422213,
          48.428236,
          48.434258,
          48.440281,
          48.446302,
          48.452327,
          48.458348,
          48.464367,
          48.470388,
          48.476413,
          48.482436,
          48.488459,
          48.494481,
          48.500502,
          48.506521,
          48.512542,
          48.518565,
          48.524586,
          48.530617,
          48.536646,
          48.542669,
          48.548692,
          48.554713,
          48.560736,
          48.566769,
          48.57279,
          48.578813,
          48.584838,
          48.590858,
          48.596877,
          48.602898,
          48.608921,
          48.614942,
          48.620965,
          48.626984,
          48.633005,
          48.639029,
          48.645056,
          48.651077,
          48.6571,
          48.663119,
          48.669144,
          48.675167,
          48.681188,
          48.687215,
          48.693244,
          48.699263,
          48.705286,
          48.711307,
          48.71733,
          48.723355,
          48.729378,
          48.735398,
          48.741417,
          48.747444,
          48.753469,
          48.75949,
          48.765515,
          48.771538,
          48.777563,
          48.783592,
          48.789615,
          48.795638,
          48.801661,
          48.807684,
          48.813703,
          48.819726,
          48.825746,
          48.831767,
          48.837788,
          48.843807,
          48.849828,
          48.855855,
          48.861882,
          48.867903,
          48.873926,
          48.879944,
          48.885969,
          48.89199,
          48.898013,
          48.904034,
          48.910057,
          48.916078,
          48.922099,
          48.928123,
          48.934144,
          48.940165,
          48.946192,
          48.952215,
          48.958236,
          48.964259,
          48.970282,
          48.976301,
          48.982324,
          48.988344,
          48.995667,
          49.002015,
          49.008042,
          49.014069,
          49.020092,
          49.026113,
          49.032134,
          49.038155,
          49.044176,
          49.050201,
          49.056221,
          49.062242,
          49.068261,
          49.074286,
          49.080307,
          49.086332,
          49.092353,
          49.098378,
          49.104399,
          49.110421,
          49.11644,
          49.122463,
          49.128482,
          49.134505,
          49.140528,
          49.146547,
          49.152567,
          49.158588,
          49.164609,
          49.170628,
          49.176653,
          49.182676,
          49.188699,
          49.194724,
          49.200745,
          49.206768,
          49.21279,
          49.218815,
          49.224845,
          49.230868,
          49.236895,
          49.242917,
          49.248936,
          49.254957,
          49.26098,
          49.267001,
          49.273022,
          49.279045,
          49.285068,
          49.29109,
          49.297111,
          49.303134,
          49.309157,
          49.31518,
          49.321203,
          49.327226,
          49.333247,
          49.33927,
          49.345291,
          49.351311,
          49.35733,
          49.363351,
          49.36937,
          49.375393,
          49.381415,
          49.387434,
          49.393455,
          49.39948,
          49.405503,
          49.411528,
          49.417551,
          49.423582,
          49.429607,
          49.43563,
          49.441651,
          49.447672,
          49.453693,
          49.459713,
          49.465737,
          49.471759,
          49.477782,
          49.483801,
          49.489822,
          49.495845,
          49.501868,
          49.507891,
          49.513912,
          49.519936,
          49.525957,
          49.53198,
          49.538003,
          49.54403,
          49.550053,
          49.556074,
          49.562097,
          49.568118,
          49.574137,
          49.580155,
          49.586176,
          49.592205,
          49.598228,
          49.604253,
          49.610274,
          49.616297,
          49.622318,
          49.628341,
          49.634362,
          49.640387,
          49.64641,
          49.652435,
          49.658455,
          49.664476,
          49.670495,
          49.676518,
          49.682537,
          49.688558,
          49.694578,
          49.700599,
          49.70662,
          49.712643,
          49.718664,
          49.724687,
          49.730705,
          49.736731,
          49.742751,
          49.748776,
          49.754799,
          49.760822,
          49.766845,
          49.772872,
          49.778897,
          49.784922,
          49.790947,
          49.796974,
          49.802993,
          49.809014,
          49.815037,
          49.82106,
          49.827081,
          49.833106,
          49.839128,
          49.845151,
          49.85117,
          49.858487,
          49.864833,
          49.870856,
          49.876887,
          49.882918,
          49.888941,
          49.894962,
          49.900983,
          49.907002,
          49.913022,
          49.919043,
          49.925062,
          49.931083,
          49.937103,
          49.943127,
          49.949151,
          49.955172,
          49.961195,
          49.96852,
          49.974866,
          49.980887,
          49.986916,
          49.992939,
          49.998962,
          50.004989,
          50.011014,
          50.017037,
          50.023062,
          50.029081,
          50.035102,
          50.041129,
          50.047158,
          50.053179,
          50.059197,
          50.06522,
          50.071243,
          50.077268,
          50.083291,
          50.089314,
          50.095341,
          50.101366,
          50.107389,
          50.113414,
          50.119437,
          50.125458,
          50.131481,
          50.1375,
          50.143523,
          50.149543,
          50.155564,
          50.161595,
          50.16762,
          50.173654,
          50.179677,
          50.1857,
          50.191723,
          50.199202,
          50.20555,
          50.211575,
          50.21761,
          50.223641,
          50.22966,
          50.235681,
          50.241702,
          50.247723,
          50.253741,
          50.259764,
          50.265787,
          50.271808,
          50.277829,
          50.283852,
          50.289875,
          50.295898,
          50.301921,
          50.307946,
          50.313975,
          50.319998,
          50.326021,
          50.332041,
          50.338062,
          50.344081,
          50.350106,
          50.356127,
          50.363454,
          50.369804,
          50.375825,
          50.381848,
          50.387868,
          50.393887,
          50.399912,
          50.405935,
          50.411956,
          50.417981,
          50.424002,
          50.430023,
          50.436046,
          50.442067,
          50.449535,
          50.455879,
          50.463181,
          50.469529,
          50.475558,
          50.482887,
          50.489239,
          50.495265,
          50.501289,
          50.507317,
          50.513339,
          50.519362,
          50.525387,
          50.531415,
          50.537439,
          50.543465,
          50.549487,
          50.55551,
          50.56154,
          50.567562,
          50.573588,
          50.579608,
          50.585644,
          50.591667,
          50.597692,
          50.603715,
          50.609735,
          50.615758,
          50.621781,
          50.627802,
          50.633825,
          50.639848,
          50.645871,
          50.651892,
          50.657913,
          50.663931,
          50.669954,
          50.675975,
          50.681996,
          50.688017,
          50.69404,
          50.700061,
          50.706083,
          50.712104,
          50.718125,
          50.724148,
          50.730171,
          50.736192,
          50.742217,
          50.748238,
          50.754258,
          50.760279,
          50.7663,
          50.772334,
          50.778363,
          50.784388,
          50.791711,
          50.798059,
          50.804081,
          50.810111,
          50.816131,
          50.822152,
          50.828177,
          50.8342,
          50.840221,
          50.846246,
          50.852267,
          50.858288,
          50.864306,
          50.870331,
          50.876352,
          50.882375,
          50.888404,
          50.894429,
          50.90045,
          50.906473,
          50.912494,
          50.918517,
          50.924538,
          50.930559,
          50.936586,
          50.942609,
          50.94863,
          50.954659,
          50.960688,
          50.966709,
          50.972729,
          50.978752,
          50.984775,
          50.990803,
          50.996823,
          51.002846,
          51.008873,
          51.0149,
          51.020927,
          51.026955,
          51.032975,
          51.038994,
          51.045019,
          51.051044,
          51.057069,
          51.063092,
          51.070407,
          51.076751,
          51.082777,
          51.088798,
          51.094819,
          51.100838,
          51.106861,
          51.112882,
          51.118902,
          51.124926,
          51.130944,
          51.136967,
          51.142988,
          51.149013,
          51.155042,
          51.161063,
          51.167088,
          51.173113,
          51.179134,
          51.185159,
          51.191178,
          51.197198,
          51.203219,
          51.20924,
          51.215263,
          51.221282,
          51.227303,
          51.233326,
          51.239347,
          51.245367,
          51.251388,
          51.257411,
          51.263436,
          51.269457,
          51.275478,
          51.281501,
          51.287519,
          51.293544,
          51.299565,
          51.305586,
          51.311611,
          51.317636,
          51.323659,
          51.32968,
          51.335703,
          51.341732,
          51.347757,
          51.353778,
          51.359799,
          51.36728,
          51.373626,
          51.379649,
          51.385674,
          51.391699,
          51.39773,
          51.403763,
          51.409784,
          51.415805,
          51.42183,
          51.427849,
          51.433869,
          51.439893,
          51.445913,
          51.451938,
          51.457967,
          51.46399,
          51.470013,
          51.47604,
          51.482065,
          51.488086,
          51.494105,
          51.500128,
          51.506151,
          51.512172,
          51.518192,
          51.524211,
          51.530234,
          51.536255,
          51.542276,
          51.548299,
          51.55432,
          51.56034,
          51.566361,
          51.572382,
          51.578405,
          51.58443,
          51.590465,
          51.596488,
          51.602509,
          51.608528,
          51.614553,
          51.620572,
          51.626595,
          51.632616,
          51.638636,
          51.644657,
          51.650676,
          51.656699,
          51.66272,
          51.668741,
          51.674761,
          51.680784,
          51.686809,
          51.692832,
          51.698855,
          51.704876,
          51.710895,
          51.716918,
          51.722949,
          51.728978,
          51.735003,
          51.741028,
          51.747049,
          51.753072,
          51.759101,
          51.76513,
          51.771155,
          51.77718,
          51.783201,
          51.789222,
          51.795245,
          51.80127,
          51.807293,
          51.813316,
          51.819339,
          51.825359,
          51.831382,
          51.837401,
          51.844714,
          51.851061,
          51.857087,
          51.86438,
          51.870735,
          51.878051,
          51.884401,
          51.890428,
          51.896458,
          51.90377,
          51.910118,
          51.916143,
          51.922164,
          51.928187,
          51.934205,
          51.94023,
          51.946251,
          51.952272,
          51.958295,
          51.964316,
          51.970339,
          51.97636,
          51.98238,
          51.988407,
          51.994437,
          52.000462,
          52.006487,
          52.012512,
          52.018535,
          52.024558,
          52.030576,
          52.036599,
          52.042622,
          52.048649,
          52.054668,
          52.060689,
          52.066712,
          52.072733,
          52.078753,
          52.084772,
          52.090795,
          52.096814,
          52.102837,
          52.10886,
          52.114881,
          52.120903,
          52.126926,
          52.132949,
          52.138972,
          52.144993,
          52.151012,
          52.157037,
          52.163058,
          52.169078,
          52.175099,
          52.181122,
          52.187153,
          52.193176,
          52.199202,
          52.205229,
          52.211256,
          52.217279,
          52.223302,
          52.229329,
          52.235358,
          52.241385,
          52.24741,
          52.253431,
          52.259456,
          52.265481,
          52.271504,
          52.277529,
          52.283552,
          52.28957,
          52.295593,
          52.301612,
          52.307633,
          52.313656,
          52.319677,
          52.325695,
          52.331718,
          52.337741,
          52.343764,
          52.349787,
          52.35581,
          52.361833,
          52.367854,
          52.373879,
          52.3799,
          52.38592,
          52.391941,
          52.397962,
          52.403983,
          52.410004,
          52.416027,
          52.42352,
          52.429881,
          52.435906,
          52.441931,
          52.447958,
          52.453983,
          52.460004,
          52.466025,
          52.472048,
          52.478072,
          52.484091,
          52.490114,
          52.496133,
          52.502154,
          52.508175,
          52.514195,
          52.520216,
          52.526241,
          52.53226,
          52.538293,
          52.544316,
          52.550341,
          52.556364,
          52.562387,
          52.568408,
          52.574427,
          52.58045,
          52.586473,
          52.592495,
          52.598516,
          52.604535,
          52.610564,
          52.616585,
          52.622604,
          52.628627,
          52.63465,
          52.640669,
          52.646694,
          52.652716,
          52.658742,
          52.664766,
          52.670789,
          52.67681,
          52.682833,
          52.688858,
          52.694887,
          52.700912,
          52.706937,
          52.71296,
          52.718987,
          52.72501,
          52.731035,
          52.737064,
          52.743094,
          52.749119,
          52.755146,
          52.761169,
          52.767204,
          52.77324,
          52.779267,
          52.78529,
          52.791313,
          52.797335,
          52.803365,
          52.809392,
          52.815419,
          52.821444,
          52.827469,
          52.833492,
          52.839515,
          52.84554,
          52.851565,
          52.857588,
          52.863613,
          52.869631,
          52.87565,
          52.881673,
          52.887696,
          52.893719,
          52.899744,
          52.905769,
          52.911796,
          52.917821,
          52.923848,
          52.929888,
          52.935915,
          52.94194,
          52.947963,
          52.953988,
          52.960019,
          52.96604,
          52.972065,
          52.978084,
          52.984106,
          52.990129,
          52.996152,
          53.002173,
          53.008192,
          53.014213,
          53.020238,
          53.026259,
          53.032281,
          53.0383,
          53.044321,
          53.05034,
          53.056361,
          53.062386,
          53.068415,
          53.074442,
          53.080467,
          53.086488,
          53.092509,
          53.098531,
          53.104563,
          53.110586,
          53.116611,
          53.12264,
          53.128667,
          53.134694,
          53.140715,
          53.14674,
          53.152761,
          53.160069,
          53.166415,
          53.172442,
          53.178467,
          53.184492,
          53.190513,
          53.196538,
          53.202569,
          53.208598,
[truncated: 4,211,772 more chars]
