# Supplementary material for: RawBeans: A Simple, Vendor-Independent, Raw-Data Quality-Control Tool
Source: J Proteome Res. 2021 Mar 4;20(4):2098–104. doi: 10.1021/acs.jproteome.0c00956 (PMC8041395; doi:10.1021/acs.jproteome.0c00956)
Supplement: Supplementary file 2 — pr0c00956_si_003.zip [file pr0c00956_si_003.zip › 100_samples_run1.0/HF2_LC1_hela_070120_04_25B.json]

{
  "data": {
    "cls": "SampleQCData",
    "components_dict": {
      "charge_dist": {
        "cls": "ChargeDistComponent",
        "ms2_charge_state": [
          2.0,
          2.0,
          2.0,
          2.0,
          2.0,
          2.0,
          2.0,
          2.0,
          2.0,
          2.0,
          2.0,
          2.0,
          2.0,
          2.0,
          2.0,
          2.0,
          2.0,
          2.0,
          2.0,
          2.0,
          2.0,
          3.0,
          2.0,
          2.0,
          3.0,
          2.0,
          2.0,
          4.0,
          4.0,
          2.0,
          2.0,
          3.0,
          2.0,
          2.0,
          2.0,
          2.0,
          2.0,
          2.0,
          2.0,
          2.0,
          2.0,
          2.0,
          3.0,
          2.0,
          2.0,
          2.0,
          2.0,
          2.0,
          2.0,
          2.0,
          4.0,
          2.0,
          3.0,
          2.0,
          2.0,
          2.0,
          2.0,
          2.0,
          2.0,
          2.0,
          2.0,
          2.0,
          2.0,
          2.0,
          2.0,
          2.0,
          2.0,
          2.0,
          2.0,
          2.0,
          2.0,
          2.0,
          2.0,
          3.0,
          2.0,
          2.0,
          2.0,
          2.0,
          2.0,
          2.0,
          2.0,
          2.0,
          2.0,
          2.0,
          2.0,
          2.0,
          2.0,
          2.0,
          2.0,
          2.0,
          2.0,
          2.0,
          2.0,
          6.0,
          2.0,
          7.0,
          8.0,
          2.0,
          2.0,
          2.0,
          2.0,
          2.0,
          2.0,
          2.0,
          2.0,
          2.0,
          2.0,
          2.0,
          2.0,
          2.0,
          2.0,
          2.0,
          2.0,
          2.0,
          2.0,
          2.0,
          2.0,
          2.0,
          2.0,
          2.0,
          2.0,
          2.0,
          2.0,
          2.0,
          2.0,
          2.0,
          2.0,
          2.0,
          2.0,
          2.0,
          2.0,
          2.0,
          2.0,
          2.0,
          2.0,
          2.0,
          2.0,
          2.0,
          3.0,
          2.0,
          2.0,
          3.0,
          2.0,
          3.0,
          2.0,
          2.0,
          2.0,
          2.0,
          2.0,
          2.0,
          2.0,
          2.0,
          2.0,
          2.0,
          2.0,
          2.0,
          2.0,
          2.0,
          2.0,
          2.0,
          2.0,
          2.0,
          2.0,
          2.0,
          3.0,
          2.0,
          3.0,
          2.0,
          3.0,
          2.0,
          2.0,
          2.0,
          3.0,
          2.0,
          2.0,
          2.0,
          2.0,
          2.0,
          2.0,
          2.0,
          2.0,
          2.0,
          2.0,
          2.0,
          2.0,
          3.0,
          2.0,
          2.0,
          2.0,
          2.0,
          4.0,
          3.0,
          2.0,
          2.0,
          4.0,
          2.0,
          3.0,
          2.0,
          3.0,
          2.0,
          2.0,
          2.0,
          3.0,
          2.0,
          2.0,
          3.0,
          2.0,
          2.0,
          2.0,
          2.0,
          3.0,
          3.0,
          2.0,
          3.0,
          3.0,
          2.0,
          4.0,
          3.0,
          2.0,
          4.0,
          3.0,
          2.0,
          2.0,
          2.0,
          3.0,
          2.0,
          2.0,
          2.0,
          4.0,
          2.0,
          3.0,
          3.0,
          2.0,
          2.0,
          2.0,
          2.0,
          2.0,
          2.0,
          3.0,
          2.0,
          2.0,
          3.0,
          3.0,
          2.0,
          3.0,
          4.0,
          2.0,
          2.0,
          2.0,
          2.0,
          3.0,
          3.0,
          2.0,
          3.0,
          2.0,
          2.0,
          3.0,
          3.0,
          3.0,
          2.0,
          3.0,
          3.0,
          4.0,
          3.0,
          2.0,
          2.0,
          3.0,
          3.0,
          4.0,
          4.0,
          3.0,
          4.0,
          2.0,
          2.0,
          3.0,
          2.0,
          3.0,
          2.0,
          2.0,
          2.0,
          2.0,
          4.0,
          2.0,
          3.0,
          3.0,
          2.0,
          2.0,
          2.0,
          3.0,
          2.0,
          2.0,
          3.0,
          3.0,
          3.0,
          2.0,
          2.0,
          3.0,
          2.0,
          2.0,
          3.0,
          2.0,
          2.0,
          2.0,
          3.0,
          3.0,
          4.0,
          3.0,
          2.0,
          2.0,
          2.0,
          3.0,
          2.0,
          2.0,
          3.0,
          2.0,
          4.0,
          3.0,
          2.0,
          3.0,
          2.0,
          3.0,
          2.0,
          2.0,
          2.0,
          4.0,
          3.0,
          2.0,
          2.0,
          4.0,
          4.0,
          2.0,
          4.0,
          2.0,
          4.0,
          3.0,
          3.0,
          3.0,
          2.0,
          3.0,
          3.0,
          3.0,
          4.0,
          3.0,
          2.0,
          3.0,
          2.0,
          3.0,
          2.0,
          4.0,
          2.0,
          3.0,
          3.0,
          3.0,
          2.0,
          4.0,
          3.0,
          3.0,
          3.0,
          3.0,
          2.0,
          3.0,
          2.0,
          2.0,
          2.0,
          3.0,
          2.0,
          3.0,
          3.0,
          2.0,
          4.0,
          3.0,
          2.0,
          3.0,
          3.0,
          2.0,
          3.0,
          2.0,
          2.0,
          3.0,
          2.0,
          3.0,
          2.0,
          3.0,
          2.0,
          2.0,
          3.0,
          2.0,
          3.0,
          2.0,
          2.0,
          4.0,
          3.0,
          3.0,
          2.0,
          3.0,
          3.0,
          3.0,
          2.0,
          2.0,
          3.0,
          2.0,
          2.0,
          2.0,
          3.0,
          3.0,
          3.0,
          2.0,
          4.0,
          2.0,
          3.0,
          3.0,
          3.0,
          3.0,
          2.0,
          2.0,
          3.0,
          2.0,
          3.0,
          3.0,
          3.0,
          2.0,
          2.0,
          2.0,
          3.0,
          3.0,
          3.0,
          3.0,
          3.0,
          2.0,
          4.0,
          2.0,
          3.0,
          3.0,
          2.0,
          2.0,
          2.0,
          2.0,
          2.0,
          3.0,
          2.0,
          2.0,
          3.0,
          2.0,
          2.0,
          2.0,
          2.0,
          2.0,
          3.0,
          2.0,
          3.0,
          2.0,
          2.0,
          3.0,
          2.0,
          3.0,
          2.0,
          2.0,
          2.0,
          3.0,
          2.0,
          3.0,
          3.0,
          2.0,
          2.0,
          3.0,
          2.0,
          2.0,
          3.0,
          2.0,
          2.0,
          4.0,
          3.0,
          2.0,
          2.0,
          2.0,
          2.0,
          2.0,
          3.0,
          3.0,
          2.0,
          2.0,
          3.0,
          3.0,
          3.0,
          2.0,
          3.0,
          3.0,
          2.0,
          2.0,
          3.0,
          3.0,
          3.0,
          2.0,
          3.0,
          3.0,
          2.0,
          3.0,
          3.0,
          3.0,
          2.0,
          2.0,
          2.0,
          3.0,
          3.0,
          3.0,
          3.0,
          3.0,
          3.0,
          2.0,
          3.0,
          3.0,
          2.0,
          2.0,
          2.0,
          2.0,
          3.0,
          2.0,
          3.0,
          2.0,
          2.0,
          2.0,
          2.0,
          3.0,
          3.0,
          2.0,
          2.0,
          2.0,
          2.0,
          2.0,
          2.0,
          2.0,
          2.0,
          2.0,
          2.0,
          3.0,
          2.0,
          2.0,
          3.0,
          4.0,
          2.0,
          3.0,
          2.0,
          3.0,
          2.0,
          2.0,
          2.0,
          2.0,
          2.0,
          3.0,
          3.0,
          3.0,
          2.0,
          2.0,
          2.0,
          2.0,
          2.0,
          2.0,
          2.0,
          2.0,
          2.0,
          2.0,
          2.0,
          3.0,
          2.0,
          2.0,
          3.0,
          2.0,
          2.0,
          2.0,
          2.0,
          2.0,
          3.0,
          2.0,
          2.0,
          2.0,
          2.0,
          2.0,
          2.0,
          2.0,
          2.0,
          2.0,
          3.0,
          2.0,
          2.0,
          2.0,
          3.0,
          2.0,
          2.0,
          3.0,
          2.0,
          2.0,
          2.0,
          2.0,
          2.0,
          2.0,
          2.0,
          3.0,
          2.0,
          3.0,
          2.0,
          2.0,
          2.0,
          2.0,
          2.0,
          3.0,
          3.0,
          2.0,
          3.0,
          2.0,
          2.0,
          2.0,
          2.0,
          2.0,
          3.0,
          2.0,
          3.0,
          2.0,
          2.0,
          2.0,
          2.0,
          2.0,
          2.0,
          2.0,
          3.0,
          2.0,
          2.0,
          2.0,
          3.0,
          2.0,
          3.0,
          3.0,
          3.0,
          2.0,
          2.0,
          2.0,
          2.0,
          2.0,
          2.0,
          2.0,
          2.0,
          3.0,
          2.0,
          2.0,
          2.0,
          2.0,
          2.0,
          2.0,
          2.0,
          2.0,
          3.0,
          4.0,
          2.0,
          2.0,
          3.0,
          2.0,
          3.0,
          2.0,
          3.0,
          4.0,
          4.0,
          2.0,
          2.0,
          3.0,
          3.0,
          3.0,
          3.0,
          3.0,
          3.0,
          4.0,
          3.0,
          2.0,
          4.0,
          4.0,
          4.0,
          3.0,
          2.0,
          2.0,
          2.0,
          2.0,
          2.0,
          3.0,
          2.0,
          3.0,
          3.0,
          3.0,
          3.0,
          2.0,
          3.0,
          4.0,
          3.0,
          3.0,
          3.0,
          3.0,
          2.0,
          2.0,
          3.0,
          2.0,
          3.0,
          2.0,
          2.0,
          3.0,
          2.0,
          3.0,
          3.0,
          3.0,
          2.0,
          3.0,
          3.0,
          2.0,
          4.0,
          3.0,
          2.0,
          2.0,
          3.0,
          4.0,
          3.0,
          3.0,
          3.0,
          3.0,
          6.0,
          3.0,
          3.0,
          2.0,
          4.0,
          3.0,
          3.0,
          3.0,
          3.0,
          2.0,
          3.0,
          4.0,
          5.0,
          6.0,
          3.0,
          2.0,
          2.0,
          2.0,
          3.0,
          3.0,
          2.0,
          3.0,
          3.0,
          5.0,
          2.0,
          2.0,
          2.0,
          2.0,
          2.0,
          2.0,
          5.0,
          2.0,
          2.0,
          2.0,
          2.0,
          3.0,
          2.0,
          3.0,
          5.0,
          3.0,
          3.0,
          2.0,
          2.0,
          5.0,
          3.0,
          2.0,
          3.0,
          2.0,
          4.0,
          4.0,
          6.0,
          2.0,
          2.0,
          2.0,
          2.0,
          2.0,
          2.0,
          3.0,
          2.0,
          2.0,
          3.0,
          2.0,
          3.0,
          3.0,
          2.0,
          2.0,
          2.0,
          2.0,
          3.0,
          3.0,
          5.0,
          3.0,
          2.0,
          2.0,
          2.0,
          2.0,
          2.0,
          2.0,
          2.0,
          2.0,
          2.0,
          2.0,
          3.0,
          2.0,
          3.0,
          3.0,
          3.0,
          2.0,
          3.0,
          2.0,
          3.0,
          2.0,
          2.0,
          3.0,
          2.0,
          2.0,
          2.0,
          2.0,
          2.0,
          2.0,
          3.0,
          3.0,
          2.0,
          2.0,
          3.0,
          3.0,
          2.0,
          2.0,
          2.0,
          2.0,
          2.0,
          4.0,
          3.0,
          3.0,
          2.0,
          2.0,
          2.0,
          2.0,
          2.0,
          4.0,
          4.0,
          3.0,
          3.0,
          5.0,
          2.0,
          2.0,
          3.0,
          3.0,
          2.0,
          3.0,
          2.0,
          2.0,
          2.0,
          2.0,
          2.0,
          3.0,
          2.0,
          3.0,
          2.0,
          3.0,
          2.0,
          3.0,
          2.0,
          2.0,
          2.0,
          2.0,
          2.0,
          2.0,
          3.0,
          2.0,
          2.0,
          2.0,
          3.0,
          3.0,
          4.0,
          3.0,
          4.0,
          2.0,
          2.0,
          3.0,
          2.0,
          3.0,
          2.0,
          2.0,
          2.0,
          3.0,
          2.0,
          4.0,
          2.0,
          3.0,
          3.0,
          2.0,
          2.0,
          2.0,
          2.0,
          3.0,
          3.0,
          3.0,
          3.0,
          3.0,
          4.0,
          2.0,
          2.0,
          2.0,
          3.0,
          2.0,
          2.0,
          4.0,
          4.0,
          4.0,
          2.0,
          3.0,
          2.0,
          5.0,
          2.0,
          2.0,
          3.0,
          3.0,
          2.0,
          2.0,
          2.0,
          2.0,
          2.0,
          3.0,
          3.0,
          3.0,
          3.0,
          2.0,
          2.0,
          3.0,
          2.0,
          2.0,
          2.0,
          3.0,
          2.0,
          2.0,
          2.0,
          2.0,
          3.0,
          3.0,
          2.0,
          2.0,
          2.0,
          2.0,
          2.0,
          3.0,
          2.0,
          2.0,
          3.0,
          3.0,
          3.0,
          2.0,
          2.0,
          2.0,
          2.0,
          3.0,
          2.0,
          3.0,
          4.0,
          3.0,
          2.0,
          2.0,
          3.0,
          2.0,
          2.0,
          2.0,
          2.0,
          2.0,
          3.0,
          2.0,
          2.0,
          2.0,
          2.0,
          2.0,
          2.0,
          3.0,
          3.0,
          3.0,
          2.0,
          2.0,
          3.0,
          2.0,
          3.0,
          2.0,
          2.0,
          2.0,
          3.0,
          3.0,
          3.0,
          2.0,
          2.0,
          2.0,
          2.0,
          3.0,
          3.0,
          2.0,
          3.0,
          2.0,
          2.0,
          2.0,
          2.0,
          2.0,
          4.0,
          3.0,
          2.0,
          2.0,
          2.0,
          3.0,
          2.0,
          3.0,
          3.0,
          2.0,
          2.0,
          2.0,
          2.0,
          2.0,
          2.0,
          2.0,
          3.0,
          6.0,
          2.0,
          2.0,
          2.0,
          2.0,
          2.0,
          2.0,
          3.0,
          2.0,
          2.0,
          2.0,
          3.0,
          2.0,
          3.0,
          4.0,
          2.0,
          2.0,
          2.0,
          3.0,
          2.0,
          2.0,
          2.0,
          2.0,
          2.0,
          2.0,
          2.0,
          2.0,
          2.0,
          2.0,
          2.0,
          2.0,
          2.0,
          2.0,
          2.0,
          2.0,
          3.0,
          2.0,
          2.0,
          2.0,
          2.0,
          2.0,
          2.0,
          2.0,
          2.0,
          2.0,
          3.0,
          2.0,
          2.0,
          2.0,
          2.0,
          2.0,
          2.0,
          2.0,
          2.0,
          2.0,
          2.0,
          2.0,
          2.0,
          2.0,
          2.0,
          2.0,
          2.0,
          2.0,
          2.0,
          2.0,
          2.0,
          2.0,
          3.0,
          2.0,
          2.0,
          2.0,
          2.0,
          2.0,
          2.0,
          2.0,
          2.0,
          2.0,
          2.0,
          3.0,
          2.0,
          2.0,
          2.0,
          2.0,
          2.0,
          2.0,
          2.0,
          2.0,
          2.0,
          2.0,
          2.0,
          2.0,
          2.0
        ],
        "sample": "HF2_LC1_hela_070120_04_25B"
      },
      "inject_time": {
        "cls": "MS2InjectTimeComponent",
        "ms2_inject": [
          60.0,
          60.0,
          60.0,
          60.0,
          60.0,
          60.0,
          60.0,
          60.0,
          60.0,
          60.0,
          60.0,
          60.0,
          60.0,
          60.0,
          60.0,
          60.0,
          60.0,
          60.0,
          60.0,
          60.0,
          60.0,
          60.0,
          60.0,
          60.0,
          60.0,
          60.0,
          60.0,
          60.0,
          60.0,
          60.0,
          60.0,
          60.0,
          60.0,
          60.0,
          60.0,
          60.0,
          60.0,
          60.0,
          60.0,
          60.0,
          60.0,
          60.0,
          60.0,
          60.0,
          60.0,
          60.0,
          60.0,
          60.0,
          60.0,
          60.0,
          60.0,
          60.0,
          60.0,
          60.0,
          60.0,
          60.0,
          60.0,
          60.0,
          60.0,
          60.0,
          60.0,
          60.0,
          60.0,
          60.0,
          60.0,
          60.0,
          60.0,
          60.0,
          60.0,
          60.0,
          60.0,
          60.0,
          60.0,
          60.0,
          60.0,
          60.0,
          60.0,
          60.0,
          60.0,
          60.0,
          60.0,
          60.0,
          60.0,
          60.0,
          60.0,
          60.0,
          60.0,
          60.0,
          60.0,
          60.0,
          60.0,
          60.0,
          60.0,
          60.0,
          60.0,
          60.0,
          60.0,
          60.0,
          60.0,
          60.0,
          60.0,
          60.0,
          60.0,
          60.0,
          60.0,
          60.0,
          60.0,
          60.0,
          60.0,
          60.0,
          60.0,
          60.0,
          60.0,
          60.0,
          60.0,
          60.0,
          60.0,
          60.0,
          60.0,
          60.0,
          60.0,
          60.0,
          60.0,
          60.0,
          60.0,
          60.0,
          60.0,
          60.0,
          60.0,
          60.0,
          60.0,
          60.0,
          60.0,
          60.0,
          60.0,
          60.0,
          60.0,
          60.0,
          60.0,
          60.0,
          60.0,
          60.0,
          60.0,
          60.0,
          60.0,
          60.0,
          60.0,
          60.0,
          60.0,
          60.0,
          60.0,
          60.0,
          60.0,
          60.0,
          60.0,
          60.0,
          60.0,
          60.0,
          60.0,
          60.0,
          60.0,
          60.0,
          60.0,
          60.0,
          60.0,
          60.0,
          60.0,
          60.0,
          60.0,
          60.0,
          60.0,
          60.0,
          60.0,
          60.0,
          60.0,
          60.0,
          60.0,
          60.0,
          60.0,
          60.0,
          60.0,
          60.0,
          60.0,
          60.0,
          60.0,
          60.0,
          60.0,
          60.0,
          60.0,
          60.0,
          60.0,
          60.0,
          60.0,
          60.0,
          60.0,
          60.0,
          60.0,
          60.0,
          60.0,
          60.0,
          60.0,
          60.0,
          60.0,
          60.0,
          60.0,
          60.0,
          60.0,
          60.0,
          60.0,
          60.0,
          60.0,
          60.0,
          60.0,
          60.0,
          60.0,
          60.0,
          60.0,
          60.0,
          60.0,
          60.0,
          60.0,
          60.0,
          60.0,
          60.0,
          60.0,
          60.0,
          60.0,
          60.0,
          60.0,
          60.0,
          60.0,
          60.0,
          60.0,
          60.0,
          60.0,
          60.0,
          60.0,
          60.0,
          60.0,
          60.0,
          60.0,
          60.0,
          60.0,
          60.0,
          60.0,
          60.0,
          60.0,
          60.0,
          60.0,
          60.0,
          60.0,
          60.0,
          60.0,
          60.0,
          60.0,
          60.0,
          60.0,
          60.0,
          60.0,
          60.0,
          60.0,
          60.0,
          60.0,
          60.0,
          60.0,
          60.0,
          60.0,
          60.0,
          60.0,
          60.0,
          60.0,
          60.0,
          60.0,
          60.0,
          60.0,
          60.0,
          60.0,
          60.0,
          60.0,
          60.0,
          60.0,
          60.0,
          60.0,
          60.0,
          60.0,
          60.0,
          60.0,
          60.0,
          60.0,
          60.0,
          60.0,
          60.0,
          60.0,
          60.0,
          60.0,
          60.0,
          60.0,
          60.0,
          60.0,
          60.0,
          60.0,
          60.0,
          60.0,
          60.0,
          60.0,
          60.0,
          60.0,
          60.0,
          60.0,
          60.0,
          60.0,
          60.0,
          60.0,
          60.0,
          60.0,
          60.0,
          60.0,
          60.0,
          60.0,
          60.0,
          60.0,
          60.0,
          60.0,
          60.0,
          60.0,
          60.0,
          60.0,
          60.0,
          60.0,
          60.0,
          60.0,
          60.0,
          60.0,
          60.0,
          60.0,
          60.0,
          60.0,
          60.0,
          60.0,
          60.0,
          60.0,
          60.0,
          60.0,
          60.0,
          60.0,
          60.0,
          60.0,
          60.0,
          60.0,
          60.0,
          60.0,
          60.0,
          60.0,
          60.0,
          60.0,
          60.0,
          60.0,
          60.0,
          60.0,
          60.0,
          60.0,
          60.0,
          60.0,
          60.0,
          60.0,
          60.0,
          60.0,
          60.0,
          60.0,
          60.0,
          60.0,
          60.0,
          60.0,
          60.0,
          60.0,
          60.0,
          60.0,
          60.0,
          60.0,
          60.0,
          60.0,
          60.0,
          60.0,
          60.0,
          60.0,
          60.0,
          60.0,
          60.0,
          60.0,
          60.0,
          60.0,
          60.0,
          60.0,
          60.0,
          60.0,
          60.0,
          60.0,
          60.0,
          60.0,
          60.0,
          60.0,
          60.0,
          60.0,
          60.0,
          60.0,
          60.0,
          60.0,
          60.0,
          60.0,
          60.0,
          60.0,
          60.0,
          60.0,
          60.0,
          60.0,
          60.0,
          60.0,
          60.0,
          60.0,
          60.0,
          60.0,
          60.0,
          60.0,
          60.0,
          60.0,
          60.0,
          60.0,
          60.0,
          60.0,
          60.0,
          60.0,
          60.0,
          60.0,
          60.0,
          60.0,
          60.0,
          60.0,
          60.0,
          60.0,
          60.0,
          60.0,
          60.0,
          60.0,
          60.0,
          60.0,
          60.0,
          60.0,
          60.0,
          60.0,
          60.0,
          60.0,
          60.0,
          60.0,
          60.0,
          60.0,
          60.0,
          60.0,
          60.0,
          60.0,
          60.0,
          60.0,
          60.0,
          60.0,
          60.0,
          60.0,
          60.0,
          60.0,
          60.0,
          60.0,
          60.0,
          60.0,
          60.0,
          60.0,
          60.0,
          60.0,
          60.0,
          60.0,
          60.0,
          60.0,
          60.0,
          60.0,
          60.0,
          60.0,
          60.0,
          60.0,
          60.0,
          60.0,
          60.0,
          60.0,
          60.0,
          60.0,
          60.0,
          60.0,
          60.0,
          60.0,
          60.0,
          60.0,
          60.0,
          60.0,
          60.0,
          60.0,
          60.0,
          60.0,
          60.0,
          60.0,
          60.0,
          60.0,
          60.0,
          60.0,
          60.0,
          60.0,
          60.0,
          60.0,
          60.0,
          60.0,
          60.0,
          60.0,
          60.0,
          60.0,
          60.0,
          60.0,
          60.0,
          60.0,
          60.0,
          60.0,
          60.0,
          60.0,
          60.0,
          60.0,
          60.0,
          60.0,
          60.0,
          60.0,
          60.0,
          60.0,
          60.0,
          60.0,
          60.0,
          60.0,
          60.0,
          60.0,
          60.0,
          60.0,
          60.0,
          60.0,
          60.0,
          60.0,
          60.0,
          60.0,
          60.0,
          60.0,
          60.0,
          60.0,
          60.0,
          60.0,
          60.0,
          60.0,
          60.0,
          60.0,
          60.0,
          60.0,
          60.0,
          60.0,
          60.0,
          60.0,
          60.0,
          60.0,
          60.0,
          60.0,
          60.0,
          60.0,
          60.0,
          60.0,
          60.0,
          60.0,
          60.0,
          60.0,
          60.0,
          60.0,
          60.0,
          60.0,
          60.0,
          60.0,
          60.0,
          60.0,
          60.0,
          60.0,
          60.0,
          60.0,
          60.0,
          60.0,
          60.0,
          60.0,
          60.0,
          60.0,
          60.0,
          60.0,
          60.0,
          60.0,
          60.0,
          60.0,
          60.0,
          60.0,
          60.0,
          60.0,
          60.0,
          60.0,
          60.0,
          60.0,
          60.0,
          60.0,
          60.0,
          60.0,
          60.0,
          60.0,
          60.0,
          60.0,
          60.0,
          60.0,
          60.0,
          60.0,
          60.0,
          60.0,
          60.0,
          60.0,
          60.0,
          60.0,
          60.0,
          60.0,
          60.0,
          60.0,
          60.0,
          60.0,
          60.0,
          60.0,
          60.0,
          60.0,
          60.0,
          60.0,
          60.0,
          60.0,
          60.0,
          60.0,
          60.0,
          60.0,
          60.0,
          60.0,
          60.0,
          60.0,
          60.0,
          60.0,
          60.0,
          60.0,
          60.0,
          60.0,
          60.0,
          60.0,
          60.0,
          60.0,
          60.0,
          60.0,
          60.0,
          60.0,
          60.0,
          60.0,
          60.0,
          60.0,
          60.0,
          60.0,
          60.0,
          60.0,
          60.0,
          60.0,
          60.0,
          60.0,
          60.0,
          60.0,
          60.0,
          60.0,
          60.0,
          60.0,
          60.0,
          60.0,
          60.0,
          60.0,
          60.0,
          60.0,
          60.0,
          60.0,
          60.0,
          60.0,
          60.0,
          60.0,
          60.0,
          60.0,
          60.0,
          60.0,
          60.0,
          60.0,
          60.0,
          60.0,
          60.0,
          60.0,
          60.0,
          60.0,
          60.0,
          60.0,
          60.0,
          60.0,
          60.0,
          60.0,
          60.0,
          60.0,
          60.0,
          60.0,
          60.0,
          60.0,
          60.0,
          60.0,
          60.0,
          60.0,
          60.0,
          60.0,
          60.0,
          60.0,
          60.0,
          60.0,
          60.0,
          60.0,
          60.0,
          60.0,
          60.0,
          60.0,
          60.0,
          60.0,
          60.0,
          60.0,
          60.0,
          60.0,
          60.0,
          60.0,
          60.0,
          60.0,
          60.0,
          60.0,
          60.0,
          60.0,
          60.0,
          60.0,
          60.0,
          60.0,
          60.0,
          60.0,
          60.0,
          60.0,
          60.0,
          60.0,
          60.0,
          60.0,
          60.0,
          60.0,
          60.0,
          60.0,
          60.0,
          60.0,
          60.0,
          60.0,
          60.0,
          60.0,
          60.0,
          60.0,
          60.0,
          60.0,
          60.0,
          60.0,
          60.0,
          60.0,
          60.0,
          60.0,
          60.0,
          60.0,
          60.0,
          60.0,
          60.0,
          60.0,
          60.0,
          60.0,
          60.0,
          60.0,
          60.0,
          60.0,
          60.0,
          60.0,
          60.0,
          60.0,
          60.0,
          60.0,
          60.0,
          60.0,
          60.0,
          60.0,
          60.0,
          60.0,
          60.0,
          60.0,
          60.0,
          60.0,
          60.0,
          60.0,
          60.0,
          60.0,
          60.0,
          60.0,
          60.0,
          60.0,
          60.0,
          60.0,
          60.0,
          60.0,
          60.0,
          60.0,
          60.0,
          60.0,
          60.0,
          60.0,
          60.0,
          60.0,
          60.0,
          60.0,
          60.0,
          60.0,
          60.0,
          60.0,
          60.0,
          60.0,
          60.0,
          60.0,
          60.0,
          60.0,
          60.0,
          60.0,
          60.0,
          60.0,
          60.0,
          60.0,
          60.0,
          60.0,
          60.0,
          60.0,
          60.0,
          60.0,
          60.0,
          60.0,
          60.0,
          60.0,
          60.0,
          60.0,
          60.0,
          60.0,
          60.0,
          60.0,
          60.0,
          60.0,
          60.0,
          60.0,
          60.0,
          60.0,
          60.0,
          60.0,
          60.0,
          60.0,
          60.0,
          60.0,
          60.0,
          60.0,
          60.0,
          60.0,
          60.0,
          60.0,
          60.0,
          60.0,
          60.0,
          60.0,
          60.0,
          60.0,
          60.0,
          60.0,
          60.0,
          60.0,
          60.0,
          60.0,
          60.0,
          60.0,
          60.0,
          60.0,
          60.0,
          60.0,
          60.0,
          60.0,
          60.0,
          60.0,
          60.0,
          60.0,
          60.0,
          60.0,
          60.0,
          60.0,
          60.0,
          60.0,
          60.0,
          60.0,
          60.0,
          60.0,
          60.0,
          60.0,
          60.0,
          60.0,
          60.0,
          60.0,
          60.0,
          60.0,
          60.0,
          60.0,
          60.0,
          60.0,
          60.0,
          60.0,
          60.0,
          60.0,
          60.0,
          60.0,
          60.0,
          60.0,
          60.0,
          60.0,
          60.0,
          60.0,
          60.0,
          60.0,
          60.0,
          60.0,
          60.0,
          60.0,
          60.0,
          60.0,
          60.0,
          60.0,
          60.0,
          60.0,
          60.0,
          60.0,
          60.0,
          60.0,
          60.0,
          60.0,
          60.0,
          60.0,
          60.0,
          60.0,
          60.0,
          60.0,
          60.0,
          60.0,
          60.0,
          60.0,
          60.0,
          60.0,
          60.0,
          60.0,
          60.0,
          60.0,
          60.0,
          60.0,
          60.0,
          60.0,
          60.0,
          60.0,
          60.0,
          60.0,
          60.0,
          60.0,
          60.0,
          60.0,
          60.0,
          60.0,
          60.0,
          60.0,
          60.0,
          60.0,
          60.0,
          60.0,
          60.0,
          60.0,
          60.0,
          60.0,
          60.0,
          60.0,
          60.0,
          60.0,
          60.0,
          60.0,
          60.0,
          60.0,
          60.0,
          60.0,
          60.0,
          60.0,
          60.0,
          60.0,
          60.0,
          60.0,
          60.0,
          60.0,
          60.0,
          60.0,
          60.0,
          60.0,
          60.0,
          60.0,
          60.0,
          60.0,
          60.0,
          60.0,
          60.0,
          60.0,
          60.0,
          60.0,
          60.0,
          60.0,
          60.0,
          60.0,
          60.0,
          60.0,
          60.0,
          60.0,
          60.0,
          60.0,
          60.0,
          60.0,
          60.0,
          60.0,
          60.0,
          60.0,
          60.0,
          60.0,
          60.0,
          60.0,
          60.0,
          60.0,
          60.0,
          60.0,
          60.0,
          60.0,
          60.0,
          60.0,
          60.0,
          60.0,
          60.0,
          60.0,
          60.0,
          60.0,
          60.0,
          60.0,
          60.0,
          60.0,
          60.0,
          60.0,
          60.0,
          60.0,
          60.0,
          60.0,
          60.0,
          60.0,
          60.0,
          60.0,
          60.0,
          60.0,
          60.0,
          60.0,
          60.0,
          60.0,
          60.0,
          60.0,
          60.0,
          60.0,
          60.0,
          60.0,
          60.0,
          60.0,
          60.0,
          60.0,
          60.0,
          60.0,
          60.0,
          60.0,
          60.0,
          60.0,
          60.0,
          60.0,
          60.0,
          60.0,
          60.0,
          60.0,
          60.0,
          60.0,
          60.0,
          60.0,
          60.0,
          60.0,
          60.0
        ],
        "sample": "HF2_LC1_hela_070120_04_25B"
      },
      "inject_vs_ret": {
        "cls": "InjectVsRetComponent",
        "ms1_inject": [
          60.0,
          60.0,
          50.689,
          47.725,
          60.0,
          43.945,
          60.0,
          39.57,
          60.0,
          60.0,
          49.439,
          60.0,
          60.0,
          60.0,
          60.0,
          60.0,
          60.0,
          60.0,
          60.0,
          60.0,
          60.0,
          57.993,
          60.0,
          60.0,
          52.371,
          60.0,
          60.0,
          60.0,
          60.0,
          60.0,
          60.0,
          60.0,
          60.0,
          60.0,
          60.0,
          60.0,
          60.0,
          60.0,
          60.0,
          43.153,
          60.0,
          60.0,
          60.0,
          60.0,
          60.0,
          60.0,
          58.245,
          55.073,
          60.0,
          60.0,
          60.0,
          52.775,
          46.105,
          43.954,
          22.354,
          17.329,
          11.744,
          9.661,
          7.16,
          6.217,
          11.311,
          4.945,
          4.669,
          11.94,
          5.745,
          6.963,
          15.115,
          6.697,
          6.65,
          14.414,
          6.077,
          16.292,
          6.696,
          13.776,
          6.565,
          12.09,
          6.229,
          13.486,
          7.874,
          5.216,
          5.03,
          3.611,
          5.072,
          5.717,
          60.0,
          60.0,
          60.0,
          60.0,
          60.0,
          60.0,
          60.0,
          60.0,
          60.0,
          60.0,
          60.0,
          60.0,
          60.0,
          60.0,
          60.0,
          60.0,
          60.0,
          60.0,
          60.0,
          60.0,
          60.0,
          60.0,
          60.0,
          60.0,
          60.0,
          60.0,
          60.0,
          60.0,
          60.0,
          60.0,
          60.0,
          60.0,
          60.0,
          60.0,
          60.0,
          60.0,
          60.0,
          60.0,
          60.0,
          60.0,
          60.0,
          60.0,
          60.0,
          60.0,
          60.0,
          60.0,
          60.0,
          60.0,
          60.0,
          60.0,
          60.0,
          60.0,
          60.0,
          60.0,
          60.0,
          60.0,
          60.0,
          60.0,
          60.0,
          60.0,
          60.0,
          60.0,
          60.0,
          60.0,
          60.0,
          60.0,
          60.0,
          60.0,
          23.791,
          20.327,
          16.108,
          9.13,
          18.982,
          29.109,
          49.81,
          55.308,
          54.338,
          60.0,
          60.0,
          60.0,
          60.0,
          5.825,
          50.187,
          43.626,
          60.0,
          60.0,
          60.0,
          60.0,
          60.0,
          60.0,
          60.0,
          60.0,
          60.0,
          60.0,
          60.0,
          60.0,
          60.0,
          60.0,
          60.0,
          60.0,
          60.0,
          60.0,
          60.0,
          60.0,
          60.0,
          60.0,
          60.0,
          60.0,
          60.0,
          60.0,
          60.0,
          60.0,
          60.0,
          60.0,
          60.0,
          60.0,
          60.0,
          60.0,
          60.0,
          60.0,
          60.0,
          60.0,
          60.0,
          60.0,
          60.0,
          60.0,
          60.0,
          60.0,
          60.0,
          60.0,
          60.0,
          60.0,
          60.0,
          60.0,
          60.0,
          60.0,
          60.0,
          60.0,
          60.0,
          60.0,
          60.0,
          60.0,
          60.0,
          60.0,
          60.0,
          60.0,
          60.0,
          60.0,
          60.0,
          60.0,
          60.0,
          60.0,
          60.0,
          60.0,
          60.0,
          60.0,
          60.0,
          60.0,
          60.0,
          60.0,
          60.0,
          60.0,
          60.0,
          60.0,
          60.0,
          60.0,
          60.0,
          60.0,
          60.0,
          60.0,
          60.0,
          60.0,
          60.0,
          60.0,
          60.0,
          60.0,
          60.0,
          60.0,
          60.0,
          60.0,
          60.0,
          60.0,
          60.0,
          60.0,
          60.0,
          60.0,
          60.0,
          60.0,
          60.0,
          60.0,
          60.0,
          60.0,
          60.0,
          60.0,
          60.0,
          60.0,
          60.0,
          60.0,
          60.0,
          60.0,
          60.0,
          60.0,
          60.0,
          60.0,
          60.0,
          60.0,
          60.0,
          60.0,
          60.0,
          60.0,
          60.0,
          60.0,
          60.0,
          60.0,
          60.0,
          60.0,
          60.0,
          60.0,
          60.0,
          60.0,
          60.0,
          60.0,
          60.0,
          60.0,
          60.0,
          60.0,
          60.0,
          60.0,
          60.0,
          60.0,
          60.0,
          60.0,
          60.0,
          60.0,
          60.0,
          60.0,
          60.0,
          60.0,
          60.0,
          60.0,
          60.0,
          60.0,
          60.0,
          60.0,
          60.0,
          60.0,
          60.0,
          60.0,
          60.0,
          60.0,
          60.0,
          60.0,
          60.0,
          60.0,
          60.0,
          60.0,
          60.0,
          60.0,
          60.0,
          60.0,
          60.0,
          60.0,
          60.0,
          60.0,
          60.0,
          60.0,
          60.0,
          60.0,
          60.0,
          60.0,
          60.0,
          60.0,
          60.0,
          60.0,
          60.0,
          60.0,
          60.0,
          60.0,
          60.0,
          60.0,
          60.0,
          60.0,
          60.0,
          60.0,
          60.0,
          60.0,
          60.0,
          60.0,
          60.0,
          60.0,
          60.0,
          60.0,
          60.0,
          60.0,
          60.0,
          60.0,
          60.0,
          60.0,
          60.0,
          60.0,
          60.0,
          60.0,
          60.0,
          60.0,
          60.0,
          60.0,
          60.0,
          60.0,
          60.0,
          60.0,
          60.0,
          60.0,
          60.0,
          60.0,
          60.0,
          60.0,
          60.0,
          60.0,
          60.0,
          60.0,
          60.0,
          60.0,
          60.0,
          60.0,
          60.0,
          60.0,
          60.0,
          60.0,
          60.0,
          60.0,
          60.0,
          60.0,
          60.0,
          60.0,
          60.0,
          60.0,
          60.0,
          54.158,
          60.0,
          60.0,
          60.0,
          60.0,
          60.0,
          60.0,
          60.0,
          60.0,
          60.0,
          60.0,
          60.0,
          60.0,
          60.0,
          60.0,
          60.0,
          60.0,
          60.0,
          60.0,
          60.0,
          60.0,
          60.0,
          60.0,
          60.0,
          60.0,
          60.0,
          60.0,
          60.0,
          60.0,
          60.0,
          60.0,
          60.0,
          60.0,
          60.0,
          60.0,
          60.0,
          54.58,
          50.667,
          37.829,
          30.539,
          24.373,
          20.242,
          10.091,
          10.915,
          6.861,
          10.968,
          6.074,
          10.165,
          5.571,
          9.986,
          4.589,
          9.338,
          6.334,
          18.057,
          12.168,
          19.62,
          19.957,
          19.929,
          26.328,
          27.327,
          28.255,
          36.1,
          34.355,
          39.96,
          41.875,
          43.461,
          40.474,
          20.003,
          22.273,
          56.232,
          60.0,
          57.609,
          60.0,
          60.0,
          60.0,
          60.0,
          56.34,
          60.0,
          57.708,
          56.925,
          55.293,
          60.0,
          60.0,
          60.0,
          60.0,
          60.0,
          60.0,
          60.0,
          60.0,
          60.0,
          60.0,
          60.0,
          60.0,
          60.0,
          60.0,
          60.0,
          60.0,
          60.0,
          60.0,
          60.0,
          60.0,
          60.0,
          60.0,
          60.0,
          60.0,
          60.0,
          60.0,
          60.0,
          60.0,
          60.0,
          60.0,
          60.0,
          60.0,
          60.0,
          60.0,
          60.0,
          60.0,
          60.0,
          60.0,
          60.0,
          60.0,
          60.0,
          60.0,
          60.0,
          60.0,
          60.0,
          60.0,
          60.0,
          60.0,
          60.0,
          60.0,
          60.0,
          60.0,
          60.0,
          60.0,
          60.0,
          60.0,
          60.0,
          60.0,
          60.0,
          60.0,
          60.0,
          60.0,
          60.0,
          60.0,
          60.0,
          60.0,
          60.0,
          60.0,
          60.0,
          60.0,
          60.0,
          60.0,
          60.0,
          60.0,
          60.0,
          60.0,
          60.0,
          60.0,
          60.0,
          60.0,
          60.0,
          60.0,
          60.0,
          60.0,
          60.0,
          60.0,
          60.0,
          60.0,
          60.0,
          60.0,
          60.0,
          60.0,
          60.0,
          60.0,
          60.0,
          60.0,
          60.0,
          60.0,
          60.0,
          60.0,
          60.0,
          60.0,
          60.0,
          60.0,
          60.0,
          60.0,
          60.0,
          60.0,
          60.0,
          60.0,
          60.0,
          60.0,
          60.0,
          60.0,
          60.0,
          60.0,
          60.0,
          60.0,
          60.0,
          60.0,
          60.0,
          60.0,
          60.0,
          60.0,
          60.0,
          60.0,
          60.0,
          60.0,
          60.0,
          60.0,
          60.0,
          60.0,
          60.0,
          60.0,
          60.0,
          60.0,
          60.0,
          60.0,
          60.0,
          60.0,
          60.0,
          60.0,
          60.0,
          60.0,
          60.0,
          60.0,
          60.0,
          60.0,
          60.0,
          60.0,
          60.0,
          60.0,
          60.0,
          60.0,
          60.0,
          60.0,
          60.0,
          60.0,
          60.0,
          60.0,
          60.0,
          60.0,
          60.0,
          60.0,
          60.0,
          60.0,
          60.0,
          60.0,
          60.0,
          60.0,
          60.0,
          60.0,
          60.0,
          60.0,
          60.0,
          60.0,
          60.0,
          60.0,
          60.0,
          60.0,
          60.0,
          60.0,
          60.0,
          60.0,
          60.0,
          60.0,
          60.0,
          60.0,
          60.0,
          60.0,
          60.0,
          60.0,
          60.0,
          60.0,
          60.0,
          60.0,
          60.0,
          60.0,
          60.0,
          60.0,
          60.0,
          60.0,
          60.0,
          60.0,
          60.0,
          60.0,
          60.0,
          60.0,
          60.0,
          60.0,
          60.0,
          60.0,
          60.0,
          60.0,
          60.0,
          60.0,
          60.0,
          60.0,
          60.0,
          60.0,
          60.0,
          60.0,
          60.0,
          60.0,
          60.0,
          60.0,
          60.0,
          60.0,
          60.0,
          60.0,
          60.0,
          60.0,
          60.0,
          60.0,
          60.0,
          60.0,
          60.0,
          60.0,
          60.0,
          60.0,
          60.0,
          60.0,
          60.0,
          60.0,
          60.0,
          60.0,
          60.0,
          60.0,
          60.0,
          60.0,
          60.0,
          60.0,
          60.0,
          60.0,
          60.0,
          60.0,
          60.0,
          60.0,
          60.0,
          60.0,
          60.0,
          60.0,
          60.0,
          60.0,
          60.0,
          60.0,
          60.0,
          60.0,
          60.0,
          60.0,
          60.0,
          60.0,
          60.0,
          60.0,
          60.0,
          60.0,
          60.0,
          60.0,
          60.0,
          60.0,
          60.0,
          60.0,
          60.0,
          60.0,
          60.0,
          60.0,
          60.0,
          60.0,
          60.0,
          60.0,
          60.0,
          60.0,
          60.0,
          60.0,
          60.0,
          60.0,
          60.0,
          60.0,
          60.0,
          60.0,
          60.0,
          60.0,
          60.0,
          60.0,
          60.0,
          60.0,
          60.0,
          60.0,
          60.0,
          56.919,
          60.0,
          60.0,
          60.0,
          60.0,
          60.0,
          60.0,
          60.0,
          60.0,
          60.0,
          60.0,
          60.0,
          60.0,
          60.0,
          60.0,
          60.0,
          60.0,
          60.0,
          60.0,
          60.0,
          60.0,
          60.0,
          60.0,
          60.0,
          60.0,
          60.0,
          60.0,
          60.0,
          60.0,
          60.0,
          60.0,
          60.0,
          60.0,
          60.0,
          60.0,
          60.0,
          60.0,
          60.0,
          60.0,
          60.0,
          60.0,
          60.0,
          60.0,
          60.0,
          60.0,
          60.0,
          60.0,
          60.0,
          60.0,
          60.0,
          60.0,
          60.0,
          60.0,
          60.0,
          60.0,
          60.0,
          60.0,
          60.0,
          60.0,
          60.0,
          60.0,
          60.0,
          60.0,
          60.0,
          60.0,
          60.0,
          60.0,
          60.0,
          60.0,
          60.0,
          60.0,
          60.0,
          60.0,
          60.0,
          60.0,
          60.0,
          60.0,
          60.0,
          60.0,
          60.0,
          60.0,
          60.0,
          60.0,
          60.0,
          60.0,
          60.0,
          60.0,
          60.0,
          60.0,
          60.0,
          60.0,
          60.0,
          60.0,
          60.0,
          60.0,
          60.0,
          60.0,
          60.0,
          60.0,
          60.0,
          60.0,
          60.0,
          60.0,
          60.0,
          60.0,
          60.0,
          60.0,
          60.0,
          60.0,
          60.0,
          60.0,
          60.0,
          60.0,
          60.0,
          60.0,
          60.0,
          60.0,
          60.0,
          60.0,
          60.0,
          60.0,
          60.0,
          60.0,
          60.0,
          60.0,
          60.0,
          60.0,
          60.0,
          60.0,
          60.0,
          60.0,
          60.0,
          60.0,
          60.0,
          60.0,
          60.0,
          60.0,
          60.0,
          60.0,
          60.0,
          60.0,
          60.0,
          60.0,
          60.0,
          60.0,
          60.0,
          60.0,
          60.0,
          60.0,
          60.0,
          60.0,
          60.0,
          60.0,
          60.0,
          60.0,
          60.0,
          60.0,
          60.0,
          60.0,
          60.0,
          60.0,
          60.0,
          60.0,
          60.0,
          60.0,
          60.0,
          60.0,
          60.0,
          60.0,
          60.0,
          60.0,
          60.0,
          60.0,
          60.0,
          60.0,
          60.0,
          60.0,
          60.0,
          60.0,
          60.0,
          60.0,
          60.0,
          60.0,
          60.0,
          60.0,
          60.0,
          60.0,
          60.0,
          60.0,
          60.0,
          60.0,
          60.0,
          60.0,
          60.0,
          60.0,
          60.0,
          60.0,
          60.0,
          60.0,
          60.0,
          60.0,
          60.0,
          60.0,
          60.0,
          60.0,
          60.0,
          60.0,
          60.0,
          60.0,
          60.0,
          60.0,
          60.0,
          60.0,
          60.0,
          60.0,
          60.0,
          60.0,
          60.0,
          60.0,
          60.0,
          60.0,
          60.0,
          60.0,
          60.0,
          60.0,
          60.0,
          60.0,
          60.0,
          60.0,
          60.0,
          60.0,
          60.0,
          60.0,
          60.0,
          60.0,
          60.0,
          60.0,
          60.0,
          60.0,
          60.0,
          60.0,
          60.0,
          60.0,
          60.0,
          60.0,
          60.0,
          60.0,
          60.0,
          60.0,
          60.0,
          60.0,
          60.0,
          60.0,
          60.0,
          60.0,
          60.0,
          60.0,
          60.0,
          60.0,
          60.0,
          60.0,
          60.0,
          60.0,
          60.0,
          60.0,
          60.0,
          60.0,
          60.0,
          60.0,
          60.0,
          60.0,
          60.0,
          60.0,
          60.0,
          60.0,
          60.0,
          60.0,
          60.0,
          60.0,
          60.0,
          60.0,
          60.0,
          60.0,
          60.0,
          60.0,
          60.0,
          60.0,
          60.0,
          60.0,
          60.0,
          60.0,
          60.0,
          60.0,
          60.0,
          60.0,
          60.0,
          60.0,
          60.0,
          60.0,
          60.0,
          60.0,
          60.0,
          60.0,
          60.0,
          60.0,
          60.0,
          60.0,
          60.0,
          60.0,
          60.0,
          60.0,
          60.0,
          60.0,
          60.0,
          60.0,
          60.0,
          60.0,
          60.0,
          60.0,
          60.0,
          60.0,
          60.0,
          60.0,
          60.0,
          60.0,
          60.0,
          60.0,
          60.0,
          60.0,
          60.0,
          60.0,
          60.0,
          60.0,
          60.0,
          60.0,
          60.0,
          60.0,
          60.0,
          60.0,
          60.0,
          60.0,
          60.0,
          60.0,
          60.0,
          60.0,
          60.0,
          60.0,
          60.0,
          60.0,
          60.0,
          60.0,
          60.0,
          60.0,
          60.0,
          60.0,
          60.0,
          60.0,
          60.0,
          60.0,
          60.0,
          60.0,
          60.0,
          60.0,
          60.0,
          60.0,
          60.0,
          60.0,
          60.0,
          60.0,
          60.0,
          60.0,
          60.0,
          60.0,
          60.0,
          60.0,
          60.0,
          60.0,
          60.0,
          60.0,
          60.0,
          60.0,
          60.0,
          60.0,
          60.0,
          60.0,
          60.0,
          60.0,
          60.0,
          60.0,
          60.0,
          60.0,
          60.0,
          60.0,
          60.0,
          60.0,
          60.0,
          60.0,
          60.0,
          60.0,
          60.0,
          60.0,
          60.0,
          60.0,
          60.0,
          60.0,
          60.0,
          60.0,
          60.0,
          60.0,
          60.0,
          60.0,
          60.0,
          60.0,
          60.0,
          60.0,
          60.0,
          60.0,
          60.0,
          60.0,
          60.0,
          60.0,
          60.0,
          60.0,
          60.0,
          60.0,
          60.0,
          60.0,
          60.0,
          60.0,
          60.0,
          60.0,
          60.0,
          60.0,
          60.0,
          60.0,
          60.0,
          60.0,
          60.0,
          60.0,
          60.0,
          60.0,
          60.0,
          60.0,
          60.0,
          60.0,
          60.0,
          60.0,
          60.0,
          60.0,
          60.0,
          60.0,
          60.0,
          60.0,
          60.0,
          60.0,
          60.0,
          60.0,
          60.0,
          60.0,
          60.0,
          60.0,
          60.0,
          60.0,
          60.0,
          60.0,
          60.0,
          60.0,
          60.0,
          60.0,
          60.0,
          60.0,
          60.0,
          60.0,
          60.0,
          60.0,
          60.0,
          60.0,
          60.0,
          60.0,
          60.0,
          60.0,
          60.0,
          60.0,
          60.0,
          60.0,
          60.0,
          60.0,
          60.0,
          60.0,
          60.0,
          60.0,
          60.0,
          60.0,
          60.0,
          60.0,
          60.0,
          60.0,
          60.0,
          60.0,
          60.0,
          60.0,
          60.0,
          60.0,
          60.0,
          60.0,
          60.0,
          60.0,
          60.0,
          60.0,
          60.0,
          60.0,
          60.0,
          60.0,
          60.0,
          60.0,
          60.0,
          60.0,
          60.0,
          60.0,
          60.0,
          60.0,
          60.0,
          60.0,
          60.0,
          60.0,
          60.0,
          60.0,
          60.0,
          60.0,
          60.0,
          60.0,
          60.0,
          60.0,
          60.0,
          60.0,
          60.0,
          60.0,
          60.0,
          60.0,
          60.0,
          60.0,
          60.0,
          60.0,
          60.0,
          60.0,
          60.0,
          60.0,
          60.0,
          60.0,
          60.0,
          60.0,
          60.0,
          60.0,
          60.0,
          60.0,
          60.0,
          60.0,
          60.0,
          60.0,
          60.0,
          60.0,
          60.0,
          60.0,
          60.0,
          60.0,
          60.0,
          60.0,
          60.0,
          60.0,
          60.0,
          60.0,
          60.0,
          60.0,
          60.0,
          60.0,
          60.0,
          60.0,
          60.0,
          60.0,
          60.0,
          60.0,
          60.0,
          60.0,
          60.0,
          60.0,
          60.0,
          60.0,
          60.0,
          60.0,
          60.0,
          60.0,
          60.0,
          60.0,
          60.0,
          60.0,
          59.53,
          60.0,
          60.0,
          60.0,
          60.0,
          60.0,
          60.0,
          60.0,
          60.0,
          60.0,
          60.0,
          60.0,
          60.0,
          60.0,
          60.0,
          60.0,
          60.0,
          60.0,
          60.0,
          60.0,
          60.0,
          60.0,
          60.0,
          60.0,
          60.0,
          60.0,
          60.0,
          60.0,
          60.0,
          60.0,
          60.0,
          60.0,
          60.0,
          60.0,
          60.0,
          60.0,
          60.0,
          60.0,
          60.0,
          60.0,
          60.0,
          60.0,
          60.0,
          60.0,
          60.0,
          57.992,
          60.0,
          56.252,
          55.907,
          60.0,
          60.0,
          60.0,
          60.0,
          60.0,
          60.0,
          60.0,
          60.0,
          60.0,
          60.0,
          60.0,
          60.0,
          60.0,
          60.0,
          60.0,
          60.0,
          60.0,
          60.0,
          60.0,
          60.0,
          60.0,
          60.0,
          60.0,
          60.0,
          60.0,
          60.0,
          60.0,
          60.0,
          60.0,
          60.0,
          60.0,
          60.0,
          60.0,
          60.0,
          60.0,
          60.0,
          60.0,
          60.0,
          60.0,
          60.0,
          60.0,
          60.0,
          60.0,
          60.0,
          60.0,
          60.0,
          60.0,
          60.0,
          60.0,
          60.0,
          60.0,
          60.0,
          60.0,
          60.0,
          60.0,
          60.0,
          60.0,
          60.0,
          60.0,
          60.0,
          60.0,
          60.0,
          60.0,
          60.0,
          60.0,
          60.0,
          60.0,
          60.0,
          60.0,
          60.0,
          60.0,
          60.0,
          60.0,
          60.0,
          60.0,
          60.0,
          60.0,
          60.0,
          60.0,
          60.0,
          60.0,
          60.0,
          60.0,
          60.0,
          60.0,
          60.0,
          60.0,
          60.0,
          60.0,
          60.0,
          60.0,
          60.0,
          60.0,
          60.0,
          60.0,
          60.0,
          60.0,
          60.0,
          60.0,
          60.0,
          60.0,
          60.0,
          60.0,
          60.0,
          60.0,
          60.0,
          60.0,
          60.0,
          60.0,
          60.0,
          60.0,
          60.0,
          60.0,
          60.0,
          60.0,
          60.0,
          60.0,
          60.0,
          60.0,
          60.0,
          60.0,
          60.0,
          60.0,
          60.0,
          60.0,
          60.0,
          60.0,
          60.0,
          60.0,
          60.0,
          60.0,
          60.0,
          60.0,
          60.0,
          60.0,
          60.0,
          60.0,
          60.0,
          60.0,
          60.0,
          60.0,
          60.0,
          60.0,
          60.0,
          60.0,
          60.0,
          60.0,
          60.0,
          60.0,
          60.0,
          60.0,
          60.0,
          60.0,
          60.0,
          60.0,
          60.0,
          60.0,
          60.0,
          60.0,
          60.0,
          60.0,
          60.0,
          60.0,
          60.0,
          60.0,
          60.0,
          60.0,
          60.0,
          60.0,
          60.0,
          60.0,
          60.0,
          60.0,
          60.0,
          60.0,
          60.0,
          60.0,
          60.0,
          60.0,
          60.0,
          60.0,
          60.0,
          60.0,
          60.0,
          60.0,
          60.0,
          60.0,
          60.0,
          60.0,
          60.0,
          60.0,
          60.0,
          60.0,
          60.0,
          60.0,
          60.0,
          60.0,
          60.0,
          60.0,
          60.0,
          60.0,
          60.0,
          60.0,
          60.0,
          60.0,
          60.0,
          60.0,
          60.0,
          60.0,
          60.0,
          60.0,
          60.0,
          60.0,
          60.0,
          60.0,
          60.0,
          60.0,
          60.0,
          60.0,
          60.0,
          60.0,
          60.0,
          60.0,
          60.0,
          60.0,
          60.0,
          60.0,
          60.0,
          60.0,
          60.0,
          60.0,
          60.0,
          60.0,
          60.0,
          60.0,
          60.0,
          60.0,
          60.0,
          60.0,
          60.0,
          60.0,
          60.0,
          60.0,
          60.0,
          60.0,
          60.0,
          60.0,
          60.0,
          60.0,
          60.0,
          60.0,
          60.0,
          60.0,
          60.0,
          60.0,
          60.0,
          60.0,
          60.0,
          60.0,
          60.0,
          60.0,
          60.0,
          60.0,
          60.0,
          60.0,
          60.0,
          60.0,
          60.0,
          60.0,
          60.0,
          60.0,
          60.0,
          60.0,
          60.0,
          60.0,
          60.0,
          60.0,
          60.0,
          60.0,
          60.0,
          60.0,
          60.0,
          60.0,
          60.0,
          60.0,
          60.0,
          60.0,
          60.0,
          60.0,
          60.0,
          60.0,
          60.0,
          60.0,
          60.0,
          60.0,
          60.0,
          60.0,
          60.0,
          60.0,
          60.0,
          60.0,
          60.0,
          60.0,
          60.0,
          60.0,
          60.0,
          60.0,
          60.0,
          60.0,
          60.0,
          60.0,
          60.0,
          60.0,
          60.0,
          60.0,
          60.0,
          60.0,
          60.0,
          60.0,
          60.0,
          60.0,
          60.0,
          60.0,
          60.0,
          60.0,
          60.0,
          60.0,
          60.0,
          60.0,
          60.0,
          60.0,
          60.0,
          60.0,
          60.0,
          60.0,
          60.0,
          60.0,
          60.0,
          60.0,
          60.0,
          60.0,
          60.0,
          60.0,
          60.0,
          60.0,
          60.0,
          60.0,
          60.0,
          60.0,
          60.0,
          60.0,
          60.0,
          60.0,
          60.0,
          60.0,
          60.0,
          60.0,
          60.0,
          60.0,
          60.0,
          60.0,
          60.0,
          60.0,
          60.0,
          60.0,
          60.0,
          60.0,
          60.0,
          60.0,
          60.0,
          60.0,
          60.0,
          60.0,
          60.0,
          60.0,
          60.0,
          60.0,
          60.0,
          60.0,
          60.0,
          60.0,
          60.0,
          60.0,
          60.0,
          60.0,
          60.0,
          60.0,
          60.0,
          60.0,
          60.0,
          60.0,
          60.0,
          60.0,
          60.0,
          60.0,
          60.0,
          60.0,
          60.0,
          60.0,
          60.0,
          60.0,
          60.0,
          60.0,
          60.0,
          60.0,
          60.0,
          60.0,
          60.0,
          60.0,
          60.0,
          60.0,
          60.0,
          60.0,
          60.0,
          60.0,
          60.0,
          60.0,
          60.0,
          60.0,
          60.0,
          60.0,
          60.0,
          60.0,
          60.0,
          60.0,
          60.0,
          60.0,
          60.0,
          60.0,
          60.0,
          60.0,
          60.0,
          60.0,
          60.0,
          60.0,
          60.0,
          60.0,
          60.0,
          60.0,
          60.0,
          60.0,
          60.0,
          60.0,
          60.0,
          60.0,
          60.0,
          60.0,
          60.0,
          60.0,
          60.0,
          60.0,
          60.0,
          60.0,
          60.0,
          60.0,
          60.0,
          60.0,
          60.0,
          60.0,
          60.0,
          60.0,
          60.0,
          60.0,
          60.0,
          60.0,
          60.0,
          60.0,
          60.0,
          60.0,
          60.0,
          60.0,
          60.0,
          60.0,
          60.0,
          60.0,
          60.0,
          60.0,
          60.0,
          60.0,
          60.0,
          60.0,
          60.0,
          60.0,
          60.0,
          60.0,
          60.0,
          60.0,
          60.0,
          60.0,
          60.0,
          60.0,
          60.0,
          60.0,
          60.0,
          60.0,
          60.0,
          60.0,
          60.0,
          60.0,
          60.0,
          60.0,
          60.0,
          60.0,
          60.0,
          60.0,
          60.0,
          60.0,
          60.0,
          60.0,
          60.0,
          60.0,
          60.0,
          60.0,
          60.0,
          60.0,
          60.0,
          60.0,
          60.0,
          60.0,
          60.0,
          60.0,
          60.0,
          60.0,
          60.0,
          60.0,
          60.0,
          60.0,
          60.0,
          60.0,
          60.0,
          60.0,
          60.0,
          60.0,
          60.0,
          60.0,
          60.0,
          60.0,
          60.0,
          60.0,
          60.0,
          60.0,
          60.0,
          60.0,
          60.0,
          60.0,
          60.0,
          60.0,
          60.0,
          60.0,
          60.0,
          60.0,
          60.0,
          60.0,
          60.0,
          60.0,
          60.0,
          60.0,
          60.0,
          60.0,
          60.0,
          60.0,
          60.0,
          60.0,
          60.0,
          60.0,
          60.0,
          60.0,
          60.0,
          60.0,
          60.0,
          60.0,
          60.0,
          60.0,
          60.0,
          60.0,
          60.0,
          60.0,
          60.0,
          60.0,
          60.0,
          60.0,
          60.0,
          60.0,
          60.0,
          60.0,
          60.0,
          60.0,
          60.0,
          60.0,
          60.0,
          60.0,
          60.0,
          60.0,
          60.0,
          60.0,
          60.0,
          60.0,
          60.0,
          60.0,
          60.0,
          60.0,
          60.0,
          60.0,
          60.0,
          60.0,
          60.0,
          60.0,
          60.0,
          60.0,
          60.0,
          60.0,
          60.0,
          60.0,
          60.0,
          60.0,
          60.0,
          60.0,
          60.0,
          60.0,
          60.0,
          60.0,
          60.0,
          60.0,
          60.0,
          60.0,
          60.0,
          60.0,
          60.0,
          60.0,
          60.0,
          60.0,
          60.0,
          60.0,
          60.0,
          60.0,
          60.0,
          60.0,
          60.0,
          60.0,
          60.0,
          60.0,
          60.0,
          60.0,
          60.0,
          60.0,
          60.0,
          60.0,
          60.0,
          60.0,
          60.0,
          60.0,
          60.0,
          60.0,
          60.0,
          60.0,
          60.0,
          60.0,
          60.0,
          60.0,
          60.0,
          60.0,
          60.0,
          60.0,
          60.0,
          60.0,
          60.0,
          60.0,
          60.0,
          60.0,
          60.0,
          60.0,
          60.0,
          60.0,
          60.0,
          60.0,
          60.0,
          60.0,
          60.0,
          60.0,
          60.0,
          60.0,
          60.0,
          60.0,
          60.0,
          60.0,
          60.0,
          60.0,
          60.0,
          60.0,
          60.0,
          60.0,
          60.0,
          60.0,
          60.0,
          60.0,
          60.0,
          60.0,
          60.0,
          60.0,
          60.0,
          60.0,
          60.0,
          60.0,
          60.0,
          60.0,
          60.0,
          60.0,
          60.0,
          60.0,
          60.0,
          60.0,
          60.0,
          60.0,
          60.0,
          60.0,
          60.0,
          60.0,
          60.0,
          60.0,
          60.0,
          60.0,
          60.0,
          60.0,
          60.0,
          60.0,
          60.0,
          60.0,
          60.0,
          60.0,
          60.0,
          60.0,
          60.0,
          60.0,
          60.0,
          60.0,
          60.0,
          60.0,
          60.0,
          60.0,
          60.0,
          60.0,
          60.0,
          60.0,
          60.0,
          60.0,
          60.0,
          60.0,
          60.0,
          60.0,
          60.0,
          60.0,
          60.0,
          60.0,
          60.0,
          60.0,
          60.0,
          60.0,
          60.0,
          60.0,
          60.0,
          60.0,
          60.0,
          60.0,
          60.0,
          59.407,
          59.271,
          58.602,
          60.0,
          60.0,
          60.0,
          60.0,
          60.0,
          60.0,
          60.0,
          59.994,
          60.0,
          60.0,
          60.0,
          60.0,
          60.0,
          60.0,
          60.0,
          58.697,
          58.759,
          57.766,
          54.772,
          56.04,
          58.384,
          55.867,
          59.364,
          57.817,
          55.709,
          59.889,
          60.0,
          60.0,
          57.187,
          58.134,
          56.827,
          57.236,
          58.15,
          56.179,
          58.919,
          60.0,
          58.843,
          56.885,
          57.598,
          58.519,
          57.3,
          59.298,
          57.245,
          57.119,
          57.478,
          57.762,
          58.758,
          58.673,
          56.003,
          54.882,
          56.421,
          58.608,
          55.631,
          56.82,
          56.486,
          53.898,
          56.612,
          56.477,
          54.853,
          56.945,
          56.121,
          55.169,
          53.411,
          55.426,
          56.9,
          56.493,
          57.667,
          55.048,
          55.471,
          54.774,
          54.518,
          56.581,
          59.742,
          60.0,
          58.421,
          56.673,
          57.507,
          57.588,
          60.0,
          60.0,
          59.479,
          60.0,
          58.915,
          58.46,
          57.166,
          52.907,
          56.461,
          58.405,
          55.967,
          57.565,
          57.405,
          59.498,
          51.044,
          57.169,
          55.212,
          57.11,
          58.405,
          57.57,
          60.0,
          57.589,
          60.0,
          60.0,
          58.918,
          60.0,
          60.0,
          60.0,
          60.0,
          59.845,
          60.0,
          60.0,
          60.0,
          60.0,
          60.0,
          60.0,
          58.68,
          60.0,
          59.391,
          60.0,
          60.0,
          60.0,
          60.0,
          60.0,
          56.804,
          59.005,
          60.0,
          57.491,
          56.72,
          58.629,
          58.713,
          57.719,
          56.063,
          56.076,
          58.849,
          57.751,
          59.163,
          59.058,
          56.325,
          55.852,
          59.406,
          57.928,
          56.285,
          60.0,
          60.0,
          60.0,
          60.0,
          60.0,
          59.56,
          60.0,
          60.0,
          59.053,
          60.0,
          60.0,
          60.0,
          60.0,
          60.0,
          60.0,
          60.0,
          60.0,
          58.088,
          60.0,
          60.0,
          55.395,
          58.895,
          57.992,
          59.059,
          57.671,
          58.016,
          57.435,
          60.0,
          57.581,
          55.449,
          58.582,
          54.945,
          56.341,
          57.102,
          57.855,
          58.392,
          56.093,
          58.591,
          56.258,
          57.967,
          57.569,
          60.0,
          60.0,
          59.563,
          60.0,
          59.556,
          58.953,
          58.566,
          59.963,
          57.204,
          56.036,
          53.225,
          58.186,
          54.382,
          59.961,
          52.009,
          59.164,
          57.836,
          57.712,
          58.855,
          58.061,
          57.933,
          59.302,
          56.737,
          58.378,
          55.786,
          57.328,
          55.809,
          56.407,
          60.0,
          60.0,
          54.818,
          55.546,
          54.295,
          53.769,
          54.774,
          53.244,
          53.076,
          53.746,
          51.738,
          53.387,
          48.34,
          47.544,
          52.618,
          50.991,
          53.688,
          53.439,
          54.143,
          52.914,
          50.297,
          52.515,
          51.902,
          52.254,
          51.478,
          52.582,
          54.318,
          55.323,
          55.909,
          54.521,
          53.277,
          56.185,
          57.049,
          57.759,
          56.776,
          54.968,
          55.127,
          56.706,
          57.058,
          57.538,
          59.553,
          57.821,
          52.961,
          53.098,
          55.713,
          54.265,
          57.082,
          58.811,
          54.989,
          55.882,
          54.817,
          59.636,
          60.0,
          60.0,
          60.0,
          58.094,
          55.387,
          55.778,
          57.645,
          60.0,
          59.106,
          60.0,
          60.0,
          59.399,
          57.737,
          55.112,
          59.077,
          57.118,
          59.714,
          60.0,
          57.286,
          59.677,
          60.0,
          60.0,
          59.229,
          60.0,
          60.0,
          59.288,
          60.0,
          59.311,
          58.124,
          54.348,
          58.184,
          57.456,
          57.683,
          56.596,
          59.378,
          59.245,
          58.388,
          60.0,
          58.372,
          58.813,
          59.896,
          60.0,
          56.155,
          59.056,
          59.493,
          60.0,
          58.554,
          58.763,
          58.859,
          57.711,
          56.709,
          59.426,
          56.217,
          60.0,
          59.443,
          60.0,
          58.748,
          59.54,
          57.274,
          55.631,
          56.622,
          56.628,
          57.63,
          58.026,
          58.662,
          56.945,
          58.74,
          58.73,
          59.003,
          58.109,
          56.822,
          56.735,
          57.112,
          53.658,
          54.941,
          54.887,
          57.204,
          54.332,
          55.112,
          55.495,
          54.404,
          54.155,
          52.917,
          55.52,
          56.381,
          54.785,
          55.799,
          53.935,
          55.955,
          59.225,
          56.72,
          58.32,
          58.561,
          55.446,
          55.43,
          56.351,
          51.834,
          53.42,
          53.71,
          52.563,
          52.963,
          51.699,
          54.578,
          55.346,
          52.524,
          56.719,
          51.735,
          53.63,
          51.372,
          51.197,
          51.229,
          50.51,
          55.36,
          52.251,
          54.705,
          51.689,
          53.134,
          52.606,
          54.507,
          55.785,
          54.736,
          53.384,
          57.973,
          58.906,
          56.986,
          54.645,
          52.302,
          51.718,
          53.341,
          52.986,
          55.744,
          55.629,
          54.163,
          53.331,
          51.318,
          52.401,
          54.749,
          52.294,
          52.441,
          48.957,
          54.158,
          54.71,
          54.302,
          54.715,
          53.32,
          55.76,
          55.594,
          53.194,
          55.018,
          54.201,
          56.38,
          55.177,
          50.437,
          50.14,
          52.209,
          51.642,
          54.295,
          56.371,
          54.868,
          53.361,
          53.664,
          55.374,
          56.747,
          54.412,
          53.952,
          54.444,
          52.499,
          55.378,
          53.966,
          54.425,
          52.615,
          53.701,
          54.982,
          57.562,
          56.868,
          54.524,
          55.151,
          57.686,
          55.754,
          56.033,
          55.123,
          54.341,
          53.385,
          49.649,
          56.929,
          54.21,
          53.847,
          54.327,
          52.465,
          54.865,
          54.401,
          54.719,
          55.207,
          56.127,
          52.347,
          53.731,
          56.316,
          55.977,
          57.714,
          53.255,
          55.743,
          52.299,
          50.131,
          54.3,
          55.927,
          54.228,
          53.291,
          56.881,
          56.664,
          58.56,
          56.19,
          57.54,
          59.049,
          60.0,
          53.664,
          56.723,
          58.233,
          59.45,
          60.0,
          60.0,
          59.673,
          59.031,
          60.0,
          58.831,
          54.315,
          54.378,
          52.632,
          56.095,
          54.121,
          56.918,
          53.925,
          57.484,
          55.805,
          56.727,
          57.631,
          58.675,
          55.248,
          59.716,
          60.0,
          57.345,
          55.463,
          54.563,
          54.018,
          52.891,
          56.775,
          54.561,
          54.832,
          56.715,
          55.44,
          53.097,
          53.187,
          54.45,
          56.799,
          52.433,
          57.456,
          57.498,
          57.589,
          54.374,
          51.642,
          54.587,
          53.579,
          55.258,
          55.404,
          55.097,
          57.096,
          54.832,
          53.542,
          54.07,
          55.658,
          53.204,
          54.359,
          56.752,
          57.837,
          56.192,
          54.254,
          54.194,
          54.967,
          54.606,
          53.866,
          53.39,
          54.223,
          56.918,
          56.299,
          55.928,
          55.357,
          55.21,
          52.224,
          54.352,
          53.427,
          52.902,
          54.111,
          53.0,
          56.104,
          54.596,
          55.657,
          56.38,
          51.828,
          55.38,
          54.043,
          57.705,
          55.634,
          57.074,
          56.531,
          56.525,
          54.187,
          53.582,
          57.944,
          55.589,
          54.47,
          51.815,
          53.754,
          57.632,
          53.047,
          55.518,
          56.596,
          55.775,
          55.927,
          56.839,
          56.701,
          56.112,
          54.16,
          55.182,
          56.694,
          55.76,
          55.573,
          52.161,
          51.161,
          53.236,
          54.772,
          55.492,
          58.658,
          57.837,
          56.248,
          57.005,
          53.587,
          56.09,
          54.689,
          57.273,
          56.024,
          55.544,
          56.693,
          59.603,
          53.929,
          54.178,
          52.321,
          53.236,
          53.827,
          55.573,
          56.291,
          53.191,
          55.018,
          58.047,
          53.189,
          55.182,
          53.501,
          58.419,
          55.912,
          55.756,
          55.761,
          57.46,
          54.893,
          58.441,
          55.57,
          55.744,
          56.921,
          60.0,
          53.081,
          55.903,
          56.867,
          54.027,
          54.013,
          53.419,
          52.227,
          52.187,
          47.951,
          49.499,
          51.345,
          52.477,
          54.162,
          55.529,
          52.753,
          51.879,
          49.907,
          52.396,
          56.6,
          52.317,
          53.731,
          53.077,
          52.125,
          48.439,
          50.245,
          51.315,
          55.162,
          51.361,
          51.679,
          51.872,
          52.975,
          47.835,
          52.299,
          51.319,
          51.977,
          53.495,
          54.34,
          51.848,
          53.524,
          52.377,
          53.99,
          51.631,
          52.106,
          49.385,
          50.854,
          52.081,
          49.64,
          53.639,
          52.1,
          59.657,
          54.39,
          53.455,
          49.478,
          49.382,
          51.558,
          51.054,
          53.676,
          50.995,
          50.179,
          52.082,
          55.03,
          51.383,
          55.374,
          52.525,
          51.646,
          53.893,
          51.2,
          53.495,
          57.549,
          54.933,
          58.291,
          60.0,
          54.328,
          52.431,
          55.314,
          51.948,
          52.122,
          53.199,
          53.715,
          52.847,
          54.432,
          54.204,
          55.254,
          54.764,
          50.663,
          53.31,
          50.326,
          54.528,
          55.521,
          56.594,
          53.456,
          50.628,
          51.072,
          52.648,
          51.581,
          49.8,
          53.796,
          55.785,
          50.555,
          50.499,
          52.459,
          50.384,
          49.574,
          52.078,
          52.338,
          53.195,
          51.102,
          54.67,
          54.204,
          53.038,
          49.751,
          51.848,
          52.988,
          54.776,
          54.482,
          51.829,
          51.995,
          51.212,
          53.612,
          53.68,
          53.305,
          53.612,
          52.365,
          53.731,
          53.689,
          54.34,
          54.204,
          54.048,
          57.743,
          56.077,
          56.122,
          53.495,
          56.151,
          51.324,
          52.711,
          53.762,
          54.208,
          54.218,
          50.82,
          52.088,
          52.317,
          53.05,
          52.24,
          49.391,
          50.916,
          51.642,
          48.775,
          50.706,
          52.141,
          51.285,
          52.332,
          53.884,
          49.447,
          53.855,
          53.421,
          56.26,
          50.625,
          51.952,
          51.521,
          55.213,
          54.271,
          55.896,
          51.579,
          53.253,
          51.118,
          51.644,
          51.435,
          53.357,
          53.375,
          50.602,
          53.369,
          51.554,
          50.152,
          52.121,
          52.106,
          53.633,
          55.029,
          57.91,
          52.809,
          52.875,
          49.598,
          52.904,
          53.029,
          55.829,
          57.28,
          53.61,
          54.005,
          53.616,
          52.726,
          51.807,
          50.387,
          46.991,
          51.241,
          50.821,
          48.851,
          49.461,
          50.39,
          48.439,
          51.152,
          50.978,
          46.523,
          50.92,
          47.968,
          48.994,
          48.724,
          50.295,
          51.457,
          49.772,
          52.388,
          55.126,
          56.558,
          55.75,
          52.935,
          54.631,
          52.596,
          58.397,
          56.75,
          51.419,
          55.705,
          52.432,
          52.227,
          50.877,
          49.168,
          51.507,
          51.498,
          51.747,
          52.668,
          52.661,
          54.342,
          53.74,
          53.694,
          53.546,
          51.733,
          51.669,
          53.396,
          48.626,
          50.835,
          53.966,
          56.434,
          55.379,
          53.537,
          51.617,
          53.394,
          53.37,
          55.498,
          52.954,
          51.978,
          53.413,
          52.736,
          52.801,
          51.588,
          53.397,
          54.0,
          53.06,
          52.251,
          54.2,
          51.126,
          53.285,
          53.03,
          54.776,
          56.417,
          53.215,
          57.111,
          58.199,
          55.169,
          54.965,
          52.725,
          57.76,
          56.29,
          55.587,
          51.041,
          55.21,
          56.305,
          57.619,
          54.853,
          53.731,
          54.822,
          55.112,
          52.387,
          51.747,
          52.985,
          53.38,
          51.107,
          53.641,
          53.589,
          52.527,
          52.774,
          57.933,
          55.74,
          56.165,
          60.0,
          57.541,
          56.315,
          57.686,
          56.275,
          55.911,
          57.468,
          56.157,
          54.459,
          52.932,
          51.117,
          52.235,
          50.871,
          50.698,
          51.924,
          53.545,
          56.901,
          52.356,
          49.556,
          53.171,
          50.724,
          51.762,
          53.668,
          52.345,
          54.254,
          55.561,
          58.269,
          56.542,
          55.483,
          50.956,
          53.126,
          52.564,
          52.196,
          54.016,
          51.957,
          54.532,
          50.612,
          51.452,
          51.788,
          51.422,
          53.13,
          52.747,
          52.725,
          52.613,
          53.566,
          54.39,
          54.649,
          56.117,
          53.192,
          53.448,
          50.407,
          53.716,
          53.957,
          51.206,
          53.313,
          51.759,
          51.779,
          49.346,
          49.731,
          53.693,
          54.636,
          55.346,
          52.492,
          52.873,
          51.368,
          49.72,
          49.406,
          53.867,
          52.278,
          50.724,
          50.172,
          50.181,
          47.743,
          51.941,
          49.393,
          48.562,
          47.395,
          49.007,
          52.721,
          49.522,
          48.248,
          47.665,
          52.744,
          52.394,
          51.646,
          49.51,
          56.679,
          54.104,
          50.733,
          51.202,
          53.997,
          53.142,
          52.886,
          50.455,
          49.669,
          50.123,
          55.854,
          55.691,
          51.347,
          47.16,
          50.757,
          53.565,
          51.562,
          50.985,
          51.949,
          51.797,
          52.063,
          51.825,
          52.832,
          54.58,
          54.271,
          51.09,
          53.95,
          54.442,
          51.544,
          53.783,
          52.928,
          51.763,
          52.879,
          51.964,
          55.199,
          55.279,
          54.156,
          57.27,
          51.03,
          53.49,
          50.88,
          53.537,
          52.743,
          54.819,
          52.776,
          55.611,
          55.228,
          52.607,
          55.843,
          55.231,
          54.179,
          53.113,
          55.244,
          51.042,
          54.019,
          52.512,
          52.754,
          50.144,
          52.841,
          51.212,
          53.391,
          52.984,
          52.748,
          53.375,
          50.099,
          52.272,
          52.001,
          55.33,
          52.126,
          52.023,
          49.503,
          53.954,
          51.048,
          53.345,
          49.421,
          50.859,
          51.342,
          53.295,
          57.123,
          60.0,
          53.631,
          56.536,
          58.076,
          57.385,
          56.36,
          52.063,
          52.768,
          53.417,
          48.473,
          50.316,
          49.157,
          49.509,
          48.769,
          48.79,
          47.652,
          48.774,
          50.451,
          50.451,
          50.446,
          47.463,
          49.093,
          50.968,
          51.523,
          54.449,
          51.58,
          50.16,
          52.378,
          53.811,
          53.893,
          52.627,
          52.848,
          52.629,
          51.898,
          51.311,
          52.341,
          51.893,
          52.214,
          50.54,
          53.157,
          53.318,
          52.703,
          51.876,
          55.848,
          54.35,
          52.74,
          54.382,
          51.471,
          54.006,
          55.293,
          54.061,
          56.012,
          52.998,
          56.135,
          53.714,
          52.613,
          51.159,
          52.957,
          52.524,
          52.389,
          52.425,
          54.244,
          54.867,
          52.15,
          51.253,
          52.21,
          53.329,
          54.785,
          53.81,
          51.46,
          52.284,
          49.458,
          53.075,
          57.095,
          55.747,
          52.293,
          51.003,
          55.651,
          50.887,
          53.377,
          51.856,
          51.769,
          54.585,
          52.328,
          54.023,
          52.806,
          51.804,
          52.843,
          51.477,
          51.989,
          53.506,
          52.031,
          50.791,
          50.454,
          50.487,
          50.278,
          50.733,
          51.358,
          50.627,
          50.428,
          52.286,
          49.072,
          51.979,
          53.273,
          51.593,
          55.538,
          54.632,
          54.202,
          52.59,
          53.572,
          56.275,
          55.862,
          52.93,
          54.577,
          55.375,
          52.906,
          52.797,
          49.804,
          54.5,
          51.431,
          52.975,
          51.133,
          52.699,
          54.251,
          54.748,
          54.753,
          54.761,
          53.46,
          52.082,
          49.702,
          48.014,
          50.125,
          49.71,
          48.77,
          48.248,
          47.011,
          49.765,
          49.242,
          46.25,
          47.532,
          51.539,
          49.73,
          52.211,
          51.11,
          55.252,
          54.168,
          52.832,
          53.621,
          52.886,
          52.192,
          52.238,
          52.478,
          52.101,
          49.619,
          51.189,
          48.86,
          50.957,
          47.888,
          49.992,
          50.488,
          48.67,
          50.35,
          52.255,
          49.03,
          50.2,
          50.218,
          54.798,
          49.836,
          51.165,
          52.649,
          49.159,
          50.626,
          49.712,
          50.775,
          52.267,
          51.155,
          47.807,
          49.234,
          50.314,
          50.089,
          48.856,
          47.933,
          51.124,
          51.71,
          51.348,
          50.557,
          49.516,
          48.282,
          49.583,
          51.234,
          53.146,
          51.481,
          49.493,
          49.635,
          48.217,
          49.503,
          51.328,
          51.078,
          51.837,
          51.698,
          52.053,
          51.773,
          52.421,
          50.224,
          53.3,
          53.052,
          54.716,
          50.542,
          53.055,
          52.436,
          48.909,
          53.84,
          56.173,
          53.524,
          51.505,
          50.675,
          52.519,
          53.773,
          49.748,
          48.424,
          46.905,
          47.592,
          49.263,
          48.717,
          48.769,
          48.022,
          48.529,
          49.993,
          49.162,
          49.064,
          50.858,
          48.554,
          49.514,
          51.045,
          49.043,
          53.31,
          51.388,
          52.864,
          53.489,
          49.435,
          50.468,
          48.795,
          48.319,
          45.372,
          48.617,
          52.821,
          52.677,
          50.042,
          48.67,
          52.171,
          50.317,
          49.963,
          48.106,
          51.135,
          51.082,
          49.219,
          47.388,
          51.305,
          48.636,
          51.42,
          47.954,
          50.358,
          52.498,
          50.106,
          48.218,
          51.744,
          48.633,
          54.298,
          51.763,
          52.919,
          54.49,
          51.345,
          52.142,
          52.86,
          50.774,
          50.065,
          47.525,
          49.288,
          48.116,
          49.528,
          50.587,
          48.521,
          52.742,
          53.645,
          52.673,
          55.536,
          50.849,
          54.921,
          50.126,
          52.865,
          51.269,
          51.741,
          50.205,
          51.654,
          51.118,
          50.959,
          56.403,
          51.123,
          44.405,
          54.05,
          50.828,
          50.568,
          49.202,
          46.408,
          48.895,
          49.086,
          49.508,
          50.053,
          51.568,
          49.925,
          47.075,
          50.679,
          49.043,
          52.311,
          50.264,
          50.616,
          49.227,
          51.136,
          51.782,
          50.447,
          49.567,
          47.621,
          47.91,
          47.414,
          48.813,
          49.616,
          50.146,
          47.856,
          49.756,
          51.409,
          50.915,
          50.537,
          52.498,
          50.94,
          50.405,
          49.837,
          50.331,
          52.436,
          52.255,
          53.11,
          52.277,
          52.243,
          53.823,
          50.86,
          49.203,
          47.96,
          53.696,
          49.691,
          48.355,
          50.461,
          49.027,
          50.966,
          48.063,
          50.359,
          49.861,
          47.216,
          51.186,
          49.373,
          50.107,
          51.149,
          49.835,
          48.297,
          48.901,
          50.475,
          49.274,
          53.267,
          52.262,
          49.282,
          50.249,
          48.222,
          48.079,
          52.035,
          55.021,
          50.278,
          51.035,
          51.127,
          48.555,
          50.793,
          49.858,
          48.935,
          46.587,
          48.255,
          51.449,
          48.841,
          48.912,
          50.559,
          48.09,
          46.775,
          47.447,
          47.167,
          49.643,
          47.621,
          48.115,
          48.44,
          51.255,
          52.777,
          54.484,
          51.335,
          54.196,
          53.276,
          48.858,
          49.145,
          51.449,
          51.196,
          49.429,
          50.181,
          51.748,
          51.991,
          49.142,
          47.43,
          49.103,
          49.726,
          49.114,
          49.527,
          48.258,
          51.552,
          49.737,
          48.957,
          51.221,
          49.919,
          51.2,
          50.365,
          50.98,
          51.828,
          50.912,
          50.45,
          53.763,
          55.795,
          52.163,
          51.85,
          49.441,
          48.906,
          50.455,
          48.621,
          51.257,
          52.01,
          49.642,
          52.692,
          51.051,
          49.441,
          51.908,
          48.965,
          49.563,
          47.685,
          50.868,
          46.987,
          50.375,
          50.781,
          49.435,
          46.679,
          44.693,
          48.112,
          49.189,
          47.807,
          47.75,
          49.491,
          50.255,
          50.119,
          49.934,
          48.913,
          45.579,
          48.498,
          49.368,
          48.818,
          48.652,
          48.332,
          46.6,
          47.732,
          51.266,
          49.866,
          48.895,
          48.811,
          48.397,
          45.786,
          46.849,
          47.887,
          45.895,
          48.11,
          49.472,
          46.424,
          47.995,
          46.471,
          47.189,
          48.154,
          48.459,
          47.762,
          45.989,
          46.743,
          49.536,
          50.575,
          50.553,
          51.754,
          48.447,
          48.769,
          47.309,
          46.279,
          46.469,
          48.501,
          49.804,
          48.434,
          49.449,
          48.573,
          47.524,
          46.244,
          45.589,
          46.729,
          50.692,
          48.665,
          48.097,
          48.758,
          47.069,
          48.256,
          46.097,
          44.303,
          44.004,
          46.545,
          45.675,
          46.927,
          51.39,
          49.551,
          48.237,
          44.275,
          46.39,
          46.317,
          44.299,
          46.653,
          47.71,
          48.939,
          52.131,
          49.387,
          48.889,
          48.809,
          49.222,
          49.919,
          50.017,
          49.858,
          45.948,
          47.482,
          48.798,
          47.595,
          51.909,
          50.445,
          49.533,
          49.842,
          49.117,
          49.6,
          50.319,
          49.567,
          49.475,
          47.225,
          50.543,
          48.758,
          49.686,
          48.477,
          49.653,
          51.693,
          47.627,
          50.358,
          53.467,
          49.461,
          53.319,
          53.535,
          52.316,
          50.513,
          51.749,
          51.936,
          51.878,
          51.299,
          50.6,
          49.029,
          52.302,
          49.21,
          49.69,
          45.093,
          51.443,
          48.402,
          49.94,
          49.712,
          49.27,
          50.454,
          50.065,
          52.171,
          52.012,
          51.37,
          54.478,
          56.792,
          56.501,
          54.313,
          54.758,
          52.245,
          54.032,
          48.792,
          52.018,
          50.218,
          48.566,
          51.361,
          50.996,
          50.217,
          51.167,
          52.522,
          49.321,
          52.318,
          50.788,
          52.118,
          50.27,
          52.007,
          49.773,
          53.263,
          51.528,
          51.49,
          50.101,
          52.2,
          50.402,
          49.905,
          48.192,
          48.138,
          50.98,
          48.534,
          50.38,
          50.824,
          49.413,
          52.663,
          48.506,
          47.362,
          47.537,
          47.748,
          50.743,
          48.488,
          48.501,
          50.464,
          48.49,
          46.062,
          49.389,
          49.079,
          51.188,
          50.49,
          49.45,
          49.629,
          48.984,
          50.574,
          50.272,
          51.514,
          49.811,
          52.505,
          49.482,
          50.099,
          51.148,
          48.92,
          52.238,
          49.887,
          52.713,
          50.663,
          48.735,
          48.216,
          51.123,
          51.676,
          49.66,
          46.688,
          49.174,
          48.044,
          50.153,
          50.164,
          48.45,
          48.927,
          48.184,
          50.654,
          52.208,
          50.544,
          49.644,
          49.431,
          48.83,
          49.577,
          47.567,
          50.368,
          51.256,
          51.389,
          49.798,
          50.188,
          52.872,
          52.681,
          52.264,
          53.6,
          53.035,
          49.473,
          50.773,
          52.304,
          51.3,
          50.147,
          49.107,
          50.162,
          50.776,
          49.742,
          51.408,
          53.842,
          52.238,
          50.991,
          51.506,
          51.844,
          50.42,
          54.819,
          51.736,
          54.184,
          52.347,
          51.232,
          53.047,
          49.81,
          49.5,
          51.164,
          51.547,
          49.975,
          48.251,
          50.323,
          48.948,
          49.558,
          52.545,
          48.06,
          48.841,
          49.737,
          52.12,
          48.854,
          53.353,
          51.382,
          52.389,
          52.503,
          54.377,
          51.358,
          50.425,
          49.798,
          48.032,
          50.84,
          47.423,
          47.779,
          49.931,
          49.999,
          51.034,
          50.356,
          47.578,
          52.077,
          50.902,
          50.423,
          49.077,
          51.402,
          50.158,
          48.535,
          50.225,
          49.23,
          51.329,
          53.785,
          51.133,
          48.021,
          51.14,
          47.752,
          47.317,
          47.149,
          51.823,
          49.023,
          49.1,
          47.109,
          48.686,
          48.872,
          49.214,
          47.787,
          49.648,
          46.898,
          49.926,
          47.884,
          52.215,
          50.527,
          50.001,
          47.439,
          49.229,
          50.639,
          50.557,
          51.522,
          48.623,
          49.792,
          48.739,
          48.688,
          49.223,
          50.887,
          49.272,
          50.912,
          50.713,
          49.7,
          47.915,
          50.447,
          48.117,
          50.833,
          49.355,
          49.809,
          48.648,
          45.133,
          47.418,
          46.273,
          46.496,
          50.233,
          46.007,
          48.1,
          48.59,
          49.719,
          49.209,
          50.567,
          48.949,
          48.036,
          51.672,
          47.854,
          48.913,
          50.107,
          47.262,
          43.776,
          50.496,
          49.314,
          49.373,
          49.631,
          55.677,
          53.725,
          50.634,
          48.982,
          50.514,
          50.669,
          49.877,
          48.075,
          46.113,
          45.505,
          48.321,
          48.286,
          46.789,
          47.128,
          47.205,
          49.492,
          46.375,
          47.771,
          50.49,
          47.863,
          49.752,
          49.256,
          49.816,
          48.445,
          51.343,
          48.166,
          53.031,
          48.553,
          51.171,
          49.244,
          49.044,
          49.891,
          49.839,
          50.945,
          52.437,
          51.809,
          52.834,
          52.438,
          49.524,
          48.05,
          51.29,
          49.809,
          49.21,
          49.47,
          48.093,
          47.627,
          50.478,
          46.856,
          46.314,
          49.298,
          48.211,
          50.195,
          49.743,
          50.363,
          50.923,
          51.164,
          50.96,
          51.542,
          47.314,
          48.946,
          49.047,
          50.128,
          49.312,
          49.173,
          47.516,
          49.097,
          48.364,
          48.428,
          49.125,
          52.932,
          51.126,
          50.319,
          49.652,
          50.386,
          47.823,
          48.761,
          47.833,
          51.64,
          50.614,
          48.92,
          52.246,
          50.19,
          50.436,
          47.254,
          48.754,
          49.917,
          47.088,
          48.553,
          50.986,
          50.423,
          49.051,
          47.309,
          50.258,
          48.194,
          49.402,
          51.875,
          50.517,
          47.397,
          49.799,
          49.453,
          49.353,
          47.317,
          49.16,
          47.742,
          45.22,
          48.849,
          46.907,
          46.562,
          46.989,
          48.208,
          50.401,
          51.449,
          46.046,
          49.795,
          48.31,
          50.38,
          45.776,
          49.756,
          48.938,
          45.955,
          50.987,
          50.706,
          50.116,
          48.003,
          49.079,
          48.283,
          48.47,
          47.674,
          50.376,
          50.626,
          50.344,
          46.346,
          47.936,
          47.575,
          48.273,
          48.55,
          51.067,
          48.979,
          50.385,
          51.042,
          49.812,
          51.043,
          48.517,
          47.893,
          50.204,
          50.677,
          47.921,
          48.822,
          49.982,
          49.287,
          45.087,
          46.671,
          46.471,
          47.61,
          46.276,
          43.806,
          45.034,
          45.061,
          45.549,
          47.446,
          46.068,
          48.659,
          47.978,
          49.518,
          47.222,
          48.288,
          46.38,
          50.113,
          48.329,
          48.581,
          50.869,
          51.303,
          49.544,
          48.79,
          50.233,
          50.026,
          49.341,
          49.787,
          49.111,
          48.775,
          46.418,
          47.566,
          46.731,
          47.504,
          47.829,
          48.085,
          48.84,
          49.665,
          49.785,
          50.113,
          49.815,
          51.798,
          48.66,
          48.504,
          50.152,
          50.556,
          49.592,
          47.361,
          50.527,
          45.674,
          48.751,
          48.016,
          47.286,
          46.738,
          46.368,
          47.272,
          44.173,
          45.219,
          48.993,
          48.692,
          50.193,
          49.706,
          51.825,
          48.659,
          46.654,
          47.79,
          50.166,
          49.67,
          46.994,
          45.849,
          48.984,
          48.26,
          50.389,
          49.869,
          52.271,
          48.273,
          49.694,
          41.97,
          48.644,
          49.791,
          47.158,
          49.682,
          48.554,
          49.029,
          47.741,
          48.527,
          51.693,
          51.562,
          48.305,
          49.922,
          46.212,
          49.898,
          48.295,
          48.514,
          45.04,
          48.836,
          49.433,
          47.202,
          46.544,
          44.678,
          49.879,
          48.679,
          46.378,
          47.327,
          48.507,
          50.571,
          53.146,
          54.54,
          51.362,
          49.882,
          47.701,
          51.223,
          45.561,
          48.956,
          48.082,
          50.666,
          46.876,
          49.885,
          51.203,
          51.877,
          49.659,
          46.693,
          45.65,
          48.147,
          47.501,
          44.298,
          46.225,
          43.754,
          44.579,
          46.548,
          49.766,
          49.234,
          46.127,
          55.437,
          51.781,
          48.753,
          49.41,
          48.004,
          48.255,
          44.122,
          44.58,
          46.006,
          47.452,
          49.379,
          51.153,
          49.367,
          47.989,
          45.447,
          46.717,
          47.533,
          47.314,
          51.192,
          48.661,
          46.896,
          47.536,
          51.127,
          52.826,
          48.393,
          48.824,
          48.005,
          49.056,
          50.149,
          48.835,
          49.987,
          46.058,
          47.85,
          48.874,
          52.209,
          48.551,
          48.051,
          47.613,
          46.256,
          48.452,
          48.474,
          46.697,
          47.038,
          46.803,
          48.906,
          47.728,
          48.18,
          48.266,
          48.734,
          49.436,
          49.198,
          48.27,
          46.451,
          49.024,
          47.267,
          46.173,
          48.911,
          52.096,
          34.44,
          48.901,
          49.259,
          49.363,
          48.565,
          48.108,
          47.454,
          48.628,
          51.114,
          52.272,
          48.335,
          48.662,
          49.727,
          48.882,
          50.449,
          49.394,
          48.649,
          46.247,
          48.341,
          48.045,
          47.477,
          47.561,
          46.534,
          47.981,
          49.754,
          49.806,
          49.766,
          51.915,
          52.649,
          51.679,
          53.11,
          49.804,
          52.038,
          50.163,
          48.756,
          50.921,
          48.657,
          49.9,
          49.865,
          51.005,
          49.938,
          49.154,
          51.594,
          46.412,
          51.262,
          49.82,
          48.836,
          49.98,
          49.663,
          50.928,
          47.859,
          48.286,
          50.892,
          49.95,
          48.419,
          51.411,
          55.697,
          54.207,
          54.341,
          51.121,
          50.005,
          49.128,
          50.618,
          47.396,
          47.082,
          48.309,
          51.617,
          47.154,
          49.869,
          49.656,
          50.226,
          46.549,
          49.745,
          47.023,
          49.149,
          48.376,
          45.629,
          45.438,
          46.547,
          48.657,
          46.883,
          46.042,
          47.21,
          50.069,
          52.332,
          53.787,
          51.778,
          51.301,
          52.421,
          50.481,
          49.044,
          49.591,
          51.536,
          50.784,
          48.508,
          47.637,
          46.141,
          47.245,
          49.863,
          52.886,
          52.24,
          51.932,
          47.778,
          50.228,
          53.411,
          50.69,
          49.34,
          51.234,
          53.215,
          51.573,
          45.65,
          49.079,
          54.606,
          50.338,
          51.617,
          47.928,
          45.387,
          45.643,
          45.807,
          43.212,
          47.452,
          48.683,
          47.484,
          45.701,
          47.548,
          45.628,
          45.945,
          47.398,
          45.39,
          46.833,
          48.373,
          45.898,
          49.492,
          47.186,
          48.591,
          44.785,
          44.217,
          45.784,
          43.469,
          45.109,
          44.19,
          47.633,
          49.123,
          51.673,
          48.644,
          48.733,
          48.027,
          48.887,
          49.86,
          47.288,
          49.22,
          47.813,
          47.274,
          45.966,
          50.488,
          50.84,
          49.076,
          47.167,
          46.481,
          50.433,
          48.318,
          47.713,
          47.276,
          47.664,
          46.632,
          46.508,
          47.65,
          48.755,
          48.396,
          46.22,
          46.884,
          50.814,
          49.782,
          53.573,
          50.748,
          53.386,
          52.051,
          52.246,
          49.238,
          48.381,
          47.577,
          47.454,
          50.409,
          52.604,
          51.293,
          49.734,
          52.052,
          49.983,
          49.468,
          50.702,
          49.846,
          49.08,
          45.255,
          48.797,
          47.683,
          47.465,
          48.407,
          47.674,
          48.291,
          49.681,
          51.05,
          50.496,
          51.659,
          49.648,
          48.095,
          50.614,
          53.282,
          53.607,
          48.563,
          46.99,
          49.333,
          49.28,
          50.513,
          48.409,
          48.208,
          47.115,
          48.297,
          47.652,
          48.119,
          46.669,
          47.078,
          46.796,
          47.879,
          46.742,
          48.434,
          47.793,
          47.233,
          47.836,
          47.439,
          46.439,
          46.482,
          52.036,
          46.922,
          49.646,
          47.324,
          46.727,
          47.827,
          50.157,
          46.127,
          45.107,
          47.352,
          51.76,
          48.322,
          48.629,
          47.62,
          46.981,
          45.688,
          46.142,
          48.018,
          43.995,
          45.665,
          45.964,
          45.75,
          48.726,
          48.159,
          47.092,
          46.293,
          49.532,
          48.558,
          48.294,
          48.772,
          51.04,
          49.949,
          47.588,
          46.466,
          48.822,
          46.029,
          50.31,
          47.947,
          46.515,
          49.682,
          46.19,
          47.359,
          46.164,
          46.346,
          46.018,
          47.726,
          46.799,
          45.911,
          50.167,
          48.683,
          50.044,
          50.354,
          48.35,
          47.052,
          48.289,
          46.184,
          48.255,
          50.494,
          48.974,
          50.656,
          49.944,
          48.716,
          50.742,
          47.387,
          46.756,
          47.477,
          48.369,
          46.604,
          47.714,
          49.173,
          47.746,
          48.28,
          50.415,
          51.257,
          49.27,
          47.281,
          48.788,
          49.296,
          46.504,
          48.192,
          47.448,
          48.491,
          47.968,
          47.626,
          48.769,
          47.542,
          47.807,
          47.935,
          47.771,
          49.86,
          48.663,
          48.41,
          47.784,
          47.118,
          45.532,
          49.299,
          49.689,
          47.873,
          45.435,
          47.475,
          47.12,
          48.693,
          47.119,
          45.359,
          48.134,
          47.844,
          49.62,
          48.723,
          49.195,
          44.839,
          50.164,
          51.059,
          50.446,
          48.351,
          46.912,
          46.781,
          52.659,
          48.36,
          47.447,
          46.588,
          47.651,
          50.656,
          48.556,
          48.188,
          47.666,
          48.134,
          51.94,
          48.703,
          49.162,
          47.947,
          49.253,
          48.755,
          48.346,
          46.498,
          47.678,
          47.728,
          49.047,
          50.59,
          52.184,
          48.963,
          47.52,
          43.668,
          47.32,
          45.957,
          48.538,
          48.012,
          45.641,
          45.805,
          48.593,
          48.009,
          50.178,
          49.14,
          51.156,
          50.128,
          47.101,
          45.914,
          49.398,
          46.536,
          47.544,
          48.453,
          48.031,
          49.633,
          44.316,
          47.213,
          47.891,
          51.596,
          48.737,
          47.736,
          45.173,
          45.975,
          47.875,
          46.714,
          45.238,
          46.063,
          43.64,
          45.54,
          46.105,
          45.254,
          47.17,
          45.331,
          48.407,
          45.917,
          46.805,
          47.004,
          52.786,
          48.752,
          45.322,
          51.734,
          50.172,
          43.646,
          46.963,
          44.808,
          46.497,
          46.341,
          50.82,
          48.1,
          47.916,
          49.084,
          49.162,
          55.257,
          53.936,
          52.279,
          48.652,
          47.015,
          47.085,
          47.658,
          47.888,
          44.697,
          48.696,
          47.52,
          46.437,
          47.723,
          46.991,
          49.184,
          46.664,
          45.946,
          48.572,
          47.311,
          47.086,
          49.038,
          47.476,
          49.666,
          49.192,
          47.413,
          49.039,
          51.86,
          49.904,
          50.336,
          50.513,
          54.885,
          48.777,
          49.745,
          49.863,
          50.217,
          47.133,
          45.99,
          49.342,
          49.217,
          49.189,
          47.845,
          46.457,
          49.675,
          50.596,
          47.436,
          51.59,
          49.391,
          54.759,
          50.785,
          47.661,
          47.979,
          46.242,
          49.151,
          47.272,
          46.983,
          48.921,
          50.045,
          48.863,
          49.962,
          49.71,
          50.321,
          50.935,
          47.881,
          53.853,
          51.781,
          51.58,
          49.208,
          47.174,
          47.901,
          48.99,
          46.609,
          50.365,
          50.2,
          51.129,
          49.367,
          47.936,
          44.846,
          45.636,
          45.142,
          47.138,
          45.278,
          46.137,
          49.05,
          49.087,
          52.625,
          51.028,
          48.835,
          50.915,
          47.335,
          48.002,
          48.341,
          47.394,
          51.499,
          50.094,
          51.335,
          51.217,
          51.238,
          51.041,
          49.263,
          47.298,
          48.584,
          48.425,
          51.034,
          49.418,
          46.989,
          47.821,
          47.365,
          49.122,
          49.998,
          48.236,
          47.035,
          46.758,
          46.092,
          51.091,
          46.987,
          46.428,
          47.672,
          46.084,
          44.1,
          47.651,
          46.52,
          45.248,
          47.888,
          47.563,
          44.375,
          42.729,
          47.58,
          49.974,
          49.202,
          47.193,
          49.74,
          50.399,
          49.591,
          46.586,
          45.878,
          46.227,
          46.118,
          46.898,
          52.781,
          50.383,
          44.735,
          46.795,
          47.209,
          45.516,
          47.763,
          46.115,
          47.535,
          49.629,
          47.407,
          46.17,
          48.864,
          52.027,
          50.679,
          48.243,
          47.02,
          44.776,
          48.198,
          46.747,
          45.225,
          46.825,
          49.811,
          49.15,
          44.115,
          45.206,
          45.38,
          43.416,
          42.204,
          42.62,
          42.853,
          42.189,
          42.12,
          40.665,
          42.885,
          39.373,
          36.303,
          39.875,
          40.694,
          38.261,
          37.425,
          36.577,
          36.483,
          38.653,
          38.123,
          38.622,
          37.172,
          39.385,
          38.49,
          39.524,
          39.305,
          38.429,
          38.023,
          41.419,
          43.151,
          41.282,
          42.712,
          43.701,
          41.895,
          44.502,
          46.975,
          44.082,
          46.364,
          44.7,
          46.12,
          47.433,
          49.955,
          49.666,
          47.138,
          47.479,
          52.061,
          53.553,
          47.731,
          47.719,
          48.195,
          48.757,
          49.732,
          53.527,
          49.196,
          53.553,
          49.805,
          51.523,
          51.08,
          47.817,
          48.07,
          46.716,
          48.189,
          48.847,
          47.424,
          49.176,
          47.808,
          48.337,
          51.07,
          52.983,
          52.161,
          51.062,
          50.239,
          48.271,
          49.432,
          49.367,
          47.595,
          48.429,
          47.878,
          50.628,
          50.368,
          46.339,
          48.556,
          47.474,
          49.378,
          49.259,
          51.659,
          46.125,
          42.342,
          45.554,
          43.774,
          43.909,
          43.752,
          44.03,
          40.969,
          41.42,
          41.225,
          41.948,
          41.731,
          38.637,
          37.705,
          40.428,
          39.589,
          41.711,
          40.278,
          41.865,
          42.856,
          44.183,
          43.204,
          43.001,
          43.461,
          45.384,
          46.739,
          45.496,
          43.966,
          44.345,
          46.184,
          45.437,
          43.678,
          44.961,
          45.552,
          49.101,
          48.05,
          50.334,
          44.98,
          46.425,
          49.335,
          50.199,
          48.498,
          47.201,
          47.639,
          46.166,
          48.837,
          49.234,
          49.949,
          49.556,
          46.224,
          48.336,
          46.118,
          45.735,
          45.871,
          49.497,
          46.238,
          47.482,
          48.539,
          48.463,
          46.478,
          45.133,
          48.296,
          49.29,
          45.485,
          44.694,
          46.865,
          48.363,
          46.966,
          47.501,
          51.973,
          48.318,
          50.024,
          50.337,
          51.194,
          48.59,
          47.73,
          47.749,
          45.617,
          49.308,
          49.833,
          50.491,
          49.538,
          50.134,
          49.309,
          46.966,
          47.802,
          47.849,
          46.389,
          46.628,
          47.615,
          49.161,
          48.542,
          48.534,
          48.282,
          47.993,
          47.511,
          44.86,
          43.32,
          45.614,
          45.498,
          47.199,
          50.677,
          47.151,
          47.33,
          48.7,
          48.092,
          48.001,
          46.852,
          46.98,
          47.262,
          46.908,
          49.871,
          46.491,
          44.833,
          44.815,
          48.55,
          46.078,
          46.787,
          48.08,
          49.297,
          46.745,
          49.175,
          48.391,
          48.194,
          49.872,
          46.731,
          48.702,
          48.044,
          46.664,
          47.754,
          48.002,
          47.675,
          46.465,
          48.567,
          50.079,
          46.561,
          45.608,
          47.809,
          46.806,
          48.074,
          46.793,
          44.432,
          47.401,
          45.777,
          45.298,
          46.204,
          45.13,
          44.566,
          43.973,
          46.997,
          47.376,
          45.997,
          47.516,
          47.909,
          51.098,
          51.811,
          51.377,
          52.754,
          49.69,
          49.825,
          49.838,
          46.047,
          46.744,
          48.133,
          48.348,
          44.467,
          49.314,
          49.373,
          48.853,
          50.604,
          47.013,
          47.134,
          47.576,
          48.879,
          46.825,
          48.997,
          48.032,
          48.565,
          51.447,
          47.2,
          48.103,
          45.287,
          48.213,
          48.519,
          50.533,
          50.694,
          51.966,
          51.001,
          49.114,
          51.566,
          44.918,
          47.119,
          48.179,
          47.962,
          47.026,
          48.4,
          48.038,
          47.612,
          49.568,
          48.16,
          45.873,
          48.394,
          49.567,
          50.514,
          49.139,
          49.622,
          45.263,
          49.56,
          50.535,
          46.709,
          48.406,
          47.609,
          50.283,
          48.531,
          47.375,
          47.398,
          45.744,
          46.817,
          47.133,
          48.138,
          48.487,
          47.446,
          47.118,
          48.797,
          49.12,
          48.64,
          49.369,
          51.168,
          48.01,
          50.714,
          52.401,
          50.045,
          48.036,
          49.462,
          45.868,
          46.93,
          46.426,
          49.427,
          48.611,
          49.917,
          49.647,
          48.865,
          47.347,
          48.712,
          47.429,
          47.754,
          47.921,
          45.37,
          45.927,
          45.583,
          48.807,
          46.949,
          45.554,
          46.224,
          47.348,
          46.733,
          47.46,
          46.442,
          47.864,
          47.064,
          46.607,
          47.77,
          47.602,
          45.967,
          48.184,
          51.343,
          48.145,
          47.86,
          47.124,
          45.103,
          44.079,
          47.336,
          45.809,
          43.847,
          44.464,
          48.238,
          47.649,
          46.866,
          46.027,
          46.045,
          42.74,
          46.138,
          50.988,
          46.127,
          47.773,
          47.775,
          48.15,
          49.262,
          47.168,
          47.967,
          46.601,
          47.427,
          49.544,
          49.987,
          49.1,
          50.405,
          46.326,
          48.696,
          48.531,
          49.009,
          46.95,
          48.988,
          48.755,
          48.9,
          48.825,
          44.397,
          49.053,
          49.681,
          46.728,
          52.091,
          48.101,
          47.27,
          46.28,
          47.543,
          46.438,
          47.614,
          47.277,
          47.901,
          49.194,
          44.127,
          48.033,
          46.407,
          54.341,
          49.601,
          45.61,
          55.527,
          49.735,
          52.24,
          49.706,
          49.751,
          46.718,
          53.722,
          55.252,
          55.82,
          50.527,
          49.314,
          53.513,
          52.721,
          48.38,
          49.204,
          47.395,
          49.111,
          50.662,
          49.186,
          48.383,
          47.996,
          48.468,
          50.04,
          48.206,
          48.148,
          47.98,
          50.586,
          48.333,
          45.578,
          46.449,
          46.541,
          48.367,
          41.993,
          46.236,
          49.195,
          48.145,
          50.703,
          45.912,
          47.187,
          48.618,
          47.821,
          46.552,
          46.131,
          45.51,
          44.878,
          44.203,
          44.248,
          44.735,
          44.515,
          45.345,
          44.296,
          44.94,
          44.408,
          46.422,
          47.534,
          48.92,
          44.916,
          44.479,
          44.838,
          48.14,
          46.741,
          46.759,
          44.756,
          48.754,
          46.038,
          46.956,
          48.28,
          48.203,
          48.439,
          49.574,
          47.086,
          46.998,
          47.853,
          52.413,
          49.448,
          47.16,
          47.893,
          45.996,
          46.966,
          49.083,
          47.898,
          49.175,
          47.313,
          47.443,
          47.202,
          48.229,
          48.013,
          49.86,
          49.142,
          47.52,
          49.294,
          48.476,
          49.091,
          45.849,
          47.621,
          49.672,
          49.999,
          50.304,
          49.74,
          48.721,
          50.186,
          53.629,
          50.528,
          44.691,
          48.1,
          47.099,
          47.138,
          47.39,
          49.582,
          47.241,
          50.475,
          45.953,
          46.543,
          46.711,
          47.476,
          49.084,
          51.469,
          49.571,
          47.688,
          49.274,
          50.343,
          47.665,
          46.2,
          46.444,
          48.846,
          48.464,
          48.233,
          49.942,
          52.156,
          50.347,
          50.026,
          48.559,
          49.677,
          50.176,
          48.919,
          50.035,
          49.033,
          50.74,
          49.458,
          48.829,
          49.16,
          46.781,
          49.354,
          47.674,
          49.102,
          48.242,
          48.557,
          48.337,
          47.502,
          48.962,
          46.831,
          43.561,
          47.133,
          42.311,
          47.569,
          46.818,
          44.012,
          42.459,
          45.669,
          42.581,
          46.632,
          45.668,
          43.168,
          44.799,
          45.163,
          46.8,
          44.452,
          45.026,
          47.304,
          47.396,
          47.762,
          45.425,
          51.018,
          50.943,
          51.323,
          52.721,
          50.359,
          51.792,
          47.02,
          51.575,
          50.757,
          47.238,
          50.575,
          48.725,
          48.863,
          49.457,
          47.97,
          44.735,
          46.341,
          42.748,
          46.308,
          47.713,
          46.85,
          47.997,
          49.778,
          47.673,
          45.932,
          47.564,
          47.924,
          47.821,
          44.011,
          45.275,
          41.555,
          43.508,
          49.104,
          44.198,
          43.353,
          43.333,
          44.898,
          44.865,
          41.474,
          41.007,
          42.118,
          41.735,
          40.675,
          43.039,
          38.97,
          39.791,
          37.684,
          40.003,
          39.56,
          41.711,
          38.485,
          36.345,
          38.677,
          39.27,
          38.212,
          40.363,
          39.319,
          38.782,
          39.915,
          39.781,
          37.828,
          38.666,
          38.915,
          40.209,
          39.667,
          40.534,
          42.778,
          42.932,
          39.211,
          37.423,
          36.6,
          38.155,
          37.919,
          37.679,
          37.859,
          40.09,
          40.555,
          38.781,
          37.595,
          39.316,
          37.326,
          38.073,
          38.875,
          38.094,
          36.233,
          38.08,
          38.317,
          39.474,
          40.907,
          37.351,
          40.645,
          38.574,
          39.134,
          37.497,
          41.765,
          39.602,
          46.599,
          47.738,
          45.659,
          48.55,
          45.074,
          43.195,
          43.442,
          42.719,
          42.545,
          42.407,
          44.349,
          47.785,
          46.921,
          43.391,
          45.024,
          44.627,
          47.004,
          47.337,
          44.245,
          44.536,
          47.604,
          45.644,
          47.745,
          47.612,
          45.077,
          46.367,
          44.638,
          44.892,
          43.407,
          44.367,
          48.139,
          46.134,
          44.806,
          47.295,
          46.526,
          43.916,
          47.786,
          46.693,
          46.395,
          44.143,
          44.282,
          45.257,
          42.005,
          46.395,
          44.732,
          46.451,
          43.679,
          44.361,
          45.726,
          49.137,
          46.669,
          45.7,
          45.768,
          43.149,
          44.13,
          45.572,
          43.175,
          43.235,
          43.149,
          42.25,
          42.686,
          41.302,
          43.474,
          45.587,
          46.121,
          43.908,
          42.147,
          41.26,
          43.521,
          44.155,
          42.734,
          42.297,
          41.265,
          42.776,
          42.103,
          42.135,
          44.604,
          40.551,
          40.267,
          41.362,
          45.097,
          46.121,
          42.382,
          45.074,
          43.226,
          40.96,
          43.615,
          40.141,
          40.468,
          44.286,
          40.563,
          41.471,
          41.449,
          41.885,
          41.751,
          39.76,
          40.745,
          45.805,
          41.644,
          41.564,
          38.883,
          40.728,
          41.194,
          39.532,
          37.05,
          42.608,
          39.66,
          38.429,
          42.037,
          41.156,
          42.042,
          41.41,
          41.77,
          42.781,
          42.657,
          44.189,
          41.825,
          42.106,
          41.337,
          44.304,
          44.241,
          42.118,
          46.819,
          47.166,
          51.824,
          49.127,
          47.267,
          47.032,
          43.874,
          46.934,
          44.147,
          47.449,
          48.218,
          42.275,
          42.774,
          47.429,
          44.566,
          44.574,
          47.826,
          49.9,
          47.298,
          51.694,
          53.224,
          48.003,
          50.359,
          45.178,
          47.556,
          50.481,
          50.918,
          51.323,
          50.29,
          48.459,
          48.528,
          45.545,
          46.524,
          43.516,
          43.648,
          45.739,
          47.135,
          48.054,
          45.833,
          44.751,
          45.488,
          45.373,
          47.39,
          47.8,
          50.486,
          50.09,
          48.695,
          48.645,
          50.49,
          49.145,
          45.282,
          45.874,
          47.436,
          48.179,
          46.174,
          48.537,
          47.607,
          50.857,
          50.68,
          49.371,
          45.509,
          45.824,
          48.949,
          46.198,
          45.158,
          46.694,
          45.65,
          47.259,
          47.482,
          45.564,
          45.49,
          47.165,
          43.848,
          45.687,
          49.467,
          46.321,
          44.103,
          45.735,
          46.232,
          43.203,
          45.415,
          42.613,
          45.916,
          44.483,
          46.082,
          45.732,
          47.507,
          44.75,
          42.209,
          42.97,
          43.416,
          42.052,
          44.044,
          44.191,
          43.499,
          41.272,
          40.885,
          38.25,
          38.577,
          41.384,
          39.359,
          40.043,
          39.244,
          38.814,
          37.907,
          40.907,
          39.58,
          37.799,
          41.818,
          38.065,
          39.179,
          41.506,
          42.35,
          43.829,
          41.436,
          44.561,
          47.762,
          47.045,
          44.596,
          46.047,
          48.705,
          48.785,
          48.482,
          48.561,
          48.459,
          49.697,
          49.559,
          48.976,
          47.663,
          51.295,
          50.052,
          52.282,
          51.899,
          50.754,
          50.635,
          48.072,
          49.941,
          49.605,
          50.526,
          48.618,
          48.793,
          48.746,
          44.878,
          45.335,
          48.606,
          46.043,
          43.925,
          46.883,
          45.165,
          44.998,
          44.991,
          45.925,
          44.948,
          45.429,
          47.336,
          47.67,
          47.652,
          48.032,
          48.349,
          51.113,
          48.364,
          49.982,
          48.721,
          49.529,
          45.426,
          44.746,
          48.673,
          46.627,
          48.332,
          54.333,
          50.069,
          50.16,
          47.813,
          48.69,
          48.231,
          45.253,
          45.238,
          45.124,
          46.519,
          48.21,
          47.853,
          49.09,
          46.397,
          46.112,
          50.393,
          48.676,
          48.984,
          48.952,
          50.833,
          50.63,
          50.014,
          47.906,
          48.153,
          46.607,
          49.675,
          47.93,
          44.687,
          47.607,
          46.228,
          48.822,
          46.755,
          47.075,
          48.504,
          51.101,
          47.856,
          49.394,
          49.139,
          45.099,
          46.333,
          45.12,
          46.221,
          50.22,
          49.521,
          47.143,
          46.473,
          46.276,
          46.395,
          46.589,
          45.513,
          47.054,
          47.061,
          47.101,
          46.406,
          49.274,
          46.924,
          51.138,
          44.953,
          49.602,
          49.033,
          50.184,
          47.093,
          44.329,
          43.824,
          41.874,
          42.551,
          41.903,
          43.025,
          43.075,
          42.081,
          44.142,
          39.95,
          40.711,
          42.97,
          43.667,
          41.674,
          43.157,
          44.126,
          43.581,
          44.592,
          43.916,
          43.01,
          41.363,
          42.294,
          44.255,
          44.968,
          45.014,
          45.889,
          43.851,
          46.142,
          45.641,
          48.246,
          49.4,
          49.123,
          48.676,
          46.193,
          48.554,
          48.932,
          45.049,
          47.56,
          46.422,
          50.096,
          54.496,
          50.738,
          52.236,
          52.664,
          48.113,
          49.299,
          50.761,
          48.659,
          50.009,
          51.893,
          51.982,
          49.624,
          50.359,
          47.141,
          51.627,
          50.357,
          47.132,
          46.326,
          46.414,
          50.343,
          49.734,
          50.309,
          47.682,
          47.094,
          47.54,
          47.745,
          48.329,
          46.254,
          46.163,
          47.359,
          46.889,
          48.773,
          45.137,
          46.663,
          49.804,
          46.611,
          49.067,
          49.691,
          48.488,
          46.444,
          46.191,
          46.43,
          48.774,
          48.719,
          48.764,
          52.739,
          49.669,
          48.948,
          48.963,
          48.16,
          48.679,
          48.69,
          49.891,
          48.167,
          45.816,
          45.078,
          42.207,
          44.154,
          42.525,
          45.497,
          46.352,
          46.294,
          46.661,
          44.835,
          44.547,
          45.752,
          43.556,
          44.358,
          46.274,
          46.929,
          43.551,
          42.662,
          43.356,
          42.553,
          44.218,
          42.321,
          42.076,
          40.4,
          43.06,
          41.731,
          42.289,
          43.081,
          42.689,
          44.451,
          45.012,
          44.137,
          45.251,
          46.134,
          44.313,
          42.758,
          44.861,
          43.26,
          44.861,
          47.024,
          47.443,
          46.426,
          46.248,
          46.159,
          43.679,
          46.232,
          46.978,
          48.678,
          49.588,
          46.61,
          47.654,
          46.479,
          45.372,
          43.17,
          45.134,
          47.055,
          46.538,
          48.215,
          47.394,
          48.563,
          48.095,
          46.398,
          44.012,
          41.978,
          44.349,
          41.507,
          40.081,
          42.496,
          39.798,
          40.106,
          40.729,
          42.662,
          41.035,
          40.504,
          42.552,
          43.826,
          42.79,
          42.591,
          44.126,
          39.92,
          40.798,
          39.403,
          37.911,
          38.564,
          39.916,
          38.182,
          36.465,
          38.156,
          35.67,
          35.178,
          33.714,
          35.381,
          29.728,
          31.927,
          30.406,
          31.323,
          30.321,
          31.51,
          29.555,
          26.493,
          27.781,
          31.727,
          30.442,
          26.766,
          26.877,
          31.996,
          26.746,
          30.581,
          26.366,
          29.123,
          30.459,
          28.16,
          28.02,
          30.989,
          29.378,
          32.879,
          34.186,
          31.305,
          34.276,
          34.481,
          35.544,
          36.165,
          35.1,
          38.102,
          41.218,
          41.311,
          39.905,
          38.466,
          39.977,
          39.847,
          36.777,
          39.75,
          40.758,
          41.393,
          42.251,
          41.723,
          42.702,
          44.753,
          41.417,
          41.577,
          41.777,
          42.027,
          42.461,
          40.502,
          42.752,
          41.379,
          42.03,
          40.824,
          43.068,
          43.35,
          46.128,
          43.082,
          40.97,
          40.647,
          41.536,
          43.933,
          44.715,
          41.053,
          41.606,
          40.392,
          39.754,
          40.849,
          41.289,
          43.01,
          40.318,
          40.458,
          41.923,
          43.469,
          41.784,
          41.486,
          42.459,
          42.476,
          40.544,
          42.59,
          41.043,
          41.139,
          43.288,
          42.959,
          42.935,
          48.348,
          49.123,
          45.729,
          46.989,
          43.667,
          46.143,
          45.463,
          44.872,
          47.144,
          46.963,
          44.944,
          45.658,
          44.672,
          46.154,
          46.29,
          46.259,
          52.194,
          53.164,
          49.409,
          50.112,
          53.214,
          48.3,
          48.017,
          50.269,
          48.026,
          46.198,
          55.346,
          47.442,
          48.539,
          51.24,
          52.908,
          49.794,
          49.567,
          50.76,
          49.843,
          46.589,
          47.677,
          46.946,
          47.805,
          50.658,
          46.503,
          46.986,
          47.661,
          47.179,
          50.48,
          45.907,
          47.712,
          47.876,
          52.585,
          49.593,
          49.093,
          47.75,
          50.267,
          46.369,
          52.313,
          48.696,
          48.372,
          48.574,
          47.984,
          49.508,
          49.829,
          49.823,
          47.942,
          49.712,
          50.529,
          46.614,
          49.997,
          50.684,
          48.198,
          46.676,
          48.279,
          48.576,
          43.96,
          48.89,
          45.313,
          46.896,
          44.799,
          47.518,
          45.503,
          48.571,
          45.977,
          48.275,
          45.302,
          45.012,
          45.991,
          45.162,
          45.192,
          48.746,
          44.161,
          47.685,
          50.278,
          48.801,
          50.519,
          50.474,
          47.997,
          51.199,
          47.382,
          44.193,
          49.059,
          48.332,
          45.424,
          48.219,
          48.63,
          47.952,
          52.14,
          53.817,
          51.144,
          50.48,
          47.181,
          48.589,
          50.445,
          51.119,
          49.066,
          51.199,
          51.303,
          50.365,
          49.081,
          45.977,
          47.379,
          52.118,
          50.503,
          47.948,
          46.519,
          47.274,
          47.652,
          51.253,
          52.729,
          52.122,
          51.981,
          51.129,
          51.409,
          50.829,
          47.549,
          49.36,
          45.29,
          46.593,
          46.69,
          48.002,
          49.086,
          50.101,
          47.741,
          45.635,
          47.7,
          46.508,
          51.64,
          46.252,
          49.27,
          47.209,
          44.967,
          47.21,
          42.45,
          42.992,
          46.035,
          45.354,
          43.161,
          44.387,
          46.619,
          47.161,
          45.805,
          47.783,
          50.025,
          50.969,
          50.843,
          45.241,
          46.571,
          48.874,
          46.486,
          48.464,
          47.45,
          50.213,
          49.184,
          48.79,
          46.631,
          49.528,
          48.953,
          48.993,
          44.932,
          47.097,
          48.936,
          47.623,
          47.317,
          46.268,
          48.722,
          50.496,
          48.192,
          49.305,
          49.272,
          47.654,
          49.088,
          51.322,
          50.374,
          49.783,
          48.884,
          46.758,
          49.46,
          49.526,
          52.229,
          51.315,
          52.665,
          50.355,
          51.063,
          48.615,
          52.881,
          50.498,
          49.863,
          52.825,
          49.389,
          49.316,
          51.283,
          50.547,
          52.744,
          53.55,
          52.429,
          46.305,
          49.501,
          46.237,
          48.199,
          45.078,
          46.49,
          43.795,
          45.634,
          44.658,
          46.243,
          45.907,
          45.783,
          44.718,
          41.173,
          45.581,
          43.657,
          44.601,
          41.855,
          42.968,
          44.001,
          41.951,
          44.656,
          42.838,
          45.074,
          46.33,
          48.723,
          45.392,
          47.236,
          48.158,
          47.011,
          49.591,
          50.399,
          47.619,
          45.765,
          45.865,
          48.121,
          48.595,
          48.388,
          50.762,
          52.522,
          50.699,
          47.569,
          50.076,
          45.098,
          45.464,
          44.274,
          43.329,
          44.99,
          41.965,
          43.797,
          44.015,
          41.678,
          43.444,
          44.401,
          43.612,
          46.6,
          44.785,
          46.873,
          49.3,
          47.895,
          47.919,
          45.659,
          49.665,
          49.169,
          49.706,
          48.694,
          47.783,
          48.775,
          47.422,
          46.602,
          45.125,
          46.296,
          46.733,
          48.783,
          46.997,
          45.464,
          50.035,
          48.922,
          49.22,
          46.899,
          45.301,
          46.219,
          47.343,
          46.667,
          49.637,
          49.622,
          53.029,
          50.044,
          52.579,
          53.205,
          51.89,
          49.166,
          51.215,
          52.246,
          49.889,
          48.834,
          50.274,
          50.377,
          52.591,
          53.243,
          50.279,
          48.533,
          46.233,
          47.996,
          49.519,
          49.46,
          51.655,
          52.596,
          55.026,
          50.524,
          50.071,
          48.308,
          49.274,
          47.518,
          46.219,
          46.133,
          48.143,
          45.096,
          45.04,
          42.094,
          45.206,
          42.23,
          43.409,
          44.359,
          47.382,
          46.403,
          43.123,
          43.616,
          41.251,
          44.142,
          41.497,
          42.918,
          39.907,
          41.368,
          41.345,
          41.306,
          40.392,
          38.954,
          45.697,
          42.751,
          44.392,
          43.094,
          43.376,
          40.134,
          40.187,
          45.25,
          45.779,
          48.875,
          47.129,
          45.789,
          44.124,
          43.114,
          43.964,
          45.989,
          47.432,
          49.136,
          47.586,
          45.339,
          44.715,
          49.465,
          47.789,
          50.544,
          51.567,
          51.122,
          48.179,
          48.32,
          49.922,
          53.15,
          51.303,
          47.778,
          51.116,
          50.218,
          48.801,
          48.138,
          50.52,
          47.993,
          50.081,
          47.54,
          49.517,
          54.066,
          54.076,
          54.232,
          51.718,
          47.617,
          47.285,
          50.946,
          47.274,
          49.276,
          48.248,
          48.295,
          49.801,
          50.193,
          46.997,
          46.111,
          47.834,
          46.889,
          45.972,
          42.467,
          43.33,
          43.588,
          43.329,
          45.998,
          43.926,
          43.563,
          42.603,
          47.098,
          42.654,
          42.1,
          38.583,
          37.999,
          33.93,
          35.755,
          35.011,
          34.123,
          35.858,
          35.811,
          32.528,
          34.267,
          34.541,
          32.519,
          30.139,
          33.347,
          32.867,
          31.107,
          29.064,
          31.719,
          30.365,
          31.632,
          27.462,
          26.718,
          26.99,
          30.324,
          34.787,
          29.764,
          30.316,
          29.683,
          30.891,
          33.044,
          30.082,
          27.067,
          30.794,
          29.999,
          28.934,
          32.802,
          33.292,
          35.782,
          35.336,
          36.697,
          40.267,
          40.102,
          40.12,
          41.549,
          39.91,
          41.325,
          40.895,
          40.232,
          39.716,
          43.252,
          40.149,
          41.354,
          41.319,
          43.737,
          39.051,
          42.872,
          43.168,
          42.86,
          41.259,
          42.407,
          44.916,
          46.461,
          42.904,
          42.604,
          43.448,
          49.336,
          46.392,
          46.812,
          45.694,
          45.796,
          45.413,
          42.37,
          44.659,
          45.712,
          44.339,
          45.444,
          48.374,
          45.436,
          46.85,
          46.085,
          45.713,
          46.367,
          44.717,
          45.838,
          49.039,
          48.604,
          48.577,
          50.058,
          49.792,
          43.741,
          42.537,
          46.753,
          44.492,
          43.011,
          44.431,
          40.362,
          43.654,
          43.337,
          41.957,
          41.226,
          43.343,
          42.61,
          41.135,
          41.276,
          42.579,
          42.55,
          43.41,
          39.429,
          40.3,
          43.507,
          42.695,
          41.102,
          41.657,
          40.872,
          42.954,
          40.57,
          42.959,
          38.82,
          40.423,
          37.756,
          36.394,
          35.565,
          32.596,
          30.706,
          28.696,
          29.374,
          27.348,
          25.209,
          24.215,
          26.255,
          24.116,
          23.578,
          24.198,
          25.462,
          22.871,
          21.165,
          23.611,
          22.02,
          25.305,
          25.108,
          25.36,
          24.83,
          25.749,
          28.239,
          27.825,
          31.689,
          32.528,
          33.324,
          33.338,
          35.442,
          35.373,
          41.692,
          37.258,
          34.866,
          39.779,
          40.627,
          42.064,
          36.889,
          40.812,
          41.549,
          43.501,
          43.335,
          40.901,
          44.136,
          44.416,
          45.206,
          43.311,
          44.556,
          45.533,
          49.145,
          48.18,
          46.262,
          46.155,
          44.238,
          47.74,
          47.702,
          49.559,
          53.348,
          48.985,
          52.335,
          49.309,
          51.186,
          51.657,
          50.49,
          53.83,
          50.33,
          48.297,
          49.549,
          49.164,
          49.08,
          48.806,
          51.096,
          49.958,
          51.216,
          49.031,
          46.527,
          48.95,
          44.225,
          44.252,
          46.509,
          45.541,
          45.23,
          44.643,
          46.089,
          46.856,
          44.981,
          44.771,
          44.568,
          43.269,
          44.631,
          44.314,
          44.093,
          42.916,
          47.914,
          43.178,
          44.492,
          46.668,
          45.027,
          46.75,
          44.128,
          44.455,
          45.648,
          46.944,
          47.913,
          47.273,
          47.364,
          47.231,
          46.849,
          46.959,
          47.499,
          46.238,
          46.941,
          45.904,
          45.996,
          47.481,
          47.881,
          46.003,
          50.957,
          51.188,
          48.394,
          48.91,
          46.833,
          52.577,
          50.344,
          48.806,
          46.589,
          50.816,
          50.453,
          50.143,
          49.493,
          50.598,
          49.964,
          50.142,
          50.654,
          43.798,
          51.082,
          45.59,
          46.272,
          48.375,
          48.781,
          47.974,
          49.911,
          50.719,
          49.769,
          53.316,
          56.237,
          51.418,
          47.079,
          48.808,
          49.296,
          50.826,
          47.365,
          47.95,
          46.579,
          48.28,
          47.735,
          52.29,
          46.919,
          46.93,
          47.09,
          47.291,
          48.951,
          46.046,
          46.432,
          51.723,
          49.807,
          48.589,
          51.453,
          49.458,
          51.118,
          50.845,
          49.687,
          49.749,
          52.489,
          49.92,
          49.783,
          51.896,
          52.551,
          51.124,
          50.97,
          50.437,
          47.495,
          50.095,
          46.633,
          49.957,
          50.48,
          49.807,
          51.485,
          50.795,
          48.204,
          49.915,
          51.699,
          47.693,
          46.882,
          50.256,
          45.263,
          45.956,
          46.083,
          43.509,
          46.883,
          45.49,
          47.204,
          53.918,
          51.076,
          50.068,
          48.868,
          33.439,
          49.879,
          48.725,
          48.457,
          52.168,
          49.776,
          48.681,
          51.736,
          46.341,
          50.101,
          52.334,
          51.809,
          49.112,
          50.347,
          48.348,
          45.908,
          49.953,
          47.502,
          49.531,
          49.967,
          47.66,
          54.86,
          49.315,
          53.811,
          54.082,
          54.18,
          50.677,
          50.414,
          49.287,
          51.614,
          50.381,
          52.776,
          50.698,
          49.827,
          51.198,
          51.805,
          49.682,
          53.305,
          53.759,
          53.145,
          50.32,
          51.452,
          53.92,
          52.765,
          52.037,
          50.786,
          50.135,
          52.066,
          51.808,
          52.02,
          52.014,
          51.603,
          52.304,
          47.676,
          46.803,
          49.112,
          50.338,
          47.196,
          50.205,
          52.95,
          51.047,
          46.684,
          48.565,
          56.063,
          54.354,
          57.946,
          57.332,
          55.445,
          54.079,
          54.138,
          50.13,
          52.592,
          52.765,
          48.653,
          49.463,
          53.466,
          60.0,
          47.569,
          55.407,
          52.419,
          50.182,
          54.989,
          53.675,
          50.735,
          47.263,
          49.74,
          49.092,
          47.8,
          49.686,
          51.843,
          48.095,
          47.837,
          50.246,
          51.127,
          51.451,
          50.47,
          48.513,
          50.989,
          51.464,
          53.218,
          55.8,
          55.71,
          55.165,
          50.787,
          50.703,
          51.194,
          53.09,
          52.57,
          52.713,
          51.566,
          60.0,
          53.7,
          53.043,
          52.656,
          54.416,
          48.855,
          50.454,
          50.321,
          49.313,
          53.503,
          51.344,
          52.43,
          52.292,
          53.55,
          54.072,
          51.934,
          49.658,
          50.481,
          53.854,
          51.795,
          49.794,
          51.763,
          46.586,
          49.022,
          50.46,
          45.508,
          48.387,
          44.042,
          48.452,
          47.531,
          42.443,
          44.102,
          39.572,
          39.661,
          37.507,
          34.627,
          36.164,
          33.749,
          35.964,
          37.041,
          32.525,
          27.964,
          31.318,
          34.893,
          25.772,
          35.114,
          32.2,
          33.142,
          35.419,
          33.332,
          34.015,
          34.275,
          31.113,
          29.557,
          38.229,
          35.798,
          36.096,
          35.755,
          39.354,
          38.654,
          39.267,
          36.818,
          32.493,
          34.964,
          40.219,
          38.329,
          37.621,
          39.952,
          37.48,
          40.329,
          36.056,
          35.948,
          38.261,
          34.545,
          34.249,
          35.308,
          33.087,
          34.592,
          29.746,
          30.195,
          31.263,
          32.099,
          30.814,
          30.565,
          30.392,
          31.672,
          31.844,
          31.766,
          33.124,
          34.174,
          34.797,
          34.602,
          32.596,
          37.497,
          37.14,
          38.236,
          41.462,
          40.097,
          42.635,
          46.276,
          42.082,
          47.074,
          43.821,
          45.223,
          48.018,
          48.883,
          52.568,
          52.734,
          48.844,
          50.509,
          51.861,
          48.827,
          50.257,
          50.468,
          49.776,
          54.355,
          53.939,
          51.865,
          53.06,
          55.973,
          55.017,
          51.29,
          49.683,
          47.225,
          45.261,
          48.072,
          51.485,
          47.286,
          48.484,
          50.598,
          49.802,
          46.464,
          48.456,
          48.413,
          47.334,
          47.879,
          42.823,
          45.926,
          46.187,
          42.772,
          41.12,
          43.588,
          43.314,
          45.785,
          47.923,
          47.107,
          48.402,
          47.573,
          48.452,
          42.619,
          42.212,
          43.218,
          45.623,
          44.031,
          45.384,
          43.898,
          46.145,
          48.287,
          43.277,
          47.382,
          47.155,
          46.672,
          41.557,
          46.115,
          45.925,
          46.815,
          43.626,
          44.415,
          47.661,
          50.538,
          52.436,
          53.171,
          53.518,
          46.657,
          47.109,
          46.314,
          45.655,
          46.736,
          44.983,
          46.42,
          44.603,
          46.127,
          50.761,
          47.711,
          48.381,
          44.035,
          46.414,
          45.818,
          49.044,
          50.896,
          51.583,
          51.683,
          57.421,
          49.826,
          52.886,
          51.324,
          50.592,
          52.46,
          56.22,
          52.246,
          54.804,
          50.742,
          52.079,
          50.115,
          51.837,
          49.111,
          49.325,
          51.79,
          52.103,
          52.417,
          51.234,
          50.638,
          47.984,
          50.074,
          48.907,
          49.631,
          49.392,
          55.204,
          55.184,
          54.36,
          55.297,
          53.562,
          51.552,
          51.094,
          51.373,
          47.81,
          49.166,
          49.229,
          48.508,
          52.04,
          48.523,
          50.29,
          48.296,
          50.777,
          47.652,
          50.809,
          47.19,
          50.164,
          47.4,
          48.06,
          50.184,
          49.871,
          49.849,
          49.739,
          46.919,
          53.566,
          53.581,
          53.966,
          51.95,
          53.739,
          53.561,
          51.736,
          50.721,
          51.305,
          54.753,
          51.416,
          50.703,
          47.593,
          49.9,
          52.557,
          51.676,
          49.285,
          45.361,
          53.727,
          51.948,
          50.51,
          51.465,
          52.809,
          51.174,
          49.89,
          49.34,
          49.25,
          50.481,
          51.776,
          52.008,
          48.825,
          52.842,
          49.494,
          48.888,
          49.715,
          47.054,
          53.181,
          51.289,
          50.058,
          46.3,
          47.372,
          47.408,
          49.967,
          47.997,
          51.32,
          48.913,
          50.722,
          52.071,
          53.147,
          52.354,
          53.128,
          55.01,
          54.705,
          53.505,
          49.297,
          53.14,
          48.174,
          48.25,
          52.948,
          54.832,
          49.884,
          46.756,
          48.438,
          46.171,
          50.556,
          48.561,
          50.515,
          50.289,
          52.583,
          53.969,
          50.354,
          49.803,
          53.656,
          51.967,
          56.137,
          53.331,
          50.154,
          49.431,
          49.305,
          50.339,
          50.041,
          46.643,
          51.101,
          52.365,
          49.139,
          50.215,
          51.336,
          54.571,
          58.4,
          55.449,
          49.908,
          52.374,
          52.015,
          50.96,
          48.089,
          47.4,
          52.024,
          48.096,
          49.259,
          45.457,
          49.974,
          53.538,
          47.778,
          51.438,
          48.079,
          46.545,
          48.033,
          48.622,
          47.104,
          48.289,
          48.525,
          44.503,
          45.018,
          48.271,
          49.47,
          42.5,
          42.96,
          48.411,
          45.701,
          46.852,
          48.042,
          48.26,
          49.396,
          50.809,
          52.028,
          48.151,
          47.523,
          48.423,
          47.049,
          45.132,
          47.17,
          45.544,
          48.434,
          45.095,
          43.538,
          49.715,
          47.011,
          47.516,
          46.403,
          50.489,
          52.476,
          50.729,
          51.656,
          52.432,
          50.771,
          48.86,
          50.439,
          50.509,
          47.356,
          47.225,
          47.784,
          50.424,
          50.455,
          49.463,
          49.902,
          58.15,
          53.677,
          52.729,
          49.149,
          50.727,
          50.859,
          50.357,
          47.186,
          47.471,
          52.569,
          54.676,
          52.243,
          48.051,
          51.981,
          51.424,
          55.195,
          51.707,
          45.632,
          47.129,
          48.96,
          48.853,
          50.379,
          52.701,
          51.089,
          51.26,
          50.972,
          49.948,
          48.672,
          51.587,
          51.412,
          51.796,
          49.038,
          51.782,
          50.26,
          55.155,
          48.899,
          47.193,
          47.39,
          51.654,
          48.003,
          48.987,
          49.965,
          48.609,
          42.957,
          39.485,
          40.816,
          42.956,
          39.856,
          40.076,
          37.221,
          42.684,
          41.268,
          39.545,
          36.863,
          38.318,
          32.702,
          39.368,
          37.773,
          38.88,
          34.518,
          32.249,
          31.196,
          33.728,
          30.772,
          33.232,
          37.307,
          36.102,
          36.92,
          40.46,
          37.618,
          37.348,
          35.764,
          39.504,
          40.91,
          40.852,
          41.529,
          42.253,
          40.859,
          42.156,
          42.379,
          39.636,
          44.702,
          45.705,
          47.015,
          46.428,
          49.637,
          46.203,
          51.6,
          50.523,
          45.492,
          51.325,
          46.04,
          46.897,
          47.75,
          43.607,
          49.524,
          44.394,
          44.248,
          46.958,
          48.791,
          47.998,
          47.018,
          50.317,
          48.888,
          47.725,
          47.184,
          49.708,
          48.762,
          48.066,
          48.648,
          51.418,
          45.825,
          44.841,
          50.456,
          50.789,
          48.547,
          49.581,
          47.423,
          49.803,
          47.606,
          45.312,
          48.681,
          49.355,
          49.848,
          50.549,
          51.312,
          51.475,
          51.08,
          48.203,
          47.585,
          47.872,
          49.52,
          50.602,
          52.004,
          51.236,
          49.002,
          49.027,
          48.501,
          52.102,
          54.045,
          56.566,
          47.573,
          49.906,
          49.987,
          52.247,
          49.271,
          52.316,
          49.604,
          49.281,
          49.132,
          48.38,
          48.881,
          53.702,
          51.289,
          52.744,
          52.69,
          51.269,
          52.205,
          48.805,
          49.791,
          51.588,
          54.929,
          52.92,
          54.288,
          52.424,
          52.191,
          50.008,
          52.534,
          52.444,
          52.951,
          54.605,
          53.386,
          51.984,
          50.403,
          49.624,
          57.944,
          52.737,
          49.555,
          53.103,
          56.306,
          52.497,
          50.218,
          49.146,
          49.74,
          47.858,
          50.1,
          49.998,
          48.221,
          45.216,
          51.087,
          53.154,
          51.62,
          50.907,
          49.374,
          51.845,
          54.158,
          47.047,
          49.232,
          47.188,
          49.992,
          49.677,
          51.158,
          55.034,
          49.737,
          50.162,
          52.175,
          50.268,
          49.148,
          52.867,
          50.524,
          55.468,
          55.708,
          55.806,
          46.947,
          49.991,
          49.672,
          48.468,
          51.047,
          50.332,
          50.275,
          50.792,
          49.985,
          47.948,
          49.426,
          51.041,
          54.158,
          49.187,
          52.264,
          48.712,
          44.492,
          50.059,
          50.217,
          47.374,
          49.509,
          51.717,
          53.661,
          51.81,
          51.78,
          51.616,
          54.407,
          51.724,
          52.476,
          53.499,
          56.64,
          53.357,
          45.804,
          47.632,
          50.465,
          52.552,
          49.965,
          52.545,
          49.906,
          47.574,
          45.635,
          48.72,
          46.822,
          49.419,
          49.764,
          53.714,
          54.065,
          54.929,
          50.015,
          53.484,
          52.493,
          53.196,
          51.026,
          52.051,
          51.512,
          53.086,
          51.803,
          51.901,
          52.535,
          50.589,
          53.071,
          49.306,
          50.758,
          47.672,
          49.419,
          50.124,
          50.865,
          50.161,
          46.764,
          44.732,
          49.672,
          47.641,
          45.628,
          46.594,
          47.065,
          45.834,
          48.947,
          49.492,
          50.984,
          49.636,
          46.986,
          47.987,
          53.064,
          48.068,
          52.775,
          51.633,
          51.186,
          50.377,
          52.073,
          52.122,
          52.997,
          52.767,
          47.682,
          52.157,
          55.373,
          52.338,
          52.905,
          48.964,
          54.09,
          49.3,
          49.691,
          52.748,
          59.692,
          53.371,
          56.397,
          55.825,
          51.473,
          52.573,
          52.499,
          52.655,
          50.039,
          48.547,
          54.229,
          52.117,
          51.407,
          55.869,
          57.603,
          52.989,
          51.505,
          55.321,
          55.641,
          55.537,
          53.99,
          49.77,
          49.967,
          56.356,
          51.201,
          51.934,
          51.066,
          50.382,
          55.28,
          54.285,
          51.467,
          55.159,
          49.531,
          54.76,
          53.194,
          49.878,
          48.858,
          48.233,
          49.671,
          52.129,
          52.095,
          50.208,
          49.178,
          47.991,
          52.616,
          52.11,
          49.733,
          47.587,
          46.807,
          47.403,
          48.363,
          55.337,
          51.836,
          46.072,
          49.507,
          48.408,
          48.86,
          48.577,
          49.282,
          53.014,
          52.809,
          51.29,
          54.063,
          47.679,
          50.362,
          47.614,
          50.722,
          53.25,
          52.965,
          56.163,
          50.765,
          48.801,
          52.141,
          51.735,
          54.509,
          46.243,
          51.387,
          44.812,
          50.879,
          48.517,
          49.206,
          48.531,
          49.451,
          50.553,
          49.805,
          51.952,
          55.163,
          46.459,
          51.545,
          51.241,
          50.839,
          50.905,
          49.62,
          47.819,
          49.86,
          48.761,
          51.338,
          49.595,
          52.622,
          50.755,
          50.092,
          45.821,
          39.533,
          48.015,
          45.064,
          45.188,
          43.041,
          46.351,
          40.887,
          41.103,
          43.99,
          41.685,
          41.21,
          42.596,
          45.121,
          41.815,
          39.862,
          40.18,
          41.303,
          41.993,
          38.331,
          40.704,
          41.357,
          40.811,
          40.472,
          44.015,
          40.355,
          39.451,
          40.479,
          43.144,
          37.964,
          42.391,
          39.909,
          45.111,
          45.146,
          43.772,
          46.267,
          47.558,
          50.388,
          49.486,
          46.028,
          44.556,
          46.005,
          44.981,
          43.911,
          43.941,
          47.61,
          48.744,
          51.954,
          50.178,
          45.255,
          46.203,
          47.952,
          45.875,
          45.534,
          45.388,
          49.416,
          43.463,
          47.728,
          48.183,
          47.147,
          49.577,
          50.371,
          54.852,
          53.336,
          55.815,
          46.104,
          51.369,
          50.465,
          46.252,
          45.413,
          48.63,
          48.677,
          47.679,
          48.265,
          51.63,
          46.412,
          51.004,
          54.65,
          50.427,
          50.597,
          50.455,
          47.964,
          49.472,
          49.176,
          50.318,
          47.232,
          46.767,
          49.113,
          51.111,
          48.811,
          50.372,
          51.644,
          48.291,
          51.576,
          50.302,
          47.732,
          44.261,
          47.313,
          51.379,
          50.078,
          46.635,
          46.71,
          47.846,
          52.036,
          53.061,
          54.079,
          48.751,
          50.133,
          50.08,
          50.118,
          48.807,
          51.657,
          47.627,
          48.395,
          45.73,
          49.478,
          45.173,
          48.473,
          49.886,
          47.095,
          48.364,
          49.562,
          49.904,
          44.973,
          43.54,
          49.173,
          49.699,
          47.734,
          46.573,
          48.154,
          42.896,
          47.956,
          46.261,
          47.466,
          46.4,
          47.066,
          49.615,
          49.43,
          47.133,
          46.609,
          47.01,
          46.088,
          45.935,
          48.568,
          49.007,
          46.958,
          50.113,
          49.283,
          49.787,
          47.343,
          46.234,
          46.329,
          49.328,
          48.107,
          49.296,
          49.62,
          49.676,
          49.396,
          49.9,
          49.819,
          47.452,
          49.24,
          51.621,
          52.814,
          52.954,
          52.824,
          54.036,
          57.101,
          50.855,
          48.654,
          49.021,
          48.143,
          50.497,
          48.639,
          49.771,
          51.883,
          48.002,
          48.237,
          52.579,
          50.723,
          50.608,
          48.894,
          51.968,
          51.252,
          50.849,
          52.92,
          45.155,
          50.629,
          47.232,
          49.366,
          52.21,
          51.222,
          48.286,
          50.37,
          47.517,
          49.055,
          47.265,
          52.642,
          53.272,
          44.697,
          48.558,
          49.734,
          50.391,
          50.79,
          50.336,
          48.986,
          48.047,
          51.695,
          48.759,
          48.474,
          47.409,
          50.252,
          45.252,
          46.691,
          49.312,
          46.46,
          48.888,
          49.407,
          47.698,
          49.798,
          49.034,
          49.573,
          46.873,
          49.423,
          45.929,
          46.827,
          49.913,
          48.768,
          50.663,
          50.225,
          47.557,
          47.207,
          47.124,
          43.719,
          47.61,
          46.971,
          49.134,
          49.85,
          45.77,
          48.752,
          48.379,
          45.828,
          47.571,
          46.846,
          49.084,
          46.983,
          52.013,
          52.755,
          48.491,
          45.333,
          49.652,
          50.511,
          50.125,
          49.24,
          50.58,
          51.71,
          47.188,
          49.278,
          50.046,
          46.183,
          50.798,
          49.229,
          48.812,
          49.696,
          47.43,
          45.694,
          51.47,
          48.805,
          48.766,
          48.086,
          49.808,
          49.826,
          48.635,
          48.886,
          46.406,
          47.718,
          48.244,
          47.168,
          46.468,
          45.856,
          44.028,
          49.626,
          46.112,
          49.207,
          45.563,
          48.704,
          52.424,
          52.06,
          47.823,
          47.47,
          49.611,
          47.167,
          47.928,
          51.476,
          48.796,
          51.212,
          49.537,
          44.199,
          47.688,
          47.762,
          48.782,
          47.781,
          48.657,
          44.06,
          49.097,
          44.685,
          53.586,
          42.993,
          46.296,
          49.494,
          47.04,
          44.531,
          46.643,
          45.558,
          46.608,
          51.458,
          53.368,
          48.944,
          45.872,
          46.624,
          48.821,
          50.085,
          44.752,
          46.636,
          47.581,
          48.627,
          48.464,
          50.218,
          46.909,
          47.688,
          45.705,
          47.737,
          48.98,
          45.668,
          47.652,
          57.469,
          47.801,
          47.998,
          47.126,
          50.975,
          45.392,
          44.691,
          44.542,
          47.922,
          46.799,
          47.444,
          41.512,
          47.002,
          45.594,
          47.487,
          51.856,
          53.082,
          50.372,
          48.272,
          46.766,
          44.403,
          45.398,
          47.808,
          45.545,
          47.066,
          44.468,
          43.182,
          44.793,
          42.449,
          45.436,
          45.498,
          40.669,
          43.387,
          39.923,
          40.669,
          39.272,
          41.387,
          38.919,
          39.667,
          37.74,
          41.271,
          37.462,
          34.439,
          40.316,
          39.602,
          40.664,
          37.564,
          38.997,
          38.337,
          37.333,
          38.623,
          42.807,
          41.945,
          37.903,
          40.118,
          38.477,
          39.813,
          38.825,
          40.326,
          38.589,
          39.98,
          38.03,
          41.632,
          40.786,
          40.614,
          48.593,
          48.232,
          47.413,
          43.43,
          46.783,
          45.811,
          43.553,
          46.893,
          45.916,
          45.39,
          47.806,
          49.84,
          50.457,
          51.489,
          57.815,
          50.612,
          51.087,
          51.823,
          53.574,
          54.059,
          51.527,
          51.295,
          50.521,
          53.838,
          51.278,
          52.382,
          55.072,
          51.898,
          56.234,
          53.564,
          49.923,
          52.256,
          49.017,
          56.697,
          39.502,
          47.373,
          47.888,
          53.467,
          45.274,
          45.327,
          51.833,
          51.185,
          47.766,
          48.458,
          49.578,
          48.585,
          47.946,
          47.338,
          44.322,
          45.568,
          45.588,
          46.543,
          47.258,
          47.452,
          49.472,
          48.343,
          43.525,
          46.88,
          47.267,
          45.911,
          47.236,
          47.796,
          45.283,
          48.138,
          50.435,
          47.658,
          46.401,
          45.085,
          46.662,
          49.455,
          47.732,
          47.438,
          48.887,
          41.273,
          45.643,
          46.071,
          42.319,
          46.748,
          44.522,
          47.371,
          45.659,
          46.563,
          45.532,
          46.596,
          46.993,
          49.322,
          49.471,
          45.776,
          47.469,
          43.603,
          46.213,
          44.142,
          49.817,
          52.661,
          51.793,
          50.064,
          48.251,
          45.933,
          47.013,
          48.466,
          49.178,
          48.675,
          48.539,
          51.385,
          51.77,
          50.229,
          49.851,
          49.695,
          50.709,
          48.716,
          50.226,
          49.324,
          47.374,
          53.685,
          49.015,
          44.491,
          47.988,
          46.696,
          47.185,
          48.052,
          46.636,
          46.93,
          47.042,
          47.923,
          47.123,
          50.703,
          49.473,
          47.832,
          47.823,
          50.711,
          50.932,
          47.818,
          51.732,
          47.168,
          49.486,
          50.795,
          47.655,
          49.962,
          50.848,
          53.553,
          51.496,
          55.045,
          55.687,
          52.714,
          48.44,
          52.554,
          52.564,
          52.07,
          54.333,
          54.025,
          50.922,
          52.176,
          49.549,
          54.741,
          50.456,
          49.521,
          49.338,
          52.685,
          54.959,
          53.024,
          50.589,
          53.194,
          51.501,
          50.041,
          54.915,
          54.919,
          50.764,
          53.829,
          52.668,
          49.624,
          54.129,
          52.03,
          50.341,
          49.624,
          54.252,
          53.384,
          53.226,
          49.038,
          52.854,
          55.416,
          55.427,
          56.111,
          52.1,
          55.627,
          53.925,
          51.279,
          55.433,
          55.576,
          56.514,
          53.567,
          51.489,
          52.624,
          48.472,
          51.268,
          51.087,
          52.047,
          58.641,
          57.535,
          57.081,
          59.845,
          58.169,
          52.064,
          50.883,
          51.158,
          51.622,
          53.537,
          54.96,
          52.943,
          53.557,
          52.411,
          52.352,
          52.861,
          55.577,
          50.391,
          51.687,
          54.458,
          55.077,
          55.586,
          52.189,
          48.682,
          50.396,
          49.46,
          48.515,
          49.066,
          52.003,
          50.209,
          50.297,
          50.205,
          53.265,
          48.368,
          49.554,
          46.931,
          50.743,
          49.005,
          51.899,
          49.878,
          49.653,
          46.051,
          49.019,
          51.312,
          55.45,
          56.214,
          54.372,
          51.836,
          50.962,
          52.903,
          53.19,
          52.879,
          50.349,
          51.286,
          53.557,
          51.118,
          54.165,
          55.949,
          54.296,
          54.008,
          52.15,
          50.941,
          50.41,
          53.59,
          52.269,
          49.622,
          55.072,
          51.806,
          51.007,
          53.014,
          54.081,
          52.013,
          48.732,
          50.818,
          51.694,
          52.881,
          50.583,
          50.462,
          50.345,
          51.965,
          53.462,
          52.498,
          49.08,
          53.201,
          50.494,
          50.839,
          49.96,
          50.656,
          50.993,
          50.539,
          53.215,
          51.796,
          51.602,
          49.384,
          52.131,
          51.415,
          51.378,
          47.79,
          48.616,
          53.503,
          51.265,
          48.047,
          50.767,
          51.369,
          50.646,
          50.884,
          48.185,
          48.406,
          49.142,
          49.41,
          48.447,
          54.39,
          50.053,
          49.77,
          51.519,
          50.95,
          52.558,
          52.279,
          52.399,
          50.861,
          54.104,
          53.608,
          54.725,
          53.291,
          54.216,
          50.169,
          47.502,
          50.382,
          49.95,
          52.316,
          51.535,
          47.896,
          51.5,
          53.572,
          52.115,
          54.176,
          53.999,
          52.657,
          53.464,
          57.808,
          53.673,
          56.057,
          52.391,
          50.664,
          51.84,
          50.091,
          56.364,
          55.599,
          59.269,
          55.878,
          53.985,
          53.592,
          51.703,
          52.542,
          50.258,
          51.049,
          47.822,
          50.512,
          51.168,
          53.479,
          51.538,
          50.481,
          49.845,
          53.192,
          49.566,
          52.784,
          55.001,
          54.141,
          50.849,
          53.035,
          49.904,
          48.478,
          53.935,
          50.536,
          49.619,
          51.958,
          47.811,
          48.881,
          48.884,
          51.847,
          51.542,
          53.653,
          52.902,
          56.487,
          51.38,
          51.933,
          52.492,
          51.649,
          56.588,
          55.508,
          57.499,
          56.803,
          54.777,
          50.977,
          51.499,
          50.203,
          53.745,
          51.51,
          56.677,
          50.277,
          55.53,
          54.752,
          55.1,
          54.78,
          54.866,
          52.011,
          53.364,
          55.969,
          53.804,
          57.115,
          54.002,
          56.406,
          54.182,
          54.842,
          52.981,
          58.392,
          55.266,
          56.16,
          55.36,
          51.6,
          52.086,
          54.769,
          51.666,
          48.256,
          51.699,
          50.695,
          51.251,
          52.241,
          50.579,
          55.222,
          48.178,
          49.914,
          60.0,
          49.308,
          50.606,
          52.751,
          51.776,
          51.697,
          53.619,
          53.252,
          48.076,
          50.63,
          49.336,
          48.258,
          50.496,
          46.495,
          46.356,
          47.327,
          46.388,
          47.233,
          50.788,
          52.804,
          48.516,
          47.338,
          48.376,
          53.766,
          57.48,
          53.484,
          48.594,
          46.848,
          46.581,
          52.119,
          48.793,
          51.305,
          46.587,
          49.124,
          51.37,
          48.991,
          47.304,
          53.662,
          55.662,
          51.195,
          51.069,
          54.248,
          53.104,
          55.107,
          55.541,
          55.66,
          55.187,
          54.366,
          55.22,
          50.204,
          53.599,
          51.318,
          52.973,
          53.335,
          54.182,
          49.4,
          53.735,
          56.731,
          55.848,
          52.645,
          50.599,
          52.328,
          55.239,
          50.36,
          46.611,
          47.956,
          56.225,
          55.516,
          52.229,
          51.578,
          50.478,
          50.127,
          49.033,
          46.709,
          44.518,
          47.353,
          49.193,
          48.853,
          47.586,
          48.802,
          48.519,
          44.478,
          48.487,
          45.289,
          46.96,
          45.241,
          44.793,
          44.818,
          46.577,
          44.077,
          47.075,
          40.569,
          44.961,
          39.337,
          44.403,
          43.45,
          43.273,
          35.996,
          41.681,
          41.899,
          43.235,
          42.264,
          42.863,
          41.205,
          39.919,
          43.883,
          43.87,
          42.975,
          41.729,
          47.79,
          50.323,
          45.208,
          46.184,
          46.074,
          46.279,
          47.598,
          49.084,
          45.325,
          45.222,
          48.456,
          48.427,
          45.191,
          47.352,
          44.643,
          46.382,
          43.486,
          49.794,
          47.708,
          46.282,
          48.189,
          48.884,
          50.1,
          49.483,
          49.863,
          48.148,
          46.724,
          48.827,
          45.34,
          51.432,
          50.364,
          47.16,
          46.994,
          47.054,
          50.709,
          48.307,
          54.673,
          50.451,
          51.051,
          55.188,
          52.654,
          50.6,
          47.548,
          49.753,
          49.351,
          49.622,
          50.084,
          49.737,
          49.797,
          51.447,
          53.104,
          52.949,
          53.03,
          49.578,
          50.401,
          56.85,
          51.072,
          51.594,
          48.247,
          47.107,
          48.227,
          50.877,
          48.282,
          46.614,
          52.246,
          53.321,
          49.016,
          48.762,
          56.631,
          48.904,
          44.338,
          48.263,
          50.341,
          56.319,
          49.996,
          46.977,
          45.956,
          48.77,
          48.464,
          49.422,
          44.865,
          43.137,
          42.91,
          46.112,
          50.135,
          45.44,
          45.898,
          47.926,
          47.155,
          45.844,
          48.457,
          46.243,
          40.444,
          44.729,
          42.258,
          51.993,
          46.171,
          47.531,
          53.725,
          48.716,
          47.091,
          46.115,
          50.356,
          49.248,
          50.821,
          48.201,
          47.379,
          54.02,
          48.936,
          52.651,
          50.112,
          48.657,
          49.61,
          51.986,
          52.808,
          49.364,
          47.865,
          49.046,
          51.786,
          52.103,
          51.732,
          52.432,
          53.75,
          52.805,
          50.844,
          49.919,
          51.189,
          49.714,
          51.671,
          52.695,
          48.066,
          47.705,
          49.977,
          50.179,
          47.228,
          51.61,
          49.273,
          46.764,
          50.916,
          50.985,
          50.265,
          48.275,
          50.009,
          49.646,
          52.076,
          52.525,
          50.606,
          52.99,
          50.533,
          50.031,
          54.634,
          53.617,
          53.963,
          56.629,
          60.0,
          54.585,
          53.634,
          50.343,
          48.689,
          54.932,
          52.999,
          54.232,
          52.39,
          49.194,
          50.311,
          51.205,
          48.524,
          53.912,
          53.947,
          49.834,
          53.103,
          53.96,
          51.991,
          54.876,
          51.748,
          52.072,
          52.87,
          52.838,
          52.403,
          51.161,
          50.427,
          49.527,
          51.077,
          51.276,
          51.082,
          55.319,
          52.633,
          53.295,
          53.01,
          53.531,
          51.766,
          53.398,
          49.387,
          55.154,
          56.117,
          47.708,
          51.911,
          54.227,
          51.369,
          51.733,
          52.488,
          52.125,
          54.227,
          47.854,
          53.32,
          53.098,
          52.953,
          55.855,
          56.48,
          51.556,
          50.02,
          51.672,
          54.412,
          51.817,
          51.359,
          48.658,
          48.494,
          50.813,
          49.168,
          54.921,
          55.213,
          59.777,
          54.524,
          52.677,
          54.85,
          54.596,
          49.528,
          53.218,
          53.758,
          55.298,
          49.849,
          53.948,
          59.545,
          52.949,
          51.107,
          53.788,
          55.619,
          53.196,
          55.971,
          55.779,
          59.661,
          60.0,
          57.094,
          54.461,
          52.783,
          53.424,
          51.508,
          49.336,
          49.748,
          51.925,
          51.728,
          50.867,
          51.19,
          53.481,
          47.863,
          49.127,
          50.351,
          51.622,
          55.267,
          52.101,
          48.335,
          46.271,
          45.077,
          52.557,
          50.046,
          44.035,
          47.259,
          44.208,
          42.81,
          46.082,
          45.388,
          40.901,
          45.462,
          41.116,
          42.32,
          40.309,
          43.458,
          47.031,
          41.139,
          41.292,
          39.74,
          43.02,
          45.337,
          45.216,
          41.999,
          47.525,
          48.059,
          45.582,
          43.747,
          48.42,
          48.467,
          45.105,
          40.103,
          43.03,
          45.172,
          44.174,
          43.53,
          43.749,
          51.083,
          49.206,
          56.236,
          44.841,
          44.328,
          44.648,
          49.111,
          45.024,
          46.293,
          47.315,
          46.532,
          46.512,
          47.047,
          47.211,
          50.811,
          52.416,
          50.709,
          46.568,
          46.75,
          49.129,
          52.18,
          47.613,
          49.153,
          48.843,
          48.579,
          47.605,
          49.287,
          47.733,
          52.659,
          53.632,
          50.172,
          50.91,
          49.396,
          48.311,
          51.766,
          51.904,
          47.802,
          44.353,
          47.331,
          44.192,
          46.478,
          46.232,
          40.98,
          44.355,
          46.193,
          44.914,
          39.46,
          35.565,
          42.709,
          38.929,
          42.295,
          41.081,
          42.041,
          35.924,
          41.283,
          38.271,
          35.283,
          37.735,
          40.609,
          38.993,
          33.705,
          24.915,
          37.061,
          32.099,
          37.768,
          39.58,
          36.152,
          37.501,
          37.632,
          39.346,
          38.754,
          41.527,
          41.514,
          41.656,
          41.307,
          46.907,
          39.95,
          41.468,
          42.44,
          44.118,
          47.875,
          47.249,
          47.741,
          46.04,
          44.798,
          48.338,
          50.957,
          49.907,
          51.693,
          51.048,
          44.477,
          50.483,
          50.026,
          47.693,
          56.135,
          52.027,
          51.462,
          49.596,
          49.601,
          54.169,
          53.999,
          53.072,
          52.416,
          50.277,
          53.189,
          52.061,
          51.401,
          51.962,
          50.612,
          50.898,
          49.313,
          50.109,
          51.381,
          53.661,
          50.554,
          52.299,
          52.023,
          53.428,
          52.204,
          51.376,
          55.796,
          54.268,
          52.646,
          56.986,
          50.128,
          49.609,
          46.707,
          56.287,
          50.335,
          55.173,
          52.556,
          53.268,
          49.659,
          50.806,
          57.8,
          52.501,
          51.662,
          53.294,
          51.317,
          52.09,
          53.063,
          50.714,
          54.934,
          52.739,
          50.81,
          53.596,
          54.621,
          52.487,
          47.721,
          56.113,
          59.284,
          54.16,
          45.575,
          49.26,
          50.487,
          52.049,
          54.137,
          56.08,
          49.905,
          52.605,
          51.163,
          52.491,
          49.522,
          54.696,
          53.704,
          54.29,
          49.089,
          55.481,
          51.036,
          51.945,
          52.19,
          54.299,
          51.38,
          52.394,
          56.119,
          54.768,
          57.702,
          60.0,
          57.092,
          53.685,
          58.134,
          57.364,
          54.102,
          53.11,
          56.048,
          54.874,
          57.763,
          54.348,
          56.475,
          51.825,
          54.915,
          51.579,
          53.905,
          53.207,
          47.066,
          52.545,
          52.252,
          52.576,
          52.933,
          50.134,
          47.669,
          51.57,
          56.604,
          52.401,
          55.065,
          53.117,
          54.791,
          50.412,
          55.226,
          58.583,
          55.611,
          59.37,
          55.474,
          48.394,
          44.264,
          53.466,
          51.379,
          51.158,
          53.946,
          47.1,
          53.245,
          52.66,
          46.486,
          50.736,
          51.531,
          50.179,
          48.041,
          47.264,
          47.812,
          46.414,
          49.082,
          50.604,
          50.013,
          52.335,
          52.136,
          55.976,
          54.463,
          50.538,
          53.085,
          50.295,
          48.305,
          51.853,
          53.317,
          53.286,
          48.735,
          54.448,
          49.525,
          50.619,
          52.977,
          54.349,
          55.55,
          48.294,
          52.988,
          51.307,
          49.004,
          52.352,
          51.568,
          55.225,
          53.84,
          54.484,
          58.106,
          59.401,
          51.724,
          46.391,
          52.501,
          48.568,
          45.399,
          48.431,
          43.609,
          56.834,
          50.998,
          58.142,
          51.368,
          52.837,
          54.358,
          42.096,
          50.16,
          52.187,
          53.059,
          55.537,
          49.951,
          53.237,
          55.042,
          53.619,
          54.953,
          52.601,
          52.249,
          54.801,
          58.051,
          52.355,
          55.559,
          58.06,
          53.871,
          53.053,
          52.448,
          57.368,
          54.845,
          51.489,
          53.563,
          57.291,
          55.799,
          54.91,
          51.526,
          56.792,
          46.442,
          50.055,
          48.657,
          49.981,
          51.345,
          54.794,
          52.063,
          52.866,
          49.894,
          48.293,
          49.549,
          47.217,
          46.563,
          46.567,
          46.363,
          45.734,
          39.771,
          39.24,
          36.162,
          39.014,
          41.713,
          36.764,
          30.721,
          27.888,
          26.678,
          29.117,
          29.728,
          30.387,
          32.07,
          32.389,
          35.115,
          36.147,
          35.465,
          34.138,
          33.526,
          34.587,
          31.346,
          33.491,
          35.652,
          34.771,
          39.71,
          35.589,
          39.607,
          39.68,
          47.704,
          42.572,
          38.562,
          37.294,
          40.58,
          44.669,
          41.182,
          34.582,
          42.039,
          42.077,
          38.292,
          40.685,
          39.312,
          41.202,
          39.276,
          41.856,
          40.6,
          39.702,
          41.84,
          42.716,
          42.134,
          38.485,
          40.103,
          44.88,
          42.009,
          40.138,
          43.472,
          43.197,
          45.094,
          42.814,
          42.3,
          43.686,
          44.725,
          44.477,
          47.417,
          44.788,
          51.179,
          49.099,
          50.114,
          43.259,
          44.716,
          41.698,
          45.099,
          44.424,
          44.826,
          45.387,
          46.849,
          49.443,
          46.732,
          47.834,
          50.399,
          45.998,
          40.92,
          49.116,
          52.5,
          55.082,
          53.79,
          50.05,
          51.725,
          54.321,
          49.746,
          49.407,
          47.711,
          47.7,
          40.923,
          42.36,
          43.95,
          47.074,
          49.156,
          49.915,
          47.754,
          48.498,
          52.834,
          47.054,
          46.697,
          50.233,
          48.209,
          55.29,
          52.549,
          50.871,
          53.755,
          49.827,
          49.406,
          52.01,
          48.674,
          57.647,
          46.217,
          41.505,
          48.688,
          44.09,
          43.608,
          48.369,
          47.253,
          53.797,
          52.775,
          50.749,
          45.648,
          45.909,
          44.608,
          46.396,
          43.418,
          45.579,
          43.024,
          44.33,
          38.977,
          42.769,
          46.047,
          50.508,
          42.697,
          44.226,
          48.838,
          45.114,
          42.904,
          52.659,
          48.819,
          46.235,
          46.741,
          49.171,
          50.244,
          45.476,
          51.796,
          53.882,
          53.453,
          46.89,
          50.098,
          47.87,
          45.765,
          48.826,
          47.85,
          53.288,
          52.328,
          44.376,
          48.025,
          47.812,
          48.217,
          52.064,
          49.815,
          49.421,
          49.977,
          50.23,
          49.397,
          45.529,
          44.781,
          46.351,
          43.072,
          48.138,
          48.514,
          47.733,
          49.896,
          46.547,
          43.583,
          40.078,
          41.153,
          40.514,
          40.888,
          44.154,
          43.677,
          47.87,
          45.086,
          42.98,
          42.606,
          51.026,
          47.526,
          47.986,
          47.648,
          48.062,
          46.28,
          43.545,
          44.115,
          45.756,
          41.144,
          43.569,
          43.361,
          46.492,
          41.91,
          41.658,
          49.436,
          51.782,
          52.355,
          52.823,
          52.28,
          50.557,
          52.492,
          54.901,
          46.364,
          48.731,
          44.493,
          44.445,
          46.244,
          47.447,
          47.971,
          52.204,
          50.512,
          54.285,
          59.274,
          60.0,
          60.0,
          54.375,
          53.196,
          45.999,
          52.561,
          60.0,
          60.0,
          50.958,
          59.332,
          59.525,
          60.0,
          59.507,
          57.701,
          55.454,
          55.93,
          56.646,
          55.642,
          54.096,
          50.904,
          50.17,
          49.234,
          56.405,
          54.419,
          59.54,
          55.789,
          51.914,
          50.154,
          48.059,
          47.391,
          49.488,
          49.485,
          47.994,
          47.169,
          45.738,
          47.256,
          47.766,
          49.749,
          48.946,
          48.377,
          47.665,
          48.441,
          51.756,
          49.573,
          51.973,
          49.886,
          49.882,
          54.291,
          56.658,
          54.178,
          55.392,
          57.055,
          54.23,
          54.375,
          60.0,
          54.369,
          53.984,
          60.0,
          58.469,
          55.49,
          59.44,
          60.0,
          59.317,
          60.0,
          59.397,
          57.124,
          60.0,
          60.0,
          60.0,
          58.278,
          59.64,
          60.0,
          59.634,
          59.985,
          60.0,
          60.0,
          60.0,
          60.0,
          60.0,
          60.0,
          60.0,
          59.07,
          60.0,
          60.0,
          60.0,
          57.492,
          59.316,
          58.75,
          57.812,
          59.091,
          59.841,
          60.0,
          57.451,
          55.768,
          60.0,
          58.935,
          55.639,
          58.911,
          60.0,
          54.065,
          57.136,
          57.516,
          60.0,
          58.317,
          55.822,
          58.512,
          56.594,
          57.31,
          60.0,
          54.116,
          53.876,
          50.694,
          55.846,
          54.304,
          55.119,
          55.399,
          54.777,
          56.032,
          56.752,
          58.144,
          60.0,
          57.501,
          56.429,
          57.2,
          57.198,
          60.0,
          59.503,
          59.492,
          57.789,
          56.946,
          57.905,
          57.436,
          59.374,
          60.0,
          60.0,
          60.0,
          60.0,
          60.0,
          60.0,
          60.0,
          59.094,
          60.0,
          56.81,
          58.699,
          58.853,
          57.456,
          55.685,
          57.399,
          52.438,
          57.522,
          53.473,
          55.638,
          53.057,
          53.379,
          60.0,
          60.0,
          60.0,
          60.0,
          58.305,
          60.0,
          60.0,
          60.0,
          59.06,
          58.677,
          60.0,
          57.156,
          57.147,
          59.747,
          56.195,
          54.032,
          56.732,
          55.032,
          59.374,
          54.876,
          52.521,
          56.831,
          60.0,
          60.0,
          60.0,
          56.763,
          58.01,
          56.15,
          58.863,
          54.318,
          57.421,
          56.951,
          60.0,
          58.696,
          59.359,
          57.797,
          58.281,
          52.576,
          57.761,
          57.091,
          59.813,
          53.066,
          53.801,
          60.0,
          54.87,
          56.194,
          56.504,
          54.111,
          52.942,
          55.118,
          55.29,
          52.386,
          52.844,
          54.507,
          59.558,
          56.851,
          58.096,
          60.0,
          60.0,
          60.0,
          57.175,
          60.0,
          60.0,
          58.508,
          60.0,
          60.0,
          59.811,
          59.064,
          57.601,
          56.805,
          60.0,
          59.541,
          59.436,
          58.084,
          60.0,
          60.0,
          57.915,
          60.0,
          60.0,
          59.369,
          60.0,
          60.0,
          60.0,
          58.124,
          60.0,
          60.0,
          60.0,
          60.0,
          60.0,
          60.0,
          60.0,
          60.0,
          60.0,
          60.0,
          60.0,
          60.0,
          60.0,
          60.0,
          60.0,
          60.0,
          58.221,
          60.0,
          58.96,
          59.059,
          56.221,
          59.152,
          58.077,
          57.22,
          54.787,
          53.832,
          53.751,
          54.438,
          51.847,
          52.998,
          51.295,
          51.748,
          50.598,
          48.827,
          50.399,
          50.112,
          52.354,
          50.678,
          52.057,
          53.533,
          50.666,
          46.404,
          49.26,
          44.931,
          48.678,
          48.935,
          43.057,
          55.146,
          41.987,
          56.689,
          55.494,
          51.427,
          46.51,
          54.795,
          54.413,
          60.0,
          60.0,
          56.035,
          56.845,
          57.791,
          57.802,
          57.553,
          56.509,
          58.208,
          60.0,
          55.609,
          54.408,
          57.148,
          59.211,
          60.0,
          60.0,
          59.942,
          60.0,
          58.922,
          60.0,
          60.0,
          60.0,
          60.0,
          60.0,
          60.0,
          60.0,
          60.0,
          60.0,
          60.0,
          60.0,
          59.637,
          60.0,
          60.0,
          60.0,
          60.0,
          60.0,
          60.0,
          60.0,
          60.0,
          60.0,
          60.0,
          60.0,
          60.0,
          60.0,
          60.0,
          60.0,
          60.0,
          60.0,
          60.0,
          60.0,
          60.0,
          60.0,
          60.0,
          60.0,
          60.0,
          60.0,
          60.0,
          59.199,
          60.0,
          60.0,
          60.0,
          60.0,
          60.0,
          60.0,
          60.0,
          60.0,
          60.0,
          60.0,
          60.0,
          57.439,
          58.77,
          58.009,
          58.556,
          60.0,
          60.0,
          60.0,
          60.0,
          60.0,
          56.997,
          59.691,
          57.944,
          58.141,
          59.609,
          58.432,
          60.0,
          58.733,
          57.012,
          57.997,
          60.0,
          59.916,
          59.166,
          57.876,
          59.372,
          60.0,
          60.0,
          60.0,
          60.0,
          60.0,
          60.0,
          60.0,
          60.0,
          60.0,
          60.0,
          60.0,
          60.0,
          60.0,
          60.0,
          57.587,
          58.438,
          58.097,
          57.869,
          59.002,
          60.0,
          60.0,
          60.0,
          57.286,
          54.85,
          57.2,
          54.205,
          55.736,
          60.0,
          52.271,
          50.61,
          55.171,
          54.889,
          56.846,
          51.186,
          54.886,
          56.305,
          60.0,
          60.0,
          58.816,
          55.05,
          54.803,
          51.878,
          50.835,
          53.514,
          56.994,
          55.017,
          53.855,
          50.463,
          47.347,
          52.442,
          53.435,
          50.542,
          48.315,
          48.006,
          49.728,
          45.927,
          41.453,
          41.332,
          35.275,
          30.174,
          24.425,
          21.079,
          19.701,
          24.524,
          28.127,
          36.411,
          32.01,
          29.62,
          30.508,
          32.031,
          36.223,
          29.949,
          24.53,
          25.104,
          25.794,
          26.697,
          27.649,
          21.494,
          22.611,
          18.483,
          10.581,
          13.925,
          16.198,
          14.328,
          18.165,
          17.011,
          20.434,
          17.096,
          17.899,
          11.795,
          14.468,
          15.962,
          15.844,
          16.624,
          12.341,
          18.322,
          12.593,
          13.643,
          11.849,
          12.408,
          18.632,
          15.285,
          14.195,
          13.968,
          11.277,
          16.369,
          10.989,
          12.481,
          12.208,
          12.643,
          11.552,
          14.591,
          14.771,
          13.425,
          16.613,
          21.472,
          15.61,
          21.934,
          13.615,
          17.773,
          14.023,
          15.258,
          16.006,
          18.539,
          16.192,
          15.051,
          22.498,
          15.559,
          18.231,
          24.44,
          17.488,
          23.59,
          20.073,
          28.656,
          22.457,
          27.753,
          20.646,
          32.793,
          22.757,
          27.961,
          25.198,
          26.755,
          25.795,
          26.996,
          30.289,
          29.455,
          25.127,
          24.378,
          30.669,
          22.446,
          34.192,
          29.517,
          28.598,
          25.082,
          27.081,
          19.96,
          31.08,
          20.854,
          20.756,
          26.171,
          20.772,
          26.793,
          25.784,
          25.98,
          21.766,
          30.658,
          26.608,
          25.494,
          28.849,
          26.777,
          27.329,
          26.613,
          19.784,
          26.906,
          19.528,
          24.869,
          18.9,
          17.26,
          21.214,
          21.411,
          15.494,
          22.13,
          21.445,
          14.203,
          15.217,
          21.053,
          23.368,
          17.534,
          20.688,
          25.075,
          22.084,
          27.714,
          21.687,
          19.214,
          29.22,
          19.484,
          27.305,
          26.669,
          20.705,
          24.977,
          22.256,
          26.016,
          21.082,
          29.148,
          25.839,
          22.892,
          27.774,
          25.514,
          25.197,
          28.579,
          24.374,
          27.828,
          22.08,
          32.063,
          20.151,
          27.983,
          23.812,
          21.5,
          28.489,
          25.47,
          20.989,
          29.703,
          25.252,
          21.755,
          27.482,
          21.319,
          30.649,
          24.727,
          31.432,
          24.592,
          21.774,
          25.654,
          17.765,
          27.678,
          21.589,
          19.386,
          31.369,
          21.681,
          25.729,
          18.24,
          26.961,
          25.862,
          18.007,
          22.625,
          17.452,
          60.0
        ],
        "ms1_ret": [
          0.002846983,
          0.010609467,
          0.016792801,
          0.023080368,
          0.029630318,
          0.035703384,
          0.042292816,
          0.048297102,
          0.054936583,
          0.061278302,
          0.067436603,
          0.073947019,
          0.080284519,
          0.086622034,
          0.092961616,
          0.0993033,
          0.1056408,
          0.11198665,
          0.1183304,
          0.12467627,
          0.13101377,
          0.13732213,
          0.14369502,
          0.15003252,
          0.1562471,
          0.1627096,
          0.16904918,
          0.1753867,
          0.18172837,
          0.18806592,
          0.1944055,
          0.2007451,
          0.20708463,
          0.21342423,
          0.219768,
          0.22611175,
          0.2324555,
          0.23879508,
          0.24513468,
          0.25120143,
          0.25778888,
          0.2641285,
          0.2704701,
          0.27680552,
          0.28314303,
          0.28948055,
          0.29579513,
          0.3020889,
          0.30852224,
          0.31485977,
          0.32119312,
          0.32740768,
          0.33363273,
          0.33992447,
          0.34745985,
          0.35359743,
          0.37289747,
          0.38771197,
          0.40249732,
          0.41427657,
          0.4205037,
          0.4322599,
          0.4454974,
          0.45174334,
          0.45898492,
          0.47077459,
          0.47705155,
          0.48434333,
          0.49311615,
          0.499385,
          0.50589757,
          0.51220787,
          0.52023495,
          0.526483,
          0.5367496,
          0.54298722,
          0.55474749,
          0.56100383,
          0.57572664,
          0.58898303,
          0.59511217,
          0.60690595,
          0.61305585,
          0.62476427,
          0.6317996,
          0.644406,
          0.65407464,
          0.66041853,
          0.66644134,
          0.67246013,
          0.67848314,
          0.68450189,
          0.69052259,
          0.69654352,
          0.70256442,
          0.70858737,
          0.71460803,
          0.72062885,
          0.72665192,
          0.73267472,
          0.73869768,
          0.74600803,
          0.75234765,
          0.75836648,
          0.76438932,
          0.77040807,
          0.77643105,
          0.78244978,
          0.78847285,
          0.7944935,
          0.80051649,
          0.80653522,
          0.81255828,
          0.818579,
          0.82459775,
          0.83062075,
          0.83663945,
          0.8426665,
          0.84868733,
          0.85471034,
          0.86073737,
          0.86675818,
          0.87277905,
          0.8788,
          0.88482083,
          0.89084153,
          0.89686247,
          0.90288329,
          0.90890837,
          0.9149312,
          0.92095625,
          0.92698122,
          0.9330042,
          0.93903542,
          0.9450542,
          0.9510749,
          0.9570999,
          0.96312288,
          0.96914795,
          0.97517092,
          0.9811958,
          0.98721882,
          0.99324372,
          0.99926262,
          1.0052854,
          1.0113105,
          1.0173418,
          1.023371,
          1.0294,
          1.0354313,
          1.0414544,
          1.0474835,
          1.0529106,
          1.0582731,
          1.0775605,
          1.0848586,
          1.1041793,
          1.1148022,
          1.1272605,
          1.133696,
          1.1454501,
          1.1518876,
          1.1579106,
          1.1639439,
          1.169971,
          1.1750897,
          1.1809461,
          1.1933107,
          1.1999106,
          1.2062522,
          1.2125981,
          1.2189356,
          1.2252773,
          1.2316252,
          1.2379627,
          1.2442981,
          1.2506398,
          1.2569773,
          1.263321,
          1.2696585,
          1.2759981,
          1.2823336,
          1.2886669,
          1.2950024,
          1.3013378,
          1.3076753,
          1.314019,
          1.3203586,
          1.3266982,
          1.3330378,
          1.3393877,
          1.3457253,
          1.3520669,
          1.3583982,
          1.3647357,
          1.3710753,
          1.3774128,
          1.3837482,
          1.3900816,
          1.396417,
          1.4027524,
          1.4090816,
          1.4154191,
          1.4217587,
          1.4281046,
          1.4344379,
          1.4407795,
          1.4471191,
          1.4534608,
          1.4597962,
          1.4661358,
          1.4724691,
          1.4788066,
          1.4851421,
          1.4914796,
          1.4978129,
          1.5041463,
          1.5104838,
          1.5168192,
          1.5231546,
          1.5294963,
          1.5358338,
          1.5421671,
          1.5485046,
          1.5548442,
          1.5611838,
          1.5675213,
          1.5738588,
          1.5801963,
          1.5865338,
          1.5928734,
          1.599213,
          1.6055484,
          1.6118839,
          1.6182193,
          1.6245547,
          1.6308943,
          1.637236,
          1.6435756,
          1.649911,
          1.6562464,
          1.6625881,
          1.6689297,
          1.6752652,
          1.6816068,
          1.6879485,
          1.694286,
          1.7006235,
          1.706961,
          1.7132944,
          1.7196298,
          1.725959,
          1.7322986,
          1.7386382,
          1.744984,
          1.7513195,
          1.7576549,
          1.7639965,
          1.7703423,
          1.7766798,
          1.7830174,
          1.7893528,
          1.7956903,
          1.8020299,
          1.8083674,
          1.8147112,
          1.8210445,
          1.8273778,
          1.8337112,
          1.8400445,
          1.8463861,
          1.8527216,
          1.8590591,
          1.8653945,
          1.8717279,
          1.8780696,
          1.8844071,
          1.8907445,
          1.897082,
          1.9034258,
          1.9097695,
          1.9161217,
          1.9224529,
          1.9287966,
          1.93513,
          1.9414717,
          1.9478009,
          1.9541404,
          1.96048,
          1.9668133,
          1.9731509,
          1.9794925,
          1.9858238,
          1.9921655,
          1.9985072,
          2.0048509,
          2.0111864,
          2.0175301,
          2.0238676,
          2.0302072,
          2.0365426,
          2.0428759,
          2.0492113,
          2.0555468,
          2.0618864,
          2.0682218,
          2.0745572,
          2.0808926,
          2.087228,
          2.0935739,
          2.0999114,
          2.106251,
          2.1125927,
          2.1189302,
          2.1252677,
          2.1316073,
          2.1379511,
          2.1442906,
          2.1506281,
          2.1569635,
          2.163301,
          2.1696427,
          2.1759823,
          2.1823177,
          2.1886553,
          2.1949928,
          2.2013345,
          2.207674,
          2.2140136,
          2.2203553,
          2.2266948,
          2.2330386,
          2.2393761,
          2.2457178,
          2.2520553,
          2.2583887,
          2.2647262,
          2.2710615,
          2.2774053,
          2.2837407,
          2.2900782,
          2.2964137,
          2.3027491,
          2.3090887,
          2.3154283,
          2.3217637,
          2.3281012,
          2.3344408,
          2.3407804,
          2.34712,
          2.3534637,
          2.3598012,
          2.366145,
          2.3724804,
          2.3788221,
          2.3851596,
          2.3915055,
          2.3978388,
          2.4041742,
          2.4105117,
          2.4168492,
          2.4231908,
          2.4295284,
          2.43587,
          2.4422117,
          2.4485534,
          2.4548951,
          2.4612326,
          2.4675742,
          2.4739034,
          2.4802367,
          2.4865742,
          2.4929201,
          2.4992597,
          2.5055972,
          2.5119326,
          2.5182681,
          2.5246056,
          2.5309472,
          2.5372806,
          2.5436222,
          2.5499597,
          2.5562993,
          2.5626389,
          2.5689785,
          2.5753161,
          2.5816494,
          2.5879869,
          2.5943264,
          2.6006806,
          2.6070181,
          2.6133556,
          2.619689,
          2.6260223,
          2.6323598,
          2.6386973,
          2.6450349,
          2.6513765,
          2.6577161,
          2.6640619,
          2.6703994,
          2.6767453,
          2.6830848,
          2.6894224,
          2.6957661,
          2.7021016,
          2.7084412,
          2.7147787,
          2.721114,
          2.7274474,
          2.7337807,
          2.7401182,
          2.7464578,
          2.7527933,
          2.7591308,
          2.7654725,
          2.7718162,
          2.7781537,
          2.7844954,
          2.7908329,
          2.7971641,
          2.8034016,
          2.8098329,
          2.8161767,
          2.8225162,
          2.8288538,
          2.8351892,
          2.8415288,
          2.8478683,
          2.8542142,
          2.8605538,
          2.8668975,
          2.8732308,
          2.8795725,
          2.8859121,
          2.8922455,
          2.8985872,
          2.9049247,
          2.911258,
          2.9175976,
          2.9239372,
          2.9302851,
          2.9366163,
          2.9429497,
          2.949283,
          2.9556247,
          2.9619581,
          2.9683018,
          2.9746435,
          2.9809851,
          2.9873247,
          2.9936622,
          2.9999956,
          3.0063372,
          3.0126747,
          3.0190101,
          3.0253456,
          3.0315977,
          3.0378789,
          3.0439998,
          3.0501706,
          3.0563206,
          3.0624811,
          3.0719998,
          3.0781645,
          3.0860582,
          3.0922686,
          3.0995165,
          3.1057165,
          3.1144269,
          3.1206269,
          3.1322936,
          3.1384915,
          3.1502249,
          3.1565479,
          3.1668812,
          3.1731583,
          3.1793625,
          3.1875083,
          3.1938104,
          3.2000645,
          3.2070667,
          3.2134416,
          3.2196958,
          3.2260749,
          3.2324062,
          3.2387396,
          3.2450063,
          3.2554729,
          3.2748354,
          3.2948042,
          3.3059001,
          3.3140063,
          3.3203938,
          3.3264209,
          3.3324502,
          3.3384751,
          3.3444418,
          3.3504729,
          3.3564648,
          3.3624418,
          3.3683938,
          3.374423,
          3.3804502,
          3.3864731,
          3.3924938,
          3.3985148,
          3.4045356,
          3.4105565,
          3.4165772,
          3.4225981,
          3.4286211,
          3.4346419,
          3.4406648,
          3.4466856,
          3.4527065,
          3.4587272,
          3.4647481,
          3.470769,
          3.476792,
          3.4828126,
          3.4888356,
          3.4948565,
          3.5008774,
          3.5068981,
          3.512919,
          3.5189524,
          3.5249753,
          3.5310002,
          3.5370253,
          3.5430502,
          3.5490774,
          3.5551002,
          3.5611253,
          3.567146,
          3.5731671,
          3.5791898,
          3.5852108,
          3.5912294,
          3.5972483,
          3.6032711,
          3.609294,
          3.615315,
          3.6213357,
          3.6273545,
          3.6333774,
          3.6393983,
          3.6454191,
          3.6514378,
          3.6574608,
          3.6634817,
          3.6695003,
          3.6755233,
          3.6815441,
          3.687565,
          3.6935858,
          3.6996066,
          3.7056401,
          3.7116629,
          3.7176858,
          3.7237088,
          3.7297296,
          3.7357504,
          3.7417712,
          3.74779,
          3.753813,
          3.7598338,
          3.7658546,
          3.7718775,
          3.7778963,
          3.7839193,
          3.7899401,
          3.795961,
          3.801988,
          3.8080131,
          3.8140379,
          3.820061,
          3.8260818,
          3.8321026,
          3.8381213,
          3.8441422,
          3.8501652,
          3.8561859,
          3.8622089,
          3.8682277,
          3.8742486,
          3.8802714,
          3.8862922,
          3.8923214,
          3.8983423,
          3.9043714,
          3.9103944,
          3.9164152,
          3.9224361,
          3.9284568,
          3.9344756,
          3.9404966,
          3.9465236,
          3.9525485,
          3.9585694,
          3.9645882,
          3.970609,
          3.9766319,
          3.9826507,
          3.9886737,
          3.9946924,
          4.0007132,
          4.0067362,
          4.012757,
          4.0187777,
          4.0247965,
          4.0308195,
          4.0368404,
          4.0428611,
          4.048882,
          4.0549029,
          4.0609237,
          4.0669465,
          4.0729654,
          4.0789883,
          4.0850092,
          4.091034,
          4.0970633,
          4.1030842,
          4.1091071,
          4.1151362,
          4.1211612,
          4.1271842,
          4.133205,
          4.1392258,
          4.1452467,
          4.1512674,
          4.1572905,
          4.1633092,
          4.1693321,
          4.1753551,
          4.1813758,
          4.1873946,
          4.1934175,
          4.1994363,
          4.2054571,
          4.2114758,
          4.2174988,
          4.2235217,
          4.2295425,
          4.2355634,
          4.2415843,
          4.2476071,
          4.253628,
          4.2596488,
          4.2656697,
          4.2716905,
          4.2777134,
          4.2837425,
          4.2897635,
          4.2957822,
          4.3018051,
          4.3078239,
          4.3138447,
          4.3198677,
          4.3258884,
          4.3319094,
          4.339253,
          4.3455989,
          4.3516219,
          4.3576405,
          4.3636594,
          4.3696802,
          4.3757032,
          4.3817239,
          4.387751,
          4.3937719,
          4.3997949,
          4.4058156,
          4.4118344,
          4.4178574,
          4.4238761,
          4.4298969,
          4.4359198,
          4.4419428,
          4.4479636,
          4.4539844,
          4.4600053,
          4.4660262,
          4.4720489,
          4.4780699,
          4.4840907,
          4.4901137,
          4.4961344,
          4.5021553,
          4.5081741,
          4.5141949,
          4.5202178,
          4.5262366,
          4.5322596,
          4.5382803,
          4.5442991,
          4.550322,
          4.5563429,
          4.5623637,
          4.5683928,
          4.5744137,
          4.5804388,
          4.5864679,
          4.5924908,
          4.5985096,
          4.6045305,
          4.6105513,
          4.6165741,
          4.6225951,
          4.6286179,
          4.6346368,
          4.6406596,
          4.6466784,
          4.6527013,
          4.6587222,
          4.6647429,
          4.6707638,
          4.6767868,
          4.6828096,
          4.6888305,
          4.6948554,
          4.7008826,
          4.7069096,
          4.7129305,
          4.7189514,
          4.7249723,
          4.730993,
          4.7370159,
          4.7430348,
          4.7490618,
          4.7550826,
          4.7611056,
          4.7671327,
          4.7731556,
          4.7791763,
          4.7851952,
          4.7912161,
          4.797239,
          4.8032618,
          4.8092827,
          4.8153057,
          4.8213244,
          4.8273472,
          4.8333661,
          4.8393869,
          4.8454099,
          4.8514285,
          4.8574515,
          4.8634745,
          4.8694952,
          4.8755202,
          4.8815474,
          4.8875787,
          4.8936056,
          4.8996286,
          4.9056516,
          4.9116703,
          4.9176911,
          4.923714,
          4.9297349,
          4.9357556,
          4.9417786,
          4.9478015,
          4.9538244,
          4.9598453,
          4.9658682,
          4.9718869,
          4.97791,
          4.9839328,
          4.9899537,
          4.9959745,
          5.0019975,
          5.0080161,
          5.014037,
          5.02006,
          5.0260808,
          5.0321037,
          5.0381224,
          5.0441455,
          5.0501662,
          5.056187,
          5.06221,
          5.0682371,
          5.0742579,
          5.0802808,
          5.0863016,
          5.0923267,
          5.0983517,
          5.1043808,
          5.1104017,
          5.1164267,
          5.1224497,
          5.1284746,
          5.1345122,
          5.140533,
          5.1465539,
          5.1525746,
          5.1585954,
          5.1646163,
          5.1706373,
          5.176658,
          5.1826788,
          5.1886976,
          5.1947165,
          5.2007371,
          5.2067602,
          5.212781,
          5.2188038,
          5.2248226,
          5.2308456,
          5.2368184,
          5.2428456,
          5.2488748,
          5.2548976,
          5.2609207,
          5.2669414,
          5.2729643,
          5.2789851,
          5.2850061,
          5.2910247,
          5.2970457,
          5.3030665,
          5.3090874,
          5.315106,
          5.321129,
          5.3271519,
          5.3331728,
          5.3391936,
          5.3452165,
          5.3512353,
          5.3572561,
          5.3632769,
          5.3692977,
          5.3753187,
          5.3813394,
          5.3873624,
          5.3933853,
          5.3994062,
          5.405427,
          5.4114457,
          5.4174666,
          5.4234896,
          5.4295103,
          5.4355332,
          5.441552,
          5.4475729,
          5.4535937,
          5.4596145,
          5.4656354,
          5.4716562,
          5.4776791,
          5.4837,
          5.489723,
          5.4957437,
          5.5017624,
          5.5077833,
          5.5138063,
          5.5198292,
          5.52585,
          5.531875,
          5.5378958,
          5.5439146,
          5.5499375,
          5.5559584,
          5.5619772,
          5.568,
          5.5740209,
          5.5800417,
          5.5860626,
          5.5920875,
          5.5981147,
          5.6041397,
          5.6101669,
          5.6161959,
          5.6222188,
          5.6282376,
          5.6342627,
          5.6402917,
          5.6463189,
          5.6523397,
          5.6583586,
          5.6643792,
          5.6704002,
          5.676421,
          5.682448,
          5.688473,
          5.6945022,
          5.7005273,
          5.7065585,
          5.7125835,
          5.7186106,
          5.7246399,
          5.7306627,
          5.7366939,
          5.7427189,
          5.7487482,
          5.7547752,
          5.7608023,
          5.7668231,
          5.7728441,
          5.7788648,
          5.7848836,
          5.7909066,
          5.7969274,
          5.8029544,
          5.8089731,
          5.814992,
          5.8210169,
          5.8270419,
          5.8330711,
          5.8390962,
          5.845117,
          5.8511461,
          5.8571649,
          5.8631983,
          5.8692295,
          5.8752544,
          5.8812732,
          5.8873004,
          5.8933275,
          5.8993524,
          5.9053733,
          5.9113962,
          5.9174192,
          5.9234462,
          5.9294733,
          5.9355004,
          5.9415276,
          5.9475462,
          5.9535692,
          5.9595941,
          5.9656233,
          5.9716504,
          5.9776713,
          5.98369,
          5.9897191,
          5.99574,
          6.0017692,
          6.0077964,
          6.0138213,
          6.0198401,
          6.025863,
          6.0318839,
          6.0379088,
          6.04394,
          6.049963,
          6.0559818,
          6.0620026,
          6.0680235,
          6.0740464,
          6.0800673,
          6.086088,
          6.0921131,
          6.098136,
          6.1041611,
          6.1101901,
          6.1162152,
          6.1222422,
          6.1282694,
          6.1342922,
          6.1403131,
          6.1463339,
          6.1523589,
          6.1583838,
          6.164409,
          6.170436,
          6.1764611,
          6.182486,
          6.1885111,
          6.1945402,
          6.2005693,
          6.2065964,
          6.2126278,
          6.2186548,
          6.2246798,
          6.2307049,
          6.2367277,
          6.2427487,
          6.2487693,
          6.2547903,
          6.2608131,
          6.266832,
          6.2728506,
          6.2788695,
          6.2848923,
          6.2909152,
          6.2969361,
          6.302959,
          6.3089779,
          6.3149986,
          6.3210216,
          6.3270424,
          6.3330654,
          6.3390861,
          6.3451049,
          6.3511278,
          6.3571487,
          6.3631695,
          6.3691904,
          6.3752091,
          6.3812342,
          6.3872633,
          6.3932925,
          6.3993133,
          6.4053362,
          6.411355,
          6.4173758,
          6.4233988,
          6.4294217,
          6.4354404,
          6.4414613,
          6.4474843,
          6.4535029,
          6.4595237,
          6.4655446,
          6.4715634,
          6.4775862,
          6.483605,
          6.489628,
          6.4956489,
          6.5016696,
          6.5076926,
          6.5137135,
          6.5197343,
          6.525755,
          6.5317739,
          6.5377968,
          6.5438197,
          6.5498405,
          6.5558614,
          6.5618823,
          6.567901,
          6.5739343,
          6.5799572,
          6.5859844,
          6.5920093,
          6.5980301,
          6.6040489,
          6.6100719,
          6.6160928,
          6.6221156,
          6.6281385,
          6.6341594,
          6.6401824,
          6.6462031,
          6.6522219,
          6.6582427,
          6.6642656,
          6.6702886,
          6.6763073,
          6.6823281,
          6.6883489,
          6.6943677,
          6.7003866,
          6.7064074,
          6.7124281,
          6.7184469,
          6.7244699,
          6.7304908,
          6.7365136,
          6.7425344,
          6.7485553,
          6.7545762,
          6.760599,
          6.7666199,
          6.7726408,
          6.7786658,
          6.7846886,
          6.7907137,
          6.7967408,
          6.8027701,
          6.8087991,
          6.8148221,
          6.820847,
          6.8268742,
          6.8329013,
          6.8389262,
          6.8449533,
          6.8509762,
          6.8570033,
          6.8630305,
          6.8690533,
          6.8750845,
          6.8811095,
          6.8871367,
          6.8931597,
          6.8991908,
          6.905218,
          6.9112429,
          6.9172701,
          6.9233055,
          6.9293346,
          6.9353617,
          6.9413806,
          6.9474034,
          6.9534243,
          6.959443,
          6.9654639,
          6.9714867,
          6.9775056,
          6.9835284,
          6.9895493,
          6.995568,
          7.0015868,
          7.0076098,
          7.0136305,
          7.0196534,
          7.0256743,
          7.0316952,
          7.037718,
          7.0437389,
          7.0497597,
          7.0557807,
          7.0617993,
          7.0678223,
          7.0738452,
          7.0798681,
          7.085891,
          7.0919097,
          7.0979328,
          7.1039536,
          7.1099869,
          7.116012,
          7.1220412,
          7.128064,
          7.1340869,
          7.1401057,
          7.1461286,
          7.1521494,
          7.1581682,
          7.1641911,
          7.170214,
          7.1762328,
          7.1822536,
          7.1882745,
          7.1942953,
          7.2003162,
          7.2063391,
          7.2123599,
          7.2183849,
          7.2244078,
          7.2304329,
          7.2364621,
          7.2424892,
          7.2485182,
          7.2545433,
          7.2605724,
          7.2665995,
          7.2726245,
          7.2786537,
          7.2846788,
          7.2907058,
          7.2967308,
          7.3027558,
          7.3087851,
          7.3148101,
          7.320835,
          7.326858,
          7.332881,
          7.33891,
          7.3449308,
          7.3509518,
          7.3569747,
          7.3629975,
          7.3690267,
          7.3750517,
          7.381081,
          7.3871038,
          7.3931289,
          7.3991539,
          7.4051768,
          7.4111996,
          7.4172205,
          7.4232434,
          7.4292643,
          7.435283,
          7.4413039,
          7.4473268,
          7.4533497,
          7.4593726,
          7.4653976,
          7.4714205,
          7.4774456,
          7.4834727,
          7.489502,
          7.4955269,
          7.501554,
          7.5075789,
          7.5136019,
          7.5196228,
          7.5256415,
          7.5316644,
          7.5376853,
          7.5437061,
          7.5497268,
          7.5557498,
          7.5617707,
          7.5677936,
          7.5738143,
          7.5798352,
          7.585854,
          7.5918749,
          7.5978977,
          7.6039207,
          7.6099437,
          7.6159645,
          7.6219831,
          7.628004,
          7.634027,
          7.6400477,
          7.6460748,
          7.6521041,
          7.6581271,
          7.6641479,
          7.6701686,
          7.6761895,
          7.6822103,
          7.6882312,
          7.694252,
          7.700275,
          7.7062958,
          7.7123167,
          7.7183374,
          7.7243582,
          7.7303771,
          7.7363978,
          7.7424187,
          7.7484396,
          7.7544625,
          7.7604832,
          7.7665042,
          7.7725229,
          7.7785437,
          7.7845645,
          7.7905854,
          7.7966084,
          7.8026292,
          7.80865,
          7.8146709,
          7.8206918,
          7.8267167,
          7.8327458,
          7.838773,
          7.8447959,
          7.8508167,
          7.8568354,
          7.8628584,
          7.8688772,
          7.8749,
          7.8809209,
          7.8869417,
          7.8929648,
          7.8989855,
          7.9050063,
          7.9110273,
          7.917048,
          7.9230709,
          7.9290918,
          7.9351106,
          7.9411334,
          7.9471542,
          7.9531813,
          7.9592106,
          7.9652376,
          7.9712585,
          7.9772793,
          7.9833023,
          7.989321,
          7.9953418,
          8.0013627,
          8.0073856,
          8.0134065,
          8.0194293,
          8.0254502,
          8.0314731,
          8.0374941,
          8.0435148,
          8.0495336,
          8.0555565,
          8.0615795,
          8.0675982,
          8.0736232,
          8.0796503,
          8.0856733,
          8.0916961,
          8.097717,
          8.1037378,
          8.1097606,
          8.1157795,
          8.1218024,
          8.1278254,
          8.1338461,
          8.139867,
          8.1458857,
          8.1519087,
          8.1579295,
          8.1639504,
          8.1699691,
          8.17599,
          8.1820107,
          8.1880316,
          8.1940504,
          8.2000734,
          8.2061024,
          8.2121233,
          8.2181505,
          8.2241754,
          8.2301983,
          8.2362192,
          8.242238,
          8.2482588,
          8.2542817,
          8.2603025,
          8.2663255,
          8.2723442,
          8.278365,
          8.2843838,
          8.2904047,
          8.2964275,
          8.3024484,
          8.3084714,
          8.3144943,
          8.3205171,
          8.326538,
          8.3325568,
          8.3385776,
          8.3446005,
          8.3506234,
          8.3566443,
          8.3626652,
          8.3686859,
          8.3747068,
          8.3807277,
          8.3867485,
          8.3927693,
          8.3987922,
          8.4048131,
          8.4108402,
          8.4168609,
          8.4228839,
          8.4289028,
          8.4349236,
          8.4409443,
          8.4469652,
          8.4529882,
          8.459009,
          8.4650298,
          8.4710528,
          8.4770736,
          8.4830944,
          8.4891131,
          8.4951361,
          8.501157,
          8.5071799,
          8.5132027,
          8.5192214,
          8.5252424,
          8.5312631,
          8.5372841,
          8.5433154,
          8.5493383,
          8.5553632,
          8.5613923,
          8.5674196,
          8.5734467,
          8.5794778,
          8.5855091,
          8.59153,
          8.5975529,
          8.6035736,
          8.6095924,
          8.6156134,
          8.6216363,
          8.627657,
          8.6336779,
          8.6397008,
          8.6457196,
          8.6517424,
          8.6577633,
          8.6637842,
          8.6698049,
          8.6758258,
          8.6818466,
          8.6878697,
          8.6938904,
          8.6999134,
          8.7059426,
          8.7119697,
          8.7179987,
          8.724025900000001,
          8.7300551,
          8.7360781,
          8.7421071,
          8.7481301,
          8.7541656,
          8.7601947,
          8.7662197,
          8.7722447,
          8.7782677,
          8.7842885,
          8.7903092,
          8.7963301,
          8.8023531,
          8.8083739,
          8.8143967,
          8.8204093,
          8.8264323,
          8.832451,
          8.8384739,
          8.8444968,
          8.8505177,
          8.8565384,
          8.8625614,
          8.8685822,
          8.8746032,
          8.8806238,
          8.8866531,
          8.892676,
          8.898697,
          8.9047156,
          8.9107365,
          8.9167572,
          8.9227781,
          8.9287969,
          8.9348219,
          8.940849,
          8.9468803,
          8.9529032,
          8.9589302,
          8.9649554,
          8.9709865,
          8.9770157,
          8.9830386,
          8.9890616,
          8.9950907,
          9.0011157,
          9.0071449,
          9.0131699,
          9.0191971,
          9.0252157,
          9.031245,
          9.0372699,
          9.0432928,
          9.0493199,
          9.055345,
          9.06137,
          9.0673991,
          9.0734262,
          9.0794555,
          9.0854845,
          9.0914782,
          9.0975033,
          9.1034679,
          9.1094221,
          9.1154428,
          9.1214658,
          9.1274867,
          9.1335096,
          9.1395345,
          9.1455554,
          9.1515805,
          9.1576076,
          9.1636304,
          9.1696492,
          9.1756701,
          9.1816908,
          9.1877138,
          9.1937347,
          9.1997555,
          9.2057764,
          9.2117992,
          9.2178222,
          9.2238472,
          9.2298742,
          9.2359013,
          9.2419243,
          9.2479557,
          9.2539804,
          9.2600055,
          9.2660347,
          9.2720556,
          9.2780742,
          9.2840972,
          9.2901181,
          9.2961369,
          9.3021597,
          9.3081785,
          9.3142118,
          9.3202327,
          9.3262535,
          9.3322786,
          9.3383015,
          9.3443223,
          9.3503431,
          9.3563639,
          9.3623849,
          9.3684057,
          9.3744264,
          9.3804494,
          9.3864682,
          9.3924911,
          9.3985098,
          9.4045328,
          9.4105557,
          9.4165743,
          9.4225952,
          9.4286182,
          9.4346433,
          9.4406702,
          9.4466953,
          9.4527245,
          9.4587454,
          9.4647702,
          9.4707911,
          9.476812,
          9.4828308,
          9.4888515,
          9.4948724,
          9.5009037,
          9.5069267,
          9.5129516,
          9.5189725,
          9.5249954,
          9.5310161,
          9.537037,
          9.5430557,
          9.5490788,
          9.5550995,
          9.5611245,
          9.5671453,
          9.5731642,
          9.5791849,
          9.5852079,
          9.5912287,
          9.5972518,
          9.6032745,
          9.6093017,
          9.6153225,
          9.6213434,
          9.6273642,
          9.6333892,
          9.6394143,
          9.6454434,
          9.6514662,
          9.6574871,
          9.6635122,
          9.6695392,
          9.6755621,
          9.681585,
          9.687606,
          9.693633,
          9.6996538,
          9.7056746,
          9.7116956,
          9.7177163,
          9.7237392,
          9.7297622,
          9.7357809,
          9.741804,
          9.7478268,
          9.7538477,
          9.7598664,
          9.7658894,
          9.7719101,
          9.777933,
          9.7839539,
          9.7899726,
          9.7959935,
          9.8020165,
          9.8080415,
          9.8140685,
          9.8200936,
          9.8261207,
          9.8321457,
          9.8381727,
          9.8441999,
          9.8502269,
          9.8562541,
          9.8622873,
          9.8683165,
          9.8743437,
          9.8803687,
          9.8863957,
          9.8924207,
          9.8984458,
          9.9044708,
          9.9104999,
          9.9165271,
          9.922552,
          9.928575,
          9.9346062,
          9.9406333,
          9.9466605,
          9.9526894,
          9.9587145,
          9.9647375,
          9.9707604,
          9.9767853,
          9.9828166,
          9.9888459,
          9.994873,
          10.000896,
          10.006921,
          10.012958,
          10.01899,
          10.025015,
          10.03104,
          10.037063,
          10.043092,
          10.049117,
          10.055142,
          10.061171,
          10.067198,
          10.073221,
          10.079246,
          10.085267,
          10.091288,
          10.097308,
          10.103327,
          10.10935,
          10.115371,
          10.121392,
          10.127413,
          10.133433,
          10.139452,
          10.145473,
          10.151496,
          10.157519,
          10.16354,
          10.169561,
          10.175581,
          10.181602,
          10.187627,
          10.19365,
          10.199671,
          10.2057,
          10.211721,
          10.217742,
          10.223763,
          10.229781,
          10.235802,
          10.241825,
          10.247846,
          10.253869,
          10.259892,
          10.265913,
          10.271936,
          10.277957,
          10.283984,
          10.290007,
          10.296031,
          10.302052,
          10.308073,
          10.314096,
          10.320115,
          10.326136,
          10.332159,
          10.338179,
          10.344202,
          10.350225,
          10.356244,
          10.362263,
          10.368286,
          10.374309,
          10.380332,
          10.386355,
          10.392384,
          10.398407,
          10.404427,
          10.410448,
          10.416467,
          10.42249,
          10.428509,
          10.434532,
          10.440555,
          10.446573,
          10.452594,
          10.458615,
          10.46464,
          10.470663,
          10.47669,
          10.482709,
          10.488732,
          10.494752,
          10.500773,
          10.506794,
          10.512815,
          10.518836,
          10.524857,
          10.530878,
          10.536898,
          10.542919,
          10.548942,
          10.554963,
          10.560984,
          10.567007,
          10.573028,
          10.579053,
          10.585075,
          10.591096,
          10.597117,
          10.603136,
          10.609159,
          10.615184,
          10.621207,
          10.627228,
          10.633251,
          10.639273,
          10.645294,
          10.651315,
          10.657336,
          10.663359,
          10.669378,
          10.675396,
          10.681419,
          10.687438,
          10.693459,
          10.699482,
          10.705503,
          10.711526,
          10.717546,
          10.723565,
          10.729586,
          10.735609,
          10.74163,
          10.747651,
          10.753674,
          10.759703,
          10.765726,
          10.771751,
          10.777774,
          10.783794,
          10.789815,
          10.795834,
          10.801859,
          10.80788,
          10.813901,
          10.819924,
          10.825944,
          10.831965,
          10.837984,
          10.844007,
          10.850028,
          10.856051,
          10.862072,
          10.868094,
          10.874115,
          10.880136,
          10.886155,
          10.892178,
          10.898199,
          10.904222,
          10.910242,
          10.916265,
          10.922286,
          10.928307,
          10.934328,
          10.940349,
          10.946374,
          10.952395,
          10.958417,
          10.964445,
          10.970468,
          10.976488,
          10.982509,
          10.98853,
          10.994553,
          11.000574,
          11.006595,
          11.012618,
          11.018645,
          11.02467,
          11.030695,
          11.03672,
          11.042745,
          11.048768,
          11.054793,
          11.060816,
          11.066841,
          11.072861,
          11.078884,
          11.084914,
          11.090941,
          11.09697,
          11.102993,
          11.109022,
          11.115053,
          11.121084,
          11.12712,
          11.133149,
          11.139176,
          11.145201,
          11.151226,
          11.157251,
          11.163276,
          11.169301,
          11.175328,
          11.181357,
          11.18738,
          11.193405,
          11.19943,
          11.20546,
          11.211482,
          11.217501,
          11.223524,
          11.229543,
          11.235564,
          11.241584,
          11.247605,
          11.253628,
          11.259649,
          11.26567,
          11.271693,
          11.277711,
          11.283734,
          11.289757,
          11.295776,
          11.301803,
          11.307826,
          11.313847,
          11.319868,
          11.325889,
          11.33191,
          11.337932,
          11.343953,
          11.349976,
          11.355997,
          11.362018,
          11.368043,
          11.37407,
          11.380097,
          11.38612,
          11.392145,
          11.398172,
          11.404195,
          11.410218,
          11.416241,
          11.422264,
          11.428283,
          11.434303,
          11.440326,
          11.446347,
          11.452366,
          11.458387,
          11.464408,
          11.470439,
          11.476462,
          11.482487,
          11.488516,
          11.494541,
          11.50057,
          11.506593,
          11.512616,
          11.518637,
          11.52466,
          11.530681,
          11.536699,
          11.542722,
          11.548743,
          11.554768,
          11.560789,
          11.56681,
          11.572833,
          11.578854,
          11.584874,
          11.590895,
          11.596914,
          11.602937,
          11.608958,
          11.614979,
          11.621001,
          11.627024,
          11.633043,
          11.639066,
          11.645087,
          11.651114,
          11.657143,
          11.663172,
          11.669199,
          11.675227,
          11.681251,
          11.687279,
          11.69331,
          11.699331,
          11.705354,
          11.711376,
          11.717397,
          11.723418,
          11.729439,
          11.735462,
          11.741483,
          11.747504,
          11.753524,
          11.759547,
          11.76557,
          11.771591,
          11.777612,
          11.783635,
          11.789656,
          11.795679,
          11.8017,
          11.80772,
          11.813741,
          11.819762,
          11.825785,
          11.831814,
          11.837839,
          11.843862,
          11.849883,
          11.855904,
          11.861925,
          11.867943,
          11.873966,
          11.879987,
          11.886008,
          11.892031,
          11.898052,
          11.904073,
          11.910094,
          11.916114,
          11.922135,
          11.928156,
          11.934179,
          11.940202,
          11.946223,
          11.952243,
          11.958264,
          11.964285,
          11.97031,
          11.976337,
          11.982364,
          11.988387,
          11.994408,
          12.000429,
          12.00645,
          12.012473,
          12.018498,
          12.024518,
          12.030543,
          12.036564,
          12.042587,
          12.048608,
          12.054631,
          12.060652,
          12.066675,
          12.072696,
          12.078719,
          12.084739,
          12.09076,
          12.096781,
          12.102802,
          12.108823,
          12.114846,
          12.120866,
          12.126889,
          12.13291,
          12.138931,
          12.144952,
          12.150973,
          12.156994,
          12.163016,
          12.169044,
          12.175073,
          12.181102,
          12.187131,
          12.193158,
          12.199181,
          12.205202,
          12.211227,
          12.217248,
          12.223271,
          12.229292,
          12.235313,
          12.241333,
          12.247358,
          12.253381,
          12.25941,
          12.265435,
          12.27146,
          12.277487,
          12.283515,
          12.289537,
          12.29556,
          12.301581,
          12.307602,
          12.313623,
          12.319644,
          12.325665,
          12.331685,
          12.337713,
          12.343738,
          12.349767,
          12.355792,
          12.361815,
          12.367846,
          12.373875,
          12.379898,
          12.385927,
          12.391952,
          12.397979,
          12.404006,
          12.410036,
          12.416063,
          12.422088,
          12.428115,
          12.434144,
          12.440171,
          12.446198,
          12.452223,
          12.45825,
          12.464277,
          12.4703,
          12.476329,
          12.482356,
          12.488386,
          12.494411,
          12.500438,
          12.506465,
          12.512488,
          12.518517,
          12.524546,
          12.530571,
          12.536598,
          12.542623,
          12.548644,
          12.554665,
          12.560686,
          12.566706,
          12.572727,
          12.578748,
          12.584771,
          12.590792,
          12.596813,
          12.602834,
          12.608854,
          12.614875,
          12.620896,
          12.626919,
          12.632942,
          12.638963,
          12.644984,
          12.651005,
          12.657025,
          12.663048,
          12.669071,
          12.675092,
          12.681115,
          12.687136,
          12.693157,
          12.699178,
          12.705198,
          12.711221,
          12.717244,
          12.723278,
          12.729296,
          12.735315,
          12.741338,
          12.747357,
          12.75338,
          12.759403,
          12.765423,
          12.771444,
          12.777465,
          12.783486,
          12.789505,
          12.795526,
          12.801546,
          12.807565,
          12.813586,
          12.819609,
          12.82563,
          12.831653,
          12.837673,
          12.843692,
          12.849715,
          12.855734,
          12.861757,
          12.867778,
          12.873798,
          12.879821,
          12.885842,
          12.891863,
          12.897884,
          12.903919,
          12.909946,
          12.915976,
          12.921994,
          12.928015,
          12.934034,
          12.940055,
          12.946076,
          12.952098,
          12.958117,
          12.96414,
          12.970163,
          12.97619,
          12.982217,
          12.988242,
          12.994269,
          13.000299,
          13.006328,
          13.012351,
          13.018378,
          13.024405,
          13.030432,
          13.036451,
          13.042474,
          13.048497,
          13.054517,
          13.060536,
          13.066559,
          13.072582,
          13.078605,
          13.084628,
          13.090651,
          13.096678,
          13.102697,
          13.10872,
          13.11474,
          13.120759,
          13.12678,
          13.132803,
          13.138826,
          13.144844,
          13.150867,
          13.156888,
          13.162907,
          13.168928,
          13.174951,
          13.180969,
          13.18699,
          13.193013,
          13.199032,
          13.205055,
          13.211076,
          13.217095,
          13.223118,
          13.229136,
          13.235159,
          13.241182,
          13.247205,
          13.253226,
          13.259247,
          13.265272,
          13.271293,
          13.277311,
          13.283336,
          13.289357,
          13.295376,
          13.301395,
          13.307415,
          13.313436,
          13.319457,
          13.325478,
          13.331501,
          13.337522,
          13.343543,
          13.349564,
          13.355586,
          13.361605,
          13.367628,
          13.373649,
          13.379668,
          13.385689,
          13.391709,
          13.39773,
          13.403753,
          13.409772,
          13.415793,
          13.421816,
          13.427834,
          13.433855,
          13.439876,
          13.445897,
          13.451918,
          13.457936,
          13.463962,
          13.469982,
          13.476007,
          13.482039,
          13.488059,
          13.494078,
          13.500097,
          13.506118,
          13.512139,
          13.518162,
          13.52418,
          13.530201,
          13.536224,
          13.542243,
          13.548264,
          13.554287,
          13.560305,
          13.566326,
          13.572351,
          13.57837,
          13.584393,
          13.590414,
          13.596432,
          13.602453,
          13.608474,
          13.614497,
          13.620516,
          13.626537,
          13.632558,
          13.638576,
          13.644599,
          13.65062,
          13.656643,
          13.662664,
          13.668687,
          13.67471,
          13.680737,
          13.68676,
          13.692778,
          13.698799,
          13.70482,
          13.710841,
          13.716851,
          13.722862,
          13.728862,
          13.734885,
          13.740914,
          13.746939,
          13.752964,
          13.758993,
          13.765022,
          13.771045,
          13.777066,
          13.783087,
          13.789112,
          13.795137,
          13.80116,
          13.807187,
          13.813212,
          13.819241,
          13.825247,
          13.831258,
          13.837245,
          13.843181,
          13.849133,
          13.855128,
          13.861081,
          13.867091,
          13.873072,
          13.879022,
          13.885041,
          13.891062,
          13.897083,
          13.903056,
          13.909045,
          13.915014,
          13.920989,
          13.926981,
          13.932939,
          13.938949,
          13.944977,
          13.950983,
          13.956958,
          13.962939,
          13.968937,
          13.974914,
          13.980922,
          13.986897,
          13.992872,
          13.998852,
          14.004837,
          14.010835,
          14.016833,
          14.022789,
          14.028724,
          14.034687,
          14.040685,
          14.046635,
          14.052602,
          14.058564,
          14.064483,
          14.070447,
          14.076408,
          14.082343,
          14.088312,
          14.094268,
          14.10021,
          14.106122,
          14.112068,
          14.118039,
          14.124002,
          14.129989,
          14.135927,
          14.141875,
          14.147812,
          14.153747,
          14.159714,
          14.165729,
          14.171752,
          14.177748,
          14.18371,
          14.189691,
          14.19567,
          14.201693,
          14.207714,
          14.213725,
          14.219745,
          14.225748,
          14.231743,
          14.237719,
          14.243621,
          14.249581,
          14.255577,
          14.261531,
          14.267512,
          14.273491,
          14.27951,
          14.285381,
          14.29136,
          14.297314,
          14.303296,
          14.309294,
          14.315283,
          14.32131,
          14.327289,
          14.333308,
          14.339329,
          14.345331,
          14.35136,
          14.357391,
          14.363421,
          14.369454,
          14.375479,
          14.381504,
          14.387527,
          14.393554,
          14.399581,
          14.405608,
          14.411637,
          14.417639,
          14.42366,
          14.429673,
          14.435702,
          14.441729,
          14.447752,
          14.453779,
          14.459806,
          14.465777,
          14.47179,
          14.477815,
          14.483798,
          14.489767,
          14.495769,
          14.501777,
          14.507762,
          14.513721,
          14.519681,
          14.525683,
          14.531665,
          14.537671,
          14.543677,
          14.549635,
          14.55559,
          14.561606,
          14.567598,
          14.573563,
          14.579592,
          14.585617,
          14.591646,
          14.597665,
          14.603688,
          14.6097,
          14.615719,
          14.621742,
          14.627746,
          14.633767,
          14.639788,
          14.645808,
          14.651829,
          14.65785,
          14.663871,
          14.669894,
          14.675915,
          14.6819,
          14.687921,
          14.693944,
          14.699888,
          14.705888,
          14.711875,
          14.717877,
          14.723858,
          14.729848,
          14.735825,
          14.741846,
          14.747825,
          14.753773,
          14.759769,
          14.765704,
          14.771663,
          14.777636,
          14.783621,
          14.789615,
          14.795569,
          14.801567,
          14.807527,
          14.813513,
          14.819502,
          14.825527,
          14.831552,
          14.837571,
          14.8436,
          14.849617,
          14.855627,
          14.861636,
          14.867661,
          14.873644,
          14.879605,
          14.885519,
          14.891517,
          14.897454,
          14.903486,
          14.909382,
          14.915392,
          14.921379,
          14.927365,
          14.933371,
          14.939359,
          14.945344,
          14.951352,
          14.957319,
          14.963311,
          14.969263,
          14.97524,
          14.98119,
          14.987153,
          14.993175,
          14.999196,
          15.005134,
          15.011078,
          15.017003,
          15.022921,
          15.028853,
          15.034761,
          15.040667,
          15.046586,
          15.052467,
          15.05838,
          15.064202,
          15.070017,
          15.075915,
          15.081784,
          15.087698,
          15.093611,
          15.099536,
          15.105436,
          15.111298,
          15.117196,
          15.123082,
          15.128973,
          15.134853,
          15.140748,
          15.146673,
          15.152617,
          15.158569,
          15.164498,
          15.170409,
          15.176365,
          15.182336,
          15.188319,
          15.194286,
          15.200224,
          15.206171,
          15.212136,
          15.218107,
          15.224086,
          15.230099,
          15.236082,
          15.241986,
          15.24789,
          15.253838,
          15.259765,
          15.265736,
          15.271738,
          15.277676,
          15.28363,
          15.289563,
          15.295576,
          15.301597,
          15.307617,
          15.31364,
          15.31963,
          15.325576,
          15.331528,
          15.337513,
          15.343538,
          15.349547,
          15.355567,
          15.361588,
          15.367597,
          15.37358,
          15.379524,
          15.385532,
          15.391507,
          15.39752,
          15.403545,
          15.409524,
          15.415545,
          15.421565,
          15.427586,
          15.433592,
          15.439615,
          15.445634,
          15.45164,
          15.457661,
          15.463672,
          15.46967,
          15.475601,
          15.481595,
          15.48758,
          15.49357,
          15.499549,
          15.505568,
          15.511582,
          15.517582,
          15.523611,
          15.529609,
          15.535613,
          15.541638,
          15.547659,
          15.553617,
          15.559622,
          15.565634,
          15.571653,
          15.577651,
          15.583649,
          15.589651,
          15.595634,
          15.601599,
          15.607611,
          15.613568,
          15.619595,
          15.625603,
          15.631626,
          15.637624,
          15.643636,
          15.649613,
          15.655563,
          15.661526,
          15.667489,
          15.67347,
          15.679459,
          15.685457,
          15.691426,
          15.697426,
          15.703424,
          15.709426,
          15.715418,
          15.721384,
          15.727351,
          15.733322,
          15.739234,
          15.74517,
          15.751105,
          15.75708,
          15.763007,
          15.768949,
          15.774895,
          15.78082,
          15.786745,
          15.792649,
          15.798595,
          15.804555,
          15.810489,
          15.816441,
          15.822362,
          15.828314,
          15.834322,
          15.840289,
          15.846284,
          15.85228,
          15.85823,
          15.864174,
          15.870139,
          15.876024,
          15.881937,
          15.887853,
          15.893755,
          15.899664,
          15.905547,
          15.91148,
          15.91743,
          15.923328,
          15.929295,
          15.93518,
          15.941093,
          15.946972,
          15.952843,
          15.95872,
          15.964583,
          15.970526,
          15.97642,
          15.982351,
          15.988233,
          15.994139,
          16.000039,
          16.005968,
          16.011918,
          16.017849,
          16.023758,
          16.029745,
          16.035745,
          16.041716,
          16.047645,
          16.053543,
          16.059431,
          16.065337,
          16.071247,
          16.077197,
          16.083147,
          16.08907,
          16.094978,
          16.100853,
          16.106749,
          16.112683,
          16.118572,
          16.124466,
          16.130304,
          16.136235,
          16.14217,
          16.148101,
          16.154039,
          16.159952,
          16.165899,
          16.171847,
          16.177751,
          16.183691,
          16.189612,
          16.195572,
          16.20152,
          16.207381,
          16.213237,
          16.219129,
          16.22501,
          16.230935,
          16.236902,
          16.242847,
          16.248758,
          16.254672,
          16.260618,
          16.266583,
          16.27251,
          16.278431,
          16.284358,
          16.290264,
          16.296212,
          16.302135,
          16.30807,
          16.313977,
          16.319891,
          16.325829,
          16.331812,
          16.337781,
          16.343718,
          16.34966,
          16.355648,
          16.361595,
          16.367552,
          16.373491,
          16.379418,
          16.385329,
          16.391175,
          16.397145,
          16.403068,
          16.408989,
          16.414914,
          16.420812,
          16.426747,
          16.432672,
          16.438608,
          16.444548,
          16.450506,
          16.456398,
          16.462314,
          16.468273,
          16.474227,
          16.480206,
          16.486116,
          16.492064,
          16.497956,
          16.503814,
          16.509739,
          16.515693,
          16.521623,
          16.527531,
          16.533502,
          16.539466,
          16.545464,
          16.551421,
          16.557404,
          16.563408,
          16.569431,
          16.575346,
          16.581312,
          16.587306,
          16.593319,
          16.599339,
          16.605366,
          16.611385,
          16.617391,
          16.623414,
          16.629414,
          16.635339,
          16.641266,
          16.647166,
          16.653123,
          16.659044,
          16.665019,
          16.670937,
          16.676921,
          16.682873,
          16.68884,
          16.694821,
          16.700821,
          16.706762,
          16.712779,
          16.718802,
          16.724777,
          16.730723,
          16.736652,
          16.742575,
          16.748477,
          16.754444,
          16.760375,
          16.766314,
          16.772281,
          16.778227,
          16.784135,
          16.790042,
          16.795973,
          16.801937,
          16.807833,
          16.813813,
          16.81979,
          16.825771,
          16.831696,
          16.837577,
          16.843508,
          16.849423,
          16.855365,
          16.861308,
          16.867248,
          16.873221,
          16.879154,
          16.885065,
          16.890994,
          16.896942,
          16.902856,
          16.90879,
          16.914765,
          16.920754,
          16.926719,
          16.93265,
          16.938579,
          16.944521,
          16.950459,
          16.956383,
          16.962302,
          16.968242,
          16.97421,
          16.980169,
          16.986121,
          16.992065,
          16.998006,
          17.003898,
          17.009825,
          17.015735,
          17.021638,
          17.027563,
          17.033471,
          17.039427,
          17.045359,
          17.051309,
          17.057269,
          17.063156,
          17.069098,
          17.075019,
          17.081,
          17.086956,
          17.092925,
          17.09889,
          17.104852,
          17.110775,
          17.11669,
          17.122675,
          17.128621,
          17.134557,
          17.140448,
          17.146371,
          17.152357,
          17.158265,
          17.164219,
          17.170184,
          17.176134,
          17.182086,
          17.188054,
          17.194017,
          17.199973,
          17.205894,
          17.211834,
          17.217798,
          17.22375,
          17.2297,
          17.235592,
          17.241471,
          17.247379,
          17.253315,
          17.259263,
          17.265259,
          17.271244,
          17.277202,
          17.283173,
          17.289088,
          17.295046,
          17.300977,
          17.30695,
          17.312905,
          17.31885,
          17.324815,
          17.33083,
          17.336748,
          17.342671,
          17.348565,
          17.354473,
          17.36039,
          17.366338,
          17.372302,
          17.378211,
          17.384148,
          17.390136,
          17.396044,
          17.401984,
          17.407898,
          17.41389,
          17.419851,
          17.425805,
          17.431763,
          17.437748,
          17.443684,
          17.449688,
          17.455638,
          17.461588,
          17.467557,
          17.473578,
          17.479482,
          17.485434,
          17.491403,
          17.497326,
          17.503248,
          17.509157,
          17.515048,
          17.520936,
          17.526757,
          17.532603,
          17.53848,
          17.54438,
          17.550303,
          17.556249,
          17.562151,
          17.568036,
          17.57389,
          17.579786,
          17.585751,
          17.591642,
          17.597561,
          17.603465,
          17.609357,
          17.615184,
          17.621049,
          17.62693,
          17.632872,
          17.638755,
          17.644642,
          17.650536,
          17.656443,
          17.662267,
          17.668167,
          17.674051,
          17.679942,
          17.685859,
          17.69179,
          17.697682,
          17.703597,
          17.709492,
          17.715411,
          17.721293,
          17.727182,
          17.733028,
          17.738895,
          17.74478,
          17.75063,
          17.756542,
          17.762432,
          17.768451,
          17.774376,
          17.780293,
          17.786138,
          17.791984,
          17.797861,
          17.803738,
          17.809663,
          17.815532,
          17.821388,
          17.827276,
          17.833213,
          17.83909,
          17.845034,
          17.850928,
          17.856811,
          17.86273,
          17.868603,
          17.874516,
          17.880493,
          17.886434,
          17.892426,
          17.898447,
          17.904372,
          17.910266,
          17.916209,
          17.922095,
          17.927984,
          17.933889,
          17.939805,
          17.945707,
          17.951632,
          17.957559,
          17.963501,
          17.969439,
          17.975301,
          17.981209,
          17.987072,
          17.993007,
          17.998951,
          18.004914,
          18.010826,
          18.016697,
          18.022574,
          18.028474,
          18.034355,
          18.040205,
          18.046124,
          18.052074,
          18.057939,
          18.063801,
          18.069695,
          18.075562,
          18.081416,
          18.087309,
          18.093201,
          18.099114,
          18.104987,
          18.11092,
          18.116845,
          18.122751,
          18.128603,
          18.134489,
          18.140393,
          18.146326,
          18.152255,
          18.158139,
          18.16403,
          18.16991,
          18.175822,
          18.181737,
          18.187647,
          18.193562,
          18.199455,
          18.205372,
          18.211287,
          18.217214,
          18.223137,
          18.229058,
          18.235043,
          18.240997,
          18.246955,
          18.252872,
          18.258831,
          18.264712,
          18.270616,
          18.276533,
          18.282464,
          18.288389,
          18.29426,
          18.300149,
          18.306041,
          18.311947,
          18.317837,
          18.323681,
          18.329549,
          18.335433,
          18.341268,
          18.347135,
          18.353024,
          18.358901,
          18.364797,
          18.37072,
          18.376566,
          18.382491,
          18.388401,
          18.394362,
          18.400224,
          18.40611,
          18.411989,
          18.417928,
          18.423856,
          18.429818,
          18.435706,
          18.44162,
          18.447493,
          18.453376,
          18.459254,
          18.465164,
          18.471076,
          18.476945,
          18.482866,
          18.488754,
          18.494616,
          18.500506,
          18.506395,
          18.51231,
          18.518247,
          18.524235,
          18.530139,
          18.536041,
          18.541887,
          18.547787,
          18.553697,
          18.559649,
          18.565625,
          18.571539,
          18.577462,
          18.583377,
          18.589283,
          18.59517,
          18.601037,
          18.606841,
          18.612716,
          18.618581,
          18.624416,
          18.630258,
          18.636123,
          18.641952,
          18.647833,
          18.653704,
          18.659502,
          18.665371,
          18.671191,
          18.677027,
          18.682858,
          18.688714,
          18.694595,
          18.700448,
          18.706352,
          18.712295,
          18.718264,
          18.724216,
          18.730116,
          18.736048,
          18.741945,
          18.747937,
          18.753906,
          18.759783,
          18.765733,
          18.771629,
          18.77752,
          18.783389,
          18.789231,
          18.79511,
          18.800994,
          18.806879,
          18.812783,
          18.818687,
          18.824614,
          18.830535,
          18.836452,
          18.842364,
          18.848248,
          18.854133,
          18.86005,
          18.865887,
          18.871758,
          18.877681,
          18.883639,
          18.889583,
          18.895496,
          18.901377,
          18.907291,
          18.913206,
          18.919156,
          18.925071,
          18.930958,
          18.936871,
          18.942775,
          18.948677,
          18.954556,
          18.960467,
          18.96639,
          18.972294,
          18.978187,
          18.984112,
          18.989985,
          18.995894,
          19.001798,
          19.007733,
          19.013704,
          19.019619,
          19.0256,
          19.031589,
          19.037529,
          19.043467,
          19.049371,
          19.055362,
          19.061321,
          19.067269,
          19.073144,
          19.079089,
          19.085054,
          19.091038,
          19.096971,
          19.102885,
          19.108819,
          19.114758,
          19.120654,
          19.126542,
          19.132452,
          19.13836,
          19.144233,
          19.150148,
          19.156058,
          19.161954,
          19.167854,
          19.173846,
          19.179794,
          19.185752,
          19.191775,
          19.197756,
          19.203715,
          19.209698,
          19.215656,
          19.221611,
          19.227596,
          19.233558,
          19.239494,
          19.245402,
          19.251277,
          19.257167,
          19.263035,
          19.268902,
          19.274788,
          19.280702,
          19.286671,
          19.292565,
          19.298411,
          19.304319,
          19.310186,
          19.316069,
          19.321983,
          19.327881,
          19.333821,
          19.339765,
          19.345756,
          19.351719,
          19.357669,
          19.363544,
          19.369452,
          19.375356,
          19.38125,
          19.387171,
          19.393061,
          19.398988,
          19.404852,
          19.410732,
          19.416617,
          19.422494,
          19.4284,
          19.434302,
          19.440202,
          19.4461,
          19.452013,
          19.45794,
          19.463873,
          19.46983,
          19.475736,
          19.481644,
          19.487507,
          19.493425,
          19.499344,
          19.505221,
          19.511136,
          19.517021,
          19.522904,
          19.528748,
          19.534596,
          19.540509,
          19.546444,
          19.552386,
          19.558282,
          19.564182,
          19.570059,
          19.575913,
          19.581765,
          19.587686,
          19.593577,
          19.599442,
          19.605296,
          19.611152,
          19.616971,
          19.622857,
          19.6287,
          19.63453,
          19.640344,
          19.646186,
          19.65209,
          19.657936,
          19.663763,
          19.669575,
          19.675476,
          19.681371,
          19.687259,
          19.693107,
          19.699069,
          19.704994,
          19.710859,
          19.716732,
          19.722655,
          19.728561,
          19.734461,
          19.740324,
          19.746176,
          19.752032,
          19.757986,
          19.763936,
          19.769819,
          19.775626,
          19.781492,
          19.787405,
          19.793294,
          19.799163,
          19.805049,
          19.810936,
          19.816824,
          19.822707,
          19.828613,
          19.834544,
          19.840469,
          19.846342,
          19.852261,
          19.858192,
          19.864076,
          19.869992,
          19.875895,
          19.881778,
          19.887682,
          19.893567,
          19.899507,
          19.905449,
          19.911372,
          19.917349,
          19.923222,
          19.929134,
          19.935005,
          19.940917,
          19.946817,
          19.952749,
          19.958653,
          19.964603,
          19.970549,
          19.976447,
          19.982399,
          19.988338,
          19.994265,
          20.000174,
          20.006115,
          20.011986,
          20.017907,
          20.023805,
          20.029703,
          20.035559,
          20.041463,
          20.047336,
          20.053249,
          20.059151,
          20.065049,
          20.070957,
          20.076815,
          20.082707,
          20.088595,
          20.094541,
          20.100432,
          20.10632,
          20.112163,
          20.118084,
          20.123963,
          20.129886,
          20.135728,
          20.141599,
          20.147476,
          20.153391,
          20.159363,
          20.165391,
          20.171309,
          20.178555,
          20.184918,
          20.190895,
          20.196855,
          20.202745,
          20.208649,
          20.214559,
          20.220388,
          20.226247,
          20.232086,
          20.237932,
          20.243766,
          20.249599,
          20.255416,
          20.261251,
          20.267111,
          20.272976,
          20.278837,
          20.284645,
          20.290487,
          20.296359,
          20.302239,
          20.308172,
          20.314049,
          20.319905,
          20.325799,
          20.331716,
          20.337641,
          20.343541,
          20.349441,
          20.355339,
          20.361226,
          20.367101,
          20.372995,
          20.37888,
          20.384772,
          20.390639,
          20.396547,
          20.40246,
          20.408359,
          20.414249,
          20.420199,
          20.426126,
          20.432028,
          20.437955,
          20.443835,
          20.449755,
          20.455697,
          20.46162,
          20.467576,
          20.47348,
          20.479435,
          20.485355,
          20.491253,
          20.497126,
          20.503033,
          20.508933,
          20.514828,
          20.52073,
          20.52666,
          20.532605,
          20.538497,
          20.544374,
          20.550266,
          20.556178,
          20.562112,
          20.568037,
          20.573914,
          20.579808,
          20.585653,
          20.591558,
          20.597531,
          20.603481,
          20.609376,
          20.615251,
          20.621206,
          20.627081,
          20.632993,
          20.638885,
          20.644768,
          20.650701,
          20.656593,
          20.662514,
          20.668416,
          20.674299,
          20.680204,
          20.686083,
          20.69197,
          20.697881,
          20.703768,
          20.709635,
          20.715502,
          20.72137,
          20.727235,
          20.733104,
          20.738981,
          20.744843,
          20.750708,
          20.756608,
          20.762443,
          20.768331,
          20.774241,
          20.780125,
          20.786081,
          20.792014,
          20.797935,
          20.803833,
          20.809745,
          20.815704,
          20.821658,
          20.827564,
          20.833502,
          20.839456,
          20.84536,
          20.851264,
          20.857116,
          20.863049,
          20.868927,
          20.874831,
          20.880712,
          20.886612,
          20.892545,
          20.898477,
          20.905691,
          20.912035,
          20.918343,
          20.924654,
          20.93095,
          20.93726,
          20.943631,
          20.94996,
          20.956279,
          20.962608,
          20.968923,
          20.9753,
          20.981629,
          20.987914,
          20.994262,
          21.000666,
          21.006975,
          21.013352,
          21.01967,
          21.026079,
          21.032391,
          21.038702,
          21.045048,
          21.05137,
          21.057691,
          21.064025,
          21.070362,
          21.076689,
          21.082983,
          21.089343,
          21.095644,
          21.102012,
          21.108294,
          21.114668,
          21.121014,
          21.127321,
          21.133681,
          21.14005,
          21.146329,
          21.152685,
          21.159018,
          21.165437,
          21.171691,
          21.17805,
          21.18441,
          21.190684,
          21.197043,
          21.203364,
          21.209716,
          21.216079,
          21.222394,
          21.228675,
          21.235038,
          21.241396,
          21.247723,
          21.254033,
          21.260358,
          21.266754,
          21.273094,
          21.279425,
          21.285752,
          21.292075,
          21.298383,
          21.304748,
          21.311114,
          21.317479,
          21.323785,
          21.330092,
          21.336429,
          21.342748,
          21.3491,
          21.355465,
          21.361792,
          21.36814,
          21.374473,
          21.380812,
          21.387148,
          21.393496,
          21.399794,
          21.406183,
          21.412517,
          21.418879,
          21.425144,
          21.431523,
          21.43785,
          21.444131,
          21.45055,
          21.456925,
          21.463223,
          21.469525,
          21.475848,
          21.482219,
          21.488575,
          21.494856,
          21.501169,
          21.507477,
          21.513823,
          21.520194,
          21.526523,
          21.532356,
          21.538179,
          21.544008,
          21.549863,
          21.5557,
          21.561546,
          21.567413,
          21.573242,
          21.579088,
          21.584959,
          21.5908,
          21.596715,
          21.602592,
          21.608494,
          21.614404,
          21.620246,
          21.626111,
          21.631948,
          21.637775,
          21.64355,
          21.649382,
          21.655279,
          21.661177,
          21.667031,
          21.672863,
          21.678754,
          21.684617,
          21.690471,
          21.696296,
          21.702169,
          21.708042,
          21.713884,
          21.719692,
          21.725567,
          21.7314,
          21.737275,
          21.743096,
          21.748954,
          21.75485,
          21.760707,
          21.76653,
          21.772413,
          21.778242,
          21.784177,
          21.790061,
          21.795963,
          21.801896,
          21.807773,
          21.813663,
          21.819563,
          21.825428,
          21.831284,
          21.837096,
          21.84294,
          21.848763,
          21.854607,
          21.860471,
          21.8663,
          21.8722,
          21.878115,
          21.884013,
          21.889959,
          21.895828,
          21.901761,
          21.90763,
          21.913538,
          21.919421,
          21.925311,
          21.931173,
          21.937059,
          21.942936,
          21.948807,
          21.954773,
          21.960646,
          21.966407,
          21.97233,
          21.978194,
          21.984059,
          21.989903,
          21.995707,
          22.001546,
          22.007392,
          22.013248,
          22.019109,
          22.024996,
          22.030853,
          22.036661,
          22.04253,
          22.048376,
          22.054269,
          22.060128,
          22.065999,
          22.071846,
          22.077728,
          22.083622,
          22.089497,
          22.095357,
          22.101178,
          22.107001,
          22.112819,
          22.118665,
          22.124522,
          22.130384,
          22.136209,
          22.142063,
          22.147942,
          22.153815,
          22.159686,
          22.165588,
          22.171465,
          22.17733,
          22.18319,
          22.189059,
          22.194959,
          22.200859,
          22.20677,
          22.212665,
          22.218563,
          22.224488,
          22.230363,
          22.236209,
          22.242034,
          22.247953,
          22.253807,
          22.259638,
          22.265509,
          22.271355,
          22.277224,
          22.283045,
          22.288905,
          22.294757,
          22.300563,
          22.306436,
          22.31228,
          22.318134,
          22.324007,
          22.329863,
          22.335688,
          22.341528,
          22.347399,
          22.353245,
          22.359155,
          22.365047,
          22.37089,
          22.376749,
          22.382572,
          22.388395,
          22.394284,
          22.400226,
          22.406084,
          22.411955,
          22.41783,
          22.423661,
          22.429532,
          22.435401,
          22.441241,
          22.447043,
          22.452876,
          22.458757,
          22.464599,
          22.470443,
          22.476314,
          22.482143,
          22.487945,
          22.493757,
          22.499568,
          22.505422,
          22.511239,
          22.517064,
          22.522899,
          22.528782,
          22.534687,
          22.540628,
          22.546514,
          22.552445,
          22.55836,
          22.564203,
          22.570049,
          22.575928,
          22.581809,
          22.58766,
          22.593522,
          22.599409,
          22.605303,
          22.611149,
          22.616962,
          22.622803,
          22.628662,
          22.634505,
          22.640357,
          22.646199,
          22.652091,
          22.657945,
          22.663789,
          22.66967,
          22.675528,
          22.681405,
          22.687272,
          22.693149,
          22.699039,
          22.704912,
          22.710774,
          22.716691,
          22.722641,
          22.728533,
          22.734418,
          22.740266,
          22.746107,
          22.751976,
          22.757816,
          22.763697,
          22.769595,
          22.775445,
          22.781343,
          22.787214,
          22.79306,
          22.798947,
          22.804789,
          22.810639,
          22.816453,
          22.822324,
          22.828131,
          22.833991,
          22.839855,
          22.845701,
          22.851501,
          22.857272,
          22.863095,
          22.868933,
          22.874751,
          22.880568,
          22.886414,
          22.892274,
          22.898133,
          22.903985,
          22.90982,
          22.915599,
          22.921431,
          22.927272,
          22.933103,
          22.938937,
          22.944764,
          22.950562,
          22.956383,
          22.962262,
          22.968116,
          22.973952,
          22.979785,
          22.985612,
          22.991397,
          22.997199,
          23.003018,
          23.008806,
          23.014631,
          23.020474,
          23.026268,
          23.032091,
          23.037889,
          23.043693,
          23.049516,
          23.055343,
          23.061162,
          23.066952,
          23.07275,
          23.078593,
          23.08446,
          23.090324,
          23.096208,
          23.102037,
          23.107872,
          23.113681,
          23.119472,
          23.125268,
          23.1311,
          23.136947,
          23.142775,
          23.148618,
          23.15445,
          23.160266,
          23.166064,
          23.171852,
          23.17766,
          23.183527,
          23.189366,
          23.195193,
          23.201033,
          23.206839,
          23.212671,
          23.218462,
          23.224235,
          23.229991,
          23.235793,
          23.241589,
          23.247395,
          23.253277,
          23.259125,
          23.264954,
          23.270721,
          23.276527,
          23.282329,
          23.288089,
          23.293896,
          23.299718,
          23.305562,
          23.311456,
          23.317306,
          23.323148,
          23.328987,
          23.334833,
          23.340691,
          23.346554,
          23.352406,
          23.358196,
          23.364014,
          23.369856,
          23.375677,
          23.381575,
          23.387441,
          23.393291,
          23.39915,
          23.404996,
          23.410848,
          23.41671,
          23.422562,
          23.428412,
          23.434227,
          23.440094,
          23.445935,
          23.451794,
          23.457633,
          23.463498,
          23.469381,
          23.475204,
          23.481069,
          23.486996,
          23.492848,
          23.49876,
          23.504673,
          23.510565,
          23.516427,
          23.522314,
          23.5282,
          23.534087,
          23.539965,
          23.545827,
          23.551662,
          23.557554,
          23.563394,
          23.569242,
          23.575015,
          23.580894,
          23.586721,
          23.592577,
          23.598425,
          23.604267,
          23.610127,
          23.615983,
          23.621871,
          23.627758,
          23.633638,
          23.639565,
          23.645531,
          23.651494,
          23.657419,
          23.663352,
          23.669244,
          23.675163,
          23.680996,
          23.686885,
          23.692742,
          23.698575,
          23.704452,
          23.710327,
          23.716186,
          23.722058,
          23.727954,
          23.733796,
          23.739688,
          23.745556,
          23.751446,
          23.757302,
          23.76319,
          23.76904,
          23.77495,
          23.780827,
          23.786706,
          23.792563,
          23.79845,
          23.804321,
          23.810171,
          23.815996,
          23.821821,
          23.827692,
          23.833521,
          23.839381,
          23.845246,
          23.851092,
          23.85699,
          23.862819,
          23.868629,
          23.874442,
          23.880259,
          23.886123,
          23.89195,
          23.897777,
          23.90364,
          23.909475,
          23.915263,
          23.921109,
          23.926944,
          23.932817,
          23.938679,
          23.944525,
          23.950373,
          23.956211,
          23.962075,
          23.967934,
          23.973813,
          23.979667,
          23.985563,
          23.991409,
          23.997263,
          24.003134,
          24.008971,
          24.014867,
          24.020719,
          24.026619,
          24.032484,
          24.038317,
          24.04414,
          24.050011,
          24.055892,
          24.061742,
          24.067542,
          24.073382,
          24.079203,
          24.085059,
          24.090917,
          24.096744,
          24.10258,
          24.108403,
          24.114269,
          24.120165,
          24.126027,
          24.131875,
          24.137723,
          24.143565,
          24.149413,
          24.155228,
          24.161088,
          24.166965,
          24.172842,
          24.178692,
          24.184546,
          24.190448,
          24.196346,
          24.202238,
          24.208153,
          24.214055,
          24.219905,
          24.225784,
          24.231682,
          24.237561,
          24.243426,
          24.249269,
          24.255128,
          24.260998,
          24.266857,
          24.272738,
          24.278661,
          24.284559,
          24.290438,
          24.296326,
          24.302213,
          24.30808,
          24.314021,
          24.319907,
          24.325836,
          24.331742,
          24.337624,
          24.34353,
          24.34939,
          24.355238,
          24.361115,
          24.366999,
          24.372859,
          24.378692,
          24.384559,
          24.390403,
          24.396257,
          24.402161,
          24.407986,
          24.413824,
          24.419676,
          24.425569,
          24.431409,
          24.437328,
          24.443211,
          24.449109,
          24.455013,
          24.460944,
          24.466826,
          24.47269,
          24.478549,
          24.484384,
          24.490257,
          24.496074,
          24.501899,
          24.507759,
          24.513615,
          24.519493,
          24.525355,
          24.531172,
          24.537059,
          24.542934,
          24.548801,
          24.554643,
          24.560528,
          24.56639,
          24.572226,
          24.578086,
          24.583936,
          24.589818,
          24.595741,
          24.601624,
          24.607451,
          24.613332,
          24.619151,
          24.624961,
          24.630772,
          24.636657,
          24.642503,
          24.648349,
          24.654161,
          24.659999,
          24.665843,
          24.671688,
          24.677513,
          24.683366,
          24.689176,
          24.695036,
          24.700862,
          24.706755,
          24.712624,
          24.718484,
          24.724305,
          24.730149,
          24.736018,
          24.741884,
          24.747772,
          24.753612,
          24.759466,
          24.765303,
          24.771141,
          24.776991,
          24.782868,
          24.788712,
          24.794584,
          24.800464,
          24.806316,
          24.812143,
          24.818012,
          24.823841,
          24.829714,
          24.835564,
          24.841422,
          24.847261,
          24.853039,
          24.858862,
          24.864662,
          24.870459,
          24.876324,
          24.88212,
          24.887943,
          24.893782,
          24.899651,
          24.905499,
          24.911368,
          24.917212,
          24.923041,
          24.92893,
          24.934757,
          24.940601,
          24.946459,
          24.952278,
          24.95803,
          24.963903,
          24.969749,
          24.975597,
          24.981455,
          24.98741,
          24.993333,
          24.999201,
          25.005039,
          25.01091,
          25.016783,
          25.022639,
          25.02847,
          25.03427,
          25.040055,
          25.045883,
          25.051708,
          25.057508,
          25.063318,
          25.069133,
          25.074985,
          25.080783,
          25.086608,
          25.092483,
          25.098312,
          25.104166,
          25.11001,
          25.115866,
          25.121701,
          25.127583,
          25.133412,
          25.139324,
          25.145158,
          25.151035,
          25.156885,
          25.162728,
          25.168589,
          25.174447,
          25.180322,
          25.18622,
          25.192112,
          25.198018,
          25.203916,
          25.209768,
          25.215591,
          25.221474,
          25.227333,
          25.233177,
          25.239031,
          25.24486,
          25.250683,
          25.256545,
          25.262354,
          25.268145,
          25.273989,
          25.279814,
          25.285677,
          25.291527,
          25.297393,
          25.30326,
          25.309133,
          25.315004,
          25.320881,
          25.326689,
          25.332527,
          25.338364,
          25.34422,
          25.350062,
          25.355904,
          25.361716,
          25.367554,
          25.373381,
          25.379208,
          25.385054,
          25.390956,
          25.396829,
          25.402689,
          25.408539,
          25.4144,
          25.42022,
          25.426058,
          25.431881,
          25.437768,
          25.443639,
          25.449481,
          25.455379,
          25.461237,
          25.467102,
          25.472916,
          25.478752,
          25.48461,
          25.490425,
          25.49626,
          25.502139,
          25.508006,
          25.513854,
          25.519675,
          25.525537,
          25.531364,
          25.537216,
          25.543108,
          25.548977,
          25.554791,
          25.560652,
          25.566506,
          25.572356,
          25.578168,
          25.584012,
          25.589844,
          25.595631,
          25.601471,
          25.607275,
          25.613071,
          25.618875,
          25.624696,
          25.63056,
          25.636435,
          25.642223,
          25.648075,
          25.6539,
          25.65976,
          25.665542,
          25.671394,
          25.677231,
          25.683016,
          25.688887,
          25.694752,
          25.700612,
          25.706435,
          25.712271,
          25.718096,
          25.723925,
          25.729737,
          25.735598,
          25.74146,
          25.747321,
          25.753112,
          25.758931,
          25.764744,
          25.770569,
          25.776398,
          25.782269,
          25.788106,
          25.793967,
          25.799837,
          25.805696,
          25.811569,
          25.817398,
          25.823219,
          25.829085,
          25.83495,
          25.840769,
          25.846602,
          25.852456,
          25.858298,
          25.864069,
          25.869871,
          25.875671,
          25.881485,
          25.887277,
          25.893027,
          25.898798,
          25.904571,
          25.910356,
          25.916169,
          25.921956,
          25.927787,
          25.933608,
          25.939452,
          25.94526,
          25.951083,
          25.956877,
          25.962735,
          25.968563,
          25.9744,
          25.980267,
          25.986144,
          25.99199,
          25.997823,
          26.003681,
          26.009535,
          26.015386,
          26.021238,
          26.027077,
          26.032908,
          26.038704,
          26.044517,
          26.050315,
          26.056127,
          26.061946,
          26.067769,
          26.073604,
          26.07945,
          26.0853,
          26.091156,
          26.097004,
          26.102888,
          26.108719,
          26.114554,
          26.120415,
          26.126277,
          26.132123,
          26.13794,
          26.143808,
          26.14959,
          26.155423,
          26.161244,
          26.168338,
          26.174692,
          26.181023,
          26.187373,
          26.193663,
          26.200004,
          26.206396,
          26.212727,
          26.21909,
          26.225419,
          26.2318,
          26.238082,
          26.244392,
          26.250744,
          26.257127,
          26.263444,
          26.26974,
          26.276057,
          26.282442,
          26.288761,
          26.295131,
          26.301459,
          26.307838,
          26.314105,
          26.320467,
          26.326673,
          26.333102,
          26.339452,
          26.34575,
          26.352127,
          26.358448,
          26.364788,
          26.3711,
          26.377451,
          26.38385,
          26.390173,
          26.396455,
          26.402821,
          26.409094,
          26.41549,
          26.4218,
          26.428146,
          26.434425,
          26.440813,
          26.447161,
          26.453463,
          26.45979,
          26.466088,
          26.4725,
          26.478813,
          26.485109,
          26.491459,
          26.497813,
          26.50418,
          26.510559,
          26.516919,
          26.523207,
          26.529519,
          26.535819,
          26.542213,
          26.548457,
          26.554842,
          26.561963,
          26.568361,
          26.57463,
          26.581013,
          26.587369,
          26.593715,
          26.600017,
          26.606301,
          26.612622,
          26.618988,
          26.625313,
          26.631599,
          26.637955,
          26.644247,
          26.650582,
          26.656934,
          26.663324,
          26.669649,
          26.67594,
          26.682424,
          26.688713,
          26.695001,
          26.701347,
          26.707661,
          26.714001,
          26.720272,
          26.726601,
          26.732947,
          26.739301,
          26.745672,
          26.752038,
          26.75834,
          26.764655,
          26.770951,
          26.777301,
          26.783647,
          26.789976,
          26.796378,
          26.802669,
          26.808974,
          26.81532,
          26.821715,
          26.828078,
          26.834338,
          26.840678,
          26.847007,
          26.853363,
          26.85972,
          26.866034,
          26.872395,
          26.87867,
          26.885034,
          26.891397,
          26.897786,
          26.904059,
          26.910384,
          26.916716,
          26.923032,
          26.929395,
          26.935734,
          26.942047,
          26.948384,
          26.954716,
          26.961089,
          26.967407,
          26.973747,
          26.980091,
          26.986436,
          26.992784,
          26.999116,
          27.005434,
          27.011743,
          27.018118,
          27.024422,
          27.030741,
          27.037116,
          27.043507,
          27.049545,
          27.056057,
          27.062403,
          27.068755,
          27.075078,
          27.081405,
          27.087732,
          27.094093,
          27.100641,
          27.106997,
          27.113264,
          27.119603,
          27.125953,
          27.132274,
          27.138639,
          27.144955,
          27.151278,
          27.157572,
          27.163935,
          27.170268,
          27.176601,
          27.182939,
          27.189257,
          27.195616,
          27.201987,
          27.208324,
          27.214659,
          27.221028,
          27.22738,
          27.233691,
          27.240049,
          27.246328,
          27.252705,
          27.259003,
          27.265318,
          27.271691,
          27.278983,
          27.285366,
          27.291701,
          27.298064,
          27.304378,
          27.310703,
          27.31708,
          27.323337,
          27.329741,
          27.336049,
          27.34237,
          27.348724,
          27.355053,
          27.361405,
          27.367691,
          27.374037,
          27.380408,
          27.386726,
          27.393037,
          27.399426,
          27.405835,
          27.41217,
          27.418508,
          27.424797,
          27.431116,
          27.437439,
          27.443797,
          27.450089,
          27.456416,
          27.462772,
          27.469164,
          27.475431,
          27.481808,
          27.488137,
          27.494481,
          27.500758,
          27.507143,
          27.513437,
          27.519808,
          27.526135,
          27.533214,
          27.539539,
          27.545883,
          27.552247,
          27.558552,
          27.56487,
          27.57122,
          27.577601,
          27.583979,
          27.590329,
          27.596629,
          27.602958,
          27.609314,
          27.615618,
          27.621929,
          27.628277,
          27.634647,
          27.64097,
          27.647268,
          27.653587,
          27.659897,
          27.666243,
          27.67262,
          27.67901,
          27.685331,
          27.691662,
          27.697927,
          27.7043,
          27.710687,
          27.716981,
          27.723295,
          27.729664,
          27.736037,
          27.74235,
          27.748587,
          27.75497,
          27.761395,
          27.767666,
          27.77402,
          27.780293,
          27.786585,
          27.792912,
          27.799968,
          27.806264,
          27.812648,
          27.819002,
          27.825323,
          27.831631,
          27.837989,
          27.844302,
          27.850633,
          27.856987,
          27.863291,
          27.870541,
          27.876923,
          27.883216,
          27.889602,
          27.895902,
          27.902254,
          27.908533,
          27.914848,
          27.921196,
          27.927485,
          27.933835,
          27.940144,
          27.946523,
          27.952886,
          27.959262,
          27.965552,
          27.971889,
          27.978214,
          27.984562,
          27.990912,
          27.997202,
          28.003573,
          28.009887,
          28.016214,
          28.023277,
          28.029683,
          28.036023,
          28.042331,
          28.048635,
          28.05496,
          28.061358,
          28.06766,
          28.07399,
          28.080323,
          28.086662,
          28.092981,
          28.09931,
          28.105658,
          28.112017,
          28.118344,
          28.124642,
          28.130983,
          28.137379,
          28.143694,
          28.15009,
          28.156379,
          28.162758,
          28.169073,
          28.175415,
          28.181706,
          28.188027,
          28.194346,
          28.200679,
          28.207062,
          28.213435,
          28.219748,
          28.226054,
          28.232429,
          28.238731,
          28.245054,
          28.251408,
          28.257729,
          28.26405,
          28.270327,
          28.276711,
          28.283029,
          28.289365,
          28.295721,
          28.302042,
          28.307871,
          28.313721,
          28.319594,
          28.325461,
          28.331346,
          28.337192,
          28.343015,
          28.348879,
          28.354786,
          28.3607,
          28.367831,
          28.374148,
          28.380519,
          28.386856,
          28.394019,
          28.400321,
          28.406652,
          28.412969,
          28.419325,
          28.425654,
          28.431996,
          28.438311,
          28.444646,
          28.450973,
          28.457327,
          28.463644,
          28.470002,
          28.476325,
          28.482656,
          28.489002,
          28.495336,
          28.501659,
          28.507994,
          28.514423,
          28.520671,
          28.527048,
          28.533346,
          28.539669,
          28.546019,
          28.552392,
          28.558659,
          28.564971,
          28.571332,
          28.57774,
          28.584017,
          28.590357,
          28.596678,
          28.603007,
          28.609319,
          28.615661,
          28.622025,
          28.628294,
          28.63464,
          28.640973,
          28.6473,
          28.653675,
          28.660011,
          28.666319,
          28.672646,
          28.679034,
          28.685357,
          28.69168,
          28.698025,
          28.7044,
          28.710717,
          28.717017,
          28.723338,
          28.729709,
          28.736002,
          28.742403,
          28.748698,
          28.755011,
          28.76139,
          28.767665,
          28.774013,
          28.78033,
          28.786669,
          28.792984,
          28.79934,
          28.805665,
          28.811988,
          28.818382,
          28.824694,
          28.831057,
          28.837403,
          28.843701,
          28.850017,
          28.856371,
          28.862676,
          28.86904,
          28.875417,
          28.88173,
          28.888094,
          28.894415,
          28.900726,
          28.907092,
          28.913371,
          28.919699,
          28.926044,
          28.932401,
          28.938715,
          28.945065,
          28.95143,
          28.95774,
          28.964088,
          28.970463,
          28.976809,
          28.983109,
          28.989409,
          28.995772,
          29.002115,
          29.008401,
          29.014761,
          29.021084,
          29.027438,
          29.033767,
          29.040101,
          29.046459,
          29.052778,
          29.059117,
          29.065455,
          29.07179,
          29.078159,
          29.084474,
          29.090803,
          29.097136,
          29.103461,
          29.109767,
          29.116155,
          29.122495,
          29.128801,
          29.135097,
          29.141455,
          29.147784,
          29.154143,
          29.160453,
          29.166757,
          29.17313,
          29.179465,
          29.18583,
          29.192149,
          29.198491,
          29.204755,
          29.21117,
          29.217515,
          29.223838,
          29.230138,
          29.236451,
          29.242784,
          29.249218,
          29.255482,
          29.261799,
          29.268124,
          29.274474,
          29.280859,
          29.287161,
          29.293493,
          29.29982,
          29.306164,
          29.312568,
          29.318847,
          29.325189,
          29.331499,
          29.337857,
          29.344191,
          29.35052,
          29.356828,
          29.363178,
          29.369516,
          29.375876,
          29.382245,
          29.388599,
          29.394889,
          29.401197,
          29.407468,
          29.413849,
          29.420164,
          29.426537,
          29.432862,
          29.439157,
          29.445487,
          29.451864,
          29.458191,
          29.464562,
          29.470883,
          29.477253,
          29.483578,
          29.489859,
          29.496174,
          29.502566,
          29.508851,
          29.515203,
          29.522324,
          29.52866,
          29.53502,
          29.541266,
          29.547632,
          29.553978,
          29.560378,
          29.566668,
          29.572993,
          29.579289,
          29.585633,
          29.591995,
          29.598324,
          29.604633,
          29.610974,
          29.617262,
          29.62361,
          29.629945,
          29.636264,
          29.642624,
          29.648935,
          29.655312,
          29.66161,
          29.667954,
          29.674295,
          29.68073,
          29.687003,
          29.693285,
          29.69972,
          29.706026,
          29.712253,
          29.718626,
          29.724933,
          29.731281,
          29.737612,
          29.744014,
          29.750299,
          29.756633,
          29.762991,
          29.769326,
          29.775766,
          29.782095,
          29.788406,
          29.794685,
          29.801004,
          29.807337,
          29.813679,
          29.82002,
          29.826306,
          29.832695,
          29.83901,
          29.845329,
          29.851687,
          29.858012,
          29.864379,
          29.870668,
          29.876985,
          29.883358,
          29.889677,
          29.896012,
          29.902387,
          29.908695,
          29.915068,
          29.921391,
          29.927698,
          29.934062,
          29.940441,
          29.946743,
          29.953087,
          29.959427,
          29.965833,
          29.972064,
          29.978412,
          29.984747,
          29.991089,
          29.997379,
          30.003695,
          30.010079,
          30.016412,
          30.022752,
          30.029064,
          30.035377,
          30.041764,
          30.048114,
          30.054398,
          30.060804,
          30.0671,
          30.073527,
          30.079795,
          30.086075,
          30.092421,
          30.098733,
          30.10511,
          30.11141,
          30.117743,
          30.12411,
          30.130466,
          30.136783,
          30.143137,
          30.149468,
          30.155814,
          30.16216,
          30.168448,
          30.174885,
          30.181187,
          30.187518,
          30.193812,
          30.200114,
          30.206464,
          30.212827,
          30.219119,
          30.225523,
          30.231852,
          30.23821,
          30.244512,
          30.250833,
          30.25711,
          30.263456,
          30.269775,
          30.276137,
          30.28244,
          30.288789,
          30.295164,
          30.301508,
          30.307896,
          30.314212,
          30.320508,
          30.326894,
          30.333156,
          30.339512,
          30.345856,
          30.352183,
          30.358581,
          30.364894,
          30.371252,
          30.377583,
          30.383925,
          30.390258,
          30.396569,
          30.402873,
          30.409227,
          30.415562,
          30.421944,
          30.428256,
          30.43455,
          30.440898,
          30.447229,
          30.453596,
          30.459944,
          30.46625,
          30.472569,
          30.4789,
          30.485221,
          30.491633,
          30.497904,
          30.504225,
          30.510577,
          30.517648,
          30.523946,
          30.530329,
          30.536646,
          30.542954,
          30.549325,
          30.555663,
          30.561944,
          30.568238,
          30.574629,
          30.581006,
          30.587329,
          30.593631,
          30.600013,
          30.606367,
          30.612679,
          30.618958,
          30.625277,
          30.631608,
          30.637938,
          30.644281,
          30.650711,
          30.657006,
          30.663248,
          30.669606,
          30.675948,
          30.682259,
          30.688619,
          30.694929,
          30.701279,
          30.707652,
          30.713952,
          30.720267,
          30.726644,
          30.733031,
          30.739342,
          30.74564,
          30.751956,
          30.758254,
          30.76464,
          30.771725,
          30.778052,
          30.78515,
          30.791559,
          30.797882,
          30.804142,
          30.810475,
          30.816809,
          30.823107,
          30.829405,
          30.835723,
          30.842036,
          30.849057,
          30.855363,
          30.861654,
          30.867992,
          30.87425,
          30.880494,
          30.886838,
          30.893153,
          30.899415,
          30.905692,
          30.911965,
          30.918244,
          30.924561,
          30.93085,
          30.93715,
          30.943417,
          30.949738,
          30.956021,
          30.962334,
          30.968628,
          30.974913,
          30.981201,
          30.987544,
          30.993882,
          31.000165,
          31.006496,
          31.01283,
          31.019115,
          31.025467,
          31.031828,
          31.038115,
          31.044475,
          31.050778,
          31.057121,
          31.063473,
          31.06985,
          31.076184,
          31.082478,
          31.088817,
          31.095228,
          31.101588,
          31.108872,
          31.115211,
          31.122315,
          31.128665,
          31.135013,
          31.141411,
          31.147674,
          31.154078,
          31.160349,
          31.166711,
          31.173036,
          31.179321,
          31.185665,
          31.191978,
          31.198336,
          31.204684,
          31.210996,
          31.217363,
          31.22368,
          31.230026,
          31.236409,
          31.242776,
          31.249105,
          31.255417,
          31.261736,
          31.268036,
          31.274388,
          31.280726,
          31.287034,
          31.293386,
          31.299715,
          31.306097,
          31.312426,
          31.31869,
          31.325061,
          31.332334,
          31.338703,
          31.345124,
          31.351497,
          31.357742,
          31.364009,
          31.370372,
          31.378909,
          31.385222,
          31.391538,
          31.397861,
          31.40413,
          31.410441,
          31.416747,
          31.423065,
          31.429376,
          31.435636,
          31.441914,
          31.448249,
          31.454536,
          31.460868,
          31.467153,
          31.473486,
          31.479809,
          31.486147,
          31.492447,
          31.498763,
          31.50509,
          31.511441,
          31.517793,
          31.524103,
          31.530409,
          31.53673,
          31.543084,
          31.549401,
          31.555697,
          31.562039,
          31.56837,
          31.574755,
          31.581076,
          31.587451,
          31.593695,
          31.600043,
          31.606426,
          31.612778,
          31.619082,
          31.625397,
          31.631739,
          31.638053,
          31.64443,
          31.650776,
          31.65713,
          31.663455,
          31.669734,
          31.676103,
          31.682405,
          31.688732,
          31.695062,
          31.701451,
          31.707732,
          31.714086,
          31.720443,
          31.726776,
          31.733083,
          31.739391,
          31.745768,
          31.752122,
          31.758395,
          31.76471,
          31.77107,
          31.777428,
          31.783739,
          31.790082,
          31.796499,
          31.80277,
          31.809141,
          31.81548,
          31.821835,
          31.828133,
          31.83446,
          31.840795,
          31.84711,
          31.853497,
          31.859845,
          31.866193,
          31.872514,
          31.878862,
          31.885189,
          31.89148,
          31.897828,
          31.904168,
          31.910487,
          31.916818,
          31.92317,
          31.929535,
          31.935862,
          31.942195,
          31.948528,
          31.95486,
          31.961189,
          31.967483,
          31.973789,
          31.980145,
          31.986483,
          31.992828,
          31.99922,
          32.006324,
          32.012683,
          32.019045,
          32.025366,
          32.031702,
          32.038022,
          32.044358,
          32.050695,
          32.057026,
          32.06341,
          32.069691,
          32.075997,
          32.082322,
          32.088708,
          32.095004,
          32.101347,
          32.107702,
          32.114062,
          32.120356,
          32.126725,
          32.133047,
          32.139381,
          32.145749,
          32.152033,
          32.1584,
          32.164725,
          32.171045,
          32.177399,
          32.183739,
          32.190072,
          32.196387,
          32.202756,
          32.209118,
          32.215395,
          32.221714,
          32.228077,
          32.234395,
          32.24075,
          32.247068,
          32.253368,
          32.259741,
          32.266048,
          32.272368,
          32.278708,
          32.285023,
          32.291337,
          32.297654,
          32.304025,
          32.310373,
          32.316687,
          32.32305,
          32.329383,
          32.33577,
          32.342116,
          32.34845,
          32.354806,
          32.361091,
          32.367431,
          32.373762,
          32.380033,
          32.386377,
          32.392731,
          32.399069,
          32.405341,
          32.411748,
          32.418087,
          32.424421,
          32.430777,
          32.437056,
          32.443391,
          32.449729,
          32.456087,
          32.462391,
          32.469508,
          32.475829,
          32.482173,
          32.488558,
          32.494817,
          32.501167,
          32.507456,
          32.513837,
          32.520179,
          32.526554,
          32.532891,
          32.53925,
          32.546433,
          32.552744,
          32.559127,
          32.565346,
          32.571714,
          32.578067,
          32.58441,
          32.590725,
          32.597083,
          32.603412,
          32.609746,
          32.616114,
          32.622427,
          32.628723,
          32.635098,
          32.64145,
          32.6478,
          32.654114,
          32.660454,
          32.666719,
          32.673119,
          32.679475,
          32.685748,
          32.692106,
          32.698427,
          32.704808,
          32.711113,
          32.717433,
          32.723769,
          32.730079,
          32.736423,
          32.742765,
          32.749117,
          32.755458,
          32.761777,
          32.768111,
          32.774471,
          32.780815,
          32.787148,
          32.7935,
          32.799867,
          32.806146,
          32.812525,
          32.818885,
          32.825183,
          32.831484,
          32.837846,
          32.844123,
          32.850471,
          32.856798,
          32.863179,
          32.8695,
          32.875856,
          32.882186,
          32.888506,
          32.894819,
          32.901175,
          32.907492,
          32.913834,
          32.920171,
          32.926465,
          32.9328,
          32.939123,
          32.945502,
          32.951804,
          32.958117,
          32.964457,
          32.970806,
          32.977138,
          32.983479,
          32.989798,
          32.996154,
          33.00248,
          33.008806,
          33.015161,
          33.021496,
          33.027804,
          33.034909,
          33.041327,
          33.047607,
          33.053942,
          33.060265,
          33.066575,
          33.072877,
          33.079252,
          33.085561,
          33.091854,
          33.098184,
          33.104567,
          33.110896,
          33.117225,
          33.123546,
          33.129875,
          33.13615,
          33.142521,
          33.148929,
          33.155182,
          33.16154,
          33.167873,
          33.174217,
          33.180575,
          33.186873,
          33.194146,
          33.200486,
          33.206832,
          33.213202,
          33.219548,
          33.225867,
          33.232227,
          33.238492,
          33.244861,
          33.251196,
          33.257538,
          33.263838,
          33.270209,
          33.276542,
          33.28288,
          33.289215,
          33.295476,
          33.301876,
          33.308225,
          33.314509,
          33.320928,
          33.327199,
          33.333522,
          33.339842,
          33.346198,
          33.352519,
          33.358874,
          33.365965,
          33.372305,
          33.378663,
          33.384913,
          33.391305,
          33.397615,
          33.404078,
          33.410338,
          33.416611,
          33.423098,
          33.429348,
          33.435726,
          33.442021,
          33.448357,
          33.454646,
          33.461094,
          33.467459,
          33.473807,
          33.480059,
          33.486371,
          33.492776,
          33.499099,
          33.505365,
          33.511716,
          33.518024,
          33.52439,
          33.530755,
          33.537067,
          33.543393,
          33.54972,
          33.556076,
          33.562438,
          33.568745,
          33.575082,
          33.581415,
          33.587794,
          33.59409,
          33.600453,
          33.606797,
          33.613138,
          33.619499,
          33.625736,
          33.632115,
          33.638503,
          33.64482,
          33.651201,
          33.657461,
          33.664549,
          33.670932,
          33.677259,
          33.683578,
          33.689901,
          33.69622,
          33.702534,
          33.708845,
          33.715168,
          33.721497,
          33.727818,
          33.734151,
          33.740468,
          33.746791,
          33.753105,
          33.759457,
          33.765805,
          33.772163,
          33.778434,
          33.784751,
          33.791078,
          33.797461,
          33.803772,
          33.810107,
          33.816409,
          33.822799,
          33.829093,
          33.835436,
          33.841795,
          33.848134,
          33.854474,
          33.860828,
          33.867124,
          33.873459,
          33.879805,
          33.886222,
          33.892507,
          33.898807,
          33.905155,
          33.911459,
          33.917801,
          33.925097,
          33.931426,
          33.937785,
          33.944097,
          33.950439,
          33.956774,
          33.963124,
          33.969457,
          33.975822,
          33.982145,
          33.988449,
          33.994812,
          34.001939,
          34.008316,
          34.014599,
          34.020957,
          34.027328,
          34.033668,
          34.040009,
          34.046334,
          34.052653,
          34.059014,
          34.066218,
          34.072505,
          34.078747,
          34.085835,
          34.092158,
          34.098491,
          34.104832,
          34.111207,
          34.117503,
          34.123899,
          34.130158,
          34.136497,
          34.142833,
          34.149176,
          34.155539,
          34.161912,
          34.168216,
          34.174528,
          34.180893,
          34.187249,
          34.193543,
          34.199862,
          34.206193,
          34.21257,
          34.218897,
          34.225239,
          34.231603,
          34.237981,
          34.244285,
          34.250616,
          34.256924,
          34.263283,
          34.269626,
          34.275943,
          34.282295,
          34.288612,
          34.294972,
          34.301285,
          34.307614,
          34.313954,
          34.320247,
          34.326624,
          34.332931,
          34.339293,
          34.346574,
          34.352941,
          34.359272,
          34.365599,
          34.372914,
          34.379224,
          34.38626,
          34.392635,
          34.398887,
          34.405287,
          34.411612,
          34.417902,
          34.424199,
          34.430566,
          34.436847,
          34.443237,
          34.449543,
          34.455835,
          34.462174,
          34.468508,
          34.474864,
          34.481156,
          34.487485,
          34.493847,
          34.500185,
          34.507285,
          34.513608,
          34.520027,
          34.526362,
          34.532706,
          34.539064,
          34.54536,
          34.55172,
          34.557972,
          34.564379,
          34.570704,
          34.576981,
          34.58337,
          34.589677,
          34.596014,
          34.602362,
          34.608675,
          34.614958,
          34.621306,
          34.627577,
          34.633952,
          34.64031,
          34.646637,
          34.652989,
          34.65936,
          34.66566,
          34.671966,
          34.678325,
          34.68467,
          34.691008,
          34.697283,
          34.703627,
          34.709889,
          34.716231,
          34.722637,
          34.728889,
          34.7352,
          34.741514,
          34.747862,
          34.754189,
          34.76046,
          34.76676,
          34.773081,
          34.779383,
          34.785675,
          34.792017,
          34.798264,
          34.804575,
          34.810844,
          34.817175,
          34.823467,
          34.829796,
          34.836219,
          34.842477,
          34.848798,
          34.855106,
          34.861392,
          34.867717,
          34.874006,
          34.880292,
          34.8866,
          34.892896,
          34.899167,
          34.905462,
          34.911765,
          34.918083,
          34.924379,
          34.930706,
          34.937044,
          34.943358,
          34.95034,
          34.956602,
          34.962875,
          34.969185,
          34.975475,
          34.981762,
          34.988056,
          34.994373,
          35.000687,
          35.006965,
          35.013238,
          35.019556,
          35.025819,
          35.032121,
          35.038427,
          35.044708,
          35.050963,
          35.057275,
          35.063569,
          35.069884,
          35.076204,
          35.082463,
          35.088806,
          35.095071,
          35.101371,
          35.107646,
          35.114006,
          35.120275,
          35.126688,
          35.133042,
          35.139346,
          35.145723,
          35.152,
          35.158292,
          35.164617,
          35.170925,
          35.177242,
          35.183554,
          35.189904,
          35.196284,
          35.202604,
          35.208877,
          35.215223,
          35.221542,
          35.227904,
          35.235019,
          35.241309,
          35.247636,
          35.254013,
          35.260311,
          35.266673,
          35.273006,
          35.279309,
          35.28565,
          35.291957,
          35.298282,
          35.304588,
          35.310913,
          35.317298,
          35.323604,
          35.329911,
          35.337013,
          35.343342,
          35.349629,
          35.356017,
          35.362338,
          35.368669,
          35.374959,
          35.38129,
          35.387625,
          35.393898,
          35.400284,
          35.406588,
          35.41294,
          35.419965,
          35.426294,
          35.43264,
          35.439023,
          35.44533,
          35.451642,
          35.45798,
          35.464257,
          35.470594,
          35.47694,
          35.483227,
          35.489548,
          35.495865,
          35.502169,
          35.508486,
          35.514802,
          35.52114,
          35.527496,
          35.533828,
          35.540121,
          35.546411,
          35.552709,
          35.559053,
          35.56538,
          35.571678,
          35.577984,
          35.58428,
          35.590613,
          35.596915,
          35.603228,
          35.609578,
          35.615834,
          35.622138,
          35.628453,
          35.635515,
          35.641853,
          35.648119,
          35.654476,
          35.660772,
          35.667049,
          35.674934,
          35.681194,
          35.687501,
          35.693869,
          35.700144,
          35.706455,
          35.712761,
          35.719078,
          35.725386,
          35.731663,
          35.737976,
          35.744363,
          35.750628,
          35.756936,
          35.763205,
          35.76953,
          35.775838,
          35.782117,
          35.788376,
          35.794755,
          35.801017,
          35.807292,
          35.813644,
          35.819945,
          35.826263,
          35.832565,
          35.838878,
          35.845203,
          35.851515,
          35.857855,
          35.864136,
          35.870453,
          35.876747,
          35.883101,
          35.889424,
          35.895711,
          35.902099,
          35.908438,
          35.914849,
          35.92114,
          35.927447,
          35.933778,
          35.940059,
          35.94643,
          35.952715,
          35.959093,
          35.965438,
          35.97168,
          35.978007,
          35.984391,
          35.990682,
          35.997003,
          36.003386,
          36.009763,
          36.016845,
          36.023272,
          36.029634,
          36.035882,
          36.042265,
          36.048513,
          36.05488,
          36.061265,
          36.067609,
          36.073949,
          36.080278,
          36.086578,
          36.092918,
          36.099197,
          36.106438,
          36.112759,
          36.119078,
          36.125432,
          36.131784,
          36.138134,
          36.144437,
          36.150745,
          36.157082,
          36.163414,
          36.169764,
          36.17611,
          36.182491,
          36.18882,
          36.195132,
          36.201466,
          36.207826,
          36.214143,
          36.220405,
          36.226741,
          36.233093,
          36.239449,
          36.245745,
          36.25212,
          36.258441,
          36.264837,
          36.271168,
          36.277476,
          36.283749,
          36.290089,
          36.29646,
          36.302757,
          36.309822,
          36.316172,
          36.322485,
          36.328837,
          36.335178,
          36.341483,
          36.347812,
          36.354166,
          36.360447,
          36.366799,
          36.373191,
          36.379474,
          36.385766,
          36.392118,
          36.398457,
          36.404741,
          36.413343,
          36.419674,
          36.426041,
          36.434583,
          36.44093,
          36.447251,
          36.45361,
          36.459891,
          36.466168,
          36.472489,
          36.481062,
          36.487355,
          36.493693,
          36.500018,
          36.506328,
          36.51261,
          36.518916,
          36.525172,
          36.531468,
          36.537808,
          36.544081,
          36.550389,
          36.556679,
          36.562964,
          36.569241,
          36.575576,
          36.582539,
          36.588806,
          36.59516,
          36.601412,
          36.607724,
          36.614062,
          36.620372,
          36.626708,
          36.632987,
          36.639343,
          36.64572,
          36.652043,
          36.658339,
          36.664687,
          36.67107,
          36.67741,
          36.683739,
          36.690077,
          36.696408,
          36.702766,
          36.709097,
          36.715424,
          36.721737,
          36.728135,
          36.734449,
          36.740824,
          36.747152,
          36.75431,
          36.760645,
          36.766937,
          36.773308,
          36.779633,
          36.785981,
          36.792281,
          36.799566,
          36.805904,
          36.812175,
          36.818504,
          36.824883,
          36.831177,
          36.837473,
          36.843848,
          36.850154,
          36.856477,
          36.862804,
          36.869146,
          36.875466,
          36.881791,
          36.88816,
          36.894498,
          36.900835,
          36.907173,
          36.913521,
          36.919904,
          36.926198,
          36.932554,
          36.938871,
          36.945221,
          36.953796,
          36.960154,
          36.966541,
          36.972841,
          36.979202,
          36.985639,
          36.991902,
          36.998246,
          37.004531,
          37.010973,
          37.0173,
          37.023585,
          37.029908,
          37.036233,
          37.042579,
          37.048937,
          37.055275,
          37.061633,
          37.067925,
          37.07425,
          37.080652,
          37.086958,
          37.0933,
          37.099633,
          37.105998,
          37.112327,
          37.118654,
          37.124954,
          37.131298,
          37.137606,
          37.144737,
          37.151048,
          37.157329,
          37.163702,
          37.170017,
          37.176396,
          37.182696,
          37.189033,
          37.195394,
          37.201775,
          37.208054,
          37.214415,
          37.220748,
          37.227021,
          37.233356,
          37.239671,
          37.246012,
          37.25241,
          37.258731,
          37.265029,
          37.271352,
          37.277687,
          37.284012,
          37.29035,
          37.296658,
          37.303015,
          37.30935,
          37.315685,
          37.322004,
          37.32839,
          37.335471,
          37.341896,
          37.348127,
          37.354529,
          37.360858,
          37.36721,
          37.37349,
          37.379777,
          37.386088,
          37.392373,
          37.398696,
          37.405,
          37.411331,
          37.417646,
          37.424815,
          37.43115,
          37.437402,
          37.443711,
          37.45005,
          37.456377,
          37.462661,
          37.46899,
          37.475321,
          37.481633,
          37.487969,
          37.494284,
          37.500586,
          37.506873,
          37.513198,
          37.51954,
          37.525875,
          37.5322,
          37.539271,
          37.545586,
          37.551942,
          37.558263,
          37.564634,
          37.571775,
          37.578107,
          37.584434,
          37.590725,
          37.5971,
          37.60344,
          37.609713,
          37.616075,
          37.622394,
          37.628788,
          37.635196,
          37.641471,
          37.647832,
          37.654173,
          37.66043,
          37.666786,
          37.673144,
          37.679446,
          37.685805,
          37.692169,
          37.698502,
          37.704796,
          37.711142,
          37.717428,
          37.723836,
          37.730146,
          37.736428,
          37.742746,
          37.74908,
          37.755478,
          37.761805,
          37.768144,
          37.774432,
          37.780757,
          37.787099,
          37.793438,
          37.799782,
          37.806084,
          37.812421,
          37.818761,
          37.825088,
          37.831455,
          37.837732,
          37.84408,
          37.850465,
          37.856746,
          37.863121,
          37.869463,
          37.875778,
          37.882078,
          37.888411,
          37.89474,
          37.901111,
          37.907444,
          37.913788,
          37.920182,
          37.926463,
          37.932786,
          37.939126,
          37.945444,
          37.95179,
          37.958126,
          37.964484,
          37.970792,
          37.97709,
          37.983401,
          37.990413,
          37.996751,
          38.003042,
          38.009409,
          38.015753,
          38.022844,
          38.029182,
          38.035484,
          38.041805,
          38.048151,
          38.05444,
          38.06077,
          38.067132,
          38.073472,
          38.079753,
          38.086049,
          38.093057,
          38.099353,
          38.105692,
          38.11198,
          38.11829,
          38.124574,
          38.13092,
          38.137217,
          38.143536,
          38.149855,
          38.156165,
          38.162509,
          38.16959,
          38.175928,
          38.182276,
          38.188613,
          38.194916,
          38.201211,
          38.207559,
          38.213857,
          38.220936,
          38.227309,
          38.233649,
          38.23997,
          38.246305,
          38.252626,
          38.258916,
          38.266195,
          38.272534,
          38.278899,
          38.285251,
          38.292355,
          38.298709,
          38.305024,
          38.311339,
          38.317626,
          38.323974,
          38.331068,
          38.337441,
          38.343809,
          38.35013,
          38.356491,
          38.362812,
          38.369124,
          38.375416,
          38.381707,
          38.390293,
          38.396593,
          38.402876,
          38.409213,
          38.415489,
          38.421797,
          38.428103,
          38.434443,
          38.440726,
          38.44702,
          38.453357,
          38.459691,
          38.465993,
          38.472301,
          38.478639,
          38.484895,
          38.491209,
          38.497499,
          38.503772,
          38.51008,
          38.516399,
          38.52267,
          38.528932,
          38.535247,
          38.541493,
          38.547766,
          38.554018,
          38.560316,
          38.566501,
          38.572783,
          38.57902,
          38.585276,
          38.591522,
          38.597797,
          38.604022,
          38.61022,
          38.616476,
          38.622776,
          38.629016,
          38.635208,
          38.641447,
          38.647772,
          38.653951,
          38.660249,
          38.666432,
          38.67272,
          38.678987,
          38.685201,
          38.691439,
          38.697733,
          38.703962,
          38.71027,
          38.716558,
          38.722778,
          38.729083,
          38.735356,
          38.742426,
          38.748712,
          38.754993,
          38.761322,
          38.767662,
          38.77397,
          38.780249,
          38.78652,
          38.792835,
          38.799141,
          38.806081,
          38.812412,
          38.818724,
          38.825037,
          38.831356,
          38.837653,
          38.843974,
          38.850335,
          38.856587,
          38.862901,
          38.869216,
          38.875531,
          38.882539,
          38.888816,
          38.896014,
          38.902318,
          38.908633,
          38.914926,
          38.921266,
          38.927597,
          38.933962,
          38.940237,
          38.946514,
          38.952814,
          38.959975,
          38.966331,
          38.972652,
          38.97892,
          38.985237,
          38.991527,
          38.997825,
          39.004822,
          39.01115,
          39.017477,
          39.02375,
          39.030052,
          39.036383,
          39.042718,
          39.049004,
          39.055304,
          39.061631,
          39.067937,
          39.074218,
          39.081239,
          39.087525,
          39.093841,
          39.100175,
          39.106487,
          39.112802,
          39.119204,
          39.125552,
          39.131829,
          39.138179,
          39.144458,
          39.15082,
          39.157137,
          39.163454,
          39.169816,
          39.176148,
          39.182448,
          39.188783,
          39.195091,
          39.201441,
          39.207775,
          39.214106,
          39.220531,
          39.226881,
          39.233152,
          39.241833,
          39.248227,
          39.254481,
          39.260819,
          39.267196,
          39.273494,
          39.279796,
          39.286275,
          39.292494,
          39.298846,
          39.305227,
          39.311591,
          39.317877,
          39.324204,
          39.330556,
          39.336873,
          39.343152,
          39.350444,
          39.356764,
          39.363112,
          39.3695,
          39.375766,
          39.382108,
          39.388452,
          39.394779,
          39.401171,
          39.407425,
          39.413781,
          39.420121,
          39.426537,
          39.432821,
          39.439148,
          39.44546,
          39.451839,
          39.458119,
          39.464548,
          39.470825,
          39.47716,
          39.483504,
          39.489829,
          39.496189,
          39.502527,
          39.508864,
          39.515165,
          39.521529,
          39.527877,
          39.534148,
          39.540531,
          39.546877,
          39.553169,
          39.560256,
          39.566635,
          39.57375,
          39.580017,
          39.586421,
          39.593504,
          39.599883,
          39.607104,
          39.613467,
          39.619771,
          39.62614,
          39.633213,
          39.639602,
          39.64589,
          39.652213,
          39.658554,
          39.664871,
          39.671198,
          39.677586,
          39.68385,
          39.690229,
          39.696608,
          39.702919,
          39.709292,
          39.715625,
          39.721921,
          39.728315,
          39.734583,
          39.740867,
          39.747271,
          39.75359,
          39.759879,
          39.766252,
          39.772598,
          39.778919,
          39.785334,
          39.7917,
          39.798,
          39.804317,
          39.811423,
          39.817809,
          39.824175,
          39.830525,
          39.836825,
          39.843198,
          39.84954,
          39.855865,
          39.862171,
          39.868457,
          39.874809,
          39.881229,
          39.887532,
          39.893825,
          39.90014,
          39.906486,
          39.912825,
          39.919227,
          39.925598,
          39.931492,
          39.937384,
          39.943265,
          39.949148,
          39.955025,
          39.960842,
          39.96669,
          39.972467,
          39.978267,
          39.984071,
          39.9899,
          39.995746,
          40.001609,
          40.007432,
          40.013219,
          40.021815,
          40.028134,
          40.034557,
          40.040798,
          40.047186,
          40.053486,
          40.059794,
          40.066896,
          40.073178,
          40.079498,
          40.085863,
          40.092182,
          40.098473,
          40.104807,
          40.111167,
          40.117509,
          40.123826,
          40.130186,
          40.136559,
          40.142905,
          40.149238,
          40.15548,
          40.161828,
          40.168199,
          40.174498,
          40.180861,
          40.187182,
          40.193563,
          40.199882,
          40.206211,
          40.212511,
          40.21889,
          40.22522,
          40.231555,
          40.237824,
          40.244182,
          40.250551,
          40.258488,
          40.264849,
          40.271172,
          40.277542,
          40.283911,
          40.290205,
          40.296563,
          40.302896,
          40.309203,
          40.315563,
          40.321938,
          40.328259,
          40.334588,
          40.340907,
          40.347209,
          40.353584,
          40.359919,
          40.366294,
          40.372615,
          40.378976,
          40.385274,
          40.391622,
          40.39792,
          40.404328,
          40.410622,
          40.416949,
          40.423334,
          40.429615,
          40.435947,
          40.442317,
          40.448642,
          40.455838,
          40.462195,
          40.468509,
          40.474743,
          40.481126,
          40.489709,
          40.496101,
          40.502386,
          40.508745,
          40.51503,
          40.521378,
          40.527691,
          40.534038,
          40.540359,
          40.546691,
          40.552999,
          40.559259,
          40.565641,
          40.57267,
          40.578995,
          40.58527,
          40.591601,
          40.600953,
          40.607284,
          40.613636,
          40.619924,
          40.626276,
          40.632622,
          40.638989,
          40.645268,
          40.651626,
          40.657978,
          40.664297,
          40.67067,
          40.677018,
          40.683309,
          40.689614,
          40.695941,
          40.703059,
          40.709407,
          40.715739,
          40.722109,
          40.72847,
          40.734774,
          40.741055,
          40.747436,
          40.753682,
          40.762276,
          40.768603,
          40.774905,
          40.781249,
          40.787522,
          40.793864,
          40.800195,
          40.80648,
          40.812809,
          40.819145,
          40.825453,
          40.83182,
          40.83812,
          40.844478,
          40.850853,
          40.857162,
          40.863501,
          40.869799,
          40.876947,
          40.883283,
          40.889626,
          40.895947,
          40.902264,
          40.908616,
          40.914933,
          40.922039,
          40.928368,
          40.93543,
          40.941797,
          40.948162,
          40.954466,
          40.960787,
          40.967187,
          40.973504,
          40.979843,
          40.986149,
          40.992456,
          40.998797,
          41.005145,
          41.011478,
          41.017858,
          41.024195,
          41.030587,
          41.03688,
          41.043255,
          41.049599,
          41.055912,
          41.062199,
          41.068566,
          41.074914,
          41.081208,
          41.087537,
          41.093901,
          41.100241,
          41.10661,
          41.11296,
          41.119243,
          41.125547,
          41.131847,
          41.138208,
          41.144568,
          41.150899,
          41.157274,
          41.163624,
          41.169997,
          41.176262,
          41.182587,
          41.189064,
          41.196202,
          41.202516,
          41.208831,
          41.216085,
          41.222456,
          41.228745,
          41.235064,
          41.241339,
          41.247702,
          41.253977,
          41.260308,
          41.266641,
          41.273014,
          41.280256,
          41.286533,
          41.293629,
          41.299902,
          41.306254,
          41.312533,
          41.318864,
          41.325135,
          41.331458,
          41.33776,
          41.344068,
          41.350358,
          41.356639,
          41.363043,
          41.369325,
          41.375666,
          41.381962,
          41.388281,
          41.394539,
          41.400837,
          41.407225,
          41.413556,
          41.419937,
          41.426248,
          41.432562,
          41.438866,
          41.445168,
          41.451495,
          41.45785,
          41.464202,
          41.470564,
          41.476879,
          41.483179,
          41.489491,
          41.495891,
          41.502206,
          41.508587,
          41.514937,
          41.521262,
          41.527558,
          41.5339,
          41.541225,
          41.547623,
          41.553927,
          41.560208,
          41.566602,
          41.572931,
          41.579242,
          41.585569,
          41.591946,
          41.598239,
          41.604608,
          41.6109,
          41.617269,
          41.623677,
          41.630014,
          41.636379,
          41.642673,
          41.648939,
          41.655271,
          41.661664,
          41.667939,
          41.674308,
          41.680629,
          41.686971,
          41.693339,
          41.699683,
          41.705977,
          41.712294,
          41.719392,
          41.725714,
          41.732031,
          41.738306,
          41.744633,
          41.750956,
          41.757279,
          41.763633,
          41.769937,
          41.776244,
          41.782552,
          41.788942,
          41.7952,
          41.801498,
          41.807754,
          41.814037,
          41.820256,
          41.826556,
          41.832819,
          41.839081,
          41.845379,
          41.851656,
          41.857879,
          41.864167,
          41.870442,
          41.876679,
          41.882898,
          41.889204,
          41.895463,
          41.901704,
          41.910004,
          41.916283,
          41.922517,
          41.92879,
          41.934977,
          41.941198,
          41.947442,
          41.953733,
          41.960063,
          41.96625,
          41.972508,
          41.97875,
          41.985727,
          41.992011,
          41.998817,
          42.005029,
          42.011317,
          42.017554,
          42.023781,
          42.030092,
          42.036356,
          42.042661,
          42.048929,
          42.055234,
          42.061575,
          42.068727,
          42.075025,
          42.081348,
          42.087629,
          42.094652,
          42.100948,
          42.107246,
          42.114223,
          42.120577,
          42.12684,
          42.133161,
          42.139477,
          42.145819,
          42.152057,
          42.158417,
          42.164738,
          42.171053,
          42.177346,
          42.183675,
          42.190032,
          42.196382,
          42.202655,
          42.208965,
          42.215302,
          42.221713,
          42.228,
          42.234338,
          42.240655,
          42.246984,
          42.253302,
          42.259573,
          42.265921,
          42.273013,
          42.279344,
          42.286426,
          42.292813,
          42.299105,
          42.305459,
          42.31178,
          42.318107,
          42.324446,
          42.330748,
          42.337088,
          42.343473,
          42.350773,
          42.357109,
          42.363471,
          42.369801,
          42.378384,
          42.384678,
          42.391061,
          42.397363,
          42.404401,
          42.410732,
          42.416988,
          42.424046,
          42.430365,
          42.436659,
          42.442959,
          42.449301,
          42.455605,
          42.462594,
          42.468898,
          42.478272,
          42.484582,
          42.490907,
          42.497157,
          42.503476,
          42.50983,
          42.516134,
          42.522419,
          42.529426,
          42.535717,
          42.542053,
          42.548324,
          42.554667,
          42.560911,
          42.567234,
          42.573492,
          42.579751,
          42.586015,
          42.592242,
          42.598482,
          42.60469,
          42.611482,
          42.617697,
          42.623899,
          42.630111,
          42.636374,
          42.642574,
          42.648786,
          42.655011,
          42.661251,
          42.667447,
          42.673632,
          42.679878,
          42.688063,
          42.694324,
          42.701043,
          42.707263,
          42.713988,
          42.720226,
          42.726493,
          42.732724,
          42.73903,
          42.745305,
          42.75158,
          42.757843,
          42.764149,
          42.77042,
          42.777457,
          42.783688,
          42.789932,
          42.796286,
          42.802595,
          42.808922,
          42.816026,
          42.823176,
          42.829495,
          42.835834,
          42.842145,
          42.848426,
          42.854784,
          42.861111,
          42.867443,
          42.873734,
          42.88008,
          42.886411,
          42.892807,
          42.899122,
          42.90543,
          42.911751,
          42.918053,
          42.924432,
          42.930776,
          42.937143,
          42.943547,
          42.949808,
          42.956201,
          42.962482,
          42.968853,
          42.975199,
          42.98152,
          42.987903,
          42.994186,
          43.000491,
          43.006855,
          43.013178,
          43.019509,
          43.025837,
          43.032207,
          43.038522,
          43.04488,
          43.053518,
          43.059816,
          43.067118,
          43.073374,
          43.079697,
          43.086053,
          43.09237,
          43.098695,
          43.105743,
          43.112105,
          43.118445,
          43.125662,
          43.131987,
          43.138314,
          43.145353,
          43.15276,
          43.160001,
          43.166316,
          43.172618,
          43.179739,
          43.186001,
          43.192337,
          43.199472,
          43.205778,
          43.212137,
          43.218418,
          43.224749,
          43.231087,
          43.238185,
          43.244562,
          43.250891,
          43.257226,
          43.263564,
          43.269895,
          43.276235,
          43.282578,
          43.288889,
          43.295228,
          43.301547,
          43.307881,
          43.314233,
          43.320576,
          43.326883,
          43.333295,
          43.339633,
          43.345922,
          43.352266,
          43.358568,
          43.364999,
          43.372183,
          43.378495,
          43.384797,
          43.391197,
          43.397531,
          43.40386,
          43.410193,
          43.416549,
          43.422883,
          43.429214,
          43.43637,
          43.442597,
          43.449043,
          43.455281,
          43.461618,
          43.467983,
          43.474331,
          43.480652,
          43.487026,
          43.495718,
          43.502037,
          43.508433,
          43.514818,
          43.521097,
          43.527362,
          43.533729,
          43.540074,
          43.547402,
          43.553679,
          43.560022,
          43.566341,
          43.572693,
          43.57902,
          43.585433,
          43.591689,
          43.598014,
          43.60435,
          43.610689,
          43.617056,
          43.623343,
          43.629683,
          43.6361,
          43.642408,
          43.648725,
          43.655893,
          43.6622,
          43.668558,
          43.674889,
          43.681208,
          43.687545,
          43.693925,
          43.70022,
          43.706558,
          43.712933,
          43.719275,
          43.725589,
          43.731918,
          43.738252,
          43.744539,
          43.750927,
          43.757193,
          43.763671,
          43.770021,
          43.775873,
          43.781756,
          43.787627,
          43.793454,
          43.800598,
          43.806973,
          43.813237,
          43.81956,
          43.825948,
          43.832198,
          43.838533,
          43.844866,
          43.851158,
          43.858275,
          43.864604,
          43.870958,
          43.877408,
          43.883691,
          43.890031,
          43.896348,
          43.902431,
          43.908969,
          43.915287,
          43.921619,
          43.928019,
          43.934312,
          43.940627,
          43.947016,
          43.953264,
          43.959658,
          43.966035,
          43.972362,
          43.97865,
          43.985002,
          43.991302,
          43.997596,
          44.004727,
          44.011027,
          44.017396,
          44.023746,
          44.030037,
          44.036492,
          44.042733,
          44.049144,
          44.055485,
          44.061827,
          44.06811,
          44.074444,
          44.080762,
          44.087135,
          44.093454,
          44.099829,
          44.106127,
          44.11245,
          44.118806,
          44.12515,
          44.131452,
          44.137844,
          44.145067,
          44.151396,
          44.157679,
          44.164033,
          44.171429,
          44.177754,
          44.184075,
          44.190392,
          44.196715,
          44.203079,
          44.20941,
          44.215746,
          44.222083,
          44.228406,
          44.234752,
          44.241013,
          44.247333,
          44.253702,
          44.260063,
          44.266344,
          44.272731,
          44.279119,
          44.285421,
          44.291686,
          44.29805,
          44.304508,
          44.310836,
          44.317236,
          44.323563,
          44.329867,
          44.336194,
          44.343404,
          44.349686,
          44.356073,
          44.363429,
          44.369702,
          44.376048,
          44.382448,
          44.388896,
          44.395032,
          44.4015,
          44.407802,
          44.41409,
          44.420504,
          44.426821,
          44.433104,
          44.439379,
          44.445752,
          44.452073,
          44.45839,
          44.465521,
          44.471898,
          44.478169,
          44.484504,
          44.490882,
          44.497246,
          44.503588,
          44.509907,
          44.516213,
          44.522596,
          44.52894,
          44.535307,
          44.541684,
          44.54804,
          44.554392,
          44.560692,
          44.56703,
          44.573369,
          44.579734,
          44.586059,
          44.592396,
          44.598709,
          44.605184,
          44.611421,
          44.617748,
          44.624078,
          44.630438,
          44.636676,
          44.643038,
          44.649373,
          44.655694,
          44.6621,
          44.668394,
          44.674748,
          44.681086,
          44.68744,
          44.693782,
          44.700959,
          44.707259,
          44.713603,
          44.720001,
          44.726301,
          44.732605,
          44.738969,
          44.745213,
          44.751586,
          44.757946,
          44.764205,
          44.77058,
          44.776842,
          44.783236,
          44.789561,
          44.795809,
          44.802146,
          44.809113,
          44.815409,
          44.821669,
          44.827907,
          44.834209,
          44.840449,
          44.846749,
          44.853049,
          44.859251,
          44.865438,
          44.871738,
          44.878057,
          44.884176,
          44.890559,
          44.898307,
          44.904582,
          44.910884,
          44.917119,
          44.923401,
          44.929674,
          44.935895,
          44.942126,
          44.948515,
          44.954767,
          44.961057,
          44.967324,
          44.974286,
          44.980574,
          44.986876,
          44.993126,
          44.99934,
          45.006243,
          45.012605,
          45.01887,
          45.025984,
          45.032305,
          45.038561,
          45.045732,
          45.051961,
          45.058241,
          45.06518,
          45.071409,
          45.078453,
          45.084741,
          45.090978,
          45.097878,
          45.10407,
          45.110324,
          45.117168,
          45.123434,
          45.130261,
          45.136507,
          45.142757,
          45.149043,
          45.155324,
          45.16158,
          45.167859,
          45.174138,
          45.180424,
          45.186695,
          45.192943,
          45.200057,
          45.206339,
          45.212639,
          45.218982,
          45.225268,
          45.231609,
          45.23798,
          45.244243,
          45.250639,
          45.25692,
          45.263266,
          45.269641,
          45.275993,
          45.282389,
          45.288724,
          45.294993,
          45.302334,
          45.308693,
          45.314978,
          45.321336,
          45.327674,
          45.333999,
          45.340414,
          45.346741,
          45.353039,
          45.359393,
          45.365776,
          45.372118,
          45.378416,
          45.38557,
          45.39188,
          45.398172,
          45.404545,
          45.410937,
          45.417208,
          45.423558,
          45.429928,
          45.436249,
          45.444889,
          45.451274,
          45.457612,
          45.463941,
          45.472593,
          45.478899,
          45.485266,
          45.492362,
          45.498653,
          45.506514,
          45.512853,
          45.519168,
          45.525522,
          45.531889,
          45.538205,
          45.544564,
          45.550887,
          45.557243,
          45.563474,
          45.572008,
          45.578339,
          45.584697,
          45.591012,
          45.597349,
          45.60366,
          45.610014,
          45.616383,
          45.622633,
          45.632749,
          45.639099,
          45.645426,
          45.651676,
          45.658954,
          45.665279,
          45.671622,
          45.677901,
          45.684949,
          45.691322,
          45.697712,
          45.704076,
          45.710429,
          45.716768,
          45.722987,
          45.730083,
          45.736429,
          45.742749,
          45.749093,
          45.755397,
          45.761752,
          45.768058,
          45.774408,
          45.780818,
          45.7871,
          45.793452,
          45.799714,
          45.806075,
          45.812402,
          45.818779,
          45.825962,
          45.83231,
          45.838647,
          45.845079,
          45.852202,
          45.858591,
          45.864897,
          45.871216,
          45.877581,
          45.883987,
          45.890277,
          45.89665,
          45.90292,
          45.909281,
          45.915579,
          45.921943,
          45.928233,
          45.934572,
          45.940945,
          45.947293,
          45.953631,
          45.959945,
          45.966266,
          45.972558,
          45.978929,
          45.985243,
          45.992398,
          45.998733,
          46.005162,
          46.0115,
          46.017823,
          46.024175,
          46.030502,
          46.036804,
          46.043129,
          46.049466,
          46.055735,
          46.062098,
          46.068433,
          46.074754,
          46.081146,
          46.087418,
          46.093785,
          46.100096,
          46.106475,
          46.112758,
          46.119156,
          46.125429,
          46.131821,
          46.138108,
          46.144462,
          46.150825,
          46.157158,
          46.163489,
          46.169835,
          46.176112,
          46.182558,
          46.188889,
          46.195242,
          46.201527,
          46.207898,
          46.214229,
          46.220539,
          46.226848,
          46.233194,
          46.239587,
          46.245877,
          46.252198,
          46.258477,
          46.264854,
          46.271239,
          46.277552,
          46.283844,
          46.290108,
          46.296583,
          46.302873,
          46.309187,
          46.315537,
          46.3219,
          46.3282,
          46.334517,
          46.34084,
          46.347181,
          46.353529,
          46.359887,
          46.366223,
          46.372508,
          46.378902,
          46.386027,
          46.392352,
          46.398698,
          46.404983,
          46.411419,
          46.417719,
          46.424038,
          46.430313,
          46.43666,
          46.442998,
          46.449375,
          46.455679,
          46.462069,
          46.469198,
          46.475596,
          46.481954,
          46.488304,
          46.494623,
          46.500971,
          46.507336,
          46.514561,
          46.520886,
          46.527158,
          46.533558,
          46.539819,
          46.546157,
          46.552581,
          46.558944,
          46.565236,
          46.572317,
          46.578704,
          46.585769,
          46.592219,
          46.598523,
          46.60489,
          46.611225,
          46.617588,
          46.623954,
          46.630227,
          46.636561,
          46.642954,
          46.650138,
          46.656546,
          46.66284,
          46.669125,
          46.675448,
          46.681779,
          46.688138,
          46.694469,
          46.700748,
          46.707154,
          46.713511,
          46.719788,
          46.726138,
          46.7333,
          46.739692,
          46.746109,
          46.752398,
          46.758661,
          46.765042,
          46.771377,
          46.777694,
          46.783978,
          46.790305,
          46.796717,
          46.802986,
          46.809348,
          46.815619,
          46.822027,
          46.828417,
          46.834655,
          46.841052,
          46.847336,
          46.853644,
          46.860757,
          46.867107,
          46.873425,
          46.87978,
          46.890782,
          46.897057,
          46.903386,
          46.909763,
          46.916132,
          46.922353,
          46.930905,
          46.937307,
          46.943601,
          46.949949,
          46.9563,
          46.963407,
          46.969792,
          46.976161,
          46.982519,
          46.988792,
          46.995119,
          47.001471,
          47.008728,
          47.015026,
          47.021386,
          47.027696,
          47.034071,
          47.040355,
          47.046657,
          47.053076,
          47.059372,
          47.065709,
          47.072034,
          47.078426,
          47.084794,
          47.091099,
          47.097549,
          47.103899,
          47.110207,
          47.116507,
          47.122869,
          47.129209,
          47.135492,
          47.141826,
          47.148172,
          47.154559,
          47.160897,
          47.167217,
          47.174528,
          47.181005,
          47.187267,
          47.193586,
          47.199863,
          47.206224,
          47.212563,
          47.21889,
          47.22517,
          47.231509,
          47.237934,
          47.244303,
          47.250597,
          47.256857,
          47.263265,
          47.269595,
          47.276853,
          47.283134,
          47.289393,
          47.29574,
          47.302101,
          47.308436,
          47.314799,
          47.321174,
          47.327482,
          47.333822,
          47.340151,
          47.346468,
          47.352782,
          47.359163,
          47.365495,
          47.372738,
          47.37903,
          47.385416,
          47.391726,
          47.398138,
          47.404378,
          47.41147,
          47.417811,
          47.424228,
          47.430509,
          47.436864,
          47.443213,
          47.449528,
          47.45577,
          47.462028,
          47.468347,
          47.475376,
          47.481649,
          47.488809,
          47.495059,
          47.501437,
          47.507722,
          47.514001,
          47.520253,
          47.526564,
          47.532764,
          47.539141,
          47.545409,
          47.551716,
          47.557941,
          47.564176,
          47.57042,
          47.576716,
          47.582943,
          47.589237,
          47.595574,
          47.601841,
          47.608139,
          47.614484,
          47.620737,
          47.627022,
          47.633285,
          47.639628,
          47.645953,
          47.652943,
          47.659253,
          47.665574,
          47.671866,
          47.678195,
          47.68451,
          47.690778,
          47.697162,
          47.703501,
          47.709853,
          47.716176,
          47.72256,
          47.728833,
          47.735249,
          47.74158,
          47.747837,
          47.75426,
          47.76051,
          47.766855,
          47.773205,
          47.78112,
          47.787533,
          47.793783,
          47.800114,
          47.806483,
          47.812851,
          47.819179,
          47.825504,
          47.831889,
          47.838204,
          47.844518,
          47.850856,
          47.857237,
          47.865879,
          47.872212,
          47.878558,
          47.884941,
          47.891183,
          47.897491,
          47.90482,
          47.911164,
          47.917468,
          47.923818,
          47.930122,
          47.936495,
          47.942797,
          47.949089,
          47.955472,
          47.961818,
          47.968166,
          47.974512,
          47.980862,
          47.987201,
          47.993531,
          47.999818,
          48.006147,
          48.012491,
          48.01886,
          48.02521,
          48.031568,
          48.037889,
          48.044187,
          48.050518,
          48.057627,
          48.06402,
          48.070391,
          48.07677,
          48.082989,
          48.089366,
          48.095704,
          48.102079,
          48.108364,
          48.115545,
          48.121847,
          48.128181,
          48.13451,
          48.141643,
          48.147993,
          48.154406,
          48.16071,
          48.167066,
          48.173408,
          48.179718,
          48.186081,
          48.19235,
          48.198706,
          48.205075,
          48.211468,
          48.21777,
          48.224131,
          48.230433,
          48.236764,
          48.243068,
          48.249448,
          48.255779,
          48.26212,
          48.268483,
          48.2748,
          48.281108,
          48.287421,
          48.293741,
          48.300212,
          48.306462,
          48.31275,
          48.319977,
          48.326375,
          48.332673,
          48.338971,
          48.345292,
          48.351639,
          48.357944,
          48.364316,
          48.370648,
          48.376952,
          48.383239,
          48.38966,
          48.396029,
          48.402337,
          48.408656,
          48.414964,
          48.421341,
          48.427719,
          48.433937,
          48.440306,
          48.446606,
          48.452989,
          48.459325,
          48.465683,
          48.472081,
          48.478341,
          48.484683,
          48.49105,
          48.497352,
          48.503669,
          48.5124,
          48.518704,
          48.525133,
          48.531512,
          48.537873,
          48.544069,
          48.550454,
          48.556789,
          48.563106,
          48.569487,
          48.575808,
          48.583825,
          48.590171,
          48.59649,
          48.60279,
          48.60915,
          48.615512,
          48.622771,
          48.629037,
          48.635467,
          48.641731,
          48.648004,
          48.656679,
          48.663025,
          48.669315,
          48.67569,
          48.68286,
          48.689227,
          48.695533,
          48.701869,
          48.7082,
          48.714583,
          48.720871,
          48.727221,
          48.733577,
          48.739961,
          48.746265,
          48.752475,
          48.758836,
          48.765221,
          48.771594,
          48.778767,
          48.785146,
          48.79145,
          48.798556,
          48.804865,
          48.81124,
          48.817546,
          48.823915,
          48.830263,
          48.836665,
          48.843009,
          48.849356,
          48.855609,
          48.862002,
          48.868321,
          48.874669,
          48.880971,
          48.887325,
          48.893652,
          48.900013,
          48.906327,
          48.912663,
          48.919009,
          48.926163,
          48.932544,
          48.939871,
          48.946242,
          48.952521,
          48.958886,
          48.965238,
          48.971588,
          48.977909,
          48.984184,
          48.990482,
          48.996888,
          49.003192,
          49.009498,
          49.016571,
          49.023846,
          49.030155,
          49.036534,
          49.042877,
          49.049242,
          49.055557,
          49.061846,
          49.068196,
          49.074619,
          49.080874,
          49.087288,
          49.093602,
          49.099927,
          49.106255,
          49.112617,
          49.118957,
          49.125298,
          49.131632,
          49.138736,
          49.145146,
          49.151538,
          49.157846,
          49.164192,
          49.170461,
          49.176884,
          49.183142,
          49.189486,
          49.195869,
          49.2032,
          49.20944,
          49.215405,
          49.221355,
          49.22724,
          49.23314,
          49.240321,
          49.246663,
          49.252957,
          49.259269,
          49.265701,
          49.272023,
          49.278348,
          49.284755,
          49.291151,
          49.297411,
          49.303726,
          49.310124,
          49.316478,
          49.322815,
          49.329151,
          49.335424,
          49.341759,
          49.348203,
          49.354453,
          49.360803,
          49.367124,
          49.373449,
          49.379865,
          49.386207,
          49.392497,
          49.398909,
          49.406063,
          49.412486,
          49.41879,
          49.425069,
          49.43139,
          49.437718,
          49.44408,
          49.451409,
          49.457745,
          49.464053,
          49.471207,
          49.477528,
          49.484732,
          49.491065,
          49.497365,
          49.503667,
          49.509995,
          49.516338,
          49.522688,
          49.529147,
          49.535428,
          49.541678,
          49.548063,
          49.554378,
          49.56072,
          49.567061,
          49.573409,
          49.579807,
          49.586138,
          49.592449,
          49.598836,
          49.605074,
          49.612228,
          49.618526,
          49.624911,
          49.63129,
          49.637622,
          49.644013,
          49.650282,
          49.656582,
          49.662972,
          49.669299,
          49.675676,
          49.681878,
          49.688295,
          49.695351,
          49.701776,
          49.708074,
          49.714422,
          49.720751,
          49.727099,
          49.733449,
          49.73977,
          49.746138,
          49.752532,
          49.758732,
          49.765151,
          49.771478,
          49.777805,
          49.784139,
          49.790451,
          49.797553,
          49.80393,
          49.81107,
          49.817455,
          49.823762,
          49.830153,
          49.836457,
          49.84278,
          49.849845,
          49.856101,
          49.863391,
          49.869689,
          49.876016,
          49.882305,
          49.888674,
          49.894914,
          49.90122,
          49.90757,
          49.913851,
          49.920149,
          49.927347,
          49.933718,
          49.940735,
          49.947003,
          49.953305,
          49.95962,
          49.965937,
          49.972187,
          49.978516,
          49.98483,
          49.991126,
          49.99742,
          50.00378,
          50.010753,
          50.017035,
          50.023347,
          50.029693,
          50.035924,
          50.042293,
          50.049443,
          50.055826,
          50.06216,
          50.068451,
          50.074814,
          50.081168,
          50.087558,
          50.093878,
          50.100166,
          50.106466,
          50.112816,
          50.119129,
          50.125443,
          50.131762,
          50.138141,
          50.144499,
          50.150889,
          50.157197,
          50.163449,
          50.169791,
          50.176151,
          50.182451,
          50.18877,
          50.195097,
          50.201489,
          50.208668,
          50.215054,
          50.221391,
          50.227712,
          50.234087,
          50.240433,
          50.247664,
          50.253979,
          50.260379,
          50.266562,
          50.272981,
          50.279301,
          50.285566,
          50.291881,
          50.298262,
          50.304597,
          50.310918,
          50.317262,
          50.323652,
          50.329897,
          50.336304,
          50.342704,
          50.348966,
          50.355304,
          50.361639,
          50.367935,
          50.374297,
          50.380633,
          50.386985,
          50.393266,
          50.399593,
          50.405964,
          50.41316,
          50.419466,
          50.425839,
          50.433183,
          50.439468,
          50.445866,
          50.452179,
          50.45847,
          50.464748,
          50.471118,
          50.477525,
          50.483837,
          50.490116,
          50.49646,
          50.502808,
          50.509216,
          50.51557,
          50.521935,
          50.528204,
          50.534564,
          50.540893,
          50.547225,
          50.553539,
          50.559925,
          50.567023,
          50.573377,
          50.579668,
          50.586058,
          50.592327,
          50.598706,
          50.606016,
          50.612306,
          50.619602,
          50.625952,
          50.6323,
          50.638556,
          50.644864,
          50.65216,
          50.65851,
          50.664814,
          50.671142,
          50.677594,
          50.683837,
          50.690241,
          50.696558,
          50.702919,
          50.709233,
          50.715579,
          50.72195,
          50.728287,
          50.734583,
          50.740923,
          50.747256,
          50.753577,
          50.759908,
          50.76629,
          50.772623,
          50.778929,
          50.785312,
          50.791635,
          50.797975,
          50.804271,
          50.810589,
          50.816927,
          50.8233,
          50.829623,
          50.835981,
          50.842327,
          50.848658,
          50.85499,
          50.861333,
          50.867665,
          50.873962,
          50.880327,
          50.886706,
          50.893056,
          50.89939,
          50.905725,
          50.912083,
          50.918485,
          50.924746,
          50.931042,
          50.937383,
          50.943702,
          50.950079,
          50.956385,
          50.96274,
          50.969113,
          50.975384,
          50.981727,
          50.98814,
          50.994438,
          51.000767,
          51.007077,
          51.013467,
          51.01979,
          51.026117,
          51.032494,
          51.039558,
          51.045988,
          51.052277,
          51.058646,
          51.065033,
          51.071346,
          51.077638,
          51.084008,
          51.090302,
          51.096659,
          51.102967,
          51.109392,
          51.1166,
          51.122804,
          51.12919,
          51.13555,
          51.141911,
          51.14825,
          51.154577,
          51.16089,
          51.168009,
          51.174409,
          51.180702,
          51.187034,
          51.193355,
          51.19974,
          51.205992,
          51.212342,
          51.218717,
          51.225002,
          51.231377,
          51.237725,
          51.244034,
          51.251184,
          51.257513,
          51.263857,
          51.271138,
          51.277527,
          51.2838,
          51.290144,
          51.296529,
          51.302846,
          51.309215,
          51.31554,
          51.321838,
          51.328159,
          51.334496,
          51.340775,
          51.347167,
          51.353492,
          51.359866,
          51.366213,
          51.372482,
          51.378859,
          51.385188,
          51.391482,
          51.398746,
          51.405094,
          51.411465,
          51.417769,
          51.424188,
          51.430534,
          51.436794,
          51.44308,
          51.449478,
          51.45583,
          51.462161,
          51.468482,
          51.47484,
          51.481194,
          51.488294,
          51.494705,
          51.501055,
          51.507319,
          51.514484,
          51.520801,
          51.527132,
          51.533482,
          51.539778,
          51.546082,
          51.552507,
          51.55964,
          51.565978,
          51.572301,
          51.578669,
          51.585003,
          51.591319,
          51.597659,
          51.604903,
          51.611305,
          51.617653,
          51.623974,
          51.630296,
          51.636615,
          51.642911,
          51.649324,
          51.655601,
          51.661978,
          51.668251,
          51.67463,
          51.681036,
          51.687365,
          51.693632,
          51.699965,
          51.706338,
          51.712636,
          51.719753,
          51.726151,
          51.732442,
          51.738815,
          51.745122,
          51.751368,
          51.757747,
          51.76638,
          51.772755,
          51.779076,
          51.785428,
          51.791688,
          51.798095,
          51.805167,
          51.811676,
          51.817849,
          51.824215,
          51.830599,
          51.836895,
          51.843195,
          51.849555,
          51.85587,
          51.862213,
          51.868626,
          51.87499,
          51.881251,
          51.887539,
          51.893878,
          51.900249,
          51.906607,
          51.912857,
          51.919214,
          51.925555,
          51.932691,
          51.939028,
          51.945393,
          51.951678,
          51.958028,
          51.964343,
          51.970705,
          51.977066,
          51.983343,
          51.989714,
          51.996209,
          52.002401,
          52.008728,
          52.015055,
          52.02242,
          52.028678,
          52.035003,
          52.04132,
          52.047707,
          52.054974,
          52.061318,
          52.067557,
          52.073955,
          52.080262,
          52.08662,
          52.093028,
          52.099391,
          52.108072,
          52.114378,
          52.120691,
          52.126987,
          52.13333,
          52.139695,
          52.145997,
          52.152349,
          52.158637,
          52.165668,
          52.172007,
          52.178295,
          52.185372,
          52.191732,
          52.197966,
          52.20432,
          52.210578,
          52.217566,
          52.223841,
          52.230174,
          52.237966,
          52.244276,
          52.252751,
          52.259101,
          52.265341,
          52.271578,
          52.277953,
          52.284245,
          52.29056,
          52.296812,
          52.303126,
          52.310231,
          52.316506,
          52.322808,
          52.329168,
          52.335464,
          52.34171,
          52.348037,
          52.35431,
          52.360633,
          52.369131,
          52.375449,
          52.385426,
          52.391737,
          52.398004,
          52.404356,
          52.410645,
          52.416949,
          52.423379,
          52.429714,
          52.436035,
          52.442306,
          52.448679,
          52.454995,
          52.461285,
          52.46766,
          52.473976,
          52.480301,
          52.486672,
          52.493035,
          52.499389,
          52.505741,
          52.512183,
          52.518399,
          52.524741,
          52.531087,
          52.538306,
          52.544668,
          52.550962,
          52.557297,
          52.563622,
          52.570016,
          52.576306,
          52.582662,
          52.589047,
          52.595345,
          52.601749,
          52.60807,
          52.614345,
          52.62072,
          52.626999,
          52.63346,
          52.639508,
          52.645943,
          52.652283,
          52.658712,
          52.664914,
          52.673539,
          52.680014,
          52.687189,
          52.693472,
          52.699821,
          52.706181,
          52.712502,
          52.718823,
          52.725152,
          52.731431,
          52.7385,
          52.744852,
          52.751194,
          52.758468,
          52.764798,
          52.771168,
          52.777485,
          52.783748,
          52.790116,
          52.796466,
          52.802779,
          52.809141,
          52.815475,
          52.822706,
          52.829073,
          52.835448,
          52.84256,
          52.848875,
          52.855183,
          52.861533,
          52.86791,
          52.874219,
          52.880552,
          52.886912,
          52.893925,
          52.900296,
          52.906631,
          52.9129,
          52.919292,
          52.925585,
          52.931962,
          52.938269,
          52.944619,
          52.950929,
          52.957271,
          52.96361,
          52.969987,
          52.976319,
          52.982596,
          52.988952,
          52.995225,
          53.001585,
          53.007883,
          53.0143,
          53.020687,
          53.027006,
          53.033314,
          53.039619,
          53.045921,
          53.052269,
          53.058623,
          53.064971,
          53.071298,
          53.077629,
          53.084802,
          53.09115,
          53.098335,
          53.104675,
          53.111,
          53.117354,
          53.123656,
          53.1308,
          53.137127,
          53.143433,
          53.149875,
          53.156133,
          53.16239,
          53.168942,
          53.176898,
          53.183237,
          53.189588,
          53.195904,
          53.20224,
          53.208577,
          53.214923,
          53.22125,
          53.227642,
          53.233958,
          53.240265,
          53.246602,
          53.252988,
          53.259333,
          53.265615,
          53.272015,
          53.278275,
          53.284648,
          53.291008,
          53.297294,
          53.303671,
          53.310029,
          53.316408,
          53.322713,
          53.329102,
          53.335461,
          53.342661,
          53.348931,
          53.355338,
          53.361673,
          53.368004,
          53.374379,
          53.380711,
          53.386992,
          53.393346,
          53.399636,
          53.406052,
          53.412317,
          53.41864,
          53.424971,
          53.431363,
          53.437738,
          53.444042,
          53.450334,
          53.456711,
          53.463019,
          53.469334,
          53.475757,
          53.482107,
          53.489417,
          53.495807,
          53.502119,
          53.508402,
          53.514811,
          53.521129,
          53.527438,
          53.533761,
          53.540173,
          53.546492,
          53.552827,
          53.559092,
          53.565488,
          53.571865,
          53.57823,
          53.584634,
          53.591815,
          53.598217,
          53.60455,
          53.61085,
          53.617252,
          53.623609,
          53.629961,
          53.63625,
          53.64255,
          53.648903,
          53.655165,
          53.661548,
          53.667878,
          53.67423,
          53.680675,
          53.686998,
          53.69333,
          53.699715,
          53.70603,
          53.712265,
          53.71858,
          53.724917,
          53.731259,
          53.737628,
          53.743994,
          53.750315,
          53.756667,
          53.762984,
          53.769326,
          53.775661,
          53.782051,
          53.788309,
          53.794663,
          53.801886,
          53.808244,
          53.814598,
          53.820894,
          53.827167,
          53.83353,
          53.839846,
          53.846176,
          53.852524,
          53.858911,
          53.865213,
          53.871546,
          53.877882,
          53.884265,
          53.890517,
          53.896871,
          53.903167,
          53.909565,
          53.915876,
          53.922263,
          53.928565,
          53.934894,
          53.941167,
          53.947547,
          53.953926,
          53.96118,
          53.967538,
          53.973884,
          53.980178,
          53.986499,
          53.992865,
          53.999203,
          54.005532,
          54.011826,
          54.01818,
          54.024553,
          54.030847,
          54.03723,
          54.043601,
          54.049936,
          54.056299,
          54.062601,
          54.068917,
          54.075245,
          54.081632,
          54.087942,
          54.094238,
          54.100663,
          54.106957,
          54.113278,
          54.119645,
          54.126001,
          54.132309,
          54.138593,
          54.145922,
          54.152274,
          54.158628,
          54.164924,
          54.171259,
          54.177595,
          54.183959,
          54.190315,
          54.196632,
          54.202907,
          54.209307,
          54.215597,
          54.221936,
          54.228257,
          54.234607,
          54.240953,
          54.24728,
          54.254488,
          54.260811,
          54.267138,
          54.273438,
          54.27982,
          54.286149,
          54.292476,
          54.298747,
          54.305097,
          54.311516,
          54.317816,
          54.324097,
          54.330484,
          54.336832,
          54.343157,
          54.349501,
          54.355795,
          54.362141,
          54.36848,
          54.374818,
          54.381141,
          54.387576,
          54.393857,
          54.400187,
          54.406549,
          54.412872,
          54.419234,
          54.425566,
[truncated: 3,616,865 more chars]
