# Supplementary material for: RawBeans: A Simple, Vendor-Independent, Raw-Data Quality-Control Tool
Source: J Proteome Res. 2021 Mar 4;20(4):2098–104. doi: 10.1021/acs.jproteome.0c00956 (PMC8041395; doi:10.1021/acs.jproteome.0c00956)
Supplement: Supplementary file 2 — pr0c00956_si_003.zip [file pr0c00956_si_003.zip › 100_samples_run1.0/HF2_LC1_hela_110820_01.json]

{
  "data": {
    "cls": "SampleQCData",
    "components_dict": {
      "charge_dist": {
        "cls": "ChargeDistComponent",
        "ms2_charge_state": [
          2.0,
          3.0,
          2.0,
          3.0,
          3.0,
          2.0,
          2.0,
          2.0,
          2.0,
          2.0,
          2.0,
          2.0,
          2.0,
          2.0,
          2.0,
          2.0,
          2.0,
          3.0,
          2.0,
          3.0,
          2.0,
          2.0,
          2.0,
          2.0,
          2.0,
          2.0,
          2.0,
          2.0,
          2.0,
          2.0,
          2.0,
          2.0,
          7.0,
          7.0,
          7.0,
          7.0,
          2.0,
          4.0,
          2.0,
          2.0,
          3.0,
          3.0,
          3.0,
          2.0,
          2.0,
          2.0,
          2.0,
          2.0,
          3.0,
          3.0,
          4.0,
          2.0,
          2.0,
          2.0,
          3.0,
          2.0,
          2.0,
          2.0,
          3.0,
          2.0,
          2.0,
          2.0,
          2.0,
          2.0,
          2.0,
          2.0,
          2.0,
          2.0,
          2.0,
          2.0,
          2.0,
          2.0,
          2.0,
          3.0,
          2.0,
          2.0,
          2.0,
          2.0,
          3.0,
          2.0,
          3.0,
          2.0,
          2.0,
          3.0,
          2.0,
          2.0,
          2.0,
          4.0,
          3.0,
          2.0,
          2.0,
          5.0,
          2.0,
          4.0,
          3.0,
          2.0,
          2.0,
          2.0,
          2.0,
          2.0,
          2.0,
          2.0,
          3.0,
          2.0,
          3.0,
          2.0,
          3.0,
          2.0,
          2.0,
          4.0,
          6.0,
          4.0,
          3.0,
          3.0,
          2.0,
          2.0,
          2.0,
          2.0,
          2.0,
          2.0,
          2.0,
          2.0,
          3.0,
          2.0,
          2.0,
          2.0,
          2.0,
          2.0,
          2.0,
          2.0,
          2.0,
          2.0,
          2.0,
          3.0,
          2.0,
          2.0,
          2.0,
          3.0,
          2.0,
          2.0,
          3.0,
          3.0,
          2.0,
          2.0,
          3.0,
          3.0,
          2.0,
          3.0,
          2.0,
          3.0,
          2.0,
          2.0,
          2.0,
          2.0,
          2.0,
          4.0,
          2.0,
          2.0,
          3.0,
          2.0,
          2.0,
          2.0,
          3.0,
          2.0,
          3.0,
          3.0,
          2.0,
          4.0,
          2.0,
          2.0,
          2.0,
          2.0,
          3.0,
          2.0,
          3.0,
          2.0,
          2.0,
          2.0,
          2.0,
          2.0,
          3.0,
          2.0,
          2.0,
          2.0,
          2.0,
          3.0,
          2.0,
          2.0,
          2.0,
          2.0,
          3.0,
          2.0,
          2.0,
          3.0,
          3.0,
          5.0,
          2.0,
          2.0,
          2.0,
          2.0,
          3.0,
          3.0,
          2.0,
          2.0,
          2.0,
          2.0,
          2.0,
          2.0,
          2.0,
          3.0,
          2.0,
          2.0,
          3.0,
          2.0,
          2.0,
          2.0,
          3.0,
          2.0,
          2.0,
          2.0,
          2.0,
          2.0,
          3.0,
          2.0,
          2.0,
          3.0,
          2.0,
          2.0,
          2.0,
          2.0,
          2.0,
          2.0,
          3.0,
          2.0,
          3.0,
          2.0,
          3.0,
          2.0,
          2.0,
          2.0,
          2.0,
          2.0,
          2.0,
          3.0,
          2.0,
          2.0,
          2.0,
          2.0,
          3.0,
          5.0,
          2.0,
          2.0,
          2.0,
          4.0,
          2.0,
          3.0,
          5.0,
          2.0,
          2.0,
          2.0,
          2.0,
          2.0,
          3.0,
          2.0,
          3.0,
          3.0,
          2.0,
          2.0,
          2.0,
          3.0,
          3.0,
          5.0,
          2.0,
          2.0,
          2.0,
          2.0,
          2.0,
          2.0,
          5.0,
          2.0,
          3.0,
          2.0,
          2.0,
          2.0,
          2.0,
          3.0,
          2.0,
          2.0,
          2.0,
          2.0,
          2.0,
          3.0,
          2.0,
          2.0,
          3.0,
          2.0,
          2.0,
          2.0,
          2.0,
          2.0,
          2.0,
          2.0,
          2.0,
          3.0,
          5.0,
          2.0,
          2.0,
          2.0,
          2.0,
          2.0,
          2.0,
          2.0,
          2.0,
          2.0,
          2.0,
          2.0,
          3.0,
          2.0,
          2.0,
          2.0,
          2.0,
          2.0,
          2.0,
          2.0,
          3.0,
          2.0,
          3.0,
          2.0,
          2.0,
          2.0,
          2.0,
          2.0,
          2.0,
          2.0,
          2.0,
          2.0,
          2.0,
          3.0,
          2.0,
          2.0,
          2.0,
          2.0,
          2.0,
          3.0,
          2.0,
          2.0,
          2.0,
          2.0,
          2.0,
          3.0,
          3.0,
          3.0,
          2.0,
          2.0,
          2.0,
          2.0,
          2.0,
          2.0,
          3.0,
          2.0,
          2.0,
          2.0,
          2.0,
          2.0,
          2.0,
          2.0,
          2.0,
          2.0,
          2.0,
          2.0,
          4.0,
          2.0,
          2.0,
          2.0,
          2.0,
          2.0,
          2.0,
          2.0,
          2.0,
          2.0,
          3.0,
          2.0,
          2.0,
          2.0,
          2.0,
          3.0,
          2.0,
          2.0,
          2.0,
          2.0,
          2.0,
          2.0,
          2.0,
          2.0,
          3.0,
          2.0,
          3.0,
          2.0,
          3.0,
          2.0,
          2.0,
          2.0,
          2.0,
          2.0,
          2.0,
          2.0,
          2.0,
          2.0,
          2.0,
          2.0,
          2.0,
          3.0,
          2.0,
          2.0,
          2.0,
          2.0,
          2.0,
          2.0,
          2.0,
          2.0,
          2.0,
          2.0,
          2.0,
          2.0,
          3.0,
          2.0,
          2.0,
          2.0,
          2.0,
          4.0,
          2.0,
          2.0,
          2.0,
          2.0,
          2.0,
          2.0,
          2.0,
          2.0,
          2.0,
          4.0,
          2.0,
          2.0,
          2.0,
          2.0,
          2.0,
          2.0,
          4.0,
          3.0,
          2.0,
          2.0,
          2.0,
          2.0,
          2.0,
          2.0,
          2.0,
          2.0,
          2.0,
          2.0,
          3.0,
          3.0,
          2.0,
          3.0,
          2.0,
          2.0,
          2.0,
          2.0,
          3.0,
          2.0,
          2.0,
          2.0,
          2.0,
          2.0,
          2.0,
          2.0,
          2.0,
          2.0,
          3.0,
          3.0,
          2.0,
          2.0,
          3.0,
          2.0,
          2.0,
          2.0,
          2.0,
          5.0,
          2.0,
          6.0,
          2.0,
          2.0,
          2.0,
          2.0,
          2.0,
          2.0,
          2.0,
          2.0,
          3.0,
          2.0,
          3.0,
          2.0,
          2.0,
          2.0,
          2.0,
          2.0,
          2.0,
          2.0,
          2.0,
          2.0,
          2.0,
          3.0,
          2.0,
          2.0,
          3.0,
          3.0,
          2.0,
          2.0,
          2.0,
          2.0,
          2.0,
          2.0,
          2.0,
          2.0,
          2.0,
          4.0,
          3.0,
          2.0,
          2.0,
          2.0,
          3.0,
          2.0,
          2.0,
          2.0,
          2.0,
          2.0,
          2.0,
          2.0,
          2.0,
          2.0,
          2.0,
          3.0,
          2.0,
          3.0,
          2.0,
          2.0,
          2.0,
          2.0,
          2.0,
          2.0,
          3.0,
          2.0,
          3.0,
          2.0,
          2.0,
          2.0,
          4.0,
          3.0,
          2.0,
          3.0,
          2.0,
          2.0,
          2.0,
          2.0,
          2.0,
          2.0,
          2.0,
          4.0,
          2.0,
          2.0,
          2.0,
          4.0,
          2.0,
          2.0,
          2.0,
          3.0,
          2.0,
          2.0,
          2.0,
          2.0,
          6.0,
          2.0,
          2.0,
          2.0,
          4.0,
          2.0,
          2.0,
          3.0,
          3.0,
          2.0,
          2.0,
          3.0,
          2.0,
          2.0,
          2.0,
          2.0,
          3.0,
          5.0,
          2.0,
          2.0,
          2.0,
          2.0,
          2.0,
          2.0,
          3.0,
          2.0,
          2.0,
          2.0,
          3.0,
          3.0,
          3.0,
          3.0,
          7.0,
          3.0,
          2.0,
          2.0,
          2.0,
          4.0,
          3.0,
          3.0,
          2.0,
          3.0,
          3.0,
          3.0,
          2.0,
          6.0,
          2.0,
          2.0,
          3.0,
          2.0,
          2.0,
          3.0,
          3.0,
          2.0,
          2.0,
          3.0,
          3.0,
          4.0,
          2.0,
          2.0,
          3.0,
          2.0,
          2.0,
          2.0,
          2.0,
          3.0,
          3.0,
          3.0,
          5.0,
          2.0,
          2.0,
          3.0,
          3.0,
          2.0,
          3.0,
          2.0,
          3.0,
          2.0,
          2.0,
          3.0,
          2.0,
          2.0,
          3.0,
          2.0,
          3.0,
          2.0,
          3.0,
          2.0,
          2.0,
          2.0,
          3.0,
          3.0,
          4.0,
          3.0,
          2.0,
          2.0,
          3.0,
          3.0,
          3.0,
          3.0,
          6.0,
          2.0,
          5.0,
          2.0,
          3.0,
          2.0,
          3.0,
          3.0,
          2.0,
          2.0,
          2.0,
          3.0,
          8.0,
          3.0,
          8.0,
          3.0,
          3.0,
          2.0,
          2.0,
          3.0,
          2.0,
          2.0,
          3.0,
          2.0,
          3.0,
          3.0,
          2.0,
          2.0,
          2.0,
          3.0,
          2.0,
          2.0,
          2.0,
          3.0,
          3.0,
          2.0,
          3.0,
          3.0,
          2.0,
          3.0,
          3.0,
          3.0,
          3.0,
          2.0,
          2.0,
          2.0,
          2.0,
          3.0,
          3.0,
          3.0,
          2.0,
          5.0,
          2.0,
          3.0,
          2.0,
          3.0,
          3.0,
          2.0,
          3.0,
          2.0,
          2.0,
          3.0,
          3.0,
          2.0,
          2.0,
          3.0,
          2.0,
          3.0,
          2.0,
          2.0,
          2.0,
          2.0,
          2.0,
          3.0,
          2.0,
          3.0,
          2.0,
          2.0,
          3.0,
          2.0,
          3.0,
          3.0,
          2.0,
          3.0,
          3.0,
          2.0,
          3.0,
          2.0,
          2.0,
          2.0,
          3.0,
          2.0,
          2.0,
          2.0,
          2.0,
          2.0,
          2.0,
          2.0,
          3.0,
          8.0,
          2.0,
          5.0,
          3.0,
          2.0,
          2.0,
          3.0,
          2.0,
          2.0,
          3.0,
          2.0,
          4.0,
          2.0,
          3.0,
          2.0,
          3.0,
          3.0,
          2.0,
          2.0,
          2.0,
          2.0,
          3.0,
          3.0,
          3.0,
          2.0,
          2.0,
          2.0,
          2.0,
          2.0,
          2.0,
          2.0,
          3.0,
          2.0,
          3.0,
          3.0,
          4.0,
          3.0,
          2.0,
          4.0,
          4.0,
          2.0,
          2.0,
          2.0,
          3.0,
          2.0,
          2.0,
          2.0,
          3.0,
          2.0,
          3.0,
          2.0,
          2.0,
          3.0,
          2.0,
          2.0,
          2.0,
          3.0,
          3.0,
          3.0,
          2.0,
          2.0,
          2.0,
          3.0,
          2.0,
          3.0,
          2.0,
          2.0,
          3.0,
          3.0,
          2.0,
          3.0,
          2.0,
          2.0,
          3.0,
          2.0,
          3.0,
          2.0,
          3.0,
          2.0,
          2.0,
          2.0,
          2.0,
          2.0,
          2.0,
          2.0,
          2.0,
          3.0,
          3.0,
          3.0,
          2.0,
          3.0,
          3.0,
          3.0,
          2.0,
          2.0,
          2.0,
          2.0,
          3.0,
          3.0,
          2.0,
          2.0,
          3.0,
          6.0,
          8.0,
          2.0,
          3.0,
          2.0,
          2.0,
          3.0,
          2.0,
          2.0,
          3.0,
          2.0,
          2.0,
          3.0,
          2.0,
          2.0,
          2.0,
          2.0,
          2.0,
          2.0,
          3.0,
          3.0,
          2.0,
          2.0,
          2.0,
          2.0,
          2.0,
          2.0,
          3.0,
          3.0,
          2.0,
          2.0,
          3.0,
          2.0,
          3.0,
          2.0,
          2.0,
          2.0,
          2.0,
          2.0,
          2.0,
          2.0,
          3.0,
          3.0,
          2.0,
          2.0,
          3.0,
          2.0,
          3.0,
          2.0,
          2.0,
          2.0,
          2.0,
          2.0,
          2.0,
          3.0,
          3.0,
          2.0,
          3.0,
          2.0,
          3.0,
          2.0,
          3.0,
          2.0,
          3.0,
          3.0,
          6.0,
          3.0,
          3.0,
          2.0,
          2.0,
          2.0,
          2.0,
          3.0,
          2.0,
          3.0,
          2.0,
          2.0,
          2.0,
          2.0,
          2.0,
          2.0,
          2.0,
          2.0,
          2.0,
          2.0,
          2.0,
          2.0,
          2.0,
          3.0,
          2.0,
          3.0,
          2.0,
          3.0,
          3.0,
          2.0,
          2.0,
          2.0,
          2.0,
          2.0,
          3.0,
          2.0,
          3.0,
          3.0,
          3.0,
          2.0,
          3.0,
          2.0,
          2.0,
          2.0,
          2.0,
          2.0,
          2.0,
          2.0,
          2.0,
          2.0,
          3.0,
          2.0,
          2.0,
          3.0,
          2.0,
          5.0,
          2.0,
          2.0,
          2.0,
          3.0,
          2.0,
          2.0,
          2.0,
          2.0,
          2.0,
          3.0,
          2.0,
          2.0,
          3.0,
          2.0,
          3.0,
          2.0,
          2.0,
          2.0,
          2.0,
          2.0,
          2.0,
          3.0,
          2.0,
          2.0,
          2.0,
          2.0,
          2.0,
          2.0,
          2.0,
          2.0,
          2.0,
          2.0,
          2.0,
          3.0,
          2.0,
          2.0,
          2.0,
          2.0,
          2.0,
          4.0,
          3.0,
          3.0,
          2.0,
          3.0,
          2.0,
          3.0,
          3.0,
          2.0,
          2.0,
          3.0,
          2.0,
          2.0,
          2.0,
          2.0,
          2.0,
          2.0,
          2.0,
          2.0,
          3.0,
          2.0,
          2.0,
          2.0,
          2.0,
          2.0,
          3.0,
          2.0,
          4.0,
          2.0,
          3.0,
          6.0,
          2.0,
          2.0,
          3.0,
          2.0,
          3.0,
          3.0,
          4.0,
          2.0,
          2.0,
          2.0,
          2.0,
          3.0,
          3.0,
          3.0,
          2.0,
          2.0,
          6.0,
          2.0,
          2.0,
          2.0,
          2.0,
          3.0,
          2.0,
          3.0,
          2.0,
          2.0,
          3.0,
          2.0,
          2.0,
          3.0,
          2.0,
          2.0,
          3.0,
          2.0,
          2.0,
          2.0,
          2.0,
          2.0,
          2.0,
          2.0,
          3.0,
          6.0,
          3.0,
          2.0,
          3.0,
          3.0,
          2.0,
          3.0,
          2.0,
          3.0,
          2.0,
          3.0,
          2.0,
          2.0,
          3.0,
          3.0,
          2.0,
          2.0,
          2.0,
          2.0,
          2.0,
          3.0,
          2.0,
          2.0,
          2.0,
          3.0,
          2.0,
          3.0,
          2.0,
          2.0,
          3.0,
          2.0,
          2.0,
          2.0,
          3.0,
          2.0,
          2.0,
          2.0,
          2.0,
          3.0,
          2.0,
          3.0,
          2.0,
          2.0,
          2.0,
          3.0,
          2.0,
          2.0,
          2.0,
          2.0,
          3.0,
          2.0,
          2.0,
          3.0,
          3.0,
          2.0,
          2.0,
          2.0,
          2.0,
          2.0,
          2.0,
          2.0,
          3.0,
          3.0,
          2.0,
          3.0,
          3.0,
          2.0,
          2.0,
          3.0,
          2.0,
          2.0,
          2.0,
          2.0,
          2.0,
          2.0,
          3.0,
          2.0,
          2.0,
          2.0,
          3.0,
          2.0,
          2.0,
          3.0,
          3.0,
          3.0,
          3.0,
          2.0,
          2.0,
          2.0,
          2.0,
          3.0,
          2.0,
          2.0,
          2.0,
          3.0,
          2.0,
          2.0,
          3.0,
          3.0,
          2.0,
          3.0,
          2.0,
          2.0,
          3.0,
          3.0,
          3.0,
          2.0,
          3.0,
          2.0,
          3.0,
          2.0,
          4.0,
          2.0,
          2.0,
          2.0,
          2.0,
          3.0,
          2.0,
          2.0,
          2.0,
          2.0,
          3.0,
          3.0,
          3.0,
          2.0,
          2.0,
          2.0,
          3.0,
          2.0,
          2.0,
          2.0,
          2.0,
          3.0,
          3.0,
          2.0,
          3.0,
          2.0,
          2.0,
          2.0,
          2.0,
          2.0,
          2.0,
          2.0,
          2.0,
          3.0,
          3.0,
          4.0,
          2.0,
          2.0,
          3.0,
          2.0,
          2.0,
          2.0,
          2.0,
          3.0,
          2.0,
          2.0,
          2.0,
          3.0,
          2.0,
          2.0,
          2.0,
          2.0,
          2.0,
          3.0,
          2.0,
          3.0,
          3.0,
          3.0,
          2.0,
          2.0,
          2.0,
          2.0,
          2.0,
          2.0,
          2.0,
          2.0,
          2.0,
          3.0,
          2.0,
          2.0,
          2.0,
          2.0,
          2.0,
          2.0,
          2.0,
          2.0,
          2.0,
          2.0,
          4.0,
          2.0,
          2.0,
          2.0,
          3.0,
          2.0,
          2.0,
          2.0,
          2.0,
          2.0,
          2.0,
          2.0,
          2.0,
          2.0,
          2.0,
          4.0,
          2.0,
          2.0,
          2.0,
          2.0,
          4.0,
          2.0,
          2.0,
          3.0,
          2.0,
          2.0,
          2.0,
          2.0,
          2.0,
          2.0,
          2.0,
          2.0,
          2.0,
          3.0,
          2.0,
          2.0,
          2.0,
          4.0,
          2.0,
          2.0,
          3.0,
          2.0,
          2.0,
          5.0,
          6.0,
          2.0,
          2.0,
          2.0,
          2.0,
          2.0,
          3.0,
          2.0,
          2.0,
          2.0,
          2.0,
          2.0,
          2.0,
          2.0,
          3.0,
          2.0,
          2.0,
          2.0,
          3.0,
          2.0,
          2.0,
          2.0,
          2.0,
          2.0,
          3.0,
          2.0,
          2.0,
          2.0,
          2.0,
          2.0,
          2.0,
          2.0,
          2.0,
          2.0,
          2.0,
          4.0,
          2.0,
          2.0,
          3.0,
          2.0,
          3.0,
          3.0,
          2.0,
          2.0,
          3.0,
          3.0,
          2.0,
          2.0,
          2.0,
          2.0,
          2.0,
          2.0,
          2.0,
          3.0,
          2.0,
          2.0,
          2.0,
          2.0,
          2.0,
          2.0,
          2.0,
          2.0,
          2.0,
          2.0,
          3.0,
          3.0,
          2.0,
          3.0,
          2.0,
          2.0,
          2.0,
          3.0,
          2.0,
          3.0,
          3.0,
          2.0,
          2.0,
          2.0,
          4.0,
          3.0,
          2.0,
          2.0,
          2.0,
          2.0,
          2.0,
          2.0,
          2.0,
          4.0,
          3.0,
          3.0,
          2.0,
          2.0,
          2.0,
          3.0,
          2.0,
          3.0
        ],
        "sample": "HF2_LC1_hela_110820_01"
      },
      "inject_time": {
        "cls": "MS2InjectTimeComponent",
        "ms2_inject": [
          60.0,
          60.0,
          60.0,
          60.0,
          60.0,
          60.0,
          59.765,
          60.0,
          60.0,
          60.0,
          60.0,
          60.0,
          60.0,
          60.0,
          60.0,
          60.0,
          60.0,
          60.0,
          60.0,
          60.0,
          60.0,
          60.0,
          60.0,
          60.0,
          60.0,
          60.0,
          60.0,
          60.0,
          60.0,
          60.0,
          60.0,
          60.0,
          60.0,
          60.0,
          60.0,
          60.0,
          60.0,
          60.0,
          60.0,
          60.0,
          60.0,
          60.0,
          60.0,
          60.0,
          60.0,
          60.0,
          60.0,
          60.0,
          60.0,
          60.0,
          60.0,
          60.0,
          60.0,
          60.0,
          60.0,
          60.0,
          60.0,
          60.0,
          60.0,
          60.0,
          60.0,
          60.0,
          60.0,
          60.0,
          60.0,
          60.0,
          60.0,
          60.0,
          60.0,
          60.0,
          60.0,
          60.0,
          60.0,
          60.0,
          60.0,
          60.0,
          60.0,
          60.0,
          60.0,
          60.0,
          60.0,
          60.0,
          60.0,
          60.0,
          60.0,
          60.0,
          60.0,
          60.0,
          60.0,
          60.0,
          60.0,
          60.0,
          60.0,
          60.0,
          60.0,
          60.0,
          60.0,
          60.0,
          60.0,
          60.0,
          60.0,
          60.0,
          60.0,
          60.0,
          60.0,
          60.0,
          60.0,
          60.0,
          60.0,
          60.0,
          60.0,
          60.0,
          60.0,
          60.0,
          60.0,
          60.0,
          60.0,
          60.0,
          60.0,
          60.0,
          60.0,
          60.0,
          60.0,
          60.0,
          60.0,
          60.0,
          60.0,
          60.0,
          60.0,
          60.0,
          60.0,
          60.0,
          60.0,
          60.0,
          60.0,
          60.0,
          60.0,
          60.0,
          60.0,
          60.0,
          60.0,
          60.0,
          60.0,
          60.0,
          60.0,
          60.0,
          60.0,
          60.0,
          60.0,
          60.0,
          60.0,
          60.0,
          60.0,
          60.0,
          60.0,
          60.0,
          60.0,
          60.0,
          60.0,
          60.0,
          60.0,
          60.0,
          60.0,
          60.0,
          60.0,
          60.0,
          60.0,
          60.0,
          60.0,
          60.0,
          60.0,
          60.0,
          60.0,
          60.0,
          60.0,
          60.0,
          60.0,
          60.0,
          60.0,
          60.0,
          60.0,
          60.0,
          60.0,
          60.0,
          60.0,
          60.0,
          60.0,
          60.0,
          60.0,
          60.0,
          60.0,
          60.0,
          60.0,
          60.0,
          60.0,
          60.0,
          60.0,
          60.0,
          60.0,
          60.0,
          60.0,
          60.0,
          60.0,
          60.0,
          60.0,
          60.0,
          60.0,
          60.0,
          60.0,
          60.0,
          60.0,
          60.0,
          60.0,
          60.0,
          60.0,
          60.0,
          60.0,
          60.0,
          60.0,
          60.0,
          60.0,
          60.0,
          60.0,
          60.0,
          60.0,
          60.0,
          60.0,
          60.0,
          60.0,
          60.0,
          60.0,
          60.0,
          60.0,
          60.0,
          60.0,
          60.0,
          60.0,
          60.0,
          60.0,
          60.0,
          60.0,
          60.0,
          60.0,
          60.0,
          60.0,
          60.0,
          60.0,
          60.0,
          60.0,
          60.0,
          60.0,
          60.0,
          60.0,
          60.0,
          60.0,
          60.0,
          60.0,
          60.0,
          60.0,
          60.0,
          60.0,
          60.0,
          60.0,
          60.0,
          60.0,
          60.0,
          60.0,
          60.0,
          60.0,
          60.0,
          60.0,
          60.0,
          60.0,
          60.0,
          60.0,
          60.0,
          60.0,
          60.0,
          60.0,
          60.0,
          60.0,
          60.0,
          60.0,
          60.0,
          60.0,
          60.0,
          60.0,
          60.0,
          60.0,
          60.0,
          60.0,
          60.0,
          60.0,
          60.0,
          60.0,
          60.0,
          60.0,
          60.0,
          60.0,
          60.0,
          60.0,
          60.0,
          60.0,
          60.0,
          60.0,
          60.0,
          60.0,
          60.0,
          60.0,
          60.0,
          60.0,
          60.0,
          60.0,
          60.0,
          60.0,
          60.0,
          60.0,
          60.0,
          60.0,
          60.0,
          60.0,
          60.0,
          60.0,
          60.0,
          60.0,
          60.0,
          60.0,
          60.0,
          60.0,
          60.0,
          60.0,
          60.0,
          60.0,
          60.0,
          60.0,
          60.0,
          60.0,
          60.0,
          60.0,
          60.0,
          60.0,
          60.0,
          60.0,
          60.0,
          60.0,
          60.0,
          60.0,
          60.0,
          60.0,
          60.0,
          60.0,
          60.0,
          60.0,
          60.0,
          60.0,
          60.0,
          60.0,
          60.0,
          60.0,
          60.0,
          60.0,
          60.0,
          60.0,
          60.0,
          60.0,
          60.0,
          60.0,
          60.0,
          60.0,
          60.0,
          60.0,
          60.0,
          60.0,
          60.0,
          60.0,
          60.0,
          60.0,
          60.0,
          60.0,
          60.0,
          60.0,
          60.0,
          60.0,
          60.0,
          60.0,
          60.0,
          60.0,
          60.0,
          60.0,
          60.0,
          60.0,
          60.0,
          60.0,
          60.0,
          60.0,
          60.0,
          60.0,
          60.0,
          60.0,
          60.0,
          60.0,
          60.0,
          60.0,
          60.0,
          60.0,
          60.0,
          60.0,
          60.0,
          60.0,
          60.0,
          60.0,
          60.0,
          60.0,
          60.0,
          60.0,
          60.0,
          60.0,
          60.0,
          60.0,
          60.0,
          60.0,
          60.0,
          60.0,
          60.0,
          60.0,
          60.0,
          60.0,
          60.0,
          60.0,
          60.0,
          60.0,
          60.0,
          60.0,
          60.0,
          60.0,
          60.0,
          60.0,
          60.0,
          60.0,
          60.0,
          60.0,
          60.0,
          60.0,
          60.0,
          60.0,
          60.0,
          60.0,
          60.0,
          60.0,
          60.0,
          60.0,
          60.0,
          60.0,
          60.0,
          60.0,
          60.0,
          60.0,
          60.0,
          60.0,
          60.0,
          60.0,
          60.0,
          60.0,
          60.0,
          60.0,
          60.0,
          60.0,
          60.0,
          60.0,
          60.0,
          60.0,
          60.0,
          60.0,
          60.0,
          60.0,
          60.0,
          60.0,
          60.0,
          60.0,
          60.0,
          60.0,
          60.0,
          60.0,
          60.0,
          60.0,
          60.0,
          60.0,
          60.0,
          60.0,
          60.0,
          60.0,
          60.0,
          60.0,
          60.0,
          60.0,
          60.0,
          60.0,
          60.0,
          60.0,
          60.0,
          60.0,
          60.0,
          60.0,
          60.0,
          60.0,
          60.0,
          60.0,
          60.0,
          60.0,
          60.0,
          60.0,
          60.0,
          60.0,
          60.0,
          60.0,
          60.0,
          60.0,
          60.0,
          60.0,
          60.0,
          60.0,
          60.0,
          60.0,
          60.0,
          60.0,
          60.0,
          60.0,
          60.0,
          60.0,
          60.0,
          60.0,
          60.0,
          60.0,
          60.0,
          60.0,
          60.0,
          60.0,
          60.0,
          60.0,
          60.0,
          60.0,
          60.0,
          60.0,
          60.0,
          60.0,
          60.0,
          60.0,
          60.0,
          60.0,
          60.0,
          60.0,
          60.0,
          60.0,
          60.0,
          60.0,
          60.0,
          60.0,
          60.0,
          60.0,
          60.0,
          60.0,
          60.0,
          60.0,
          60.0,
          60.0,
          60.0,
          60.0,
          60.0,
          60.0,
          60.0,
          60.0,
          60.0,
          60.0,
          60.0,
          60.0,
          60.0,
          60.0,
          60.0,
          60.0,
          60.0,
          60.0,
          60.0,
          60.0,
          60.0,
          60.0,
          60.0,
          60.0,
          60.0,
          60.0,
          60.0,
          60.0,
          60.0,
          60.0,
          60.0,
          60.0,
          60.0,
          60.0,
          60.0,
          60.0,
          60.0,
          60.0,
          60.0,
          60.0,
          60.0,
          60.0,
          60.0,
          60.0,
          60.0,
          60.0,
          60.0,
          60.0,
          60.0,
          60.0,
          60.0,
          60.0,
          60.0,
          60.0,
          60.0,
          60.0,
          60.0,
          60.0,
          60.0,
          60.0,
          60.0,
          60.0,
          60.0,
          60.0,
          60.0,
          60.0,
          60.0,
          60.0,
          60.0,
          60.0,
          60.0,
          60.0,
          60.0,
          60.0,
          60.0,
          60.0,
          60.0,
          60.0,
          60.0,
          60.0,
          60.0,
          60.0,
          60.0,
          60.0,
          60.0,
          60.0,
          60.0,
          60.0,
          60.0,
          60.0,
          60.0,
          60.0,
          60.0,
          60.0,
          60.0,
          60.0,
          60.0,
          60.0,
          60.0,
          60.0,
          60.0,
          60.0,
          60.0,
          60.0,
          60.0,
          60.0,
          60.0,
          60.0,
          60.0,
          60.0,
          60.0,
          60.0,
          60.0,
          60.0,
          60.0,
          60.0,
          60.0,
          60.0,
          60.0,
          60.0,
          60.0,
          60.0,
          60.0,
          60.0,
          60.0,
          60.0,
          60.0,
          60.0,
          60.0,
          60.0,
          60.0,
          60.0,
          60.0,
          60.0,
          60.0,
          60.0,
          60.0,
          60.0,
          60.0,
          60.0,
          60.0,
          60.0,
          60.0,
          60.0,
          60.0,
          60.0,
          60.0,
          60.0,
          60.0,
          60.0,
          60.0,
          60.0,
          60.0,
          60.0,
          60.0,
          60.0,
          60.0,
          60.0,
          60.0,
          60.0,
          60.0,
          60.0,
          60.0,
          60.0,
          60.0,
          60.0,
          60.0,
          60.0,
          60.0,
          60.0,
          60.0,
          60.0,
          60.0,
          60.0,
          60.0,
          60.0,
          60.0,
          60.0,
          60.0,
          60.0,
          60.0,
          60.0,
          60.0,
          60.0,
          60.0,
          60.0,
          60.0,
          60.0,
          60.0,
          60.0,
          60.0,
          60.0,
          60.0,
          60.0,
          60.0,
          60.0,
          60.0,
          60.0,
          60.0,
          60.0,
          60.0,
          60.0,
          60.0,
          60.0,
          60.0,
          60.0,
          60.0,
          60.0,
          60.0,
          60.0,
          60.0,
          60.0,
          60.0,
          60.0,
          60.0,
          60.0,
          60.0,
          60.0,
          60.0,
          60.0,
          60.0,
          60.0,
          60.0,
          60.0,
          60.0,
          60.0,
          60.0,
          60.0,
          60.0,
          60.0,
          60.0,
          60.0,
          60.0,
          60.0,
          60.0,
          60.0,
          60.0,
          60.0,
          60.0,
          60.0,
          60.0,
          60.0,
          60.0,
          60.0,
          60.0,
          60.0,
          60.0,
          60.0,
          60.0,
          60.0,
          60.0,
          60.0,
          60.0,
          60.0,
          60.0,
          60.0,
          60.0,
          60.0,
          60.0,
          60.0,
          60.0,
          60.0,
          60.0,
          60.0,
          60.0,
          60.0,
          60.0,
          60.0,
          60.0,
          60.0,
          60.0,
          60.0,
          60.0,
          60.0,
          60.0,
          60.0,
          60.0,
          60.0,
          60.0,
          60.0,
          60.0,
          60.0,
          60.0,
          60.0,
          60.0,
          60.0,
          60.0,
          60.0,
          60.0,
          60.0,
          60.0,
          60.0,
          60.0,
          60.0,
          60.0,
          60.0,
          60.0,
          60.0,
          60.0,
          60.0,
          60.0,
          60.0,
          60.0,
          60.0,
          60.0,
          60.0,
          60.0,
          60.0,
          60.0,
          60.0,
          60.0,
          60.0,
          60.0,
          60.0,
          60.0,
          60.0,
          60.0,
          60.0,
          60.0,
          60.0,
          60.0,
          60.0,
          60.0,
          60.0,
          60.0,
          60.0,
          60.0,
          60.0,
          60.0,
          60.0,
          60.0,
          60.0,
          60.0,
          60.0,
          60.0,
          60.0,
          60.0,
          60.0,
          60.0,
          60.0,
          60.0,
          60.0,
          60.0,
          60.0,
          60.0,
          60.0,
          60.0,
          60.0,
          60.0,
          60.0,
          60.0,
          60.0,
          60.0,
          60.0,
          60.0,
          60.0,
          60.0,
          60.0,
          60.0,
          60.0,
          60.0,
          60.0,
          60.0,
          60.0,
          60.0,
          60.0,
          60.0,
          60.0,
          60.0,
          60.0,
          60.0,
          60.0,
          60.0,
          60.0,
          60.0,
          60.0,
          60.0,
          60.0,
          60.0,
          60.0,
          60.0,
          60.0,
          60.0,
          60.0,
          60.0,
          60.0,
          60.0,
          60.0,
          60.0,
          60.0,
          60.0,
          60.0,
          60.0,
          60.0,
          60.0,
          60.0,
          60.0,
          60.0,
          60.0,
          60.0,
          60.0,
          60.0,
          60.0,
          60.0,
          60.0,
          60.0,
          60.0,
          60.0,
          60.0,
          60.0,
          60.0,
          60.0,
          60.0,
          60.0,
          60.0,
          60.0,
          60.0,
          60.0,
          60.0,
          60.0,
          60.0,
          60.0,
          60.0,
          60.0,
          60.0,
          60.0,
          60.0,
          60.0,
          60.0,
          60.0,
          60.0,
          60.0,
          60.0,
          60.0,
          60.0,
          60.0,
          60.0,
          60.0,
          60.0,
          60.0,
          60.0,
          60.0,
          60.0,
          60.0,
          60.0,
          60.0,
          60.0,
          60.0,
          60.0,
          60.0,
          60.0,
          60.0,
          60.0,
          60.0,
          60.0,
          60.0,
          60.0,
          60.0,
          60.0,
          60.0,
          60.0,
          60.0,
          60.0,
          60.0,
          60.0,
          60.0,
          60.0,
          60.0,
          60.0,
          60.0,
          60.0,
          60.0,
          60.0,
          60.0,
          60.0,
          60.0,
          60.0,
          60.0,
          60.0,
          60.0,
          60.0,
          60.0,
          60.0,
          60.0,
          60.0,
          60.0,
          60.0,
          60.0,
          60.0,
          60.0,
          60.0,
          60.0,
          60.0,
          60.0,
          60.0,
          60.0,
          60.0,
          60.0,
          60.0,
          60.0,
          60.0,
          60.0,
          60.0,
          60.0,
          60.0,
          60.0,
          60.0,
          60.0,
          60.0,
          60.0,
          60.0,
          60.0,
          60.0,
          60.0,
          60.0,
          60.0,
          60.0,
          60.0,
          60.0,
          60.0,
          60.0,
          60.0,
          60.0,
          60.0,
          60.0,
          60.0,
          60.0,
          60.0,
          60.0,
          60.0,
          60.0,
          60.0,
          60.0,
          60.0,
          60.0,
          60.0,
          60.0,
          60.0,
          60.0,
          60.0,
          60.0,
          60.0,
          60.0,
          60.0,
          60.0,
          60.0,
          60.0,
          60.0,
          60.0,
          60.0,
          60.0,
          60.0,
          60.0,
          60.0,
          60.0,
          60.0,
          60.0,
          60.0,
          60.0,
          60.0,
          60.0,
          60.0,
          60.0,
          60.0,
          60.0,
          60.0,
          60.0,
          60.0,
          60.0,
          60.0,
          60.0,
          60.0,
          60.0,
          60.0,
          60.0,
          60.0,
          60.0,
          60.0,
          60.0,
          60.0,
          60.0,
          60.0,
          60.0,
          60.0,
          60.0,
          60.0,
          60.0,
          60.0,
          60.0,
          60.0,
          60.0,
          60.0,
          60.0,
          60.0,
          60.0,
          60.0,
          60.0,
          60.0,
          60.0,
          60.0,
          60.0,
          60.0,
          60.0,
          60.0,
          60.0,
          60.0,
          60.0,
          60.0,
          60.0,
          60.0,
          60.0,
          60.0,
          60.0,
          60.0,
          60.0,
          60.0,
          60.0,
          60.0,
          60.0,
          60.0,
          60.0,
          60.0,
          60.0,
          60.0,
          60.0,
          60.0,
          60.0,
          60.0,
          60.0,
          60.0,
          60.0,
          60.0,
          60.0,
          60.0,
          60.0,
          60.0,
          60.0,
          60.0,
          60.0,
          60.0,
          60.0,
          60.0,
          60.0,
          60.0,
          60.0,
          60.0,
          60.0,
          60.0,
          60.0,
          60.0,
          60.0,
          60.0,
          60.0,
          60.0,
          60.0,
          60.0,
          60.0,
          60.0,
          60.0,
          60.0,
          60.0,
          60.0,
          60.0,
          60.0,
          60.0,
          60.0,
          60.0,
          60.0,
          60.0,
          60.0,
          60.0,
          60.0,
          60.0,
          60.0,
          60.0,
          60.0,
          60.0,
          60.0,
          60.0,
          60.0,
          60.0,
          60.0,
          60.0,
          60.0,
          60.0,
          60.0,
          60.0,
          60.0,
          60.0,
          60.0,
          60.0,
          60.0,
          60.0,
          60.0,
          60.0,
          60.0,
          60.0,
          60.0,
          60.0,
          60.0,
          60.0,
          60.0,
          60.0,
          60.0,
          60.0,
          60.0,
          60.0,
          60.0,
          60.0,
          60.0,
          60.0,
          60.0,
          60.0,
          60.0,
          60.0,
          60.0,
          60.0,
          60.0,
          60.0,
          60.0,
          60.0,
          60.0,
          60.0,
          60.0,
          60.0,
          60.0,
          60.0,
          60.0,
          60.0,
          60.0,
          26.689,
          60.0,
          60.0,
          60.0,
          60.0,
          60.0,
          60.0,
          60.0,
          60.0,
          60.0,
          60.0,
          60.0,
          60.0,
          60.0,
          60.0,
          60.0,
          60.0,
          60.0,
          60.0,
          60.0,
          60.0,
          60.0,
          60.0,
          60.0,
          60.0,
          60.0,
          60.0,
          60.0,
          60.0,
          60.0,
          60.0,
          60.0,
          60.0,
          60.0,
          60.0,
          60.0,
          60.0,
          60.0,
          60.0,
          60.0,
          60.0,
          60.0,
          60.0,
          60.0,
          60.0,
          60.0,
          60.0,
          60.0,
          60.0,
          60.0,
          60.0,
          60.0,
          60.0,
          60.0,
          60.0,
          60.0,
          60.0,
          60.0,
          60.0,
          60.0,
          60.0,
          60.0,
          60.0,
          60.0,
          60.0,
          60.0,
          60.0,
          60.0,
          60.0,
          60.0,
          60.0,
          60.0,
          60.0,
          60.0,
          60.0,
          60.0,
          60.0,
          60.0,
          60.0,
          60.0,
          60.0,
          60.0,
          60.0,
          60.0,
          60.0,
          60.0,
          60.0,
          60.0,
          60.0,
          60.0,
          60.0,
          60.0,
          60.0,
          60.0,
          60.0,
          60.0,
          60.0,
          60.0,
          60.0,
          60.0,
          60.0,
          60.0,
          60.0,
          60.0,
          60.0,
          60.0,
          60.0,
          60.0,
          60.0,
          60.0,
          60.0,
          60.0,
          60.0,
          60.0,
          60.0,
          60.0,
          60.0,
          60.0,
          60.0,
          60.0,
          60.0,
          60.0,
          60.0,
          60.0,
          60.0,
          60.0,
          60.0,
          60.0,
          60.0,
          60.0,
          60.0,
          60.0,
          60.0,
          60.0,
          60.0,
          60.0,
          60.0,
          60.0,
          60.0,
          60.0,
          60.0,
          60.0,
          60.0,
          60.0,
          60.0,
          60.0,
          60.0
        ],
        "sample": "HF2_LC1_hela_110820_01"
      },
      "inject_vs_ret": {
        "cls": "InjectVsRetComponent",
        "ms1_inject": [
          60.0,
          23.191,
          60.0,
          60.0,
          60.0,
          60.0,
          60.0,
          10.201,
          22.514,
          7.525,
          60.0,
          60.0,
          60.0,
          60.0,
          60.0,
          60.0,
          60.0,
          60.0,
          11.062,
          21.345,
          60.0,
          60.0,
          18.055,
          60.0,
          60.0,
          60.0,
          6.46,
          60.0,
          60.0,
          10.475,
          30.954,
          60.0,
          11.645,
          25.408,
          60.0,
          60.0,
          9.669,
          24.603,
          18.389,
          21.862,
          27.975,
          60.0,
          60.0,
          60.0,
          60.0,
          3.92,
          6.725,
          1.278,
          2.132,
          17.012,
          60.0,
          60.0,
          60.0,
          60.0,
          60.0,
          11.475,
          60.0,
          60.0,
          60.0,
          30.597,
          60.0,
          60.0,
          60.0,
          60.0,
          60.0,
          60.0,
          60.0,
          60.0,
          60.0,
          60.0,
          60.0,
          60.0,
          60.0,
          60.0,
          60.0,
          60.0,
          60.0,
          60.0,
          60.0,
          60.0,
          60.0,
          60.0,
          60.0,
          60.0,
          60.0,
          60.0,
          60.0,
          52.075,
          14.792,
          10.661,
          7.126,
          14.123,
          16.996,
          16.842,
          23.972,
          34.91,
          25.979,
          44.257,
          60.0,
          44.534,
          50.02,
          46.46,
          48.22,
          60.0,
          60.0,
          60.0,
          60.0,
          60.0,
          60.0,
          60.0,
          60.0,
          60.0,
          60.0,
          60.0,
          60.0,
          60.0,
          60.0,
          60.0,
          60.0,
          60.0,
          60.0,
          60.0,
          60.0,
          60.0,
          60.0,
          60.0,
          60.0,
          60.0,
          60.0,
          60.0,
          60.0,
          60.0,
          60.0,
          60.0,
          60.0,
          60.0,
          60.0,
          60.0,
          60.0,
          60.0,
          60.0,
          60.0,
          60.0,
          60.0,
          60.0,
          60.0,
          60.0,
          60.0,
          60.0,
          60.0,
          60.0,
          60.0,
          60.0,
          60.0,
          60.0,
          60.0,
          60.0,
          60.0,
          60.0,
          60.0,
          60.0,
          60.0,
          60.0,
          60.0,
          60.0,
          60.0,
          60.0,
          60.0,
          60.0,
          60.0,
          60.0,
          60.0,
          60.0,
          60.0,
          60.0,
          60.0,
          60.0,
          60.0,
          60.0,
          60.0,
          60.0,
          60.0,
          60.0,
          60.0,
          60.0,
          60.0,
          60.0,
          60.0,
          60.0,
          60.0,
          60.0,
          60.0,
          60.0,
          60.0,
          60.0,
          60.0,
          60.0,
          60.0,
          60.0,
          60.0,
          60.0,
          60.0,
          60.0,
          60.0,
          60.0,
          60.0,
          60.0,
          60.0,
          60.0,
          60.0,
          60.0,
          60.0,
          60.0,
          60.0,
          60.0,
          60.0,
          60.0,
          60.0,
          60.0,
          60.0,
          60.0,
          60.0,
          60.0,
          60.0,
          60.0,
          60.0,
          60.0,
          60.0,
          60.0,
          60.0,
          60.0,
          60.0,
          60.0,
          60.0,
          60.0,
          60.0,
          60.0,
          60.0,
          60.0,
          60.0,
          60.0,
          60.0,
          60.0,
          60.0,
          60.0,
          60.0,
          60.0,
          60.0,
          60.0,
          60.0,
          60.0,
          60.0,
          60.0,
          60.0,
          60.0,
          60.0,
          60.0,
          60.0,
          60.0,
          60.0,
          60.0,
          60.0,
          60.0,
          60.0,
          60.0,
          60.0,
          60.0,
          60.0,
          60.0,
          60.0,
          60.0,
          60.0,
          60.0,
          60.0,
          60.0,
          60.0,
          60.0,
          60.0,
          60.0,
          60.0,
          60.0,
          60.0,
          60.0,
          60.0,
          60.0,
          60.0,
          60.0,
          60.0,
          60.0,
          60.0,
          60.0,
          60.0,
          60.0,
          60.0,
          60.0,
          60.0,
          60.0,
          60.0,
          60.0,
          60.0,
          60.0,
          60.0,
          60.0,
          60.0,
          60.0,
          60.0,
          60.0,
          60.0,
          60.0,
          60.0,
          60.0,
          60.0,
          60.0,
          60.0,
          60.0,
          60.0,
          60.0,
          60.0,
          60.0,
          60.0,
          60.0,
          60.0,
          60.0,
          60.0,
          60.0,
          60.0,
          60.0,
          60.0,
          60.0,
          60.0,
          60.0,
          60.0,
          60.0,
          60.0,
          60.0,
          60.0,
          60.0,
          60.0,
          60.0,
          60.0,
          60.0,
          60.0,
          60.0,
          60.0,
          60.0,
          60.0,
          60.0,
          60.0,
          60.0,
          60.0,
          60.0,
          60.0,
          60.0,
          60.0,
          60.0,
          60.0,
          60.0,
          60.0,
          60.0,
          60.0,
          60.0,
          60.0,
          60.0,
          60.0,
          60.0,
          60.0,
          60.0,
          60.0,
          60.0,
          60.0,
          60.0,
          60.0,
          60.0,
          60.0,
          60.0,
          60.0,
          60.0,
          60.0,
          60.0,
          60.0,
          60.0,
          60.0,
          60.0,
          60.0,
          60.0,
          60.0,
          60.0,
          60.0,
          60.0,
          60.0,
          60.0,
          60.0,
          60.0,
          60.0,
          60.0,
          60.0,
          60.0,
          60.0,
          60.0,
          60.0,
          60.0,
          60.0,
          60.0,
          60.0,
          60.0,
          60.0,
          60.0,
          60.0,
          60.0,
          60.0,
          60.0,
          60.0,
          60.0,
          60.0,
          60.0,
          60.0,
          60.0,
          60.0,
          60.0,
          60.0,
          60.0,
          60.0,
          60.0,
          60.0,
          60.0,
          60.0,
          60.0,
          60.0,
          60.0,
          60.0,
          60.0,
          60.0,
          60.0,
          60.0,
          60.0,
          60.0,
          60.0,
          60.0,
          60.0,
          60.0,
          60.0,
          60.0,
          60.0,
          60.0,
          60.0,
          60.0,
          60.0,
          60.0,
          60.0,
          60.0,
          60.0,
          60.0,
          60.0,
          60.0,
          60.0,
          60.0,
          60.0,
          60.0,
          60.0,
          58.841,
          60.0,
          60.0,
          60.0,
          60.0,
          56.592,
          57.088,
          50.375,
          52.389,
          46.029,
          43.504,
          40.367,
          33.999,
          30.783,
          31.037,
          30.32,
          37.452,
          39.09,
          43.839,
          49.82,
          59.623,
          59.135,
          59.107,
          21.629,
          33.95,
          58.781,
          60.0,
          60.0,
          60.0,
          60.0,
          60.0,
          60.0,
          60.0,
          60.0,
          60.0,
          60.0,
          58.948,
          60.0,
          60.0,
          54.852,
          60.0,
          60.0,
          60.0,
          60.0,
          60.0,
          60.0,
          60.0,
          60.0,
          60.0,
          60.0,
          60.0,
          60.0,
          60.0,
          60.0,
          60.0,
          60.0,
          60.0,
          60.0,
          60.0,
          60.0,
          60.0,
          60.0,
          60.0,
          60.0,
          60.0,
          60.0,
          60.0,
          60.0,
          60.0,
          60.0,
          60.0,
          60.0,
          60.0,
          60.0,
          60.0,
          60.0,
          60.0,
          60.0,
          60.0,
          60.0,
          60.0,
          60.0,
          60.0,
          60.0,
          60.0,
          60.0,
          60.0,
          60.0,
          60.0,
          60.0,
          60.0,
          60.0,
          60.0,
          60.0,
          60.0,
          60.0,
          60.0,
          60.0,
          60.0,
          60.0,
          60.0,
          60.0,
          60.0,
          60.0,
          60.0,
          60.0,
          60.0,
          60.0,
          60.0,
          60.0,
          60.0,
          60.0,
          60.0,
          60.0,
          60.0,
          60.0,
          60.0,
          60.0,
          60.0,
          60.0,
          60.0,
          60.0,
          60.0,
          60.0,
          60.0,
          60.0,
          60.0,
          60.0,
          60.0,
          60.0,
          60.0,
          60.0,
          60.0,
          60.0,
          60.0,
          60.0,
          60.0,
          60.0,
          60.0,
          60.0,
          60.0,
          60.0,
          60.0,
          60.0,
          60.0,
          60.0,
          60.0,
          60.0,
          60.0,
          60.0,
          60.0,
          60.0,
          60.0,
          60.0,
          60.0,
          60.0,
          60.0,
          60.0,
          60.0,
          60.0,
          60.0,
          60.0,
          60.0,
          60.0,
          60.0,
          60.0,
          60.0,
          60.0,
          60.0,
          60.0,
          60.0,
          60.0,
          60.0,
          60.0,
          60.0,
          60.0,
          60.0,
          60.0,
          60.0,
          60.0,
          60.0,
          60.0,
          60.0,
          60.0,
          60.0,
          60.0,
          60.0,
          60.0,
          60.0,
          60.0,
          60.0,
          60.0,
          60.0,
          60.0,
          60.0,
          60.0,
          60.0,
          60.0,
          60.0,
          60.0,
          60.0,
          60.0,
          60.0,
          60.0,
          60.0,
          60.0,
          60.0,
          60.0,
          60.0,
          60.0,
          60.0,
          49.531,
          58.408,
          58.364,
          60.0,
          47.246,
          55.781,
          52.044,
          49.705,
          50.219,
          60.0,
          60.0,
          60.0,
          59.329,
          60.0,
          58.476,
          60.0,
          60.0,
          60.0,
          58.179,
          55.506,
          55.864,
          55.329,
          53.973,
          55.479,
          58.684,
          49.75,
          43.966,
          56.623,
          53.629,
          55.452,
          60.0,
          52.975,
          56.98,
          59.016,
          60.0,
          53.415,
          60.0,
          58.43,
          56.825,
          60.0,
          60.0,
          60.0,
          60.0,
          57.865,
          60.0,
          60.0,
          59.697,
          59.773,
          60.0,
          60.0,
          60.0,
          59.418,
          60.0,
          55.197,
          58.673,
          56.479,
          57.578,
          60.0,
          60.0,
          60.0,
          59.266,
          60.0,
          60.0,
          60.0,
          60.0,
          60.0,
          60.0,
          60.0,
          60.0,
          60.0,
          60.0,
          60.0,
          60.0,
          60.0,
          60.0,
          60.0,
          60.0,
          60.0,
          60.0,
          60.0,
          60.0,
          60.0,
          60.0,
          60.0,
          60.0,
          60.0,
          60.0,
          60.0,
          59.967,
          60.0,
          60.0,
          60.0,
          60.0,
          60.0,
          60.0,
          60.0,
          60.0,
          56.521,
          60.0,
          55.462,
          57.984,
          54.767,
          59.155,
          57.875,
          60.0,
          52.727,
          54.489,
          53.182,
          55.352,
          54.253,
          53.18,
          57.178,
          54.812,
          60.0,
          58.758,
          60.0,
          60.0,
          59.952,
          60.0,
          60.0,
          58.829,
          56.472,
          60.0,
          57.226,
          60.0,
          54.508,
          58.677,
          60.0,
          60.0,
          60.0,
          60.0,
          60.0,
          60.0,
          60.0,
          60.0,
          58.175,
          59.328,
          58.412,
          60.0,
          59.72,
          60.0,
          56.505,
          53.223,
          59.011,
          48.875,
          54.44,
          59.371,
          53.948,
          55.832,
          58.294,
          60.0,
          60.0,
          60.0,
          57.713,
          58.22,
          59.243,
          60.0,
          60.0,
          60.0,
          60.0,
          60.0,
          55.894,
          54.283,
          59.001,
          55.521,
          59.472,
          59.263,
          55.108,
          57.511,
          60.0,
          53.663,
          51.792,
          50.594,
          51.379,
          49.43,
          47.515,
          51.544,
          60.0,
          56.238,
          54.965,
          60.0,
          57.21,
          50.534,
          60.0,
          51.79,
          52.994,
          60.0,
          52.161,
          59.791,
          57.47,
          56.745,
          48.252,
          60.0,
          59.179,
          57.747,
          56.088,
          56.427,
          54.265,
          56.957,
          53.66,
          53.938,
          58.158,
          59.077,
          57.269,
          59.25,
          57.288,
          60.0,
          56.884,
          56.256,
          56.979,
          55.783,
          55.734,
          59.097,
          59.53,
          57.802,
          56.952,
          57.863,
          55.939,
          56.742,
          55.726,
          54.963,
          57.29,
          56.988,
          56.424,
          54.723,
          59.513,
          58.904,
          60.0,
          60.0,
          54.676,
          57.731,
          52.76,
          51.347,
          53.876,
          53.41,
          52.896,
          53.479,
          54.112,
          51.973,
          51.707,
          57.301,
          52.208,
          52.868,
          56.006,
          53.215,
          54.199,
          52.098,
          54.063,
          56.294,
          57.049,
          56.723,
          56.466,
          59.861,
          56.019,
          54.514,
          60.0,
          60.0,
          55.872,
          60.0,
          58.788,
          55.706,
          50.392,
          50.704,
          49.875,
          52.163,
          52.155,
          53.641,
          53.693,
          55.355,
          53.109,
          55.431,
          54.364,
          57.341,
          60.0,
          53.117,
          53.66,
          54.139,
          51.512,
          53.405,
          52.904,
          47.462,
          47.271,
          55.079,
          52.391,
          53.081,
          52.421,
          59.316,
          55.786,
          55.038,
          53.358,
          43.467,
          50.471,
          60.0,
          47.719,
          45.221,
          52.489,
          51.941,
          50.491,
          49.783,
          51.763,
          53.523,
          57.019,
          54.566,
          53.235,
          60.0,
          51.221,
          53.889,
          52.941,
          53.224,
          59.003,
          59.559,
          54.056,
          51.496,
          49.328,
          54.456,
          50.989,
          57.216,
          55.756,
          55.548,
          53.697,
          56.171,
          52.254,
          46.634,
          55.859,
          56.362,
          51.997,
          53.236,
          50.83,
          51.914,
          53.19,
          54.965,
          58.622,
          55.571,
          58.78,
          60.0,
          58.324,
          59.967,
          60.0,
          56.171,
          58.06,
          60.0,
          56.644,
          57.818,
          60.0,
          52.59,
          60.0,
          56.519,
          46.17,
          51.165,
          51.809,
          56.447,
          48.127,
          57.012,
          60.0,
          53.687,
          51.556,
          52.793,
          56.38,
          56.485,
          54.742,
          57.48,
          60.0,
          52.637,
          55.658,
          55.4,
          56.042,
          60.0,
          51.511,
          54.59,
          56.337,
          53.156,
          55.112,
          54.167,
          53.454,
          56.544,
          57.794,
          59.825,
          57.113,
          57.4,
          53.465,
          58.638,
          56.48,
          56.725,
          54.404,
          52.195,
          49.262,
          52.102,
          55.273,
          51.224,
          55.28,
          50.557,
          55.275,
          58.011,
          55.433,
          60.0,
          54.656,
          54.814,
          52.148,
          51.857,
          56.785,
          56.862,
          58.969,
          54.671,
          55.05,
          52.422,
          54.654,
          51.777,
          55.028,
          55.528,
          59.231,
          57.522,
          57.937,
          56.933,
          51.991,
          55.485,
          58.91,
          54.634,
          60.0,
          58.291,
          56.724,
          51.873,
          56.041,
          55.188,
          56.416,
          55.822,
          56.654,
          53.629,
          56.135,
          52.596,
          54.462,
          59.689,
          56.847,
          54.009,
          55.363,
          51.262,
          55.431,
          54.976,
          56.651,
          54.977,
          53.917,
          55.984,
          57.096,
          54.73,
          53.337,
          48.405,
          56.948,
          51.849,
          60.0,
          50.186,
          52.745,
          56.532,
          57.077,
          48.639,
          54.033,
          56.303,
          57.875,
          47.745,
          52.642,
          56.072,
          51.551,
          51.408,
          58.29,
          54.523,
          53.32,
          54.614,
          51.329,
          60.0,
          58.206,
          57.148,
          56.012,
          50.175,
          56.827,
          55.229,
          54.623,
          53.542,
          59.107,
          57.052,
          56.159,
          55.473,
          54.592,
          51.705,
          54.09,
          50.414,
          54.577,
          57.704,
          55.666,
          48.577,
          60.0,
          51.312,
          49.303,
          50.441,
          56.906,
          58.881,
          53.049,
          60.0,
          53.997,
          60.0,
          60.0,
          52.281,
          55.395,
          47.602,
          52.054,
          52.759,
          55.916,
          56.657,
          47.706,
          51.754,
          56.452,
          59.996,
          60.0,
          58.843,
          59.394,
          57.198,
          57.757,
          57.697,
          58.816,
          52.233,
          53.612,
          59.728,
          60.0,
          60.0,
          59.616,
          57.592,
          54.9,
          56.477,
          50.955,
          57.66,
          58.195,
          57.753,
          57.175,
          55.914,
          57.798,
          57.484,
          55.373,
          52.809,
          60.0,
          60.0,
          57.351,
          53.78,
          53.27,
          57.441,
          60.0,
          54.809,
          58.214,
          58.662,
          57.16,
          55.806,
          58.886,
          57.929,
          60.0,
          55.812,
          55.586,
          53.826,
          53.018,
          50.685,
          56.111,
          52.175,
          52.816,
          52.881,
          51.135,
          56.736,
          54.673,
          55.015,
          40.335,
          48.696,
          48.289,
          46.1,
          51.186,
          51.339,
          50.272,
          51.325,
          59.24,
          59.653,
          59.327,
          57.364,
          53.554,
          55.535,
          52.895,
          51.675,
          55.051,
          55.005,
          51.751,
          52.286,
          51.663,
          52.688,
          60.0,
          57.039,
          53.791,
          56.442,
          52.911,
          55.755,
          49.393,
          52.302,
          53.62,
          53.899,
          59.657,
          54.714,
          54.693,
          57.539,
          58.632,
          56.839,
          58.407,
          60.0,
          60.0,
          60.0,
          54.911,
          60.0,
          59.638,
          60.0,
          58.844,
          56.511,
          55.01,
          51.631,
          58.629,
          57.989,
          57.673,
          60.0,
          55.411,
          53.713,
          54.83,
          52.886,
          51.135,
          53.309,
          56.257,
          58.751,
          58.359,
          59.385,
          58.108,
          56.82,
          55.709,
          54.672,
          55.251,
          56.624,
          54.114,
          56.484,
          51.558,
          56.051,
          54.402,
          55.913,
          46.527,
          54.115,
          53.303,
          56.383,
          58.505,
          54.026,
          54.442,
          50.303,
          54.734,
          51.988,
          55.045,
          54.442,
          53.885,
          50.287,
          54.632,
          55.074,
          55.569,
          58.382,
          60.0,
          57.194,
          56.152,
          60.0,
          60.0,
          59.25,
          49.264,
          50.981,
          54.525,
          60.0,
          59.767,
          60.0,
          58.68,
          54.195,
          58.283,
          60.0,
          60.0,
          60.0,
          60.0,
          60.0,
          57.831,
          59.213,
          54.019,
          59.128,
          50.685,
          58.828,
          60.0,
          60.0,
          59.182,
          60.0,
          60.0,
          56.83,
          56.713,
          57.635,
          59.619,
          58.307,
          56.543,
          54.921,
          54.463,
          60.0,
          56.801,
          55.064,
          52.381,
          56.004,
          58.409,
          55.755,
          60.0,
          60.0,
          60.0,
          60.0,
          56.967,
          58.021,
          57.603,
          58.799,
          53.42,
          60.0,
          59.626,
          53.846,
          53.667,
          59.507,
          58.94,
          57.27,
          58.33,
          60.0,
          58.346,
          58.951,
          54.999,
          55.437,
          58.987,
          60.0,
          60.0,
          56.952,
          59.674,
          59.561,
          60.0,
          60.0,
          60.0,
          55.538,
          60.0,
          60.0,
          60.0,
          58.004,
          58.683,
          60.0,
          49.94,
          60.0,
          59.958,
          48.541,
          57.016,
          51.979,
          55.294,
          58.492,
          57.943,
          60.0,
          53.596,
          56.974,
          57.327,
          48.848,
          50.859,
          55.01,
          56.912,
          56.941,
          58.48,
          60.0,
          58.768,
          57.565,
          55.306,
          58.392,
          59.725,
          57.396,
          56.332,
          56.259,
          55.357,
          58.332,
          56.02,
          53.964,
          56.385,
          58.008,
          57.577,
          60.0,
          60.0,
          51.059,
          54.157,
          55.479,
          60.0,
          58.301,
          55.172,
          56.615,
          56.596,
          60.0,
          60.0,
          56.313,
          58.569,
          54.717,
          54.874,
          51.063,
          55.076,
          60.0,
          60.0,
          51.228,
          57.081,
          59.934,
          51.959,
          58.716,
          60.0,
          49.193,
          60.0,
          60.0,
          58.531,
          57.679,
          60.0,
          57.292,
          60.0,
          60.0,
          60.0,
          60.0,
          58.768,
          60.0,
          56.16,
          60.0,
          57.912,
          59.176,
          60.0,
          59.365,
          55.644,
          57.465,
          57.611,
          53.513,
          44.619,
          47.722,
          49.082,
          54.631,
          54.768,
          57.911,
          57.875,
          60.0,
          59.111,
          57.212,
          56.843,
          59.663,
          56.783,
          58.501,
          60.0,
          60.0,
          56.777,
          55.981,
          55.956,
          60.0,
          56.66,
          56.275,
          60.0,
          56.744,
          54.551,
          54.465,
          59.247,
          56.305,
          60.0,
          55.038,
          60.0,
          60.0,
          54.37,
          52.633,
          56.239,
          60.0,
          60.0,
          60.0,
          60.0,
          59.548,
          59.936,
          60.0,
          60.0,
          60.0,
          59.245,
          57.446,
          60.0,
          60.0,
          60.0,
          60.0,
          52.752,
          57.744,
          56.115,
          47.11,
          58.391,
          59.224,
          58.465,
          56.444,
          54.05,
          57.044,
          53.851,
          56.662,
          60.0,
          58.099,
          60.0,
          59.059,
          57.52,
          56.511,
          60.0,
          60.0,
          59.371,
          59.745,
          58.053,
          55.798,
          56.519,
          56.676,
          58.656,
          58.51,
          58.717,
          57.408,
          59.33,
          56.597,
          53.402,
          54.241,
          54.737,
          54.526,
          60.0,
          55.435,
          56.03,
          60.0,
          57.627,
          55.94,
          53.924,
          57.359,
          60.0,
          60.0,
          60.0,
          58.452,
          58.442,
          60.0,
          57.591,
          51.603,
          55.501,
          55.537,
          59.726,
          54.544,
          60.0,
          55.683,
          52.564,
          57.505,
          51.86,
          55.589,
          60.0,
          57.935,
          57.923,
          58.022,
          57.574,
          58.201,
          53.448,
          60.0,
          51.182,
          60.0,
          57.097,
          54.396,
          56.604,
          56.262,
          58.491,
          55.498,
          57.816,
          56.494,
          59.954,
          60.0,
          58.297,
          59.736,
          60.0,
          60.0,
          60.0,
          59.905,
          46.913,
          51.744,
          45.916,
          51.595,
          45.884,
          54.875,
          57.802,
          60.0,
          60.0,
          56.65,
          55.259,
          60.0,
          52.046,
          54.534,
          52.586,
          54.88,
          58.554,
          60.0,
          52.798,
          60.0,
          60.0,
          59.042,
          58.81,
          60.0,
          60.0,
          57.384,
          54.797,
          55.18,
          60.0,
          56.115,
          52.364,
          60.0,
          54.331,
          54.64,
          56.468,
          56.524,
          55.994,
          58.537,
          57.708,
          54.523,
          60.0,
          52.459,
          56.963,
          59.154,
          55.985,
          54.875,
          60.0,
          56.431,
          55.712,
          59.758,
          54.093,
          60.0,
          58.798,
          54.807,
          56.464,
          53.371,
          53.624,
          54.854,
          51.409,
          49.35,
          49.819,
          55.324,
          56.047,
          60.0,
          58.163,
          56.444,
          52.194,
          57.032,
          55.927,
          56.89,
          51.743,
          60.0,
          50.823,
          60.0,
          52.521,
          56.732,
          56.172,
          56.383,
          60.0,
          54.136,
          55.45,
          54.715,
          54.087,
          46.943,
          53.544,
          58.144,
          56.631,
          56.689,
          56.56,
          54.813,
          55.108,
          53.665,
          54.456,
          58.031,
          60.0,
          60.0,
          52.331,
          60.0,
          57.815,
          60.0,
          60.0,
          60.0,
          56.422,
          55.614,
          55.684,
          59.604,
          60.0,
          57.976,
          58.494,
          55.498,
          57.186,
          58.998,
          55.909,
          60.0,
          60.0,
          60.0,
          59.276,
          59.356,
          59.843,
          60.0,
          53.784,
          54.864,
          57.914,
          58.666,
          58.001,
          55.784,
          56.299,
          57.764,
          55.872,
          58.683,
          55.803,
          60.0,
          58.323,
          57.446,
          57.509,
          60.0,
          55.27,
          60.0,
          53.934,
          52.383,
          58.149,
          59.35,
          55.442,
          60.0,
          58.276,
          48.735,
          56.101,
          57.521,
          58.108,
          53.9,
          60.0,
          55.25,
          55.963,
          57.981,
          57.917,
          58.829,
          54.278,
          52.702,
          52.548,
          49.888,
          58.047,
          49.258,
          53.766,
          52.129,
          48.829,
          48.431,
          49.42,
          50.105,
          53.067,
          45.134,
          54.364,
          47.061,
          59.556,
          60.0,
          55.029,
          60.0,
          54.397,
          53.64,
          60.0,
          55.145,
          51.399,
          49.86,
          50.274,
          56.262,
          52.677,
          60.0,
          53.308,
          57.754,
          54.789,
          54.198,
          52.625,
          54.902,
          56.434,
          56.282,
          53.253,
          52.609,
          46.367,
          47.88,
          51.276,
          50.841,
          57.308,
          57.998,
          55.645,
          60.0,
          54.423,
          55.622,
          59.735,
          57.174,
          55.088,
          60.0,
          60.0,
          58.833,
          60.0,
          59.1,
          58.348,
          54.58,
          58.31,
          49.853,
          54.721,
          54.533,
          53.457,
          51.809,
          53.691,
          55.504,
          53.135,
          50.209,
          53.381,
          53.948,
          54.546,
          53.219,
          52.343,
          52.694,
          53.358,
          50.496,
          55.269,
          58.055,
          53.775,
          51.128,
          54.701,
          52.012,
          54.835,
          59.115,
          55.145,
          58.54,
          60.0,
          57.463,
          56.154,
          58.855,
          55.793,
          52.621,
          56.994,
          59.451,
          60.0,
          60.0,
          53.926,
          58.408,
          55.498,
          60.0,
          60.0,
          60.0,
          57.024,
          56.928,
          54.255,
          57.308,
          56.587,
          57.402,
          57.796,
          53.259,
          55.581,
          56.488,
          57.367,
          56.935,
          57.52,
          55.641,
          52.598,
          52.823,
          55.917,
          55.679,
          52.765,
          56.537,
          58.436,
          58.058,
          58.27,
          55.084,
          53.958,
          55.45,
          59.721,
          60.0,
          55.358,
          53.768,
          56.61,
          58.713,
          56.678,
          54.885,
          60.0,
          57.646,
          55.494,
          55.705,
          57.185,
          55.832,
          50.239,
          52.152,
          54.521,
          54.432,
          59.165,
          53.669,
          53.432,
          55.414,
          59.739,
          56.003,
          58.595,
          56.435,
          51.812,
          57.211,
          53.249,
          55.781,
          51.731,
          59.932,
          60.0,
          54.104,
          49.382,
          60.0,
          50.403,
          60.0,
          59.968,
          59.47,
          52.631,
          51.066,
          51.973,
          48.939,
          55.515,
          55.297,
          57.048,
          60.0,
          56.336,
          53.966,
          58.45,
          57.955,
          55.903,
          54.309,
          56.34,
          56.811,
          55.862,
          55.933,
          58.056,
          57.604,
          59.029,
          57.074,
          60.0,
          55.501,
          55.636,
          55.568,
          53.581,
          56.41,
          51.609,
          45.071,
          57.945,
          48.894,
          53.171,
          56.991,
          54.668,
          51.858,
          51.769,
          49.74,
          55.701,
          56.297,
          52.64,
          54.67,
          54.292,
          56.337,
          59.805,
          55.937,
          52.916,
          54.472,
          54.262,
          46.544,
          49.99,
          55.878,
          52.786,
          53.463,
          60.0,
          55.732,
          49.202,
          52.002,
          55.956,
          55.037,
          51.347,
          48.951,
          50.91,
          49.985,
          48.108,
          51.029,
          52.734,
          51.505,
          50.682,
          51.909,
          52.954,
          56.191,
          54.229,
          51.414,
          59.16,
          56.292,
          55.202,
          55.362,
          55.626,
          53.411,
          54.978,
          51.972,
          53.717,
          53.064,
          52.412,
          54.93,
          48.834,
          49.626,
          52.621,
          51.809,
          50.777,
          55.55,
          54.541,
          56.335,
          55.801,
          58.867,
          57.783,
          56.762,
          52.32,
          51.488,
          56.735,
          53.215,
          52.455,
          53.842,
          51.982,
          52.205,
          55.055,
          52.74,
          50.084,
          56.007,
          54.843,
          54.169,
          54.856,
          56.57,
          55.463,
          51.43,
          52.159,
          47.04,
          50.625,
          50.415,
          46.62,
          48.947,
          55.463,
          56.407,
          49.471,
          53.939,
          50.682,
          53.148,
          50.495,
          53.981,
          53.097,
          56.444,
          53.128,
          49.265,
          51.618,
          56.683,
          55.072,
          55.961,
          56.228,
          56.008,
          54.451,
          59.297,
          52.21,
          59.259,
          54.43,
          54.684,
          47.446,
          50.774,
          48.852,
          52.23,
          48.501,
          60.0,
          55.225,
          55.879,
          56.077,
          55.867,
          57.56,
          58.086,
          60.0,
          57.553,
          55.64,
          53.418,
          57.44,
          56.942,
          56.351,
          57.555,
          55.112,
          54.529,
          55.931,
          58.542,
          55.306,
          60.0,
          59.068,
          60.0,
          58.728,
          57.269,
          52.145,
          56.675,
          50.72,
          51.493,
          52.649,
          51.884,
          56.786,
          52.956,
          53.708,
          55.285,
          54.996,
          48.168,
          49.616,
          57.781,
          57.798,
          57.441,
          55.192,
          51.686,
          51.808,
          56.299,
          51.393,
          48.294,
          55.441,
          55.388,
          52.527,
          59.293,
          56.38,
          57.921,
          52.932,
          56.666,
          55.649,
          60.0,
          54.4,
          50.18,
          58.962,
          56.384,
          49.03,
          54.242,
          56.164,
          57.135,
          54.039,
          57.988,
          51.578,
          53.622,
          55.903,
          60.0,
          55.983,
          58.707,
          58.763,
          60.0,
          60.0,
          59.475,
          60.0,
          60.0,
          59.02,
          59.166,
          56.622,
          47.767,
          56.739,
          50.832,
          58.322,
          58.075,
          56.149,
          56.219,
          60.0,
          59.362,
          60.0,
          60.0,
          56.157,
          60.0,
          57.013,
          58.76,
          57.45,
          57.302,
          55.31,
          55.761,
          56.658,
          58.277,
          56.491,
          60.0,
          60.0,
          60.0,
          58.954,
          56.29,
          54.905,
          55.228,
          58.087,
          59.15,
          55.727,
          58.564,
          58.997,
          59.661,
          59.566,
          59.771,
          57.378,
          54.052,
          57.475,
          56.347,
          54.817,
          51.524,
          58.637,
          57.127,
          57.964,
          53.886,
          59.808,
          60.0,
          60.0,
          60.0,
          59.866,
          60.0,
          57.619,
          57.65,
          58.023,
          60.0,
          60.0,
          60.0,
          60.0,
          57.148,
          51.728,
          55.181,
          54.147,
          60.0,
          60.0,
          53.094,
          59.636,
          60.0,
          60.0,
          46.283,
          49.536,
          54.102,
          42.794,
          52.205,
          51.084,
          60.0,
          47.862,
          51.501,
          51.691,
          58.304,
          52.667,
          50.395,
          50.293,
          59.762,
          49.59,
          58.121,
          60.0,
          60.0,
          60.0,
          52.353,
          53.161,
          54.423,
          53.558,
          53.262,
          55.219,
          50.616,
          57.145,
          59.985,
          60.0,
          60.0,
          60.0,
          59.235,
          57.677,
          58.148,
          52.79,
          56.253,
          54.291,
          60.0,
          54.162,
          59.016,
          57.209,
          60.0,
          51.363,
          57.046,
          55.079,
          57.589,
          60.0,
          59.812,
          60.0,
          60.0,
          60.0,
          60.0,
          54.998,
          59.544,
          56.79,
          57.925,
          54.508,
          48.655,
          53.71,
          49.463,
          52.443,
          53.777,
          52.214,
          46.101,
          53.597,
          55.191,
          48.049,
          58.984,
          56.283,
          58.556,
          60.0,
          60.0,
          57.861,
          59.798,
          56.077,
          57.274,
          60.0,
          60.0,
          58.712,
          54.689,
          55.729,
          56.439,
          55.258,
          54.919,
          56.888,
          59.117,
          56.213,
          59.217,
          48.913,
          50.775,
          57.042,
          57.021,
          55.483,
          55.551,
          56.695,
          53.952,
          59.251,
          56.023,
          60.0,
          55.834,
          54.57,
          57.381,
          60.0,
          60.0,
          60.0,
          60.0,
          57.446,
          54.41,
          53.484,
          56.633,
          58.86,
          58.116,
          58.462,
          53.239,
          60.0,
          55.882,
          60.0,
          54.807,
          54.993,
          57.952,
          54.894,
          57.531,
          53.581,
          58.003,
          58.904,
          52.04,
          57.757,
          53.522,
          57.52,
          56.488,
          60.0,
          60.0,
          54.614,
          60.0,
          59.966,
          49.489,
          56.346,
          58.481,
          54.639,
          52.708,
          60.0,
          52.805,
          55.484,
          51.659,
          55.791,
          55.354,
          60.0,
          57.658,
          56.079,
          53.655,
          60.0,
          55.286,
          52.17,
          55.232,
          51.901,
          60.0,
          55.744,
          60.0,
          59.08,
          60.0,
          55.198,
          51.883,
          55.169,
          58.902,
          60.0,
          60.0,
          57.184,
          56.01,
          56.879,
          57.744,
          55.701,
          58.432,
          54.427,
          53.979,
          53.493,
          55.843,
          55.525,
          53.114,
          57.373,
          59.963,
          58.247,
          60.0,
          56.722,
          60.0,
          57.918,
          60.0,
          60.0,
          60.0,
          60.0,
          60.0,
          60.0,
          59.549,
          60.0,
          58.304,
          59.383,
          60.0,
          59.663,
          58.176,
          54.021,
          58.61,
          51.546,
          59.466,
          60.0,
          59.303,
          58.893,
          53.694,
          52.609,
          58.099,
          57.11,
          55.021,
          60.0,
          56.463,
          52.804,
          56.568,
          57.711,
          46.37,
          50.238,
          48.997,
          58.584,
          58.157,
          49.824,
          54.778,
          47.291,
          45.031,
          51.44,
          46.795,
          49.757,
          50.633,
          57.861,
          54.28,
          54.973,
          52.097,
          57.612,
          56.602,
          57.582,
          60.0,
          55.106,
          58.37,
          55.437,
          57.527,
          59.6,
          59.815,
          57.922,
          50.877,
          53.972,
          57.992,
          58.17,
          55.523,
          54.346,
          56.657,
          53.589,
          48.165,
          56.774,
          54.612,
          59.471,
          59.77,
          60.0,
          55.912,
          60.0,
          53.77,
          56.725,
          57.088,
          52.601,
          54.267,
          54.946,
          60.0,
          47.9,
          60.0,
          50.689,
          57.781,
          53.908,
          51.329,
          55.411,
          55.507,
          50.017,
          54.644,
          53.109,
          55.68,
          51.272,
          51.791,
          56.433,
          53.073,
          55.718,
          54.316,
          59.506,
          56.588,
          58.166,
          57.526,
          58.028,
          57.12,
          56.343,
          57.4,
          54.376,
          55.887,
          55.168,
          55.547,
          56.81,
          55.296,
          51.534,
          60.0,
          46.532,
          52.225,
          47.831,
          52.682,
          54.638,
          60.0,
          60.0,
          45.711,
          50.282,
          51.921,
          55.984,
          52.085,
          50.153,
          51.862,
          51.713,
          60.0,
          55.266,
          57.689,
          54.021,
          53.403,
          54.482,
          56.131,
          57.198,
          60.0,
          51.411,
          60.0,
          59.864,
          53.913,
          53.268,
          60.0,
          50.723,
          51.062,
          53.577,
          59.6,
          51.895,
          51.702,
          49.027,
          58.108,
          51.27,
          48.43,
          45.63,
          56.044,
          44.338,
          52.672,
          52.931,
          59.145,
          51.762,
          51.156,
          60.0,
          60.0,
          55.106,
          54.696,
          57.484,
          60.0,
          60.0,
          60.0,
          56.726,
          55.416,
          58.219,
          60.0,
          57.507,
          58.34,
          59.45,
          54.561,
          55.501,
          51.346,
          60.0,
          58.438,
          55.495,
          52.684,
          54.472,
          56.461,
          53.335,
          55.28,
          54.797,
          53.941,
          58.636,
          58.722,
          54.513,
          53.911,
          50.856,
          52.045,
          50.715,
          53.662,
          53.762,
          55.51,
          58.212,
          59.124,
          56.153,
          56.472,
          55.605,
          50.601,
          54.097,
          57.495,
          58.296,
          59.151,
          55.809,
          55.258,
          54.168,
          52.107,
          50.912,
          52.821,
          53.524,
          56.443,
          60.0,
          58.566,
          56.174,
          56.139,
          47.057,
          55.26,
          60.0,
          53.938,
          55.92,
          55.783,
          55.353,
          59.914,
          55.328,
          58.146,
          58.623,
          56.285,
          52.319,
          60.0,
          58.462,
          60.0,
          60.0,
          60.0,
          53.798,
          56.897,
          54.798,
          55.189,
          50.478,
          52.398,
          51.684,
          54.438,
          57.678,
          57.515,
          50.527,
          51.489,
          54.504,
          48.686,
          54.187,
          53.941,
          55.51,
          56.873,
          55.101,
          53.12,
          56.7,
          56.71,
          59.359,
          58.651,
          57.211,
          60.0,
          60.0,
          58.726,
          60.0,
          60.0,
          56.239,
          57.572,
          58.653,
          60.0,
          58.356,
          54.672,
          53.581,
          54.586,
          57.043,
          48.638,
          57.281,
          49.205,
          46.046,
          46.734,
          60.0,
          53.583,
          53.726,
          51.488,
          57.05,
          54.717,
          58.732,
          57.059,
          60.0,
          53.988,
          53.427,
          52.256,
          50.926,
          51.509,
          55.353,
          53.666,
          52.535,
          55.815,
          55.736,
          54.945,
          59.277,
          52.193,
          51.547,
          59.252,
          54.177,
          55.888,
          59.348,
          51.891,
          52.053,
          54.607,
          52.07,
          55.483,
          54.668,
          52.36,
          52.772,
          54.562,
          44.104,
          49.868,
          53.277,
          49.181,
          47.56,
          47.672,
          52.485,
          49.919,
          55.851,
          55.579,
          56.518,
          60.0,
          58.248,
          54.043,
          53.087,
          57.846,
          60.0,
          59.59,
          53.537,
          42.613,
          52.607,
          56.575,
          60.0,
          52.925,
          55.792,
          54.568,
          53.725,
          54.944,
          57.271,
          57.277,
          53.667,
          57.238,
          58.374,
          60.0,
          54.877,
          53.5,
          51.123,
          54.723,
          55.905,
          60.0,
          60.0,
          59.741,
          56.978,
          52.974,
          58.274,
          52.564,
          59.701,
          54.986,
          49.843,
          56.174,
          59.773,
          59.571,
          55.511,
          59.267,
          56.643,
          53.438,
          52.98,
          53.56,
          54.412,
          57.419,
          60.0,
          53.472,
          51.118,
          50.065,
          50.187,
          54.202,
          51.25,
          53.19,
          52.314,
          54.802,
          55.111,
          56.136,
          59.525,
          53.272,
          53.583,
          59.867,
          52.103,
          53.026,
          53.243,
          56.566,
          60.0,
          46.598,
          58.425,
          53.397,
          60.0,
          55.016,
          45.194,
          47.297,
          46.297,
          54.064,
          45.786,
          54.903,
          54.153,
          57.064,
          59.809,
          54.909,
          54.658,
          60.0,
          54.222,
          49.647,
          53.7,
          56.599,
          60.0,
          52.25,
          54.419,
          57.607,
          56.244,
          55.867,
          53.662,
          54.976,
          50.777,
          54.205,
          52.695,
          52.154,
          53.554,
          50.092,
          50.783,
          53.586,
          53.499,
          50.905,
          56.838,
          53.22,
          56.136,
          58.885,
          52.264,
          49.039,
          51.239,
          54.856,
          54.001,
          52.318,
          54.706,
          60.0,
          55.311,
          58.281,
          54.636,
          57.261,
          52.056,
          53.282,
          52.072,
          53.07,
          55.989,
          50.149,
          52.267,
          54.148,
          56.892,
          55.236,
          47.595,
          52.736,
          51.773,
          49.072,
          51.354,
          51.223,
          49.583,
          49.418,
          54.539,
          47.448,
          58.197,
          57.343,
          53.491,
          55.041,
          49.96,
          52.187,
          51.126,
          53.607,
          52.448,
          54.196,
          53.035,
          55.634,
          59.739,
          54.317,
          57.212,
          52.987,
          57.237,
          59.027,
          56.051,
          56.262,
          56.276,
          56.213,
          53.729,
          59.984,
          54.366,
          54.643,
          54.623,
          56.107,
          54.285,
          57.627,
          53.818,
          56.941,
          52.937,
          48.879,
          46.691,
          45.516,
          52.725,
          48.287,
          50.945,
          52.604,
          51.017,
          44.873,
          50.707,
          50.446,
          44.483,
          47.057,
          48.646,
          52.622,
          51.632,
          52.275,
          49.28,
          48.849,
          51.865,
          50.698,
          53.461,
          52.766,
          54.105,
          42.388,
          52.902,
          52.415,
          53.289,
          54.919,
          57.647,
          52.957,
          54.404,
          48.349,
          45.337,
          41.491,
          47.094,
          41.773,
          44.74,
          46.397,
          49.315,
          47.881,
          49.845,
          49.549,
          52.912,
          45.561,
          46.605,
          46.562,
          51.147,
          56.771,
          48.406,
          45.976,
          49.414,
          49.8,
          48.425,
          46.552,
          43.384,
          48.589,
          51.064,
          50.901,
          50.563,
          48.143,
          51.845,
          54.652,
          53.41,
          53.285,
          58.142,
          51.863,
          57.078,
          48.444,
          49.029,
          56.045,
          54.054,
          50.386,
          53.614,
          55.351,
          54.19,
          52.386,
          54.417,
          54.04,
          53.684,
          54.125,
          54.517,
          60.0,
          55.485,
          59.265,
          54.477,
          58.754,
          54.489,
          55.216,
          51.789,
          49.588,
          51.414,
          48.034,
          56.441,
          47.762,
          54.071,
          51.945,
          56.981,
          52.777,
          52.631,
          49.662,
          51.919,
          47.87,
          51.183,
          51.947,
          50.885,
          51.28,
          48.926,
          48.791,
          52.705,
          53.623,
          48.758,
          51.437,
          50.579,
          49.803,
          52.257,
          52.457,
          54.159,
          53.111,
          49.249,
          48.472,
          49.536,
          51.594,
          50.355,
          51.55,
          53.732,
          51.279,
          51.449,
          55.941,
          54.396,
          53.11,
          52.195,
          51.799,
          51.572,
          52.587,
          53.744,
          53.323,
          54.253,
          50.54,
          49.555,
          50.473,
          54.494,
          54.992,
          50.125,
          51.416,
          56.037,
          51.941,
          56.003,
          52.359,
          52.551,
          55.725,
          57.814,
          53.411,
          55.666,
          55.802,
          54.743,
          53.022,
          55.525,
          51.259,
          51.266,
          48.629,
          59.005,
          54.815,
          50.717,
          53.85,
          56.948,
          57.2,
          58.93,
          55.369,
          55.603,
          49.336,
          51.355,
          49.616,
          48.316,
          47.419,
          47.379,
          55.271,
          52.978,
          54.783,
          55.652,
          58.818,
          56.967,
          52.797,
          52.626,
          50.975,
          50.614,
          49.967,
          51.893,
          47.324,
          47.123,
          46.403,
          53.742,
          54.531,
          52.456,
          52.255,
          58.092,
          53.048,
          52.026,
          55.859,
          56.229,
          59.052,
          60.0,
          51.969,
          48.826,
          51.965,
          50.157,
          51.697,
          50.473,
          53.616,
          50.769,
          49.758,
          51.629,
          53.782,
          51.775,
          50.686,
          54.67,
          54.35,
          60.0,
          59.162,
          57.733,
          54.001,
          52.992,
          54.929,
          51.534,
          51.878,
          52.937,
          53.91,
          49.002,
          48.102,
          52.898,
          53.095,
          58.459,
          54.023,
          44.77,
          44.984,
          46.541,
          50.066,
          50.152,
          51.056,
          55.974,
          54.214,
          51.045,
          50.726,
          51.82,
          54.506,
          56.64,
          59.075,
          54.957,
          55.049,
          54.898,
          56.551,
          58.394,
          43.962,
          54.573,
          56.312,
          46.813,
          51.665,
          43.172,
          50.019,
          43.185,
          42.416,
          47.155,
          50.826,
          42.953,
          42.483,
          51.02,
          47.66,
          51.399,
          55.36,
          56.96,
          51.535,
          52.33,
          50.999,
          51.777,
          49.967,
          52.368,
          50.33,
          51.077,
          52.352,
          56.209,
          56.239,
          53.992,
          59.0,
          54.861,
          55.581,
          55.327,
          54.975,
          53.932,
          51.446,
          60.0,
          57.132,
          50.598,
          51.415,
          52.668,
          54.419,
          60.0,
          57.198,
          54.313,
          53.065,
          55.467,
          50.323,
          45.776,
          57.555,
          52.014,
          51.217,
          48.889,
          48.853,
          51.997,
          51.308,
          54.097,
          56.089,
          54.356,
          50.008,
          55.034,
          52.014,
          55.313,
          46.424,
          44.597,
          52.03,
          46.511,
          48.187,
          42.816,
          49.166,
          48.811,
          46.594,
          49.53,
          57.27,
          58.735,
          57.505,
          49.034,
          58.478,
          40.688,
          43.335,
          43.078,
          42.92,
          46.088,
          52.366,
          50.956,
          48.816,
          43.613,
          46.162,
          42.586,
          46.397,
          49.573,
          53.914,
          50.188,
          46.781,
          46.867,
          47.684,
          47.054,
          51.809,
          47.504,
          53.039,
          50.752,
          51.269,
          44.074,
          53.35,
          52.701,
          50.641,
          54.304,
          56.382,
          54.267,
          52.56,
          54.631,
          55.645,
          57.189,
          51.247,
          51.727,
          45.894,
          56.458,
          50.52,
          54.573,
          60.0,
          56.468,
          55.212,
          49.035,
          53.274,
          57.699,
          59.299,
          51.416,
          53.412,
          49.836,
          54.671,
          52.842,
          54.05,
          53.69,
          54.805,
          54.409,
          53.191,
          51.635,
          53.67,
          55.706,
          51.245,
          51.805,
          51.319,
          53.641,
          52.425,
          51.044,
          54.487,
          46.841,
          51.951,
          51.175,
          51.011,
          52.415,
          58.39,
          60.0,
          56.582,
          51.961,
          46.811,
          41.859,
          48.588,
          51.939,
          48.839,
          54.208,
          51.632,
          54.268,
          54.139,
          54.133,
          48.97,
          45.255,
          47.988,
          49.787,
          46.853,
          48.833,
          52.445,
          50.516,
          52.321,
          49.165,
          49.903,
          48.216,
          51.322,
          47.777,
          52.634,
          52.292,
          49.947,
          52.201,
          54.291,
          54.799,
          51.782,
          42.332,
          48.996,
          44.866,
          51.009,
          45.242,
          51.375,
          49.793,
          45.502,
          45.013,
          46.943,
          49.056,
          54.86,
          55.494,
          58.19,
          47.858,
          47.059,
          43.773,
          48.948,
          58.789,
          42.435,
          49.536,
          49.996,
          51.935,
          52.106,
          51.371,
          54.244,
          54.618,
          53.586,
          49.179,
          53.971,
          48.966,
          51.185,
          55.287,
          53.559,
          52.155,
          53.746,
          50.023,
          50.297,
          51.671,
          51.778,
          53.559,
          49.177,
          51.801,
          51.535,
          49.529,
          53.107,
          44.035,
          50.05,
          54.879,
          53.312,
          48.777,
          45.85,
          47.708,
          51.572,
          55.73,
          54.75,
          47.748,
          50.783,
          51.326,
          49.784,
          48.057,
          50.84,
          51.904,
          50.449,
          50.605,
          52.714,
          49.41,
          49.061,
          50.901,
          53.807,
          50.094,
          51.317,
          51.727,
          54.048,
          53.27,
          52.286,
          56.793,
          49.767,
          57.689,
          45.29,
          52.417,
          49.669,
          51.71,
          50.798,
          52.618,
          52.184,
          51.008,
          47.254,
          49.966,
          53.498,
          51.333,
          49.175,
          44.624,
          53.344,
          51.906,
          53.956,
          49.626,
          52.998,
          51.237,
          52.579,
          51.477,
          58.695,
          51.741,
          50.207,
          53.447,
          54.933,
          54.852,
          47.233,
          50.623,
          52.623,
          49.746,
          48.492,
          46.679,
          49.216,
          50.648,
          37.09,
          48.23,
          44.755,
          43.555,
          42.009,
          40.904,
          45.011,
          43.137,
          45.726,
          47.72,
          48.889,
          48.992,
          51.592,
          51.334,
          47.599,
          51.702,
          52.723,
          50.533,
          51.056,
          51.636,
          53.595,
          49.767,
          50.114,
          53.297,
          50.032,
          51.448,
          50.024,
          51.617,
          52.873,
          46.301,
          47.16,
          50.935,
          53.401,
          54.711,
          52.586,
          50.977,
          49.508,
          49.419,
          50.423,
          53.269,
          50.826,
          49.26,
          48.341,
          49.448,
          51.313,
          53.72,
          51.097,
          54.122,
          48.065,
          53.247,
          51.351,
          52.639,
          51.223,
          51.052,
          49.691,
          49.339,
          53.574,
          48.603,
          46.956,
          48.765,
          48.495,
          50.504,
          48.471,
          51.65,
          54.084,
          48.185,
          53.637,
          52.244,
          47.946,
          46.293,
          47.842,
          50.003,
          42.725,
          48.662,
          48.404,
          46.775,
          45.326,
          44.299,
          50.066,
          50.852,
          48.701,
          47.81,
          41.374,
          40.339,
          42.112,
          39.387,
          41.283,
          43.724,
          43.842,
          48.859,
          50.182,
          50.345,
          54.614,
          44.931,
          49.651,
          47.784,
          51.961,
          55.829,
          51.339,
          47.992,
          49.664,
          47.245,
          47.476,
          48.101,
          46.989,
          49.712,
          46.656,
          47.863,
          46.945,
          47.395,
          54.061,
          51.519,
          46.155,
          51.235,
          48.678,
          51.394,
          42.533,
          46.019,
          47.639,
          47.808,
          51.936,
          48.652,
          48.1,
          49.241,
          47.16,
          50.704,
          52.962,
          52.76,
          52.324,
          57.143,
          55.497,
          50.78,
          51.238,
          51.315,
          51.019,
          46.281,
          53.047,
          52.319,
          45.663,
          43.92,
          46.599,
          50.545,
          46.475,
          47.921,
          50.81,
          52.338,
          49.953,
          51.502,
          48.856,
          47.874,
          50.069,
          44.024,
          43.362,
          40.995,
          43.006,
          46.249,
          48.119,
          43.75,
          47.079,
          45.694,
          52.424,
          49.459,
          51.547,
          45.449,
          49.778,
          50.256,
          46.143,
          42.522,
          48.585,
          47.103,
          48.984,
          47.392,
          51.962,
          50.689,
          48.216,
          46.145,
          49.899,
          51.562,
          53.685,
          51.868,
          51.576,
          51.863,
          54.356,
          52.007,
          49.665,
          52.734,
          51.771,
          50.274,
          51.778,
          52.321,
          48.704,
          46.827,
          44.65,
          45.928,
          48.046,
          47.178,
          44.944,
          51.836,
          49.99,
          48.714,
          50.611,
          54.264,
          52.643,
          52.713,
          51.19,
          48.804,
          47.103,
          49.921,
          49.061,
          53.041,
          49.768,
          51.773,
          50.596,
          51.794,
          44.004,
          41.964,
          46.763,
          46.048,
          49.136,
          58.703,
          47.926,
          47.643,
          47.448,
          55.256,
          54.143,
          49.975,
          48.422,
          49.582,
          50.32,
          54.383,
          51.674,
          49.035,
          47.795,
          51.605,
          49.604,
          49.808,
          51.001,
          51.366,
          47.021,
          52.56,
          52.334,
          55.204,
          50.527,
          53.147,
          49.573,
          49.509,
          51.409,
          53.449,
          54.986,
          52.566,
          57.393,
          47.307,
          48.379,
          46.409,
          44.505,
          50.121,
          45.84,
          44.435,
          49.795,
          48.929,
          47.626,
          46.075,
          49.047,
          51.251,
          49.036,
          48.176,
          48.983,
          48.357,
          48.407,
          56.022,
          49.536,
          45.743,
          51.418,
          50.947,
          52.523,
          44.183,
          46.35,
          52.458,
          50.604,
          49.809,
          46.337,
          45.417,
          46.533,
          42.111,
          44.758,
          45.579,
          46.441,
          41.656,
          43.002,
          51.643,
          54.078,
          53.703,
          45.776,
          45.15,
          44.127,
          44.752,
          44.282,
          46.194,
          46.395,
          45.317,
          44.816,
          42.008,
          45.525,
          46.384,
          50.833,
          42.209,
          41.634,
          47.11,
          48.419,
          49.58,
          44.159,
          47.697,
          47.06,
          47.65,
          48.865,
          48.752,
          49.395,
          44.894,
          48.454,
          48.784,
          46.989,
          46.634,
          46.728,
          42.346,
          44.56,
          45.688,
          50.47,
          44.742,
          48.201,
          50.643,
          55.976,
          54.43,
          48.689,
          48.82,
          46.928,
          49.691,
          50.027,
          51.835,
          51.27,
          48.631,
          45.875,
          45.923,
          46.616,
          47.322,
          45.784,
          45.432,
          44.946,
          47.051,
          48.126,
          44.222,
          46.524,
          48.966,
          49.693,
          41.156,
          44.862,
          44.293,
          43.012,
          44.72,
          48.381,
          50.21,
          45.011,
          46.114,
          48.19,
          53.122,
          51.353,
          46.839,
          43.996,
          41.66,
          46.366,
          48.064,
          43.16,
          44.064,
          44.925,
          51.265,
          48.378,
          45.448,
          44.168,
          46.58,
          48.592,
          50.346,
          48.317,
          44.912,
          45.53,
          43.746,
          41.598,
          44.757,
          49.238,
          46.054,
          44.983,
          47.805,
          47.526,
          49.163,
          44.155,
          43.307,
          42.476,
          45.516,
          43.457,
          44.171,
          43.9,
          43.058,
          43.806,
          47.524,
          48.74,
          43.306,
          43.118,
          46.27,
          53.645,
          44.28,
          44.955,
          46.347,
          37.722,
          49.454,
          53.694,
          44.579,
          48.82,
          44.965,
          43.771,
          46.998,
          40.109,
          42.39,
          43.754,
          42.24,
          45.115,
          41.417,
          41.647,
          46.551,
          46.075,
          42.29,
          41.764,
          43.916,
          39.664,
          44.373,
          52.766,
          45.419,
          47.16,
          44.902,
          45.798,
          47.485,
          52.356,
          50.687,
          44.774,
          45.961,
          41.616,
          40.056,
          43.753,
          46.016,
          43.636,
          48.544,
          46.893,
          46.199,
          48.224,
          48.381,
          46.225,
          42.183,
          44.234,
          44.453,
          48.23,
          47.526,
          49.251,
          48.188,
          45.134,
          49.402,
          48.028,
          44.22,
          47.16,
          42.688,
          45.047,
          46.091,
          46.835,
          42.756,
          45.632,
          48.048,
          51.791,
          42.596,
          43.009,
          41.703,
          42.924,
          41.423,
          39.785,
          48.572,
          41.612,
          47.895,
          43.912,
          43.452,
          43.916,
          42.302,
          45.215,
          49.405,
          46.253,
          45.94,
          44.9,
          43.248,
          47.863,
          44.192,
          50.041,
          44.14,
          46.054,
          44.96,
          47.647,
          44.196,
          49.375,
          43.119,
          42.303,
          44.324,
          44.126,
          42.503,
          45.872,
          40.242,
          45.188,
          46.061,
          45.334,
          45.625,
          48.642,
          44.414,
          40.196,
          43.191,
          45.516,
          42.912,
          42.476,
          39.251,
          37.222,
          41.039,
          41.233,
          41.856,
          45.859,
          46.142,
          46.733,
          45.94,
          44.525,
          36.347,
          38.097,
          40.776,
          43.53,
          46.602,
          44.533,
          46.882,
          44.285,
          44.039,
          46.126,
          45.834,
          45.277,
          45.441,
          45.016,
          47.354,
          45.594,
          44.139,
          37.988,
          40.535,
          42.066,
          42.352,
          43.153,
          45.906,
          42.055,
          44.582,
          37.551,
          38.337,
          45.747,
          48.449,
          47.383,
          36.879,
          38.661,
          51.388,
          45.404,
          50.413,
          42.062,
          44.335,
          49.819,
          44.517,
          38.31,
          37.075,
          43.161,
          44.269,
          43.518,
          39.219,
          39.848,
          41.653,
          41.16,
          44.032,
          39.529,
          47.131,
          47.032,
          47.276,
          46.422,
          43.934,
          43.284,
          46.963,
          46.582,
          47.348,
          41.368,
          45.891,
          44.153,
          47.295,
          35.85,
          40.307,
          39.499,
          44.182,
          44.781,
          41.012,
          43.42,
          41.299,
          40.513,
          41.976,
          43.579,
          42.483,
          43.03,
          44.218,
          40.926,
          44.755,
          44.288,
          45.487,
          45.893,
          46.049,
          39.952,
          43.521,
          46.333,
          45.459,
          39.818,
          45.555,
          50.536,
          44.683,
          43.606,
          43.268,
          43.807,
          43.388,
          40.316,
          38.748,
          39.794,
          41.713,
          37.834,
          45.144,
          43.7,
          44.831,
          43.153,
          42.955,
          43.224,
          42.919,
          45.32,
          42.482,
          42.956,
          50.57,
          48.518,
          44.853,
          48.781,
          41.109,
          41.761,
          42.071,
          41.193,
          42.694,
          40.973,
          42.797,
          44.312,
          46.589,
          47.133,
          42.48,
          41.763,
          45.168,
          43.563,
          41.074,
          43.625,
          37.094,
          44.908,
          37.609,
          41.672,
          42.035,
          39.902,
          37.182,
          40.107,
          46.588,
          44.286,
          44.186,
          42.992,
          47.534,
          42.554,
          44.117,
          42.925,
          48.773,
          41.379,
          38.075,
          38.579,
          41.24,
          38.153,
          42.354,
          43.536,
          46.181,
          43.003,
          41.624,
          44.71,
          43.739,
          48.125,
          45.4,
          43.588,
          44.314,
          44.772,
          42.145,
          40.162,
          45.572,
          43.019,
          42.494,
          40.519,
          41.96,
          39.567,
          32.94,
          37.835,
          39.788,
          40.058,
          40.267,
          36.031,
          37.257,
          38.655,
          39.93,
          39.954,
          40.388,
          39.741,
          44.085,
          40.754,
          40.343,
          44.502,
          49.185,
          48.329,
          42.625,
          44.253,
          38.852,
          36.122,
          40.498,
          42.174,
          38.492,
          45.539,
          49.125,
          45.993,
          42.9,
          43.545,
          41.131,
          42.181,
          43.618,
          43.817,
          44.171,
          44.862,
          45.632,
          45.192,
          44.918,
          42.15,
          37.086,
          38.472,
          39.678,
          41.963,
          38.935,
          40.244,
          34.289,
          42.282,
          43.298,
          45.569,
          38.318,
          39.377,
          40.969,
          42.7,
          42.071,
          37.812,
          45.004,
          45.682,
          43.502,
          45.482,
          41.591,
          34.866,
          39.178,
          41.569,
          40.822,
          40.524,
          45.397,
          45.292,
          43.327,
          40.961,
          42.62,
          40.537,
          47.534,
          43.605,
          43.146,
          45.258,
          43.863,
          41.872,
          42.465,
          40.704,
          38.771,
          46.057,
          43.135,
          44.71,
          45.667,
          42.781,
          42.67,
          39.811,
          46.823,
          45.551,
          40.013,
          50.364,
          36.165,
          36.675,
          43.004,
          43.21,
          43.495,
          36.587,
          38.608,
          40.772,
          41.861,
          42.04,
          41.206,
          42.012,
          43.272,
          39.737,
          43.42,
          40.822,
          40.677,
          42.697,
          42.555,
          49.888,
          45.623,
          37.906,
          41.497,
          43.147,
          45.512,
          46.137,
          40.682,
          41.294,
          44.055,
          43.784,
          42.96,
          44.573,
          41.907,
          44.379,
          42.616,
          44.496,
          44.603,
          44.956,
          40.694,
          49.804,
          48.067,
          48.257,
          40.884,
          46.243,
          38.891,
          37.326,
          40.083,
          43.429,
          42.258,
          43.995,
          42.792,
          43.756,
          40.119,
          44.925,
          42.36,
          42.657,
          46.12,
          46.455,
          45.327,
          40.416,
          38.531,
          36.338,
          37.625,
          39.949,
          42.156,
          37.841,
          35.675,
          45.114,
          40.137,
          39.437,
          41.329,
          40.8,
          48.185,
          44.583,
          46.086,
          43.604,
          47.14,
          48.264,
          46.985,
          47.002,
          42.37,
          45.133,
          41.787,
          45.845,
          38.856,
          47.089,
          47.128,
          48.648,
          41.335,
          46.476,
          46.029,
          43.893,
          42.22,
          42.138,
          44.243,
          40.357,
          41.094,
          38.98,
          39.737,
          41.809,
          42.125,
          43.733,
          41.207,
          41.987,
          48.588,
          38.728,
          38.261,
          39.101,
          38.199,
          34.504,
          36.818,
          39.375,
          40.808,
          45.103,
          45.956,
          42.794,
          42.449,
          40.615,
          38.732,
          40.98,
          45.555,
          39.162,
          39.366,
          39.393,
          38.756,
          40.917,
          45.017,
          42.075,
          40.947,
          38.123,
          38.944,
          38.65,
          40.451,
          45.513,
          48.553,
          42.028,
          41.408,
          41.852,
          39.281,
          39.749,
          42.229,
          44.539,
          43.055,
          42.532,
          43.299,
          42.059,
          44.277,
          40.993,
          43.356,
          44.791,
          44.638,
          43.82,
          44.031,
          38.895,
          42.267,
          42.3,
          44.304,
          40.913,
          43.205,
          39.718,
          41.369,
          45.165,
          39.361,
          41.733,
          43.0,
          34.883,
          40.151,
          38.063,
          39.552,
          44.655,
          37.254,
          40.404,
          37.101,
          41.448,
          48.724,
          40.235,
          41.384,
          42.362,
          42.453,
          45.509,
          40.259,
          42.751,
          46.348,
          44.802,
          49.096,
          45.715,
          42.572,
          43.095,
          39.086,
          43.532,
          46.054,
          46.381,
          43.176,
          52.745,
          43.169,
          41.228,
          49.856,
          48.77,
          47.245,
          49.005,
          45.624,
          41.6,
          41.991,
          39.745,
          40.764,
          45.909,
          46.888,
          44.222,
          47.004,
          44.178,
          40.604,
          42.973,
          40.962,
          42.126,
          43.264,
          44.185,
          44.22,
          39.524,
          37.862,
          36.869,
          37.032,
          41.443,
          39.568,
          47.107,
          37.918,
          41.506,
          38.095,
          47.573,
          43.474,
          48.006,
          51.124,
          37.057,
          43.067,
          44.001,
          42.292,
          39.379,
          35.903,
          35.842,
          34.967,
          42.432,
          41.056,
          40.57,
          43.118,
          42.076,
          43.855,
          43.941,
          41.011,
          38.846,
          40.067,
          40.255,
          37.732,
          46.245,
          40.756,
          46.962,
          46.771,
          44.916,
          44.555,
          40.56,
          44.561,
          43.955,
          45.16,
          41.434,
          37.538,
          35.86,
          37.526,
          44.684,
          45.921,
          45.732,
          49.657,
          47.593,
          47.361,
          44.312,
          43.055,
          41.988,
          40.31,
          41.018,
          40.833,
          41.202,
          44.987,
          39.93,
          39.915,
          39.156,
          39.033,
          39.035,
          44.379,
          41.478,
          40.762,
          39.159,
          42.262,
          43.062,
          42.087,
          40.253,
          38.898,
          40.072,
          43.933,
          41.12,
          44.786,
          44.833,
          41.529,
          41.732,
          40.792,
          39.988,
          38.996,
          44.619,
          40.293,
          42.817,
          39.701,
          40.959,
          44.103,
          43.331,
          44.0,
          46.316,
          42.026,
          43.347,
          41.025,
          42.766,
          41.042,
          42.618,
          42.318,
          42.024,
          40.475,
          43.211,
          46.195,
          48.185,
          45.215,
          45.233,
          35.324,
          39.738,
          39.224,
          42.057,
          44.357,
          42.612,
          41.355,
          45.75,
          44.033,
          42.798,
          43.912,
          43.744,
          48.9,
          42.493,
          46.193,
          42.173,
          44.868,
          43.955,
          41.937,
          51.016,
          44.749,
          44.738,
          45.135,
          43.634,
          45.381,
          40.223,
          42.513,
          42.795,
          42.786,
          39.197,
          45.923,
          44.588,
          49.224,
          43.964,
          40.004,
          41.838,
          45.404,
          44.535,
          45.246,
          45.849,
          42.681,
          45.149,
          41.037,
          43.479,
          47.177,
          47.102,
          40.94,
          45.402,
          41.599,
          43.62,
          43.699,
          43.183,
          40.826,
          40.275,
          39.105,
          39.467,
          43.787,
          44.679,
          46.053,
          45.518,
          39.146,
          40.765,
          41.815,
          45.229,
          41.676,
          52.657,
          44.639,
          44.629,
          47.558,
          46.466,
          40.73,
          41.353,
          41.623,
          41.544,
          40.41,
          38.171,
          41.325,
          42.611,
          44.393,
          40.094,
          40.747,
          42.251,
          43.366,
          43.684,
          41.68,
          40.805,
          42.237,
          45.084,
          43.843,
          42.035,
          43.239,
          41.269,
          40.438,
          40.143,
          41.26,
          42.14,
          41.479,
          46.983,
          47.052,
          43.856,
          43.134,
          45.725,
          43.503,
          46.097,
          43.614,
          46.918,
          41.309,
          39.727,
          41.486,
          38.676,
          40.225,
          41.265,
          40.147,
          43.46,
          48.36,
          43.222,
          39.608,
          45.904,
          41.678,
          43.174,
          44.404,
          42.486,
          41.841,
          43.883,
          40.428,
          47.26,
          44.132,
          42.573,
          43.446,
          40.227,
          41.55,
          43.185,
          42.835,
          42.851,
          44.622,
          43.059,
          43.267,
          44.458,
          44.786,
          42.012,
          41.311,
          43.94,
          42.319,
          39.23,
          43.995,
          41.882,
          43.078,
          42.347,
          38.439,
          38.363,
          41.038,
          43.339,
          47.655,
          43.968,
          41.351,
          43.689,
          39.861,
          39.138,
          42.25,
          39.996,
          41.696,
          38.894,
          43.965,
          47.368,
          42.237,
          44.731,
          46.356,
          49.104,
          47.173,
          44.003,
          40.75,
          41.91,
          40.244,
          39.426,
          38.52,
          41.495,
          41.156,
          38.535,
          44.27,
          41.538,
          43.313,
          46.486,
          45.106,
          45.981,
          47.652,
          38.97,
          41.224,
          44.537,
          41.056,
          43.17,
          42.845,
          39.678,
          39.975,
          39.276,
          35.696,
          37.717,
          37.847,
          42.321,
          45.745,
          45.296,
          37.992,
          39.822,
          40.184,
          43.85,
          42.382,
          39.099,
          43.627,
          39.93,
          42.077,
          39.354,
          40.94,
          42.052,
          41.45,
          41.794,
          40.155,
          40.2,
          38.508,
          45.808,
          43.418,
          42.006,
          40.566,
          37.109,
          41.432,
          41.538,
          41.92,
          38.2,
          39.065,
          35.244,
          39.882,
          41.608,
          40.434,
          37.792,
          38.551,
          38.661,
          40.687,
          42.111,
          35.961,
          40.164,
          46.682,
          38.719,
          44.045,
          42.783,
          41.989,
          42.452,
          42.01,
          40.715,
          41.229,
          36.45,
          36.177,
          45.994,
          38.544,
          40.015,
          39.288,
          42.866,
          42.977,
          40.934,
          41.425,
          38.126,
          40.676,
          40.808,
          40.67,
          41.144,
          42.954,
          40.962,
          41.071,
          42.431,
          40.885,
          44.296,
          38.181,
          40.567,
          45.25,
          40.658,
          38.288,
          39.242,
          40.072,
          44.392,
          40.843,
          40.593,
          45.854,
          42.659,
          45.375,
          43.671,
          44.462,
          42.762,
          43.135,
          42.304,
          45.375,
          41.929,
          40.064,
          39.653,
          41.924,
          40.662,
          44.054,
          45.364,
          40.167,
          43.471,
          44.427,
          40.186,
          43.988,
          44.658,
          34.785,
          41.272,
          40.725,
          37.853,
          39.373,
          42.141,
          38.646,
          40.734,
          38.664,
          39.335,
          43.935,
          39.936,
          43.622,
          40.613,
          37.68,
          44.23,
          45.956,
          43.276,
          41.351,
          42.43,
          44.083,
          46.993,
          41.458,
          42.386,
          44.655,
          40.959,
          42.196,
          41.832,
          42.32,
          39.321,
          40.01,
          38.945,
          47.092,
          44.816,
          42.712,
          41.715,
          37.767,
          39.587,
          45.887,
          42.825,
          40.454,
          39.293,
          41.422,
          41.42,
          42.398,
          43.352,
          43.692,
          43.054,
          43.654,
          43.984,
          43.749,
          42.972,
          42.999,
          43.428,
          43.455,
          45.313,
          45.935,
          44.344,
          46.803,
          42.114,
          41.142,
          42.619,
          45.138,
          41.723,
          40.303,
          42.407,
          41.533,
          46.93,
          44.038,
          40.817,
          44.245,
          45.273,
          40.75,
          42.304,
          45.297,
          38.112,
          38.805,
          39.944,
          41.457,
          42.981,
          47.664,
          39.132,
          40.959,
          46.929,
          40.195,
          41.007,
          41.405,
          42.333,
          40.811,
          43.435,
          46.252,
          46.754,
          41.607,
          42.697,
          41.353,
          41.783,
          28.067,
          37.838,
          41.68,
          38.074,
          40.242,
          38.957,
          40.44,
          43.208,
          42.472,
          43.366,
          36.643,
          38.515,
          41.221,
          38.423,
          38.605,
          37.887,
          41.736,
          41.681,
          45.171,
          41.59,
          44.36,
          45.052,
          44.088,
          39.743,
          45.113,
          43.621,
          42.523,
          44.015,
          41.927,
          44.065,
          45.365,
          44.074,
          42.292,
          41.653,
          45.44,
          47.499,
          41.049,
          41.341,
          38.519,
          37.868,
          40.138,
          41.833,
          40.555,
          42.062,
          41.9,
          41.421,
          37.54,
          37.985,
          36.741,
          42.827,
          38.291,
          39.495,
          38.803,
          39.774,
          37.597,
          41.5,
          37.965,
          40.782,
          46.778,
          45.277,
          40.656,
          33.631,
          38.104,
          40.19,
          41.165,
          38.183,
          41.478,
          42.178,
          40.545,
          39.549,
          41.659,
          38.438,
          46.462,
          46.144,
          48.697,
          48.885,
          44.858,
          45.544,
          40.521,
          42.144,
          41.796,
          37.078,
          37.727,
          39.167,
          37.471,
          38.515,
          41.958,
          41.443,
          40.216,
          33.407,
          35.31,
          33.763,
          36.259,
          41.466,
          47.122,
          47.664,
          44.606,
          43.486,
          46.39,
          43.974,
          38.537,
          37.906,
          36.766,
          35.056,
          44.651,
          38.426,
          36.853,
          39.29,
          41.55,
          44.57,
          39.245,
          39.31,
          42.584,
          41.381,
          40.108,
          42.151,
          47.627,
          43.557,
          43.414,
          41.945,
          42.014,
          41.012,
          42.541,
          45.415,
          47.145,
          51.701,
          49.102,
          40.968,
          46.916,
          40.187,
          38.74,
          42.477,
          40.951,
          40.816,
          41.311,
          42.371,
          40.392,
          38.18,
          40.267,
          44.244,
          42.493,
          45.889,
          41.74,
          40.104,
          37.74,
          38.138,
          44.743,
          46.499,
          45.331,
          42.646,
          38.134,
          42.124,
          41.646,
          40.258,
          37.447,
          40.814,
          40.263,
          39.243,
          41.984,
          38.837,
          41.208,
          39.867,
          39.328,
          42.582,
          40.641,
          40.419,
          40.679,
          38.984,
          44.816,
          41.818,
          42.726,
          37.728,
          39.96,
          37.515,
          34.164,
          45.543,
          40.975,
          40.201,
          39.314,
          44.813,
          46.184,
          36.865,
          39.159,
          38.375,
          43.602,
          34.839,
          38.001,
          48.783,
          39.783,
          38.929,
          43.482,
          40.624,
          34.012,
          40.699,
          45.754,
          39.568,
          37.394,
          34.912,
          41.525,
          41.22,
          40.945,
          44.472,
          40.746,
          37.879,
          38.246,
          38.411,
          41.583,
          36.736,
          39.193,
          41.147,
          36.072,
          32.64,
          32.186,
          32.81,
          33.555,
          36.707,
          38.911,
          38.042,
          36.999,
          39.166,
          41.984,
          41.16,
          39.428,
          38.302,
          39.08,
          40.131,
          41.043,
          41.369,
          36.073,
          37.978,
          38.783,
          35.598,
          40.066,
          36.874,
          37.465,
          38.014,
          39.851,
          38.677,
          40.616,
          40.351,
          41.2,
          39.82,
          37.492,
          35.963,
          38.381,
          47.189,
          44.439,
          38.874,
          33.579,
          38.803,
          45.255,
          42.934,
          39.884,
          41.101,
          38.924,
          41.146,
          36.523,
          36.118,
          35.097,
          38.865,
          37.024,
          35.555,
          39.171,
          36.739,
          35.004,
          35.176,
          36.249,
          34.543,
          32.864,
          36.612,
          39.735,
          39.056,
          38.148,
          37.08,
          39.273,
          36.982,
          38.341,
          40.07,
          41.582,
          42.44,
          41.929,
          41.619,
          41.999,
          43.545,
          44.627,
          49.277,
          44.682,
          40.254,
          45.319,
          42.325,
          38.416,
          42.228,
          43.787,
          43.154,
          39.018,
          39.237,
          38.908,
          40.458,
          38.974,
          37.673,
          39.313,
          37.826,
          37.352,
          41.529,
          38.44,
          38.815,
          44.025,
          40.128,
          36.873,
          42.591,
          39.982,
          39.451,
          34.937,
          37.68,
          36.856,
          34.656,
          36.347,
          38.265,
          40.086,
          37.011,
          39.364,
          36.991,
          34.214,
          37.137,
          33.7,
          39.4,
          34.92,
          34.466,
          35.757,
          36.664,
          35.324,
          34.101,
          36.569,
          31.758,
          31.603,
          31.768,
          35.021,
          34.258,
          33.953,
          34.266,
          33.391,
          31.86,
          32.357,
          31.292,
          33.122,
          32.585,
          34.354,
          36.43,
          34.993,
          36.247,
          33.247,
          35.267,
          36.309,
          35.734,
          33.137,
          42.503,
          39.809,
          38.331,
          40.808,
          36.573,
          36.847,
          42.662,
          37.982,
          39.793,
          41.008,
          47.021,
          38.035,
          40.243,
          42.505,
          43.017,
          35.275,
          45.004,
          44.163,
          38.323,
          40.711,
          35.244,
          34.788,
          33.381,
          38.383,
          33.956,
          33.132,
          37.324,
          33.443,
          37.994,
          39.087,
          38.674,
          35.127,
          31.065,
          41.554,
          36.934,
          38.739,
          43.653,
          35.749,
          33.702,
          31.284,
          37.425,
          40.18,
          39.651,
          39.688,
          37.624,
          34.96,
          35.991,
          39.222,
          39.023,
          37.38,
          41.364,
          38.807,
          33.4,
          38.218,
          34.769,
          38.975,
          38.9,
          35.328,
          38.781,
          37.943,
          39.995,
          38.023,
          37.162,
          38.374,
          40.942,
          41.318,
          37.193,
          35.082,
          37.394,
          40.018,
          35.367,
          38.636,
          38.996,
          43.039,
          44.235,
          40.178,
          38.76,
          37.152,
          40.788,
          40.353,
          36.798,
          37.647,
          38.488,
          38.238,
          37.797,
          42.223,
          43.001,
          44.816,
          35.778,
          30.781,
          35.713,
          36.504,
          44.95,
          39.32,
          34.48,
          32.357,
          40.23,
          36.569,
          38.546,
          36.998,
          37.032,
          39.609,
          37.614,
          37.131,
          37.226,
          36.25,
          36.841,
          31.34,
          33.959,
          35.375,
          37.632,
          37.492,
          37.789,
          37.988,
          37.553,
          36.487,
          36.888,
          39.937,
          35.732,
          35.237,
          34.621,
          35.588,
          36.729,
          36.021,
          37.826,
          33.856,
          37.296,
          36.686,
          34.648,
          43.367,
          40.219,
          41.908,
          41.085,
          39.177,
          35.2,
          37.43,
          40.621,
          45.89,
          38.769,
          41.658,
          37.007,
          40.081,
          43.767,
          44.047,
          36.296,
          36.48,
          35.108,
          37.729,
          36.686,
          39.425,
          37.154,
          37.158,
          38.956,
          44.758,
          40.212,
          41.185,
          42.612,
          37.626,
          38.765,
          38.385,
          38.968,
          36.595,
          37.196,
          38.662,
          38.6,
          35.837,
          34.318,
          33.741,
          37.299,
          34.201,
          34.803,
          35.517,
          36.91,
          37.668,
          37.05,
          38.105,
          40.464,
          36.668,
          35.376,
          39.068,
          38.064,
          35.411,
          38.801,
          37.028,
          36.451,
          37.11,
          37.556,
          38.352,
          42.191,
          36.423,
          35.153,
          37.674,
          34.75,
          32.799,
          36.746,
          36.425,
          35.181,
          35.507,
          36.694,
          36.226,
          35.146,
          36.064,
          40.69,
          38.156,
          43.584,
          36.594,
          40.684,
          41.327,
          43.608,
          38.257,
          36.984,
          38.469,
          35.114,
          37.095,
          38.104,
          39.777,
          37.311,
          37.98,
          35.486,
          37.221,
          37.71,
          36.374,
          37.14,
          37.25,
          34.488,
          39.231,
          43.111,
          41.946,
          43.03,
          36.753,
          35.127,
          36.303,
          33.039,
          39.339,
          36.046,
          32.603,
          33.724,
          31.113,
          35.125,
          35.317,
          34.266,
          35.745,
          37.504,
          39.854,
          40.22,
          35.189,
          34.343,
          34.772,
          36.509,
          37.844,
          34.908,
          38.399,
          35.329,
          34.384,
          35.452,
          34.607,
          39.41,
          38.916,
          42.776,
          38.188,
          39.965,
          40.032,
          34.015,
          37.294,
          36.663,
          40.572,
          37.684,
          34.337,
          41.055,
          35.106,
          35.129,
          40.547,
          38.512,
          37.823,
          42.42,
          37.329,
          41.424,
          38.01,
          35.926,
          37.231,
          35.074,
          35.926,
          35.338,
          34.767,
          36.264,
          36.726,
          36.738,
          30.871,
          33.104,
          31.425,
          37.74,
          41.059,
          37.484,
          34.687,
          40.911,
          35.524,
          35.844,
          38.861,
          40.742,
          38.482,
          35.897,
          34.122,
          39.908,
          35.217,
          36.953,
          36.128,
          35.567,
          36.93,
          38.271,
          35.523,
          34.651,
          34.605,
          35.514,
          32.334,
          32.461,
          31.999,
          30.468,
          37.055,
          35.116,
          36.483,
          38.343,
          37.343,
          40.232,
          36.71,
          35.065,
          33.979,
          38.563,
          37.85,
          35.189,
          37.32,
          38.146,
          33.565,
          37.134,
          38.913,
          35.077,
          33.487,
          35.537,
          33.272,
          35.752,
          38.48,
          37.152,
          33.969,
          36.38,
          35.859,
          35.683,
          41.88,
          31.634,
          35.584,
          43.003,
          40.167,
          34.905,
          31.542,
          39.635,
          34.732,
          41.752,
          39.094,
          33.462,
          34.186,
          34.093,
          38.69,
          35.41,
          35.898,
          34.127,
          35.774,
          36.23,
          35.837,
          35.789,
          35.681,
          38.134,
          33.454,
          33.591,
          36.324,
          36.209,
          33.984,
          35.651,
          37.023,
          38.472,
          36.844,
          33.935,
          31.795,
          30.791,
          34.676,
          33.9,
          34.712,
          34.456,
          35.942,
          35.022,
          29.661,
          31.423,
          30.762,
          28.455,
          28.277,
          31.609,
          31.218,
          32.189,
          36.245,
          32.068,
          27.243,
          31.22,
          24.346,
          32.971,
          28.733,
          33.063,
          28.621,
          30.109,
          31.956,
          30.78,
          28.902,
          30.297,
          31.08,
          32.429,
          34.283,
          34.649,
          33.005,
          34.219,
          35.743,
          34.184,
          37.079,
          40.939,
          34.594,
          37.84,
          37.122,
          38.714,
          37.788,
          35.353,
          36.725,
          33.498,
          33.708,
          32.047,
          31.932,
          35.857,
          35.883,
          36.294,
          36.502,
          32.931,
          32.671,
          36.936,
          32.58,
          35.401,
          33.411,
          32.422,
          31.731,
          30.833,
          36.641,
          36.277,
          35.112,
          36.874,
          37.401,
          34.235,
          32.628,
          35.926,
          32.943,
          32.698,
          34.151,
          36.51,
          36.577,
          38.315,
          36.589,
          36.548,
          34.1,
          36.06,
          36.889,
          36.63,
          37.093,
          35.619,
          34.975,
          33.597,
          36.749,
          38.615,
          34.97,
          33.566,
          35.128,
          36.411,
          35.841,
          35.757,
          37.973,
          33.523,
          34.679,
          37.66,
          33.475,
          33.01,
          36.885,
          34.186,
          35.078,
          33.3,
          34.1,
          39.426,
          35.137,
          33.49,
          32.661,
          32.004,
          31.869,
          37.288,
          33.476,
          37.936,
          35.475,
          33.979,
          36.303,
          36.604,
          34.733,
          39.375,
          33.48,
          30.284,
          32.073,
          31.069,
          35.845,
          39.02,
          34.607,
          33.421,
          31.97,
          30.125,
          30.854,
          32.405,
          30.939,
          32.529,
          28.954,
          31.821,
          39.222,
          33.811,
          32.419,
          33.887,
          34.578,
          33.938,
          39.188,
          32.029,
          33.387,
          31.083,
          38.104,
          39.333,
          36.44,
          30.903,
          31.903,
          31.398,
          33.551,
          32.231,
          32.348,
          34.4,
          36.662,
          34.977,
          33.357,
          35.857,
          38.354,
          32.177,
          34.952,
          34.011,
          30.265,
          31.048,
          36.216,
          32.374,
          34.227,
          36.714,
          33.607,
          36.729,
          31.586,
          29.678,
          30.865,
          32.628,
          34.728,
          34.658,
          33.945,
          32.246,
          35.023,
          35.115,
          35.647,
          33.561,
          35.113,
          33.59,
          33.72,
          36.431,
          35.019,
          31.28,
          31.912,
          40.18,
          36.47,
          33.751,
          34.055,
          33.923,
          35.176,
          33.319,
          36.789,
          33.352,
          31.384,
          31.024,
          30.248,
          31.449,
          28.018,
          31.023,
          33.137,
          34.008,
          34.933,
          34.706,
          31.416,
          34.001,
          34.389,
          32.337,
          31.976,
          31.578,
          35.989,
          33.97,
          32.457,
          34.121,
          34.623,
          35.003,
          35.406,
          34.176,
          34.538,
          31.082,
          31.239,
          31.987,
          31.422,
          30.131,
          31.664,
          36.543,
          28.442,
          30.92,
          28.31,
          32.324,
          32.627,
          32.599,
          34.142,
          31.658,
          29.969,
          33.524,
          30.847,
          32.164,
          30.85,
          31.905,
          29.764,
          29.266,
          30.805,
          37.056,
          38.652,
          34.893,
          33.024,
          32.036,
          31.374,
          30.313,
          31.203,
          34.415,
          31.297,
          33.904,
          33.233,
          39.182,
          32.477,
          28.001,
          33.456,
          33.047,
          32.218,
          32.367,
          32.756,
          28.824,
          34.969,
          34.897,
          32.016,
          31.186,
          31.845,
          35.207,
          39.061,
          36.301,
          35.263,
          34.923,
          31.497,
          33.608,
          32.867,
          34.671,
          33.663,
          35.245,
          33.295,
          34.569,
          34.401,
          31.925,
          34.463,
          33.834,
          32.146,
          32.613,
          34.607,
          36.012,
          35.219,
          35.111,
          33.419,
          32.126,
          33.96,
          31.144,
          35.525,
          31.29,
          28.791,
          31.158,
          34.496,
          37.054,
          31.511,
          32.816,
          34.801,
          36.048,
          32.835,
          33.646,
          29.608,
          34.573,
          28.886,
          26.395,
          31.137,
          35.497,
          29.383,
          30.818,
          30.478,
          29.583,
          33.501,
          32.034,
          29.665,
          31.447,
          35.614,
          39.5,
          36.011,
          33.707,
          34.418,
          28.797,
          29.02,
          29.893,
          35.658,
          30.169,
          30.486,
          30.582,
          31.037,
          32.744,
          34.519,
          27.796,
          33.806,
          28.81,
          30.154,
          33.771,
          32.538,
          32.933,
          32.739,
          33.747,
          30.678,
          35.492,
          37.952,
          36.358,
          34.084,
          33.053,
          31.542,
          36.654,
          34.682,
          32.818,
          32.948,
          35.747,
          34.377,
          35.784,
          33.98,
          35.724,
          36.204,
          35.979,
          32.556,
          31.576,
          35.67,
          36.87,
          33.028,
          30.944,
          28.773,
          32.405,
          33.324,
          32.37,
          29.254,
          28.186,
          30.388,
          26.691,
          32.567,
          31.843,
          32.536,
          29.316,
          31.877,
          28.744,
          31.31,
          31.305,
          31.633,
          31.025,
          28.739,
          28.524,
          26.404,
          31.317,
          34.417,
          29.455,
          37.969,
          32.82,
          30.878,
          31.95,
          31.695,
          30.779,
          28.696,
          28.951,
          31.131,
          32.365,
          30.837,
          31.872,
          28.792,
          29.677,
          30.165,
          32.247,
          32.343,
          36.187,
          33.418,
          31.949,
          31.683,
          29.924,
          28.552,
          27.094,
          29.627,
          29.266,
          27.867,
          26.775,
          27.802,
          30.585,
          30.289,
          32.383,
          30.988,
          29.556,
          32.432,
          27.813,
          27.436,
          27.36,
          27.359,
          28.455,
          27.391,
          28.818,
          28.893,
          26.576,
          26.385,
          26.657,
          30.192,
          31.514,
          30.245,
          29.655,
          29.423,
          28.807,
          32.125,
          30.44,
          30.352,
          30.289,
          31.526,
          29.654,
          25.459,
          33.414,
          34.646,
          33.971,
          36.037,
          30.914,
          29.979,
          31.188,
          30.949,
          29.604,
          33.546,
          33.154,
          30.602,
          33.389,
          36.144,
          32.929,
          30.127,
          29.426,
          36.897,
          28.568,
          34.577,
          34.584,
          31.142,
          31.211,
          24.85,
          30.814,
          29.597,
          30.787,
          27.127,
          31.53,
          28.621,
          29.795,
          29.007,
          29.186,
          29.683,
          26.35,
          27.234,
          30.84,
          29.804,
          29.89,
          32.155,
          31.437,
          30.633,
          30.903,
          33.47,
          28.502,
          29.049,
          27.869,
          29.328,
          31.582,
          31.922,
          34.338,
          31.808,
          35.33,
          32.903,
          30.905,
          31.007,
          32.192,
          34.097,
          29.731,
          30.784,
          33.143,
          32.863,
          30.45,
          30.813,
          31.076,
          32.907,
          31.933,
          33.547,
          33.418,
          31.628,
          36.937,
          33.323,
          30.484,
          35.26,
          30.321,
          30.454,
          33.561,
          33.023,
          33.393,
          34.074,
          32.958,
          32.01,
          32.674,
          35.894,
          31.942,
          34.431,
          30.03,
          28.497,
          38.524,
          38.585,
          34.707,
          30.45,
          32.731,
          28.706,
          33.729,
          33.182,
          32.424,
          27.478,
          32.444,
          33.224,
          29.347,
          28.56,
          28.631,
          29.871,
          32.023,
          31.065,
          32.274,
          33.964,
          32.224,
          26.053,
          29.947,
          32.981,
          34.671,
          36.457,
          31.966,
          28.764,
          31.72,
          31.719,
          29.829,
          32.464,
          33.259,
          35.706,
          33.922,
          28.644,
          28.371,
          29.109,
          28.609,
          32.598,
          31.909,
          32.266,
          27.855,
          24.601,
          28.488,
          31.238,
          29.807,
          28.609,
          27.816,
          31.011,
          30.514,
          29.504,
          35.818,
          35.528,
          29.643,
          34.799,
          34.675,
          28.236,
          29.351,
          32.961,
          28.353,
          31.911,
          29.961,
          30.117,
          29.652,
          29.718,
          29.976,
          29.926,
          31.731,
          32.126,
          32.491,
          30.644,
          29.772,
          32.072,
          30.679,
          29.454,
          29.668,
          30.86,
          30.758,
          30.751,
          30.548,
          30.036,
          28.734,
          30.934,
          32.569,
          34.207,
          31.475,
          29.876,
          32.242,
          30.779,
          30.333,
          31.113,
          32.227,
          30.363,
          32.671,
          32.615,
          27.432,
          30.076,
          29.898,
          34.602,
          33.854,
          31.962,
          35.912,
          28.885,
          35.985,
          35.268,
          36.234,
          36.174,
          30.295,
          28.923,
          30.286,
          31.326,
          33.068,
          32.461,
          36.662,
          37.958,
          36.337,
          35.285,
          32.687,
          30.193,
          37.985,
          29.753,
          30.987,
          30.644,
          33.823,
          31.418,
          34.236,
          35.159,
          31.775,
          32.886,
          36.353,
          32.766,
          31.272,
          32.134,
          30.479,
          31.083,
          33.207,
          30.513,
          31.566,
          31.653,
          29.413,
          32.053,
          31.27,
          34.451,
          34.674,
          32.546,
          32.478,
          32.076,
          34.063,
          23.209,
          29.518,
          33.334,
          27.452,
          28.441,
          36.769,
          32.324,
          30.083,
          27.666,
          31.1,
          27.67,
          28.733,
          34.658,
          31.572,
          31.525,
          34.376,
          33.037,
          30.375,
          27.518,
          32.137,
          32.583,
          31.764,
          31.584,
          32.084,
          34.968,
          32.522,
          32.436,
          31.101,
          35.417,
          39.151,
          36.59,
          36.521,
          31.456,
          29.915,
          26.514,
          30.168,
          29.736,
          33.925,
          33.342,
          30.766,
          37.515,
          26.683,
          34.473,
          29.684,
          31.1,
          31.005,
          33.487,
          27.211,
          30.459,
          28.035,
          28.534,
          34.802,
          32.622,
          35.932,
          29.9,
          27.909,
          29.251,
          31.021,
          28.307,
          28.39,
          29.103,
          30.094,
          32.395,
          34.691,
          34.474,
          36.909,
          35.879,
          34.847,
          33.714,
          37.264,
          33.723,
          31.942,
          31.435,
          32.83,
          29.77,
          31.815,
          30.72,
          33.021,
          31.477,
          32.386,
          31.829,
          34.948,
          31.714,
          34.999,
          31.502,
          30.555,
          35.019,
          33.252,
          29.816,
          33.406,
          32.119,
          32.061,
          32.737,
          32.665,
          28.872,
          25.247,
          24.23,
          29.509,
          32.535,
          31.207,
          26.565,
          33.503,
          31.363,
          32.633,
          30.638,
          30.185,
          30.915,
          30.573,
          25.991,
          32.489,
          32.57,
          32.669,
          30.236,
          29.568,
          30.498,
          33.592,
          34.006,
          37.606,
          33.938,
          31.346,
          28.17,
          32.443,
          29.191,
          32.753,
          30.285,
          34.398,
          32.792,
          33.747,
          30.87,
          31.751,
          31.172,
          28.438,
          32.184,
          31.868,
          30.821,
          28.767,
          27.97,
          31.077,
          29.417,
          31.195,
          29.233,
          28.416,
          25.479,
          26.416,
          31.299,
          25.884,
          28.418,
          29.667,
          34.485,
          34.414,
          32.529,
          32.393,
          32.768,
          31.208,
          32.704,
          29.946,
          30.735,
          32.002,
          32.726,
          34.982,
          36.484,
          34.91,
          32.69,
          32.476,
          35.356,
          30.39,
          34.078,
          36.087,
          36.109,
          32.141,
          29.926,
          29.162,
          31.764,
          32.554,
          30.845,
          34.929,
          32.577,
          34.814,
          37.223,
          34.571,
          33.392,
          33.25,
          29.914,
          31.441,
          33.697,
          34.802,
          33.735,
          31.211,
          37.594,
          33.921,
          33.387,
          35.104,
          30.457,
          31.943,
          32.244,
          35.195,
          34.304,
          29.873,
          32.187,
          30.7,
          30.734,
          30.508,
          33.636,
          32.138,
          29.594,
          28.266,
          31.416,
          26.927,
          29.071,
          34.021,
          34.676,
          33.846,
          30.307,
          33.867,
          32.294,
          36.865,
          31.785,
          28.247,
          29.46,
          30.555,
          33.239,
          32.97,
          33.059,
          28.536,
          33.364,
          31.162,
          35.058,
          36.162,
          35.042,
          31.565,
          32.227,
          31.519,
          31.033,
          33.268,
          32.664,
          29.668,
          38.468,
          38.763,
          36.804,
          29.141,
          35.745,
          28.151,
          25.354,
          27.484,
          28.06,
          26.018,
          30.622,
          36.198,
          31.036,
          26.498,
          31.919,
          31.791,
          31.556,
          33.091,
          29.299,
          27.62,
          30.203,
          36.523,
          27.871,
          31.639,
          33.841,
          30.475,
          37.293,
          31.705,
          33.138,
          30.828,
          28.319,
          31.54,
          28.841,
          30.908,
          29.704,
          29.765,
          31.716,
          39.708,
          33.389,
          29.589,
          32.227,
          35.989,
          36.474,
          31.244,
          29.417,
          31.498,
          32.795,
          37.19,
          35.153,
          36.068,
          36.171,
          31.659,
          34.768,
          31.88,
          31.497,
          33.18,
          33.696,
          31.496,
          31.557,
          33.438,
          36.011,
          31.755,
          35.865,
          33.051,
          32.784,
          38.122,
          30.532,
          36.497,
          35.471,
          37.081,
          37.476,
          34.97,
          32.482,
          33.69,
          32.025,
          31.838,
          28.902,
          29.566,
          29.839,
          32.121,
          29.409,
          35.296,
          33.225,
          31.201,
          34.872,
          32.349,
          30.811,
          27.302,
          34.054,
          32.308,
          29.565,
          32.716,
          32.715,
          33.667,
          31.765,
          29.629,
          29.452,
          38.714,
          36.395,
          35.451,
          35.706,
          31.563,
          30.655,
          32.848,
          31.619,
          31.42,
          32.13,
          32.42,
          32.893,
          37.784,
          31.385,
          32.455,
          34.472,
          32.937,
          33.699,
          34.685,
          32.653,
          32.959,
          37.023,
          33.098,
          31.393,
          30.667,
          33.694,
          28.081,
          33.127,
          32.252,
          32.102,
          32.655,
          30.198,
          29.775,
          32.32,
          30.687,
          31.358,
          28.001,
          31.283,
          34.133,
          29.985,
          33.707,
          31.404,
          32.9,
          28.608,
          26.273,
          25.286,
          25.795,
          26.662,
          29.021,
          30.12,
          34.013,
          34.826,
          32.295,
          33.681,
          32.03,
          31.841,
          29.986,
          30.953,
          32.693,
          30.398,
          32.778,
          34.274,
          34.667,
          32.512,
          35.049,
          37.296,
          31.813,
          32.556,
          34.984,
          34.757,
          31.475,
          33.955,
          40.15,
          40.755,
          28.388,
          31.064,
          33.357,
          37.789,
          35.284,
          36.981,
          29.021,
          32.133,
          31.441,
          30.109,
          30.514,
          36.47,
          31.723,
          30.086,
          30.268,
          29.122,
          28.79,
          32.176,
          31.257,
          28.752,
          31.049,
          32.446,
          30.491,
          30.386,
          31.346,
          29.824,
          34.779,
          29.085,
          25.762,
          32.823,
          28.335,
          29.303,
          29.909,
          34.133,
          29.751,
          31.091,
          39.455,
          31.838,
          28.137,
          34.285,
          31.408,
          34.091,
          33.237,
          35.111,
          34.336,
          32.185,
          30.569,
          32.496,
          34.169,
          34.741,
          32.995,
          28.594,
          40.41,
          31.298,
          30.498,
          31.558,
          30.579,
          27.845,
          29.217,
          29.48,
          32.862,
          28.437,
          33.136,
          32.676,
          29.453,
          28.199,
          32.047,
          29.403,
          28.35,
          34.003,
          35.308,
          32.756,
          35.787,
          31.765,
          28.137,
          30.381,
          28.086,
          29.736,
          26.807,
          35.139,
          26.231,
          30.817,
          28.686,
          31.807,
          30.225,
          29.55,
          31.232,
          31.145,
          25.39,
          27.207,
          32.027,
          29.435,
          34.989,
          37.894,
          37.415,
          30.874,
          31.465,
          35.09,
          34.707,
          30.994,
          33.08,
          33.582,
          33.576,
          29.51,
          33.709,
          35.108,
          32.606,
          30.869,
          29.489,
          31.988,
          31.197,
          29.465,
          31.452,
          29.279,
          26.643,
          25.032,
          25.417,
          32.118,
          27.713,
          30.771,
          28.788,
          29.888,
          34.765,
          33.066,
          30.526,
          36.514,
          28.729,
          32.507,
          27.92,
          34.225,
          28.544,
          26.945,
          28.646,
          28.436,
          26.404,
          28.557,
          30.512,
          29.88,
          30.828,
          27.97,
          31.175,
          33.462,
          30.729,
          30.511,
          32.019,
          30.368,
          30.177,
          30.545,
          30.833,
          31.18,
          32.977,
          29.898,
          32.476,
          29.935,
          32.819,
          30.384,
          29.064,
          31.767,
          27.547,
          29.161,
          29.12,
          27.976,
          24.016,
          31.415,
          32.51,
          30.264,
          31.135,
          35.104,
          28.525,
          28.437,
          30.913,
          24.783,
          29.439,
          27.453,
          27.387,
          28.088,
          30.885,
          28.691,
          27.475,
          27.467,
          34.189,
          33.186,
          26.258,
          28.246,
          33.79,
          30.918,
          32.023,
          30.324,
          30.805,
          29.689,
          30.511,
          29.7,
          34.426,
          25.859,
          27.98,
          31.423,
          29.38,
          33.385,
          30.207,
          30.271,
          29.322,
          30.977,
          29.104,
          32.106,
          32.901,
          32.819,
          30.972,
          29.272,
          29.938,
          29.941,
          30.964,
          32.211,
          28.727,
          28.759,
          28.528,
          30.275,
          30.279,
          29.433,
          27.879,
          30.67,
          33.699,
          34.239,
          33.276,
          32.333,
          28.356,
          28.79,
          29.908,
          37.743,
          31.884,
          30.1,
          29.656,
          31.871,
          32.591,
          26.948,
          33.521,
          36.0,
          34.106,
          32.095,
          28.461,
          25.942,
          32.14,
          28.823,
          31.501,
          29.975,
          30.837,
          32.771,
          32.843,
          35.417,
          34.32,
          30.006,
          35.506,
          33.644,
          32.435,
          33.854,
          33.923,
          31.721,
          29.399,
          31.945,
          32.927,
          30.63,
          33.206,
          32.218,
          34.514,
          35.971,
          32.421,
          36.612,
          34.244,
          32.0,
          31.459,
          30.145,
          34.702,
          32.198,
          25.221,
          31.354,
          31.49,
          37.51,
          33.958,
          33.519,
          32.811,
          30.933,
          33.235,
          33.195,
          37.049,
          34.26,
          36.247,
          32.726,
          31.938,
          30.95,
          34.45,
          31.698,
          29.032,
          36.655,
          31.26,
          31.976,
          35.69,
          34.96,
          32.626,
          32.829,
          33.486,
          33.288,
          29.526,
          30.81,
          30.288,
          30.708,
          30.053,
          29.012,
          30.424,
          31.284,
          30.743,
          34.403,
          35.24,
          34.14,
          35.504,
          32.223,
          30.812,
          29.104,
          30.948,
          36.222,
          35.051,
          29.151,
          28.761,
          31.083,
          31.461,
          35.418,
          33.919,
          34.512,
          29.745,
          33.054,
          29.678,
          30.781,
          32.204,
          30.283,
          29.712,
          29.308,
          36.458,
          33.535,
          37.242,
          30.99,
          26.946,
          26.628,
          32.082,
          27.928,
          34.018,
          28.615,
          27.333,
          26.52,
          27.629,
          29.311,
          31.307,
          30.781,
          36.737,
          32.846,
          32.548,
          29.833,
          25.718,
          30.635,
          35.032,
          36.544,
          33.543,
          31.988,
          31.153,
          28.346,
          28.93,
          29.772,
          30.042,
          27.19,
          31.279,
          27.096,
          30.603,
          34.997,
          33.122,
          29.832,
          31.807,
          37.797,
          31.3,
          33.597,
          26.139,
          28.121,
          30.698,
          31.998,
          31.518,
          31.299,
          31.897,
          28.507,
          29.883,
          33.131,
          33.47,
          33.139,
          29.259,
          31.58,
          33.758,
          32.993,
          35.364,
          32.855,
          30.185,
          32.331,
          29.642,
          33.464,
          31.596,
          30.156,
          37.203,
          31.173,
          36.791,
          29.784,
          31.782,
          29.881,
          31.131,
          31.32,
          28.548,
          30.566,
          31.469,
          30.109,
          33.935,
          32.539,
          31.046,
          31.612,
          32.16,
          32.67,
          29.711,
          29.626,
          32.577,
          29.936,
          30.665,
          33.576,
          33.931,
          34.082,
          28.733,
          33.463,
          31.201,
          27.235,
          30.514,
          29.7,
          28.759,
          29.506,
          31.02,
          28.876,
          28.19,
          30.527,
          30.304,
          31.167,
          31.162,
          31.525,
          31.833,
          31.891,
          30.293,
          28.568,
          27.19,
          26.963,
          26.548,
          31.102,
          33.46,
          31.976,
          33.658,
          33.025,
          31.22,
          28.963,
          29.448,
          35.812,
          26.22,
          28.128,
          29.831,
          29.551,
          29.863,
          31.887,
          28.744,
          29.648,
          31.663,
          27.583,
          29.14,
          26.235,
          27.644,
          31.487,
          32.559,
          32.365,
          25.342,
          25.686,
          27.933,
          29.706,
          35.15,
          32.541,
          30.968,
          33.614,
          28.947,
          32.483,
          32.4,
          32.165,
          31.21,
          30.655,
          26.379,
          27.538,
          28.017,
          28.724,
          27.088,
          30.786,
          26.955,
          27.753,
          27.732,
          27.996,
          38.099,
          30.448,
          28.661,
          29.215,
          30.212,
          27.355,
          31.275,
          35.041,
          36.333,
          30.159,
          30.76,
          30.68,
          35.767,
          31.101,
          34.61,
          33.041,
          31.979,
          27.026,
          29.179,
          27.813,
          31.36,
          32.58,
          28.898,
          27.935,
          33.002,
          30.297,
          27.566,
          31.183,
          28.297,
          25.616,
          23.228,
          30.201,
          32.397,
          29.148,
          32.133,
          26.502,
          30.682,
          27.736,
          30.096,
          28.453,
          28.787,
          32.486,
          25.582,
          26.419,
          31.925,
          31.833,
          32.607,
          32.244,
          29.531,
          29.66,
          29.557,
          31.8,
          29.108,
          34.072,
          29.609,
          32.162,
          31.146,
          29.513,
          31.085,
          31.704,
          29.934,
          28.805,
          29.556,
          28.915,
          29.503,
          30.592,
          28.954,
          31.204,
          33.55,
          32.736,
          37.038,
          29.525,
          29.825,
          32.099,
          31.155,
          31.95,
          28.287,
          29.463,
          26.154,
          31.39,
          38.064,
          37.716,
          32.687,
          34.021,
          33.912,
          29.897,
          29.68,
          29.719,
          26.885,
          26.867,
          34.021,
          27.003,
          30.543,
          29.963,
          31.049,
          30.65,
          29.787,
          29.473,
          27.841,
          27.367,
          28.231,
          31.613,
          27.42,
          25.318,
          28.692,
          30.116,
          25.834,
          27.164,
          25.173,
          24.494,
          26.148,
          27.756,
          24.269,
          24.812,
          26.502,
          25.401,
          28.416,
          30.005,
          26.547,
          24.172,
          26.421,
          26.92,
          27.713,
          27.508,
          28.64,
          26.926,
          25.695,
          26.369,
          27.936,
          25.221,
          28.382,
          28.378,
          25.632,
          28.993,
          23.606,
          27.56,
          31.451,
          29.445,
          30.527,
          32.956,
          30.967,
          28.411,
          27.522,
          32.623,
          30.566,
          30.361,
          29.049,
          27.597,
          26.569,
          30.879,
          26.511,
          28.855,
          32.578,
          32.377,
          30.821,
          28.676,
          29.682,
          28.813,
          29.845,
          35.198,
          30.831,
          30.126,
          26.312,
          31.853,
          33.228,
          29.141,
          31.373,
          28.248,
          31.905,
          29.857,
          29.174,
          28.192,
          32.717,
          31.177,
          32.891,
          31.954,
          34.36,
          33.345,
          32.938,
          30.477,
          29.488,
          33.633,
          31.105,
          32.479,
          32.453,
          28.242,
          30.47,
          32.513,
          31.495,
          34.506,
          33.621,
          32.931,
          32.83,
          30.607,
          32.786,
          34.954,
          29.989,
          29.822,
          29.918,
          33.064,
          34.662,
          29.543,
          29.057,
          30.8,
          32.052,
          30.257,
          26.095,
          29.633,
          29.825,
          28.172,
          28.167,
          27.049,
          31.457,
          27.262,
          30.615,
          27.454,
          29.477,
          29.932,
          33.171,
          28.517,
          27.052,
          32.657,
          29.264,
          26.188,
          26.806,
          34.841,
          28.749,
          32.014,
          30.539,
          31.839,
          28.961,
          28.359,
          28.793,
          28.848,
          29.455,
          27.077,
          25.861,
          31.9,
          26.498,
          30.2,
          24.323,
          29.415,
          31.496,
          30.712,
          34.426,
          28.247,
          31.154,
          38.205,
          30.082,
          32.129,
          36.751,
          31.431,
          31.25,
          29.68,
          31.954,
          33.017,
          27.342,
          28.655,
          28.348,
          27.902,
          32.019,
          32.503,
          33.915,
          28.381,
          29.595,
          25.577,
          29.713,
          28.897,
          30.411,
          29.915,
          30.369,
          33.159,
          28.156,
          31.451,
          27.641,
          28.627,
          34.165,
          35.289,
          30.889,
          29.557,
          25.107,
          29.206,
          27.146,
          30.921,
          36.06,
          32.716,
          34.835,
          31.999,
          27.33,
          33.402,
          32.47,
          30.939,
          29.618,
          32.606,
          32.093,
          30.084,
          33.123,
          33.099,
          31.822,
          29.034,
          29.967,
          28.399,
          27.353,
          31.808,
          27.972,
          29.686,
          30.692,
          32.729,
          30.618,
          31.473,
          32.437,
          28.933,
          28.577,
          28.846,
          31.701,
          33.768,
          31.441,
          28.355,
          29.421,
          31.921,
          27.425,
          29.889,
          31.413,
          33.086,
          30.245,
          28.957,
          28.738,
          32.373,
          28.877,
          32.037,
          32.996,
          32.238,
          31.294,
          26.492,
          28.313,
          27.076,
          31.339,
          24.899,
          25.676,
          33.318,
          31.868,
          32.948,
          35.194,
          31.485,
          31.044,
          30.524,
          28.762,
          32.363,
          28.343,
          31.274,
          29.228,
          27.649,
          31.193,
          30.636,
          31.748,
          31.651,
          30.589,
          30.092,
          32.29,
          28.508,
          33.398,
          29.617,
          29.919,
          35.297,
          34.112,
          33.018,
          29.949,
          32.862,
          33.21,
          34.552,
          33.534,
          33.376,
          30.402,
          31.162,
          32.911,
          26.557,
          34.353,
          27.837,
          29.74,
          27.247,
          27.444,
          30.783,
          32.243,
          28.421,
          27.335,
          27.059,
          31.372,
          32.849,
          29.312,
          35.383,
          31.709,
          33.145,
          29.789,
          29.956,
          27.648,
          31.744,
          29.322,
          31.157,
          31.741,
          33.892,
          30.335,
          32.432,
          25.26,
          24.528,
          35.452,
          36.998,
          31.278,
          32.562,
          31.027,
          32.478,
          27.699,
          28.107,
          27.46,
          28.726,
          27.776,
          24.143,
          30.547,
          30.902,
          28.287,
          30.181,
          31.02,
          28.436,
          29.324,
          26.973,
          24.692,
          29.543,
          30.273,
          29.139,
          27.281,
          22.934,
          27.139,
          32.38,
          26.666,
          33.178,
          28.889,
          28.388,
          29.382,
          35.369,
          30.493,
          33.322,
          33.64,
          32.723,
          30.897,
          37.738,
          30.632,
          28.126,
          34.131,
          31.386,
          31.02,
          28.383,
          29.687,
          28.691,
          27.667,
          31.343,
          29.979,
          27.132,
          28.5,
          27.955,
          26.253,
          30.904,
          27.461,
          30.553,
          27.656,
          27.51,
          29.95,
          26.371,
          26.971,
          28.954,
          28.997,
          29.334,
          33.539,
          30.768,
          28.778,
          27.702,
          32.242,
          30.517,
          27.751,
          27.999,
          29.233,
          28.018,
          27.788,
          30.156,
          26.974,
          26.225,
          34.127,
          32.063,
          28.58,
          28.703,
          31.741,
          26.979,
          25.408,
          25.872,
          30.279,
          30.186,
          31.915,
          32.762,
          31.119,
          33.283,
          30.01,
          32.088,
          32.608,
          31.762,
          30.961,
          29.639,
          27.886,
          34.365,
          30.74,
          28.98,
          29.602,
          25.692,
          29.604,
          30.324,
          32.56,
          28.367,
          33.823,
          25.309,
          27.953,
          24.996,
          26.414,
          28.645,
          29.845,
          29.236,
          27.885,
          29.177,
          34.578,
          29.758,
          32.306,
          32.008,
          28.385,
          29.181,
          29.585,
          27.683,
          26.596,
          24.134,
          28.679,
          27.742,
          30.984,
          29.465,
          27.798,
          32.419,
          31.709,
          28.381,
          28.419,
          34.927,
          30.559,
          25.727,
          25.635,
          29.87,
          30.369,
          34.362,
          30.988,
          30.405,
          27.972,
          29.751,
          25.848,
          29.371,
          27.645,
          30.345,
          29.154,
          28.185,
          28.041,
          30.063,
          30.026,
          29.535,
          28.618,
          31.444,
          31.536,
          29.92,
          33.247,
          30.425,
          34.554,
          28.204,
          33.158,
          29.609,
          31.129,
          28.469,
          29.605,
          28.518,
          30.541,
          30.091,
          29.182,
          30.017,
          31.36,
          32.3,
          26.714,
          27.433,
          29.918,
          30.278,
          32.799,
          32.238,
          35.908,
          30.025,
          31.147,
          34.031,
          29.524,
          32.352,
          29.95,
          31.261,
          29.607,
          34.123,
          29.787,
          30.546,
          28.298,
          30.064,
          31.515,
          31.278,
          30.32,
          31.124,
          31.039,
          34.935,
          34.356,
          29.992,
          29.185,
          29.942,
          31.886,
          27.041,
          29.765,
          27.77,
          24.75,
          29.184,
          27.087,
          31.499,
          27.905,
          32.585,
          29.094,
          29.358,
          29.87,
          32.616,
          30.736,
          29.539,
          27.409,
          27.047,
          31.999,
          29.216,
          29.682,
          28.678,
          25.199,
          27.564,
          24.728,
          26.581,
          25.734,
          26.895,
          22.503,
          27.661,
          27.723,
          25.106,
          23.293,
          28.936,
          25.918,
          26.945,
          28.818,
          25.63,
          29.867,
          29.856,
          30.112,
          28.503,
          23.816,
          24.027,
          25.339,
          27.415,
          28.248,
          29.507,
          29.015,
          25.92,
          27.164,
          25.971,
          28.511,
          29.726,
          26.033,
          31.956,
          29.001,
          23.972,
          27.792,
          29.195,
          29.221,
          29.005,
          26.592,
          25.329,
          26.253,
          24.503,
          24.935,
          25.118,
          26.841,
          28.835,
          26.13,
          28.672,
          30.486,
          28.166,
          27.135,
          29.683,
          29.269,
          29.025,
          28.945,
          28.617,
          26.23,
          28.463,
          27.252,
          25.137,
          26.835,
          27.801,
          28.529,
          33.215,
          26.775,
          29.896,
          25.512,
          33.914,
          33.117,
          34.495,
          28.757,
          31.24,
          27.866,
          30.222,
          29.905,
          25.788,
          32.279,
          30.005,
          34.464,
          33.476,
          27.678,
          25.243,
          33.786,
          31.206,
          34.599,
          33.502,
          32.555,
          36.008,
          31.392,
          26.937,
          28.989,
          31.459,
          30.113,
          29.053,
          33.759,
          24.752,
          28.422,
          25.757,
          27.39,
          30.878,
          26.553,
          32.208,
          36.165,
          30.097,
          26.522,
          29.224,
          26.128,
          31.107,
          29.337,
          29.636,
          27.887,
          32.078,
          31.397,
          31.285,
          29.006,
          27.887,
          27.099,
          32.105,
          30.643,
          28.966,
          29.037,
          29.03,
          30.475,
          29.996,
          32.047,
          31.147,
          29.222,
          31.415,
          29.544,
          28.399,
          26.431,
          29.144,
          28.54,
          32.778,
          37.022,
          30.501,
          30.284,
          26.239,
          30.874,
          34.107,
          33.735,
          34.32,
          31.303,
          29.573,
          28.302,
          25.864,
          28.099,
          30.545,
          26.315,
          30.008,
          31.523,
          29.083,
          29.553,
          30.395,
          29.992,
          29.164,
          28.588,
          27.126,
          29.125,
          25.331,
          28.771,
          27.25,
          28.999,
          31.442,
          28.728,
          28.877,
          28.81,
          32.538,
          30.417,
          26.264,
          27.765,
          29.598,
          29.078,
          26.81,
          30.384,
          30.517,
          28.893,
          28.39,
          31.629,
          37.632,
          33.123,
          33.627,
          27.105,
          32.093,
          29.779,
          29.873,
          27.878,
          29.485,
          29.586,
          28.686,
          26.793,
          26.891,
          32.416,
          35.051,
          31.658,
          28.306,
          30.915,
          27.842,
          31.931,
          29.014,
          31.159,
          24.591,
          26.054,
          26.697,
          31.749,
          30.65,
          30.229,
          24.946,
          29.366,
          29.472,
          29.487,
          34.145,
          26.443,
          24.09,
          30.011,
          27.211,
          29.453,
          24.916,
          23.615,
          29.991,
          30.338,
          23.156,
          21.689,
          27.88,
          27.954,
          32.557,
          31.647,
          28.646,
          29.008,
          37.432,
          33.103,
          29.843,
          31.081,
          27.395,
          26.678,
          29.209,
          27.068,
          29.365,
          27.014,
          27.72,
          31.355,
          29.195,
          31.033,
          26.465,
          29.31,
          32.802,
          31.911,
          27.664,
          30.304,
          28.76,
          32.579,
          30.614,
          30.202,
          32.472,
          30.703,
          29.966,
          29.927,
          28.52,
          29.515,
          25.891,
          27.375,
          30.821,
          27.813,
          32.141,
          29.673,
          22.633,
          32.655,
          27.86,
          26.972,
          28.579,
          28.387,
          27.28,
          31.711,
          26.605,
          28.674,
          32.045,
          28.454,
          25.673,
          30.639,
          28.001,
          24.75,
          24.129,
          20.99,
          27.04,
          24.594,
          25.395,
          22.169,
          24.986,
          25.048,
          23.215,
          26.662,
          29.303,
          28.483,
          26.293,
          32.842,
          33.877,
          31.758,
          30.266,
          28.766,
          25.759,
          27.45,
          24.736,
          27.178,
          27.297,
          26.088,
          24.875,
          22.992,
          26.184,
          27.417,
          26.912,
          27.494,
          26.789,
          26.448,
          32.214,
          28.743,
          32.308,
          29.993,
          32.224,
          32.443,
          32.461,
          27.501,
          27.23,
          27.837,
          35.061,
          34.278,
          30.203,
          28.248,
          31.856,
          29.371,
          28.959,
          31.907,
          29.181,
          35.027,
          29.479,
          33.658,
          32.766,
          33.442,
          33.666,
          24.707,
          29.507,
          25.753,
          31.191,
          30.391,
          29.284,
          25.715,
          28.266,
          28.584,
          28.12,
          31.504,
          31.605,
          29.977,
          34.214,
          29.411,
          32.759,
          32.075,
          28.249,
          32.045,
          30.537,
          26.813,
          27.013,
          25.236,
          33.844,
          25.787,
          27.238,
          30.808,
          28.069,
          25.096,
          26.557,
          23.969,
          27.204,
          26.695,
          26.933,
          28.951,
          31.125,
          32.602,
          32.413,
          30.13,
          28.472,
          27.34,
          27.411,
          32.266,
          29.808,
          30.608,
          24.556,
          26.098,
          30.037,
          29.983,
          30.969,
          28.658,
          29.657,
          28.719,
          27.315,
          25.504,
          27.252,
          28.288,
          34.361,
          35.607,
          29.207,
          29.983,
          34.72,
          28.39,
          28.371,
          30.288,
          28.92,
          30.48,
          31.034,
          28.858,
          29.643,
          30.507,
          25.781,
          28.767,
          31.509,
          26.161,
          24.499,
          28.951,
          29.882,
          30.016,
          25.993,
          28.683,
          28.236,
          32.213,
          29.25,
          30.007,
          31.438,
          25.061,
          31.039,
          32.06,
          29.069,
          25.298,
          30.834,
          31.297,
          26.074,
          25.788,
          30.292,
          29.505,
          30.386,
          30.03,
          31.096,
          31.964,
          27.296,
          31.966,
          28.209,
          26.463,
          27.438,
          23.551,
          25.161,
          23.081,
          26.252,
          29.705,
          25.656,
          28.457,
          28.348,
          32.133,
          33.658,
          29.065,
          26.987,
          27.449,
          31.237,
          31.11,
          28.904,
          28.765,
          26.775,
          30.506,
          30.46,
          30.837,
          26.572,
          28.182,
          30.734,
          29.0,
          26.271,
          30.532,
          28.525,
          28.012,
          28.192,
          22.554,
          27.697,
          26.502,
          27.356,
          27.017,
          28.293,
          30.001,
          24.531,
          25.108,
          28.346,
          32.045,
          31.012,
          25.131,
          28.099,
          30.649,
          29.297,
          37.728,
          25.09,
          25.514,
          29.231,
          34.795,
          27.23,
          30.849,
          32.414,
          28.357,
          24.76,
          20.659,
          25.63,
          26.966,
          27.252,
          23.136,
          28.563,
          28.496,
          25.818,
          26.455,
          23.737,
          28.305,
          22.74,
          30.765,
          29.486,
          29.904,
          28.285,
          25.813,
          30.394,
          27.295,
          29.584,
          24.777,
          29.37,
          33.536,
          29.94,
          25.485,
          23.07,
          24.168,
          28.468,
          25.801,
          23.976,
          27.133,
          28.835,
          30.706,
          26.129,
          30.906,
          26.446,
          26.953,
          29.419,
          30.532,
          30.013,
          29.309,
          26.243,
          24.984,
          30.747,
          26.379,
          26.823,
          31.076,
          35.407,
          28.587,
          27.677,
          28.341,
          25.823,
          27.53,
          29.667,
          29.649,
          28.146,
          24.597,
          24.836,
          30.207,
          25.626,
          33.898,
          31.5,
          29.007,
          31.567,
          29.637,
          27.854,
          29.84,
          31.476,
          29.468,
          34.856,
          31.541,
          33.611,
          27.091,
          28.321,
          31.026,
          27.847,
          26.766,
          28.472,
          33.311,
          26.464,
          31.539,
          24.504,
          23.619,
          29.513,
          27.033,
          33.137,
          32.014,
          31.101,
          29.137,
          25.785,
          24.199,
          32.519,
          32.712,
          30.607,
          29.747,
          30.096,
          31.071,
          30.011,
          27.086,
          33.171,
          29.307,
          26.492,
          25.884,
          26.581,
          26.902,
          27.33,
          28.602,
          30.55,
          31.818,
          32.462,
          29.4,
          31.124,
          31.492,
          30.848,
          31.768,
          27.436,
          29.046,
          29.863,
          30.654,
          37.437,
          34.224,
          30.849,
          31.036,
          29.402,
          26.679,
          26.667,
          29.945,
          26.794,
          27.209,
          23.906,
          28.827,
          32.773,
          38.526,
          32.706,
          28.611,
          27.733,
          31.155,
          32.243,
          34.162,
          29.899,
          26.419,
          25.917,
          25.105,
          23.501,
          25.96,
          25.992,
          24.802,
          25.747,
          27.118,
          26.058,
          31.535,
          31.108,
          28.748,
          28.82,
          36.721,
          28.837,
          26.845,
          29.228,
          24.776,
          30.832,
          30.879,
          30.023,
          34.733,
          28.777,
          29.562,
          27.899,
          28.051,
          29.283,
          28.698,
          24.855,
          32.385,
          26.624,
          26.914,
          30.565,
          28.099,
          30.891,
          27.668,
          29.035,
          26.485,
          28.909,
          26.102,
          25.48,
          22.564,
          27.18,
          25.874,
          26.433,
          29.414,
          29.612,
          29.677,
          27.939,
          28.66,
          29.572,
          27.773,
          30.027,
          28.716,
          28.21,
          28.545,
          29.22,
          22.955,
          26.764,
          28.442,
          29.649,
          27.664,
          24.834,
          26.417,
          26.497,
          30.585,
          29.768,
          26.322,
          26.362,
          31.02,
          26.593,
          23.576,
          27.839,
          26.401,
          27.322,
          26.92,
          24.632,
          24.17,
          23.872,
          30.104,
          27.721,
          26.918,
          29.555,
          29.071,
          27.279,
          24.274,
          29.224,
          30.345,
          26.881,
          27.192,
          33.834,
          33.679,
          34.887,
          30.941,
          32.48,
          33.738,
          33.185,
          34.788,
          29.244,
          31.95,
          30.539,
          33.68,
          31.098,
          28.883,
          27.105,
          30.193,
          36.894,
          37.708,
          31.434,
          31.434,
          27.52,
          33.347,
          27.052,
          29.482,
          28.195,
          26.437,
          28.511,
          29.045,
          27.329,
          24.723,
          26.061,
          30.888,
          25.827,
          30.417,
          30.859,
          18.774,
          27.237,
          23.017,
          26.919,
          31.096,
          35.198,
          30.812,
          33.374,
          30.061,
          30.136,
          26.36,
          26.862,
          27.282,
          24.276,
          24.707,
          27.522,
          27.766,
          24.737,
          28.81,
          27.937,
          24.772,
          30.929,
          23.304,
          28.473,
          27.382,
          25.846,
          25.927,
          31.825,
          21.279,
          21.796,
          28.219,
          27.488,
          31.477,
          29.646,
          22.029,
          26.894,
          23.247,
          33.145,
          31.433,
          30.281,
          28.996,
          32.486,
          28.287,
          33.819,
          31.331,
          30.088,
          26.551,
          23.313,
          28.586,
          30.93,
          27.668,
          30.876,
          28.196,
          24.816,
          21.423,
          32.121,
          26.917,
          31.714,
          27.943,
          30.39,
          27.778,
          29.947,
          28.658,
          30.941,
          29.588,
          28.206,
          28.9,
          27.847,
          29.891,
          31.835,
          28.725,
          27.275,
          27.141,
          30.261,
          32.529,
          28.812,
          31.188,
          32.462,
          27.987,
          24.811,
          26.574,
          29.464,
          30.263,
          30.031,
          25.155,
          27.15,
          29.314,
          26.518,
          27.896,
          28.079,
          28.334,
          28.509,
          27.1,
          26.238,
          25.877,
          23.626,
          30.903,
          33.287,
          26.3,
          25.06,
          30.568,
          29.341,
          30.636,
          28.536,
          27.605,
          29.232,
          25.793,
          26.291,
          29.856,
          25.295,
          36.192,
          30.984,
          30.583,
          31.376,
          29.717,
          30.315,
          25.423,
          29.114,
          26.999,
          29.775,
          28.769,
          29.009,
          34.476,
          29.9,
          28.166,
          29.494,
          31.574,
          29.862,
          26.04,
          26.91,
          27.474,
          29.983,
          30.073,
          30.257,
          31.453,
          34.356,
          35.215,
          34.555,
          28.291,
          27.434,
          28.12,
          28.929,
          29.065,
          31.407,
          27.327,
          30.34,
          24.832,
          32.707,
          31.104,
          28.871,
          28.134,
          26.342,
          30.99,
          28.831,
          29.039,
          24.208,
          27.349,
          28.879,
          34.852,
          28.886,
          25.647,
          23.603,
          27.095,
          30.721,
          30.684,
          29.51,
          30.235,
          30.168,
          30.119,
          25.822,
          27.926,
          27.04,
          27.89,
          29.792,
          29.053,
          30.707,
          28.796,
          29.452,
          27.958,
          29.747,
          29.824,
          28.607,
          30.55,
          33.158,
          31.899,
          31.825,
          30.957,
          30.499,
          26.391,
          26.123,
          31.773,
          31.465,
          29.056,
          32.424,
          28.218,
          27.591,
          32.053,
          25.534,
          29.48,
          30.207,
          35.225,
          30.695,
          26.928,
          26.649,
          23.629,
          25.396,
          24.615,
          31.232,
          24.987,
          24.584,
          24.394,
          24.989,
          28.871,
          30.481,
          30.924,
          33.68,
          28.593,
          31.828,
          32.591,
          30.042,
          33.038,
          30.403,
          33.406,
          34.79,
          26.455,
          21.774,
          25.603,
          24.472,
          28.164,
          26.236,
          25.084,
          26.539,
          25.713,
          33.423,
          26.746,
          32.488,
          27.377,
          27.662,
          25.014,
          30.332,
          34.865,
          30.062,
          32.31,
          31.351,
          32.811,
          28.228,
          26.673,
          25.499,
          30.625,
          29.018,
          34.006,
          30.923,
          24.974,
          29.796,
          33.354,
          31.495,
          33.15,
          31.28,
          32.475,
          32.035,
          28.969,
          28.546,
          28.617,
          26.771,
          25.677,
          30.804,
          29.522,
          25.835,
          29.66,
          24.863,
          27.097,
          26.536,
          32.848,
          30.249,
          33.191,
          33.328,
          31.501,
          29.513,
          29.22,
          31.898,
          33.44,
          31.195,
          31.961,
          33.357,
          30.66,
          29.417,
          27.944,
          27.602,
          27.527,
          27.633,
          32.822,
          34.02,
          26.861,
          32.142,
          29.709,
          25.301,
          25.689,
          23.688,
          32.39,
          27.344,
          31.663,
          30.899,
          28.767,
          26.121,
          30.536,
          26.293,
          31.106,
          28.504,
          32.465,
          33.074,
          27.211,
          27.589,
          29.253,
          25.558,
          26.507,
          30.586,
          31.284,
          27.495,
          30.241,
          33.356,
          30.615,
          28.075,
          24.333,
          28.372,
          30.882,
          33.041,
          30.696,
          28.825,
          27.568,
          28.828,
          33.094,
          30.267,
          28.493,
          28.116,
          27.04,
          23.264,
          31.356,
          30.012,
          28.248,
          27.532,
          32.023,
          30.844,
          30.823,
          26.366,
          31.163,
          24.473,
          30.297,
          28.489,
          31.992,
          30.787,
          34.238,
          34.208,
          25.804,
          26.754,
          29.712,
          27.955,
          29.124,
          34.85,
          31.677,
          29.738,
          27.025,
          31.658,
          30.682,
          29.201,
          30.158,
          28.667,
          29.381,
          29.493,
          26.773,
          30.556,
          31.66,
          27.139,
          29.173,
          30.298,
          23.868,
          29.662,
          29.797,
          33.628,
          29.656,
          30.416,
          28.167,
          36.217,
          28.595,
          27.719,
          26.725,
          27.802,
          25.697,
          26.319,
          31.399,
          25.545,
          26.323,
          27.363,
          29.814,
          31.197,
          26.152,
          28.185,
          34.216,
          29.297,
          30.819,
          30.314,
          31.179,
          28.165,
          40.083,
          29.56,
          27.641,
          26.89,
          26.616,
          30.991,
          32.125,
          26.811,
          29.956,
          31.433,
          27.5,
          27.532,
          24.345,
          24.268,
          29.72,
          33.441,
          37.332,
          37.2,
          28.555,
          27.553,
          27.688,
          27.502,
          28.709,
          27.92,
          31.158,
          34.86,
          31.668,
          33.117,
          27.607,
          28.997,
          29.909,
          29.768,
          29.794,
          27.144,
          30.193,
          33.136,
          24.096,
          27.178,
          24.518,
          27.657,
          31.95,
          33.474,
          31.563,
          27.705,
          33.114,
          35.552,
          30.665,
          26.692,
          27.805,
          32.583,
          30.506,
          26.126,
          26.294,
          24.336,
          27.078,
          26.37,
          29.986,
          29.266,
          25.851,
          32.153,
          25.005,
          29.818,
          29.7,
          31.5,
          29.563,
          35.742,
          28.492,
          32.94,
          31.507,
          27.357,
          30.502,
          27.615,
          28.385,
          27.411,
          24.375,
          27.36,
          28.258,
          30.733,
          21.982,
          28.612,
          29.358,
          32.976,
          31.782,
          28.342,
          33.101,
          31.217,
          33.059,
          34.878,
          30.256,
          29.557,
          32.926,
          29.278,
          31.16,
          33.067,
          30.469,
          32.997,
          29.193,
          32.378,
          27.58,
          26.351,
          28.907,
          29.109,
          28.25,
          29.172,
          28.016,
          25.885,
          29.399,
          36.557,
          35.62,
          35.004,
          31.701,
          31.587,
          33.124,
          33.195,
          30.694,
          30.707,
          31.828,
          27.927,
          33.543,
          28.938,
          28.407,
          28.614,
          31.224,
          31.496,
          31.441,
          29.867,
          29.115,
          27.894,
          26.172,
          30.006,
          28.172,
          24.291,
          29.229,
          24.878,
          26.89,
          32.887,
          34.35,
          33.187,
          30.449,
          29.063,
          35.632,
          28.106,
          28.03,
          32.69,
          25.9,
          31.298,
          30.873,
          34.871,
          32.389,
          31.826,
          32.984,
          36.247,
          28.354,
          29.092,
          29.434,
          29.288,
          28.219,
          22.83,
          36.381,
          30.444,
          25.675,
          25.151,
          27.503,
          30.876,
          21.027,
          24.019,
          30.559,
          29.172,
          32.584,
          33.615,
          32.042,
          28.603,
          28.784,
          28.885,
          31.644,
          27.812,
          29.205,
          29.966,
          29.899,
          32.869,
          32.334,
          31.862,
          30.993,
          33.323,
          26.988,
          27.523,
          33.23,
          35.842,
          29.669,
          33.467,
          30.36,
          28.69,
          26.237,
          27.252,
          23.728,
          28.383,
          24.041,
          24.269,
          28.319,
          33.101,
          32.88,
          29.587,
          29.515,
          38.508,
          35.278,
          26.301,
          27.814,
          27.381,
          30.856,
          27.807,
          27.268,
          27.8,
          25.468,
          25.762,
          29.005,
          30.752,
          28.915,
          27.01,
          27.289,
          28.889,
          28.549,
          29.766,
          27.913,
          27.342,
          25.941,
          32.471,
          32.544,
          31.409,
          31.934,
          32.106,
          28.368,
          29.519,
          29.087,
          28.06,
          33.396,
          32.583,
          29.54,
          27.443,
          29.267,
          34.305,
          25.581,
          28.543,
          31.053,
          31.956,
          32.393,
          27.445,
          27.748,
          27.763,
          26.984,
          31.816,
          25.882,
          32.281,
          28.053,
          24.984,
          28.036,
          28.83,
          27.482,
          28.708,
          28.865,
          29.563,
          30.99,
          27.05,
          24.061,
          27.248,
          28.065,
          30.537,
          29.794,
          30.008,
          30.268,
          30.765,
          26.989,
          33.412,
          30.024,
          34.271,
          28.573,
          31.445,
          29.821,
          28.284,
          28.855,
          24.971,
          36.771,
          26.972,
          28.553,
          28.971,
          33.663,
          34.581,
          24.904,
          31.434,
          29.935,
          30.658,
          26.966,
          28.713,
          25.752,
          27.747,
          28.236,
          24.36,
          24.867,
          23.854,
          22.446,
          30.212,
          34.851,
          27.761,
          27.021,
          35.033,
          33.042,
          32.635,
          28.443,
          30.714,
          30.265,
          22.374,
          27.142,
          26.884,
          26.906,
          31.463,
          31.419,
          31.199,
          33.619,
          29.881,
          29.552,
          32.21,
          32.054,
          30.375,
          22.325,
          28.21,
          29.73,
          27.144,
          28.921,
          35.364,
          30.785,
          28.909,
          29.879,
          27.568,
          31.385,
          33.608,
          31.549,
          28.288,
          29.508,
          32.174,
          29.545,
          30.881,
          28.704,
          30.56,
          31.748,
          28.677,
          29.342,
          27.98,
          28.263,
          33.39,
          25.261,
          29.341,
          37.263,
          34.665,
          31.214,
          30.066,
          29.473,
          31.919,
          27.832,
          25.378,
          26.224,
          28.52,
          28.89,
          32.165,
          32.129,
          31.821,
          32.089,
          33.23,
          33.444,
          32.05,
          30.913,
          32.517,
          30.838,
          29.542,
          24.223,
          36.473,
          32.436,
          35.669,
          39.333,
          32.215,
          31.61,
          32.444,
          30.87,
          31.564,
          29.938,
          32.185,
          27.096,
          28.053,
          33.812,
          29.19,
          29.112,
          30.396,
          29.239,
          30.836,
          28.991,
          31.839,
          30.914,
          31.672,
          32.204,
          34.409,
          29.383,
          30.156,
          31.696,
          26.468,
          27.725,
          27.631,
          29.736,
          31.917,
          29.462,
          29.9,
          29.377,
          32.62,
          36.101,
          29.752,
          32.968,
          23.742,
          28.667,
          35.478,
          36.376,
          29.368,
          25.81,
          29.474,
          34.036,
          34.03,
          26.481,
          31.206,
          30.879,
          30.393,
          28.015,
          29.159,
          31.879,
          29.466,
          29.827,
          33.171,
          33.332,
          33.706,
          34.754,
          33.353,
          32.365,
          32.232,
          26.657,
          27.135,
          28.683,
          29.856,
          30.778,
          31.829,
          34.951,
          26.033,
          34.163,
          35.903,
          29.82,
          33.694,
          30.321,
          29.902,
          29.964,
          30.02,
          31.874,
          32.929,
          27.252,
          27.628,
          29.216,
          28.728,
          27.448,
          26.694,
          31.706,
          32.318,
          29.559,
          30.957,
          31.976,
          28.301,
          29.978,
          31.403,
          27.845,
          27.925,
          28.078,
          32.051,
          34.125,
          26.881,
          25.595,
          28.096,
          33.517,
          30.166,
          28.197,
          29.659,
          34.57,
          35.196,
          34.831,
          33.664,
          34.029,
          29.701,
          26.596,
          30.215,
          14.674,
          24.039,
          29.424,
          26.141,
          30.982,
          29.587,
          29.282,
          26.154,
          28.349,
          29.691,
          30.167,
          30.553,
          28.174,
          29.453,
          28.009,
          27.467,
          27.869,
          28.809,
          26.428,
          27.016,
          25.51,
          28.35,
          33.42,
          36.485,
          28.604,
          28.95,
          29.578,
          33.767,
          29.483,
          31.144,
          27.401,
          35.051,
          35.697,
          33.815,
          28.718,
          28.74,
          27.73,
          32.239,
          25.826,
          28.148,
          30.365,
          30.207,
          27.501,
          30.604,
          33.11,
          29.136,
          29.117,
          26.123,
          27.633,
          30.31,
          31.452,
          24.327,
          28.472,
          34.727,
          33.141,
          33.246,
          26.176,
          25.573,
          29.024,
          23.976,
          33.239,
          35.779,
          37.404,
          34.747,
          36.792,
          30.825,
          22.341,
          25.304,
          29.952,
          33.465,
          33.109,
          30.811,
          30.94,
          29.878,
          28.487,
          27.378,
          22.859,
          29.031,
          30.696,
          32.933,
          32.687,
          28.41,
          28.86,
          21.683,
          27.465,
          26.22,
          27.536,
          26.457,
          27.909,
          27.16,
          28.587,
          26.6,
          28.698,
          29.319,
          26.033,
          33.115,
          29.836,
          31.739,
          32.336,
          37.187,
          29.059,
          25.78,
          28.571,
          36.015,
          23.276,
          24.884,
          27.564,
          33.439,
          35.061,
          34.396,
          26.971,
          29.941,
          30.773,
          30.469,
          28.118,
          27.914,
          28.985,
          25.217,
          27.888,
          30.294,
          32.501,
          31.766,
          33.198,
          24.011,
          36.708,
          26.524,
          27.688,
          26.342,
          31.621,
          28.759,
          31.599,
          30.073,
          28.168,
          25.007,
          27.366,
          35.865,
          30.705,
          30.056,
          31.988,
          29.093,
          27.139,
          29.731,
          24.943,
          32.881,
          30.975,
          34.305,
          33.218,
          32.512,
          35.401,
          26.514,
          33.57,
          30.701,
          33.861,
          32.995,
          23.747,
          34.283,
          29.153,
          31.999,
          30.271,
          28.669,
          28.84,
          29.813,
          36.533,
          38.053,
          37.041,
          27.778,
          32.183,
          28.061,
          35.052,
          30.699,
          31.735,
          24.6,
          29.161,
          30.786,
          27.602,
          30.807,
          29.024,
          30.451,
          23.064,
          28.913,
          28.558,
          33.203,
          28.975,
          30.935,
          29.671,
          30.359,
          30.493,
          30.324,
          31.371,
          29.417,
          30.114,
          31.285,
          31.325,
          34.572,
          30.921,
          29.762,
          32.849,
          28.838,
          25.111,
          26.356,
          22.251,
          27.77,
          24.576,
          28.302,
          25.845,
          31.33,
          27.78,
          35.625,
          39.654,
          35.273,
          31.918,
          32.328,
          30.297,
          33.949,
          28.8,
          28.909,
          33.376,
          34.72,
          32.827,
          28.136,
          26.691,
          28.178,
          26.218,
          29.082,
          30.899,
          31.264,
          29.724,
          32.391,
          35.691,
          31.993,
          32.282,
          33.903,
          33.691,
          27.779,
          29.092,
          30.546,
          28.034,
          30.755,
          30.632,
          27.357,
          28.797,
          26.515,
          27.51,
          30.902,
          31.456,
          30.308,
          31.445,
          28.868,
          30.861,
          28.672,
          30.092,
          30.288,
          29.457,
          29.005,
          26.076,
          26.684,
          26.591,
          26.559,
          31.725,
          30.822,
          28.165,
          30.307,
          30.347,
          37.225,
          29.101,
          30.042,
          27.733,
          30.969,
          34.768,
          26.2,
          36.597,
          33.463,
          33.902,
          33.517,
          31.514,
          25.498,
          23.591,
          25.874,
          30.146,
          27.545,
          29.389,
          28.816,
          31.769,
          27.143,
          27.922,
          23.273,
          29.123,
          26.342,
          27.922,
          23.408,
          22.551,
          28.792,
          29.032,
          24.711,
          38.115,
          23.738,
          27.856,
          25.395,
          26.409,
          28.227,
          29.83,
          28.06,
          29.795,
          30.3,
          28.914,
          27.688,
          24.903,
          26.059,
          27.925,
          24.98,
          23.951,
          21.017,
          25.836,
          32.676,
          28.899,
          27.158,
          28.827,
          22.569,
          28.466,
          29.269,
          31.491,
          26.42,
          27.257,
          26.914,
          26.651,
          25.538,
          24.465,
          27.605,
          27.424,
          28.563,
          27.953,
          31.478,
          26.579,
          23.978,
          25.349,
          27.275,
          26.64,
          26.919,
          24.237,
          25.017,
          22.425,
          20.944,
          20.838,
          22.998,
          21.637,
          24.119,
          23.545,
          23.029,
          26.807,
          24.252,
          23.627,
          27.69,
          25.392,
          26.11,
          29.47,
          25.972,
          22.266,
          30.579,
          25.946,
          28.119,
          24.886,
          25.789,
          23.34,
          29.759,
          19.834,
          22.493,
          26.15,
          22.277,
          24.119,
          20.654,
          22.612,
          25.842,
          21.369,
          20.215,
          23.969,
          24.287,
          21.02,
          22.793,
          22.844,
          27.372,
          23.047,
          20.889,
          22.935,
          25.776,
          22.403,
          22.628,
          20.559,
          22.543,
          26.188,
          26.193,
          21.834,
          26.247,
          25.975,
          20.718,
          22.402,
          24.599,
          22.165,
          23.628,
          20.107,
          19.441,
          20.929,
          20.517,
          22.754,
          20.116,
          19.573,
          21.23,
          20.515,
          18.783,
          22.908,
          21.923,
          18.569,
          19.281,
          22.543,
          19.763,
          18.239,
          19.701,
          15.333,
          17.197,
          16.528,
          18.899,
          19.339,
          18.956,
          22.311,
          20.568,
          20.69,
          19.041,
          17.455,
          12.503,
          21.5,
          16.454,
          20.95,
          20.126,
          20.596,
          18.499,
          18.842,
          16.911,
          19.141,
          18.208,
          7.968,
          20.38,
          17.489,
          17.459,
          14.137,
          15.066,
          15.756,
          16.919,
          19.532,
          16.52,
          18.595,
          17.495,
          17.184,
          16.537,
          17.843,
          17.658,
          15.855,
          9.117,
          15.982,
          20.139,
          17.013,
          18.356,
          18.076,
          16.648,
          14.111,
          16.919,
          17.626,
          16.454,
          13.692,
          18.218,
          19.136,
          17.537,
          18.041,
          17.03,
          11.844,
          17.141,
          22.445,
          20.212,
          20.436,
          20.638,
          20.992,
          21.707,
          21.005,
          20.182,
          26.458,
          20.365,
          16.966,
          20.258,
          19.043,
          18.694,
          20.038,
          19.464,
          11.808,
          19.723,
          17.349,
          18.449,
          17.764,
          16.156,
          19.233,
          18.325,
          17.216,
          17.02,
          17.545,
          18.266,
          17.105,
          17.715,
          18.637,
          16.68,
          15.006,
          12.646,
          18.735,
          16.339,
          16.27,
          15.736,
          21.419,
          17.829,
          16.848,
          17.334,
          14.786,
          13.737,
          17.702,
          15.025,
          15.422,
          13.63,
          17.2,
          12.381,
          13.416,
          14.331,
          13.843,
          12.381,
          15.643,
          13.504,
          14.276,
          11.109,
          16.19,
          7.247,
          14.312,
          13.774,
          10.356,
          19.531,
          14.755,
          15.926,
          17.612,
          15.473,
          13.188,
          14.895,
          15.662,
          12.474,
          16.564,
          16.763,
          13.023,
          8.907,
          13.671,
          16.065,
          15.447,
          16.363,
          11.524,
          13.244,
          12.698,
          13.465,
          10.985,
          14.698,
          15.46,
          16.772,
          17.365,
          16.453,
          11.727,
          12.787,
          17.118,
          12.996,
          15.911,
          16.518,
          12.577,
          15.893,
          9.57,
          11.733,
          6.578,
          6.423,
          3.35,
          2.192,
          2.625,
          3.768,
          6.515,
          6.109,
          10.264,
          9.494,
          13.121,
          4.281,
          9.936,
          9.82,
          15.136,
          10.125,
          14.447,
          11.138,
          11.963,
          13.483,
          7.292,
          11.391,
          13.86,
          11.726,
          13.449,
          13.149,
          12.0,
          10.503,
          8.855,
          14.114,
          7.577,
          12.204,
          11.984,
          16.29,
          17.739,
          12.184,
          14.004,
          11.672,
          16.338,
          14.649,
          11.829,
          16.376,
          11.614,
          16.728,
          10.925,
          14.212,
          11.151,
          7.128,
          21.403,
          8.345,
          15.372,
          10.125,
          12.463,
          13.665,
          13.292,
          15.083,
          9.65,
          17.114,
          10.251,
          17.366,
          13.146,
          16.78,
          19.296,
          17.81,
          11.643,
          13.923,
          15.753,
          9.292,
          19.423,
          10.551,
          15.371,
          16.614,
          15.96,
          15.962,
          8.712,
          11.348,
          11.236,
          20.675,
          16.096,
          16.083,
          12.961,
          16.77,
          10.315,
          16.284,
          11.389,
          12.643,
          13.827,
          8.818,
          15.637,
          19.675,
          15.405,
          13.67,
          19.619,
          13.644,
          17.548,
          14.007,
          15.862,
          16.607,
          8.976,
          11.15,
          14.749,
          13.781,
          12.871,
          16.801,
          16.083,
          15.663,
          20.943,
          13.177,
          9.815,
          14.281,
          13.104,
          17.245,
          9.229,
          16.864,
          12.238,
          15.788,
          16.052,
          20.064,
          12.446,
          9.296,
          17.939,
          15.242,
          11.335,
          14.521,
          13.656,
          10.404,
          13.539,
          9.425,
          14.197,
          12.789,
          8.646,
          13.391,
          9.287,
          14.496,
          9.263,
          13.882,
          11.594,
          7.022,
          14.238,
          8.946,
          14.051,
          9.553,
          17.662,
          12.557,
          16.562,
          12.528,
          14.819,
          12.761,
          10.073,
          15.308,
          11.806,
          9.077,
          14.189,
          8.58,
          17.444,
          9.985,
          13.846,
          13.206,
          16.34,
          13.853,
          14.583,
          10.955,
          15.253,
          10.992,
          14.167,
          9.171,
          15.013,
          12.182,
          12.243,
          12.748,
          15.165,
          15.463,
          14.458,
          17.846,
          11.259,
          15.495,
          12.299,
          16.573,
          16.372,
          12.297,
          11.317,
          18.58,
          11.901,
          18.248,
          14.919,
          18.361,
          16.901,
          15.476,
          7.659,
          18.56,
          9.686,
          5.698,
          17.825,
          12.974,
          18.279,
          13.434,
          15.885,
          13.765,
          9.815,
          8.185,
          8.985,
          15.385,
          9.552,
          16.036,
          13.811,
          10.115,
          10.331,
          15.758,
          10.162,
          15.898,
          12.503,
          16.879,
          14.244,
          15.607,
          14.528,
          8.8,
          15.56,
          11.086,
          13.784,
          6.077,
          15.034,
          6.265,
          12.896,
          12.961,
          8.967,
          16.732,
          6.975,
          14.168,
          7.293,
          16.706,
          8.299,
          10.362,
          17.269,
          7.676,
          7.473,
          11.093,
          6.572,
          7.032,
          6.571,
          9.873,
          5.941,
          10.833,
          5.199,
          8.823,
          9.334,
          8.372,
          8.361,
          9.075,
          4.935,
          9.848,
          4.834,
          9.366,
          9.103,
          5.48,
          11.277,
          7.894,
          7.647,
          5.539,
          12.562,
          9.846,
          5.837,
          11.845,
          9.856,
          8.956,
          5.341,
          9.038,
          11.012,
          6.682,
          11.5,
          8.523,
          8.971,
          6.471,
          12.191,
          8.448,
          5.888,
          6.391,
          6.819,
          4.227,
          7.656,
          4.373,
          11.448,
          4.88,
          7.267,
          10.552,
          5.453,
          5.937,
          7.389,
          6.419,
          12.736,
          6.804,
          7.509,
          11.704,
          5.741,
          7.574,
          7.49,
          14.009,
          7.968,
          8.536,
          11.499,
          8.885,
          5.994,
          10.879,
          6.118,
          8.34,
          4.498,
          15.118,
          6.1,
          11.326,
          8.735,
          11.747,
          9.147,
          9.017,
          5.332,
          9.87,
          6.637,
          12.49,
          8.592,
          9.409,
          5.923,
          8.636,
          6.287,
          11.217,
          7.49,
          8.073,
          8.548,
          8.356,
          7.111,
          9.229,
          7.865,
          5.817,
          8.67,
          7.904,
          8.509,
          9.607,
          10.298,
          9.885,
          8.584,
          9.08,
          11.31,
          9.129,
          8.453,
          12.28,
          9.384,
          7.915,
          7.933,
          5.986,
          8.507,
          5.464,
          8.604,
          7.905,
          8.528,
          7.575,
          5.71,
          9.392,
          5.835,
          8.154,
          8.53,
          5.196,
          7.911,
          6.731,
          7.413,
          8.436,
          7.41,
          5.258,
          9.435,
          6.372,
          7.118,
          8.924,
          7.715,
          5.843,
          10.069,
          7.513,
          8.473,
          8.998,
          7.56,
          8.985,
          6.73,
          11.155,
          6.84,
          9.552,
          11.771,
          8.094,
          8.399,
          7.426,
          7.186,
          6.316,
          9.124,
          7.557,
          8.494,
          6.039,
          7.707,
          6.238,
          6.674,
          7.949,
          8.237,
          8.184,
          6.785,
          8.52,
          8.812,
          5.815,
          14.105,
          6.356,
          5.721,
          7.95,
          7.334,
          4.431,
          8.489,
          8.492,
          9.457,
          6.538,
          8.381,
          5.248,
          10.032,
          6.325,
          7.12,
          8.093,
          7.766,
          6.771,
          3.473,
          11.244,
          7.008,
          7.524,
          6.547,
          5.348,
          6.009,
          8.906,
          5.827,
          7.576,
          5.474,
          8.034,
          5.546,
          6.689,
          6.547,
          6.176,
          6.795,
          6.83,
          5.345,
          8.774,
          3.671,
          7.731,
          7.039,
          7.004,
          6.301,
          5.542,
          6.427,
          8.233,
          7.482,
          9.1,
          10.532,
          7.846,
          11.009,
          7.627,
          6.963,
          12.61,
          4.583,
          9.18,
          7.221,
          8.17,
          8.308,
          10.325,
          7.652,
          8.573,
          10.81,
          8.969,
          9.743,
          7.702,
          8.679,
          9.491,
          7.676,
          6.392,
          13.21,
          8.902,
          11.083,
          11.34,
          12.075,
          9.753,
          9.365,
          8.224,
          7.536,
          6.717,
          7.291,
          8.082,
          4.591,
          8.972,
          6.773,
          6.938,
          14.235,
          9.055,
          9.107,
          8.384,
          6.768,
          9.386,
          8.482,
          8.281,
          5.342,
          5.466,
          4.217,
          6.93,
          7.692,
          5.17,
          8.392,
          6.374,
          7.402,
          7.173,
          7.395,
          6.685,
          6.635,
          6.392,
          6.086,
          6.94,
          6.178,
          12.787,
          8.712,
          10.511,
          6.623,
          9.035,
          10.42,
          6.573,
          8.274,
          9.0,
          6.43,
          6.621,
          8.323,
          7.185,
          9.867,
          9.237,
          9.755,
          5.861,
          4.347,
          5.37,
          7.518,
          9.047,
          4.374,
          6.042,
          12.175,
          10.231,
          11.917,
          10.116,
          8.847,
          8.405,
          6.029,
          7.021,
          7.824,
          9.407,
          7.659,
          6.923,
          7.83,
          8.296,
          8.605,
          9.562,
          9.356,
          11.263,
          9.79,
          6.524,
          7.402,
          6.282,
          18.56,
          12.61,
          10.185,
          7.394,
          8.808,
          9.925,
          8.2,
          10.446,
          10.336,
          8.0,
          9.886,
          5.782,
          11.957,
          5.642,
          7.195,
          9.059,
          5.373,
          8.26,
          8.675,
          9.618,
          6.687,
          6.096,
          9.668,
          9.365,
          6.863,
          6.933,
          6.569,
          8.446,
          10.14,
          9.582,
          9.551,
          9.307,
          10.799,
          11.303,
          12.23,
          6.759,
          8.485,
          11.416,
          11.365,
          9.182,
          10.591,
          7.087,
          6.562,
          8.161,
          15.369,
          6.105,
          8.938,
          8.595,
          6.895,
          10.542,
          10.621,
          7.845,
          6.905,
          7.25,
          7.671,
          7.198,
          6.841,
          6.762,
          7.052,
          9.128,
          8.919,
          6.151,
          8.261,
          8.162,
          8.793,
          8.918,
          9.441,
          8.783,
          8.463,
          7.458,
          9.219,
          8.906,
          5.26,
          4.787,
          7.546,
          2.827,
          4.803,
          8.317,
          4.253,
          3.813,
          7.339,
          7.885,
          9.614,
          7.446,
          6.032,
          5.816,
          7.165,
          7.066,
          6.342,
          6.099,
          5.783,
          5.507,
          5.95,
          6.295,
          6.856,
          6.317,
          8.407,
          9.535,
          6.257,
          7.326,
          6.221,
          6.321,
          6.644,
          8.028,
          9.848,
          7.376,
          7.223,
          9.855,
          8.102,
          7.7,
          7.039,
          5.954,
          6.679,
          11.055,
          5.874,
          9.712,
          8.834,
          8.914,
          8.594,
          8.973,
          6.356,
          8.278,
          7.189,
          7.005,
          8.274,
          8.603,
          8.629,
          7.021,
          10.074,
          9.485,
          8.814,
          9.542,
          11.809,
          10.5,
          8.438,
          6.657,
          10.991,
          8.14,
          10.389,
          9.886,
          10.489,
          7.19,
          5.878,
          5.742,
          5.701,
          5.762,
          6.683,
          6.8,
          8.194,
          8.198,
          13.547,
          9.935,
          8.264,
          10.148,
          5.34,
          12.047,
          7.151,
          8.664,
          7.744,
          9.34,
          8.422,
          10.113,
          10.55,
          5.872,
          4.75,
          11.718,
          17.025,
          6.865,
          7.136,
          11.452,
          6.545,
          8.433,
          5.029,
          4.608,
          7.655,
          5.852,
          6.766,
          8.819,
          9.006,
          8.669,
          6.902,
          7.63,
          8.045,
          6.34,
          8.238,
          10.918,
          11.849,
          10.09,
          12.128,
          11.074,
          4.645,
          7.935,
          6.782,
          5.824,
          12.414,
          7.273,
          8.992,
          9.316,
          5.163,
          6.921,
          8.981,
          9.392,
          8.034,
          9.545,
          12.174,
          3.946,
          10.477,
          7.468,
          8.82,
          7.05,
          7.678,
          7.559,
          9.549,
          7.908,
          6.935,
          10.105,
          7.889,
          13.437,
          9.298,
          11.675,
          8.902,
          7.377,
          7.576,
          10.994,
          9.294,
          8.573,
          10.928,
          8.119,
          6.552,
          8.404,
          10.589,
          9.432,
          13.461,
          8.923,
          6.908,
          9.101,
          8.803,
          10.324,
          15.327,
          9.502,
          11.142,
          8.204,
          11.594,
          8.087,
          7.901,
          6.005,
          9.762,
          6.778,
          5.251,
          12.651,
          4.649,
          7.197,
          4.481,
          10.42,
          6.567,
          6.229,
          6.776,
          6.257,
          6.553,
          6.635,
          6.385,
          8.132,
          6.616,
          7.969,
          11.17,
          7.154,
          7.58,
          6.713,
          8.816,
          11.752,
          7.866,
          9.841,
          6.88,
          9.082,
          7.008,
          8.255,
          8.301,
          7.87,
          8.545,
          12.88,
          8.541,
          10.642,
          7.27,
          10.838,
          10.343,
          17.457,
          8.735,
          6.147,
          11.402,
          6.221,
          5.671,
          8.536,
          9.355,
          10.475,
          11.647,
          10.113,
          11.273,
          8.01,
          9.256,
          7.884,
          10.783,
          9.401,
          8.24,
          9.257,
          9.199,
          8.402,
          8.621,
          8.723,
          8.728,
          8.928,
          8.829,
          9.56,
          10.449,
          8.241,
          8.313,
          10.107,
          13.662,
          8.604,
          9.972,
          13.334,
          7.059,
          12.718,
          16.94,
          7.789,
          9.402,
          10.906,
          10.48,
          10.49,
          8.243,
          11.006,
          14.071,
          6.343,
          28.65,
          8.914,
          6.527,
          9.557,
          6.248,
          11.392,
          11.497,
          10.184,
          9.713,
          8.433,
          10.083,
          11.196,
          15.044,
          10.295,
          6.541,
          11.547,
          9.384,
          24.675,
          16.222,
          13.511,
          12.344,
          16.552,
          15.854,
          8.485,
          13.362,
          5.881,
          14.309,
          8.072,
          13.75,
          7.588,
          6.992,
          10.973,
          10.67,
          7.862,
          9.275,
          10.138,
          13.062,
          12.436,
          8.839,
          10.548,
          10.764,
          5.402,
          13.888,
          9.717,
          7.089,
          10.356,
          8.208,
          15.333,
          6.1,
          11.381,
          8.197,
          15.248,
          8.319,
          9.496,
          8.773,
          17.154,
          12.211,
          6.631,
          7.449,
          11.695,
          12.21,
          10.913,
          9.671,
          8.955,
          11.219,
          10.561,
          9.123,
          10.818,
          10.097,
          4.017,
          14.66,
          7.029,
          12.598,
          7.553,
          6.909,
          6.354,
          13.166,
          12.123,
          14.916,
          12.586,
          12.068,
          10.025,
          12.332,
          9.005,
          8.645,
          8.536,
          8.767,
          11.202,
          9.641,
          11.348,
          9.636,
          9.386,
          10.883,
          10.125,
          12.667,
          8.888,
          9.378,
          9.139,
          8.127,
          7.79,
          10.374,
          9.751,
          8.999,
          9.112,
          8.833,
          8.731,
          8.331,
          11.254,
          8.876,
          9.76,
          9.412,
          9.364,
          9.95,
          12.021,
          9.634,
          9.413,
          7.188,
          5.845,
          14.341,
          10.97,
          7.865,
          10.355,
          14.484,
          7.538,
          11.174,
          6.191,
          10.158,
          5.629,
          14.716,
          17.336,
          8.091,
          11.114,
          9.756,
          9.624,
          7.538,
          10.936,
          7.767,
          8.04,
          9.058,
          8.789,
          8.931,
          10.934,
          7.838,
          9.698,
          8.215,
          8.794,
          8.736,
          9.206,
          9.01,
          9.533,
          7.985,
          11.222,
          7.754,
          7.058,
          9.533,
          9.571,
          5.978,
          11.13,
          14.952,
          8.943,
          10.205,
          8.147,
          9.573,
          9.639,
          8.689,
          11.549,
          9.831,
          7.969,
          9.76,
          8.529,
          6.787,
          24.871,
          13.319,
          7.652,
          10.171,
          6.231,
          6.575,
          14.901,
          12.995,
          10.76,
          38.734,
          16.882,
          19.622,
          10.967,
          11.409,
          8.835,
          29.646,
          11.446,
          19.716,
          10.224,
          10.204,
          11.166,
          12.485,
          12.249,
          12.032,
          17.73,
          10.518,
          20.571,
          17.022,
          10.009,
          11.296,
          25.208,
          10.443,
          17.137,
          10.967,
          10.91,
          30.016,
          7.61,
          14.134,
          11.677,
          12.459,
          10.863,
          13.548,
          9.536,
          7.801,
          10.536,
          11.509,
          13.014,
          12.122,
          30.317,
          18.861,
          25.429,
          19.745,
          29.439,
          17.889,
          18.061,
          16.844,
          15.616,
          23.613,
          18.021,
          19.066,
          16.48,
          39.265,
          12.984,
          60.0,
          24.56,
          24.128,
          18.75,
          49.265,
          32.9,
          11.752,
          25.551,
          22.712,
          15.087,
          14.112,
          27.025,
          16.499,
          9.654,
          60.0,
          20.756,
          13.954,
          23.418,
          22.287,
          17.784,
          9.04,
          24.455,
          25.086,
          12.894,
          49.859,
          19.564,
          35.459,
          31.564,
          32.194,
          39.134,
          19.451,
          22.636,
          8.776,
          13.374,
          48.936,
          15.087,
          60.0,
          60.0,
          60.0,
          9.091,
          60.0,
          60.0,
          60.0,
          9.801,
          27.189,
          16.929,
          27.768,
          23.571,
          23.473,
          60.0,
          43.124,
          14.05,
          38.779,
          32.151,
          22.527,
          26.485,
          14.813,
          25.807,
          43.599,
          20.664,
          29.633,
          27.163,
          60.0,
          35.332,
          60.0,
          20.252,
          60.0,
          21.397,
          18.225,
          54.524,
          14.046,
          23.746,
          28.038,
          23.559,
          20.177,
          17.572,
          60.0,
          47.932,
          17.738,
          56.81,
          15.318,
          50.815,
          38.104,
          25.926,
          43.457,
          39.487,
          19.561,
          15.737,
          25.483,
          21.765,
          17.167,
          60.0,
          18.104,
          48.88,
          60.0,
          60.0,
          42.703,
          31.247,
          33.155,
          23.919,
          59.463,
          14.653,
          13.795,
          38.153,
          60.0,
          11.924,
          26.497,
          17.937,
          60.0,
          16.881,
          40.929,
          30.816,
          29.368,
          43.348,
          31.134,
          7.698,
          13.127,
          23.86,
          60.0,
          60.0,
          47.045,
          15.797,
          34.996,
          15.629,
          42.592,
          35.196,
          37.828,
          17.665,
          25.281,
          15.276,
          14.445,
          14.533,
          13.962,
          8.692,
          19.507,
          41.382,
          27.871,
          20.084,
          20.429,
          16.685,
          18.657,
          22.067,
          43.36,
          13.999,
          60.0,
          27.902,
          12.357,
          24.174,
          42.374,
          42.702,
          60.0,
          32.2,
          26.706,
          12.228,
          26.912,
          17.663,
          24.993,
          22.189,
          11.887,
          17.127,
          59.178,
          11.525,
          18.135,
          46.92,
          19.618,
          10.524,
          52.211,
          15.285,
          15.338,
          16.095,
          19.163,
          20.431,
          14.28,
          17.66,
          31.53,
          16.229,
          23.389,
          19.608,
          24.136,
          24.43,
          18.481,
          19.395,
          18.6,
          25.284,
          21.957,
          25.446,
          17.368,
          60.0,
          24.324,
          31.762,
          27.457,
          38.29,
          31.084,
          45.95,
          23.546,
          34.833,
          29.248,
          43.917,
          42.422,
          40.967,
          28.137,
          43.756,
          42.308,
          45.256,
          38.494,
          37.265,
          31.353,
          27.104,
          27.273,
          36.215,
          23.611,
          60.0,
          60.0,
          60.0,
          60.0,
          60.0,
          60.0,
          60.0,
          60.0,
          60.0,
          60.0,
          60.0,
          60.0,
          60.0,
          60.0,
          50.722,
          36.255,
          26.712,
          44.058,
          43.113,
          60.0,
          60.0,
          52.233,
          60.0,
          57.592,
          59.086,
          60.0,
          60.0,
          35.786,
          60.0,
          60.0,
          60.0,
          60.0,
          60.0,
          60.0,
          60.0,
          60.0,
          60.0,
          60.0,
          60.0,
          60.0,
          60.0,
          60.0,
          60.0,
          60.0,
          60.0,
          60.0,
          60.0,
          60.0,
          60.0,
          60.0,
          60.0,
          60.0,
          60.0,
          60.0,
          60.0,
          60.0,
          60.0,
          60.0,
          60.0,
          60.0,
          60.0,
          60.0,
          60.0,
          60.0,
          60.0,
          60.0,
          60.0,
          60.0,
          60.0,
          60.0,
          60.0,
          60.0,
          60.0,
          60.0,
          60.0,
          60.0,
          60.0,
          60.0,
          60.0,
          60.0,
          60.0,
          60.0,
          60.0,
          60.0,
          60.0,
          60.0,
          60.0,
          60.0,
          60.0,
          60.0,
          60.0,
          60.0,
          60.0,
          60.0,
          60.0,
          60.0,
          60.0,
          60.0,
          60.0,
          60.0,
          60.0,
          60.0,
          60.0,
          60.0,
          60.0,
          60.0,
          60.0,
          60.0,
          60.0,
          60.0,
          60.0,
          60.0,
          60.0,
          60.0,
          60.0,
          60.0,
          60.0,
          60.0,
          60.0,
          60.0,
          60.0,
          60.0,
          60.0,
          60.0,
          60.0,
          60.0,
          60.0,
          60.0,
          60.0,
          60.0,
          60.0,
          60.0,
          60.0,
          60.0,
          60.0,
          60.0,
          60.0,
          60.0,
          60.0,
          60.0,
          60.0,
          60.0,
          60.0,
          60.0,
          60.0,
          60.0,
          60.0,
          60.0,
          60.0,
          60.0,
          60.0,
          60.0,
          60.0,
          60.0,
          60.0,
          60.0,
          60.0,
          60.0,
          60.0,
          60.0,
          60.0,
          60.0,
          60.0,
          60.0,
          60.0,
          60.0,
          60.0,
          60.0,
          60.0,
          60.0,
          60.0,
          60.0,
          60.0,
          60.0,
          60.0,
          60.0,
          60.0,
          60.0,
          60.0,
          60.0,
          60.0,
          60.0,
          60.0,
          60.0,
          60.0,
          55.015,
          43.325,
          30.762,
          29.402,
          35.054,
          34.927,
          27.969,
          30.831,
          28.38,
          37.174,
          23.182,
          31.351,
          37.423,
          28.285,
          38.379,
          19.59,
          21.612,
          29.504,
          38.006,
          31.084,
          31.088,
          38.755,
          32.872,
          32.469,
          26.954,
          32.774,
          40.763,
          39.591,
          36.867,
          37.177,
          30.81,
          36.547,
          38.951,
          34.453,
          33.089,
          35.339,
          43.626,
          48.465,
          39.681,
          50.591,
          40.105,
          35.798,
          41.585,
          50.044,
          47.265,
          33.97,
          35.641,
          49.565,
          26.045,
          39.273,
          37.054,
          58.099,
          46.473,
          58.052,
          46.425,
          45.233,
          52.086,
          44.667,
          41.851,
          51.894,
          47.644,
          59.771,
          39.883,
          45.268,
          27.485,
          28.379,
          27.986,
          33.46,
          48.822,
          56.068,
          51.677,
          52.579,
          52.727,
          60.0,
          60.0,
          27.715,
          55.949,
          49.205,
          46.612,
          60.0,
          56.849,
          60.0,
          60.0,
          49.135,
          47.71,
          45.542,
          41.414,
          56.069,
          32.974,
          60.0,
          60.0,
          38.167,
          48.13,
          60.0,
          54.587,
          42.618,
          42.314,
          45.482,
          51.008,
          45.387,
          52.255,
          59.4,
          59.201,
          60.0,
          46.307,
          47.34,
          56.649,
          60.0,
          50.564,
          53.845,
          60.0,
          60.0,
          60.0,
          48.285,
          60.0,
          43.893,
          44.935,
          60.0,
          60.0,
          60.0,
          60.0,
          60.0,
          60.0,
          60.0,
          60.0,
          60.0,
          60.0,
          60.0,
          60.0,
          60.0,
          60.0,
          60.0,
          60.0,
          60.0,
          60.0,
          60.0,
          60.0,
          60.0,
          60.0,
          60.0,
          60.0,
          60.0,
          60.0,
          60.0,
          60.0,
          60.0,
          60.0,
          60.0,
          60.0,
          60.0,
          60.0,
          60.0,
          60.0,
          60.0,
          60.0,
          60.0,
          60.0,
          60.0,
          60.0,
          60.0,
          60.0,
          60.0,
          60.0,
          60.0,
          60.0,
          60.0,
          60.0,
          60.0,
          60.0,
          60.0,
          60.0,
          60.0,
          60.0,
          60.0,
          60.0,
          60.0,
          60.0,
          60.0,
          60.0,
          60.0,
          60.0,
          60.0,
          60.0,
          60.0,
          60.0,
          60.0,
          60.0,
          60.0,
          60.0,
          60.0,
          60.0,
          60.0,
          60.0,
          60.0,
          60.0,
          60.0,
          60.0,
          60.0,
          60.0,
          60.0,
          60.0,
          60.0,
          60.0,
          60.0,
          60.0,
          60.0,
          60.0,
          60.0,
          60.0,
          60.0,
          60.0,
          60.0,
          60.0,
          60.0,
          60.0,
          60.0,
          60.0,
          60.0,
          60.0,
          60.0,
          60.0,
          60.0,
          60.0,
          60.0,
          60.0,
          60.0,
          60.0,
          60.0,
          60.0,
          60.0,
          60.0,
          60.0,
          60.0,
          60.0,
          60.0,
          60.0,
          60.0,
          60.0,
          60.0,
          60.0,
          60.0,
          60.0,
          60.0,
          60.0,
          60.0,
          60.0,
          60.0,
          60.0,
          60.0,
          60.0,
          60.0,
          60.0,
          60.0,
          60.0,
          60.0,
          60.0,
          60.0,
          60.0,
          60.0,
          60.0,
          60.0,
          60.0,
          60.0,
          60.0,
          60.0,
          60.0,
          60.0,
          60.0,
          60.0,
          60.0,
          60.0,
          60.0,
          60.0,
          60.0,
          60.0,
          60.0,
          60.0,
          60.0,
          60.0,
          60.0,
          60.0,
          60.0,
          60.0,
          60.0,
          60.0,
          60.0,
          60.0,
          60.0,
          60.0,
          60.0,
          60.0,
          60.0,
          60.0,
          60.0,
          60.0,
          60.0,
          60.0,
          60.0,
          60.0,
          60.0,
          60.0,
          60.0,
          60.0,
          60.0,
          60.0,
          60.0,
          60.0,
          60.0,
          60.0,
          60.0,
          60.0,
          60.0,
          60.0,
          60.0,
          60.0,
          60.0,
          60.0,
          60.0,
          60.0,
          60.0,
          60.0,
          60.0,
          60.0,
          60.0,
          60.0,
          60.0,
          60.0,
          60.0,
          60.0,
          60.0,
          60.0,
          60.0,
          60.0,
          60.0,
          60.0,
          60.0,
          60.0,
          60.0,
          60.0,
          60.0,
          60.0,
          60.0,
          60.0,
          60.0,
          60.0,
          60.0,
          60.0,
          60.0,
          60.0,
          60.0,
          60.0,
          60.0,
          60.0,
          60.0,
          60.0,
          60.0,
          60.0,
          60.0,
          60.0,
          60.0,
          60.0,
          60.0,
          60.0,
          60.0,
          60.0,
          60.0,
          60.0,
          60.0,
          60.0,
          60.0,
          60.0,
          60.0,
          60.0,
          60.0,
          60.0,
          60.0,
          60.0,
          60.0,
          60.0,
          60.0,
          60.0,
          60.0,
          60.0,
          60.0,
          60.0,
          60.0,
          60.0,
          60.0,
          60.0,
          60.0,
          60.0,
          60.0,
          60.0,
          60.0,
          60.0,
          60.0,
          60.0
        ],
        "ms1_ret": [
          0.0028141846,
          0.0112932,
          0.018116334,
          0.025374499,
          0.031722568,
          0.037751769,
          0.04377665,
          0.048972435,
          0.054372469,
          0.061039268,
          0.068051615,
          0.074393299,
          0.080730799,
          0.087070385,
          0.093409966,
          0.0997454,
          0.10613287,
          0.11246417,
          0.1180308,
          0.12435178,
          0.13120188,
          0.13852252,
          0.14417682,
          0.15166628,
          0.15801217,
          0.16404343,
          0.1691809,
          0.17879548,
          0.18513923,
          0.1903371,
          0.19587257,
          0.20189557,
          0.20842063,
          0.2148039,
          0.22234133,
          0.22870804,
          0.23421022,
          0.24061217,
          0.24673303,
          0.2529831,
          0.25983927,
          0.26661217,
          0.27294968,
          0.27933932,
          0.2856789,
          0.29108735,
          0.29724562,
          0.30890605,
          0.31503103,
          0.3216165,
          0.32851855,
          0.3348706,
          0.34120395,
          0.34755398,
          0.35388313,
          0.35941435,
          0.36637899,
          0.37271858,
          0.37906025,
          0.38490817,
          0.39306643,
          0.40058318,
          0.40692487,
          0.41294982,
          0.41897507,
          0.4249978,
          0.43102078,
          0.43704363,
          0.44306879,
          0.44909777,
          0.45512083,
          0.46114159,
          0.46716248,
          0.47318322,
          0.47920407,
          0.4852251,
          0.49124579,
          0.49726673,
          0.5032895,
          0.50931045,
          0.51533125,
          0.52135208,
          0.52737303,
          0.53339374,
          0.5394145,
          0.54543548,
          0.55145835,
          0.55734802,
          0.56261872,
          0.56782087,
          0.57296247,
          0.57822088,
          0.58352917,
          0.59008129,
          0.59638337,
          0.6027834,
          0.60891045,
          0.62196262,
          0.62853973,
          0.63565838,
          0.64207713,
          0.64835018,
          0.65471468,
          0.66125218,
          0.66760008,
          0.67394385,
          0.6803001,
          0.68663763,
          0.69301898,
          0.70092305,
          0.70728152,
          0.7146564,
          0.72100019,
          0.72835017,
          0.73469397,
          0.740719,
          0.74674824,
          0.75277729,
          0.7588023,
          0.76482938,
          0.77085665,
          0.77688144,
          0.78290645,
          0.78893574,
          0.79497332,
          0.80100022,
          0.8070253,
          0.81304828,
          0.8190753,
          0.8251065,
          0.83113569,
          0.8371608,
          0.84318364,
          0.84920863,
          0.85523577,
          0.86125665,
          0.86727964,
          0.87330027,
          0.87932325,
          0.88534413,
          0.89136487,
          0.89738583,
          0.90340663,
          0.90942748,
          0.91545048,
          0.92147328,
          0.92749423,
          0.93351712,
          0.9395378,
          0.9455588,
          0.95157967,
          0.95760262,
          0.96363157,
          0.96965872,
          0.97567967,
          0.98170057,
          0.98772127,
          0.9937421,
          0.99976298,
          1.0057859,
          1.0118067,
          1.0178276,
          1.0238505,
          1.0298713,
          1.0358922,
          1.0432046,
          1.0495442,
          1.0555672,
          1.0615923,
          1.0676276,
          1.0736589,
          1.0796819,
          1.0857067,
          1.0917359,
          1.0977609,
          1.1037838,
          1.1098109,
          1.1158381,
          1.1218651,
          1.1278882,
          1.133913,
          1.1399359,
          1.145963,
          1.1519881,
          1.1580111,
          1.164036,
          1.1700611,
          1.1760881,
          1.1821132,
          1.1881381,
          1.1941611,
          1.200186,
          1.2062132,
          1.2122381,
          1.2182611,
          1.2242902,
          1.2303256,
          1.2363548,
          1.2423778,
          1.2484007,
          1.2544277,
          1.2604527,
          1.2664779,
          1.2725008,
          1.2785236,
          1.2845466,
          1.2905674,
          1.2965882,
          1.302609,
          1.30863,
          1.314653,
          1.3206737,
          1.3266944,
          1.3327174,
          1.3387384,
          1.3447591,
          1.3507779,
          1.3568048,
          1.3628279,
          1.3688486,
          1.3748716,
          1.3808924,
          1.3869154,
          1.3929361,
          1.3989571,
          1.4049924,
          1.4110176,
          1.418332,
          1.4246655,
          1.4306841,
          1.4367071,
          1.44273,
          1.4487508,
          1.4547696,
          1.4607926,
          1.4668134,
          1.4728341,
          1.4788572,
          1.48488,
          1.4909052,
          1.496932,
          1.502953,
          1.5089717,
          1.5149967,
          1.5210238,
          1.5270488,
          1.5330697,
          1.5390926,
          1.5451155,
          1.5511364,
          1.5571572,
          1.5631801,
          1.569201,
          1.5752218,
          1.5812449,
          1.5872676,
          1.5932905,
          1.5993114,
          1.6053386,
          1.6113573,
          1.6173801,
          1.623403,
          1.6294239,
          1.6354449,
          1.6414719,
          1.6474949,
          1.6535177,
          1.6595384,
          1.6655573,
          1.6715783,
          1.677599,
          1.6836197,
          1.6896406,
          1.6956595,
          1.7016824,
          1.7077094,
          1.7137365,
          1.7197573,
          1.7257783,
          1.731799,
          1.7378199,
          1.7438449,
          1.749872,
          1.7558928,
          1.7619158,
          1.7679366,
          1.7739574,
          1.7799802,
          1.7860054,
          1.7920325,
          1.7980553,
          1.8040782,
          1.8101033,
          1.8161262,
          1.8221555,
          1.8281824,
          1.8342075,
          1.8402325,
          1.8462574,
          1.8522804,
          1.8583076,
          1.8643304,
          1.8703574,
          1.8763866,
          1.8824138,
          1.8884409,
          1.8944659,
          1.9004951,
          1.906518,
          1.912543,
          1.9185679,
          1.924593,
          1.9306181,
          1.9366472,
          1.9426701,
          1.9486931,
          1.9547181,
          1.960741,
          1.96677,
          1.9727909,
          1.9788119,
          1.9848325,
          1.9908534,
          1.9968742,
          2.0028972,
          2.0089222,
          2.0149472,
          2.020966,
          2.0269889,
          2.0330117,
          2.039041,
          2.0450701,
          2.0510974,
          2.0571222,
          2.0631451,
          2.0691701,
          2.0751973,
          2.0812244,
          2.0872535,
          2.0932806,
          2.0993056,
          2.1053306,
          2.1113535,
          2.1173787,
          2.1234035,
          2.1294328,
          2.1354557,
          2.1414766,
          2.1474973,
          2.1535223,
          2.1595452,
          2.1655683,
          2.1715911,
          2.1776141,
          2.1836432,
          2.1896744,
          2.1957015,
          2.2017307,
          2.2077558,
          2.2137869,
          2.219812,
          2.2258349,
          2.2318559,
          2.2378765,
          2.2439015,
          2.2499245,
          2.2559517,
          2.2619807,
          2.2680037,
          2.2740266,
          2.2800496,
          2.2860745,
          2.2920975,
          2.2981184,
          2.3041413,
          2.310162,
          2.3161829,
          2.3222038,
          2.3282247,
          2.3342455,
          2.3402683,
          2.3462913,
          2.3523143,
          2.3583371,
          2.364358,
          2.3703788,
          2.3763997,
          2.3824308,
          2.3884539,
          2.394481,
          2.4005122,
          2.4065391,
          2.4125601,
          2.418581,
          2.4246082,
          2.4306267,
          2.4366496,
          2.4426769,
          2.4486977,
          2.4547206,
          2.4607456,
          2.4667706,
          2.4727957,
          2.4788185,
          2.4848456,
          2.4908706,
          2.4968913,
          2.5029123,
          2.5089415,
          2.5149624,
          2.5209894,
          2.5270184,
          2.5330414,
          2.5390664,
          2.5450935,
          2.5511144,
          2.5571373,
          2.5631643,
          2.5691873,
          2.5752081,
          2.5812312,
          2.5872539,
          2.5932748,
          2.5992935,
          2.6053166,
          2.6113394,
          2.6173602,
          2.623381,
          2.6294019,
          2.635425,
          2.6414457,
          2.6474666,
          2.6534873,
          2.6595167,
          2.6655374,
          2.6715604,
          2.6775811,
          2.6836019,
          2.6896249,
          2.69565,
          2.7016728,
          2.7076957,
          2.7137165,
          2.7197374,
          2.7257645,
          2.7317999,
          2.7378229,
          2.7438478,
          2.7498729,
          2.7558979,
          2.761923,
          2.7679521,
          2.7739771,
          2.7799999,
          2.7860251,
          2.7920479,
          2.7980752,
          2.8040979,
          2.8101209,
          2.8161251,
          2.8221543,
          2.8281792,
          2.8342085,
          2.8402397,
          2.8462023,
          2.8521751,
          2.8580376,
          2.8639313,
          2.8697189,
          2.8754669,
          2.8811604,
          2.8903458,
          2.8965583,
          2.9035854,
          2.909825,
          2.9161938,
          2.9225084,
          2.9288855,
          2.9353021,
          2.9418064,
          2.9481334,
          2.9544772,
          2.9739419,
          2.9935522,
          3.0032272,
          3.011421,
          3.0177627,
          3.0237856,
          3.0298191,
          3.0358481,
          3.0418774,
          3.0478982,
          3.053919,
          3.0599397,
          3.0659607,
          3.0719627,
          3.0779858,
          3.0840085,
          3.0899419,
          3.0959711,
          3.101992,
          3.1080148,
          3.1140356,
          3.1200565,
          3.1260795,
          3.1320982,
          3.1381212,
          3.1441421,
          3.1501607,
          3.1561816,
          3.1622045,
          3.1682254,
          3.1742482,
          3.180269,
          3.1862878,
          3.1923108,
          3.1983317,
          3.2043545,
          3.2103754,
          3.2163964,
          3.2224191,
          3.2284379,
          3.2344587,
          3.2404796,
          3.2465046,
          3.2525234,
          3.2585484,
          3.2645774,
          3.2705983,
          3.2766213,
          3.2826423,
          3.2886631,
          3.2946859,
          3.3007046,
          3.3067276,
          3.3127505,
          3.3187713,
          3.3247922,
          3.330813,
          3.3368339,
          3.3428568,
          3.3488777,
          3.3549006,
          3.3609256,
          3.3669484,
          3.3729756,
          3.3790048,
          3.385034,
          3.391063,
          3.3970902,
          3.4031131,
          3.4091423,
          3.4151632,
          3.421186,
          3.427209,
          3.433236,
          3.4392672,
          3.4452923,
          3.4513153,
          3.4573381,
          3.4633631,
          3.4693861,
          3.475407,
          3.4814277,
          3.4874506,
          3.4934715,
          3.4994945,
          3.5055173,
          3.5115382,
          3.5175653,
          3.5235904,
          3.5296194,
          3.5356424,
          3.5416612,
          3.5476819,
          3.5537028,
          3.5597258,
          3.5657467,
          3.5717736,
          3.5777944,
          3.5838153,
          3.5898342,
          3.595857,
          3.60188,
          3.607909,
          3.6139384,
          3.6199632,
          3.6259841,
          3.6320049,
          3.6380237,
          3.6440444,
          3.6500674,
          3.6560883,
          3.6621113,
          3.6681342,
          3.674157,
          3.6801779,
          3.6861987,
          3.6922196,
          3.6982425,
          3.7042634,
          3.7102862,
          3.7163092,
          3.7223321,
          3.7283552,
          3.7343758,
          3.7403988,
          3.7464196,
          3.7524406,
          3.7584633,
          3.7644841,
          3.7705051,
          3.7765259,
          3.7825467,
          3.7885718,
          3.7945926,
          3.8006196,
          3.8066468,
          3.8126676,
          3.8186886,
          3.8247093,
          3.8307321,
          3.8367551,
          3.8427761,
          3.8487989,
          3.8548198,
          3.8608447,
          3.8668676,
          3.8728928,
          3.8789177,
          3.8849428,
          3.8909718,
          3.8969969,
          3.9030219,
          3.9090448,
          3.9150657,
          3.9210884,
          3.9271094,
          3.9331303,
          3.9391531,
          3.9451739,
          3.9511948,
          3.9572177,
          3.9632429,
          3.9692719,
          3.975297,
          3.9813198,
          3.9873407,
          3.9933615,
          3.9993886,
          4.0054116,
          4.0114366,
          4.0174615,
          4.0234844,
          4.0295074,
          4.0355346,
          4.0415636,
          4.0475929,
          4.0536221,
          4.059645,
          4.065674,
          4.0717013,
          4.0777242,
          4.0837471,
          4.089772,
          4.095795,
          4.1018201,
          4.1078491,
          4.1138763,
          4.1198992,
          4.1257534,
          4.1317492,
          4.1377471,
          4.1437742,
          4.1495868,
          4.155543,
          4.1614388,
          4.167293,
          4.1731576,
          4.1791868,
          4.1852116,
          4.1912367,
          4.1972535,
          4.2032826,
          4.2092825,
          4.2153138,
          4.2213389,
          4.2316638,
          4.2379806,
          4.2439325,
          4.249891,
          4.2558389,
          4.2617702,
          4.2677201,
          4.2737201,
          4.2795785,
          4.2853431,
          4.2913202,
          4.2972367,
          4.3031827,
          4.3092056,
          4.3151098,
          4.3210804,
          4.3270868,
          4.3331119,
          4.3390245,
          4.3450474,
          4.351041,
          4.3570098,
          4.3630328,
          4.3690535,
          4.3750744,
          4.3810952,
          4.3870807,
          4.3931037,
          4.3991244,
          4.4051432,
          4.4111619,
          4.4171847,
          4.4232078,
          4.4292265,
          4.4352371,
          4.4412597,
          4.4471994,
          4.4531994,
          4.4591642,
          4.4651452,
          4.4711682,
          4.477189,
          4.4832121,
          4.4892203,
          4.4952412,
          4.5012619,
          4.5072829,
          4.5133078,
          4.5193308,
          4.5253536,
          4.5313808,
          4.5374036,
          4.5434225,
          4.5494455,
          4.5554663,
          4.5614891,
          4.5675099,
          4.5735309,
          4.5795538,
          4.5855746,
          4.5915954,
          4.5976163,
          4.6036371,
          4.6096599,
          4.6156809,
          4.6217017,
          4.6277247,
          4.6337454,
          4.6397663,
          4.6457873,
          4.6518079,
          4.6578288,
          4.6638517,
          4.6698727,
          4.6758954,
          4.6819164,
          4.6879372,
          4.6952621,
          4.7016018,
          4.7076248,
          4.7135892,
          4.7196122,
          4.7255581,
          4.7315497,
          4.7389601,
          4.745383,
          4.7517122,
          4.758083,
          4.7642955,
          4.7706622,
          4.7769747,
          4.7833497,
          4.7897101,
          4.7960289,
          4.802431,
          4.8087289,
          4.8151581,
          4.8214768,
          4.8278289,
          4.8341664,
          4.8404997,
          4.8468414,
          4.853181,
          4.8594977,
          4.8657935,
          4.8721894,
          4.878479,
          4.8848602,
          4.8911039,
          4.8975185,
          4.9038727,
          4.9102144,
          4.916554,
          4.9228894,
          4.929229,
          4.9355686,
          4.9419082,
          4.9482478,
          4.9545561,
          4.9609186,
          4.9672415,
          4.9735999,
          4.9799311,
          4.9862749,
          4.9925519,
          4.9988332,
          5.0052624,
          5.0114313,
          5.0178582,
          5.0242812,
          5.0305249,
          5.0368958,
          5.0441853,
          5.0505521,
          5.0565729,
          5.0625958,
          5.0685771,
          5.0745709,
          5.0805791,
          5.0866021,
          5.092623,
          5.0986438,
          5.1046625,
          5.1106833,
          5.1166355,
          5.1225627,
          5.1285689,
          5.1345168,
          5.1405292,
          5.1465397,
          5.1524772,
          5.1584583,
          5.1644792,
          5.1703939,
          5.1762793,
          5.182144,
          5.188025,
          5.1938709,
          5.1996855,
          5.2068605,
          5.2133376,
          5.2196126,
          5.2259751,
          5.2324064,
          5.2387043,
          5.244923,
          5.2514147,
          5.2576147,
          5.2639772,
          5.2704272,
          5.2766335,
          5.2831002,
          5.2894085,
          5.2957293,
          5.3019481,
          5.3084835,
          5.3148043,
          5.3211168,
          5.3274293,
          5.3337898,
          5.3400898,
          5.346469,
          5.3527544,
          5.359094,
          5.3655023,
          5.3718544,
          5.3792961,
          5.3856669,
          5.3916483,
          5.3976754,
          5.4036462,
          5.4096066,
          5.4155879,
          5.421542,
          5.4274962,
          5.4348024,
          5.4411482,
          5.4471357,
          5.4531087,
          5.4591004,
          5.4650567,
          5.4710274,
          5.4769796,
          5.4829192,
          5.4889005,
          5.4948775,
          5.5008421,
          5.5067796,
          5.5128005,
          5.5188046,
          5.5248254,
          5.5308483,
          5.5367859,
          5.5427713,
          5.5486734,
          5.5545505,
          5.5604713,
          5.5676942,
          5.5740254,
          5.5803837,
          5.5867317,
          5.5930358,
          5.599365,
          5.6057922,
          5.61204,
          5.6183858,
          5.6247817,
          5.6310629,
          5.6374213,
          5.6437276,
          5.6501005,
          5.6564692,
          5.6628172,
          5.6691463,
          5.6754818,
          5.6818713,
          5.6881422,
          5.6944713,
          5.7008985,
          5.7072382,
          5.7146839,
          5.7210817,
          5.7274068,
          5.7336901,
          5.7399672,
          5.7463026,
          5.7526256,
          5.7589964,
          5.7653276,
          5.7716861,
          5.7790693,
          5.7854402,
          5.7917693,
          5.7981422,
          5.8044548,
          5.8109069,
          5.8172902,
          5.8235152,
          5.8298569,
          5.8361986,
          5.8424944,
          5.8488611,
          5.8551902,
          5.861432,
          5.8677633,
          5.8742278,
          5.8805194,
          5.8868632,
          5.893184,
          5.899632,
          5.9059132,
          5.9122528,
          5.9185777999999996,
          5.9247529,
          5.9311862,
          5.9376799,
          5.9438071,
          5.9501133,
          5.9565612,
          5.9628841,
          5.9691945,
          5.9755278,
          5.9818945,
          5.9882591,
          5.9946487,
          6.0009425,
          6.0072696,
          6.0146071,
          6.0208071,
          6.0267301,
          6.0326323,
          6.0385404,
          6.0445467,
          6.0505593,
          6.0577821,
          6.06408,
          6.0703904,
          6.0768175,
          6.083105,
          6.0895426,
          6.0958571,
          6.1022093,
          6.1085571,
          6.1149342,
          6.121205,
          6.1274489,
          6.1339322,
          6.1413697,
          6.1476344,
          6.1535489,
          6.1594219,
          6.1653135,
          6.171224,
          6.1771677,
          6.1831677,
          6.1891137,
          6.1951157,
          6.2011386,
          6.2071323,
          6.2131532,
          6.2191762,
          6.2251323,
          6.2311218,
          6.2371449,
          6.2431116,
          6.249095,
          6.2551177,
          6.2610157,
          6.2670365,
          6.2730012,
          6.2787927,
          6.2846698,
          6.2905552,
          6.29652,
          6.3023428,
          6.3083136,
          6.3143344,
          6.3202492,
          6.3261345,
          6.3320386,
          6.3380011,
          6.3439637,
          6.3498991,
          6.3558784,
          6.3619011,
          6.367799,
          6.3737472,
          6.3796929,
          6.3856492,
          6.391672,
          6.3988574,
          6.4052428,
          6.4116116,
          6.4178949,
          6.4242637,
          6.4305991,
          6.4369283,
          6.4433137,
          6.4496742,
          6.4560471,
          6.462343,
          6.4686846,
          6.4749533,
          6.4813804,
          6.4876888,
          6.4940721,
          6.5003679,
          6.5066783,
          6.5129721,
          6.5193575,
          6.5257492,
          6.5320471,
          6.5384409,
          6.5447263,
          6.5511388,
          6.5575534,
          6.5638472,
          6.5702805,
          6.5765284,
          6.5828743,
          6.5891659,
          6.5954992,
          6.6019118,
          6.6082472,
          6.614618,
          6.6208868,
          6.6272264,
          6.6335389,
          6.6399118,
          6.6462076,
          6.6525972,
          6.6589618,
          6.6653868,
          6.6716993,
          6.6780472,
          6.6843681,
          6.6906223,
          6.6970306,
          6.7034348,
          6.7096994,
          6.716139,
          6.7226119,
          6.7289245,
          6.7360932,
          6.7425057,
          6.7488598,
          6.7552411,
          6.761564,
          6.767939,
          6.7742265,
          6.7806182,
          6.7878369,
          6.7942078,
          6.8006349,
          6.8069286,
          6.8132182,
          6.8195787,
          6.825862,
          6.832262,
          6.8385869,
          6.8449745,
          6.8513078,
          6.8576432,
          6.864012,
          6.870385,
          6.8766808,
          6.8830224,
          6.8892787,
          6.8957579,
          6.9020058,
          6.9084808,
          6.9146537,
          6.9210308,
          6.9274245,
          6.9337662,
          6.9399622,
          6.9463871,
          6.9527621,
          6.9591517,
          6.9653164,
          6.971735,
          6.9781225,
          6.984408,
          6.9907476,
          6.9971955,
          7.003483,
          7.0098101,
          7.0161643,
          7.0224747,
          7.0289601,
          7.0352642,
          7.0415831,
          7.0479082,
          7.0537728,
          7.059752,
          7.0657018,
          7.0716415,
          7.078856,
          7.0852893,
          7.0916019,
          7.0979185,
          7.1042727,
          7.1106144,
          7.1169123,
          7.123281,
          7.1295706,
          7.1359748,
          7.1423622,
          7.1486644,
          7.1549062,
          7.1614331,
          7.1676331,
          7.1739354,
          7.181281,
          7.1877227,
          7.1941144,
          7.2003561,
          7.2068082,
          7.2130603,
          7.219502,
          7.2258374,
          7.2320436,
          7.2384311,
          7.244652,
          7.2510603,
          7.2582728,
          7.2646603,
          7.2710228,
          7.2772104,
          7.2836145,
          7.290027,
          7.2964187,
          7.3027604,
          7.309077,
          7.3154249,
          7.3217354,
          7.3280812,
          7.3344125,
          7.3407812,
          7.3470187,
          7.3533812,
          7.359825,
          7.3661688,
          7.3725042,
          7.3788334,
          7.3851438,
          7.3914354,
          7.3978125,
          7.4040542,
          7.4105021,
          7.4168438,
          7.4231751,
          7.4295042,
          7.4358209,
          7.4422063,
          7.4485563,
          7.4548646,
          7.4611709,
          7.467623,
          7.4739626,
          7.4802522,
          7.4865293,
          7.4928626,
          7.4992647,
          7.505646,
          7.511898,
          7.5183085,
          7.5246501,
          7.5309626,
          7.5372773,
          7.5436918,
          7.5500127,
          7.5564023,
          7.5626731,
          7.5690231,
          7.5753501,
          7.5816689,
          7.5879606,
          7.5943877,
          7.6006856,
          7.6070315,
          7.6142377,
          7.620546,
          7.6269752,
          7.6332711,
          7.6396315,
          7.6457461,
          7.6521898,
          7.6593233,
          7.6656252,
          7.6720377,
          7.6783752,
          7.6846919,
          7.6910461,
          7.6975128,
          7.7038691,
          7.7102024,
          7.7165086,
          7.7227774,
          7.7291461,
          7.7354628,
          7.7417774,
          7.7481691,
          7.754542,
          7.7608379,
          7.7671774,
          7.773517,
          7.7798566,
          7.7863191,
          7.7926045,
          7.7989129,
          7.8052858,
          7.81159,
          7.8179712,
          7.8242192,
          7.8306004,
          7.8369546,
          7.8432963,
          7.8497255,
          7.8559879,
          7.8623317,
          7.8687213,
          7.8750797,
          7.881388,
          7.8877755,
          7.894138,
          7.9004755,
          7.906813,
          7.9130651,
          7.9194984,
          7.9258359,
          7.9321776,
          7.9384942,
          7.9447901,
          7.9511005,
          7.957386,
          7.963836,
          7.970161,
          7.9764922,
          7.9828714,
          7.989136,
          7.9954547,
          8.001811,
          8.0081193,
          8.0144298,
          8.0207964,
          8.0271777,
          8.0335756,
          8.0399048,
          8.0462569,
          8.0525715,
          8.0588881,
          8.065236,
          8.0715569,
          8.0779131,
          8.0843007,
          8.0905882,
          8.0969675,
          8.104309,
          8.1107215,
          8.1170486,
          8.1234049,
          8.129609,
          8.1360632,
          8.1423861,
          8.1487736,
          8.1551444,
          8.1614049,
          8.1677444,
          8.1740215,
          8.1804299,
          8.1867341,
          8.1931216,
          8.1994737,
          8.205807,
          8.212084,
          8.2185028,
          8.2248403,
          8.2311799,
          8.2375716,
          8.2439321,
          8.2502258,
          8.2565425,
          8.2629675,
          8.2694696,
          8.2757945,
          8.2819633,
          8.2883279,
          8.2947175,
          8.3011446,
          8.30748,
          8.3138217,
          8.3201405,
          8.3264092,
          8.3328113,
          8.3391738,
          8.3455134,
          8.3518509,
          8.3581863,
          8.3645259,
          8.370828,
          8.3771863,
          8.3834363,
          8.389853,
          8.3960468,
          8.4025197,
          8.4088739,
          8.4152134,
          8.4215364,
          8.4278906,
          8.4342301,
          8.4405135,
          8.4468655,
          8.4532364,
          8.459601,
          8.4659156,
          8.4722239,
          8.4785385,
          8.4848823,
          8.4913177,
          8.497601,
          8.5039385,
          8.5102593,
          8.5166531,
          8.5230406,
          8.5293219,
          8.5357573,
          8.5420948,
          8.5484323,
          8.5547636,
          8.5610469,
          8.5674032,
          8.5737303,
          8.5801157,
          8.5863615,
          8.5928073,
          8.5991365,
          8.605374,
          8.6117095,
          8.6181428,
          8.6244699,
          8.6307782,
          8.637147,
          8.6435095,
          8.649822,
          8.6561678,
          8.6624449,
          8.6687782,
          8.6751887,
          8.681547,
          8.6878887,
          8.6941806,
          8.7005596,
          8.706895,
          8.7132387,
          8.7195783,
          8.7259179,
          8.7321804,
          8.7386096,
          8.7449429,
          8.7512784,
          8.7575867,
          8.7639388,
          8.770295,
          8.7764638,
          8.782968,
          8.7893075,
          8.7954534,
          8.8019305,
          8.8081784,
          8.8145784,
          8.8209909,
          8.8273159,
          8.8336909,
          8.8399243,
          8.8463139,
          8.8526555,
          8.8588514,
          8.8652222,
          8.8716243,
          8.877993,
          8.8843451,
          8.8907055,
          8.8970702,
          8.903391,
          8.9097118,
          8.9160076,
          8.922416,
          8.9287784,
          8.9350827,
          8.9413993,
          8.9477327,
          8.9540723,
          8.9604723,
          8.966764,
          8.9730952,
          8.9794681,
          8.9858514,
          8.9921764,
          8.9985515,
          9.004889,
          9.0110806,
          9.017464,
          9.0238202,
          9.0302536,
          9.0365661,
          9.0428494,
          9.0492244,
          9.0555578,
          9.0619765,
          9.0683141,
          9.0745932,
          9.0809891,
          9.087262,
          9.0936016,
          9.0998703,
          9.1062703,
          9.1127036,
          9.119039,
          9.1252266,
          9.1316602,
          9.1380412,
          9.1442474,
          9.1506954,
          9.1570537,
          9.1632121,
          9.1697288,
          9.1760683,
          9.1823828,
          9.1887058,
          9.1950808,
          9.2013704,
          9.2077517,
          9.2140871,
          9.2204204,
          9.22676,
          9.2330726,
          9.2394267,
          9.2457017,
          9.2521288,
          9.258435,
          9.2647872,
          9.2711476,
          9.2774663,
          9.2837434,
          9.2901351,
          9.2964747,
          9.3027434,
          9.308931,
          9.3160289,
          9.3224122,
          9.3288372,
          9.3351789,
          9.3415893,
          9.3479289,
          9.3543018,
          9.3606247,
          9.3669289,
          9.3732581,
          9.3796393,
          9.3859289,
          9.3923122,
          9.3986727,
          9.4050144,
          9.4112977,
          9.4176144,
          9.4239602,
          9.4303852,
          9.4366685,
          9.4430247,
          9.4494519,
          9.4557331,
          9.4620373,
          9.4683873,
          9.4748144,
          9.481104,
          9.4875019,
          9.4937623,
          9.5001915,
          9.5065374,
          9.5127832,
          9.5190936,
          9.5254916,
          9.5319166,
          9.5382499,
          9.5445895,
          9.5509312,
          9.5572603,
          9.5636062,
          9.5699479,
          9.5762895,
          9.5826291,
          9.5889583,
          9.5952687,
          9.60165,
          9.6079896,
          9.6143333,
          9.620675,
          9.6268896,
          9.6333083,
          9.6396125,
          9.6458209,
          9.6523417,
          9.6586917,
          9.6650167,
          9.6713188,
          9.6776438,
          9.6840333,
          9.6903126,
          9.696698,
          9.7030875,
          9.709398,
          9.7157668,
          9.7220918,
          9.7284063,
          9.7347251,
          9.7411355,
          9.747471,
          9.7538001,
          9.7601418,
          9.7664502,
          9.7727522,
          9.7791418,
          9.7854689,
          9.7918418,
          9.7981752,
          9.8045252,
          9.8108314,
          9.8172168,
          9.8235085,
          9.8298231,
          9.836173,
          9.8425231,
          9.8488585,
          9.8552856,
          9.8615461,
          9.8679148,
          9.8743377,
          9.8806419,
          9.8869502,
          9.8932815,
          9.8996752,
          9.9060565,
          9.912394,
          9.9187294,
          9.9250378,
          9.9313732,
          9.9377399,
          9.9440461,
          9.9502836,
          9.9566879,
          9.9630357,
          9.9694607,
          9.9757128,
          9.9821358,
          9.9884045,
          9.9947107,
          10.001129,
          10.007369,
          10.013775,
          10.020205,
          10.026511,
          10.032846,
          10.039192,
          10.045513,
          10.051861,
          10.058119,
          10.064563,
          10.07075,
          10.077236,
          10.083528,
          10.089819,
          10.096207,
          10.102536,
          10.108909,
          10.115196,
          10.121592,
          10.127909,
          10.134296,
          10.140634,
          10.146942,
          10.153305,
          10.159646,
          10.165986,
          10.172323,
          10.178663,
          10.184784,
          10.191203,
          10.197434,
          10.203857,
          10.210094,
          10.216571,
          10.222971,
          10.229344,
          10.23568,
          10.241959,
          10.248298,
          10.254715,
          10.260923,
          10.267305,
          10.273613,
          10.279986,
          10.28638,
          10.292738,
          10.298953,
          10.305409,
          10.311746,
          10.318067,
          10.324399,
          10.330753,
          10.337094,
          10.343388,
          10.349682,
          10.356028,
          10.362449,
          10.368717,
          10.37499,
          10.381459,
          10.387699,
          10.394047,
          10.400417,
          10.406786,
          10.41314,
          10.419515,
          10.425836,
          10.432117,
          10.438555,
          10.444772,
          10.451184,
          10.457555,
          10.463845,
          10.470184,
          10.476615,
          10.48289,
          10.489238,
          10.495659,
          10.501899,
          10.508334,
          10.514659,
          10.520922,
          10.527305,
          10.533617,
          10.539961,
          10.54632,
          10.552617,
          10.558918,
          10.565259,
          10.571684,
          10.578043,
          10.584459,
          10.590772,
          10.59708,
          10.603368,
          10.609782,
          10.616132,
          10.622509,
          10.628757,
          10.63523,
          10.641413,
          10.647903,
          10.654115,
          10.66052,
          10.666851,
          10.673218,
          10.679636,
          10.685874,
          10.692232,
          10.698574,
          10.704897,
          10.711114,
          10.717555,
          10.723966,
          10.730274,
          10.736647,
          10.74298,
          10.749295,
          10.755649,
          10.761993,
          10.768341,
          10.774747,
          10.781116,
          10.787451,
          10.793661,
          10.800124,
          10.80643,
          10.812803,
          10.819141,
          10.825474,
          10.831749,
          10.83807,
          10.844424,
          10.850828,
          10.857172,
          10.863482,
          10.86983,
          10.87613,
          10.882518,
          10.888882,
          10.895164,
          10.901587,
          10.907926,
          10.914268,
          10.920595,
          10.926937,
          10.93328,
          10.939624,
          10.945868,
          10.952218,
          10.958632,
          10.96498,
          10.971305,
          10.97761,
          10.983953,
          10.990314,
          10.99662,
          11.003018,
          11.009303,
          11.01573,
          11.022043,
          11.028364,
          11.03472,
          11.041095,
          11.047353,
          11.053787,
          11.06002,
          11.066341,
          11.072774,
          11.079133,
          11.08541,
          11.091849,
          11.098164,
          11.104339,
          11.110797,
          11.11717,
          11.12352,
          11.129787,
          11.13623,
          11.142487,
          11.148837,
          11.155224,
          11.161558,
          11.167908,
          11.174172,
          11.180489,
          11.18682,
          11.19311,
          11.199581,
          11.205772,
          11.212179,
          11.218485,
          11.224764,
          11.231093,
          11.237447,
          11.243795,
          11.250174,
          11.256374,
          11.262854,
          11.269072,
          11.275614,
          11.281962,
          11.288216,
          11.294649,
          11.300897,
          11.307252,
          11.313689,
          11.319952,
          11.326227,
          11.332535,
          11.338874,
          11.345312,
          11.351614,
          11.358075,
          11.364293,
          11.370708,
          11.376991,
          11.383318,
          11.389647,
          11.396022,
          11.402389,
          11.40872,
          11.415008,
          11.421333,
          11.427562,
          11.433916,
          11.44031,
          11.446639,
          11.453083,
          11.459452,
          11.465745,
          11.472158,
          11.478404,
          11.484783,
          11.491214,
          11.497508,
          11.503806,
          11.510245,
          11.516587,
          11.522918,
          11.529277,
          11.5356,
          11.541923,
          11.548196,
          11.554593,
          11.560791,
          11.56721,
          11.573543,
          11.579858,
          11.586162,
          11.592531,
          11.598898,
          11.605214,
          11.6115,
          11.617883,
          11.624231,
          11.630585,
          11.636927,
          11.643256,
          11.649585,
          11.655937,
          11.662223,
          11.668648,
          11.675046,
          11.681306,
          11.687598,
          11.693989,
          11.700291,
          11.706673,
          11.71311,
          11.719379,
          11.725792,
          11.73215,
          11.73845,
          11.744764,
          11.751171,
          11.757454,
          11.763754,
          11.770162,
          11.776542,
          11.782889,
          11.789225,
          11.79546,
          11.801869,
          11.808156,
          11.814594,
          11.820931,
          11.827269,
          11.833558,
          11.839898,
          11.846198,
          11.852587,
          11.858933,
          11.865306,
          11.871646,
          11.877906,
          11.884281,
          11.890656,
          11.897029,
          11.903379,
          11.909723,
          11.916077,
          11.92239,
          11.928733,
          11.935113,
          11.941463,
          11.947775,
          11.954175,
          11.960544,
          11.966873,
          11.973215,
          11.979496,
          11.985817,
          11.992179,
          11.998598,
          12.00494,
          12.011198,
          12.017519,
          12.023902,
          12.030294,
          12.036602,
          12.042936,
          12.049363,
          12.055663,
          12.061965,
          12.068325,
          12.074711,
          12.081042,
          12.0873,
          12.093671,
          12.100233,
          12.106571,
          12.112983,
          12.119225,
          12.125559,
          12.131927,
          12.13835,
          12.144627,
          12.151029,
          12.157329,
          12.163588,
          12.170015,
          12.176286,
          12.182659,
          12.188938,
          12.195411,
          12.201748,
          12.208,
          12.214252,
          12.220773,
          12.226942,
          12.233442,
          12.239786,
          12.246115,
          12.252346,
          12.258659,
          12.265011,
          12.271298,
          12.277744,
          12.284104,
          12.290484,
          12.29689,
          12.303163,
          12.30948,
          12.31589,
          12.322221,
          12.328523,
          12.334852,
          12.341221,
          12.347563,
          12.353905,
          12.36024,
          12.36664,
          12.372969,
          12.37933,
          12.385648,
          12.392034,
          12.398296,
          12.404632,
          12.410978,
          12.417294,
          12.42368,
          12.42994,
          12.436163,
          12.4427,
          12.448884,
          12.455286,
          12.461684,
          12.467984,
          12.474288,
          12.480623,
          12.486923,
          12.493355,
          12.499726,
          12.506028,
          12.51239,
          12.518717,
          12.525082,
          12.531498,
          12.537774,
          12.544084,
          12.550442,
          12.556776,
          12.562988,
          12.569378,
          12.575811,
          12.582092,
          12.588438,
          12.594886,
          12.601155,
          12.607407,
          12.613786,
          12.620186,
          12.626526,
          12.632807,
          12.639105,
          12.645482,
          12.651799,
          12.658103,
          12.664484,
          12.670844,
          12.677163,
          12.683488,
          12.68984,
          12.696194,
          12.702582,
          12.708911,
          12.715215,
          12.721678,
          12.727963,
          12.734297,
          12.740642,
          12.746994,
          12.753317,
          12.75968,
          12.765967,
          12.77233,
          12.778649,
          12.784974,
          12.791351,
          12.797601,
          12.803949,
          12.810332,
          12.816655,
          12.822972,
          12.829382,
          12.835705,
          12.842067,
          12.848411,
          12.85482,
          12.861136,
          12.867468,
          12.873734,
          12.880051,
          12.886472,
          12.892753,
          12.899074,
          12.90543,
          12.911734,
          12.918076,
          12.924459,
          12.930788,
          12.937076,
          12.943505,
          12.949841,
          12.956161,
          12.962509,
          12.968882,
          12.975222,
          12.981499,
          12.987836,
          12.994082,
          13.000476,
          13.006807,
          13.013076,
          13.019447,
          13.025886,
          13.032239,
          13.038457,
          13.044866,
          13.051145,
          13.057524,
          13.063807,
          13.070203,
          13.076522,
          13.082907,
          13.089211,
          13.095489,
          13.101857,
          13.108274,
          13.114614,
          13.12098,
          13.127347,
          13.133709,
          13.140047,
          13.14647,
          13.152687,
          13.159139,
          13.165393,
          13.17173,
          13.177947,
          13.184339,
          13.190643,
          13.197034,
          13.203308,
          13.20983,
          13.216087,
          13.222462,
          13.228839,
          13.235164,
          13.241555,
          13.247901,
          13.25427,
          13.260568,
          13.26687,
          13.273178,
          13.279585,
          13.285908,
          13.292239,
          13.29861,
          13.304905,
          13.311235,
          13.317601,
          13.324005,
          13.330291,
          13.336735,
          13.343064,
          13.349418,
          13.355735,
          13.362045,
          13.368295,
          13.374703,
          13.380958,
          13.387305,
          13.393668,
          13.399989,
          13.406403,
          13.412693,
          13.419037,
          13.425395,
          13.431733,
          13.437979,
          13.444341,
          13.450814,
          13.457151,
          13.463481,
          13.469776,
          13.476068,
          13.482404,
          13.488814,
          13.495097,
          13.501383,
          13.507837,
          13.514189,
          13.520489,
          13.526941,
          13.533224,
          13.539618,
          13.546845,
          13.553251,
          13.55957,
          13.565997,
          13.572252,
          13.578535,
          13.585012,
          13.591302,
          13.597547,
          13.603962,
          13.610333,
          13.616708,
          13.62301,
          13.62941,
          13.635637,
          13.642006,
          13.648383,
          13.654789,
          13.661062,
          13.667449,
          13.673791,
          13.680147,
          13.686491,
          13.692818,
          13.699168,
          13.705506,
          13.711827,
          13.718164,
          13.724456,
          13.730673,
          13.737158,
          13.743418,
          13.749877,
          13.75622,
          13.762527,
          13.768866,
          13.775264,
          13.781595,
          13.787945,
          13.794293,
          13.800558,
          13.806985,
          13.813271,
          13.81966,
          13.825971,
          13.832318,
          13.83861,
          13.844971,
          13.851346,
          13.857704,
          13.864006,
          13.8704,
          13.876739,
          13.883083,
          13.889402,
          13.895693,
          13.902033,
          13.908383,
          13.914771,
          13.921121,
          13.9274,
          13.933783,
          13.940129,
          13.946473,
          13.95281,
          13.959154,
          13.965452,
          13.971758,
          13.978169,
          13.984487,
          13.990802,
          13.997089,
          14.003539,
          14.009852,
          14.0162,
          14.022469,
          14.028902,
          14.035246,
          14.041581,
          14.047919,
          14.054254,
          14.060596,
          14.066896,
          14.073233,
          14.079579,
          14.08595,
          14.092298,
          14.098637,
          14.104979,
          14.111262,
          14.117515,
          14.123906,
          14.130231,
          14.13666,
          14.142998,
          14.149219,
          14.155665,
          14.162004,
          14.168342,
          14.174454,
          14.180844,
          14.187256,
          14.193408,
          14.199879,
          14.206196,
          14.212679,
          14.218813,
          14.22521,
          14.231544,
          14.237988,
          14.244227,
          14.250523,
          14.256856,
          14.263356,
          14.269521,
          14.275998,
          14.282369,
          14.288708,
          14.295054,
          14.301261,
          14.307611,
          14.313967,
          14.320292,
          14.326619,
          14.332986,
          14.339261,
          14.345709,
          14.352088,
          14.358425,
          14.364765,
          14.371098,
          14.377423,
          14.383729,
          14.390075,
          14.396325,
          14.402711,
          14.409042,
          14.415473,
          14.421717,
          14.428142,
          14.434446,
          14.440827,
          14.447021,
          14.453446,
          14.459748,
          14.466123,
          14.472498,
          14.478832,
          14.485169,
          14.491502,
          14.497842,
          14.504184,
          14.51044,
          14.516857,
          14.52315,
          14.529505,
          14.535784,
          14.542034,
          14.548454,
          14.554717,
          14.561102,
          14.567459,
          14.573769,
          14.580007,
          14.586461,
          14.592823,
          14.599042,
          14.605563,
          14.611857,
          14.618252,
          14.624613,
          14.630953,
          14.637255,
          14.643621,
          14.649896,
          14.65628,
          14.662659,
          14.668994,
          14.675309,
          14.681586,
          14.687955,
          14.694321,
          14.700659,
          14.707,
          14.713369,
          14.719748,
          14.726036,
          14.732428,
          14.738588,
          14.744957,
          14.751394,
          14.757734,
          14.764036,
          14.770388,
          14.776736,
          14.783055,
          14.789469,
          14.795748,
          14.80218,
          14.808444,
          14.814771,
          14.821157,
          14.827536,
          14.833878,
          14.840219,
          14.846563,
          14.852859,
          14.859142,
          14.865465,
          14.871853,
          14.878253,
          14.884588,
          14.890928,
          14.897178,
          14.903628,
          14.909907,
          14.916317,
          14.922567,
          14.928905,
          14.935307,
          14.941594,
          14.947997,
          14.954274,
          14.960684,
          14.967042,
          14.973265,
          14.979703,
          14.985959,
          14.992365,
          14.998703,
          15.005115,
          15.011451,
          15.017701,
          15.024128,
          15.030463,
          15.036626,
          15.043078,
          15.049472,
          15.055747,
          15.062063,
          15.06852,
          15.07474,
          15.08112,
          15.087413,
          15.093815,
          15.100155,
          15.106568,
          15.112861,
          15.11917,
          15.12549,
          15.13193,
          15.138186,
          15.144482,
          15.150865,
          15.157172,
          15.163641,
          15.169916,
          15.176353,
          15.182674,
          15.189026,
          15.195282,
          15.201582,
          15.20797,
          15.214372,
          15.220724,
          15.22707,
          15.233357,
          15.239705,
          15.246061,
          15.252428,
          15.25873,
          15.265147,
          15.272364,
          15.278705,
          15.285051,
          15.291428,
          15.297788,
          15.304103,
          15.310509,
          15.316882,
          15.323191,
          15.329553,
          15.335834,
          15.342255,
          15.348551,
          15.354922,
          15.361259,
          15.367601,
          15.373941,
          15.380276,
          15.386612,
          15.392945,
          15.399293,
          15.405599,
          15.411953,
          15.418301,
          15.42463,
          15.430945,
          15.437212,
          15.443626,
          15.449849,
          15.45632,
          15.462666,
          15.468989,
          15.47533,
          15.481578,
          15.487893,
          15.49432,
          15.500641,
          15.506943,
          15.513378,
          15.519655,
          15.52593,
          15.532324,
          15.538701,
          15.544845,
          15.551239,
          15.557556,
          15.564051,
          15.570378,
          15.576576,
          15.582991,
          15.590089,
          15.596391,
          15.602814,
          15.609074,
          15.615455,
          15.621803,
          15.628253,
          15.634526,
          15.640874,
          15.64716,
          15.653585,
          15.659903,
          15.666281,
          15.672674,
          15.678935,
          15.685345,
          15.691635,
          15.698037,
          15.704406,
          15.710749,
          15.717058,
          15.723279,
          15.729662,
          15.73606,
          15.742397,
          15.748687,
          15.755012,
          15.761387,
          15.767691,
          15.773935,
          15.780422,
          15.786747,
          15.793162,
          15.799504,
          15.805847,
          15.812116,
          15.818547,
          15.824785,
          15.831172,
          15.837506,
          15.843764,
          15.850127,
          15.85647,
          15.862889,
          15.86902,
          15.87556,
          15.881743,
          15.888195,
          15.894462,
          15.900754,
          15.907162,
          15.913525,
          15.919793,
          15.926202,
          15.932539,
          15.938916,
          15.945195,
          15.951537,
          15.957945,
          15.964245,
          15.97062,
          15.976941,
          15.983368,
          15.989658,
          15.996045,
          16.002366,
          16.008737,
          16.015058,
          16.021383,
          16.027758,
          16.034043,
          16.040423,
          16.046775,
          16.053135,
          16.05952,
          16.065825,
          16.072104,
          16.078577,
          16.084685,
          16.09111,
          16.097379,
          16.103793,
          16.11016,
          16.116581,
          16.122918,
          16.129021,
          16.135425,
          16.141787,
          16.148193,
          16.154489,
          16.160787,
          16.167148,
          16.173477,
          16.17995,
          16.186204,
          16.192577,
          16.19885,
          16.205179,
          16.211525,
          16.217889,
          16.224256,
          16.230637,
          16.236833,
          16.24331,
          16.249646,
          16.255887,
          16.262216,
          16.268662,
          16.274844,
          16.281185,
          16.287562,
          16.293998,
          16.300206,
          16.306544,
          16.312833,
          16.319323,
          16.325542,
          16.331829,
          16.338119,
          16.344619,
          16.350779,
          16.357235,
          16.363579,
          16.370019,
          16.376231,
          16.382552,
          16.389033,
          16.395369,
          16.401623,
          16.40795,
          16.414331,
          16.42071,
          16.427048,
          16.433383,
          16.439665,
          16.445983,
          16.45239,
          16.458756,
          16.465056,
          16.471417,
          16.477769,
          16.484027,
          16.490379,
          16.496654,
          16.503135,
          16.509448,
          16.515735,
          16.522027,
          16.52839,
          16.534754,
          16.541058,
          16.547427,
          16.553773,
          16.560108,
          16.566525,
          16.572861,
          16.579133,
          16.585479,
          16.591763,
          16.598117,
          16.604427,
          16.610811,
          16.61715,
          16.623517,
          16.629894,
          16.636244,
          16.642531,
          16.648886,
          16.655238,
          16.661515,
          16.667911,
          16.674302,
          16.680652,
          16.687004,
          16.693288,
          16.69964,
          16.705975,
          16.712273,
          16.718588,
          16.724954,
          16.7313,
          16.737684,
          16.744102,
          16.750413,
          16.756704,
          16.763065,
          16.769284,
          16.775754,
          16.782186,
          16.788423,
          16.79479,
          16.801125,
          16.807482,
          16.813915,
          16.820175,
          16.826571,
          16.832909,
          16.839202,
          16.845496,
          16.851969,
          16.858275,
          16.864642,
          16.870973,
          16.877315,
          16.883546,
          16.889934,
          16.896255,
          16.902627,
          16.908911,
          16.915282,
          16.921602,
          16.927988,
          16.934375,
          16.940713,
          16.946959,
          16.953307,
          16.959694,
          16.965938,
          16.972363,
          16.97869,
          16.985057,
          16.991436,
          16.997765,
          17.004086,
          17.010486,
          17.016994,
          17.023376,
          17.029698,
          17.036009,
          17.042417,
          17.048759,
          17.055073,
          17.061434,
          17.06778,
          17.074053,
          17.080428,
          17.086805,
          17.093169,
          17.09949,
          17.105765,
          17.112096,
          17.118459,
          17.124865,
          17.131063,
          17.137544,
          17.143747,
          17.150028,
          17.156384,
          17.162934,
          17.169169,
          17.175509,
          17.181813,
          17.18824,
          17.194546,
          17.200959,
          17.207269,
          17.213655,
          17.219892,
          17.226234,
          17.232553,
          17.238863,
          17.245207,
          17.251603,
          17.257917,
          17.264234,
          17.270624,
          17.276961,
          17.283311,
          17.289724,
          17.295942,
          17.302263,
          17.308728,
          17.314984,
          17.321351,
          17.327772,
          17.333986,
          17.340328,
          17.346709,
          17.353009,
          17.359399,
          17.36573,
          17.372024,
          17.378367,
          17.38473,
          17.390893,
          17.397307,
          17.403697,
          17.40997,
          17.41627,
          17.422609,
          17.429026,
          17.435318,
          17.441749,
          17.448107,
          17.45448,
          17.460913,
          17.46722,
          17.473484,
          17.479803,
          17.486218,
          17.492586,
          17.498916,
          17.505157,
          17.511312,
          17.517791,
          17.524193,
          17.530589,
          17.536809,
          17.543191,
          17.549528,
          17.555866,
          17.562224,
          17.568616,
          17.574947,
          17.581249,
          17.587636,
          17.594016,
          17.600378,
          17.60663,
          17.612953,
          17.619243,
          17.625637,
          17.632011,
          17.638443,
          17.64478,
          17.651111,
          17.657403,
          17.663674,
          17.670099,
          17.676341,
          17.682795,
          17.689053,
          17.695312,
          17.701749,
          17.708166,
          17.714497,
          17.720766,
          17.72717,
          17.733462,
          17.739747,
          17.746074,
          17.752418,
          17.758764,
          17.765157,
          17.771539,
          17.77777,
          17.784068,
          17.790382,
          17.796718,
          17.803118,
          17.809407,
          17.81577,
          17.822089,
          17.828464,
          17.834801,
          17.841151,
          17.847576,
          17.853814,
          17.860153,
          17.866589,
          17.872803,
          17.879158,
          17.885497,
          17.891889,
          17.898297,
          17.904408,
          17.910941,
          17.917193,
          17.923639,
          17.929891,
          17.936066,
          17.942429,
          17.948745,
          17.955208,
          17.961412,
          17.967897,
          17.974233,
          17.98062,
          17.987006,
          17.993266,
          17.99961,
          18.006039,
          18.012279,
          18.018543,
          18.024941,
          18.031322,
          18.037741,
          18.043949,
          18.050318,
          18.056704,
          18.06302,
          18.069354,
          18.075674,
          18.082029,
          18.088312,
          18.094708,
          18.101022,
          18.107349,
          18.113706,
          18.119977,
          18.126324,
          18.132708,
          18.139035,
          18.145322,
          18.151756,
          18.158054,
          18.164433,
          18.170837,
          18.17707,
          18.18336,
          18.189722,
          18.196116,
          18.202443,
          18.208754,
          18.215129,
          18.22156,
          18.227814,
          18.234208,
          18.240483,
          18.24686,
          18.253108,
          18.259468,
          18.265779,
          18.272129,
          18.278516,
          18.284754,
          18.291127,
          18.297489,
          18.303868,
          18.310175,
          18.3164,
          18.322825,
          18.329143,
          18.335433,
          18.341808,
          18.348143,
          18.35445,
          18.360789,
          18.36721,
          18.373425,
          18.379939,
          18.386275,
          18.392548,
          18.398908,
          18.405173,
          18.411546,
          18.41786,
          18.424239,
          18.430556,
          18.436919,
          18.443229,
          18.449606,
          18.456008,
          18.462254,
          18.468633,
          18.474925,
          18.481329,
          18.487723,
          18.494023,
          18.500385,
          18.506748,
          18.513106,
          18.519431,
          18.525873,
          18.532121,
          18.538469,
          18.544806,
          18.551164,
          18.557492,
          18.563883,
          18.57015,
          18.576537,
          18.582825,
          18.589092,
          18.595394,
          18.601706,
          18.60815,
          18.614415,
          18.620794,
          18.627152,
          18.633458,
          18.63969,
          18.646114,
          18.652444,
          18.658681,
          18.665044,
          18.671412,
          18.677804,
          18.684123,
          18.690469,
          18.696758,
          18.703081,
          18.709467,
          18.715785,
          18.722167,
          18.728492,
          18.734846,
          18.740983,
          18.747473,
          18.753802,
          18.760154,
          18.766515,
          18.7729,
          18.779158,
          18.785515,
          18.791748,
          18.798038,
          18.804294,
          18.810694,
          18.816942,
          18.8233,
          18.829654,
          18.836033,
          18.842342,
          18.848708,
          18.85504,
          18.861431,
          18.86764,
          18.873981,
          18.880311,
          18.886721,
          18.893148,
          18.899363,
          18.905654,
          18.91204,
          18.918377,
          18.924688,
          18.930998,
          18.937277,
          18.943681,
          18.950056,
          18.956388,
          18.962717,
          18.969013,
          18.975409,
          18.981788,
          18.9881,
          18.994431,
          19.00085,
          19.007073,
          19.0135,
          19.019702,
          19.026046,
          19.032494,
          19.038794,
          19.045075,
          19.051467,
          19.057829,
          19.064157,
          19.070463,
          19.076838,
          19.083167,
          19.089492,
          19.095832,
          19.102177,
          19.1086,
          19.114857,
          19.121259,
          19.127513,
          19.133919,
          19.140182,
          19.14655,
          19.152852,
          19.159152,
          19.165517,
          19.171792,
          19.178271,
          19.184465,
          19.190905,
          19.1972,
          19.203617,
          19.209882,
          19.216213,
          19.222496,
          19.228867,
          19.23513,
          19.241521,
          19.247865,
          19.254186,
          19.26053,
          19.266826,
          19.273161,
          19.279561,
          19.285913,
          19.292169,
          19.298544,
          19.304861,
          19.31118,
          19.317559,
          19.323894,
          19.330257,
          19.336569,
          19.34284,
          19.349159,
          19.355513,
          19.361884,
          19.368201,
          19.374555,
          19.380924,
          19.387224,
          19.393563,
          19.399974,
          19.406299,
          19.412609,
          19.418934,
          19.425263,
          19.431594,
          19.437944,
          19.444299,
          19.450628,
          19.456982,
          19.463255,
          19.469578,
          19.475928,
          19.48234,
          19.488692,
          19.494965,
          19.501319,
          19.507734,
          19.514019,
          19.52042,
          19.526709,
          19.533049,
          19.539438,
          19.545819,
          19.552084,
          19.558451,
          19.564797,
          19.57113,
          19.577461,
          19.58384,
          19.590124,
          19.596459,
          19.602751,
          19.609263,
          19.615528,
          19.621803,
          19.628192,
          19.634574,
          19.640934,
          19.64732,
          19.65359,
          19.659938,
          19.666182,
          19.672542,
          19.678853,
          19.685172,
          19.691495,
          19.69782,
          19.704288,
          19.710607,
          19.716974,
          19.723341,
          19.729751,
          19.736057,
          19.742347,
          19.74868,
          19.754986,
          19.761314,
          19.767634,
          19.773999,
          19.780255,
          19.786586,
          19.792905,
          19.799355,
          19.805701,
          19.811999,
          19.818336,
          19.824768,
          19.831018,
          19.837336,
          19.843747,
          19.850105,
          19.856511,
          19.862861,
          19.869066,
          19.875355,
          19.881743,
          19.888055,
          19.894414,
          19.900732,
          19.907116,
          19.913412,
          19.919728,
          19.926101,
          19.932472,
          19.93878,
          19.945093,
          19.951491,
          19.957816,
          19.964253,
          19.970564,
          19.976874,
          19.983147,
          19.989474,
          19.99583,
          20.002112,
          20.008449,
          20.01481,
          20.021151,
          20.027403,
          20.033726,
          20.040155,
          20.046485,
          20.052908,
          20.059168,
          20.065349,
          20.071676,
          20.07803,
          20.084412,
          20.090753,
          20.097101,
          20.103522,
          20.109847,
          20.116126,
          20.122451,
          20.128803,
          20.13518,
          20.141578,
          20.147956,
          20.154222,
          20.16056,
          20.166891,
          20.173256,
          20.179651,
          20.185733,
          20.192233,
          20.198599,
          20.204797,
          20.211212,
          20.217402,
          20.223831,
          20.230049,
          20.236349,
          20.242747,
          20.249135,
          20.255343,
          20.261654,
          20.268106,
          20.274383,
          20.280793,
          20.287191,
          20.293554,
          20.299818,
          20.306166,
          20.312474,
          20.318824,
          20.325124,
          20.331499,
          20.337799,
          20.344147,
          20.350495,
          20.356895,
          20.36326,
          20.369558,
          20.375974,
          20.382239,
          20.388587,
          20.394933,
          20.401264,
          20.407587,
          20.413879,
          20.420354,
          20.42665,
          20.432904,
          20.439249,
          20.445608,
          20.451964,
          20.458393,
          20.464687,
          20.470979,
          20.477295,
          20.483668,
          20.489927,
          20.496181,
          20.502704,
          20.508954,
          20.515272,
          20.521566,
          20.527896,
          20.534285,
          20.540602,
          20.546981,
          20.553347,
          20.559677,
          20.565939,
          20.57236,
          20.578677,
          20.585064,
          20.591271,
          20.59757,
          20.604016,
          20.611104,
          20.617479,
          20.623725,
          20.630141,
          20.636466,
          20.642775,
          20.649152,
          20.655612,
          20.661968,
          20.668287,
          20.674481,
          20.681066,
          20.687108,
          20.693456,
          20.699766,
          20.706075,
          20.712439,
          20.718873,
          20.725179,
          20.731481,
          20.737727,
          20.744091,
          20.75036,
          20.756744,
          20.763125,
          20.769533,
          20.775814,
          20.782102,
          20.788435,
          20.794792,
          20.80111,
          20.807527,
          20.813787,
          20.820225,
          20.826506,
          20.832856,
          20.839071,
          20.845556,
          20.851871,
          20.858181,
          20.864575,
          20.870952,
          20.877246,
          20.883556,
          20.889925,
          20.896289,
          20.902673,
          20.908912,
          20.915254,
          20.921492,
          20.927992,
          20.934246,
          20.940646,
          20.947069,
          20.95335,
          20.959681,
          20.965921,
          20.972329,
          20.978733,
          20.985096,
          20.9913,
          20.997671,
          21.003948,
          21.010373,
          21.016696,
          21.023052,
          21.029379,
          21.035731,
          21.042063,
          21.048377,
          21.054685,
          21.061052,
          21.067419,
          21.0737,
          21.080042,
          21.086369,
          21.09274,
          21.099054,
          21.105365,
          21.111758,
          21.117975,
          21.124392,
          21.130711,
          21.137042,
          21.143398,
          21.149831,
          21.156196,
          21.162471,
          21.16875,
          21.174998,
          21.18125,
          21.187675,
          21.194056,
          21.20034,
          21.206763,
          21.213061,
          21.219442,
          21.225788,
          21.232134,
          21.238378,
          21.24465,
          21.251021,
          21.257384,
          21.263673,
          21.270036,
          21.276431,
          21.282731,
          21.289092,
          21.295371,
          21.301715,
          21.308017,
          21.314402,
          21.320677,
          21.327098,
          21.333427,
          21.339723,
          21.346092,
          21.352461,
          21.358802,
          21.365086,
          21.371263,
          21.377686,
          21.383952,
          21.390382,
          21.396613,
          21.403042,
          21.409344,
          21.415605,
          21.421921,
          21.42828,
          21.434649,
          21.441088,
          21.447446,
          21.454907,
          21.461078,
          21.466884,
          21.472636,
          21.478471,
          21.48575,
          21.491819,
          21.497669,
          21.503528,
          21.509419,
          21.515309,
          21.52119,
          21.527117,
          21.533055,
          21.538978,
          21.544826,
          21.550751,
          21.556588,
          21.562463,
          21.568411,
          21.574324,
          21.580215,
          21.586134,
          21.59199,
          21.597851,
          21.603742,
          21.609626,
          21.61554,
          21.621384,
          21.627271,
          21.633151,
          21.638999,
          21.644907,
          21.650663,
          21.656519,
          21.662457,
          21.668365,
          21.674201,
          21.679986,
          21.685803,
          21.691686,
          21.697636,
          21.70357,
          21.709386,
          21.715255,
          21.721134,
          21.72699,
          21.732815,
          21.738686,
          21.74458,
          21.750447,
          21.756317,
          21.762224,
          21.768072,
          21.773913,
          21.779788,
          21.785709,
          21.79157,
          21.797449,
          21.80333,
          21.809253,
          21.815163,
          21.821055,
          21.827024,
          21.832876,
          21.838855,
          21.844632,
          21.850528,
          21.856384,
          21.862274,
          21.868151,
          21.874055,
          21.879947,
          21.885822,
          21.891636,
          21.897495,
          21.903413,
          21.909293,
          21.915136,
          21.920905,
          21.926818,
          21.932705,
          21.938628,
          21.94448,
          21.950388,
          21.956266,
          21.962172,
          21.968049,
          21.974049,
          21.979934,
          21.985793,
          21.991705,
          21.997643,
          22.00358,
          22.009388,
          22.015255,
          22.021155,
          22.027007,
          22.032834,
          22.038634,
          22.044476,
          22.050343,
          22.055982,
          22.061807,
          22.067574,
          22.073322,
          22.079045,
          22.084747,
          22.090518,
          22.096259,
          22.102043,
          22.107859,
          22.113697,
          22.119534,
          22.125414,
          22.131287,
          22.137103,
          22.142991,
          22.148891,
          22.154755,
          22.160628,
          22.166512,
          22.172426,
          22.178278,
          22.184135,
          22.190045,
          22.195901,
          22.201783,
          22.207641,
          22.213524,
          22.219426,
          22.225218,
          22.231026,
          22.236897,
          22.24281,
          22.248743,
          22.254641,
          22.260512,
          22.26636,
          22.272203,
          22.278064,
          22.283974,
          22.289843,
          22.295687,
          22.301512,
          22.307358,
          22.313235,
          22.319157,
          22.325029,
          22.330951,
          22.338064,
          22.344505,
          22.350807,
          22.357164,
          22.363472,
          22.369805,
          22.376116,
          22.382453,
          22.388853,
          22.395114,
          22.401416,
          22.407783,
          22.414108,
          22.420476,
          22.42678,
          22.433172,
          22.439545,
          22.445785,
          22.45221,
          22.458522,
          22.464787,
          22.471099,
          22.477454,
          22.483828,
          22.490043,
          22.496462,
          22.502795,
          22.509112,
          22.515414,
          22.52172,
          22.528135,
          22.534487,
          22.540785,
          22.547106,
          22.553335,
          22.55962,
          22.565949,
          22.572214,
          22.578541,
          22.584895,
          22.591212,
          22.597622,
          22.603983,
          22.610326,
          22.616733,
          22.622906,
          22.62931,
          22.635614,
          22.642018,
          22.648422,
          22.654702,
          22.660989,
          22.667356,
          22.673656,
          22.679987,
          22.686339,
          22.69266,
          22.699041,
          22.705325,
          22.711677,
          22.718939,
          22.7253,
          22.731754,
          22.738041,
          22.744297,
          22.750704,
          22.757827,
          22.76421,
          22.770395,
          22.776764,
          22.783118,
          22.789456,
          22.795872,
          22.802148,
          22.808479,
          22.814835,
          22.821143,
          22.827537,
          22.83391,
          22.840239,
          22.846564,
          22.852981,
          22.859289,
          22.865548,
          22.871891,
          22.878227,
          22.884554,
          22.89081,
          22.897248,
          22.903573,
          22.909802,
          22.916096,
          22.92246,
          22.928864,
          22.935131,
          22.941485,
          22.947877,
          22.954233,
          22.960527,
          22.966885,
          22.973185,
          22.9795,
          22.985868,
          22.992102,
          22.99841,
          23.004685,
          23.011027,
          23.017398,
          23.023756,
          23.030023,
          23.036398,
          23.042708,
          23.049148,
          23.055431,
          23.0618,
          23.068031,
          23.074429,
          23.080769,
          23.087033,
          23.093308,
          23.099723,
          23.106031,
          23.112408,
          23.118708,
          23.125123,
          23.131435,
          23.137731,
          23.144038,
          23.150429,
          23.156787,
          23.163156,
          23.169458,
          23.175785,
          23.182121,
          23.188496,
          23.19479,
          23.201085,
          23.207469,
          23.213794,
          23.220094,
          23.226456,
          23.232798,
          23.239073,
          23.245377,
          23.251675,
          23.258023,
          23.264396,
          23.270704,
          23.277004,
          23.28344,
          23.28975,
          23.296057,
          23.302427,
          23.308823,
          23.315133,
          23.321465,
          23.327779,
          23.334077,
          23.340388,
          23.346769,
          23.353096,
          23.3595,
          23.365781,
          23.372146,
          23.378458,
          23.384811,
          23.391015,
          23.397296,
          23.40369,
          23.410008,
          23.416394,
          23.422888,
          23.429054,
          23.435384,
          23.441721,
          23.448181,
          23.454521,
          23.460784,
          23.467103,
          23.473444,
          23.479794,
          23.486194,
          23.492484,
          23.498769,
          23.505084,
          23.511486,
          23.517794,
          23.524123,
          23.530477,
          23.536819,
          23.543077,
          23.549502,
          23.555836,
          23.562217,
          23.568502,
          23.574882,
          23.581161,
          23.587498,
          23.593861,
          23.600227,
          23.606588,
          23.612888,
          23.619305,
          23.62549,
          23.631844,
          23.63815,
          23.64445,
          23.650865,
          23.657129,
          23.663434,
          23.669846,
          23.676169,
          23.682484,
          23.688794,
          23.695171,
          23.701542,
          23.707836,
          23.714155,
          23.720501,
          23.726825,
          23.733167,
          23.73963,
          23.745882,
          23.752155,
          23.758575,
          23.764898,
          23.771257,
          23.777451,
          23.783807,
          23.79024,
          23.796544,
          23.802865,
          23.809138,
          23.815453,
          23.821796,
          23.828053,
          23.834405,
          23.840744,
          23.847099,
          23.853344,
          23.859684,
          23.86614,
          23.872513,
          23.87884,
          23.885045,
          23.891361,
          23.89767,
          23.904001,
          23.910315,
          23.916665,
          23.922999,
          23.929315,
          23.935632,
          23.941907,
          23.948278,
          23.954624,
          23.961026,
          23.967222,
          23.973517,
          23.979913,
          23.986272,
          23.992632,
          23.998876,
          24.005257,
          24.011588,
          24.017936,
          24.024291,
          24.03063,
          24.036969,
          24.044019,
          24.050397,
          24.056738,
          24.063045,
          24.069374,
          24.075705,
          24.081963,
          24.088309,
          24.094653,
          24.101059,
          24.107303,
          24.113684,
          24.120072,
          24.126495,
          24.132828,
          24.139084,
          24.145422,
          24.151724,
          24.158101,
          24.16444,
          24.170805,
          24.177134,
          24.183428,
          24.189718,
          24.196218,
          24.202555,
          24.208897,
          24.215209,
          24.221532,
          24.227851,
          24.234211,
          24.240561,
          24.246828,
          24.253188,
          24.259558,
          24.265903,
          24.272097,
          24.278463,
          24.284778,
          24.291084,
          24.297422,
          24.303812,
          24.310178,
          24.316432,
          24.322772,
          24.329141,
          24.335566,
          24.341876,
          24.348134,
          24.35443,
          24.360709,
          24.367097,
          24.373451,
          24.379701,
          24.38603,
          24.392368,
          24.398801,
          24.405089,
          24.411376,
          24.41768,
          24.424039,
          24.430407,
          24.436774,
          24.443078,
          24.449364,
          24.455697,
          24.461993,
          24.468278,
          24.474643,
          24.481032,
          24.48732,
          24.49363,
          24.500009,
          24.506333,
          24.512695,
          24.518943,
          24.525247,
          24.531549,
          24.537916,
          24.54421,
          24.550539,
          24.556858,
          24.56316,
          24.569489,
          24.57587,
          24.582224,
          24.588466,
          24.594781,
          24.601158,
          24.60761,
          24.613791,
          24.62012,
          24.626472,
          24.632658,
          24.639141,
          24.645549,
          24.651735,
          24.658131,
          24.664401,
          24.670706,
          24.677081,
          24.683297,
          24.689637,
          24.69597,
          24.70226,
          24.708618,
          24.714883,
          24.721195,
          24.727585,
          24.733908,
          24.740174,
          24.746474,
          24.752822,
          24.759081,
          24.765456,
          24.771922,
          24.778135,
          24.784493,
          24.790789,
          24.797135,
          24.803489,
          24.809906,
          24.816214,
          24.822451,
          24.828793,
          24.835049,
          24.841333,
          24.847693,
          24.854054,
          24.860347,
          24.86675,
          24.873064,
          24.879385,
          24.885745,
          24.892085,
          24.898381,
          24.904643,
          24.910985,
          24.917308,
          24.923702,
          24.930033,
          24.936397,
          24.942725,
          24.949004,
          24.955395,
          24.96171,
          24.967985,
          24.974358,
          24.98062,
          24.986974,
          24.993314,
          24.999654,
          25.005918,
          25.012277,
          25.018641,
          25.025039,
          25.031221,
          25.037541,
          25.043835,
          25.050164,
          25.056462,
          25.062733,
          25.069175,
          25.075393,
          25.08181,
          25.088083,
          25.094398,
          25.10072,
          25.107012,
          25.113375,
          25.119764,
          25.126048,
          25.132368,
          25.138679,
          25.144979,
          25.151373,
          25.15765,
          25.16407,
          25.1703,
          25.176648,
          25.182964,
          25.189342,
          25.195623,
          25.202031,
          25.208258,
          25.215446,
          25.221781,
          25.228098,
          25.234389,
          25.240756,
          25.246996,
          25.253391,
          25.259729,
          25.266052,
          25.272383,
          25.278766,
          25.285019,
          25.291271,
          25.297623,
          25.303983,
          25.310266,
          25.316571,
          25.322829,
          25.329087,
          25.335437,
          25.341742,
          25.348056,
          25.354433,
          25.360773,
          25.367114,
          25.373439,
          25.379748,
          25.385935,
          25.392244,
          25.398579,
          25.404929,
          25.411298,
          25.417596,
          25.423956,
          25.43025,
          25.436567,
          25.442921,
          25.44925,
          25.455569,
          25.461906,
          25.468217,
          25.47459,
          25.480896,
          25.487208,
          25.493421,
          25.49975,
          25.506079,
          25.512396,
          25.518733,
          25.525088,
          25.53135,
          25.5377,
          25.543908,
          25.550208,
          25.556621,
          25.562998,
          25.569323,
          25.575486,
          25.581811,
          25.588308,
          25.594546,
          25.600954,
          25.60715,
          25.6135,
          25.619915,
          25.626163,
          25.632379,
          25.638646,
          25.645036,
          25.651373,
          25.657677,
          25.663919,
          25.670223,
          25.676554,
          25.682859,
          25.689223,
          25.695463,
          25.701888,
          25.708223,
          25.714559,
          25.720881,
          25.727175,
          25.733488,
          25.739869,
          25.746194,
          25.752538,
          25.758777,
          25.765161,
          25.771461,
          25.777832,
          25.783977,
          25.790336,
          25.796625,
          25.802998,
          25.809332,
          25.81559,
          25.821936,
          25.828215,
          25.834517,
          25.840844,
          25.847184,
          25.853486,
          25.859807,
          25.86614,
          25.872407,
          25.87878,
          25.885088,
          25.891427,
          25.897765,
          25.904098,
          25.910327,
          25.91669,
          25.92305,
          25.929367,
          25.935605,
          25.942,
          25.948411,
          25.954653,
          25.960959,
          25.967271,
          25.973603,
          25.979917,
          25.98618,
          25.992453,
          25.998769,
          26.005092,
          26.011334,
          26.017746,
          26.024051,
          26.030384,
          26.03668,
          26.04299,
          26.049311,
          26.055626,
          26.061986,
          26.068261,
          26.074584,
          26.081023,
          26.087328,
          26.093607,
          26.100003,
          26.106209,
          26.112532,
          26.118844,
          26.125144,
          26.131476,
          26.137759,
          26.144088,
          26.150426,
          26.156786,
          26.163128,
          26.16938,
          26.17568,
          26.182042,
          26.18834,
          26.194619,
          26.200965,
          26.207188,
          26.21359,
          26.219792,
          26.226151,
          26.232465,
          26.238749,
          26.244999,
          26.251332,
          26.257738,
          26.264038,
          26.270357,
          26.276661,
          26.283051,
          26.289305,
          26.29564,
          26.301945,
          26.308347,
          26.314561,
          26.320809,
          26.327111,
          26.333449,
          26.339703,
          26.346063,
          26.352393,
          26.358755,
          26.36503,
          26.371326,
          26.377688,
          26.383997,
          26.390393,
          26.396684,
          26.402982,
          26.409315,
          26.415643,
          26.421924,
          26.428207,
          26.434595,
          26.440882,
          26.447186,
          26.453474,
          26.459793,
          26.466063,
          26.472251,
          26.478599,
          26.484924,
          26.491228,
          26.49753,
          26.503759,
          26.510061,
          26.516368,
          26.522678,
          26.528978,
          26.535284,
          26.541574,
          26.547949,
          26.554216,
          26.560514,
          26.566886,
          26.573286,
          26.579607,
          26.585853,
          26.592209,
          26.598441,
          26.604695,
          26.611047,
          26.617378,
          26.623626,
          26.630037,
          26.636418,
          26.642707,
          26.648984,
          26.655316,
          26.661591,
          26.667914,
          26.674249,
          26.680574,
          26.686905,
          26.693237,
          26.699576,
          26.705895,
          26.712218,
          26.718491,
          26.724718,
          26.731022,
          26.737332,
          26.74367,
          26.749939,
          26.756239,
          26.762445,
          26.768857,
          26.775185,
          26.781547,
          26.787751,
          26.794905,
          26.801226,
          26.807564,
          26.813868,
          26.82012,
          26.826533,
          26.832864,
          26.839155,
          26.845505,
          26.851768,
          26.857962,
          26.864939,
          26.871274,
          26.877568,
          26.883866,
          26.890249,
          26.896572,
          26.902868,
          26.909141,
          26.915474,
          26.921756,
          26.92817,
          26.934439,
          26.940749,
          26.947097,
          26.953395,
          26.959681,
          26.965999,
          26.972276,
          26.978545,
          26.984962,
          26.991245,
          26.997595,
          27.003935,
          27.01022,
          27.016531,
          27.022797,
          27.02921,
          27.03552,
          27.041756,
          27.048224,
          27.054322,
          27.060608,
          27.066993,
          27.07331,
          27.079627,
          27.085827,
          27.092151,
          27.098481,
          27.104801,
          27.11111,
          27.117404,
          27.123722,
          27.130052,
          27.136308,
          27.14267,
          27.148941,
          27.155241,
          27.161583,
          27.167891,
          27.174322,
          27.180587,
          27.186785,
          27.193133,
          27.199466,
          27.205818,
          27.212154,
          27.218389,
          27.224706,
          27.231054,
          27.237381,
          27.243683,
          27.250029,
          27.256308,
          27.262654,
          27.268943,
          27.275287,
          27.281614,
          27.287941,
          27.294195,
          27.300647,
          27.306962,
          27.313295,
          27.319508,
          27.3259,
          27.332104,
          27.338373,
          27.344708,
          27.351066,
          27.357371,
          27.363708,
          27.370008,
          27.376337,
          27.382593,
          27.38897,
          27.395254,
          27.401575,
          27.407941,
          27.414279,
          27.420589,
          27.426835,
          27.433104,
          27.439358,
          27.445658,
          27.451991,
          27.458327,
          27.464566,
          27.470825,
          27.477267,
          27.483506,
          27.489794,
          27.496117,
          27.502414,
          27.508842,
          27.515116,
          27.521466,
          27.527756,
          27.534135,
          27.540487,
          27.546804,
          27.553137,
          27.559396,
          27.565752,
          27.572025,
          27.578404,
          27.584614,
          27.591044,
          27.597377,
          27.603733,
          27.609944,
          27.616346,
          27.622671,
          27.629706,
          27.635994,
          27.642302,
          27.648646,
          27.654906,
          27.661217,
          27.667489,
          27.673798,
          27.680135,
          27.686448,
          27.692787,
          27.699058,
          27.705381,
          27.711798,
          27.717967,
          27.724923,
          27.731219,
          27.737498,
          27.743725,
          27.750029,
          27.756354,
          27.762671,
          27.769044,
          27.775381,
          27.781663,
          27.787973,
          27.79426,
          27.800529,
          27.806856,
          27.813236,
          27.819454,
          27.82575,
          27.832046,
          27.838333,
          27.844665,
          27.851035,
          27.857306,
          27.863596,
          27.869852,
          27.876154,
          27.882446,
          27.888767,
          27.895154,
          27.901538,
          27.907758,
          27.91406,
          27.920371,
          27.926636,
          27.93294,
          27.939273,
          27.945623,
          27.951921,
          27.958225,
          27.964548,
          27.970842,
          27.977188,
          27.983456,
          27.989804,
          27.996156,
          28.002471,
          28.008786,
          28.015115,
          28.02135,
          28.0277,
          28.034009,
          28.040361,
          28.046619,
          28.052963,
          28.059219,
          28.065544,
          28.071911,
          28.078138,
          28.085315,
          28.091638,
          28.097817,
          28.104184,
          28.110452,
          28.116767,
          28.12315,
          28.129352,
          28.135688,
          28.141932,
          28.148292,
          28.154721,
          28.160917,
          28.167236,
          28.173557,
          28.179873,
          28.18624,
          28.192477,
          28.198819,
          28.205194,
          28.211502,
          28.217895,
          28.224186,
          28.230459,
          28.236784,
          28.243027,
          28.249394,
          28.25575,
          28.262088,
          28.268369,
          28.274848,
          28.28103,
          28.287319,
          28.293767,
          28.30008,
          28.306392,
          28.312751,
          28.31904,
          28.325296,
          28.331611,
          28.337884,
          28.344199,
          28.350584,
          28.35693,
          28.363219,
          28.369586,
          28.375872,
          28.382136,
          28.389332,
          28.395605,
          28.401936,
          28.408265,
          28.41548,
          28.421807,
          28.428057,
          28.434328,
          28.440599,
          28.446882,
          28.45324,
          28.459511,
          28.465932,
          28.472109,
          28.478453,
          28.484703,
          28.491155,
          28.497422,
          28.503815,
          28.510201,
          28.516317,
          28.522699,
          28.529026,
          28.53532,
          28.541588,
          28.54783,
          28.554111,
          28.560378,
          28.566776,
          28.573063,
          28.579359,
          28.585711,
          28.592003,
          28.598349,
          28.604672,
          28.610942,
          28.617213,
          28.623526,
          28.629828,
          28.636088,
          28.642522,
          28.648761,
          28.655167,
          28.661501,
          28.667803,
          28.67412,
          28.680382,
          28.68674,
          28.693055,
          28.699395,
          28.705657,
          28.711901,
          28.718163,
          28.72447,
          28.730884,
          28.737224,
          28.743553,
          28.749949,
          28.756257,
          28.762595,
          28.768886,
          28.775182,
          28.781482,
          28.787761,
          28.794072,
          28.800382,
          28.806686,
          28.813057,
          28.819301,
          28.825603,
          28.831895,
          28.838188,
          28.844482,
          28.85087,
          28.857147,
          28.863445,
          28.869728,
          28.876072,
          28.882403,
          28.888697,
          28.894974,
          28.901249,
          28.907561,
          28.913924,
          28.920199,
          28.926568,
          28.932897,
          28.939168,
          28.94548,
          28.951772,
          28.958061,
          28.964355,
          28.970751,
          28.977001,
          28.983345,
          28.989605,
          28.995922,
          29.002278,
          29.009301,
          29.015624,
          29.021982,
          29.028245,
          29.034582,
          29.040866,
          29.047197,
          29.053482,
          29.05981,
          29.066116,
          29.072437,
          29.078716,
          29.085068,
          29.091435,
          29.097805,
          29.104083,
          29.110407,
          29.116566,
          29.122912,
          29.129199,
          29.135545,
          29.141891,
          29.14818,
          29.154472,
          29.160851,
          29.167156,
          29.173456,
          29.179791,
          29.186112,
          29.192522,
          29.198749,
          29.205128,
          29.211389,
          29.217741,
          29.224049,
          29.230333,
          29.236791,
          29.243024,
          29.249347,
          29.255676,
          29.261983,
          29.268328,
          29.274566,
          29.28091,
          29.287226,
          29.293547,
          29.299806,
          29.306214,
          29.31252,
          29.31892,
          29.325168,
          29.331422,
          29.337754,
          29.34412,
          29.350462,
          29.356793,
          29.363135,
          29.369406,
          29.37665,
          29.38292,
          29.389264,
          29.395643,
          29.401983,
          29.408224,
          29.414604,
          29.420864,
          29.42721,
          29.433527,
          29.439837,
          29.44611,
          29.452406,
          29.458687,
          29.464989,
          29.471364,
          29.477702,
          29.484045,
          29.490366,
          29.496587,
          29.50291,
          29.509233,
          29.5156,
          29.521866,
          29.528356,
          29.534556,
          29.540877,
          29.547246,
          29.553562,
          29.559802,
          29.566114,
          29.572425,
          29.578731,
          29.585018,
          29.591281,
          29.597627,
          29.60395,
          29.610293,
          29.616543,
          29.622858,
          29.629185,
          29.635512,
          29.641845,
          29.648121,
          29.654414,
          29.660737,
          29.667094,
          29.673396,
          29.679687,
          29.686021,
          29.692302,
          29.698591,
          29.704893,
          29.71121,
          29.717529,
          29.723831,
          29.730231,
          29.736564,
          29.742846,
          29.749152,
          29.755508,
          29.761798,
          29.768156,
          29.774443,
          29.780816,
          29.787054,
          29.793333,
          29.79966,
          29.805921,
          29.812244,
          29.81856,
          29.824848,
          29.831204,
          29.837604,
          29.843856,
          29.850112,
          29.856519,
          29.862771,
          29.869102,
          29.875435,
          29.881725,
          29.888025,
          29.894369,
          29.900627,
          29.907048,
          29.913329,
          29.919625,
          29.925956,
          29.932219,
          29.938542,
          29.944879,
          29.951206,
          29.957517,
          29.96386,
          29.970152,
          29.976471,
          29.982804,
          29.989131,
          29.99541,
          30.00171,
          30.008058,
          30.014352,
          30.020611,
          30.026988,
          30.033271,
          30.039598,
          30.046633,
          30.052875,
          30.059837,
          30.066171,
          30.072508,
          30.078896,
          30.085167,
          30.09144,
          30.097785,
          30.10404,
          30.110327,
          30.116671,
          30.122952,
          30.129275,
          30.135538,
          30.141917,
          30.14829,
          30.154546,
          30.160902,
          30.167998,
          30.174384,
          30.180688,
          30.186969,
          30.193233,
          30.199552,
          30.205848,
          30.212136,
          30.218415,
          30.224754,
          30.231054,
          30.237317,
          30.243715,
          30.249982,
          30.256319,
          30.262696,
          30.269004,
          30.275348,
          30.281709,
          30.2879,
          30.294229,
          30.300596,
          30.306861,
          30.313198,
          30.319513,
          30.325775,
          30.332077,
          30.338367,
          30.3446,
          30.350919,
          30.357209,
          30.363569,
          30.369942,
          30.376265,
          30.382469,
          30.38879,
          30.395763,
          30.402119,
          30.408413,
          30.414667,
          30.42104,
          30.427298,
          30.433629,
          30.439894,
          30.446215,
          30.452538,
          30.458838,
          30.465152,
          30.47143,
          30.477728,
          30.484863,
          30.491294,
          30.497577,
          30.503871,
          30.510155,
          30.516396,
          30.52275,
          30.529061,
          30.535371,
          30.541627,
          30.547928,
          30.554157,
          30.560511,
          30.56684,
          30.573128,
          30.579384,
          30.585682,
          30.591975,
          30.598309,
          30.604638,
          30.610848,
          30.617192,
          30.623598,
          30.630555,
          30.63693,
          30.643226,
          30.649528,
          30.655844,
          30.662149,
          30.668436,
          30.674746,
          30.680974,
          30.687246,
          30.69369,
          30.699903,
          30.706217,
          30.712507,
          30.718867,
          30.72518,
          30.731461,
          30.737772,
          30.744022,
          30.750357,
          30.756661,
          30.762967,
          30.769276,
          30.775609,
          30.781886,
          30.788192,
          30.794522,
          30.800807,
          30.807167,
          30.81339,
          30.819724,
          30.826103,
          30.832355,
          30.838617,
          30.844922,
          30.85123,
          30.857605,
          30.863867,
          30.870167,
          30.876553,
          30.882828,
          30.88919,
          30.89549,
          30.901822,
          30.908115,
          30.914443,
          30.920734,
          30.927109,
          30.933378,
          30.939653,
          30.945947,
          30.952953,
          30.95924,
          30.965601,
          30.971942,
          30.978184,
          30.984536,
          30.990868,
          30.997122,
          31.003482,
          31.009811,
          31.015968,
          31.022351,
          31.028651,
          31.034911,
          31.04122,
          31.047561,
          31.053811,
          31.060134,
          31.066403,
          31.072711,
          31.079088,
          31.085338,
          31.091697,
          31.097972,
          31.104222,
          31.110618,
          31.116964,
          31.123247,
          31.12953,
          31.135857,
          31.142199,
          31.148568,
          31.154807,
          31.161134,
          31.167478,
          31.173751,
          31.180074,
          31.186382,
          31.192697,
          31.199836,
          31.206141,
          31.21242,
          31.218849,
          31.225151,
          31.231432,
          31.237735,
          31.24398,
          31.250301,
          31.256709,
          31.262991,
          31.269261,
          31.275543,
          31.281872,
          31.28818,
          31.294505,
          31.300832,
          31.307153,
          31.313464,
          31.319791,
          31.326116,
          31.332432,
          31.338739,
          31.345055,
          31.351378,
          31.357701,
          31.364051,
          31.370389,
          31.376695,
          31.383049,
          31.389303,
          31.395599,
          31.401935,
          31.408289,
          31.414553,
          31.420839,
          31.42718,
          31.43348,
          31.439891,
          31.446162,
          31.452437,
          31.458799,
          31.46587,
          31.472143,
          31.478483,
          31.484831,
          31.491041,
          31.497339,
          31.503658,
          31.509993,
          31.516318,
          31.522714,
          31.52891,
          31.535237,
          31.541645,
          31.547866,
          31.554181,
          31.560495,
          31.566818,
          31.573106,
          31.579456,
          31.58582,
          31.592158,
          31.598499,
          31.604822,
          31.611127,
          31.617443,
          31.623524,
          31.629927,
          31.636283,
          31.642537,
          31.648862,
          31.655139,
          31.661458,
          31.66781,
          31.674118,
          31.680447,
          31.686654,
          31.692968,
          31.699308,
          31.705564,
          31.711856,
          31.718135,
          31.724491,
          31.730798,
          31.737162,
          31.743427,
          31.749781,
          31.756114,
          31.762422,
          31.768683,
          31.775064,
          31.781366,
          31.787666,
          31.794008,
          31.800293,
          31.806635,
          31.812977,
          31.819281,
          31.825572,
          31.831877,
          31.838248,
          31.84461,
          31.850837,
          31.857152,
          31.86341,
          31.869687,
          31.876016,
          31.882337,
          31.888629,
          31.894956,
          31.901266,
          31.907569,
          31.913808,
          31.920102,
          31.926373,
          31.932758,
          31.939,
          31.945312,
          31.951596,
          31.957906,
          31.964168,
          31.970525,
          31.976769,
          31.9831,
          31.989502,
          31.99581,
          32.002068,
          32.008256,
          32.0146,
          32.020923,
          32.027237,
          32.033491,
          32.039842,
          32.046158,
          32.052439,
          32.058723,
          32.065052,
          32.071308,
          32.077735,
          32.08406,
          32.090429,
          32.096767,
          32.103035,
          32.109373,
          32.115617,
          32.121946,
          32.128248,
          32.134477,
          32.140767,
          32.147077,
          32.153341,
          32.159646,
          32.165994,
          32.172292,
          32.178585,
          32.184771,
          32.191073,
          32.197321,
          32.203629,
          32.209996,
          32.216398,
          32.222742,
          32.229031,
          32.235333,
          32.241698,
          32.247985,
          32.254215,
          32.260496,
          32.266763,
          32.273019,
          32.27946,
          32.285671,
          32.291935,
          32.298258,
          32.30459,
          32.31095,
          32.317188,
          32.323483,
          32.329836,
          32.336131,
          32.342419,
          32.348765,
          32.355158,
          32.361427,
          32.367736,
          32.374027,
          32.380335,
          32.386627,
          32.392956,
          32.399317,
          32.405673,
          32.412077,
          32.418369,
          32.424569,
          32.430975,
          32.438154,
          32.444423,
          32.450781,
          32.457061,
          32.463358,
          32.469667,
          32.47599,
          32.482267,
          32.488527,
          32.49485,
          32.501217,
          32.507504,
          32.513875,
          32.520133,
          32.526415,
          32.532681,
          32.538981,
          32.545381,
          32.551736,
          32.558044,
          32.564325,
          32.570561,
          32.576915,
          32.583221,
          32.589509,
          32.595759,
          32.602106,
          32.608394,
          32.614677,
          32.621017,
          32.627273,
          32.633609,
          32.639898,
          32.646186,
          32.652538,
          32.658817,
          32.665113,
          32.672255,
          32.678532,
          32.684919,
          32.691194,
          32.697519,
          32.703748,
          32.710078,
          32.716336,
          32.722569,
          32.729025,
          32.735278,
          32.741567,
          32.747859,
          32.75425,
          32.760598,
          32.766773,
          32.773094,
          32.77938,
          32.785757,
          32.791927,
          32.798257,
          32.804728,
          32.81173,
          32.818007,
          32.824373,
          32.830642,
          32.836832,
          32.843219,
          32.849605,
          32.855828,
          32.862088,
          32.868332,
          32.874713,
          32.881011,
          32.887313,
          32.89368,
          32.899947,
          32.906194,
          32.912488,
          32.91878,
          32.925117,
          32.931347,
          32.937667,
          32.943994,
          32.950211,
          32.956434,
          32.962688,
          32.968963,
          32.97524,
          32.981559,
          32.987876,
          32.994155,
          33.000428,
          33.006749,
          33.013094,
          33.01939,
          33.025663,
          33.031938,
          33.038245,
          33.044561,
          33.050874,
          33.057182,
          33.063403,
          33.069715,
          33.076017,
          33.082261,
          33.088613,
          33.094859,
          33.101153,
          33.107453,
          33.113769,
          33.120051,
          33.126376,
          33.132669,
          33.138984,
          33.145265,
          33.151522,
          33.157782,
          33.164097,
          33.17053,
          33.176824,
          33.183055,
          33.189263,
          33.195615,
          33.202015,
          33.208301,
          33.214572,
          33.22089,
          33.227159,
          33.23349,
          33.239715,
          33.245988,
          33.252247,
          33.258588,
          33.264847,
          33.271105,
          33.277438,
          33.283695,
          33.289951,
          33.29623,
          33.302524,
          33.308772,
          33.315016,
          33.321343,
          33.327678,
          33.333962,
          33.340243,
          33.346513,
          33.352841,
          33.359088,
          33.365393,
          33.371709,
          33.378034,
          33.385064,
          33.391368,
          33.397672,
          33.403991,
          33.410322,
          33.416655,
          33.423053,
          33.429309,
          33.435557,
          33.441939,
          33.44822,
          33.454464,
          33.460818,
          33.467155,
          33.473461,
          33.479705,
          33.485999,
          33.492289,
          33.498612,
          33.504891,
          33.51117,
          33.517484,
          33.523757,
          33.530035,
          33.536389,
          33.542645,
          33.548945,
          33.555328,
          33.561582,
          33.567828,
          33.574216,
          33.580482,
          33.587443,
          33.593664,
          33.59998,
          33.606255,
          33.612509,
          33.61881,
          33.625126,
          33.631449,
          33.637697,
          33.644024,
          33.650283,
          33.656526,
          33.662851,
          33.66907,
          33.675439,
          33.681664,
          33.68793,
          33.694224,
          33.700514,
          33.70677,
          33.713028,
          33.719341,
          33.725545,
          33.731806,
          33.738062,
          33.744372,
          33.750635,
          33.757518,
          33.763791,
          33.770058,
          33.776295,
          33.782566,
          33.788814,
          33.795097,
          33.801354,
          33.807643,
          33.813949,
          33.820203,
          33.826504,
          33.832743,
          33.839047,
          33.845343,
          33.85161,
          33.857849,
          33.864879,
          33.871145,
          33.877418,
          33.883747,
          33.889981,
          33.89627,
          33.902653,
          33.908891,
          33.915204,
          33.92152,
          33.927929,
          33.934114,
          33.940441,
          33.946781,
          33.953104,
          33.959287,
          33.965731,
          33.972041,
          33.978264,
          33.984595,
          33.990806,
          33.99707,
          34.003322,
          34.009672,
          34.015891,
          34.022145,
          34.028479,
          34.0347,
          34.041643,
          34.04795,
          34.05491,
          34.061137,
          34.067343,
          34.073772,
          34.080002,
          34.086316,
          34.092693,
          34.098881,
          34.105121,
          34.11135,
          34.117706,
          34.124043,
          34.132541,
          34.138837,
          34.1451,
          34.151345,
          34.157639,
          34.163975,
          34.170273,
          34.176533,
          34.182883,
          34.18915,
          34.195352,
          34.201698,
          34.207929,
          34.214277,
          34.220562,
          34.226793,
          34.233127,
          34.239402,
          34.245723,
          34.251992,
          34.258273,
          34.264577,
          34.270912,
          34.277221,
          34.283456,
          34.289704,
          34.296031,
          34.30235,
          34.308571,
          34.314898,
          34.321193,
          34.327552,
          34.333889,
          34.340141,
          34.346418,
          34.352685,
          34.359027,
          34.365325,
          34.371571,
          34.377866,
          34.384166,
          34.39045,
          34.396731,
          34.403098,
          34.409423,
          34.415767,
          34.42194,
          34.428131,
          34.434465,
          34.440758,
          34.447177,
          34.453412,
          34.459619,
          34.465854,
          34.472248,
          34.47849,
          34.484804,
          34.491069,
          34.497358,
          34.503681,
          34.509948,
          34.516227,
          34.523331,
          34.529602,
          34.535883,
          34.542075,
          34.548373,
          34.554669,
          34.560981,
          34.567258,
          34.573552,
          34.579846,
          34.586138,
          34.592402,
          34.598692,
          34.605023,
          34.61125,
          34.617523,
          34.62379,
          34.630073,
          34.636369,
          34.64264,
          34.64895,
          34.655167,
          34.661492,
          34.667765,
          34.674011,
          34.680429,
          34.686694,
          34.693025,
          34.699323,
          34.705596,
          34.711823,
          34.718138,
          34.724477,
          34.731736,
          34.737956,
          34.744298,
          34.750527,
          34.756858,
          34.763223,
          34.769544,
          34.775734,
          34.782021,
          34.788281,
          34.7946,
          34.800875,
          34.807207,
          34.813465,
          34.819748,
          34.826069,
          34.832459,
          34.838702,
          34.845029,
          34.851348,
          34.857575,
          34.863879,
          34.870165,
          34.876461,
          34.882717,
          34.889002,
          34.895313,
          34.901609,
          34.907857,
          34.914111,
          34.920369,
          34.9267,
          34.932934,
          34.939213,
          34.945498,
          34.951796,
          34.958092,
          34.964367,
          34.970669,
          34.976996,
          34.983236,
          34.989494,
          34.99583,
          35.002105,
          35.008355,
          35.014692,
          35.021805,
          35.028086,
          35.034367,
          35.0413,
          35.047603,
          35.053955,
          35.060167,
          35.066428,
          35.072742,
          35.078984,
          35.085219,
          35.091548,
          35.097825,
          35.104082,
          35.110361,
          35.116659,
          35.12293,
          35.12919,
          35.135482,
          35.141834,
          35.148778,
          35.155153,
          35.161353,
          35.167715,
          35.174021,
          35.180369,
          35.186596,
          35.192861,
          35.199169,
          35.205417,
          35.211711,
          35.218009,
          35.224326,
          35.230582,
          35.236878,
          35.243124,
          35.249434,
          35.255721,
          35.261986,
          35.26828,
          35.274567,
          35.280803,
          35.287153,
          35.293515,
          35.299809,
          35.306134,
          35.313232,
          35.319484,
          35.325776,
          35.332003,
          35.338378,
          35.344615,
          35.350838,
          35.357117,
          35.36394,
          35.370257,
          35.377161,
          35.383417,
          35.389711,
          35.396015,
          35.402349,
          35.408651,
          35.414865,
          35.421124,
          35.427403,
          35.433707,
          35.440007,
          35.446253,
          35.452586,
          35.458824,
          35.465084,
          35.471374,
          35.477636,
          35.483993,
          35.49028,
          35.496638,
          35.502876,
          35.509195,
          35.515499,
          35.521697,
          35.52802,
          35.534295,
          35.540643,
          35.546895,
          35.553126,
          35.559511,
          35.565718,
          35.571993,
          35.578363,
          35.584634,
          35.590911,
          35.597276,
          35.603503,
          35.609855,
          35.616103,
          35.622353,
          35.628651,
          35.634901,
          35.641187,
          35.647455,
          35.653722,
          35.660634,
          35.666922,
          35.673207,
          35.679393,
          35.685684,
          35.691916,
          35.69828,
          35.70462,
          35.710868,
          35.717107,
          35.72348,
          35.729693,
          35.735972,
          35.74293,
          35.749255,
          35.75552,
          35.761766,
          35.768012,
          35.776505,
          35.782724,
          35.789028,
          35.795299,
          35.801568,
          35.807864,
          35.814174,
          35.820414,
          35.826674,
          35.832955,
          35.839241,
          35.845466,
          35.85173,
          35.857982,
          35.864216,
          35.870576,
          35.876828,
          35.883124,
          35.889435,
          35.896374,
          35.902705,
          35.908945,
          35.915197,
          35.92146,
          35.927799,
          35.934078,
          35.940322,
          35.946632,
          35.952933,
          35.959143,
          35.965474,
          35.971793,
          35.978016,
          35.984264,
          35.990564,
          35.996805,
          36.003112,
          36.009437,
          36.015708,
          36.021939,
          36.028251,
          36.035166,
          36.041441,
          36.047826,
          36.05396,
          36.06028,
          36.066685,
          36.072949,
          36.07916,
          36.085378,
          36.091768,
          36.097991,
          36.104385,
          36.110649,
          36.116847,
          36.123126,
          36.129395,
          36.135741,
          36.141981,
          36.14827,
          36.154518,
          36.160818,
          36.167103,
          36.173379,
          36.179658,
          36.185933,
          36.192247,
          36.198458,
          36.204727,
          36.211037,
          36.217314,
          36.223554,
          36.229851,
          36.236156,
          36.242466,
          36.248724,
          36.254962,
          36.2612,
          36.267443,
          36.273758,
          36.280018,
          36.286299,
          36.292566,
          36.29887,
          36.305129,
          36.31131,
          36.317591,
          36.323839,
          36.330054,
          36.336289,
          36.342587,
          36.348835,
          36.35511,
          36.361441,
          36.367658,
          36.373837,
          36.380139,
          36.386275,
          36.392639,
          36.398831,
          36.405143,
          36.411333,
          36.417606,
          36.423889,
          36.430131,
          36.436354,
          36.442618,
          36.448879,
          36.455154,
          36.461448,
          36.467727,
          36.473973,
          36.480256,
          36.48655,
          36.492806,
          36.499123,
          36.50547,
          36.511671,
          36.517996,
          36.524273,
          36.530585,
          36.536858,
          36.543102,
          36.5494,
          36.555627,
          36.561891,
          36.568131,
          36.574387,
          36.580712,
          36.586989,
          36.593271,
          36.59956,
          36.605781,
          36.612033,
          36.618364,
          36.624577,
          36.631667,
          36.637906,
          36.644154,
          36.651152,
          36.657389,
          36.663741,
          36.670017,
          36.676281,
          36.682583,
          36.688887,
          36.695119,
          36.701362,
          36.708281,
          36.71451,
          36.720766,
          36.727056,
          36.733369,
          36.739652,
          36.745962,
          36.752223,
          36.758508,
          36.764748,
          36.771048,
          36.77734,
          36.784444,
          36.790731,
          36.796992,
          36.803258,
          36.809506,
          36.815825,
          36.822136,
          36.828367,
          36.835236,
          36.841529,
          36.847825,
          36.854098,
          36.860375,
          36.86669,
          36.8729,
          36.879187,
          36.885511,
          36.891738,
          36.897996,
          36.904327,
          36.910565,
          36.91685,
          36.923094,
          36.929465,
          36.935831,
          36.942056,
          36.9483,
          36.955331,
          36.961584,
          36.967842,
          36.974188,
          36.980406,
          36.986748,
          36.992994,
          36.999246,
          37.005559,
          37.011846,
          37.018098,
          37.02445,
          37.030646,
          37.036854,
          37.043131,
          37.049377,
          37.055715,
          37.062052,
          37.068279,
          37.074529,
          37.080765,
          37.086994,
          37.093261,
          37.099538,
          37.105775,
          37.112056,
          37.118259,
          37.124554,
          37.130938,
          37.137142,
          37.143388,
          37.149671,
          37.155948,
          37.162215,
          37.168575,
          37.17475,
          37.181034,
          37.187259,
          37.193627,
          37.199936,
          37.206184,
          37.213036,
          37.219305,
          37.225563,
          37.231855,
          37.238092,
          37.244355,
          37.250646,
          37.259088,
          37.265342,
          37.27159,
          37.277896,
          37.284215,
          37.290407,
          37.296713,
          37.302969,
          37.309182,
          37.31544,
          37.321782,
          37.328001,
          37.334296,
          37.340609,
          37.346836,
          37.353153,
          37.359353,
          37.365575,
          37.371848,
          37.378125,
          37.384421,
          37.390692,
          37.39695,
          37.403194,
          37.409498,
          37.415776,
          37.422063,
          37.428311,
          37.434609,
          37.440861,
          37.447128,
          37.453442,
          37.459701,
          37.465911,
          37.472178,
          37.478574,
          37.484815,
          37.491051,
          37.497324,
          37.503592,
          37.510653,
          37.516905,
          37.523228,
          37.530965,
          37.537188,
          37.54344,
          37.549682,
          37.555953,
          37.562157,
          37.568445,
          37.574732,
          37.581009,
          37.587297,
          37.593576,
          37.59979,
          37.606092,
          37.612365,
          37.618601,
          37.624853,
          37.631109,
          37.637442,
          37.643684,
          37.64993,
          37.656222,
          37.663128,
          37.669403,
          37.675682,
          37.681936,
          37.688213,
          37.694432,
          37.70069,
          37.706959,
          37.713213,
          37.719445,
          37.725717,
          37.732057,
          37.738213,
          37.744499,
          37.750709,
          37.757017,
          37.76329,
          37.769551,
          37.775838,
          37.782068,
          37.788293,
          37.794605,
          37.800826,
          37.807099,
          37.813336,
          37.819613,
          37.825834,
          37.832072,
          37.838343,
          37.844707,
          37.851024,
          37.857251,
          37.863497,
          37.869747,
          37.875999,
          37.882249,
          37.888505,
          37.894811,
          37.901032,
          37.907332,
          37.913593,
          37.920132,
          37.926318,
          37.932505,
          37.938832,
          37.945097,
          37.951349,
          37.957614,
          37.963882,
          37.970082,
          37.976432,
          37.982707,
          37.988943,
          37.995951,
          38.002209,
          38.008526,
          38.01487,
          38.021118,
          38.027376,
          38.033653,
          38.039872,
          38.046164,
          38.05242,
          38.058716,
          38.064978,
          38.071274,
          38.077518,
          38.083807,
          38.09008,
          38.096324,
          38.10262,
          38.108876,
          38.115116,
          38.121385,
          38.127678,
          38.13398,
          38.140245,
          38.146522,
          38.15277,
          38.159018,
          38.165314,
          38.171528,
          38.178443,
          38.184651,
          38.190872,
          38.197157,
          38.203474,
          38.209789,
          38.215983,
          38.222258,
          38.228555,
          38.234849,
          38.241076,
          38.24736,
          38.253555,
          38.259885,
          38.266064,
          38.27227,
          38.278589,
          38.284918,
          38.291091,
          38.297364,
          38.30362,
          38.30986,
          38.316174,
          38.322414,
          38.328633,
          38.334914,
          38.341999,
          38.348341,
          38.354587,
          38.360826,
          38.367106,
          38.373291,
          38.379531,
          38.386356,
          38.392702,
          38.398891,
          38.405154,
          38.41141,
          38.417681,
          38.423951,
          38.432341,
          38.438499,
          38.444837,
          38.45102,
          38.457299,
          38.463604,
          38.469856,
          38.47612,
          38.482381,
          38.488668,
          38.494885,
          38.501235,
          38.507552,
          38.513816,
          38.520062,
          38.52632,
          38.532556,
          38.538895,
          38.545141,
          38.551381,
          38.557649,
          38.563958,
          38.570216,
          38.57651,
          38.582754,
          38.589058,
          38.596022,
          38.602293,
          38.608516,
          38.61476,
          38.621083,
          38.627383,
          38.633604,
          38.639839,
          38.646056,
          38.652358,
          38.658631,
          38.664881,
          38.671091,
          38.677329,
          38.68361,
          38.689795,
          38.696129,
          38.702383,
          38.70866,
          38.714862,
          38.721154,
          38.72736,
          38.733654,
          38.73991,
          38.74617,
          38.752416,
          38.758635,
          38.764871,
          38.771079,
          38.777391,
          38.783708,
          38.790677,
          38.797054,
          38.803254,
          38.809487,
          38.815762,
          38.822021,
          38.828258,
          38.834487,
          38.840741,
          38.847027,
          38.853298,
          38.859533,
          38.866564,
          38.872767,
          38.879033,
          38.885277,
          38.891567,
          38.897823,
          38.904146,
          38.910383,
          38.916625,
          38.92366,
          38.929881,
          38.936108,
          38.942329,
          38.94861,
          38.954856,
          38.961075,
          38.967296,
          38.973548,
          38.979835,
          38.986079,
          38.992367,
          38.998604,
          39.004835,
          39.011129,
          39.018071,
          39.0243,
          39.030531,
          39.036764,
          39.043027,
          39.049246,
          39.05551,
          39.061758,
          39.067965,
          39.074198,
          39.080442,
          39.086731,
          39.09301,
          39.099248,
          39.10549,
          39.111731,
          39.117965,
          39.124263,
          39.130494,
          39.136746,
          39.143748,
          39.150017,
          39.156246,
          39.162427,
          39.168794,
          39.175088,
          39.18135,
          39.187654,
          39.194485,
          39.200721,
          39.20699,
          39.213244,
          39.219469,
          39.225786,
          39.23204,
          39.238263,
          39.244565,
          39.250875,
          39.257102,
          39.263325,
          39.269563,
          39.27594,
          39.282086,
          39.288427,
          39.294706,
          39.300919,
          39.307171,
          39.314079,
          39.320398,
          39.326627,
          39.332892,
          39.339082,
          39.345396,
          39.351594,
          39.357856,
          39.36409,
          39.371063,
          39.377306,
          39.383506,
          39.38975,
          39.39605,
          39.402284,
          39.408532,
          39.414815,
          39.421071,
          39.427315,
          39.433571,
          39.439863,
          39.446052,
          39.4523,
          39.458532,
          39.464794,
          39.471082,
          39.478098,
          39.484394,
          39.49063,
          39.496946,
          39.50319,
          39.509425,
          39.515671,
          39.521942,
          39.528234,
          39.534432,
          39.541255,
          39.547544,
          39.553805,
          39.560023,
          39.566284,
          39.572538,
          39.578821,
          39.585076,
          39.591959,
          39.598225,
          39.604463,
          39.611567,
          39.617794,
          39.624011,
          39.630342,
          39.636534,
          39.642786,
          39.649098,
          39.655355,
          39.661623,
          39.667901,
          39.674155,
          39.680401,
          39.686671,
          39.69299,
          39.699205,
          39.705505,
          39.711705,
          39.717928,
          39.724336,
          39.730626,
          39.736853,
          39.743051,
          39.74934,
          39.755538,
          39.761874,
          39.768132,
          39.774376,
          39.780563,
          39.786884,
          39.793159,
          39.79998,
          39.806215,
          39.812465,
          39.818715,
          39.824996,
          39.831236,
          39.837507,
          39.843796,
          39.850036,
          39.856192,
          39.863167,
          39.869467,
          39.875753,
          39.882061,
          39.888269,
          39.894476,
          39.900776,
          39.90703,
          39.913257,
          39.919553,
          39.927284,
          39.933586,
          39.939843,
          39.946022,
          39.952261,
          39.958511,
          39.964749,
          39.971055,
          39.977305,
          39.983567,
          39.989759,
          39.995945,
          40.002234,
          40.008526,
          40.014761,
          40.020986,
          40.02722,
          40.033513,
          40.039761,
          40.045995,
          40.052347,
          40.05862,
          40.064803,
          40.071132,
          40.077405,
          40.084197,
          40.090455,
          40.096761,
          40.102955,
          40.109251,
          40.11548,
          40.121728,
          40.127976,
          40.134226,
          40.140484,
          40.146726,
          40.153576,
          40.159843,
          40.166107,
          40.172341,
          40.178582,
          40.184868,
          40.191101,
          40.197332,
          40.203582,
          40.209862,
          40.216103,
          40.222359,
          40.228607,
          40.234849,
          40.241074,
          40.247353,
          40.25363,
          40.259918,
          40.266757,
          40.272993,
          40.27928,
          40.28552,
          40.291759,
          40.298022,
          40.304293,
          40.310522,
          40.316809,
          40.32307,
          40.329249,
          40.335528,
          40.341776,
          40.348105,
          40.35437,
          40.360603,
          40.366926,
          40.373087,
          40.379449,
          40.38572,
          40.392012,
          40.398291,
          40.404474,
          40.410697,
          40.416964,
          40.423235,
          40.429522,
          40.435772,
          40.442105,
          40.448408,
          40.454668,
          40.460937,
          40.467168,
          40.473387,
          40.479766,
          40.48676,
          40.493026,
          40.499276,
          40.505581,
          40.511905,
          40.518216,
          40.524497,
          40.53072,
          40.536997,
          40.543324,
          40.549547,
          40.555776,
          40.562049,
          40.568285,
          40.575139,
          40.581428,
          40.587649,
          40.593916,
          40.60017,
          40.606387,
          40.612674,
          40.61892,
          40.625233,
          40.631512,
          40.637751,
          40.644012,
          40.65027,
          40.656564,
          40.662656,
          40.668978,
          40.675297,
          40.681466,
          40.687722,
          40.694108,
          40.700318,
          40.706547,
          40.712758,
          40.71905,
          40.725245,
          40.731506,
          40.737847,
          40.744074,
          40.750327,
          40.756643,
          40.762885,
          40.769102,
          40.775308,
          40.781627,
          40.788502,
          40.794758,
          40.80101,
          40.807281,
          40.813595,
          40.819823,
          40.826085,
          40.832322,
          40.838654,
          40.844997,
          40.851247,
          40.857531,
          40.863729,
          40.869958,
          40.876152,
          40.883006,
          40.88925,
          40.895575,
          40.902633,
          40.908854,
          40.915218,
          40.921329,
          40.927697,
          40.933889,
          40.940158,
          40.946412,
          40.952708,
          40.958877,
          40.965158,
          40.972125,
          40.978368,
          40.984716,
          40.990956,
          40.997275,
          41.003456,
          41.009679,
          41.015939,
          41.022223,
          41.028431,
          41.034681,
          41.040931,
          41.047925,
          41.054204,
          41.061118,
          41.067387,
          41.0737,
          41.079973,
          41.086233,
          41.092496,
          41.098825,
          41.10505,
          41.111296,
          41.117539,
          41.123816,
          41.130029,
          41.136314,
          41.142564,
          41.148852,
          41.155089,
          41.161358,
          41.16761,
          41.173923,
          41.180146,
          41.186458,
          41.192671,
          41.198923,
          41.205244,
          41.211491,
          41.2177,
          41.224006,
          41.230252,
          41.236506,
          41.242781,
          41.249044,
          41.255242,
          41.261425,
          41.267635,
          41.273954,
          41.280252,
          41.28649,
          41.292667,
          41.299017,
          41.305258,
          41.311537,
          41.318542,
          41.324783,
          41.331042,
          41.337292,
          41.343465,
          41.349806,
          41.356073,
          41.362338,
          41.370677,
          41.376917,
          41.383181,
          41.38949,
          41.395763,
          41.4021,
          41.408319,
          41.414544,
          41.42075,
          41.427065,
          41.433275,
          41.439577,
          41.446565,
          41.452879,
          41.459129,
          41.465411,
          41.471631,
          41.477898,
          41.484146,
          41.490354,
          41.497219,
          41.503475,
          41.509715,
          41.515938,
          41.522167,
          41.529842,
          41.536067,
          41.54234,
          41.548565,
          41.554794,
          41.561542,
          41.567783,
          41.574102,
          41.581046,
          41.58734,
          41.593609,
          41.599936,
          41.606213,
          41.612452,
          41.618711,
          41.624979,
          41.631213,
          41.637498,
          41.643717,
          41.649982,
          41.656252,
          41.663129,
          41.669427,
          41.675729,
          41.681988,
          41.688221,
          41.694482,
          41.70079,
          41.706986,
          41.713296,
          41.7196,
          41.725882,
          41.732094,
          41.738319,
          41.744557,
          41.751592,
          41.757861,
          41.764092,
          41.771177,
          41.777407,
          41.783705,
          41.790019,
          41.796259,
          41.802511,
          41.808773,
          41.814988,
          41.82185,
          41.828138,
          41.835213,
          41.841467,
          41.847692,
          41.854063,
          41.860292,
          41.866553,
          41.872848,
          41.879046,
          41.885336,
          41.891594,
          41.897903,
          41.904161,
          41.910357,
          41.916646,
          41.922884,
          41.92914,
          41.935388,
          41.941692,
          41.94793,
          41.954153,
          41.960382,
          41.966676,
          41.972859,
          41.979128,
          41.986186,
          41.992463,
          41.998723,
          42.005548,
          42.011863,
          42.018103,
          42.02444,
          42.030638,
          42.03684,
          42.043099,
          42.049365,
          42.055655,
          42.061919,
          42.068188,
          42.074378,
          42.080703,
          42.086932,
          42.093253,
          42.099551,
          42.105809,
          42.11283,
          42.119092,
          42.125349,
          42.131594,
          42.13789,
          42.144147,
          42.150359,
          42.157503,
          42.163797,
          42.170061,
          42.176224,
          42.183318,
          42.189467,
          42.195659,
          42.20193,
          42.208176,
          42.214378,
          42.220682,
          42.22702,
          42.233211,
          42.239386,
          42.245717,
          42.251967,
          42.258222,
          42.264505,
          42.270707,
          42.27693,
          42.283218,
          42.289574,
          42.295711,
          42.302015,
          42.308309,
          42.31452,
          42.32088,
          42.327074,
          42.333351,
          42.339574,
          42.345786,
          42.352082,
          42.358288,
          42.364566,
          42.370793,
          42.377043,
          42.383326,
          42.389728,
          42.395926,
          42.402128,
          42.40842,
          42.414741,
          42.42103,
          42.427228,
          42.433451,
          42.439734,
          42.446009,
          42.452353,
          42.458603,
[truncated: 4,285,937 more chars]
