# Supplementary material for: RawBeans: A Simple, Vendor-Independent, Raw-Data Quality-Control Tool
Source: J Proteome Res. 2021 Mar 4;20(4):2098–104. doi: 10.1021/acs.jproteome.0c00956 (PMC8041395; doi:10.1021/acs.jproteome.0c00956)
Supplement: Supplementary file 2 — pr0c00956_si_003.zip [file pr0c00956_si_003.zip › 100_samples_run1.0/qc-log.txt]

2021-02-08 15:29:47,852 - [INFO] - protqc.runner - -=Starting Raw Beans 1.4.3=-
2021-02-08 15:29:47,854 - [INFO] - protqc.runner - Checking if need to run MSConvert...
2021-02-08 15:29:47,874 - [INFO] - protqc.analyzer - Analyzing QC Data...
2021-02-08 15:29:48,622 - [INFO] - protqc.analyzer - FS1ES50_Pierce_HeLa_100ng_280817_01 - Analyzing sample...
2021-02-08 15:29:48,622 - [INFO] - protqc.analyzer - FS1ES50_Pierce_HeLa_100ng_280817_01 - Found json file for sample
2021-02-08 15:29:49,138 - [WARNING] - protqc.json_utils - Incompatible versions - json file(U:\workspace\prot-qc\test-runs\old-18-07-19\100_samples_json\FS1ES50_Pierce_HeLa_100ng_280817_01.json) is version 'no_version' and you are using version '1.4.3', if you are experiencing weird problems, please rerun again from raw or mzml
2021-02-08 15:29:49,181 - [ERROR] - protqc.runner - Traceback (most recent call last):
  File "C:\Users\pmrotem\workspace\prot-qc\protqc\runner.py", line 119, in run
    qc_data = qc_analyzer.analyze(num_workers=self.num_workers)
  File "C:\Users\pmrotem\workspace\prot-qc\protqc\analyzer.py", line 166, in analyze
    samples_dict = dask.compute(samples_dict, scheduler=scheduler, num_workers=num_workers)[0]
  File "C:\Users\pmrotem\workspace\prot-qc\venv\lib\site-packages\dask-2.22.0-py3.7.egg\dask\base.py", line 447, in compute
    results = schedule(dsk, keys, **kwargs)
  File "C:\Users\pmrotem\workspace\prot-qc\venv\lib\site-packages\dask-2.22.0-py3.7.egg\dask\local.py", line 527, in get_sync
    return get_async(apply_sync, 1, dsk, keys, **kwargs)
  File "C:\Users\pmrotem\workspace\prot-qc\venv\lib\site-packages\dask-2.22.0-py3.7.egg\dask\local.py", line 471, in get_async
    fire_task()
  File "C:\Users\pmrotem\workspace\prot-qc\venv\lib\site-packages\dask-2.22.0-py3.7.egg\dask\local.py", line 466, in fire_task
    callback=queue.put,
  File "C:\Users\pmrotem\workspace\prot-qc\venv\lib\site-packages\dask-2.22.0-py3.7.egg\dask\local.py", line 516, in apply_sync
    res = func(*args, **kwds)
  File "C:\Users\pmrotem\workspace\prot-qc\venv\lib\site-packages\dask-2.22.0-py3.7.egg\dask\local.py", line 227, in execute_task
    result = pack_exception(e, dumps)
  File "C:\Users\pmrotem\workspace\prot-qc\venv\lib\site-packages\dask-2.22.0-py3.7.egg\dask\local.py", line 222, in execute_task
    result = _execute_task(task, data)
  File "C:\Users\pmrotem\workspace\prot-qc\venv\lib\site-packages\dask-2.22.0-py3.7.egg\dask\core.py", line 121, in _execute_task
    return func(*(_execute_task(a, cache) for a in args))
  File "C:\Users\pmrotem\workspace\prot-qc\protqc\analyzer.py", line 99, in _analyze_sample
    sample_qc.sample = sample_name
AttributeError: 'dict' object has no attribute 'sample'

2021-02-08 15:29:49,190 - [INFO] - protqc.runner - -----------------------------
2021-02-08 15:29:49,190 - [INFO] - protqc.runner - Total Runtime: 1.34 seconds
2021-02-08 15:29:49,191 - [INFO] - protqc.runner - -=Raw Beans failed!=-
2021-02-08 15:36:07,016 - [INFO] - protqc.runner - -=Starting Raw Beans 1.4.3=-
2021-02-08 15:36:07,016 - [INFO] - protqc.runner - Checking if need to run MSConvert...
2021-02-08 15:36:07,016 - [INFO] - protqc.analyzer - Analyzing QC Data...
2021-02-08 15:36:07,514 - [INFO] - protqc.analyzer - FS1_Pierce_HeLa_100ng_030417_IC - Analyzing sample...
2021-02-08 15:36:07,514 - [INFO] - protqc.analyzer - FS1_Pierce_HeLa_100ng_030417_IC - Found json file for sample
2021-02-08 15:36:07,905 - [WARNING] - protqc.json_utils - Incompatible versions - json file(U:\workspace\prot-qc\test-runs\old-18-07-19\100_samples_json\FS1_Pierce_HeLa_100ng_030417_IC.json) is version 'no_version' and you are using version '1.4.3', if you are experiencing weird problems, please rerun again from raw or mzml
2021-02-08 15:36:07,908 - [ERROR] - protqc.runner - Traceback (most recent call last):
  File "C:\Users\pmrotem\workspace\prot-qc\protqc\runner.py", line 119, in run
    qc_data = qc_analyzer.analyze(num_workers=self.num_workers)
  File "C:\Users\pmrotem\workspace\prot-qc\protqc\analyzer.py", line 166, in analyze
    samples_dict = dask.compute(samples_dict, scheduler=scheduler, num_workers=num_workers)[0]
  File "C:\Users\pmrotem\workspace\prot-qc\venv\lib\site-packages\dask-2.22.0-py3.7.egg\dask\base.py", line 447, in compute
    results = schedule(dsk, keys, **kwargs)
  File "C:\Users\pmrotem\workspace\prot-qc\venv\lib\site-packages\dask-2.22.0-py3.7.egg\dask\local.py", line 527, in get_sync
    return get_async(apply_sync, 1, dsk, keys, **kwargs)
  File "C:\Users\pmrotem\workspace\prot-qc\venv\lib\site-packages\dask-2.22.0-py3.7.egg\dask\local.py", line 471, in get_async
    fire_task()
  File "C:\Users\pmrotem\workspace\prot-qc\venv\lib\site-packages\dask-2.22.0-py3.7.egg\dask\local.py", line 466, in fire_task
    callback=queue.put,
  File "C:\Users\pmrotem\workspace\prot-qc\venv\lib\site-packages\dask-2.22.0-py3.7.egg\dask\local.py", line 516, in apply_sync
    res = func(*args, **kwds)
  File "C:\Users\pmrotem\workspace\prot-qc\venv\lib\site-packages\dask-2.22.0-py3.7.egg\dask\local.py", line 227, in execute_task
    result = pack_exception(e, dumps)
  File "C:\Users\pmrotem\workspace\prot-qc\venv\lib\site-packages\dask-2.22.0-py3.7.egg\dask\local.py", line 222, in execute_task
    result = _execute_task(task, data)
  File "C:\Users\pmrotem\workspace\prot-qc\venv\lib\site-packages\dask-2.22.0-py3.7.egg\dask\core.py", line 121, in _execute_task
    return func(*(_execute_task(a, cache) for a in args))
  File "C:\Users\pmrotem\workspace\prot-qc\protqc\analyzer.py", line 100, in _analyze_sample
    components_to_do = components_to_do - set(sample_qc.components_dict)
AttributeError: 'dict' object has no attribute 'components_dict'

2021-02-08 15:36:07,916 - [INFO] - protqc.runner - -----------------------------
2021-02-08 15:36:07,916 - [INFO] - protqc.runner - Total Runtime: 0.90 seconds
2021-02-08 15:36:07,917 - [INFO] - protqc.runner - -=Raw Beans failed!=-
2021-02-08 15:37:30,784 - [INFO] - protqc.runner - -=Starting Raw Beans 1.4.3=-
2021-02-08 15:37:30,785 - [INFO] - protqc.runner - Checking if need to run MSConvert...
2021-02-08 15:37:33,637 - [INFO] - protqc.analyzer - Analyzing QC Data...
2021-02-08 15:37:41,008 - [INFO] - protqc.analyzer - HF2_LC1_hela_221020_01 - Analyzing sample...
2021-02-08 15:37:41,081 - [INFO] - protqc.analyzer - HF2_LC1_hela_221020_01 - Loading file: H:\Proteomics\Projects\RnD\RawBeans\Submission\data\Long_term\HF2_LC1_hela_221020_01.raw
2021-02-08 15:37:41,052 - [INFO] - protqc.analyzer - HF2_LC1_hela_170320_30B_03 - Analyzing sample...
2021-02-08 15:37:41,151 - [INFO] - protqc.analyzer - HF2_LC1_hela_170320_30B_03 - Loading file: H:\Proteomics\Projects\RnD\RawBeans\Submission\data\Long_term\HF2_LC1_hela_170320_30B_03.raw
2021-02-08 15:37:41,032 - [INFO] - protqc.analyzer - HF2_LC1_hela_260620_01 - Analyzing sample...
2021-02-08 15:37:41,183 - [INFO] - protqc.analyzer - HF2_LC1_hela_260620_01 - Loading file: H:\Proteomics\Projects\RnD\RawBeans\Submission\data\Long_term\HF2_LC1_hela_260620_01.raw
2021-02-08 15:37:41,121 - [INFO] - protqc.analyzer - HF2_LC1_hela_090620_01 - Analyzing sample...
2021-02-08 15:37:41,214 - [INFO] - protqc.analyzer - HF2_LC1_hela_090620_01 - Loading file: H:\Proteomics\Projects\RnD\RawBeans\Submission\data\Long_term\HF2_LC1_hela_090620_01.raw
2021-02-08 15:37:41,514 - [INFO] - protqc.analyzer - HF2_LC1_hela_270520_01 - Analyzing sample...
2021-02-08 15:37:41,522 - [INFO] - protqc.analyzer - HF2_LC1_hela_270520_01 - Loading file: H:\Proteomics\Projects\RnD\RawBeans\Submission\data\Long_term\HF2_LC1_hela_270520_01.raw
2021-02-08 15:37:42,340 - [INFO] - protqc.analyzer - HF2_LC1_hela_010120_01 - Analyzing sample...
2021-02-08 15:37:42,350 - [INFO] - protqc.analyzer - HF2_LC1_hela_010120_01 - Loading file: H:\Proteomics\Projects\RnD\RawBeans\Submission\data\Long_term\HF2_LC1_hela_010120_01.raw
2021-02-08 15:37:43,215 - [INFO] - protqc.analyzer - HF2_LC1_hela_230820_01 - Analyzing sample...
2021-02-08 15:37:43,275 - [INFO] - protqc.analyzer - HF2_LC1_hela_230820_01 - Loading file: H:\Proteomics\Projects\RnD\RawBeans\Submission\data\Long_term\HF2_LC1_hela_230820_01.raw
2021-02-08 15:37:44,386 - [INFO] - protqc.analyzer - HF2_LC1_hela_110820_02 - Analyzing sample...
2021-02-08 15:37:44,452 - [INFO] - protqc.analyzer - HF2_LC1_hela_110820_02 - Loading file: H:\Proteomics\Projects\RnD\RawBeans\Submission\data\Long_term\HF2_LC1_hela_110820_02.raw
2021-02-08 15:37:44,728 - [INFO] - protqc.analyzer - HF2_LC1_hela_221020_01 - Initializing components: {'inject_vs_ret', 'prec_ratio', 'mass_deviation', 'total_ion_current', 'peak_splits', 'mz_peaks', 'inject_time', 'ret_vs_top_n', 'ms2_counts', 'top_n', 'charge_dist', 'mz_dist', 'ms2_intensities'}
2021-02-08 15:37:44,730 - [WARNING] - protqc.modules - Missing id folder for sample HF2_LC1_hela_221020_01
2021-02-08 15:37:44,732 - [INFO] - protqc.analyzer - HF2_LC1_hela_221020_01 - Starting to process file...
2021-02-08 15:37:44,732 - [INFO] - protqc.analyzer - HF2_LC1_hela_221020_01 - total number of scans: 37424
2021-02-08 15:37:44,833 - [INFO] - protqc.analyzer - HF2_LC1_hela_170320_30B_03 - Initializing components: {'ms2_counts', 'mass_deviation', 'mz_peaks', 'peak_splits', 'inject_vs_ret', 'prec_ratio', 'ret_vs_top_n', 'charge_dist', 'mz_dist', 'inject_time', 'ms2_intensities', 'top_n', 'total_ion_current'}
2021-02-08 15:37:44,833 - [WARNING] - protqc.modules - Missing id folder for sample HF2_LC1_hela_170320_30B_03
2021-02-08 15:37:44,834 - [INFO] - protqc.analyzer - HF2_LC1_hela_170320_30B_03 - Starting to process file...
2021-02-08 15:37:44,835 - [INFO] - protqc.analyzer - HF2_LC1_hela_170320_30B_03 - total number of scans: 38243
2021-02-08 15:37:45,112 - [INFO] - protqc.analyzer - HF2_LC1_hela_090620_01 - Initializing components: {'total_ion_current', 'ms2_counts', 'ret_vs_top_n', 'mz_dist', 'peak_splits', 'inject_time', 'top_n', 'charge_dist', 'inject_vs_ret', 'mz_peaks', 'ms2_intensities', 'mass_deviation', 'prec_ratio'}
2021-02-08 15:37:45,112 - [WARNING] - protqc.modules - Missing id folder for sample HF2_LC1_hela_090620_01
2021-02-08 15:37:45,112 - [INFO] - protqc.analyzer - HF2_LC1_hela_090620_01 - Starting to process file...
2021-02-08 15:37:45,112 - [INFO] - protqc.analyzer - HF2_LC1_hela_090620_01 - total number of scans: 37920
2021-02-08 15:37:45,268 - [INFO] - protqc.analyzer - HF2_LC1_hela_270520_01 - Initializing components: {'mz_dist', 'mz_peaks', 'ms2_intensities', 'ms2_counts', 'inject_vs_ret', 'total_ion_current', 'mass_deviation', 'charge_dist', 'peak_splits', 'top_n', 'ret_vs_top_n', 'prec_ratio', 'inject_time'}
2021-02-08 15:37:45,268 - [WARNING] - protqc.modules - Missing id folder for sample HF2_LC1_hela_270520_01
2021-02-08 15:37:45,268 - [INFO] - protqc.analyzer - HF2_LC1_hela_270520_01 - Starting to process file...
2021-02-08 15:37:45,268 - [INFO] - protqc.analyzer - HF2_LC1_hela_270520_01 - total number of scans: 38663
2021-02-08 15:37:45,363 - [INFO] - protqc.analyzer - HF2_LC1_hela_260620_01 - Initializing components: {'ret_vs_top_n', 'mass_deviation', 'top_n', 'peak_splits', 'charge_dist', 'ms2_counts', 'ms2_intensities', 'inject_vs_ret', 'mz_dist', 'inject_time', 'total_ion_current', 'mz_peaks', 'prec_ratio'}
2021-02-08 15:37:45,364 - [WARNING] - protqc.modules - Missing id folder for sample HF2_LC1_hela_260620_01
2021-02-08 15:37:45,365 - [INFO] - protqc.analyzer - HF2_LC1_hela_260620_01 - Starting to process file...
2021-02-08 15:37:45,365 - [INFO] - protqc.analyzer - HF2_LC1_hela_260620_01 - total number of scans: 42479
2021-02-08 15:37:45,513 - [INFO] - protqc.analyzer - HF2_LC1_hela_010120_01 - Initializing components: {'mz_dist', 'top_n', 'prec_ratio', 'total_ion_current', 'ms2_intensities', 'inject_time', 'inject_vs_ret', 'ret_vs_top_n', 'charge_dist', 'mass_deviation', 'peak_splits', 'mz_peaks', 'ms2_counts'}
2021-02-08 15:37:45,513 - [WARNING] - protqc.modules - Missing id folder for sample HF2_LC1_hela_010120_01
2021-02-08 15:37:45,514 - [INFO] - protqc.analyzer - HF2_LC1_hela_010120_01 - Starting to process file...
2021-02-08 15:37:45,515 - [INFO] - protqc.analyzer - HF2_LC1_hela_010120_01 - total number of scans: 35663
2021-02-08 15:37:45,796 - [INFO] - protqc.analyzer - HF2_LC1_hela_230820_01 - Initializing components: {'charge_dist', 'total_ion_current', 'ms2_intensities', 'prec_ratio', 'peak_splits', 'inject_time', 'top_n', 'mz_peaks', 'mass_deviation', 'ms2_counts', 'inject_vs_ret', 'mz_dist', 'ret_vs_top_n'}
2021-02-08 15:37:45,797 - [WARNING] - protqc.modules - Missing id folder for sample HF2_LC1_hela_230820_01
2021-02-08 15:37:45,797 - [INFO] - protqc.analyzer - HF2_LC1_hela_230820_01 - Starting to process file...
2021-02-08 15:37:45,798 - [INFO] - protqc.analyzer - HF2_LC1_hela_230820_01 - total number of scans: 37365
2021-02-08 15:37:46,373 - [INFO] - protqc.analyzer - HF2_LC1_hela_110820_02 - Initializing components: {'mz_peaks', 'charge_dist', 'prec_ratio', 'total_ion_current', 'inject_vs_ret', 'peak_splits', 'ms2_counts', 'top_n', 'ms2_intensities', 'mass_deviation', 'inject_time', 'mz_dist', 'ret_vs_top_n'}
2021-02-08 15:37:46,375 - [WARNING] - protqc.modules - Missing id folder for sample HF2_LC1_hela_110820_02
2021-02-08 15:37:46,376 - [INFO] - protqc.analyzer - HF2_LC1_hela_110820_02 - Starting to process file...
2021-02-08 15:37:46,377 - [INFO] - protqc.analyzer - HF2_LC1_hela_110820_02 - total number of scans: 38011
2021-02-08 15:37:57,649 - [INFO] - protqc.analyzer - HF2_LC1_hela_090620_01 - scan number: 500
2021-02-08 15:37:57,923 - [INFO] - protqc.analyzer - HF2_LC1_hela_270520_01 - scan number: 500
2021-02-08 15:37:58,007 - [INFO] - protqc.analyzer - HF2_LC1_hela_221020_01 - scan number: 500
2021-02-08 15:37:58,109 - [INFO] - protqc.analyzer - HF2_LC1_hela_230820_01 - scan number: 500
2021-02-08 15:37:58,725 - [INFO] - protqc.analyzer - HF2_LC1_hela_170320_30B_03 - scan number: 500
2021-02-08 15:37:58,830 - [INFO] - protqc.analyzer - HF2_LC1_hela_110820_02 - scan number: 500
2021-02-08 15:37:58,903 - [INFO] - protqc.analyzer - HF2_LC1_hela_010120_01 - scan number: 500
2021-02-08 15:38:00,022 - [INFO] - protqc.analyzer - HF2_LC1_hela_260620_01 - scan number: 500
2021-02-08 15:38:10,076 - [INFO] - protqc.analyzer - HF2_LC1_hela_270520_01 - scan number: 1000
2021-02-08 15:38:10,201 - [INFO] - protqc.analyzer - HF2_LC1_hela_090620_01 - scan number: 1000
2021-02-08 15:38:10,825 - [INFO] - protqc.analyzer - HF2_LC1_hela_230820_01 - scan number: 1000
2021-02-08 15:38:10,860 - [INFO] - protqc.analyzer - HF2_LC1_hela_221020_01 - scan number: 1000
2021-02-08 15:38:11,197 - [INFO] - protqc.analyzer - HF2_LC1_hela_170320_30B_03 - scan number: 1000
2021-02-08 15:38:12,116 - [INFO] - protqc.analyzer - HF2_LC1_hela_010120_01 - scan number: 1000
2021-02-08 15:38:12,618 - [INFO] - protqc.analyzer - HF2_LC1_hela_110820_02 - scan number: 1000
2021-02-08 15:38:15,625 - [INFO] - protqc.analyzer - HF2_LC1_hela_260620_01 - scan number: 1000
2021-02-08 15:38:22,098 - [INFO] - protqc.analyzer - HF2_LC1_hela_270520_01 - scan number: 1500
2021-02-08 15:38:22,593 - [INFO] - protqc.analyzer - HF2_LC1_hela_090620_01 - scan number: 1500
2021-02-08 15:38:23,324 - [INFO] - protqc.analyzer - HF2_LC1_hela_221020_01 - scan number: 1500
2021-02-08 15:38:23,427 - [INFO] - protqc.analyzer - HF2_LC1_hela_230820_01 - scan number: 1500
2021-02-08 15:38:23,448 - [INFO] - protqc.analyzer - HF2_LC1_hela_170320_30B_03 - scan number: 1500
2021-02-08 15:38:25,517 - [INFO] - protqc.analyzer - HF2_LC1_hela_010120_01 - scan number: 1500
2021-02-08 15:38:25,989 - [INFO] - protqc.analyzer - HF2_LC1_hela_110820_02 - scan number: 1500
2021-02-08 15:38:29,446 - [INFO] - protqc.analyzer - HF2_LC1_hela_260620_01 - scan number: 1500
2021-02-08 15:38:33,433 - [INFO] - protqc.analyzer - HF2_LC1_hela_270520_01 - scan number: 2000
2021-02-08 15:38:34,479 - [INFO] - protqc.analyzer - HF2_LC1_hela_090620_01 - scan number: 2000
2021-02-08 15:38:35,470 - [INFO] - protqc.analyzer - HF2_LC1_hela_230820_01 - scan number: 2000
2021-02-08 15:38:35,687 - [INFO] - protqc.analyzer - HF2_LC1_hela_170320_30B_03 - scan number: 2000
2021-02-08 15:38:35,798 - [INFO] - protqc.analyzer - HF2_LC1_hela_221020_01 - scan number: 2000
2021-02-08 15:38:37,920 - [INFO] - protqc.analyzer - HF2_LC1_hela_010120_01 - scan number: 2000
2021-02-08 15:38:38,573 - [INFO] - protqc.analyzer - HF2_LC1_hela_110820_02 - scan number: 2000
2021-02-08 15:38:41,410 - [INFO] - protqc.analyzer - HF2_LC1_hela_260620_01 - scan number: 2000
2021-02-08 15:38:43,750 - [INFO] - protqc.analyzer - HF2_LC1_hela_270520_01 - scan number: 2500
2021-02-08 15:38:44,827 - [INFO] - protqc.analyzer - HF2_LC1_hela_090620_01 - scan number: 2500
2021-02-08 15:38:45,498 - [INFO] - protqc.analyzer - HF2_LC1_hela_170320_30B_03 - scan number: 2500
2021-02-08 15:38:45,679 - [INFO] - protqc.analyzer - HF2_LC1_hela_221020_01 - scan number: 2500
2021-02-08 15:38:46,626 - [INFO] - protqc.analyzer - HF2_LC1_hela_230820_01 - scan number: 2500
2021-02-08 15:38:46,720 - [INFO] - protqc.analyzer - HF2_LC1_hela_010120_01 - scan number: 2500
2021-02-08 15:38:48,529 - [INFO] - protqc.analyzer - HF2_LC1_hela_110820_02 - scan number: 2500
2021-02-08 15:38:50,006 - [INFO] - protqc.analyzer - HF2_LC1_hela_260620_01 - scan number: 2500
2021-02-08 15:38:50,978 - [INFO] - protqc.analyzer - HF2_LC1_hela_270520_01 - scan number: 3000
2021-02-08 15:38:52,002 - [INFO] - protqc.analyzer - HF2_LC1_hela_170320_30B_03 - scan number: 3000
2021-02-08 15:38:52,136 - [INFO] - protqc.analyzer - HF2_LC1_hela_090620_01 - scan number: 3000
2021-02-08 15:38:52,378 - [INFO] - protqc.analyzer - HF2_LC1_hela_221020_01 - scan number: 3000
2021-02-08 15:38:53,131 - [INFO] - protqc.analyzer - HF2_LC1_hela_010120_01 - scan number: 3000
2021-02-08 15:38:54,137 - [INFO] - protqc.analyzer - HF2_LC1_hela_230820_01 - scan number: 3000
2021-02-08 15:38:54,977 - [INFO] - protqc.analyzer - HF2_LC1_hela_110820_02 - scan number: 3000
2021-02-08 15:38:56,576 - [INFO] - protqc.analyzer - HF2_LC1_hela_260620_01 - scan number: 3000
2021-02-08 15:38:57,686 - [INFO] - protqc.analyzer - HF2_LC1_hela_270520_01 - scan number: 3500
2021-02-08 15:38:59,093 - [INFO] - protqc.analyzer - HF2_LC1_hela_090620_01 - scan number: 3500
2021-02-08 15:38:59,181 - [INFO] - protqc.analyzer - HF2_LC1_hela_170320_30B_03 - scan number: 3500
2021-02-08 15:38:59,806 - [INFO] - protqc.analyzer - HF2_LC1_hela_221020_01 - scan number: 3500
2021-02-08 15:39:00,379 - [INFO] - protqc.analyzer - HF2_LC1_hela_010120_01 - scan number: 3500
2021-02-08 15:39:01,922 - [INFO] - protqc.analyzer - HF2_LC1_hela_230820_01 - scan number: 3500
2021-02-08 15:39:02,919 - [INFO] - protqc.analyzer - HF2_LC1_hela_110820_02 - scan number: 3500
2021-02-08 15:39:04,636 - [INFO] - protqc.analyzer - HF2_LC1_hela_260620_01 - scan number: 3500
2021-02-08 15:39:05,714 - [INFO] - protqc.analyzer - HF2_LC1_hela_270520_01 - scan number: 4000
2021-02-08 15:39:06,901 - [INFO] - protqc.analyzer - HF2_LC1_hela_090620_01 - scan number: 4000
2021-02-08 15:39:07,582 - [INFO] - protqc.analyzer - HF2_LC1_hela_170320_30B_03 - scan number: 4000
2021-02-08 15:39:08,441 - [INFO] - protqc.analyzer - HF2_LC1_hela_221020_01 - scan number: 4000
2021-02-08 15:39:08,552 - [INFO] - protqc.analyzer - HF2_LC1_hela_010120_01 - scan number: 4000
2021-02-08 15:39:10,269 - [INFO] - protqc.analyzer - HF2_LC1_hela_230820_01 - scan number: 4000
2021-02-08 15:39:12,037 - [INFO] - protqc.analyzer - HF2_LC1_hela_110820_02 - scan number: 4000
2021-02-08 15:39:12,879 - [INFO] - protqc.analyzer - HF2_LC1_hela_260620_01 - scan number: 4000
2021-02-08 15:39:15,002 - [INFO] - protqc.analyzer - HF2_LC1_hela_270520_01 - scan number: 4500
2021-02-08 15:39:15,821 - [INFO] - protqc.analyzer - HF2_LC1_hela_090620_01 - scan number: 4500
2021-02-08 15:39:17,430 - [INFO] - protqc.analyzer - HF2_LC1_hela_170320_30B_03 - scan number: 4500
2021-02-08 15:39:18,002 - [INFO] - protqc.analyzer - HF2_LC1_hela_010120_01 - scan number: 4500
2021-02-08 15:39:18,516 - [INFO] - protqc.analyzer - HF2_LC1_hela_221020_01 - scan number: 4500
2021-02-08 15:39:19,358 - [INFO] - protqc.analyzer - HF2_LC1_hela_230820_01 - scan number: 4500
2021-02-08 15:39:22,070 - [INFO] - protqc.analyzer - HF2_LC1_hela_110820_02 - scan number: 4500
2021-02-08 15:39:22,579 - [INFO] - protqc.analyzer - HF2_LC1_hela_260620_01 - scan number: 4500
2021-02-08 15:39:24,797 - [INFO] - protqc.analyzer - HF2_LC1_hela_270520_01 - scan number: 5000
2021-02-08 15:39:25,726 - [INFO] - protqc.analyzer - HF2_LC1_hela_090620_01 - scan number: 5000
2021-02-08 15:39:28,531 - [INFO] - protqc.analyzer - HF2_LC1_hela_170320_30B_03 - scan number: 5000
2021-02-08 15:39:28,673 - [INFO] - protqc.analyzer - HF2_LC1_hela_010120_01 - scan number: 5000
2021-02-08 15:39:29,481 - [INFO] - protqc.analyzer - HF2_LC1_hela_230820_01 - scan number: 5000
2021-02-08 15:39:29,592 - [INFO] - protqc.analyzer - HF2_LC1_hela_221020_01 - scan number: 5000
2021-02-08 15:39:33,030 - [INFO] - protqc.analyzer - HF2_LC1_hela_260620_01 - scan number: 5000
2021-02-08 15:39:33,068 - [INFO] - protqc.analyzer - HF2_LC1_hela_110820_02 - scan number: 5000
2021-02-08 15:39:35,050 - [INFO] - protqc.analyzer - HF2_LC1_hela_270520_01 - scan number: 5500
2021-02-08 15:39:35,395 - [INFO] - protqc.analyzer - HF2_LC1_hela_090620_01 - scan number: 5500
2021-02-08 15:39:38,897 - [INFO] - protqc.analyzer - HF2_LC1_hela_230820_01 - scan number: 5500
2021-02-08 15:39:38,902 - [INFO] - protqc.analyzer - HF2_LC1_hela_010120_01 - scan number: 5500
2021-02-08 15:39:39,591 - [INFO] - protqc.analyzer - HF2_LC1_hela_170320_30B_03 - scan number: 5500
2021-02-08 15:39:40,283 - [INFO] - protqc.analyzer - HF2_LC1_hela_221020_01 - scan number: 5500
2021-02-08 15:39:43,012 - [INFO] - protqc.analyzer - HF2_LC1_hela_260620_01 - scan number: 5500
2021-02-08 15:39:43,548 - [INFO] - protqc.analyzer - HF2_LC1_hela_110820_02 - scan number: 5500
2021-02-08 15:39:45,302 - [INFO] - protqc.analyzer - HF2_LC1_hela_270520_01 - scan number: 6000
2021-02-08 15:39:45,497 - [INFO] - protqc.analyzer - HF2_LC1_hela_090620_01 - scan number: 6000
2021-02-08 15:39:48,771 - [INFO] - protqc.analyzer - HF2_LC1_hela_230820_01 - scan number: 6000
2021-02-08 15:39:49,970 - [INFO] - protqc.analyzer - HF2_LC1_hela_010120_01 - scan number: 6000
2021-02-08 15:39:51,368 - [INFO] - protqc.analyzer - HF2_LC1_hela_170320_30B_03 - scan number: 6000
2021-02-08 15:39:51,409 - [INFO] - protqc.analyzer - HF2_LC1_hela_221020_01 - scan number: 6000
2021-02-08 15:39:53,439 - [INFO] - protqc.analyzer - HF2_LC1_hela_260620_01 - scan number: 6000
2021-02-08 15:39:54,871 - [INFO] - protqc.analyzer - HF2_LC1_hela_110820_02 - scan number: 6000
2021-02-08 15:39:56,141 - [INFO] - protqc.analyzer - HF2_LC1_hela_270520_01 - scan number: 6500
2021-02-08 15:39:56,406 - [INFO] - protqc.analyzer - HF2_LC1_hela_090620_01 - scan number: 6500
2021-02-08 15:39:59,078 - [INFO] - protqc.analyzer - HF2_LC1_hela_230820_01 - scan number: 6500
2021-02-08 15:40:01,048 - [INFO] - protqc.analyzer - HF2_LC1_hela_010120_01 - scan number: 6500
2021-02-08 15:40:03,071 - [INFO] - protqc.analyzer - HF2_LC1_hela_170320_30B_03 - scan number: 6500
2021-02-08 15:40:03,431 - [INFO] - protqc.analyzer - HF2_LC1_hela_221020_01 - scan number: 6500
2021-02-08 15:40:04,664 - [INFO] - protqc.analyzer - HF2_LC1_hela_260620_01 - scan number: 6500
2021-02-08 15:40:06,818 - [INFO] - protqc.analyzer - HF2_LC1_hela_110820_02 - scan number: 6500
2021-02-08 15:40:07,257 - [INFO] - protqc.analyzer - HF2_LC1_hela_270520_01 - scan number: 7000
2021-02-08 15:40:07,514 - [INFO] - protqc.analyzer - HF2_LC1_hela_090620_01 - scan number: 7000
2021-02-08 15:40:10,044 - [INFO] - protqc.analyzer - HF2_LC1_hela_230820_01 - scan number: 7000
2021-02-08 15:40:12,394 - [INFO] - protqc.analyzer - HF2_LC1_hela_010120_01 - scan number: 7000
2021-02-08 15:40:15,189 - [INFO] - protqc.analyzer - HF2_LC1_hela_170320_30B_03 - scan number: 7000
2021-02-08 15:40:15,238 - [INFO] - protqc.analyzer - HF2_LC1_hela_221020_01 - scan number: 7000
2021-02-08 15:40:16,182 - [INFO] - protqc.analyzer - HF2_LC1_hela_260620_01 - scan number: 7000
2021-02-08 15:40:18,167 - [INFO] - protqc.analyzer - HF2_LC1_hela_090620_01 - scan number: 7500
2021-02-08 15:40:18,182 - [INFO] - protqc.analyzer - HF2_LC1_hela_270520_01 - scan number: 7500
2021-02-08 15:40:18,485 - [INFO] - protqc.analyzer - HF2_LC1_hela_110820_02 - scan number: 7000
2021-02-08 15:40:21,194 - [INFO] - protqc.analyzer - HF2_LC1_hela_230820_01 - scan number: 7500
2021-02-08 15:40:23,005 - [INFO] - protqc.analyzer - HF2_LC1_hela_010120_01 - scan number: 7500
2021-02-08 15:40:26,520 - [INFO] - protqc.analyzer - HF2_LC1_hela_221020_01 - scan number: 7500
2021-02-08 15:40:26,565 - [INFO] - protqc.analyzer - HF2_LC1_hela_260620_01 - scan number: 7500
2021-02-08 15:40:27,077 - [INFO] - protqc.analyzer - HF2_LC1_hela_170320_30B_03 - scan number: 7500
2021-02-08 15:40:28,880 - [INFO] - protqc.analyzer - HF2_LC1_hela_270520_01 - scan number: 8000
2021-02-08 15:40:28,910 - [INFO] - protqc.analyzer - HF2_LC1_hela_090620_01 - scan number: 8000
2021-02-08 15:40:29,928 - [INFO] - protqc.analyzer - HF2_LC1_hela_110820_02 - scan number: 7500
2021-02-08 15:40:31,758 - [INFO] - protqc.analyzer - HF2_LC1_hela_230820_01 - scan number: 8000
2021-02-08 15:40:33,493 - [INFO] - protqc.analyzer - HF2_LC1_hela_010120_01 - scan number: 8000
2021-02-08 15:40:36,470 - [INFO] - protqc.analyzer - HF2_LC1_hela_260620_01 - scan number: 8000
2021-02-08 15:40:36,885 - [INFO] - protqc.analyzer - HF2_LC1_hela_221020_01 - scan number: 8000
2021-02-08 15:40:37,587 - [INFO] - protqc.analyzer - HF2_LC1_hela_170320_30B_03 - scan number: 8000
2021-02-08 15:40:38,234 - [INFO] - protqc.analyzer - HF2_LC1_hela_090620_01 - scan number: 8500
2021-02-08 15:40:38,336 - [INFO] - protqc.analyzer - HF2_LC1_hela_270520_01 - scan number: 8500
2021-02-08 15:40:40,316 - [INFO] - protqc.analyzer - HF2_LC1_hela_110820_02 - scan number: 8000
2021-02-08 15:40:42,151 - [INFO] - protqc.analyzer - HF2_LC1_hela_230820_01 - scan number: 8500
2021-02-08 15:40:43,089 - [INFO] - protqc.analyzer - HF2_LC1_hela_010120_01 - scan number: 8500
2021-02-08 15:40:46,540 - [INFO] - protqc.analyzer - HF2_LC1_hela_260620_01 - scan number: 8500
2021-02-08 15:40:47,095 - [INFO] - protqc.analyzer - HF2_LC1_hela_221020_01 - scan number: 8500
2021-02-08 15:40:48,255 - [INFO] - protqc.analyzer - HF2_LC1_hela_090620_01 - scan number: 9000
2021-02-08 15:40:48,571 - [INFO] - protqc.analyzer - HF2_LC1_hela_270520_01 - scan number: 9000
2021-02-08 15:40:48,833 - [INFO] - protqc.analyzer - HF2_LC1_hela_170320_30B_03 - scan number: 8500
2021-02-08 15:40:51,252 - [INFO] - protqc.analyzer - HF2_LC1_hela_110820_02 - scan number: 8500
2021-02-08 15:40:53,441 - [INFO] - protqc.analyzer - HF2_LC1_hela_230820_01 - scan number: 9000
2021-02-08 15:40:53,966 - [INFO] - protqc.analyzer - HF2_LC1_hela_010120_01 - scan number: 9000
2021-02-08 15:40:57,534 - [INFO] - protqc.analyzer - HF2_LC1_hela_260620_01 - scan number: 9000
2021-02-08 15:40:58,611 - [INFO] - protqc.analyzer - HF2_LC1_hela_221020_01 - scan number: 9000
2021-02-08 15:40:59,612 - [INFO] - protqc.analyzer - HF2_LC1_hela_090620_01 - scan number: 9500
2021-02-08 15:41:00,230 - [INFO] - protqc.analyzer - HF2_LC1_hela_270520_01 - scan number: 9500
2021-02-08 15:41:00,881 - [INFO] - protqc.analyzer - HF2_LC1_hela_170320_30B_03 - scan number: 9000
2021-02-08 15:41:03,836 - [INFO] - protqc.analyzer - HF2_LC1_hela_110820_02 - scan number: 9000
2021-02-08 15:41:05,133 - [INFO] - protqc.analyzer - HF2_LC1_hela_230820_01 - scan number: 9500
2021-02-08 15:41:05,396 - [INFO] - protqc.analyzer - HF2_LC1_hela_010120_01 - scan number: 9500
2021-02-08 15:41:09,188 - [INFO] - protqc.analyzer - HF2_LC1_hela_260620_01 - scan number: 9500
2021-02-08 15:41:10,280 - [INFO] - protqc.analyzer - HF2_LC1_hela_221020_01 - scan number: 9500
2021-02-08 15:41:11,105 - [INFO] - protqc.analyzer - HF2_LC1_hela_090620_01 - scan number: 10000
2021-02-08 15:41:12,006 - [INFO] - protqc.analyzer - HF2_LC1_hela_270520_01 - scan number: 10000
2021-02-08 15:41:13,803 - [INFO] - protqc.analyzer - HF2_LC1_hela_170320_30B_03 - scan number: 9500
2021-02-08 15:41:15,904 - [INFO] - protqc.analyzer - HF2_LC1_hela_110820_02 - scan number: 9500
2021-02-08 15:41:16,939 - [INFO] - protqc.analyzer - HF2_LC1_hela_010120_01 - scan number: 10000
2021-02-08 15:41:17,204 - [INFO] - protqc.analyzer - HF2_LC1_hela_230820_01 - scan number: 10000
2021-02-08 15:41:20,534 - [INFO] - protqc.analyzer - HF2_LC1_hela_260620_01 - scan number: 10000
2021-02-08 15:41:21,470 - [INFO] - protqc.analyzer - HF2_LC1_hela_221020_01 - scan number: 10000
2021-02-08 15:41:21,577 - [INFO] - protqc.analyzer - HF2_LC1_hela_090620_01 - scan number: 10500
2021-02-08 15:41:22,529 - [INFO] - protqc.analyzer - HF2_LC1_hela_270520_01 - scan number: 10500
2021-02-08 15:41:24,920 - [INFO] - protqc.analyzer - HF2_LC1_hela_170320_30B_03 - scan number: 10000
2021-02-08 15:41:26,891 - [INFO] - protqc.analyzer - HF2_LC1_hela_110820_02 - scan number: 10000
2021-02-08 15:41:27,562 - [INFO] - protqc.analyzer - HF2_LC1_hela_010120_01 - scan number: 10500
2021-02-08 15:41:28,688 - [INFO] - protqc.analyzer - HF2_LC1_hela_230820_01 - scan number: 10500
2021-02-08 15:41:31,194 - [INFO] - protqc.analyzer - HF2_LC1_hela_260620_01 - scan number: 10500
2021-02-08 15:41:31,660 - [INFO] - protqc.analyzer - HF2_LC1_hela_090620_01 - scan number: 11000
2021-02-08 15:41:31,847 - [INFO] - protqc.analyzer - HF2_LC1_hela_221020_01 - scan number: 10500
2021-02-08 15:41:33,044 - [INFO] - protqc.analyzer - HF2_LC1_hela_270520_01 - scan number: 11000
2021-02-08 15:41:35,640 - [INFO] - protqc.analyzer - HF2_LC1_hela_170320_30B_03 - scan number: 10500
2021-02-08 15:41:37,642 - [INFO] - protqc.analyzer - HF2_LC1_hela_110820_02 - scan number: 10500
2021-02-08 15:41:37,712 - [INFO] - protqc.analyzer - HF2_LC1_hela_010120_01 - scan number: 11000
2021-02-08 15:41:39,604 - [INFO] - protqc.analyzer - HF2_LC1_hela_230820_01 - scan number: 11000
2021-02-08 15:41:42,952 - [INFO] - protqc.analyzer - HF2_LC1_hela_260620_01 - scan number: 11000
2021-02-08 15:41:43,026 - [INFO] - protqc.analyzer - HF2_LC1_hela_090620_01 - scan number: 11500
2021-02-08 15:41:43,941 - [INFO] - protqc.analyzer - HF2_LC1_hela_221020_01 - scan number: 11000
2021-02-08 15:41:44,876 - [INFO] - protqc.analyzer - HF2_LC1_hela_270520_01 - scan number: 11500
2021-02-08 15:41:49,304 - [INFO] - protqc.analyzer - HF2_LC1_hela_170320_30B_03 - scan number: 11000
2021-02-08 15:41:52,112 - [INFO] - protqc.analyzer - HF2_LC1_hela_010120_01 - scan number: 11500
2021-02-08 15:41:52,556 - [INFO] - protqc.analyzer - HF2_LC1_hela_110820_02 - scan number: 11000
2021-02-08 15:41:55,545 - [INFO] - protqc.analyzer - HF2_LC1_hela_230820_01 - scan number: 11500
2021-02-08 15:41:58,021 - [INFO] - protqc.analyzer - HF2_LC1_hela_090620_01 - scan number: 12000
2021-02-08 15:41:58,561 - [INFO] - protqc.analyzer - HF2_LC1_hela_260620_01 - scan number: 11500
2021-02-08 15:41:59,011 - [INFO] - protqc.analyzer - HF2_LC1_hela_221020_01 - scan number: 11500
2021-02-08 15:41:59,709 - [INFO] - protqc.analyzer - HF2_LC1_hela_270520_01 - scan number: 12000
2021-02-08 15:42:04,499 - [INFO] - protqc.analyzer - HF2_LC1_hela_170320_30B_03 - scan number: 11500
2021-02-08 15:42:05,960 - [INFO] - protqc.analyzer - HF2_LC1_hela_010120_01 - scan number: 12000
2021-02-08 15:42:06,769 - [INFO] - protqc.analyzer - HF2_LC1_hela_110820_02 - scan number: 11500
2021-02-08 15:42:09,192 - [INFO] - protqc.analyzer - HF2_LC1_hela_230820_01 - scan number: 12000
2021-02-08 15:42:10,419 - [INFO] - protqc.analyzer - HF2_LC1_hela_090620_01 - scan number: 12500
2021-02-08 15:42:11,285 - [INFO] - protqc.analyzer - HF2_LC1_hela_260620_01 - scan number: 12000
2021-02-08 15:42:11,618 - [INFO] - protqc.analyzer - HF2_LC1_hela_221020_01 - scan number: 12000
2021-02-08 15:42:11,921 - [INFO] - protqc.analyzer - HF2_LC1_hela_270520_01 - scan number: 12500
2021-02-08 15:42:17,230 - [INFO] - protqc.analyzer - HF2_LC1_hela_170320_30B_03 - scan number: 12000
2021-02-08 15:42:18,875 - [INFO] - protqc.analyzer - HF2_LC1_hela_010120_01 - scan number: 12500
2021-02-08 15:42:19,971 - [INFO] - protqc.analyzer - HF2_LC1_hela_110820_02 - scan number: 12000
2021-02-08 15:42:22,086 - [INFO] - protqc.analyzer - HF2_LC1_hela_230820_01 - scan number: 12500
2021-02-08 15:42:23,223 - [INFO] - protqc.analyzer - HF2_LC1_hela_090620_01 - scan number: 13000
2021-02-08 15:42:24,396 - [INFO] - protqc.analyzer - HF2_LC1_hela_260620_01 - scan number: 12500
2021-02-08 15:42:24,545 - [INFO] - protqc.analyzer - HF2_LC1_hela_221020_01 - scan number: 12500
2021-02-08 15:42:25,075 - [INFO] - protqc.analyzer - HF2_LC1_hela_270520_01 - scan number: 13000
2021-02-08 15:42:30,778 - [INFO] - protqc.analyzer - HF2_LC1_hela_170320_30B_03 - scan number: 12500
2021-02-08 15:42:31,803 - [INFO] - protqc.analyzer - HF2_LC1_hela_010120_01 - scan number: 13000
2021-02-08 15:42:34,218 - [INFO] - protqc.analyzer - HF2_LC1_hela_110820_02 - scan number: 12500
2021-02-08 15:42:36,181 - [INFO] - protqc.analyzer - HF2_LC1_hela_230820_01 - scan number: 13000
2021-02-08 15:42:36,428 - [INFO] - protqc.analyzer - HF2_LC1_hela_090620_01 - scan number: 13500
2021-02-08 15:42:37,619 - [INFO] - protqc.analyzer - HF2_LC1_hela_221020_01 - scan number: 13000
2021-02-08 15:42:38,103 - [INFO] - protqc.analyzer - HF2_LC1_hela_260620_01 - scan number: 13000
2021-02-08 15:42:38,402 - [INFO] - protqc.analyzer - HF2_LC1_hela_270520_01 - scan number: 13500
2021-02-08 15:42:44,156 - [INFO] - protqc.analyzer - HF2_LC1_hela_170320_30B_03 - scan number: 13000
2021-02-08 15:42:44,310 - [INFO] - protqc.analyzer - HF2_LC1_hela_010120_01 - scan number: 13500
2021-02-08 15:42:47,113 - [INFO] - protqc.analyzer - HF2_LC1_hela_110820_02 - scan number: 13000
2021-02-08 15:42:49,255 - [INFO] - protqc.analyzer - HF2_LC1_hela_090620_01 - scan number: 14000
2021-02-08 15:42:49,370 - [INFO] - protqc.analyzer - HF2_LC1_hela_230820_01 - scan number: 13500
2021-02-08 15:42:50,680 - [INFO] - protqc.analyzer - HF2_LC1_hela_221020_01 - scan number: 13500
2021-02-08 15:42:50,806 - [INFO] - protqc.analyzer - HF2_LC1_hela_270520_01 - scan number: 14000
2021-02-08 15:42:51,144 - [INFO] - protqc.analyzer - HF2_LC1_hela_260620_01 - scan number: 13500
2021-02-08 15:42:58,423 - [INFO] - protqc.analyzer - HF2_LC1_hela_010120_01 - scan number: 14000
2021-02-08 15:42:58,485 - [INFO] - protqc.analyzer - HF2_LC1_hela_170320_30B_03 - scan number: 13500
2021-02-08 15:43:00,834 - [INFO] - protqc.analyzer - HF2_LC1_hela_110820_02 - scan number: 13500
2021-02-08 15:43:01,689 - [INFO] - protqc.analyzer - HF2_LC1_hela_090620_01 - scan number: 14500
2021-02-08 15:43:02,360 - [INFO] - protqc.analyzer - HF2_LC1_hela_230820_01 - scan number: 14000
2021-02-08 15:43:02,739 - [INFO] - protqc.analyzer - HF2_LC1_hela_270520_01 - scan number: 14500
2021-02-08 15:43:03,138 - [INFO] - protqc.analyzer - HF2_LC1_hela_221020_01 - scan number: 14000
2021-02-08 15:43:03,194 - [INFO] - protqc.analyzer - HF2_LC1_hela_260620_01 - scan number: 14000
2021-02-08 15:43:09,153 - [INFO] - protqc.analyzer - HF2_LC1_hela_010120_01 - scan number: 14500
2021-02-08 15:43:09,866 - [INFO] - protqc.analyzer - HF2_LC1_hela_170320_30B_03 - scan number: 14000
2021-02-08 15:43:13,248 - [INFO] - protqc.analyzer - HF2_LC1_hela_110820_02 - scan number: 14000
2021-02-08 15:43:13,506 - [INFO] - protqc.analyzer - HF2_LC1_hela_090620_01 - scan number: 15000
2021-02-08 15:43:14,242 - [INFO] - protqc.analyzer - HF2_LC1_hela_270520_01 - scan number: 15000
2021-02-08 15:43:15,118 - [INFO] - protqc.analyzer - HF2_LC1_hela_230820_01 - scan number: 14500
2021-02-08 15:43:15,650 - [INFO] - protqc.analyzer - HF2_LC1_hela_221020_01 - scan number: 14500
2021-02-08 15:43:15,785 - [INFO] - protqc.analyzer - HF2_LC1_hela_260620_01 - scan number: 14500
2021-02-08 15:43:21,996 - [INFO] - protqc.analyzer - HF2_LC1_hela_010120_01 - scan number: 15000
2021-02-08 15:43:23,177 - [INFO] - protqc.analyzer - HF2_LC1_hela_170320_30B_03 - scan number: 14500
2021-02-08 15:43:25,501 - [INFO] - protqc.analyzer - HF2_LC1_hela_110820_02 - scan number: 14500
2021-02-08 15:43:25,546 - [INFO] - protqc.analyzer - HF2_LC1_hela_090620_01 - scan number: 15500
2021-02-08 15:43:26,108 - [INFO] - protqc.analyzer - HF2_LC1_hela_270520_01 - scan number: 15500
2021-02-08 15:43:27,318 - [INFO] - protqc.analyzer - HF2_LC1_hela_221020_01 - scan number: 15000
2021-02-08 15:43:27,337 - [INFO] - protqc.analyzer - HF2_LC1_hela_260620_01 - scan number: 15000
2021-02-08 15:43:27,483 - [INFO] - protqc.analyzer - HF2_LC1_hela_230820_01 - scan number: 15000
2021-02-08 15:43:34,081 - [INFO] - protqc.analyzer - HF2_LC1_hela_010120_01 - scan number: 15500
2021-02-08 15:43:35,745 - [INFO] - protqc.analyzer - HF2_LC1_hela_170320_30B_03 - scan number: 15000
2021-02-08 15:43:37,497 - [INFO] - protqc.analyzer - HF2_LC1_hela_090620_01 - scan number: 16000
2021-02-08 15:43:37,775 - [INFO] - protqc.analyzer - HF2_LC1_hela_110820_02 - scan number: 15000
2021-02-08 15:43:37,853 - [INFO] - protqc.analyzer - HF2_LC1_hela_270520_01 - scan number: 16000
2021-02-08 15:43:39,114 - [INFO] - protqc.analyzer - HF2_LC1_hela_260620_01 - scan number: 15500
2021-02-08 15:43:39,325 - [INFO] - protqc.analyzer - HF2_LC1_hela_221020_01 - scan number: 15500
2021-02-08 15:43:39,553 - [INFO] - protqc.analyzer - HF2_LC1_hela_230820_01 - scan number: 15500
2021-02-08 15:43:45,594 - [INFO] - protqc.analyzer - HF2_LC1_hela_010120_01 - scan number: 16000
2021-02-08 15:43:46,962 - [INFO] - protqc.analyzer - HF2_LC1_hela_170320_30B_03 - scan number: 15500
2021-02-08 15:43:48,340 - [INFO] - protqc.analyzer - HF2_LC1_hela_090620_01 - scan number: 16500
2021-02-08 15:43:48,992 - [INFO] - protqc.analyzer - HF2_LC1_hela_270520_01 - scan number: 16500
2021-02-08 15:43:49,505 - [INFO] - protqc.analyzer - HF2_LC1_hela_110820_02 - scan number: 15500
2021-02-08 15:43:50,261 - [INFO] - protqc.analyzer - HF2_LC1_hela_260620_01 - scan number: 16000
2021-02-08 15:43:50,674 - [INFO] - protqc.analyzer - HF2_LC1_hela_221020_01 - scan number: 16000
2021-02-08 15:43:51,528 - [INFO] - protqc.analyzer - HF2_LC1_hela_230820_01 - scan number: 16000
2021-02-08 15:43:58,431 - [INFO] - protqc.analyzer - HF2_LC1_hela_010120_01 - scan number: 16500
2021-02-08 15:43:59,039 - [INFO] - protqc.analyzer - HF2_LC1_hela_170320_30B_03 - scan number: 16000
2021-02-08 15:43:59,405 - [INFO] - protqc.analyzer - HF2_LC1_hela_090620_01 - scan number: 17000
2021-02-08 15:43:59,717 - [INFO] - protqc.analyzer - HF2_LC1_hela_270520_01 - scan number: 17000
2021-02-08 15:44:01,408 - [INFO] - protqc.analyzer - HF2_LC1_hela_110820_02 - scan number: 16000
2021-02-08 15:44:02,105 - [INFO] - protqc.analyzer - HF2_LC1_hela_260620_01 - scan number: 16500
2021-02-08 15:44:02,181 - [INFO] - protqc.analyzer - HF2_LC1_hela_221020_01 - scan number: 16500
2021-02-08 15:44:03,555 - [INFO] - protqc.analyzer - HF2_LC1_hela_230820_01 - scan number: 16500
2021-02-08 15:44:09,924 - [INFO] - protqc.analyzer - HF2_LC1_hela_170320_30B_03 - scan number: 16500
2021-02-08 15:44:10,650 - [INFO] - protqc.analyzer - HF2_LC1_hela_270520_01 - scan number: 17500
2021-02-08 15:44:10,884 - [INFO] - protqc.analyzer - HF2_LC1_hela_010120_01 - scan number: 17000
2021-02-08 15:44:11,546 - [INFO] - protqc.analyzer - HF2_LC1_hela_090620_01 - scan number: 17500
2021-02-08 15:44:12,048 - [INFO] - protqc.analyzer - HF2_LC1_hela_260620_01 - scan number: 17000
2021-02-08 15:44:12,121 - [INFO] - protqc.analyzer - HF2_LC1_hela_110820_02 - scan number: 16500
2021-02-08 15:44:13,840 - [INFO] - protqc.analyzer - HF2_LC1_hela_221020_01 - scan number: 17000
2021-02-08 15:44:16,498 - [INFO] - protqc.analyzer - HF2_LC1_hela_230820_01 - scan number: 17000
2021-02-08 15:44:21,415 - [INFO] - protqc.analyzer - HF2_LC1_hela_170320_30B_03 - scan number: 17000
2021-02-08 15:44:22,850 - [INFO] - protqc.analyzer - HF2_LC1_hela_260620_01 - scan number: 17500
2021-02-08 15:44:23,189 - [INFO] - protqc.analyzer - HF2_LC1_hela_270520_01 - scan number: 18000
2021-02-08 15:44:23,396 - [INFO] - protqc.analyzer - HF2_LC1_hela_010120_01 - scan number: 17500
2021-02-08 15:44:23,541 - [INFO] - protqc.analyzer - HF2_LC1_hela_110820_02 - scan number: 17000
2021-02-08 15:44:23,931 - [INFO] - protqc.analyzer - HF2_LC1_hela_090620_01 - scan number: 18000
2021-02-08 15:44:26,834 - [INFO] - protqc.analyzer - HF2_LC1_hela_221020_01 - scan number: 17500
2021-02-08 15:44:30,581 - [INFO] - protqc.analyzer - HF2_LC1_hela_230820_01 - scan number: 17500
2021-02-08 15:44:34,752 - [INFO] - protqc.analyzer - HF2_LC1_hela_260620_01 - scan number: 18000
2021-02-08 15:44:35,626 - [INFO] - protqc.analyzer - HF2_LC1_hela_170320_30B_03 - scan number: 17500
2021-02-08 15:44:37,232 - [INFO] - protqc.analyzer - HF2_LC1_hela_270520_01 - scan number: 18500
2021-02-08 15:44:37,414 - [INFO] - protqc.analyzer - HF2_LC1_hela_010120_01 - scan number: 18000
2021-02-08 15:44:37,891 - [INFO] - protqc.analyzer - HF2_LC1_hela_090620_01 - scan number: 18500
2021-02-08 15:44:39,437 - [INFO] - protqc.analyzer - HF2_LC1_hela_110820_02 - scan number: 17500
2021-02-08 15:44:42,341 - [INFO] - protqc.analyzer - HF2_LC1_hela_221020_01 - scan number: 18000
2021-02-08 15:44:48,317 - [INFO] - protqc.analyzer - HF2_LC1_hela_230820_01 - scan number: 18000
2021-02-08 15:44:49,059 - [INFO] - protqc.analyzer - HF2_LC1_hela_260620_01 - scan number: 18500
2021-02-08 15:44:52,494 - [INFO] - protqc.analyzer - HF2_LC1_hela_010120_01 - scan number: 18500
2021-02-08 15:44:52,610 - [INFO] - protqc.analyzer - HF2_LC1_hela_270520_01 - scan number: 19000
2021-02-08 15:44:52,742 - [INFO] - protqc.analyzer - HF2_LC1_hela_170320_30B_03 - scan number: 18000
2021-02-08 15:44:53,122 - [INFO] - protqc.analyzer - HF2_LC1_hela_090620_01 - scan number: 19000
2021-02-08 15:44:56,203 - [INFO] - protqc.analyzer - HF2_LC1_hela_110820_02 - scan number: 18000
2021-02-08 15:44:57,358 - [INFO] - protqc.analyzer - HF2_LC1_hela_221020_01 - scan number: 18500
2021-02-08 15:45:01,576 - [INFO] - protqc.analyzer - HF2_LC1_hela_260620_01 - scan number: 19000
2021-02-08 15:45:04,487 - [INFO] - protqc.analyzer - HF2_LC1_hela_230820_01 - scan number: 18500
2021-02-08 15:45:06,503 - [INFO] - protqc.analyzer - HF2_LC1_hela_010120_01 - scan number: 19000
2021-02-08 15:45:07,151 - [INFO] - protqc.analyzer - HF2_LC1_hela_270520_01 - scan number: 19500
2021-02-08 15:45:07,280 - [INFO] - protqc.analyzer - HF2_LC1_hela_090620_01 - scan number: 19500
2021-02-08 15:45:08,528 - [INFO] - protqc.analyzer - HF2_LC1_hela_170320_30B_03 - scan number: 18500
2021-02-08 15:45:12,076 - [INFO] - protqc.analyzer - HF2_LC1_hela_110820_02 - scan number: 18500
2021-02-08 15:45:12,488 - [INFO] - protqc.analyzer - HF2_LC1_hela_221020_01 - scan number: 19000
2021-02-08 15:45:15,362 - [INFO] - protqc.analyzer - HF2_LC1_hela_260620_01 - scan number: 19500
2021-02-08 15:45:19,921 - [INFO] - protqc.analyzer - HF2_LC1_hela_010120_01 - scan number: 19500
2021-02-08 15:45:20,171 - [INFO] - protqc.analyzer - HF2_LC1_hela_230820_01 - scan number: 19000
2021-02-08 15:45:20,945 - [INFO] - protqc.analyzer - HF2_LC1_hela_090620_01 - scan number: 20000
2021-02-08 15:45:20,998 - [INFO] - protqc.analyzer - HF2_LC1_hela_270520_01 - scan number: 20000
2021-02-08 15:45:24,346 - [INFO] - protqc.analyzer - HF2_LC1_hela_170320_30B_03 - scan number: 19000
2021-02-08 15:45:27,192 - [INFO] - protqc.analyzer - HF2_LC1_hela_221020_01 - scan number: 19500
2021-02-08 15:45:27,872 - [INFO] - protqc.analyzer - HF2_LC1_hela_110820_02 - scan number: 19000
2021-02-08 15:45:29,245 - [INFO] - protqc.analyzer - HF2_LC1_hela_260620_01 - scan number: 20000
2021-02-08 15:45:33,106 - [INFO] - protqc.analyzer - HF2_LC1_hela_010120_01 - scan number: 20000
2021-02-08 15:45:34,870 - [INFO] - protqc.analyzer - HF2_LC1_hela_090620_01 - scan number: 20500
2021-02-08 15:45:35,066 - [INFO] - protqc.analyzer - HF2_LC1_hela_270520_01 - scan number: 20500
2021-02-08 15:45:36,425 - [INFO] - protqc.analyzer - HF2_LC1_hela_230820_01 - scan number: 19500
2021-02-08 15:45:39,919 - [INFO] - protqc.analyzer - HF2_LC1_hela_170320_30B_03 - scan number: 19500
2021-02-08 15:45:41,516 - [INFO] - protqc.analyzer - HF2_LC1_hela_221020_01 - scan number: 20000
2021-02-08 15:45:42,850 - [INFO] - protqc.analyzer - HF2_LC1_hela_260620_01 - scan number: 20500
2021-02-08 15:45:43,312 - [INFO] - protqc.analyzer - HF2_LC1_hela_110820_02 - scan number: 19500
2021-02-08 15:45:44,439 - [INFO] - protqc.analyzer - HF2_LC1_hela_010120_01 - scan number: 20500
2021-02-08 15:45:47,631 - [INFO] - protqc.analyzer - HF2_LC1_hela_090620_01 - scan number: 21000
2021-02-08 15:45:47,971 - [INFO] - protqc.analyzer - HF2_LC1_hela_270520_01 - scan number: 21000
2021-02-08 15:45:51,505 - [INFO] - protqc.analyzer - HF2_LC1_hela_230820_01 - scan number: 20000
2021-02-08 15:45:54,904 - [INFO] - protqc.analyzer - HF2_LC1_hela_170320_30B_03 - scan number: 20000
2021-02-08 15:45:56,072 - [INFO] - protqc.analyzer - HF2_LC1_hela_221020_01 - scan number: 20500
2021-02-08 15:45:56,786 - [INFO] - protqc.analyzer - HF2_LC1_hela_010120_01 - scan number: 21000
2021-02-08 15:45:56,863 - [INFO] - protqc.analyzer - HF2_LC1_hela_260620_01 - scan number: 21000
2021-02-08 15:45:58,878 - [INFO] - protqc.analyzer - HF2_LC1_hela_110820_02 - scan number: 20000
2021-02-08 15:46:00,488 - [INFO] - protqc.analyzer - HF2_LC1_hela_090620_01 - scan number: 21500
2021-02-08 15:46:01,830 - [INFO] - protqc.analyzer - HF2_LC1_hela_270520_01 - scan number: 21500
2021-02-08 15:46:07,911 - [INFO] - protqc.analyzer - HF2_LC1_hela_230820_01 - scan number: 20500
2021-02-08 15:46:09,135 - [INFO] - protqc.analyzer - HF2_LC1_hela_010120_01 - scan number: 21500
2021-02-08 15:46:09,598 - [INFO] - protqc.analyzer - HF2_LC1_hela_221020_01 - scan number: 21000
2021-02-08 15:46:10,713 - [INFO] - protqc.analyzer - HF2_LC1_hela_170320_30B_03 - scan number: 20500
2021-02-08 15:46:10,879 - [INFO] - protqc.analyzer - HF2_LC1_hela_260620_01 - scan number: 21500
2021-02-08 15:46:12,441 - [INFO] - protqc.analyzer - HF2_LC1_hela_090620_01 - scan number: 22000
2021-02-08 15:46:13,810 - [INFO] - protqc.analyzer - HF2_LC1_hela_110820_02 - scan number: 20500
2021-02-08 15:46:14,198 - [INFO] - protqc.analyzer - HF2_LC1_hela_270520_01 - scan number: 22000
2021-02-08 15:46:20,785 - [INFO] - protqc.analyzer - HF2_LC1_hela_010120_01 - scan number: 22000
2021-02-08 15:46:21,528 - [INFO] - protqc.analyzer - HF2_LC1_hela_230820_01 - scan number: 21000
2021-02-08 15:46:21,728 - [INFO] - protqc.analyzer - HF2_LC1_hela_221020_01 - scan number: 21500
2021-02-08 15:46:24,717 - [INFO] - protqc.analyzer - HF2_LC1_hela_090620_01 - scan number: 22500
2021-02-08 15:46:25,204 - [INFO] - protqc.analyzer - HF2_LC1_hela_260620_01 - scan number: 22000
2021-02-08 15:46:26,278 - [INFO] - protqc.analyzer - HF2_LC1_hela_170320_30B_03 - scan number: 21000
2021-02-08 15:46:26,594 - [INFO] - protqc.analyzer - HF2_LC1_hela_270520_01 - scan number: 22500
2021-02-08 15:46:29,529 - [INFO] - protqc.analyzer - HF2_LC1_hela_110820_02 - scan number: 21000
2021-02-08 15:46:32,870 - [INFO] - protqc.analyzer - HF2_LC1_hela_010120_01 - scan number: 22500
2021-02-08 15:46:33,888 - [INFO] - protqc.analyzer - HF2_LC1_hela_221020_01 - scan number: 22000
2021-02-08 15:46:34,348 - [INFO] - protqc.analyzer - HF2_LC1_hela_230820_01 - scan number: 21500
2021-02-08 15:46:36,739 - [INFO] - protqc.analyzer - HF2_LC1_hela_090620_01 - scan number: 23000
2021-02-08 15:46:38,619 - [INFO] - protqc.analyzer - HF2_LC1_hela_270520_01 - scan number: 23000
2021-02-08 15:46:39,413 - [INFO] - protqc.analyzer - HF2_LC1_hela_260620_01 - scan number: 22500
2021-02-08 15:46:39,691 - [INFO] - protqc.analyzer - HF2_LC1_hela_170320_30B_03 - scan number: 21500
2021-02-08 15:46:42,179 - [INFO] - protqc.analyzer - HF2_LC1_hela_110820_02 - scan number: 21500
2021-02-08 15:46:44,503 - [INFO] - protqc.analyzer - HF2_LC1_hela_010120_01 - scan number: 23000
2021-02-08 15:46:46,158 - [INFO] - protqc.analyzer - HF2_LC1_hela_221020_01 - scan number: 22500
2021-02-08 15:46:46,663 - [INFO] - protqc.analyzer - HF2_LC1_hela_230820_01 - scan number: 22000
2021-02-08 15:46:48,086 - [INFO] - protqc.analyzer - HF2_LC1_hela_090620_01 - scan number: 23500
2021-02-08 15:46:49,992 - [INFO] - protqc.analyzer - HF2_LC1_hela_270520_01 - scan number: 23500
2021-02-08 15:46:51,759 - [INFO] - protqc.analyzer - HF2_LC1_hela_170320_30B_03 - scan number: 22000
2021-02-08 15:46:53,052 - [INFO] - protqc.analyzer - HF2_LC1_hela_260620_01 - scan number: 23000
2021-02-08 15:46:54,019 - [INFO] - protqc.analyzer - HF2_LC1_hela_110820_02 - scan number: 22000
2021-02-08 15:46:56,017 - [INFO] - protqc.analyzer - HF2_LC1_hela_010120_01 - scan number: 23500
2021-02-08 15:46:57,820 - [INFO] - protqc.analyzer - HF2_LC1_hela_221020_01 - scan number: 23000
2021-02-08 15:46:59,074 - [INFO] - protqc.analyzer - HF2_LC1_hela_230820_01 - scan number: 22500
2021-02-08 15:46:59,568 - [INFO] - protqc.analyzer - HF2_LC1_hela_090620_01 - scan number: 24000
2021-02-08 15:47:02,109 - [INFO] - protqc.analyzer - HF2_LC1_hela_270520_01 - scan number: 24000
2021-02-08 15:47:03,942 - [INFO] - protqc.analyzer - HF2_LC1_hela_170320_30B_03 - scan number: 22500
2021-02-08 15:47:05,616 - [INFO] - protqc.analyzer - HF2_LC1_hela_260620_01 - scan number: 23500
2021-02-08 15:47:06,061 - [INFO] - protqc.analyzer - HF2_LC1_hela_110820_02 - scan number: 22500
2021-02-08 15:47:06,683 - [INFO] - protqc.analyzer - HF2_LC1_hela_010120_01 - scan number: 24000
2021-02-08 15:47:09,382 - [INFO] - protqc.analyzer - HF2_LC1_hela_221020_01 - scan number: 23500
2021-02-08 15:47:10,737 - [INFO] - protqc.analyzer - HF2_LC1_hela_090620_01 - scan number: 24500
2021-02-08 15:47:10,934 - [INFO] - protqc.analyzer - HF2_LC1_hela_230820_01 - scan number: 23000
2021-02-08 15:47:12,907 - [INFO] - protqc.analyzer - HF2_LC1_hela_270520_01 - scan number: 24500
2021-02-08 15:47:16,216 - [INFO] - protqc.analyzer - HF2_LC1_hela_170320_30B_03 - scan number: 23000
2021-02-08 15:47:17,596 - [INFO] - protqc.analyzer - HF2_LC1_hela_260620_01 - scan number: 24000
2021-02-08 15:47:17,888 - [INFO] - protqc.analyzer - HF2_LC1_hela_010120_01 - scan number: 24500
2021-02-08 15:47:18,472 - [INFO] - protqc.analyzer - HF2_LC1_hela_110820_02 - scan number: 23000
2021-02-08 15:47:21,353 - [INFO] - protqc.analyzer - HF2_LC1_hela_221020_01 - scan number: 24000
2021-02-08 15:47:22,806 - [INFO] - protqc.analyzer - HF2_LC1_hela_090620_01 - scan number: 25000
2021-02-08 15:47:23,815 - [INFO] - protqc.analyzer - HF2_LC1_hela_230820_01 - scan number: 23500
2021-02-08 15:47:24,658 - [INFO] - protqc.analyzer - HF2_LC1_hela_270520_01 - scan number: 25000
2021-02-08 15:47:28,143 - [INFO] - protqc.analyzer - HF2_LC1_hela_170320_30B_03 - scan number: 23500
2021-02-08 15:47:28,722 - [INFO] - protqc.analyzer - HF2_LC1_hela_010120_01 - scan number: 25000
2021-02-08 15:47:29,276 - [INFO] - protqc.analyzer - HF2_LC1_hela_260620_01 - scan number: 24500
2021-02-08 15:47:30,360 - [INFO] - protqc.analyzer - HF2_LC1_hela_110820_02 - scan number: 23500
2021-02-08 15:47:32,591 - [INFO] - protqc.analyzer - HF2_LC1_hela_221020_01 - scan number: 24500
2021-02-08 15:47:33,871 - [INFO] - protqc.analyzer - HF2_LC1_hela_090620_01 - scan number: 25500
2021-02-08 15:47:35,737 - [INFO] - protqc.analyzer - HF2_LC1_hela_230820_01 - scan number: 24000
2021-02-08 15:47:35,856 - [INFO] - protqc.analyzer - HF2_LC1_hela_270520_01 - scan number: 25500
2021-02-08 15:47:39,245 - [INFO] - protqc.analyzer - HF2_LC1_hela_010120_01 - scan number: 25500
2021-02-08 15:47:39,749 - [INFO] - protqc.analyzer - HF2_LC1_hela_170320_30B_03 - scan number: 24000
2021-02-08 15:47:40,440 - [INFO] - protqc.analyzer - HF2_LC1_hela_260620_01 - scan number: 25000
2021-02-08 15:47:41,982 - [INFO] - protqc.analyzer - HF2_LC1_hela_110820_02 - scan number: 24000
2021-02-08 15:47:43,855 - [INFO] - protqc.analyzer - HF2_LC1_hela_221020_01 - scan number: 25000
2021-02-08 15:47:44,561 - [INFO] - protqc.analyzer - HF2_LC1_hela_090620_01 - scan number: 26000
2021-02-08 15:47:46,826 - [INFO] - protqc.analyzer - HF2_LC1_hela_270520_01 - scan number: 26000
2021-02-08 15:47:47,548 - [INFO] - protqc.analyzer - HF2_LC1_hela_230820_01 - scan number: 24500
2021-02-08 15:47:49,790 - [INFO] - protqc.analyzer - HF2_LC1_hela_010120_01 - scan number: 26000
2021-02-08 15:47:51,535 - [INFO] - protqc.analyzer - HF2_LC1_hela_170320_30B_03 - scan number: 24500
2021-02-08 15:47:51,676 - [INFO] - protqc.analyzer - HF2_LC1_hela_260620_01 - scan number: 25500
2021-02-08 15:47:53,999 - [INFO] - protqc.analyzer - HF2_LC1_hela_110820_02 - scan number: 24500
2021-02-08 15:47:55,122 - [INFO] - protqc.analyzer - HF2_LC1_hela_221020_01 - scan number: 25500
2021-02-08 15:47:55,845 - [INFO] - protqc.analyzer - HF2_LC1_hela_090620_01 - scan number: 26500
2021-02-08 15:47:58,113 - [INFO] - protqc.analyzer - HF2_LC1_hela_270520_01 - scan number: 26500
2021-02-08 15:47:59,873 - [INFO] - protqc.analyzer - HF2_LC1_hela_230820_01 - scan number: 25000
2021-02-08 15:48:00,874 - [INFO] - protqc.analyzer - HF2_LC1_hela_010120_01 - scan number: 26500
2021-02-08 15:48:03,508 - [INFO] - protqc.analyzer - HF2_LC1_hela_260620_01 - scan number: 26000
2021-02-08 15:48:03,975 - [INFO] - protqc.analyzer - HF2_LC1_hela_170320_30B_03 - scan number: 25000
2021-02-08 15:48:06,402 - [INFO] - protqc.analyzer - HF2_LC1_hela_110820_02 - scan number: 25000
2021-02-08 15:48:06,992 - [INFO] - protqc.analyzer - HF2_LC1_hela_221020_01 - scan number: 26000
2021-02-08 15:48:07,599 - [INFO] - protqc.analyzer - HF2_LC1_hela_090620_01 - scan number: 27000
2021-02-08 15:48:10,066 - [INFO] - protqc.analyzer - HF2_LC1_hela_270520_01 - scan number: 27000
2021-02-08 15:48:11,787 - [INFO] - protqc.analyzer - HF2_LC1_hela_010120_01 - scan number: 27000
2021-02-08 15:48:12,125 - [INFO] - protqc.analyzer - HF2_LC1_hela_230820_01 - scan number: 25500
2021-02-08 15:48:14,839 - [INFO] - protqc.analyzer - HF2_LC1_hela_260620_01 - scan number: 26500
2021-02-08 15:48:15,868 - [INFO] - protqc.analyzer - HF2_LC1_hela_170320_30B_03 - scan number: 25500
2021-02-08 15:48:18,261 - [INFO] - protqc.analyzer - HF2_LC1_hela_221020_01 - scan number: 26500
2021-02-08 15:48:18,606 - [INFO] - protqc.analyzer - HF2_LC1_hela_110820_02 - scan number: 25500
2021-02-08 15:48:18,949 - [INFO] - protqc.analyzer - HF2_LC1_hela_090620_01 - scan number: 27500
2021-02-08 15:48:21,318 - [INFO] - protqc.analyzer - HF2_LC1_hela_270520_01 - scan number: 27500
2021-02-08 15:48:22,766 - [INFO] - protqc.analyzer - HF2_LC1_hela_010120_01 - scan number: 27500
2021-02-08 15:48:23,995 - [INFO] - protqc.analyzer - HF2_LC1_hela_230820_01 - scan number: 26000
2021-02-08 15:48:26,159 - [INFO] - protqc.analyzer - HF2_LC1_hela_260620_01 - scan number: 27000
2021-02-08 15:48:27,489 - [INFO] - protqc.analyzer - HF2_LC1_hela_170320_30B_03 - scan number: 26000
2021-02-08 15:48:29,223 - [INFO] - protqc.analyzer - HF2_LC1_hela_221020_01 - scan number: 27000
2021-02-08 15:48:29,779 - [INFO] - protqc.analyzer - HF2_LC1_hela_090620_01 - scan number: 28000
2021-02-08 15:48:30,137 - [INFO] - protqc.analyzer - HF2_LC1_hela_110820_02 - scan number: 26000
2021-02-08 15:48:32,051 - [INFO] - protqc.analyzer - HF2_LC1_hela_270520_01 - scan number: 28000
2021-02-08 15:48:33,440 - [INFO] - protqc.analyzer - HF2_LC1_hela_010120_01 - scan number: 28000
2021-02-08 15:48:35,657 - [INFO] - protqc.analyzer - HF2_LC1_hela_230820_01 - scan number: 26500
2021-02-08 15:48:37,550 - [INFO] - protqc.analyzer - HF2_LC1_hela_260620_01 - scan number: 27500
2021-02-08 15:48:39,096 - [INFO] - protqc.analyzer - HF2_LC1_hela_170320_30B_03 - scan number: 26500
2021-02-08 15:48:40,038 - [INFO] - protqc.analyzer - HF2_LC1_hela_221020_01 - scan number: 27500
2021-02-08 15:48:40,478 - [INFO] - protqc.analyzer - HF2_LC1_hela_090620_01 - scan number: 28500
2021-02-08 15:48:41,643 - [INFO] - protqc.analyzer - HF2_LC1_hela_110820_02 - scan number: 26500
2021-02-08 15:48:43,515 - [INFO] - protqc.analyzer - HF2_LC1_hela_270520_01 - scan number: 28500
2021-02-08 15:48:44,091 - [INFO] - protqc.analyzer - HF2_LC1_hela_010120_01 - scan number: 28500
2021-02-08 15:48:47,797 - [INFO] - protqc.analyzer - HF2_LC1_hela_230820_01 - scan number: 27000
2021-02-08 15:48:49,107 - [INFO] - protqc.analyzer - HF2_LC1_hela_260620_01 - scan number: 28000
2021-02-08 15:48:50,937 - [INFO] - protqc.analyzer - HF2_LC1_hela_170320_30B_03 - scan number: 27000
2021-02-08 15:48:51,179 - [INFO] - protqc.analyzer - HF2_LC1_hela_221020_01 - scan number: 28000
2021-02-08 15:48:51,592 - [INFO] - protqc.analyzer - HF2_LC1_hela_090620_01 - scan number: 29000
2021-02-08 15:48:53,383 - [INFO] - protqc.analyzer - HF2_LC1_hela_110820_02 - scan number: 27000
2021-02-08 15:48:54,287 - [INFO] - protqc.analyzer - HF2_LC1_hela_270520_01 - scan number: 29000
2021-02-08 15:48:54,672 - [INFO] - protqc.analyzer - HF2_LC1_hela_010120_01 - scan number: 29000
2021-02-08 15:48:59,157 - [INFO] - protqc.analyzer - HF2_LC1_hela_230820_01 - scan number: 27500
2021-02-08 15:49:00,307 - [INFO] - protqc.analyzer - HF2_LC1_hela_260620_01 - scan number: 28500
2021-02-08 15:49:02,868 - [INFO] - protqc.analyzer - HF2_LC1_hela_221020_01 - scan number: 28500
2021-02-08 15:49:03,011 - [INFO] - protqc.analyzer - HF2_LC1_hela_090620_01 - scan number: 29500
2021-02-08 15:49:03,218 - [INFO] - protqc.analyzer - HF2_LC1_hela_170320_30B_03 - scan number: 27500
2021-02-08 15:49:04,794 - [INFO] - protqc.analyzer - HF2_LC1_hela_110820_02 - scan number: 27500
2021-02-08 15:49:05,111 - [INFO] - protqc.analyzer - HF2_LC1_hela_270520_01 - scan number: 29500
2021-02-08 15:49:05,171 - [INFO] - protqc.analyzer - HF2_LC1_hela_010120_01 - scan number: 29500
2021-02-08 15:49:09,975 - [INFO] - protqc.analyzer - HF2_LC1_hela_230820_01 - scan number: 28000
2021-02-08 15:49:11,077 - [INFO] - protqc.analyzer - HF2_LC1_hela_260620_01 - scan number: 29000
2021-02-08 15:49:12,331 - [INFO] - protqc.analyzer - HF2_LC1_hela_221020_01 - scan number: 29000
2021-02-08 15:49:12,563 - [INFO] - protqc.analyzer - HF2_LC1_hela_090620_01 - scan number: 30000
2021-02-08 15:49:13,862 - [INFO] - protqc.analyzer - HF2_LC1_hela_170320_30B_03 - scan number: 28000
2021-02-08 15:49:15,019 - [INFO] - protqc.analyzer - HF2_LC1_hela_270520_01 - scan number: 30000
2021-02-08 15:49:15,215 - [INFO] - protqc.analyzer - HF2_LC1_hela_010120_01 - scan number: 30000
2021-02-08 15:49:15,562 - [INFO] - protqc.analyzer - HF2_LC1_hela_110820_02 - scan number: 28000
2021-02-08 15:49:21,554 - [INFO] - protqc.analyzer - HF2_LC1_hela_230820_01 - scan number: 28500
2021-02-08 15:49:22,422 - [INFO] - protqc.analyzer - HF2_LC1_hela_260620_01 - scan number: 29500
2021-02-08 15:49:23,042 - [INFO] - protqc.analyzer - HF2_LC1_hela_221020_01 - scan number: 29500
2021-02-08 15:49:23,774 - [INFO] - protqc.analyzer - HF2_LC1_hela_090620_01 - scan number: 30500
2021-02-08 15:49:25,558 - [INFO] - protqc.analyzer - HF2_LC1_hela_170320_30B_03 - scan number: 28500
2021-02-08 15:49:25,952 - [INFO] - protqc.analyzer - HF2_LC1_hela_270520_01 - scan number: 30500
2021-02-08 15:49:27,306 - [INFO] - protqc.analyzer - HF2_LC1_hela_110820_02 - scan number: 28500
2021-02-08 15:49:27,571 - [INFO] - protqc.analyzer - HF2_LC1_hela_010120_01 - scan number: 30500
2021-02-08 15:49:33,218 - [INFO] - protqc.analyzer - HF2_LC1_hela_230820_01 - scan number: 29000
2021-02-08 15:49:33,709 - [INFO] - protqc.analyzer - HF2_LC1_hela_260620_01 - scan number: 30000
2021-02-08 15:49:34,497 - [INFO] - protqc.analyzer - HF2_LC1_hela_221020_01 - scan number: 30000
2021-02-08 15:49:34,874 - [INFO] - protqc.analyzer - HF2_LC1_hela_090620_01 - scan number: 31000
2021-02-08 15:49:37,478 - [INFO] - protqc.analyzer - HF2_LC1_hela_170320_30B_03 - scan number: 29000
2021-02-08 15:49:37,648 - [INFO] - protqc.analyzer - HF2_LC1_hela_270520_01 - scan number: 31000
2021-02-08 15:49:38,968 - [INFO] - protqc.analyzer - HF2_LC1_hela_110820_02 - scan number: 29000
2021-02-08 15:49:42,002 - [INFO] - protqc.analyzer - HF2_LC1_hela_010120_01 - scan number: 31000
2021-02-08 15:49:45,296 - [INFO] - protqc.analyzer - HF2_LC1_hela_230820_01 - scan number: 29500
2021-02-08 15:49:45,586 - [INFO] - protqc.analyzer - HF2_LC1_hela_221020_01 - scan number: 30500
2021-02-08 15:49:45,776 - [INFO] - protqc.analyzer - HF2_LC1_hela_260620_01 - scan number: 30500
2021-02-08 15:49:46,159 - [INFO] - protqc.analyzer - HF2_LC1_hela_090620_01 - scan number: 31500
2021-02-08 15:49:48,572 - [INFO] - protqc.analyzer - HF2_LC1_hela_270520_01 - scan number: 31500
2021-02-08 15:49:49,174 - [INFO] - protqc.analyzer - HF2_LC1_hela_170320_30B_03 - scan number: 29500
2021-02-08 15:49:50,942 - [INFO] - protqc.analyzer - HF2_LC1_hela_110820_02 - scan number: 29500
2021-02-08 15:49:57,007 - [INFO] - protqc.analyzer - HF2_LC1_hela_221020_01 - scan number: 31000
2021-02-08 15:49:57,269 - [INFO] - protqc.analyzer - HF2_LC1_hela_230820_01 - scan number: 30000
2021-02-08 15:49:57,550 - [INFO] - protqc.analyzer - HF2_LC1_hela_260620_01 - scan number: 31000
2021-02-08 15:49:57,653 - [INFO] - protqc.analyzer - HF2_LC1_hela_090620_01 - scan number: 32000
2021-02-08 15:49:57,691 - [INFO] - protqc.analyzer - HF2_LC1_hela_010120_01 - scan number: 31500
2021-02-08 15:49:59,946 - [INFO] - protqc.analyzer - HF2_LC1_hela_270520_01 - scan number: 32000
2021-02-08 15:50:01,380 - [INFO] - protqc.analyzer - HF2_LC1_hela_170320_30B_03 - scan number: 30000
2021-02-08 15:50:03,333 - [INFO] - protqc.analyzer - HF2_LC1_hela_110820_02 - scan number: 30000
2021-02-08 15:50:08,107 - [INFO] - protqc.analyzer - HF2_LC1_hela_221020_01 - scan number: 31500
2021-02-08 15:50:09,719 - [INFO] - protqc.analyzer - HF2_LC1_hela_090620_01 - scan number: 32500
2021-02-08 15:50:10,098 - [INFO] - protqc.analyzer - HF2_LC1_hela_230820_01 - scan number: 30500
2021-02-08 15:50:10,393 - [INFO] - protqc.analyzer - HF2_LC1_hela_260620_01 - scan number: 31500
2021-02-08 15:50:12,180 - [INFO] - protqc.analyzer - HF2_LC1_hela_270520_01 - scan number: 32500
2021-02-08 15:50:14,092 - [INFO] - protqc.analyzer - HF2_LC1_hela_170320_30B_03 - scan number: 30500
2021-02-08 15:50:14,806 - [INFO] - protqc.analyzer - HF2_LC1_hela_010120_01 - scan number: 32000
2021-02-08 15:50:16,428 - [INFO] - protqc.analyzer - HF2_LC1_hela_110820_02 - scan number: 30500
2021-02-08 15:50:20,261 - [INFO] - protqc.analyzer - HF2_LC1_hela_221020_01 - scan number: 32000
2021-02-08 15:50:22,410 - [INFO] - protqc.analyzer - HF2_LC1_hela_090620_01 - scan number: 33000
2021-02-08 15:50:23,202 - [INFO] - protqc.analyzer - HF2_LC1_hela_230820_01 - scan number: 31000
2021-02-08 15:50:23,521 - [INFO] - protqc.analyzer - HF2_LC1_hela_260620_01 - scan number: 32000
2021-02-08 15:50:24,982 - [INFO] - protqc.analyzer - HF2_LC1_hela_270520_01 - scan number: 33000
2021-02-08 15:50:27,592 - [INFO] - protqc.analyzer - HF2_LC1_hela_170320_30B_03 - scan number: 31000
2021-02-08 15:50:29,766 - [INFO] - protqc.analyzer - HF2_LC1_hela_110820_02 - scan number: 31000
2021-02-08 15:50:32,048 - [INFO] - protqc.analyzer - HF2_LC1_hela_221020_01 - scan number: 32500
2021-02-08 15:50:33,366 - [INFO] - protqc.analyzer - HF2_LC1_hela_090620_01 - scan number: 33500
2021-02-08 15:50:33,834 - [INFO] - protqc.analyzer - HF2_LC1_hela_010120_01 - scan number: 32500
2021-02-08 15:50:34,183 - [INFO] - protqc.analyzer - HF2_LC1_hela_230820_01 - scan number: 31500
2021-02-08 15:50:34,881 - [INFO] - protqc.analyzer - HF2_LC1_hela_260620_01 - scan number: 32500
2021-02-08 15:50:35,414 - [INFO] - protqc.analyzer - HF2_LC1_hela_270520_01 - scan number: 33500
2021-02-08 15:50:38,144 - [INFO] - protqc.analyzer - HF2_LC1_hela_170320_30B_03 - scan number: 31500
2021-02-08 15:50:39,526 - [INFO] - protqc.analyzer - HF2_LC1_hela_110820_02 - scan number: 31500
2021-02-08 15:50:41,020 - [INFO] - protqc.analyzer - HF2_LC1_hela_221020_01 - scan number: 33000
2021-02-08 15:50:42,440 - [INFO] - protqc.analyzer - HF2_LC1_hela_090620_01 - scan number: 34000
2021-02-08 15:50:43,770 - [INFO] - protqc.analyzer - HF2_LC1_hela_230820_01 - scan number: 32000
2021-02-08 15:50:44,673 - [INFO] - protqc.analyzer - HF2_LC1_hela_270520_01 - scan number: 34000
2021-02-08 15:50:44,907 - [INFO] - protqc.analyzer - HF2_LC1_hela_260620_01 - scan number: 33000
2021-02-08 15:50:47,082 - [INFO] - protqc.analyzer - HF2_LC1_hela_010120_01 - scan number: 33000
2021-02-08 15:50:49,053 - [INFO] - protqc.analyzer - HF2_LC1_hela_170320_30B_03 - scan number: 32000
2021-02-08 15:50:51,025 - [INFO] - protqc.analyzer - HF2_LC1_hela_110820_02 - scan number: 32000
2021-02-08 15:50:53,166 - [INFO] - protqc.analyzer - HF2_LC1_hela_090620_01 - scan number: 34500
2021-02-08 15:50:53,816 - [INFO] - protqc.analyzer - HF2_LC1_hela_221020_01 - scan number: 33500
2021-02-08 15:50:55,085 - [INFO] - protqc.analyzer - HF2_LC1_hela_230820_01 - scan number: 32500
2021-02-08 15:50:55,774 - [INFO] - protqc.analyzer - HF2_LC1_hela_270520_01 - scan number: 34500
2021-02-08 15:50:56,969 - [INFO] - protqc.analyzer - HF2_LC1_hela_260620_01 - scan number: 33500
2021-02-08 15:51:01,778 - [INFO] - protqc.analyzer - HF2_LC1_hela_170320_30B_03 - scan number: 32500
2021-02-08 15:51:02,884 - [INFO] - protqc.analyzer - HF2_LC1_hela_110820_02 - scan number: 32500
2021-02-08 15:51:05,175 - [INFO] - protqc.analyzer - HF2_LC1_hela_090620_01 - scan number: 35000
2021-02-08 15:51:06,561 - [INFO] - protqc.analyzer - HF2_LC1_hela_230820_01 - scan number: 33000
2021-02-08 15:51:07,389 - [INFO] - protqc.analyzer - HF2_LC1_hela_270520_01 - scan number: 35000
2021-02-08 15:51:07,918 - [INFO] - protqc.analyzer - HF2_LC1_hela_221020_01 - scan number: 34000
2021-02-08 15:51:09,151 - [INFO] - protqc.analyzer - HF2_LC1_hela_010120_01 - scan number: 33500
2021-02-08 15:51:09,362 - [INFO] - protqc.analyzer - HF2_LC1_hela_260620_01 - scan number: 34000
2021-02-08 15:51:13,794 - [INFO] - protqc.analyzer - HF2_LC1_hela_170320_30B_03 - scan number: 33000
2021-02-08 15:51:15,454 - [INFO] - protqc.analyzer - HF2_LC1_hela_110820_02 - scan number: 33000
2021-02-08 15:51:16,459 - [INFO] - protqc.analyzer - HF2_LC1_hela_090620_01 - scan number: 35500
2021-02-08 15:51:17,760 - [INFO] - protqc.analyzer - HF2_LC1_hela_230820_01 - scan number: 33500
2021-02-08 15:51:19,147 - [INFO] - protqc.analyzer - HF2_LC1_hela_270520_01 - scan number: 35500
2021-02-08 15:51:20,549 - [INFO] - protqc.analyzer - HF2_LC1_hela_221020_01 - scan number: 34500
2021-02-08 15:51:22,307 - [INFO] - protqc.analyzer - HF2_LC1_hela_260620_01 - scan number: 34500
2021-02-08 15:51:27,244 - [INFO] - protqc.analyzer - HF2_LC1_hela_170320_30B_03 - scan number: 33500
2021-02-08 15:51:29,826 - [INFO] - protqc.analyzer - HF2_LC1_hela_010120_01 - scan number: 34000
2021-02-08 15:51:30,441 - [INFO] - protqc.analyzer - HF2_LC1_hela_110820_02 - scan number: 33500
2021-02-08 15:51:31,962 - [INFO] - protqc.analyzer - HF2_LC1_hela_230820_01 - scan number: 34000
2021-02-08 15:51:32,985 - [INFO] - protqc.analyzer - HF2_LC1_hela_270520_01 - scan number: 36000
2021-02-08 15:51:36,081 - [INFO] - protqc.analyzer - HF2_LC1_hela_260620_01 - scan number: 35000
2021-02-08 15:51:37,485 - [INFO] - protqc.analyzer - HF2_LC1_hela_221020_01 - scan number: 35000
2021-02-08 15:51:38,101 - [INFO] - protqc.analyzer - HF2_LC1_hela_090620_01 - scan number: 36000
2021-02-08 15:51:41,118 - [INFO] - protqc.analyzer - HF2_LC1_hela_170320_30B_03 - scan number: 34000
2021-02-08 15:51:44,918 - [INFO] - protqc.analyzer - HF2_LC1_hela_110820_02 - scan number: 34000
2021-02-08 15:51:45,710 - [INFO] - protqc.analyzer - HF2_LC1_hela_010120_01 - scan number: 34500
2021-02-08 15:51:46,345 - [INFO] - protqc.analyzer - HF2_LC1_hela_230820_01 - scan number: 34500
2021-02-08 15:51:50,028 - [INFO] - protqc.analyzer - HF2_LC1_hela_260620_01 - scan number: 35500
2021-02-08 15:51:53,170 - [INFO] - protqc.analyzer - HF2_LC1_hela_221020_01 - scan number: 35500
2021-02-08 15:51:53,782 - [INFO] - protqc.analyzer - HF2_LC1_hela_270520_01 - scan number: 36500
2021-02-08 15:51:55,990 - [INFO] - protqc.analyzer - HF2_LC1_hela_170320_30B_03 - scan number: 34500
2021-02-08 15:52:00,600 - [INFO] - protqc.analyzer - HF2_LC1_hela_090620_01 - scan number: 36500
2021-02-08 15:52:00,908 - [INFO] - protqc.analyzer - HF2_LC1_hela_110820_02 - scan number: 34500
2021-02-08 15:52:01,267 - [INFO] - protqc.analyzer - HF2_LC1_hela_010120_01 - scan number: 35000
2021-02-08 15:52:04,097 - [INFO] - protqc.analyzer - HF2_LC1_hela_260620_01 - scan number: 36000
2021-02-08 15:52:04,119 - [INFO] - protqc.analyzer - HF2_LC1_hela_230820_01 - scan number: 35000
2021-02-08 15:52:08,963 - [INFO] - protqc.analyzer - HF2_LC1_hela_221020_01 - scan number: 36000
2021-02-08 15:52:10,556 - [INFO] - protqc.analyzer - HF2_LC1_hela_270520_01 - scan number: 37000
2021-02-08 15:52:11,152 - [INFO] - protqc.analyzer - HF2_LC1_hela_170320_30B_03 - scan number: 35000
2021-02-08 15:52:20,162 - [INFO] - protqc.analyzer - HF2_LC1_hela_260620_01 - scan number: 36500
2021-02-08 15:52:20,365 - [INFO] - protqc.analyzer - HF2_LC1_hela_110820_02 - scan number: 35000
2021-02-08 15:52:24,487 - [INFO] - protqc.analyzer - HF2_LC1_hela_221020_01 - scan number: 36500
2021-02-08 15:52:24,979 - [INFO] - protqc.analyzer - HF2_LC1_hela_090620_01 - scan number: 37000
2021-02-08 15:52:25,792 - [INFO] - protqc.analyzer - HF2_LC1_hela_010120_01 - scan number: 35500
2021-02-08 15:52:26,629 - [INFO] - protqc.analyzer - HF2_LC1_hela_230820_01 - scan number: 35500
2021-02-08 15:52:28,657 - [INFO] - protqc.analyzer - HF2_LC1_hela_270520_01 - scan number: 37500
2021-02-08 15:52:34,518 - [INFO] - protqc.analyzer - HF2_LC1_hela_010120_01 - Saving json file: C:\Users\pmrotem\workspace\prot-qc\test-runs\100_samples_run1.0\HF2_LC1_hela_010120_01.json
2021-02-08 15:52:36,336 - [INFO] - protqc.analyzer - HF2_LC1_hela_170320_30B_03 - scan number: 35500
2021-02-08 15:52:38,175 - [INFO] - protqc.analyzer - HF2_LC1_hela_260620_01 - scan number: 37000
2021-02-08 15:52:39,102 - [INFO] - protqc.analyzer - HF2_LC1_hela_010120_01 - Finished processing file
2021-02-08 15:52:41,510 - [INFO] - protqc.analyzer - HF2_LC1_hela_110820_02 - scan number: 35500
2021-02-08 15:52:45,926 - [INFO] - protqc.analyzer - HF2_LC1_hela_221020_01 - scan number: 37000
2021-02-08 15:52:47,004 - [INFO] - protqc.analyzer - HF2_LC1_hela_270520_01 - scan number: 38000
2021-02-08 15:52:47,082 - [INFO] - protqc.analyzer - HF2_LC1_hela_230820_01 - scan number: 36000
2021-02-08 15:52:48,837 - [INFO] - protqc.analyzer - HF2_LC1_hela_090620_01 - scan number: 37500
2021-02-08 15:52:56,042 - [INFO] - protqc.analyzer - HF2_LC1_hela_260620_01 - scan number: 37500
2021-02-08 15:52:57,213 - [INFO] - protqc.analyzer - HF2_LC1_hela_170320_30B_03 - scan number: 36000
2021-02-08 15:53:01,002 - [INFO] - protqc.analyzer - HF2_LC1_hela_230820_01 - scan number: 36500
2021-02-08 15:53:01,169 - [INFO] - protqc.analyzer - HF2_LC1_hela_110820_02 - scan number: 36000
2021-02-08 15:53:03,504 - [INFO] - protqc.analyzer - HF2_LC1_hela_221020_01 - Saving json file: C:\Users\pmrotem\workspace\prot-qc\test-runs\100_samples_run1.0\HF2_LC1_hela_221020_01.json
2021-02-08 15:53:03,523 - [INFO] - protqc.analyzer - HF2_LC1_hela_270520_01 - scan number: 38500
2021-02-08 15:53:07,838 - [INFO] - protqc.analyzer - HF2_LC1_hela_090620_01 - Saving json file: C:\Users\pmrotem\workspace\prot-qc\test-runs\100_samples_run1.0\HF2_LC1_hela_090620_01.json
2021-02-08 15:53:08,686 - [INFO] - protqc.analyzer - HF2_LC1_hela_221020_01 - Finished processing file
2021-02-08 15:53:10,855 - [INFO] - protqc.analyzer - HF2_LC1_hela_270520_01 - Saving json file: C:\Users\pmrotem\workspace\prot-qc\test-runs\100_samples_run1.0\HF2_LC1_hela_270520_01.json
2021-02-08 15:53:14,045 - [INFO] - protqc.analyzer - HF2_LC1_hela_090620_01 - Finished processing file
2021-02-08 15:53:17,028 - [INFO] - protqc.analyzer - HF2_LC1_hela_270520_01 - Finished processing file
2021-02-08 15:53:24,408 - [INFO] - protqc.analyzer - HF2_LC1_hela_260620_01 - scan number: 38000
2021-02-08 15:53:33,134 - [INFO] - protqc.analyzer - HF2_LC1_hela_170320_30B_03 - scan number: 36500
2021-02-08 15:53:33,932 - [INFO] - protqc.analyzer - HF2_LC1_hela_230820_01 - scan number: 37000
2021-02-08 15:53:40,164 - [INFO] - protqc.analyzer - HF2_LC1_hela_110820_02 - scan number: 36500
2021-02-08 15:53:59,230 - [INFO] - protqc.analyzer - HF2_LC1_hela_230820_01 - Saving json file: C:\Users\pmrotem\workspace\prot-qc\test-runs\100_samples_run1.0\HF2_LC1_hela_230820_01.json
2021-02-08 15:53:59,792 - [INFO] - protqc.analyzer - HF2_LC1_hela_260620_01 - scan number: 38500
2021-02-08 15:54:00,967 - [INFO] - protqc.analyzer - HF2_LC1_hela_070120_04_25B - Analyzing sample...
2021-02-08 15:54:01,015 - [INFO] - protqc.analyzer - HF2_LC1_hela_070120_04_25B - Loading file: H:\Proteomics\Projects\RnD\RawBeans\Submission\data\Long_term\HF2_LC1_hela_070120_04_25B.raw
2021-02-08 15:54:02,143 - [INFO] - protqc.analyzer - HF2_LC1_hela_070120_04_25B - Initializing components: {'mz_dist', 'top_n', 'prec_ratio', 'total_ion_current', 'ms2_intensities', 'inject_time', 'inject_vs_ret', 'ret_vs_top_n', 'charge_dist', 'mass_deviation', 'peak_splits', 'mz_peaks', 'ms2_counts'}
2021-02-08 15:54:02,143 - [WARNING] - protqc.modules - Missing id folder for sample HF2_LC1_hela_070120_04_25B
2021-02-08 15:54:02,144 - [INFO] - protqc.analyzer - HF2_LC1_hela_070120_04_25B - Starting to process file...
2021-02-08 15:54:02,144 - [INFO] - protqc.analyzer - HF2_LC1_hela_070120_04_25B - total number of scans: 11551
2021-02-08 15:54:05,582 - [INFO] - protqc.analyzer - HF2_LC1_hela_230820_01 - Finished processing file
2021-02-08 15:54:20,092 - [INFO] - protqc.analyzer - HF2_LC1_hela_170320_30B_03 - scan number: 37000
2021-02-08 15:54:25,756 - [INFO] - protqc.analyzer - HF2_LC1_hela_110820_02 - scan number: 37000
2021-02-08 15:54:35,620 - [INFO] - protqc.analyzer - HF2_LC1_hela_260620_01 - scan number: 39000
2021-02-08 15:54:35,703 - [INFO] - protqc.analyzer - HF2_LC1_hela_070120_04_25B - scan number: 500
2021-02-08 15:54:56,135 - [INFO] - protqc.analyzer - HF2_LC1_hela_170320_30B_03 - scan number: 37500
2021-02-08 15:54:56,481 - [INFO] - protqc.analyzer - HF2_LC1_hela_170320_30B_02 - Analyzing sample...
2021-02-08 15:54:56,512 - [INFO] - protqc.analyzer - HF2_LC1_hela_170320_30B_02 - Loading file: H:\Proteomics\Projects\RnD\RawBeans\Submission\data\Long_term\HF2_LC1_hela_170320_30B_02.raw
2021-02-08 15:54:58,188 - [INFO] - protqc.analyzer - HF2_LC1_hela_170320_30B_02 - Initializing components: {'total_ion_current', 'ms2_counts', 'ret_vs_top_n', 'mz_dist', 'peak_splits', 'inject_time', 'top_n', 'charge_dist', 'inject_vs_ret', 'mz_peaks', 'ms2_intensities', 'mass_deviation', 'prec_ratio'}
2021-02-08 15:54:58,189 - [WARNING] - protqc.modules - Missing id folder for sample HF2_LC1_hela_170320_30B_02
2021-02-08 15:54:58,190 - [INFO] - protqc.analyzer - HF2_LC1_hela_170320_30B_02 - Starting to process file...
2021-02-08 15:54:58,191 - [INFO] - protqc.analyzer - HF2_LC1_hela_170320_30B_02 - total number of scans: 38109
2021-02-08 15:54:58,654 - [INFO] - protqc.analyzer - HF2_LC1_hela_120120_01_30B - Analyzing sample...
2021-02-08 15:54:58,681 - [INFO] - protqc.analyzer - HF2_LC1_hela_120120_01_30B - Loading file: H:\Proteomics\Projects\RnD\RawBeans\Submission\data\Long_term\HF2_LC1_hela_120120_01_30B.raw
2021-02-08 15:55:00,426 - [INFO] - protqc.analyzer - HF2_LC1_hela_120120_01_30B - Initializing components: {'inject_vs_ret', 'prec_ratio', 'mass_deviation', 'total_ion_current', 'peak_splits', 'mz_peaks', 'inject_time', 'ret_vs_top_n', 'ms2_counts', 'top_n', 'charge_dist', 'mz_dist', 'ms2_intensities'}
2021-02-08 15:55:00,427 - [WARNING] - protqc.modules - Missing id folder for sample HF2_LC1_hela_120120_01_30B
2021-02-08 15:55:00,428 - [INFO] - protqc.analyzer - HF2_LC1_hela_120120_01_30B - Starting to process file...
2021-02-08 15:55:00,428 - [INFO] - protqc.analyzer - HF2_LC1_hela_120120_01_30B - total number of scans: 36899
2021-02-08 15:55:01,896 - [INFO] - protqc.analyzer - HF2_LC1_hela_260520_01 - Analyzing sample...
2021-02-08 15:55:01,898 - [INFO] - protqc.analyzer - HF2_LC1_hela_260520_01 - Loading file: H:\Proteomics\Projects\RnD\RawBeans\Submission\data\Long_term\HF2_LC1_hela_260520_01.raw
2021-02-08 15:55:03,057 - [INFO] - protqc.analyzer - HF2_LC1_hela_110820_02 - scan number: 37500
2021-02-08 15:55:03,445 - [INFO] - protqc.analyzer - HF2_LC1_hela_260520_01 - Initializing components: {'mz_dist', 'mz_peaks', 'ms2_intensities', 'ms2_counts', 'inject_vs_ret', 'total_ion_current', 'mass_deviation', 'charge_dist', 'peak_splits', 'top_n', 'ret_vs_top_n', 'prec_ratio', 'inject_time'}
2021-02-08 15:55:03,445 - [WARNING] - protqc.modules - Missing id folder for sample HF2_LC1_hela_260520_01
2021-02-08 15:55:03,446 - [INFO] - protqc.analyzer - HF2_LC1_hela_260520_01 - Starting to process file...
2021-02-08 15:55:03,446 - [INFO] - protqc.analyzer - HF2_LC1_hela_260520_01 - total number of scans: 38457
2021-02-08 15:55:03,902 - [INFO] - protqc.analyzer - HF2_LC1_hela_070120_04_25B - scan number: 1000
2021-02-08 15:55:04,518 - [INFO] - protqc.analyzer - HF2_LC1_hela_260620_01 - scan number: 39500
2021-02-08 15:55:16,829 - [INFO] - protqc.analyzer - HF2_LC1_hela_170320_30B_03 - scan number: 38000
2021-02-08 15:55:17,453 - [INFO] - protqc.analyzer - HF2_LC1_hela_170320_30B_02 - scan number: 500
2021-02-08 15:55:17,732 - [INFO] - protqc.analyzer - HF2_LC1_hela_120120_01_30B - scan number: 500
2021-02-08 15:55:18,857 - [INFO] - protqc.analyzer - HF2_LC1_hela_260520_01 - scan number: 500
2021-02-08 15:55:21,096 - [INFO] - protqc.analyzer - HF2_LC1_hela_070120_04_25B - scan number: 1500
2021-02-08 15:55:22,069 - [INFO] - protqc.analyzer - HF2_LC1_hela_260620_01 - scan number: 40000
2021-02-08 15:55:25,511 - [INFO] - protqc.analyzer - HF2_LC1_hela_170320_30B_03 - Saving json file: C:\Users\pmrotem\workspace\prot-qc\test-runs\100_samples_run1.0\HF2_LC1_hela_170320_30B_03.json
2021-02-08 15:55:27,953 - [INFO] - protqc.analyzer - HF2_LC1_hela_110820_02 - scan number: 38000
2021-02-08 15:55:30,093 - [INFO] - protqc.analyzer - HF2_LC1_hela_110820_02 - Saving json file: C:\Users\pmrotem\workspace\prot-qc\test-runs\100_samples_run1.0\HF2_LC1_hela_110820_02.json
2021-02-08 15:55:30,555 - [INFO] - protqc.analyzer - HF2_LC1_hela_170320_30B_03 - Finished processing file
2021-02-08 15:55:31,441 - [INFO] - protqc.analyzer - HF2_LC1_hela_190420_30B_01 - Analyzing sample...
2021-02-08 15:55:31,448 - [INFO] - protqc.analyzer - HF2_LC1_hela_190420_30B_01 - Loading file: H:\Proteomics\Projects\RnD\RawBeans\Submission\data\Long_term\HF2_LC1_hela_190420_30B_01.raw
2021-02-08 15:55:32,873 - [INFO] - protqc.analyzer - HF2_LC1_hela_190420_30B_01 - Initializing components: {'charge_dist', 'total_ion_current', 'ms2_intensities', 'prec_ratio', 'peak_splits', 'inject_time', 'top_n', 'mz_peaks', 'mass_deviation', 'ms2_counts', 'inject_vs_ret', 'mz_dist', 'ret_vs_top_n'}
2021-02-08 15:55:32,876 - [WARNING] - protqc.modules - Missing id folder for sample HF2_LC1_hela_190420_30B_01
2021-02-08 15:55:32,876 - [INFO] - protqc.analyzer - HF2_LC1_hela_190420_30B_01 - Starting to process file...
2021-02-08 15:55:32,877 - [INFO] - protqc.analyzer - HF2_LC1_hela_190420_30B_01 - total number of scans: 38112
2021-02-08 15:55:33,502 - [INFO] - protqc.analyzer - HF2_LC1_hela_170320_30B_02 - scan number: 1000
2021-02-08 15:55:34,808 - [INFO] - protqc.analyzer - HF2_LC1_hela_260520_01 - scan number: 1000
2021-02-08 15:55:34,933 - [INFO] - protqc.analyzer - HF2_LC1_hela_110820_02 - Finished processing file
2021-02-08 15:55:35,229 - [INFO] - protqc.analyzer - HF2_LC1_hela_120120_01_30B - scan number: 1000
2021-02-08 15:55:38,789 - [INFO] - protqc.analyzer - HF2_LC1_hela_070120_04_25B - scan number: 2000
2021-02-08 15:55:41,679 - [INFO] - protqc.analyzer - HF2_LC1_hela_260620_01 - scan number: 40500
2021-02-08 15:55:47,979 - [INFO] - protqc.analyzer - HF2_LC1_hela_190420_30B_01 - scan number: 500
2021-02-08 15:55:49,185 - [INFO] - protqc.analyzer - HF2_LC1_hela_170320_30B_02 - scan number: 1500
2021-02-08 15:55:50,063 - [INFO] - protqc.analyzer - HF2_LC1_hela_260520_01 - scan number: 1500
2021-02-08 15:55:51,449 - [INFO] - protqc.analyzer - HF2_LC1_hela_120120_01_30B - scan number: 1500
2021-02-08 15:55:54,825 - [INFO] - protqc.analyzer - HF2_LC1_hela_070120_04_25B - scan number: 2500
2021-02-08 15:55:59,660 - [INFO] - protqc.analyzer - HF2_LC1_hela_260620_01 - scan number: 41000
2021-02-08 15:56:04,117 - [INFO] - protqc.analyzer - HF2_LC1_hela_190420_30B_01 - scan number: 1000
2021-02-08 15:56:05,536 - [INFO] - protqc.analyzer - HF2_LC1_hela_170320_30B_02 - scan number: 2000
2021-02-08 15:56:05,574 - [INFO] - protqc.analyzer - HF2_LC1_hela_260520_01 - scan number: 2000
2021-02-08 15:56:07,768 - [INFO] - protqc.analyzer - HF2_LC1_hela_120120_01_30B - scan number: 2000
2021-02-08 15:56:11,487 - [INFO] - protqc.analyzer - HF2_LC1_hela_070120_04_25B - scan number: 3000
2021-02-08 15:56:19,239 - [INFO] - protqc.analyzer - HF2_LC1_hela_190420_30B_01 - scan number: 1500
2021-02-08 15:56:19,880 - [INFO] - protqc.analyzer - HF2_LC1_hela_170320_30B_02 - scan number: 2500
2021-02-08 15:56:20,404 - [INFO] - protqc.analyzer - HF2_LC1_hela_260520_01 - scan number: 2500
2021-02-08 15:56:20,497 - [INFO] - protqc.analyzer - HF2_LC1_hela_260620_01 - scan number: 41500
2021-02-08 15:56:22,520 - [INFO] - protqc.analyzer - HF2_LC1_hela_120120_01_30B - scan number: 2500
2021-02-08 15:56:25,483 - [INFO] - protqc.analyzer - HF2_LC1_hela_070120_04_25B - scan number: 3500
2021-02-08 15:56:31,709 - [INFO] - protqc.analyzer - HF2_LC1_hela_170320_30B_02 - scan number: 3000
2021-02-08 15:56:32,748 - [INFO] - protqc.analyzer - HF2_LC1_hela_190420_30B_01 - scan number: 2000
2021-02-08 15:56:32,876 - [INFO] - protqc.analyzer - HF2_LC1_hela_260520_01 - scan number: 3000
2021-02-08 15:56:33,945 - [INFO] - protqc.analyzer - HF2_LC1_hela_120120_01_30B - scan number: 3000
2021-02-08 15:56:37,965 - [INFO] - protqc.analyzer - HF2_LC1_hela_070120_04_25B - scan number: 4000
2021-02-08 15:56:42,540 - [INFO] - protqc.analyzer - HF2_LC1_hela_170320_30B_02 - scan number: 3500
2021-02-08 15:56:44,562 - [INFO] - protqc.analyzer - HF2_LC1_hela_190420_30B_01 - scan number: 2500
2021-02-08 15:56:44,697 - [INFO] - protqc.analyzer - HF2_LC1_hela_260620_01 - scan number: 42000
2021-02-08 15:56:44,810 - [INFO] - protqc.analyzer - HF2_LC1_hela_260520_01 - scan number: 3500
2021-02-08 15:56:46,429 - [INFO] - protqc.analyzer - HF2_LC1_hela_120120_01_30B - scan number: 3500
2021-02-08 15:56:51,224 - [INFO] - protqc.analyzer - HF2_LC1_hela_070120_04_25B - scan number: 4500
2021-02-08 15:56:55,144 - [INFO] - protqc.analyzer - HF2_LC1_hela_170320_30B_02 - scan number: 4000
2021-02-08 15:56:55,784 - [INFO] - protqc.analyzer - HF2_LC1_hela_190420_30B_01 - scan number: 3000
2021-02-08 15:56:56,371 - [INFO] - protqc.analyzer - HF2_LC1_hela_260520_01 - scan number: 4000
2021-02-08 15:56:57,877 - [INFO] - protqc.analyzer - HF2_LC1_hela_120120_01_30B - scan number: 4000
2021-02-08 15:57:01,893 - [INFO] - protqc.analyzer - HF2_LC1_hela_221120_02 - Analyzing sample...
2021-02-08 15:57:01,901 - [INFO] - protqc.analyzer - HF2_LC1_hela_221120_02 - Loading file: H:\Proteomics\Projects\RnD\RawBeans\Submission\data\Long_term\HF2_LC1_hela_221120_02.raw
2021-02-08 15:57:04,207 - [INFO] - protqc.analyzer - HF2_LC1_hela_221120_02 - Initializing components: {'mz_peaks', 'charge_dist', 'prec_ratio', 'total_ion_current', 'inject_vs_ret', 'peak_splits', 'ms2_counts', 'top_n', 'ms2_intensities', 'mass_deviation', 'inject_time', 'mz_dist', 'ret_vs_top_n'}
2021-02-08 15:57:04,208 - [WARNING] - protqc.modules - Missing id folder for sample HF2_LC1_hela_221120_02
2021-02-08 15:57:04,208 - [INFO] - protqc.analyzer - HF2_LC1_hela_221120_02 - Starting to process file...
2021-02-08 15:57:04,208 - [INFO] - protqc.analyzer - HF2_LC1_hela_221120_02 - total number of scans: 37424
2021-02-08 15:57:04,537 - [INFO] - protqc.analyzer - HF2_LC1_hela_070120_04_25B - scan number: 5000
2021-02-08 15:57:08,197 - [INFO] - protqc.analyzer - HF2_LC1_hela_070120_01 - Analyzing sample...
2021-02-08 15:57:08,215 - [INFO] - protqc.analyzer - HF2_LC1_hela_070120_01 - Loading file: H:\Proteomics\Projects\RnD\RawBeans\Submission\data\Long_term\HF2_LC1_hela_070120_01.raw
2021-02-08 15:57:08,380 - [INFO] - protqc.analyzer - HF2_LC1_hela_190420_30B_01 - scan number: 3500
2021-02-08 15:57:08,570 - [INFO] - protqc.analyzer - HF2_LC1_hela_260520_01 - scan number: 4500
2021-02-08 15:57:08,768 - [INFO] - protqc.analyzer - HF2_LC1_hela_170320_30B_02 - scan number: 4500
2021-02-08 15:57:08,890 - [INFO] - protqc.analyzer - HF2_LC1_hela_260620_01 - Saving json file: C:\Users\pmrotem\workspace\prot-qc\test-runs\100_samples_run1.0\HF2_LC1_hela_260620_01.json
2021-02-08 15:57:09,659 - [INFO] - protqc.analyzer - HF2_LC1_hela_070120_01 - Initializing components: {'ms2_counts', 'mass_deviation', 'mz_peaks', 'peak_splits', 'inject_vs_ret', 'prec_ratio', 'ret_vs_top_n', 'charge_dist', 'mz_dist', 'inject_time', 'ms2_intensities', 'top_n', 'total_ion_current'}
2021-02-08 15:57:09,659 - [WARNING] - protqc.modules - Missing id folder for sample HF2_LC1_hela_070120_01
2021-02-08 15:57:09,660 - [INFO] - protqc.analyzer - HF2_LC1_hela_070120_01 - Starting to process file...
2021-02-08 15:57:09,661 - [INFO] - protqc.analyzer - HF2_LC1_hela_070120_01 - total number of scans: 35671
2021-02-08 15:57:11,143 - [INFO] - protqc.analyzer - HF2_LC1_hela_120120_01_30B - scan number: 4500
2021-02-08 15:57:14,042 - [INFO] - protqc.analyzer - HF2_LC1_hela_260620_01 - Finished processing file
2021-02-08 15:57:16,652 - [INFO] - protqc.analyzer - HF2_LC1_hela_221120_02 - scan number: 500
2021-02-08 15:57:18,146 - [INFO] - protqc.analyzer - HF2_LC1_hela_070120_04_25B - scan number: 5500
2021-02-08 15:57:20,206 - [INFO] - protqc.analyzer - HF2_LC1_hela_260520_01 - scan number: 5000
2021-02-08 15:57:20,460 - [INFO] - protqc.analyzer - HF2_LC1_hela_190420_30B_01 - scan number: 4000
2021-02-08 15:57:20,971 - [INFO] - protqc.analyzer - HF2_LC1_hela_070120_01 - scan number: 500
2021-02-08 15:57:21,336 - [INFO] - protqc.analyzer - HF2_LC1_hela_170320_30B_02 - scan number: 5000
2021-02-08 15:57:22,421 - [INFO] - protqc.analyzer - HF2_LC1_hela_120120_01_30B - scan number: 5000
2021-02-08 15:57:28,157 - [INFO] - protqc.analyzer - HF2_LC1_hela_221120_02 - scan number: 1000
2021-02-08 15:57:30,017 - [INFO] - protqc.analyzer - HF2_LC1_hela_070120_04_25B - scan number: 6000
2021-02-08 15:57:30,775 - [INFO] - protqc.analyzer - HF2_LC1_hela_260520_01 - scan number: 5500
2021-02-08 15:57:31,865 - [INFO] - protqc.analyzer - HF2_LC1_hela_190420_30B_01 - scan number: 4500
2021-02-08 15:57:32,431 - [INFO] - protqc.analyzer - HF2_LC1_hela_070120_01 - scan number: 1000
2021-02-08 15:57:33,095 - [INFO] - protqc.analyzer - HF2_LC1_hela_170320_30B_02 - scan number: 5500
2021-02-08 15:57:33,491 - [INFO] - protqc.analyzer - HF2_LC1_hela_120120_01_30B - scan number: 5500
2021-02-08 15:57:39,440 - [INFO] - protqc.analyzer - HF2_LC1_hela_221120_02 - scan number: 1500
2021-02-08 15:57:41,913 - [INFO] - protqc.analyzer - HF2_LC1_hela_260520_01 - scan number: 6000
2021-02-08 15:57:42,279 - [INFO] - protqc.analyzer - HF2_LC1_hela_070120_04_25B - scan number: 6500
2021-02-08 15:57:44,170 - [INFO] - protqc.analyzer - HF2_LC1_hela_190420_30B_01 - scan number: 5000
2021-02-08 15:57:46,121 - [INFO] - protqc.analyzer - HF2_LC1_hela_070120_01 - scan number: 1500
2021-02-08 15:57:46,203 - [INFO] - protqc.analyzer - HF2_LC1_hela_170320_30B_02 - scan number: 6000
2021-02-08 15:57:46,439 - [INFO] - protqc.analyzer - HF2_LC1_hela_120120_01_30B - scan number: 6000
2021-02-08 15:57:54,336 - [INFO] - protqc.analyzer - HF2_LC1_hela_260520_01 - scan number: 6500
2021-02-08 15:57:55,076 - [INFO] - protqc.analyzer - HF2_LC1_hela_221120_02 - scan number: 2000
2021-02-08 15:57:55,847 - [INFO] - protqc.analyzer - HF2_LC1_hela_070120_04_25B - scan number: 7000
2021-02-08 15:57:58,056 - [INFO] - protqc.analyzer - HF2_LC1_hela_190420_30B_01 - scan number: 5500
2021-02-08 15:58:00,719 - [INFO] - protqc.analyzer - HF2_LC1_hela_070120_01 - scan number: 2000
2021-02-08 15:58:00,759 - [INFO] - protqc.analyzer - HF2_LC1_hela_120120_01_30B - scan number: 6500
2021-02-08 15:58:01,318 - [INFO] - protqc.analyzer - HF2_LC1_hela_170320_30B_02 - scan number: 6500
2021-02-08 15:58:08,717 - [INFO] - protqc.analyzer - HF2_LC1_hela_260520_01 - scan number: 7000
2021-02-08 15:58:11,740 - [INFO] - protqc.analyzer - HF2_LC1_hela_070120_04_25B - scan number: 7500
2021-02-08 15:58:13,874 - [INFO] - protqc.analyzer - HF2_LC1_hela_190420_30B_01 - scan number: 6000
2021-02-08 15:58:15,042 - [INFO] - protqc.analyzer - HF2_LC1_hela_070120_01 - scan number: 2500
2021-02-08 15:58:16,424 - [INFO] - protqc.analyzer - HF2_LC1_hela_120120_01_30B - scan number: 7000
2021-02-08 15:58:16,933 - [INFO] - protqc.analyzer - HF2_LC1_hela_170320_30B_02 - scan number: 7000
2021-02-08 15:58:16,976 - [INFO] - protqc.analyzer - HF2_LC1_hela_221120_02 - scan number: 2500
2021-02-08 15:58:23,953 - [INFO] - protqc.analyzer - HF2_LC1_hela_260520_01 - scan number: 7500
2021-02-08 15:58:28,054 - [INFO] - protqc.analyzer - HF2_LC1_hela_070120_01 - scan number: 3000
2021-02-08 15:58:28,274 - [INFO] - protqc.analyzer - HF2_LC1_hela_070120_04_25B - scan number: 8000
2021-02-08 15:58:30,029 - [INFO] - protqc.analyzer - HF2_LC1_hela_221120_02 - scan number: 3000
2021-02-08 15:58:30,122 - [INFO] - protqc.analyzer - HF2_LC1_hela_190420_30B_01 - scan number: 6500
2021-02-08 15:58:31,115 - [INFO] - protqc.analyzer - HF2_LC1_hela_120120_01_30B - scan number: 7500
2021-02-08 15:58:31,888 - [INFO] - protqc.analyzer - HF2_LC1_hela_170320_30B_02 - scan number: 7500
2021-02-08 15:58:37,913 - [INFO] - protqc.analyzer - HF2_LC1_hela_260520_01 - scan number: 8000
2021-02-08 15:58:39,984 - [INFO] - protqc.analyzer - HF2_LC1_hela_070120_01 - scan number: 3500
2021-02-08 15:58:41,967 - [INFO] - protqc.analyzer - HF2_LC1_hela_221120_02 - scan number: 3500
2021-02-08 15:58:43,790 - [INFO] - protqc.analyzer - HF2_LC1_hela_070120_04_25B - scan number: 8500
2021-02-08 15:58:45,410 - [INFO] - protqc.analyzer - HF2_LC1_hela_120120_01_30B - scan number: 8000
2021-02-08 15:58:45,771 - [INFO] - protqc.analyzer - HF2_LC1_hela_190420_30B_01 - scan number: 7000
2021-02-08 15:58:46,146 - [INFO] - protqc.analyzer - HF2_LC1_hela_170320_30B_02 - scan number: 8000
2021-02-08 15:58:52,960 - [INFO] - protqc.analyzer - HF2_LC1_hela_260520_01 - scan number: 8500
2021-02-08 15:58:54,474 - [INFO] - protqc.analyzer - HF2_LC1_hela_070120_01 - scan number: 4000
2021-02-08 15:58:58,872 - [INFO] - protqc.analyzer - HF2_LC1_hela_221120_02 - scan number: 4000
2021-02-08 15:59:04,100 - [INFO] - protqc.analyzer - HF2_LC1_hela_070120_04_25B - scan number: 9000
2021-02-08 15:59:05,217 - [INFO] - protqc.analyzer - HF2_LC1_hela_120120_01_30B - scan number: 8500
2021-02-08 15:59:06,022 - [INFO] - protqc.analyzer - HF2_LC1_hela_170320_30B_02 - scan number: 8500
2021-02-08 15:59:06,096 - [INFO] - protqc.analyzer - HF2_LC1_hela_190420_30B_01 - scan number: 7500
2021-02-08 15:59:11,128 - [INFO] - protqc.analyzer - HF2_LC1_hela_260520_01 - scan number: 9000
2021-02-08 15:59:11,291 - [INFO] - protqc.analyzer - HF2_LC1_hela_070120_01 - scan number: 4500
2021-02-08 15:59:14,635 - [INFO] - protqc.analyzer - HF2_LC1_hela_221120_02 - scan number: 4500
2021-02-08 15:59:17,890 - [INFO] - protqc.analyzer - HF2_LC1_hela_270720_01 - Analyzing sample...
2021-02-08 15:59:17,909 - [INFO] - protqc.analyzer - HF2_LC1_hela_270720_01 - Loading file: H:\Proteomics\Projects\RnD\RawBeans\Submission\data\Long_term\HF2_LC1_hela_270720_01.raw
2021-02-08 15:59:19,258 - [INFO] - protqc.analyzer - HF2_LC1_hela_270720_01 - Initializing components: {'ret_vs_top_n', 'mass_deviation', 'top_n', 'peak_splits', 'charge_dist', 'ms2_counts', 'ms2_intensities', 'inject_vs_ret', 'mz_dist', 'inject_time', 'total_ion_current', 'mz_peaks', 'prec_ratio'}
2021-02-08 15:59:19,259 - [WARNING] - protqc.modules - Missing id folder for sample HF2_LC1_hela_270720_01
2021-02-08 15:59:19,259 - [INFO] - protqc.analyzer - HF2_LC1_hela_270720_01 - Starting to process file...
2021-02-08 15:59:19,260 - [INFO] - protqc.analyzer - HF2_LC1_hela_270720_01 - total number of scans: 38643
2021-02-08 15:59:21,762 - [INFO] - protqc.analyzer - HF2_LC1_hela_120120_01_30B - scan number: 9000
2021-02-08 15:59:21,821 - [INFO] - protqc.analyzer - HF2_LC1_hela_070120_04_25B - scan number: 9500
2021-02-08 15:59:22,303 - [INFO] - protqc.analyzer - HF2_LC1_hela_170320_30B_02 - scan number: 9000
2021-02-08 15:59:22,871 - [INFO] - protqc.analyzer - HF2_LC1_hela_190420_30B_01 - scan number: 8000
2021-02-08 15:59:26,684 - [INFO] - protqc.analyzer - HF2_LC1_hela_070120_01 - scan number: 5000
2021-02-08 15:59:27,208 - [INFO] - protqc.analyzer - HF2_LC1_hela_260520_01 - scan number: 9500
2021-02-08 15:59:29,457 - [INFO] - protqc.analyzer - HF2_LC1_hela_221120_02 - scan number: 5000
2021-02-08 15:59:33,278 - [INFO] - protqc.analyzer - HF2_LC1_hela_270720_01 - scan number: 500
2021-02-08 15:59:36,055 - [INFO] - protqc.analyzer - HF2_LC1_hela_120120_01_30B - scan number: 9500
2021-02-08 15:59:36,423 - [INFO] - protqc.analyzer - HF2_LC1_hela_170320_30B_02 - scan number: 9500
2021-02-08 15:59:37,348 - [INFO] - protqc.analyzer - HF2_LC1_hela_190420_30B_01 - scan number: 8500
2021-02-08 15:59:38,049 - [INFO] - protqc.analyzer - HF2_LC1_hela_070120_04_25B - scan number: 10000
2021-02-08 15:59:38,944 - [INFO] - protqc.analyzer - HF2_LC1_hela_070120_01 - scan number: 5500
2021-02-08 15:59:39,670 - [INFO] - protqc.analyzer - HF2_LC1_hela_260520_01 - scan number: 10000
2021-02-08 15:59:41,965 - [INFO] - protqc.analyzer - HF2_LC1_hela_221120_02 - scan number: 5500
2021-02-08 15:59:45,043 - [INFO] - protqc.analyzer - HF2_LC1_hela_270720_01 - scan number: 1000
2021-02-08 15:59:48,940 - [INFO] - protqc.analyzer - HF2_LC1_hela_120120_01_30B - scan number: 10000
2021-02-08 15:59:49,135 - [INFO] - protqc.analyzer - HF2_LC1_hela_170320_30B_02 - scan number: 10000
2021-02-08 15:59:50,584 - [INFO] - protqc.analyzer - HF2_LC1_hela_190420_30B_01 - scan number: 9000
2021-02-08 15:59:51,361 - [INFO] - protqc.analyzer - HF2_LC1_hela_070120_01 - scan number: 6000
2021-02-08 15:59:51,706 - [INFO] - protqc.analyzer - HF2_LC1_hela_260520_01 - scan number: 10500
2021-02-08 15:59:54,805 - [INFO] - protqc.analyzer - HF2_LC1_hela_221120_02 - scan number: 6000
2021-02-08 15:59:55,034 - [INFO] - protqc.analyzer - HF2_LC1_hela_070120_04_25B - scan number: 10500
2021-02-08 15:59:57,501 - [INFO] - protqc.analyzer - HF2_LC1_hela_270720_01 - scan number: 1500
2021-02-08 16:00:02,338 - [INFO] - protqc.analyzer - HF2_LC1_hela_170320_30B_02 - scan number: 10500
2021-02-08 16:00:03,036 - [INFO] - protqc.analyzer - HF2_LC1_hela_120120_01_30B - scan number: 10500
2021-02-08 16:00:04,567 - [INFO] - protqc.analyzer - HF2_LC1_hela_070120_01 - scan number: 6500
2021-02-08 16:00:04,576 - [INFO] - protqc.analyzer - HF2_LC1_hela_190420_30B_01 - scan number: 9500
2021-02-08 16:00:04,676 - [INFO] - protqc.analyzer - HF2_LC1_hela_260520_01 - scan number: 11000
2021-02-08 16:00:07,672 - [INFO] - protqc.analyzer - HF2_LC1_hela_221120_02 - scan number: 6500
2021-02-08 16:00:09,628 - [INFO] - protqc.analyzer - HF2_LC1_hela_270720_01 - scan number: 2000
2021-02-08 16:00:11,808 - [INFO] - protqc.analyzer - HF2_LC1_hela_070120_04_25B - scan number: 11000
2021-02-08 16:00:15,792 - [INFO] - protqc.analyzer - HF2_LC1_hela_170320_30B_02 - scan number: 11000
2021-02-08 16:00:17,213 - [INFO] - protqc.analyzer - HF2_LC1_hela_120120_01_30B - scan number: 11000
2021-02-08 16:00:18,232 - [INFO] - protqc.analyzer - HF2_LC1_hela_070120_01 - scan number: 7000
2021-02-08 16:00:18,334 - [INFO] - protqc.analyzer - HF2_LC1_hela_260520_01 - scan number: 11500
2021-02-08 16:00:19,006 - [INFO] - protqc.analyzer - HF2_LC1_hela_190420_30B_01 - scan number: 10000
2021-02-08 16:00:22,663 - [INFO] - protqc.analyzer - HF2_LC1_hela_221120_02 - scan number: 7000
2021-02-08 16:00:23,058 - [INFO] - protqc.analyzer - HF2_LC1_hela_270720_01 - scan number: 2500
2021-02-08 16:00:29,250 - [INFO] - protqc.analyzer - HF2_LC1_hela_070120_04_25B - scan number: 11500
2021-02-08 16:00:30,861 - [INFO] - protqc.analyzer - HF2_LC1_hela_170320_30B_02 - scan number: 11500
2021-02-08 16:00:31,513 - [INFO] - protqc.analyzer - HF2_LC1_hela_070120_04_25B - Saving json file: C:\Users\pmrotem\workspace\prot-qc\test-runs\100_samples_run1.0\HF2_LC1_hela_070120_04_25B.json
2021-02-08 16:00:32,099 - [INFO] - protqc.analyzer - HF2_LC1_hela_260520_01 - scan number: 12000
2021-02-08 16:00:32,575 - [INFO] - protqc.analyzer - HF2_LC1_hela_070120_01 - scan number: 7500
2021-02-08 16:00:32,580 - [INFO] - protqc.analyzer - HF2_LC1_hela_120120_01_30B - scan number: 11500
2021-02-08 16:00:33,645 - [INFO] - protqc.analyzer - HF2_LC1_hela_190420_30B_01 - scan number: 10500
2021-02-08 16:00:34,659 - [INFO] - protqc.analyzer - HF2_LC1_hela_070120_04_25B - Finished processing file
2021-02-08 16:00:36,538 - [INFO] - protqc.analyzer - HF2_LC1_hela_270720_01 - scan number: 3000
2021-02-08 16:00:37,540 - [INFO] - protqc.analyzer - HF2_LC1_hela_221120_02 - scan number: 7500
2021-02-08 16:00:45,084 - [INFO] - protqc.analyzer - HF2_LC1_hela_170320_30B_02 - scan number: 12000
2021-02-08 16:00:46,054 - [INFO] - protqc.analyzer - HF2_LC1_hela_260520_01 - scan number: 12500
2021-02-08 16:00:46,769 - [INFO] - protqc.analyzer - HF2_LC1_hela_070120_01 - scan number: 8000
2021-02-08 16:00:47,396 - [INFO] - protqc.analyzer - HF2_LC1_hela_120120_01_30B - scan number: 12000
2021-02-08 16:00:48,113 - [INFO] - protqc.analyzer - HF2_LC1_hela_100320_30B_01 - Analyzing sample...
2021-02-08 16:00:48,123 - [INFO] - protqc.analyzer - HF2_LC1_hela_100320_30B_01 - Loading file: H:\Proteomics\Projects\RnD\RawBeans\Submission\data\Long_term\HF2_LC1_hela_100320_30B_01.raw
2021-02-08 16:00:48,257 - [INFO] - protqc.analyzer - HF2_LC1_hela_190420_30B_01 - scan number: 11000
2021-02-08 16:00:49,156 - [INFO] - protqc.analyzer - HF2_LC1_hela_270720_01 - scan number: 3500
2021-02-08 16:00:49,490 - [INFO] - protqc.analyzer - HF2_LC1_hela_100320_30B_01 - Initializing components: {'mz_dist', 'top_n', 'prec_ratio', 'total_ion_current', 'ms2_intensities', 'inject_time', 'inject_vs_ret', 'ret_vs_top_n', 'charge_dist', 'mass_deviation', 'peak_splits', 'mz_peaks', 'ms2_counts'}
2021-02-08 16:00:49,491 - [WARNING] - protqc.modules - Missing id folder for sample HF2_LC1_hela_100320_30B_01
2021-02-08 16:00:49,492 - [INFO] - protqc.analyzer - HF2_LC1_hela_100320_30B_01 - Starting to process file...
2021-02-08 16:00:49,492 - [INFO] - protqc.analyzer - HF2_LC1_hela_100320_30B_01 - total number of scans: 39415
2021-02-08 16:00:51,638 - [INFO] - protqc.analyzer - HF2_LC1_hela_221120_02 - scan number: 8000
2021-02-08 16:00:59,321 - [INFO] - protqc.analyzer - HF2_LC1_hela_170320_30B_02 - scan number: 12500
2021-02-08 16:00:59,577 - [INFO] - protqc.analyzer - HF2_LC1_hela_260520_01 - scan number: 13000
2021-02-08 16:01:00,590 - [INFO] - protqc.analyzer - HF2_LC1_hela_070120_01 - scan number: 8500
2021-02-08 16:01:01,355 - [INFO] - protqc.analyzer - HF2_LC1_hela_270720_01 - scan number: 4000
2021-02-08 16:01:01,574 - [INFO] - protqc.analyzer - HF2_LC1_hela_120120_01_30B - scan number: 12500
2021-02-08 16:01:01,932 - [INFO] - protqc.analyzer - HF2_LC1_hela_100320_30B_01 - scan number: 500
2021-02-08 16:01:02,456 - [INFO] - protqc.analyzer - HF2_LC1_hela_190420_30B_01 - scan number: 11500
2021-02-08 16:01:04,126 - [INFO] - protqc.analyzer - HF2_LC1_hela_221120_02 - scan number: 8500
2021-02-08 16:01:12,049 - [INFO] - protqc.analyzer - HF2_LC1_hela_260520_01 - scan number: 13500
2021-02-08 16:01:12,625 - [INFO] - protqc.analyzer - HF2_LC1_hela_170320_30B_02 - scan number: 13000
2021-02-08 16:01:13,467 - [INFO] - protqc.analyzer - HF2_LC1_hela_270720_01 - scan number: 4500
2021-02-08 16:01:13,625 - [INFO] - protqc.analyzer - HF2_LC1_hela_070120_01 - scan number: 9000
2021-02-08 16:01:14,750 - [INFO] - protqc.analyzer - HF2_LC1_hela_100320_30B_01 - scan number: 1000
2021-02-08 16:01:15,421 - [INFO] - protqc.analyzer - HF2_LC1_hela_120120_01_30B - scan number: 13000
2021-02-08 16:01:16,202 - [INFO] - protqc.analyzer - HF2_LC1_hela_190420_30B_01 - scan number: 12000
2021-02-08 16:01:17,128 - [INFO] - protqc.analyzer - HF2_LC1_hela_221120_02 - scan number: 9000
2021-02-08 16:01:24,154 - [INFO] - protqc.analyzer - HF2_LC1_hela_260520_01 - scan number: 14000
2021-02-08 16:01:24,661 - [INFO] - protqc.analyzer - HF2_LC1_hela_270720_01 - scan number: 5000
2021-02-08 16:01:25,234 - [INFO] - protqc.analyzer - HF2_LC1_hela_170320_30B_02 - scan number: 13500
2021-02-08 16:01:26,064 - [INFO] - protqc.analyzer - HF2_LC1_hela_070120_01 - scan number: 9500
2021-02-08 16:01:27,083 - [INFO] - protqc.analyzer - HF2_LC1_hela_100320_30B_01 - scan number: 1500
2021-02-08 16:01:29,563 - [INFO] - protqc.analyzer - HF2_LC1_hela_120120_01_30B - scan number: 13500
2021-02-08 16:01:30,811 - [INFO] - protqc.analyzer - HF2_LC1_hela_190420_30B_01 - scan number: 12500
2021-02-08 16:01:31,014 - [INFO] - protqc.analyzer - HF2_LC1_hela_221120_02 - scan number: 9500
2021-02-08 16:01:38,679 - [INFO] - protqc.analyzer - HF2_LC1_hela_270720_01 - scan number: 5500
2021-02-08 16:01:38,694 - [INFO] - protqc.analyzer - HF2_LC1_hela_260520_01 - scan number: 14500
2021-02-08 16:01:40,200 - [INFO] - protqc.analyzer - HF2_LC1_hela_170320_30B_02 - scan number: 14000
2021-02-08 16:01:41,313 - [INFO] - protqc.analyzer - HF2_LC1_hela_070120_01 - scan number: 10000
2021-02-08 16:01:42,576 - [INFO] - protqc.analyzer - HF2_LC1_hela_100320_30B_01 - scan number: 2000
2021-02-08 16:01:44,842 - [INFO] - protqc.analyzer - HF2_LC1_hela_120120_01_30B - scan number: 14000
2021-02-08 16:01:45,309 - [INFO] - protqc.analyzer - HF2_LC1_hela_221120_02 - scan number: 10000
2021-02-08 16:01:45,628 - [INFO] - protqc.analyzer - HF2_LC1_hela_190420_30B_01 - scan number: 13000
2021-02-08 16:01:52,690 - [INFO] - protqc.analyzer - HF2_LC1_hela_270720_01 - scan number: 6000
2021-02-08 16:01:52,907 - [INFO] - protqc.analyzer - HF2_LC1_hela_260520_01 - scan number: 15000
2021-02-08 16:01:54,294 - [INFO] - protqc.analyzer - HF2_LC1_hela_170320_30B_02 - scan number: 14500
2021-02-08 16:01:55,190 - [INFO] - protqc.analyzer - HF2_LC1_hela_070120_01 - scan number: 10500
2021-02-08 16:01:55,515 - [INFO] - protqc.analyzer - HF2_LC1_hela_100320_30B_01 - scan number: 2500
2021-02-08 16:01:57,526 - [INFO] - protqc.analyzer - HF2_LC1_hela_221120_02 - scan number: 10500
2021-02-08 16:01:58,253 - [INFO] - protqc.analyzer - HF2_LC1_hela_120120_01_30B - scan number: 14500
2021-02-08 16:01:58,782 - [INFO] - protqc.analyzer - HF2_LC1_hela_190420_30B_01 - scan number: 13500
2021-02-08 16:02:04,229 - [INFO] - protqc.analyzer - HF2_LC1_hela_270720_01 - scan number: 6500
2021-02-08 16:02:04,516 - [INFO] - protqc.analyzer - HF2_LC1_hela_260520_01 - scan number: 15500
2021-02-08 16:02:05,391 - [INFO] - protqc.analyzer - HF2_LC1_hela_100320_30B_01 - scan number: 3000
2021-02-08 16:02:06,435 - [INFO] - protqc.analyzer - HF2_LC1_hela_170320_30B_02 - scan number: 15000
2021-02-08 16:02:07,342 - [INFO] - protqc.analyzer - HF2_LC1_hela_070120_01 - scan number: 11000
2021-02-08 16:02:09,124 - [INFO] - protqc.analyzer - HF2_LC1_hela_221120_02 - scan number: 11000
2021-02-08 16:02:11,475 - [INFO] - protqc.analyzer - HF2_LC1_hela_120120_01_30B - scan number: 15000
2021-02-08 16:02:11,927 - [INFO] - protqc.analyzer - HF2_LC1_hela_190420_30B_01 - scan number: 14000
2021-02-08 16:02:17,655 - [INFO] - protqc.analyzer - HF2_LC1_hela_100320_30B_01 - scan number: 3500
2021-02-08 16:02:18,039 - [INFO] - protqc.analyzer - HF2_LC1_hela_270720_01 - scan number: 7000
2021-02-08 16:02:18,483 - [INFO] - protqc.analyzer - HF2_LC1_hela_260520_01 - scan number: 16000
2021-02-08 16:02:21,800 - [INFO] - protqc.analyzer - HF2_LC1_hela_170320_30B_02 - scan number: 15500
2021-02-08 16:02:22,095 - [INFO] - protqc.analyzer - HF2_LC1_hela_070120_01 - scan number: 11500
2021-02-08 16:02:23,559 - [INFO] - protqc.analyzer - HF2_LC1_hela_221120_02 - scan number: 11500
2021-02-08 16:02:27,352 - [INFO] - protqc.analyzer - HF2_LC1_hela_120120_01_30B - scan number: 15500
2021-02-08 16:02:27,501 - [INFO] - protqc.analyzer - HF2_LC1_hela_190420_30B_01 - scan number: 14500
2021-02-08 16:02:30,645 - [INFO] - protqc.analyzer - HF2_LC1_hela_100320_30B_01 - scan number: 4000
2021-02-08 16:02:32,208 - [INFO] - protqc.analyzer - HF2_LC1_hela_260520_01 - scan number: 16500
2021-02-08 16:02:32,269 - [INFO] - protqc.analyzer - HF2_LC1_hela_270720_01 - scan number: 7500
2021-02-08 16:02:35,184 - [INFO] - protqc.analyzer - HF2_LC1_hela_170320_30B_02 - scan number: 16000
2021-02-08 16:02:35,572 - [INFO] - protqc.analyzer - HF2_LC1_hela_070120_01 - scan number: 12000
2021-02-08 16:02:35,839 - [INFO] - protqc.analyzer - HF2_LC1_hela_221120_02 - scan number: 12000
2021-02-08 16:02:40,196 - [INFO] - protqc.analyzer - HF2_LC1_hela_190420_30B_01 - scan number: 15000
2021-02-08 16:02:40,240 - [INFO] - protqc.analyzer - HF2_LC1_hela_120120_01_30B - scan number: 16000
2021-02-08 16:02:41,058 - [INFO] - protqc.analyzer - HF2_LC1_hela_100320_30B_01 - scan number: 4500
2021-02-08 16:02:44,605 - [INFO] - protqc.analyzer - HF2_LC1_hela_270720_01 - scan number: 8000
2021-02-08 16:02:44,611 - [INFO] - protqc.analyzer - HF2_LC1_hela_260520_01 - scan number: 17000
2021-02-08 16:02:47,747 - [INFO] - protqc.analyzer - HF2_LC1_hela_170320_30B_02 - scan number: 16500
2021-02-08 16:02:47,821 - [INFO] - protqc.analyzer - HF2_LC1_hela_221120_02 - scan number: 12500
2021-02-08 16:02:48,109 - [INFO] - protqc.analyzer - HF2_LC1_hela_070120_01 - scan number: 12500
2021-02-08 16:02:52,287 - [INFO] - protqc.analyzer - HF2_LC1_hela_100320_30B_01 - scan number: 5000
2021-02-08 16:02:53,159 - [INFO] - protqc.analyzer - HF2_LC1_hela_190420_30B_01 - scan number: 15500
2021-02-08 16:02:54,040 - [INFO] - protqc.analyzer - HF2_LC1_hela_120120_01_30B - scan number: 16500
2021-02-08 16:02:57,055 - [INFO] - protqc.analyzer - HF2_LC1_hela_270720_01 - scan number: 8500
2021-02-08 16:02:58,269 - [INFO] - protqc.analyzer - HF2_LC1_hela_260520_01 - scan number: 17500
2021-02-08 16:03:00,698 - [INFO] - protqc.analyzer - HF2_LC1_hela_221120_02 - scan number: 13000
2021-02-08 16:03:01,088 - [INFO] - protqc.analyzer - HF2_LC1_hela_170320_30B_02 - scan number: 17000
2021-02-08 16:03:01,511 - [INFO] - protqc.analyzer - HF2_LC1_hela_070120_01 - scan number: 13000
2021-02-08 16:03:05,207 - [INFO] - protqc.analyzer - HF2_LC1_hela_100320_30B_01 - scan number: 5500
2021-02-08 16:03:07,273 - [INFO] - protqc.analyzer - HF2_LC1_hela_190420_30B_01 - scan number: 16000
2021-02-08 16:03:10,680 - [INFO] - protqc.analyzer - HF2_LC1_hela_270720_01 - scan number: 9000
2021-02-08 16:03:10,684 - [INFO] - protqc.analyzer - HF2_LC1_hela_120120_01_30B - scan number: 17000
2021-02-08 16:03:13,107 - [INFO] - protqc.analyzer - HF2_LC1_hela_260520_01 - scan number: 18000
2021-02-08 16:03:14,362 - [INFO] - protqc.analyzer - HF2_LC1_hela_221120_02 - scan number: 13500
2021-02-08 16:03:15,650 - [INFO] - protqc.analyzer - HF2_LC1_hela_070120_01 - scan number: 13500
2021-02-08 16:03:17,464 - [INFO] - protqc.analyzer - HF2_LC1_hela_170320_30B_02 - scan number: 17500
2021-02-08 16:03:18,321 - [INFO] - protqc.analyzer - HF2_LC1_hela_100320_30B_01 - scan number: 6000
2021-02-08 16:03:21,013 - [INFO] - protqc.analyzer - HF2_LC1_hela_190420_30B_01 - scan number: 16500
2021-02-08 16:03:23,849 - [INFO] - protqc.analyzer - HF2_LC1_hela_270720_01 - scan number: 9500
2021-02-08 16:03:27,272 - [INFO] - protqc.analyzer - HF2_LC1_hela_221120_02 - scan number: 14000
2021-02-08 16:03:27,399 - [INFO] - protqc.analyzer - HF2_LC1_hela_120120_01_30B - scan number: 17500
2021-02-08 16:03:28,287 - [INFO] - protqc.analyzer - HF2_LC1_hela_260520_01 - scan number: 18500
2021-02-08 16:03:28,802 - [INFO] - protqc.analyzer - HF2_LC1_hela_070120_01 - scan number: 14000
2021-02-08 16:03:31,832 - [INFO] - protqc.analyzer - HF2_LC1_hela_100320_30B_01 - scan number: 6500
2021-02-08 16:03:34,129 - [INFO] - protqc.analyzer - HF2_LC1_hela_170320_30B_02 - scan number: 18000
2021-02-08 16:03:35,658 - [INFO] - protqc.analyzer - HF2_LC1_hela_190420_30B_01 - scan number: 17000
2021-02-08 16:03:37,673 - [INFO] - protqc.analyzer - HF2_LC1_hela_270720_01 - scan number: 10000
2021-02-08 16:03:40,388 - [INFO] - protqc.analyzer - HF2_LC1_hela_221120_02 - scan number: 14500
2021-02-08 16:03:41,979 - [INFO] - protqc.analyzer - HF2_LC1_hela_070120_01 - scan number: 14500
2021-02-08 16:03:43,137 - [INFO] - protqc.analyzer - HF2_LC1_hela_260520_01 - scan number: 19000
2021-02-08 16:03:43,450 - [INFO] - protqc.analyzer - HF2_LC1_hela_120120_01_30B - scan number: 18000
2021-02-08 16:03:44,240 - [INFO] - protqc.analyzer - HF2_LC1_hela_100320_30B_01 - scan number: 7000
2021-02-08 16:03:48,485 - [INFO] - protqc.analyzer - HF2_LC1_hela_170320_30B_02 - scan number: 18500
2021-02-08 16:03:48,857 - [INFO] - protqc.analyzer - HF2_LC1_hela_270720_01 - scan number: 10500
2021-02-08 16:03:49,937 - [INFO] - protqc.analyzer - HF2_LC1_hela_190420_30B_01 - scan number: 17500
2021-02-08 16:03:51,696 - [INFO] - protqc.analyzer - HF2_LC1_hela_221120_02 - scan number: 15000
2021-02-08 16:03:53,723 - [INFO] - protqc.analyzer - HF2_LC1_hela_070120_01 - scan number: 15000
2021-02-08 16:03:55,890 - [INFO] - protqc.analyzer - HF2_LC1_hela_100320_30B_01 - scan number: 7500
2021-02-08 16:03:55,995 - [INFO] - protqc.analyzer - HF2_LC1_hela_260520_01 - scan number: 19500
2021-02-08 16:03:57,914 - [INFO] - protqc.analyzer - HF2_LC1_hela_120120_01_30B - scan number: 18500
2021-02-08 16:03:59,228 - [INFO] - protqc.analyzer - HF2_LC1_hela_270720_01 - scan number: 11000
2021-02-08 16:04:02,257 - [INFO] - protqc.analyzer - HF2_LC1_hela_170320_30B_02 - scan number: 19000
2021-02-08 16:04:02,601 - [INFO] - protqc.analyzer - HF2_LC1_hela_221120_02 - scan number: 15500
2021-02-08 16:04:04,486 - [INFO] - protqc.analyzer - HF2_LC1_hela_190420_30B_01 - scan number: 18000
2021-02-08 16:04:05,890 - [INFO] - protqc.analyzer - HF2_LC1_hela_070120_01 - scan number: 15500
2021-02-08 16:04:08,455 - [INFO] - protqc.analyzer - HF2_LC1_hela_100320_30B_01 - scan number: 8000
2021-02-08 16:04:09,885 - [INFO] - protqc.analyzer - HF2_LC1_hela_260520_01 - scan number: 20000
2021-02-08 16:04:11,480 - [INFO] - protqc.analyzer - HF2_LC1_hela_270720_01 - scan number: 11500
2021-02-08 16:04:13,122 - [INFO] - protqc.analyzer - HF2_LC1_hela_120120_01_30B - scan number: 19000
2021-02-08 16:04:14,871 - [INFO] - protqc.analyzer - HF2_LC1_hela_221120_02 - scan number: 16000
2021-02-08 16:04:17,408 - [INFO] - protqc.analyzer - HF2_LC1_hela_170320_30B_02 - scan number: 19500
2021-02-08 16:04:18,138 - [INFO] - protqc.analyzer - HF2_LC1_hela_070120_01 - scan number: 16000
2021-02-08 16:04:19,140 - [INFO] - protqc.analyzer - HF2_LC1_hela_190420_30B_01 - scan number: 18500
2021-02-08 16:04:19,546 - [INFO] - protqc.analyzer - HF2_LC1_hela_100320_30B_01 - scan number: 8500
2021-02-08 16:04:22,567 - [INFO] - protqc.analyzer - HF2_LC1_hela_270720_01 - scan number: 12000
2021-02-08 16:04:22,645 - [INFO] - protqc.analyzer - HF2_LC1_hela_260520_01 - scan number: 20500
2021-02-08 16:04:26,051 - [INFO] - protqc.analyzer - HF2_LC1_hela_221120_02 - scan number: 16500
2021-02-08 16:04:27,542 - [INFO] - protqc.analyzer - HF2_LC1_hela_120120_01_30B - scan number: 19500
2021-02-08 16:04:31,934 - [INFO] - protqc.analyzer - HF2_LC1_hela_100320_30B_01 - scan number: 9000
2021-02-08 16:04:32,397 - [INFO] - protqc.analyzer - HF2_LC1_hela_170320_30B_02 - scan number: 20000
2021-02-08 16:04:32,643 - [INFO] - protqc.analyzer - HF2_LC1_hela_070120_01 - scan number: 16500
2021-02-08 16:04:34,139 - [INFO] - protqc.analyzer - HF2_LC1_hela_190420_30B_01 - scan number: 19000
2021-02-08 16:04:34,377 - [INFO] - protqc.analyzer - HF2_LC1_hela_270720_01 - scan number: 12500
2021-02-08 16:04:36,763 - [INFO] - protqc.analyzer - HF2_LC1_hela_260520_01 - scan number: 21000
2021-02-08 16:04:39,925 - [INFO] - protqc.analyzer - HF2_LC1_hela_221120_02 - scan number: 17000
2021-02-08 16:04:44,652 - [INFO] - protqc.analyzer - HF2_LC1_hela_120120_01_30B - scan number: 20000
2021-02-08 16:04:44,922 - [INFO] - protqc.analyzer - HF2_LC1_hela_100320_30B_01 - scan number: 9500
2021-02-08 16:04:47,293 - [INFO] - protqc.analyzer - HF2_LC1_hela_270720_01 - scan number: 13000
2021-02-08 16:04:48,797 - [INFO] - protqc.analyzer - HF2_LC1_hela_070120_01 - scan number: 17000
2021-02-08 16:04:48,894 - [INFO] - protqc.analyzer - HF2_LC1_hela_170320_30B_02 - scan number: 20500
2021-02-08 16:04:50,399 - [INFO] - protqc.analyzer - HF2_LC1_hela_190420_30B_01 - scan number: 19500
2021-02-08 16:04:50,806 - [INFO] - protqc.analyzer - HF2_LC1_hela_260520_01 - scan number: 21500
2021-02-08 16:04:55,117 - [INFO] - protqc.analyzer - HF2_LC1_hela_221120_02 - scan number: 17500
2021-02-08 16:04:58,740 - [INFO] - protqc.analyzer - HF2_LC1_hela_100320_30B_01 - scan number: 10000
2021-02-08 16:05:01,042 - [INFO] - protqc.analyzer - HF2_LC1_hela_270720_01 - scan number: 13500
2021-02-08 16:05:01,619 - [INFO] - protqc.analyzer - HF2_LC1_hela_120120_01_30B - scan number: 20500
2021-02-08 16:05:04,098 - [INFO] - protqc.analyzer - HF2_LC1_hela_260520_01 - scan number: 22000
2021-02-08 16:05:05,227 - [INFO] - protqc.analyzer - HF2_LC1_hela_070120_01 - scan number: 17500
2021-02-08 16:05:05,403 - [INFO] - protqc.analyzer - HF2_LC1_hela_170320_30B_02 - scan number: 21000
2021-02-08 16:05:06,735 - [INFO] - protqc.analyzer - HF2_LC1_hela_190420_30B_01 - scan number: 20000
2021-02-08 16:05:10,477 - [INFO] - protqc.analyzer - HF2_LC1_hela_221120_02 - scan number: 18000
2021-02-08 16:05:12,089 - [INFO] - protqc.analyzer - HF2_LC1_hela_100320_30B_01 - scan number: 10500
2021-02-08 16:05:14,208 - [INFO] - protqc.analyzer - HF2_LC1_hela_270720_01 - scan number: 14000
2021-02-08 16:05:15,862 - [INFO] - protqc.analyzer - HF2_LC1_hela_120120_01_30B - scan number: 21000
2021-02-08 16:05:17,630 - [INFO] - protqc.analyzer - HF2_LC1_hela_260520_01 - scan number: 22500
2021-02-08 16:05:19,816 - [INFO] - protqc.analyzer - HF2_LC1_hela_170320_30B_02 - scan number: 21500
2021-02-08 16:05:22,225 - [INFO] - protqc.analyzer - HF2_LC1_hela_070120_01 - scan number: 18000
2021-02-08 16:05:23,170 - [INFO] - protqc.analyzer - HF2_LC1_hela_190420_30B_01 - scan number: 20500
2021-02-08 16:05:25,078 - [INFO] - protqc.analyzer - HF2_LC1_hela_100320_30B_01 - scan number: 11000
2021-02-08 16:05:25,497 - [INFO] - protqc.analyzer - HF2_LC1_hela_221120_02 - scan number: 18500
2021-02-08 16:05:26,867 - [INFO] - protqc.analyzer - HF2_LC1_hela_270720_01 - scan number: 14500
2021-02-08 16:05:29,509 - [INFO] - protqc.analyzer - HF2_LC1_hela_120120_01_30B - scan number: 21500
2021-02-08 16:05:30,280 - [INFO] - protqc.analyzer - HF2_LC1_hela_260520_01 - scan number: 23000
2021-02-08 16:05:33,321 - [INFO] - protqc.analyzer - HF2_LC1_hela_170320_30B_02 - scan number: 22000
2021-02-08 16:05:38,122 - [INFO] - protqc.analyzer - HF2_LC1_hela_100320_30B_01 - scan number: 11500
2021-02-08 16:05:38,189 - [INFO] - protqc.analyzer - HF2_LC1_hela_070120_01 - scan number: 18500
2021-02-08 16:05:39,440 - [INFO] - protqc.analyzer - HF2_LC1_hela_190420_30B_01 - scan number: 21000
2021-02-08 16:05:40,125 - [INFO] - protqc.analyzer - HF2_LC1_hela_270720_01 - scan number: 15000
2021-02-08 16:05:40,253 - [INFO] - protqc.analyzer - HF2_LC1_hela_221120_02 - scan number: 19000
2021-02-08 16:05:43,241 - [INFO] - protqc.analyzer - HF2_LC1_hela_260520_01 - scan number: 23500
2021-02-08 16:05:43,506 - [INFO] - protqc.analyzer - HF2_LC1_hela_120120_01_30B - scan number: 22000
2021-02-08 16:05:46,624 - [INFO] - protqc.analyzer - HF2_LC1_hela_170320_30B_02 - scan number: 22500
2021-02-08 16:05:50,306 - [INFO] - protqc.analyzer - HF2_LC1_hela_100320_30B_01 - scan number: 12000
2021-02-08 16:05:51,582 - [INFO] - protqc.analyzer - HF2_LC1_hela_270720_01 - scan number: 15500
2021-02-08 16:05:51,644 - [INFO] - protqc.analyzer - HF2_LC1_hela_190420_30B_01 - scan number: 21500
2021-02-08 16:05:53,219 - [INFO] - protqc.analyzer - HF2_LC1_hela_070120_01 - scan number: 19000
2021-02-08 16:05:53,496 - [INFO] - protqc.analyzer - HF2_LC1_hela_221120_02 - scan number: 19500
2021-02-08 16:05:54,648 - [INFO] - protqc.analyzer - HF2_LC1_hela_260520_01 - scan number: 24000
2021-02-08 16:05:55,115 - [INFO] - protqc.analyzer - HF2_LC1_hela_120120_01_30B - scan number: 22500
2021-02-08 16:05:57,953 - [INFO] - protqc.analyzer - HF2_LC1_hela_170320_30B_02 - scan number: 23000
2021-02-08 16:06:01,107 - [INFO] - protqc.analyzer - HF2_LC1_hela_100320_30B_01 - scan number: 12500
2021-02-08 16:06:01,809 - [INFO] - protqc.analyzer - HF2_LC1_hela_270720_01 - scan number: 16000
2021-02-08 16:06:02,794 - [INFO] - protqc.analyzer - HF2_LC1_hela_190420_30B_01 - scan number: 22000
2021-02-08 16:06:05,118 - [INFO] - protqc.analyzer - HF2_LC1_hela_260520_01 - scan number: 24500
2021-02-08 16:06:05,885 - [INFO] - protqc.analyzer - HF2_LC1_hela_221120_02 - scan number: 20000
2021-02-08 16:06:06,925 - [INFO] - protqc.analyzer - HF2_LC1_hela_120120_01_30B - scan number: 23000
2021-02-08 16:06:07,215 - [INFO] - protqc.analyzer - HF2_LC1_hela_070120_01 - scan number: 19500
2021-02-08 16:06:10,158 - [INFO] - protqc.analyzer - HF2_LC1_hela_170320_30B_02 - scan number: 23500
2021-02-08 16:06:13,585 - [INFO] - protqc.analyzer - HF2_LC1_hela_100320_30B_01 - scan number: 13000
2021-02-08 16:06:13,923 - [INFO] - protqc.analyzer - HF2_LC1_hela_270720_01 - scan number: 16500
2021-02-08 16:06:15,647 - [INFO] - protqc.analyzer - HF2_LC1_hela_190420_30B_01 - scan number: 22500
2021-02-08 16:06:17,170 - [INFO] - protqc.analyzer - HF2_LC1_hela_260520_01 - scan number: 25000
2021-02-08 16:06:19,892 - [INFO] - protqc.analyzer - HF2_LC1_hela_120120_01_30B - scan number: 23500
2021-02-08 16:06:19,991 - [INFO] - protqc.analyzer - HF2_LC1_hela_221120_02 - scan number: 20500
2021-02-08 16:06:21,438 - [INFO] - protqc.analyzer - HF2_LC1_hela_070120_01 - scan number: 20000
2021-02-08 16:06:22,678 - [INFO] - protqc.analyzer - HF2_LC1_hela_170320_30B_02 - scan number: 24000
2021-02-08 16:06:25,545 - [INFO] - protqc.analyzer - HF2_LC1_hela_100320_30B_01 - scan number: 13500
2021-02-08 16:06:25,983 - [INFO] - protqc.analyzer - HF2_LC1_hela_270720_01 - scan number: 17000
2021-02-08 16:06:28,018 - [INFO] - protqc.analyzer - HF2_LC1_hela_190420_30B_01 - scan number: 23000
2021-02-08 16:06:28,912 - [INFO] - protqc.analyzer - HF2_LC1_hela_260520_01 - scan number: 25500
2021-02-08 16:06:31,935 - [INFO] - protqc.analyzer - HF2_LC1_hela_221120_02 - scan number: 21000
2021-02-08 16:06:32,263 - [INFO] - protqc.analyzer - HF2_LC1_hela_120120_01_30B - scan number: 24000
2021-02-08 16:06:33,705 - [INFO] - protqc.analyzer - HF2_LC1_hela_070120_01 - scan number: 20500
2021-02-08 16:06:34,700 - [INFO] - protqc.analyzer - HF2_LC1_hela_170320_30B_02 - scan number: 24500
2021-02-08 16:06:37,523 - [INFO] - protqc.analyzer - HF2_LC1_hela_100320_30B_01 - scan number: 14000
2021-02-08 16:06:38,479 - [INFO] - protqc.analyzer - HF2_LC1_hela_270720_01 - scan number: 17500
2021-02-08 16:06:39,866 - [INFO] - protqc.analyzer - HF2_LC1_hela_190420_30B_01 - scan number: 23500
2021-02-08 16:06:40,424 - [INFO] - protqc.analyzer - HF2_LC1_hela_260520_01 - scan number: 26000
2021-02-08 16:06:44,151 - [INFO] - protqc.analyzer - HF2_LC1_hela_221120_02 - scan number: 21500
2021-02-08 16:06:45,343 - [INFO] - protqc.analyzer - HF2_LC1_hela_120120_01_30B - scan number: 24500
2021-02-08 16:06:46,204 - [INFO] - protqc.analyzer - HF2_LC1_hela_070120_01 - scan number: 21000
2021-02-08 16:06:46,965 - [INFO] - protqc.analyzer - HF2_LC1_hela_170320_30B_02 - scan number: 25000
2021-02-08 16:06:49,476 - [INFO] - protqc.analyzer - HF2_LC1_hela_100320_30B_01 - scan number: 14500
2021-02-08 16:06:52,087 - [INFO] - protqc.analyzer - HF2_LC1_hela_270720_01 - scan number: 18000
2021-02-08 16:06:52,162 - [INFO] - protqc.analyzer - HF2_LC1_hela_260520_01 - scan number: 26500
2021-02-08 16:06:52,537 - [INFO] - protqc.analyzer - HF2_LC1_hela_190420_30B_01 - scan number: 24000
2021-02-08 16:06:56,061 - [INFO] - protqc.analyzer - HF2_LC1_hela_221120_02 - scan number: 22000
2021-02-08 16:06:57,891 - [INFO] - protqc.analyzer - HF2_LC1_hela_120120_01_30B - scan number: 25000
2021-02-08 16:06:58,385 - [INFO] - protqc.analyzer - HF2_LC1_hela_070120_01 - scan number: 21500
2021-02-08 16:06:59,283 - [INFO] - protqc.analyzer - HF2_LC1_hela_170320_30B_02 - scan number: 25500
2021-02-08 16:07:01,839 - [INFO] - protqc.analyzer - HF2_LC1_hela_100320_30B_01 - scan number: 15000
2021-02-08 16:07:03,942 - [INFO] - protqc.analyzer - HF2_LC1_hela_260520_01 - scan number: 27000
2021-02-08 16:07:04,859 - [INFO] - protqc.analyzer - HF2_LC1_hela_190420_30B_01 - scan number: 24500
2021-02-08 16:07:05,711 - [INFO] - protqc.analyzer - HF2_LC1_hela_270720_01 - scan number: 18500
2021-02-08 16:07:08,104 - [INFO] - protqc.analyzer - HF2_LC1_hela_221120_02 - scan number: 22500
2021-02-08 16:07:10,904 - [INFO] - protqc.analyzer - HF2_LC1_hela_120120_01_30B - scan number: 25500
2021-02-08 16:07:10,966 - [INFO] - protqc.analyzer - HF2_LC1_hela_070120_01 - scan number: 22000
2021-02-08 16:07:11,671 - [INFO] - protqc.analyzer - HF2_LC1_hela_170320_30B_02 - scan number: 26000
2021-02-08 16:07:14,083 - [INFO] - protqc.analyzer - HF2_LC1_hela_100320_30B_01 - scan number: 15500
2021-02-08 16:07:15,925 - [INFO] - protqc.analyzer - HF2_LC1_hela_260520_01 - scan number: 27500
2021-02-08 16:07:17,374 - [INFO] - protqc.analyzer - HF2_LC1_hela_190420_30B_01 - scan number: 25000
2021-02-08 16:07:19,235 - [INFO] - protqc.analyzer - HF2_LC1_hela_270720_01 - scan number: 19000
2021-02-08 16:07:20,031 - [INFO] - protqc.analyzer - HF2_LC1_hela_221120_02 - scan number: 23000
2021-02-08 16:07:23,285 - [INFO] - protqc.analyzer - HF2_LC1_hela_070120_01 - scan number: 22500
2021-02-08 16:07:24,003 - [INFO] - protqc.analyzer - HF2_LC1_hela_120120_01_30B - scan number: 26000
2021-02-08 16:07:24,040 - [INFO] - protqc.analyzer - HF2_LC1_hela_170320_30B_02 - scan number: 26500
2021-02-08 16:07:26,546 - [INFO] - protqc.analyzer - HF2_LC1_hela_100320_30B_01 - scan number: 16000
2021-02-08 16:07:27,909 - [INFO] - protqc.analyzer - HF2_LC1_hela_260520_01 - scan number: 28000
2021-02-08 16:07:29,530 - [INFO] - protqc.analyzer - HF2_LC1_hela_190420_30B_01 - scan number: 25500
2021-02-08 16:07:31,794 - [INFO] - protqc.analyzer - HF2_LC1_hela_221120_02 - scan number: 23500
2021-02-08 16:07:33,209 - [INFO] - protqc.analyzer - HF2_LC1_hela_270720_01 - scan number: 19500
2021-02-08 16:07:35,450 - [INFO] - protqc.analyzer - HF2_LC1_hela_070120_01 - scan number: 23000
2021-02-08 16:07:36,738 - [INFO] - protqc.analyzer - HF2_LC1_hela_170320_30B_02 - scan number: 27000
2021-02-08 16:07:36,814 - [INFO] - protqc.analyzer - HF2_LC1_hela_120120_01_30B - scan number: 26500
2021-02-08 16:07:39,383 - [INFO] - protqc.analyzer - HF2_LC1_hela_100320_30B_01 - scan number: 16500
2021-02-08 16:07:40,099 - [INFO] - protqc.analyzer - HF2_LC1_hela_260520_01 - scan number: 28500
2021-02-08 16:07:42,146 - [INFO] - protqc.analyzer - HF2_LC1_hela_190420_30B_01 - scan number: 26000
2021-02-08 16:07:44,379 - [INFO] - protqc.analyzer - HF2_LC1_hela_221120_02 - scan number: 24000
2021-02-08 16:07:46,978 - [INFO] - protqc.analyzer - HF2_LC1_hela_270720_01 - scan number: 20000
2021-02-08 16:07:47,925 - [INFO] - protqc.analyzer - HF2_LC1_hela_070120_01 - scan number: 23500
2021-02-08 16:07:49,527 - [INFO] - protqc.analyzer - HF2_LC1_hela_120120_01_30B - scan number: 27000
2021-02-08 16:07:49,637 - [INFO] - protqc.analyzer - HF2_LC1_hela_170320_30B_02 - scan number: 27500
2021-02-08 16:07:51,734 - [INFO] - protqc.analyzer - HF2_LC1_hela_100320_30B_01 - scan number: 17000
2021-02-08 16:07:51,823 - [INFO] - protqc.analyzer - HF2_LC1_hela_260520_01 - scan number: 29000
2021-02-08 16:07:54,651 - [INFO] - protqc.analyzer - HF2_LC1_hela_190420_30B_01 - scan number: 26500
2021-02-08 16:07:56,134 - [INFO] - protqc.analyzer - HF2_LC1_hela_221120_02 - scan number: 24500
2021-02-08 16:08:00,214 - [INFO] - protqc.analyzer - HF2_LC1_hela_070120_01 - scan number: 24000
2021-02-08 16:08:00,778 - [INFO] - protqc.analyzer - HF2_LC1_hela_270720_01 - scan number: 20500
2021-02-08 16:08:01,776 - [INFO] - protqc.analyzer - HF2_LC1_hela_170320_30B_02 - scan number: 28000
2021-02-08 16:08:02,059 - [INFO] - protqc.analyzer - HF2_LC1_hela_120120_01_30B - scan number: 27500
2021-02-08 16:08:03,900 - [INFO] - protqc.analyzer - HF2_LC1_hela_260520_01 - scan number: 29500
2021-02-08 16:08:04,278 - [INFO] - protqc.analyzer - HF2_LC1_hela_100320_30B_01 - scan number: 17500
2021-02-08 16:08:07,186 - [INFO] - protqc.analyzer - HF2_LC1_hela_190420_30B_01 - scan number: 27000
2021-02-08 16:08:08,015 - [INFO] - protqc.analyzer - HF2_LC1_hela_221120_02 - scan number: 25000
2021-02-08 16:08:12,263 - [INFO] - protqc.analyzer - HF2_LC1_hela_070120_01 - scan number: 24500
2021-02-08 16:08:13,986 - [INFO] - protqc.analyzer - HF2_LC1_hela_170320_30B_02 - scan number: 28500
2021-02-08 16:08:14,190 - [INFO] - protqc.analyzer - HF2_LC1_hela_120120_01_30B - scan number: 28000
2021-02-08 16:08:14,233 - [INFO] - protqc.analyzer - HF2_LC1_hela_270720_01 - scan number: 21000
2021-02-08 16:08:15,304 - [INFO] - protqc.analyzer - HF2_LC1_hela_260520_01 - scan number: 30000
2021-02-08 16:08:17,949 - [INFO] - protqc.analyzer - HF2_LC1_hela_100320_30B_01 - scan number: 18000
2021-02-08 16:08:19,651 - [INFO] - protqc.analyzer - HF2_LC1_hela_221120_02 - scan number: 25500
2021-02-08 16:08:19,763 - [INFO] - protqc.analyzer - HF2_LC1_hela_190420_30B_01 - scan number: 27500
2021-02-08 16:08:24,153 - [INFO] - protqc.analyzer - HF2_LC1_hela_070120_01 - scan number: 25000
2021-02-08 16:08:26,399 - [INFO] - protqc.analyzer - HF2_LC1_hela_170320_30B_02 - scan number: 29000
2021-02-08 16:08:26,763 - [INFO] - protqc.analyzer - HF2_LC1_hela_120120_01_30B - scan number: 28500
2021-02-08 16:08:26,883 - [INFO] - protqc.analyzer - HF2_LC1_hela_260520_01 - scan number: 30500
2021-02-08 16:08:27,053 - [INFO] - protqc.analyzer - HF2_LC1_hela_270720_01 - scan number: 21500
2021-02-08 16:08:31,669 - [INFO] - protqc.analyzer - HF2_LC1_hela_221120_02 - scan number: 26000
2021-02-08 16:08:31,793 - [INFO] - protqc.analyzer - HF2_LC1_hela_190420_30B_01 - scan number: 28000
2021-02-08 16:08:32,807 - [INFO] - protqc.analyzer - HF2_LC1_hela_100320_30B_01 - scan number: 18500
2021-02-08 16:08:36,516 - [INFO] - protqc.analyzer - HF2_LC1_hela_070120_01 - scan number: 25500
2021-02-08 16:08:38,590 - [INFO] - protqc.analyzer - HF2_LC1_hela_170320_30B_02 - scan number: 29500
2021-02-08 16:08:38,708 - [INFO] - protqc.analyzer - HF2_LC1_hela_260520_01 - scan number: 31000
2021-02-08 16:08:38,990 - [INFO] - protqc.analyzer - HF2_LC1_hela_270720_01 - scan number: 22000
2021-02-08 16:08:39,487 - [INFO] - protqc.analyzer - HF2_LC1_hela_120120_01_30B - scan number: 29000
2021-02-08 16:08:43,578 - [INFO] - protqc.analyzer - HF2_LC1_hela_221120_02 - scan number: 26500
2021-02-08 16:08:44,081 - [INFO] - protqc.analyzer - HF2_LC1_hela_190420_30B_01 - scan number: 28500
2021-02-08 16:08:47,918 - [INFO] - protqc.analyzer - HF2_LC1_hela_070120_01 - scan number: 26000
2021-02-08 16:08:47,991 - [INFO] - protqc.analyzer - HF2_LC1_hela_100320_30B_01 - scan number: 19000
2021-02-08 16:08:49,897 - [INFO] - protqc.analyzer - HF2_LC1_hela_260520_01 - scan number: 31500
2021-02-08 16:08:50,469 - [INFO] - protqc.analyzer - HF2_LC1_hela_170320_30B_02 - scan number: 30000
2021-02-08 16:08:50,710 - [INFO] - protqc.analyzer - HF2_LC1_hela_270720_01 - scan number: 22500
2021-02-08 16:08:51,356 - [INFO] - protqc.analyzer - HF2_LC1_hela_120120_01_30B - scan number: 29500
2021-02-08 16:08:55,065 - [INFO] - protqc.analyzer - HF2_LC1_hela_221120_02 - scan number: 27000
2021-02-08 16:08:55,621 - [INFO] - protqc.analyzer - HF2_LC1_hela_190420_30B_01 - scan number: 29000
2021-02-08 16:08:59,596 - [INFO] - protqc.analyzer - HF2_LC1_hela_070120_01 - scan number: 26500
2021-02-08 16:09:01,172 - [INFO] - protqc.analyzer - HF2_LC1_hela_260520_01 - scan number: 32000
2021-02-08 16:09:01,950 - [INFO] - protqc.analyzer - HF2_LC1_hela_270720_01 - scan number: 23000
2021-02-08 16:09:02,123 - [INFO] - protqc.analyzer - HF2_LC1_hela_170320_30B_02 - scan number: 30500
2021-02-08 16:09:02,806 - [INFO] - protqc.analyzer - HF2_LC1_hela_100320_30B_01 - scan number: 19500
2021-02-08 16:09:03,625 - [INFO] - protqc.analyzer - HF2_LC1_hela_120120_01_30B - scan number: 30000
2021-02-08 16:09:06,476 - [INFO] - protqc.analyzer - HF2_LC1_hela_221120_02 - scan number: 27500
2021-02-08 16:09:06,839 - [INFO] - protqc.analyzer - HF2_LC1_hela_190420_30B_01 - scan number: 29500
2021-02-08 16:09:10,923 - [INFO] - protqc.analyzer - HF2_LC1_hela_070120_01 - scan number: 27000
2021-02-08 16:09:12,163 - [INFO] - protqc.analyzer - HF2_LC1_hela_260520_01 - scan number: 32500
2021-02-08 16:09:13,779 - [INFO] - protqc.analyzer - HF2_LC1_hela_270720_01 - scan number: 23500
2021-02-08 16:09:13,847 - [INFO] - protqc.analyzer - HF2_LC1_hela_170320_30B_02 - scan number: 31000
2021-02-08 16:09:15,935 - [INFO] - protqc.analyzer - HF2_LC1_hela_120120_01_30B - scan number: 30500
2021-02-08 16:09:17,265 - [INFO] - protqc.analyzer - HF2_LC1_hela_100320_30B_01 - scan number: 20000
2021-02-08 16:09:17,637 - [INFO] - protqc.analyzer - HF2_LC1_hela_221120_02 - scan number: 28000
2021-02-08 16:09:18,715 - [INFO] - protqc.analyzer - HF2_LC1_hela_190420_30B_01 - scan number: 30000
2021-02-08 16:09:21,895 - [INFO] - protqc.analyzer - HF2_LC1_hela_070120_01 - scan number: 27500
2021-02-08 16:09:23,201 - [INFO] - protqc.analyzer - HF2_LC1_hela_260520_01 - scan number: 33000
2021-02-08 16:09:24,810 - [INFO] - protqc.analyzer - HF2_LC1_hela_270720_01 - scan number: 24000
2021-02-08 16:09:25,504 - [INFO] - protqc.analyzer - HF2_LC1_hela_170320_30B_02 - scan number: 31500
2021-02-08 16:09:28,031 - [INFO] - protqc.analyzer - HF2_LC1_hela_120120_01_30B - scan number: 31000
2021-02-08 16:09:28,774 - [INFO] - protqc.analyzer - HF2_LC1_hela_221120_02 - scan number: 28500
2021-02-08 16:09:29,962 - [INFO] - protqc.analyzer - HF2_LC1_hela_190420_30B_01 - scan number: 30500
2021-02-08 16:09:31,913 - [INFO] - protqc.analyzer - HF2_LC1_hela_100320_30B_01 - scan number: 20500
2021-02-08 16:09:33,139 - [INFO] - protqc.analyzer - HF2_LC1_hela_070120_01 - scan number: 28000
2021-02-08 16:09:34,382 - [INFO] - protqc.analyzer - HF2_LC1_hela_260520_01 - scan number: 33500
2021-02-08 16:09:36,208 - [INFO] - protqc.analyzer - HF2_LC1_hela_270720_01 - scan number: 24500
2021-02-08 16:09:37,671 - [INFO] - protqc.analyzer - HF2_LC1_hela_170320_30B_02 - scan number: 32000
2021-02-08 16:09:39,830 - [INFO] - protqc.analyzer - HF2_LC1_hela_221120_02 - scan number: 29000
2021-02-08 16:09:40,044 - [INFO] - protqc.analyzer - HF2_LC1_hela_120120_01_30B - scan number: 31500
2021-02-08 16:09:41,428 - [INFO] - protqc.analyzer - HF2_LC1_hela_190420_30B_01 - scan number: 31000
2021-02-08 16:09:44,185 - [INFO] - protqc.analyzer - HF2_LC1_hela_070120_01 - scan number: 28500
2021-02-08 16:09:45,888 - [INFO] - protqc.analyzer - HF2_LC1_hela_260520_01 - scan number: 34000
2021-02-08 16:09:46,688 - [INFO] - protqc.analyzer - HF2_LC1_hela_100320_30B_01 - scan number: 21000
2021-02-08 16:09:47,849 - [INFO] - protqc.analyzer - HF2_LC1_hela_270720_01 - scan number: 25000
2021-02-08 16:09:49,596 - [INFO] - protqc.analyzer - HF2_LC1_hela_170320_30B_02 - scan number: 32500
2021-02-08 16:09:50,857 - [INFO] - protqc.analyzer - HF2_LC1_hela_221120_02 - scan number: 29500
2021-02-08 16:09:51,823 - [INFO] - protqc.analyzer - HF2_LC1_hela_120120_01_30B - scan number: 32000
2021-02-08 16:09:52,858 - [INFO] - protqc.analyzer - HF2_LC1_hela_190420_30B_01 - scan number: 31500
2021-02-08 16:09:54,842 - [INFO] - protqc.analyzer - HF2_LC1_hela_070120_01 - scan number: 29000
2021-02-08 16:09:56,387 - [INFO] - protqc.analyzer - HF2_LC1_hela_260520_01 - scan number: 34500
2021-02-08 16:09:58,724 - [INFO] - protqc.analyzer - HF2_LC1_hela_270720_01 - scan number: 25500
2021-02-08 16:10:01,226 - [INFO] - protqc.analyzer - HF2_LC1_hela_170320_30B_02 - scan number: 33000
2021-02-08 16:10:01,455 - [INFO] - protqc.analyzer - HF2_LC1_hela_100320_30B_01 - scan number: 21500
2021-02-08 16:10:01,830 - [INFO] - protqc.analyzer - HF2_LC1_hela_221120_02 - scan number: 30000
2021-02-08 16:10:02,795 - [INFO] - protqc.analyzer - HF2_LC1_hela_120120_01_30B - scan number: 32500
2021-02-08 16:10:03,643 - [INFO] - protqc.analyzer - HF2_LC1_hela_190420_30B_01 - scan number: 32000
2021-02-08 16:10:05,227 - [INFO] - protqc.analyzer - HF2_LC1_hela_070120_01 - scan number: 29500
2021-02-08 16:10:07,093 - [INFO] - protqc.analyzer - HF2_LC1_hela_260520_01 - scan number: 35000
2021-02-08 16:10:10,289 - [INFO] - protqc.analyzer - HF2_LC1_hela_270720_01 - scan number: 26000
2021-02-08 16:10:12,399 - [INFO] - protqc.analyzer - HF2_LC1_hela_170320_30B_02 - scan number: 33500
2021-02-08 16:10:12,852 - [INFO] - protqc.analyzer - HF2_LC1_hela_221120_02 - scan number: 30500
2021-02-08 16:10:14,101 - [INFO] - protqc.analyzer - HF2_LC1_hela_120120_01_30B - scan number: 33000
2021-02-08 16:10:14,493 - [INFO] - protqc.analyzer - HF2_LC1_hela_100320_30B_01 - scan number: 22000
2021-02-08 16:10:14,841 - [INFO] - protqc.analyzer - HF2_LC1_hela_190420_30B_01 - scan number: 32500
2021-02-08 16:10:15,723 - [INFO] - protqc.analyzer - HF2_LC1_hela_070120_01 - scan number: 30000
2021-02-08 16:10:17,927 - [INFO] - protqc.analyzer - HF2_LC1_hela_260520_01 - scan number: 35500
2021-02-08 16:10:21,084 - [INFO] - protqc.analyzer - HF2_LC1_hela_270720_01 - scan number: 26500
2021-02-08 16:10:23,159 - [INFO] - protqc.analyzer - HF2_LC1_hela_221120_02 - scan number: 31000
2021-02-08 16:10:23,210 - [INFO] - protqc.analyzer - HF2_LC1_hela_170320_30B_02 - scan number: 34000
2021-02-08 16:10:25,072 - [INFO] - protqc.analyzer - HF2_LC1_hela_120120_01_30B - scan number: 33500
2021-02-08 16:10:25,632 - [INFO] - protqc.analyzer - HF2_LC1_hela_190420_30B_01 - scan number: 33000
2021-02-08 16:10:25,924 - [INFO] - protqc.analyzer - HF2_LC1_hela_070120_01 - scan number: 30500
2021-02-08 16:10:26,159 - [INFO] - protqc.analyzer - HF2_LC1_hela_100320_30B_01 - scan number: 22500
2021-02-08 16:10:28,726 - [INFO] - protqc.analyzer - HF2_LC1_hela_260520_01 - scan number: 36000
2021-02-08 16:10:32,714 - [INFO] - protqc.analyzer - HF2_LC1_hela_270720_01 - scan number: 27000
2021-02-08 16:10:34,315 - [INFO] - protqc.analyzer - HF2_LC1_hela_221120_02 - scan number: 31500
2021-02-08 16:10:35,584 - [INFO] - protqc.analyzer - HF2_LC1_hela_170320_30B_02 - scan number: 34500
2021-02-08 16:10:37,331 - [INFO] - protqc.analyzer - HF2_LC1_hela_190420_30B_01 - scan number: 33500
2021-02-08 16:10:37,469 - [INFO] - protqc.analyzer - HF2_LC1_hela_070120_01 - scan number: 31000
2021-02-08 16:10:38,021 - [INFO] - protqc.analyzer - HF2_LC1_hela_120120_01_30B - scan number: 34000
2021-02-08 16:10:38,925 - [INFO] - protqc.analyzer - HF2_LC1_hela_100320_30B_01 - scan number: 23000
2021-02-08 16:10:44,878 - [INFO] - protqc.analyzer - HF2_LC1_hela_270720_01 - scan number: 27500
2021-02-08 16:10:46,195 - [INFO] - protqc.analyzer - HF2_LC1_hela_221120_02 - scan number: 32000
2021-02-08 16:10:49,009 - [INFO] - protqc.analyzer - HF2_LC1_hela_170320_30B_02 - scan number: 35000
2021-02-08 16:10:49,071 - [INFO] - protqc.analyzer - HF2_LC1_hela_260520_01 - scan number: 36500
2021-02-08 16:10:49,598 - [INFO] - protqc.analyzer - HF2_LC1_hela_190420_30B_01 - scan number: 34000
2021-02-08 16:10:50,694 - [INFO] - protqc.analyzer - HF2_LC1_hela_070120_01 - scan number: 31500
2021-02-08 16:10:52,249 - [INFO] - protqc.analyzer - HF2_LC1_hela_100320_30B_01 - scan number: 23500
2021-02-08 16:10:53,038 - [INFO] - protqc.analyzer - HF2_LC1_hela_120120_01_30B - scan number: 34500
2021-02-08 16:10:57,609 - [INFO] - protqc.analyzer - HF2_LC1_hela_270720_01 - scan number: 28000
2021-02-08 16:10:58,156 - [INFO] - protqc.analyzer - HF2_LC1_hela_221120_02 - scan number: 32500
2021-02-08 16:11:02,767 - [INFO] - protqc.analyzer - HF2_LC1_hela_190420_30B_01 - scan number: 34500
2021-02-08 16:11:04,325 - [INFO] - protqc.analyzer - HF2_LC1_hela_170320_30B_02 - scan number: 35500
2021-02-08 16:11:06,651 - [INFO] - protqc.analyzer - HF2_LC1_hela_100320_30B_01 - scan number: 24000
2021-02-08 16:11:06,948 - [INFO] - protqc.analyzer - HF2_LC1_hela_070120_01 - scan number: 32000
2021-02-08 16:11:10,130 - [INFO] - protqc.analyzer - HF2_LC1_hela_260520_01 - scan number: 37000
2021-02-08 16:11:11,285 - [INFO] - protqc.analyzer - HF2_LC1_hela_221120_02 - scan number: 33000
2021-02-08 16:11:11,322 - [INFO] - protqc.analyzer - HF2_LC1_hela_270720_01 - scan number: 28500
2021-02-08 16:11:11,468 - [INFO] - protqc.analyzer - HF2_LC1_hela_120120_01_30B - scan number: 35000
2021-02-08 16:11:17,036 - [INFO] - protqc.analyzer - HF2_LC1_hela_190420_30B_01 - scan number: 35000
2021-02-08 16:11:20,616 - [INFO] - protqc.analyzer - HF2_LC1_hela_100320_30B_01 - scan number: 24500
2021-02-08 16:11:22,811 - [INFO] - protqc.analyzer - HF2_LC1_hela_221120_02 - scan number: 33500
2021-02-08 16:11:23,379 - [INFO] - protqc.analyzer - HF2_LC1_hela_270720_01 - scan number: 29000
2021-02-08 16:11:23,545 - [INFO] - protqc.analyzer - HF2_LC1_hela_070120_01 - scan number: 32500
2021-02-08 16:11:25,510 - [INFO] - protqc.analyzer - HF2_LC1_hela_120120_01_30B - scan number: 35500
2021-02-08 16:11:26,047 - [INFO] - protqc.analyzer - HF2_LC1_hela_170320_30B_02 - scan number: 36000
2021-02-08 16:11:30,940 - [INFO] - protqc.analyzer - HF2_LC1_hela_260520_01 - scan number: 37500
2021-02-08 16:11:31,736 - [INFO] - protqc.analyzer - HF2_LC1_hela_190420_30B_01 - scan number: 35500
2021-02-08 16:11:34,987 - [INFO] - protqc.analyzer - HF2_LC1_hela_100320_30B_01 - scan number: 25000
2021-02-08 16:11:36,656 - [INFO] - protqc.analyzer - HF2_LC1_hela_221120_02 - scan number: 34000
2021-02-08 16:11:37,034 - [INFO] - protqc.analyzer - HF2_LC1_hela_270720_01 - scan number: 29500
2021-02-08 16:11:39,910 - [INFO] - protqc.analyzer - HF2_LC1_hela_070120_01 - scan number: 33000
2021-02-08 16:11:40,531 - [INFO] - protqc.analyzer - HF2_LC1_hela_120120_01_30B - scan number: 36000
2021-02-08 16:11:50,445 - [INFO] - protqc.analyzer - HF2_LC1_hela_100320_30B_01 - scan number: 25500
2021-02-08 16:11:50,556 - [INFO] - protqc.analyzer - HF2_LC1_hela_170320_30B_02 - scan number: 36500
2021-02-08 16:11:50,844 - [INFO] - protqc.analyzer - HF2_LC1_hela_260520_01 - scan number: 38000
2021-02-08 16:11:51,126 - [INFO] - protqc.analyzer - HF2_LC1_hela_221120_02 - scan number: 34500
2021-02-08 16:11:51,514 - [INFO] - protqc.analyzer - HF2_LC1_hela_270720_01 - scan number: 30000
2021-02-08 16:11:55,511 - [INFO] - protqc.analyzer - HF2_LC1_hela_190420_30B_01 - scan number: 36000
2021-02-08 16:12:01,110 - [INFO] - protqc.analyzer - HF2_LC1_hela_070120_01 - scan number: 33500
2021-02-08 16:12:03,150 - [INFO] - protqc.analyzer - HF2_LC1_hela_120120_01_30B - scan number: 36500
2021-02-08 16:12:06,782 - [INFO] - protqc.analyzer - HF2_LC1_hela_100320_30B_01 - scan number: 26000
2021-02-08 16:12:07,001 - [INFO] - protqc.analyzer - HF2_LC1_hela_270720_01 - scan number: 30500
2021-02-08 16:12:07,301 - [INFO] - protqc.analyzer - HF2_LC1_hela_260520_01 - Saving json file: C:\Users\pmrotem\workspace\prot-qc\test-runs\100_samples_run1.0\HF2_LC1_hela_260520_01.json
2021-02-08 16:12:09,573 - [INFO] - protqc.analyzer - HF2_LC1_hela_221120_02 - scan number: 35000
2021-02-08 16:12:12,329 - [INFO] - protqc.analyzer - HF2_LC1_hela_260520_01 - Finished processing file
2021-02-08 16:12:15,898 - [INFO] - protqc.analyzer - HF2_LC1_hela_170320_30B_02 - scan number: 37000
2021-02-08 16:12:21,710 - [INFO] - protqc.analyzer - HF2_LC1_hela_070120_01 - scan number: 34000
2021-02-08 16:12:22,716 - [INFO] - protqc.analyzer - HF2_LC1_hela_190420_30B_01 - scan number: 36500
2021-02-08 16:12:24,639 - [INFO] - protqc.analyzer - HF2_LC1_hela_270720_01 - scan number: 31000
2021-02-08 16:12:25,690 - [INFO] - protqc.analyzer - HF2_LC1_hela_100320_30B_01 - scan number: 26500
2021-02-08 16:12:28,491 - [INFO] - protqc.analyzer - HF2_LC1_hela_120120_01_30B - Saving json file: C:\Users\pmrotem\workspace\prot-qc\test-runs\100_samples_run1.0\HF2_LC1_hela_120120_01_30B.json
2021-02-08 16:12:33,248 - [INFO] - protqc.analyzer - HF2_LC1_hela_120120_01_30B - Finished processing file
2021-02-08 16:12:35,655 - [INFO] - protqc.analyzer - HF2_LC1_hela_221120_02 - scan number: 35500
2021-02-08 16:12:38,538 - [INFO] - protqc.analyzer - HF2_LC1_hela_170320_30B_02 - scan number: 37500
2021-02-08 16:12:40,966 - [INFO] - protqc.analyzer - HF2_LC1_hela_070120_01 - scan number: 34500
2021-02-08 16:12:42,028 - [INFO] - protqc.analyzer - HF2_LC1_hela_270720_01 - scan number: 31500
2021-02-08 16:12:44,764 - [INFO] - protqc.analyzer - HF2_LC1_hela_100320_30B_01 - scan number: 27000
2021-02-08 16:12:54,431 - [INFO] - protqc.analyzer - HF2_LC1_hela_190420_30B_01 - scan number: 37000
2021-02-08 16:12:57,902 - [INFO] - protqc.analyzer - HF2_LC1_hela_170320_30B_02 - scan number: 38000
2021-02-08 16:12:58,751 - [INFO] - protqc.analyzer - HF2_LC1_hela_270720_01 - scan number: 32000
2021-02-08 16:12:59,913 - [INFO] - protqc.analyzer - HF2_LC1_hela_070120_01 - scan number: 35000
2021-02-08 16:13:00,268 - [INFO] - protqc.analyzer - HF2_LC1_hela_221120_02 - scan number: 36000
2021-02-08 16:13:02,853 - [INFO] - protqc.analyzer - HF2_LC1_hela_170320_30B_02 - Saving json file: C:\Users\pmrotem\workspace\prot-qc\test-runs\100_samples_run1.0\HF2_LC1_hela_170320_30B_02.json
2021-02-08 16:13:03,113 - [INFO] - protqc.analyzer - HF2_LC1_hela_100320_30B_01 - scan number: 27500
2021-02-08 16:13:08,195 - [INFO] - protqc.analyzer - HF2_LC1_hela_170320_30B_02 - Finished processing file
2021-02-08 16:13:18,073 - [INFO] - protqc.analyzer - HF2_LC1_hela_270720_01 - scan number: 32500
2021-02-08 16:13:21,846 - [INFO] - protqc.analyzer - HF2_LC1_hela_190420_30B_01 - scan number: 37500
2021-02-08 16:13:22,285 - [INFO] - protqc.analyzer - HF2_LC1_hela_221120_02 - scan number: 36500
2021-02-08 16:13:23,766 - [INFO] - protqc.analyzer - HF2_LC1_hela_070120_01 - scan number: 35500
2021-02-08 16:13:23,905 - [INFO] - protqc.analyzer - HF2_LC1_hela_100320_30B_01 - scan number: 28000
2021-02-08 16:13:31,843 - [INFO] - protqc.analyzer - HF2_LC1_hela_070120_01 - Saving json file: C:\Users\pmrotem\workspace\prot-qc\test-runs\100_samples_run1.0\HF2_LC1_hela_070120_01.json
2021-02-08 16:13:37,545 - [INFO] - protqc.analyzer - HF2_LC1_hela_070120_01 - Finished processing file
2021-02-08 16:13:39,388 - [INFO] - protqc.analyzer - HF2_LC1_hela_270720_01 - scan number: 33000
2021-02-08 16:13:45,977 - [INFO] - protqc.analyzer - HF2_LC1_hela_211020_01 - Analyzing sample...
2021-02-08 16:13:45,999 - [INFO] - protqc.analyzer - HF2_LC1_hela_211020_01 - Loading file: H:\Proteomics\Projects\RnD\RawBeans\Submission\data\Long_term\HF2_LC1_hela_211020_01.raw
2021-02-08 16:13:47,611 - [INFO] - protqc.analyzer - HF2_LC1_hela_211020_01 - Initializing components: {'mz_dist', 'mz_peaks', 'ms2_intensities', 'ms2_counts', 'inject_vs_ret', 'total_ion_current', 'mass_deviation', 'charge_dist', 'peak_splits', 'top_n', 'ret_vs_top_n', 'prec_ratio', 'inject_time'}
2021-02-08 16:13:47,612 - [WARNING] - protqc.modules - Missing id folder for sample HF2_LC1_hela_211020_01
2021-02-08 16:13:47,612 - [INFO] - protqc.analyzer - HF2_LC1_hela_211020_01 - Starting to process file...
2021-02-08 16:13:47,613 - [INFO] - protqc.analyzer - HF2_LC1_hela_211020_01 - total number of scans: 37195
2021-02-08 16:13:49,723 - [INFO] - protqc.analyzer - HF2_LC1_hela_190420_30B_01 - scan number: 38000
2021-02-08 16:13:49,943 - [INFO] - protqc.analyzer - HF2_LC1_hela_100320_30B_01 - scan number: 28500
2021-02-08 16:13:51,885 - [INFO] - protqc.analyzer - HF2_LC1_hela_221120_02 - scan number: 37000
2021-02-08 16:13:55,537 - [INFO] - protqc.analyzer - HF2_LC1_hela_190420_30B_01 - Saving json file: C:\Users\pmrotem\workspace\prot-qc\test-runs\100_samples_run1.0\HF2_LC1_hela_190420_30B_01.json
2021-02-08 16:14:01,115 - [INFO] - protqc.analyzer - HF2_LC1_hela_190420_30B_01 - Finished processing file
2021-02-08 16:14:03,077 - [INFO] - protqc.analyzer - HF2_LC1_hela_270720_01 - scan number: 33500
2021-02-08 16:14:11,475 - [INFO] - protqc.analyzer - HF2_LC1_hela_211020_01 - scan number: 500
2021-02-08 16:14:15,254 - [INFO] - protqc.analyzer - HF2_LC1_hela_221120_02 - Saving json file: C:\Users\pmrotem\workspace\prot-qc\test-runs\100_samples_run1.0\HF2_LC1_hela_221120_02.json
2021-02-08 16:14:15,324 - [INFO] - protqc.analyzer - HF2_LC1_hela_100320_30B_01 - scan number: 29000
2021-02-08 16:14:21,215 - [INFO] - protqc.analyzer - HF2_LC1_hela_221120_02 - Finished processing file
2021-02-08 16:14:31,637 - [INFO] - protqc.analyzer - HF2_LC1_hela_270720_01 - scan number: 34000
2021-02-08 16:14:42,863 - [INFO] - protqc.analyzer - HF2_LC1_hela_211020_01 - scan number: 1000
2021-02-08 16:14:49,324 - [INFO] - protqc.analyzer - HF2_LC1_hela_100320_30B_01 - scan number: 29500
2021-02-08 16:14:52,202 - [INFO] - protqc.analyzer - HF2_LC1_hela_290120_01_30B - Analyzing sample...
2021-02-08 16:14:52,240 - [INFO] - protqc.analyzer - HF2_LC1_hela_290120_01_30B - Loading file: H:\Proteomics\Projects\RnD\RawBeans\Submission\data\Long_term\HF2_LC1_hela_290120_01_30B.raw
2021-02-08 16:14:54,032 - [INFO] - protqc.analyzer - HF2_LC1_hela_290120_01_30B - Initializing components: {'ms2_counts', 'mass_deviation', 'mz_peaks', 'peak_splits', 'inject_vs_ret', 'prec_ratio', 'ret_vs_top_n', 'charge_dist', 'mz_dist', 'inject_time', 'ms2_intensities', 'top_n', 'total_ion_current'}
2021-02-08 16:14:54,033 - [WARNING] - protqc.modules - Missing id folder for sample HF2_LC1_hela_290120_01_30B
2021-02-08 16:14:54,033 - [INFO] - protqc.analyzer - HF2_LC1_hela_290120_01_30B - Starting to process file...
2021-02-08 16:14:54,033 - [INFO] - protqc.analyzer - HF2_LC1_hela_290120_01_30B - total number of scans: 39349
2021-02-08 16:14:56,515 - [INFO] - protqc.analyzer - HF2_LC1_hela_190420_30B_02 - Analyzing sample...
2021-02-08 16:14:56,535 - [INFO] - protqc.analyzer - HF2_LC1_hela_190420_30B_02 - Loading file: H:\Proteomics\Projects\RnD\RawBeans\Submission\data\Long_term\HF2_LC1_hela_190420_30B_02.raw
2021-02-08 16:14:58,087 - [INFO] - protqc.analyzer - HF2_LC1_hela_190420_30B_02 - Initializing components: {'total_ion_current', 'ms2_counts', 'ret_vs_top_n', 'mz_dist', 'peak_splits', 'inject_time', 'top_n', 'charge_dist', 'inject_vs_ret', 'mz_peaks', 'ms2_intensities', 'mass_deviation', 'prec_ratio'}
2021-02-08 16:14:58,087 - [WARNING] - protqc.modules - Missing id folder for sample HF2_LC1_hela_190420_30B_02
2021-02-08 16:14:58,088 - [INFO] - protqc.analyzer - HF2_LC1_hela_190420_30B_02 - Starting to process file...
2021-02-08 16:14:58,088 - [INFO] - protqc.analyzer - HF2_LC1_hela_190420_30B_02 - total number of scans: 39051
2021-02-08 16:15:00,252 - [INFO] - protqc.analyzer - HF2_LC1_hela_270720_01 - scan number: 34500
2021-02-08 16:15:03,731 - [INFO] - protqc.analyzer - HF2_LC1_hela_210520_01 - Analyzing sample...
2021-02-08 16:15:03,734 - [INFO] - protqc.analyzer - HF2_LC1_hela_210520_01 - Loading file: H:\Proteomics\Projects\RnD\RawBeans\Submission\data\Long_term\HF2_LC1_hela_210520_01.raw
2021-02-08 16:15:05,221 - [INFO] - protqc.analyzer - HF2_LC1_hela_210520_01 - Initializing components: {'inject_vs_ret', 'prec_ratio', 'mass_deviation', 'total_ion_current', 'peak_splits', 'mz_peaks', 'inject_time', 'ret_vs_top_n', 'ms2_counts', 'top_n', 'charge_dist', 'mz_dist', 'ms2_intensities'}
2021-02-08 16:15:05,221 - [WARNING] - protqc.modules - Missing id folder for sample HF2_LC1_hela_210520_01
2021-02-08 16:15:05,222 - [INFO] - protqc.analyzer - HF2_LC1_hela_210520_01 - Starting to process file...
2021-02-08 16:15:05,222 - [INFO] - protqc.analyzer - HF2_LC1_hela_210520_01 - total number of scans: 38490
2021-02-08 16:15:06,990 - [INFO] - protqc.analyzer - HF2_LC1_hela_211020_01 - scan number: 1500
2021-02-08 16:15:11,932 - [INFO] - protqc.analyzer - HF2_LC1_hela_100320_30B_01 - scan number: 30000
2021-02-08 16:15:16,301 - [INFO] - protqc.analyzer - HF2_LC1_hela_190420_30B_02 - scan number: 500
2021-02-08 16:15:16,744 - [INFO] - protqc.analyzer - HF2_LC1_hela_290120_01_30B - scan number: 500
2021-02-08 16:15:18,433 - [INFO] - protqc.analyzer - HF2_LC1_hela_270720_01 - scan number: 35000
2021-02-08 16:15:22,135 - [INFO] - protqc.analyzer - HF2_LC1_hela_210520_01 - scan number: 500
2021-02-08 16:15:24,136 - [INFO] - protqc.analyzer - HF2_LC1_hela_211020_01 - scan number: 2000
2021-02-08 16:15:29,661 - [INFO] - protqc.analyzer - HF2_LC1_hela_100320_30B_01 - scan number: 30500
2021-02-08 16:15:31,478 - [INFO] - protqc.analyzer - HF2_LC1_hela_190420_30B_02 - scan number: 1000
2021-02-08 16:15:33,581 - [INFO] - protqc.analyzer - HF2_LC1_hela_290120_01_30B - scan number: 1000
2021-02-08 16:15:34,907 - [INFO] - protqc.analyzer - HF2_LC1_hela_270720_01 - scan number: 35500
2021-02-08 16:15:37,103 - [INFO] - protqc.analyzer - HF2_LC1_hela_210520_01 - scan number: 1000
2021-02-08 16:15:39,459 - [INFO] - protqc.analyzer - HF2_LC1_hela_211020_01 - scan number: 2500
2021-02-08 16:15:46,019 - [INFO] - protqc.analyzer - HF2_LC1_hela_100320_30B_01 - scan number: 31000
2021-02-08 16:15:47,909 - [INFO] - protqc.analyzer - HF2_LC1_hela_190420_30B_02 - scan number: 1500
2021-02-08 16:15:53,524 - [INFO] - protqc.analyzer - HF2_LC1_hela_290120_01_30B - scan number: 1500
2021-02-08 16:15:53,863 - [INFO] - protqc.analyzer - HF2_LC1_hela_210520_01 - scan number: 1500
2021-02-08 16:15:55,948 - [INFO] - protqc.analyzer - HF2_LC1_hela_211020_01 - scan number: 3000
2021-02-08 16:15:56,209 - [INFO] - protqc.analyzer - HF2_LC1_hela_260320_30B_01 - Analyzing sample...
2021-02-08 16:15:56,232 - [INFO] - protqc.analyzer - HF2_LC1_hela_260320_30B_01 - Loading file: H:\Proteomics\Projects\RnD\RawBeans\Submission\data\Long_term\HF2_LC1_hela_260320_30B_01.raw
2021-02-08 16:15:57,596 - [INFO] - protqc.analyzer - HF2_LC1_hela_260320_30B_01 - Initializing components: {'charge_dist', 'total_ion_current', 'ms2_intensities', 'prec_ratio', 'peak_splits', 'inject_time', 'top_n', 'mz_peaks', 'mass_deviation', 'ms2_counts', 'inject_vs_ret', 'mz_dist', 'ret_vs_top_n'}
2021-02-08 16:15:57,597 - [WARNING] - protqc.modules - Missing id folder for sample HF2_LC1_hela_260320_30B_01
2021-02-08 16:15:57,598 - [INFO] - protqc.analyzer - HF2_LC1_hela_260320_30B_01 - Starting to process file...
2021-02-08 16:15:57,598 - [INFO] - protqc.analyzer - HF2_LC1_hela_260320_30B_01 - total number of scans: 37985
2021-02-08 16:16:00,070 - [INFO] - protqc.analyzer - HF2_LC1_hela_270720_01 - scan number: 36000
2021-02-08 16:16:00,280 - [INFO] - protqc.analyzer - HF2_LC1_hela_021120_01 - Analyzing sample...
2021-02-08 16:16:00,318 - [INFO] - protqc.analyzer - HF2_LC1_hela_021120_01 - Loading file: H:\Proteomics\Projects\RnD\RawBeans\Submission\data\Long_term\HF2_LC1_hela_021120_01.raw
2021-02-08 16:16:01,639 - [INFO] - protqc.analyzer - HF2_LC1_hela_021120_01 - Initializing components: {'mz_peaks', 'charge_dist', 'prec_ratio', 'total_ion_current', 'inject_vs_ret', 'peak_splits', 'ms2_counts', 'top_n', 'ms2_intensities', 'mass_deviation', 'inject_time', 'mz_dist', 'ret_vs_top_n'}
2021-02-08 16:16:01,639 - [WARNING] - protqc.modules - Missing id folder for sample HF2_LC1_hela_021120_01
2021-02-08 16:16:01,640 - [INFO] - protqc.analyzer - HF2_LC1_hela_021120_01 - Starting to process file...
2021-02-08 16:16:01,640 - [INFO] - protqc.analyzer - HF2_LC1_hela_021120_01 - total number of scans: 37502
2021-02-08 16:16:03,711 - [INFO] - protqc.analyzer - HF2_LC1_hela_100320_30B_01 - scan number: 31500
2021-02-08 16:16:03,885 - [INFO] - protqc.analyzer - HF2_LC1_hela_190420_30B_02 - scan number: 2000
2021-02-08 16:16:07,886 - [INFO] - protqc.analyzer - HF2_LC1_hela_210520_01 - scan number: 2000
2021-02-08 16:16:09,230 - [INFO] - protqc.analyzer - HF2_LC1_hela_211020_01 - scan number: 3500
2021-02-08 16:16:10,072 - [INFO] - protqc.analyzer - HF2_LC1_hela_260320_30B_01 - scan number: 500
2021-02-08 16:16:10,963 - [INFO] - protqc.analyzer - HF2_LC1_hela_290120_01_30B - scan number: 2000
2021-02-08 16:16:14,120 - [INFO] - protqc.analyzer - HF2_LC1_hela_021120_01 - scan number: 500
2021-02-08 16:16:15,677 - [INFO] - protqc.analyzer - HF2_LC1_hela_190420_30B_02 - scan number: 2500
2021-02-08 16:16:15,741 - [INFO] - protqc.analyzer - HF2_LC1_hela_100320_30B_01 - scan number: 32000
2021-02-08 16:16:16,523 - [INFO] - protqc.analyzer - HF2_LC1_hela_270720_01 - scan number: 36500
2021-02-08 16:16:19,142 - [INFO] - protqc.analyzer - HF2_LC1_hela_210520_01 - scan number: 2500
2021-02-08 16:16:19,528 - [INFO] - protqc.analyzer - HF2_LC1_hela_211020_01 - scan number: 4000
2021-02-08 16:16:20,151 - [INFO] - protqc.analyzer - HF2_LC1_hela_260320_30B_01 - scan number: 1000
2021-02-08 16:16:21,800 - [INFO] - protqc.analyzer - HF2_LC1_hela_290120_01_30B - scan number: 2500
2021-02-08 16:16:24,928 - [INFO] - protqc.analyzer - HF2_LC1_hela_021120_01 - scan number: 1000
2021-02-08 16:16:24,985 - [INFO] - protqc.analyzer - HF2_LC1_hela_190420_30B_02 - scan number: 3000
2021-02-08 16:16:26,586 - [INFO] - protqc.analyzer - HF2_LC1_hela_100320_30B_01 - scan number: 32500
2021-02-08 16:16:28,958 - [INFO] - protqc.analyzer - HF2_LC1_hela_210520_01 - scan number: 3000
2021-02-08 16:16:30,491 - [INFO] - protqc.analyzer - HF2_LC1_hela_260320_30B_01 - scan number: 1500
2021-02-08 16:16:30,505 - [INFO] - protqc.analyzer - HF2_LC1_hela_211020_01 - scan number: 4500
2021-02-08 16:16:30,947 - [INFO] - protqc.analyzer - HF2_LC1_hela_290120_01_30B - scan number: 3000
2021-02-08 16:16:34,614 - [INFO] - protqc.analyzer - HF2_LC1_hela_190420_30B_02 - scan number: 3500
2021-02-08 16:16:35,521 - [INFO] - protqc.analyzer - HF2_LC1_hela_270720_01 - scan number: 37000
2021-02-08 16:16:35,966 - [INFO] - protqc.analyzer - HF2_LC1_hela_021120_01 - scan number: 1500
2021-02-08 16:16:38,017 - [INFO] - protqc.analyzer - HF2_LC1_hela_100320_30B_01 - scan number: 33000
2021-02-08 16:16:38,644 - [INFO] - protqc.analyzer - HF2_LC1_hela_210520_01 - scan number: 3500
2021-02-08 16:16:40,698 - [INFO] - protqc.analyzer - HF2_LC1_hela_290120_01_30B - scan number: 3500
2021-02-08 16:16:41,352 - [INFO] - protqc.analyzer - HF2_LC1_hela_260320_30B_01 - scan number: 2000
2021-02-08 16:16:42,091 - [INFO] - protqc.analyzer - HF2_LC1_hela_211020_01 - scan number: 5000
2021-02-08 16:16:45,618 - [INFO] - protqc.analyzer - HF2_LC1_hela_190420_30B_02 - scan number: 4000
2021-02-08 16:16:47,889 - [INFO] - protqc.analyzer - HF2_LC1_hela_021120_01 - scan number: 2000
2021-02-08 16:16:48,657 - [INFO] - protqc.analyzer - HF2_LC1_hela_210520_01 - scan number: 4000
2021-02-08 16:16:49,822 - [INFO] - protqc.analyzer - HF2_LC1_hela_100320_30B_01 - scan number: 33500
2021-02-08 16:16:50,899 - [INFO] - protqc.analyzer - HF2_LC1_hela_290120_01_30B - scan number: 4000
2021-02-08 16:16:51,688 - [INFO] - protqc.analyzer - HF2_LC1_hela_260320_30B_01 - scan number: 2500
2021-02-08 16:16:53,447 - [INFO] - protqc.analyzer - HF2_LC1_hela_211020_01 - scan number: 5500
2021-02-08 16:16:55,070 - [INFO] - protqc.analyzer - HF2_LC1_hela_270720_01 - scan number: 37500
2021-02-08 16:16:56,046 - [INFO] - protqc.analyzer - HF2_LC1_hela_190420_30B_02 - scan number: 4500
2021-02-08 16:16:58,245 - [INFO] - protqc.analyzer - HF2_LC1_hela_210520_01 - scan number: 4500
2021-02-08 16:16:59,046 - [INFO] - protqc.analyzer - HF2_LC1_hela_021120_01 - scan number: 2500
2021-02-08 16:17:00,962 - [INFO] - protqc.analyzer - HF2_LC1_hela_260320_30B_01 - scan number: 3000
2021-02-08 16:17:01,289 - [INFO] - protqc.analyzer - HF2_LC1_hela_100320_30B_01 - scan number: 34000
2021-02-08 16:17:01,689 - [INFO] - protqc.analyzer - HF2_LC1_hela_290120_01_30B - scan number: 4500
2021-02-08 16:17:04,773 - [INFO] - protqc.analyzer - HF2_LC1_hela_211020_01 - scan number: 6000
2021-02-08 16:17:06,542 - [INFO] - protqc.analyzer - HF2_LC1_hela_190420_30B_02 - scan number: 5000
2021-02-08 16:17:07,811 - [INFO] - protqc.analyzer - HF2_LC1_hela_210520_01 - scan number: 5000
2021-02-08 16:17:08,137 - [INFO] - protqc.analyzer - HF2_LC1_hela_021120_01 - scan number: 3000
2021-02-08 16:17:09,124 - [INFO] - protqc.analyzer - HF2_LC1_hela_270720_01 - scan number: 38000
2021-02-08 16:17:10,400 - [INFO] - protqc.analyzer - HF2_LC1_hela_260320_30B_01 - scan number: 3500
2021-02-08 16:17:11,701 - [INFO] - protqc.analyzer - HF2_LC1_hela_290120_01_30B - scan number: 5000
2021-02-08 16:17:11,810 - [INFO] - protqc.analyzer - HF2_LC1_hela_100320_30B_01 - scan number: 34500
2021-02-08 16:17:16,247 - [INFO] - protqc.analyzer - HF2_LC1_hela_211020_01 - scan number: 6500
2021-02-08 16:17:17,517 - [INFO] - protqc.analyzer - HF2_LC1_hela_190420_30B_02 - scan number: 5500
2021-02-08 16:17:17,640 - [INFO] - protqc.analyzer - HF2_LC1_hela_210520_01 - scan number: 5500
2021-02-08 16:17:18,283 - [INFO] - protqc.analyzer - HF2_LC1_hela_021120_01 - scan number: 3500
2021-02-08 16:17:21,135 - [INFO] - protqc.analyzer - HF2_LC1_hela_260320_30B_01 - scan number: 4000
2021-02-08 16:17:22,933 - [INFO] - protqc.analyzer - HF2_LC1_hela_290120_01_30B - scan number: 5500
2021-02-08 16:17:22,994 - [INFO] - protqc.analyzer - HF2_LC1_hela_100320_30B_01 - scan number: 35000
2021-02-08 16:17:25,665 - [INFO] - protqc.analyzer - HF2_LC1_hela_270720_01 - scan number: 38500
2021-02-08 16:17:27,653 - [INFO] - protqc.analyzer - HF2_LC1_hela_210520_01 - scan number: 6000
2021-02-08 16:17:27,799 - [INFO] - protqc.analyzer - HF2_LC1_hela_211020_01 - scan number: 7000
2021-02-08 16:17:28,337 - [INFO] - protqc.analyzer - HF2_LC1_hela_190420_30B_02 - scan number: 6000
2021-02-08 16:17:28,342 - [INFO] - protqc.analyzer - HF2_LC1_hela_021120_01 - scan number: 4000
2021-02-08 16:17:30,474 - [INFO] - protqc.analyzer - HF2_LC1_hela_270720_01 - Saving json file: C:\Users\pmrotem\workspace\prot-qc\test-runs\100_samples_run1.0\HF2_LC1_hela_270720_01.json
2021-02-08 16:17:31,964 - [INFO] - protqc.analyzer - HF2_LC1_hela_260320_30B_01 - scan number: 4500
2021-02-08 16:17:34,407 - [INFO] - protqc.analyzer - HF2_LC1_hela_100320_30B_01 - scan number: 35500
2021-02-08 16:17:35,114 - [INFO] - protqc.analyzer - HF2_LC1_hela_270720_01 - Finished processing file
2021-02-08 16:17:35,323 - [INFO] - protqc.analyzer - HF2_LC1_hela_290120_01_30B - scan number: 6000
2021-02-08 16:17:39,407 - [INFO] - protqc.analyzer - HF2_LC1_hela_210520_01 - scan number: 6500
2021-02-08 16:17:40,435 - [INFO] - protqc.analyzer - HF2_LC1_hela_021120_01 - scan number: 4500
2021-02-08 16:17:40,856 - [INFO] - protqc.analyzer - HF2_LC1_hela_211020_01 - scan number: 7500
2021-02-08 16:17:41,045 - [INFO] - protqc.analyzer - HF2_LC1_hela_190420_30B_02 - scan number: 6500
2021-02-08 16:17:45,244 - [INFO] - protqc.analyzer - HF2_LC1_hela_260320_30B_01 - scan number: 5000
2021-02-08 16:17:48,413 - [INFO] - protqc.analyzer - HF2_LC1_hela_100320_30B_01 - scan number: 36000
2021-02-08 16:17:49,199 - [INFO] - protqc.analyzer - HF2_LC1_hela_290120_01_30B - scan number: 6500
2021-02-08 16:17:52,672 - [INFO] - protqc.analyzer - HF2_LC1_hela_210520_01 - scan number: 7000
2021-02-08 16:17:53,739 - [INFO] - protqc.analyzer - HF2_LC1_hela_021120_01 - scan number: 5000
2021-02-08 16:17:54,779 - [INFO] - protqc.analyzer - HF2_LC1_hela_211020_01 - scan number: 8000
2021-02-08 16:17:54,926 - [INFO] - protqc.analyzer - HF2_LC1_hela_190420_30B_02 - scan number: 7000
2021-02-08 16:17:59,183 - [INFO] - protqc.analyzer - HF2_LC1_hela_260320_30B_01 - scan number: 5500
2021-02-08 16:18:01,920 - [INFO] - protqc.analyzer - HF2_LC1_hela_100320_30B_01 - scan number: 36500
2021-02-08 16:18:03,539 - [INFO] - protqc.analyzer - HF2_LC1_hela_290120_01_30B - scan number: 7000
2021-02-08 16:18:05,285 - [INFO] - protqc.analyzer - HF2_LC1_hela_210520_01 - scan number: 7500
2021-02-08 16:18:06,507 - [INFO] - protqc.analyzer - HF2_LC1_hela_021120_01 - scan number: 5500
2021-02-08 16:18:07,537 - [INFO] - protqc.analyzer - HF2_LC1_hela_211020_01 - scan number: 8500
2021-02-08 16:18:07,810 - [INFO] - protqc.analyzer - HF2_LC1_hela_190420_30B_02 - scan number: 7500
2021-02-08 16:18:12,148 - [INFO] - protqc.analyzer - HF2_LC1_hela_260320_30B_01 - scan number: 6000
2021-02-08 16:18:16,119 - [INFO] - protqc.analyzer - HF2_LC1_hela_290120_01_30B - scan number: 7500
2021-02-08 16:18:16,704 - [INFO] - protqc.analyzer - HF2_LC1_hela_210520_01 - scan number: 8000
2021-02-08 16:18:18,529 - [INFO] - protqc.analyzer - HF2_LC1_hela_021120_01 - scan number: 6000
2021-02-08 16:18:18,697 - [INFO] - protqc.analyzer - HF2_LC1_hela_100320_30B_01 - scan number: 37000
2021-02-08 16:18:19,663 - [INFO] - protqc.analyzer - HF2_LC1_hela_211020_01 - scan number: 9000
2021-02-08 16:18:19,791 - [INFO] - protqc.analyzer - HF2_LC1_hela_190420_30B_02 - scan number: 8000
2021-02-08 16:18:24,672 - [INFO] - protqc.analyzer - HF2_LC1_hela_260320_30B_01 - scan number: 6500
2021-02-08 16:18:28,770 - [INFO] - protqc.analyzer - HF2_LC1_hela_210520_01 - scan number: 8500
2021-02-08 16:18:29,230 - [INFO] - protqc.analyzer - HF2_LC1_hela_290120_01_30B - scan number: 8000
2021-02-08 16:18:31,386 - [INFO] - protqc.analyzer - HF2_LC1_hela_021120_01 - scan number: 6500
2021-02-08 16:18:31,870 - [INFO] - protqc.analyzer - HF2_LC1_hela_211020_01 - scan number: 9500
2021-02-08 16:18:32,430 - [INFO] - protqc.analyzer - HF2_LC1_hela_190420_30B_02 - scan number: 8500
2021-02-08 16:18:38,870 - [INFO] - protqc.analyzer - HF2_LC1_hela_260320_30B_01 - scan number: 7000
2021-02-08 16:18:39,165 - [INFO] - protqc.analyzer - HF2_LC1_hela_100320_30B_01 - scan number: 37500
2021-02-08 16:18:40,623 - [INFO] - protqc.analyzer - HF2_LC1_hela_210520_01 - scan number: 9000
2021-02-08 16:18:41,828 - [INFO] - protqc.analyzer - HF2_LC1_hela_290120_01_30B - scan number: 8500
2021-02-08 16:18:43,657 - [INFO] - protqc.analyzer - HF2_LC1_hela_021120_01 - scan number: 7000
2021-02-08 16:18:44,265 - [INFO] - protqc.analyzer - HF2_LC1_hela_211020_01 - scan number: 10000
2021-02-08 16:18:44,814 - [INFO] - protqc.analyzer - HF2_LC1_hela_190420_30B_02 - scan number: 9000
2021-02-08 16:18:52,154 - [INFO] - protqc.analyzer - HF2_LC1_hela_260320_30B_01 - scan number: 7500
2021-02-08 16:18:52,948 - [INFO] - protqc.analyzer - HF2_LC1_hela_210520_01 - scan number: 9500
2021-02-08 16:18:54,512 - [INFO] - protqc.analyzer - HF2_LC1_hela_290120_01_30B - scan number: 9000
2021-02-08 16:18:56,089 - [INFO] - protqc.analyzer - HF2_LC1_hela_211020_01 - scan number: 10500
2021-02-08 16:18:56,434 - [INFO] - protqc.analyzer - HF2_LC1_hela_021120_01 - scan number: 7500
2021-02-08 16:18:56,956 - [INFO] - protqc.analyzer - HF2_LC1_hela_190420_30B_02 - scan number: 9500
2021-02-08 16:19:00,386 - [INFO] - protqc.analyzer - HF2_LC1_hela_100320_30B_01 - scan number: 38000
2021-02-08 16:19:06,082 - [INFO] - protqc.analyzer - HF2_LC1_hela_260320_30B_01 - scan number: 8000
2021-02-08 16:19:06,440 - [INFO] - protqc.analyzer - HF2_LC1_hela_210520_01 - scan number: 10000
2021-02-08 16:19:09,471 - [INFO] - protqc.analyzer - HF2_LC1_hela_290120_01_30B - scan number: 9500
2021-02-08 16:19:10,498 - [INFO] - protqc.analyzer - HF2_LC1_hela_120520_01 - Analyzing sample...
2021-02-08 16:19:10,501 - [INFO] - protqc.analyzer - HF2_LC1_hela_120520_01 - Loading file: H:\Proteomics\Projects\RnD\RawBeans\Submission\data\Long_term\HF2_LC1_hela_120520_01.raw
2021-02-08 16:19:10,957 - [INFO] - protqc.analyzer - HF2_LC1_hela_211020_01 - scan number: 11000
2021-02-08 16:19:11,726 - [INFO] - protqc.analyzer - HF2_LC1_hela_021120_01 - scan number: 8000
2021-02-08 16:19:11,882 - [INFO] - protqc.analyzer - HF2_LC1_hela_120520_01 - Initializing components: {'ret_vs_top_n', 'mass_deviation', 'top_n', 'peak_splits', 'charge_dist', 'ms2_counts', 'ms2_intensities', 'inject_vs_ret', 'mz_dist', 'inject_time', 'total_ion_current', 'mz_peaks', 'prec_ratio'}
2021-02-08 16:19:11,883 - [WARNING] - protqc.modules - Missing id folder for sample HF2_LC1_hela_120520_01
2021-02-08 16:19:11,883 - [INFO] - protqc.analyzer - HF2_LC1_hela_120520_01 - Starting to process file...
2021-02-08 16:19:11,884 - [INFO] - protqc.analyzer - HF2_LC1_hela_120520_01 - total number of scans: 38004
2021-02-08 16:19:12,151 - [INFO] - protqc.analyzer - HF2_LC1_hela_190420_30B_02 - scan number: 10000
2021-02-08 16:19:19,995 - [INFO] - protqc.analyzer - HF2_LC1_hela_210520_01 - scan number: 10500
2021-02-08 16:19:20,857 - [INFO] - protqc.analyzer - HF2_LC1_hela_260320_30B_01 - scan number: 8500
2021-02-08 16:19:22,766 - [INFO] - protqc.analyzer - HF2_LC1_hela_290120_01_30B - scan number: 10000
2021-02-08 16:19:23,108 - [INFO] - protqc.analyzer - HF2_LC1_hela_100320_30B_01 - scan number: 38500
2021-02-08 16:19:23,528 - [INFO] - protqc.analyzer - HF2_LC1_hela_120520_01 - scan number: 500
2021-02-08 16:19:23,578 - [INFO] - protqc.analyzer - HF2_LC1_hela_211020_01 - scan number: 11500
2021-02-08 16:19:24,151 - [INFO] - protqc.analyzer - HF2_LC1_hela_021120_01 - scan number: 8500
2021-02-08 16:19:24,658 - [INFO] - protqc.analyzer - HF2_LC1_hela_190420_30B_02 - scan number: 10500
2021-02-08 16:19:31,809 - [INFO] - protqc.analyzer - HF2_LC1_hela_210520_01 - scan number: 11000
2021-02-08 16:19:33,319 - [INFO] - protqc.analyzer - HF2_LC1_hela_260320_30B_01 - scan number: 9000
2021-02-08 16:19:34,044 - [INFO] - protqc.analyzer - HF2_LC1_hela_120520_01 - scan number: 1000
2021-02-08 16:19:34,778 - [INFO] - protqc.analyzer - HF2_LC1_hela_290120_01_30B - scan number: 10500
2021-02-08 16:19:35,235 - [INFO] - protqc.analyzer - HF2_LC1_hela_211020_01 - scan number: 12000
2021-02-08 16:19:35,940 - [INFO] - protqc.analyzer - HF2_LC1_hela_021120_01 - scan number: 9000
2021-02-08 16:19:36,219 - [INFO] - protqc.analyzer - HF2_LC1_hela_190420_30B_02 - scan number: 11000
2021-02-08 16:19:39,344 - [INFO] - protqc.analyzer - HF2_LC1_hela_100320_30B_01 - scan number: 39000
2021-02-08 16:19:42,703 - [INFO] - protqc.analyzer - HF2_LC1_hela_210520_01 - scan number: 11500
2021-02-08 16:19:44,012 - [INFO] - protqc.analyzer - HF2_LC1_hela_120520_01 - scan number: 1500
2021-02-08 16:19:45,315 - [INFO] - protqc.analyzer - HF2_LC1_hela_260320_30B_01 - scan number: 9500
2021-02-08 16:19:45,408 - [INFO] - protqc.analyzer - HF2_LC1_hela_211020_01 - scan number: 12500
2021-02-08 16:19:45,464 - [INFO] - protqc.analyzer - HF2_LC1_hela_290120_01_30B - scan number: 11000
2021-02-08 16:19:46,029 - [INFO] - protqc.analyzer - HF2_LC1_hela_021120_01 - scan number: 9500
2021-02-08 16:19:46,413 - [INFO] - protqc.analyzer - HF2_LC1_hela_190420_30B_02 - scan number: 11500
2021-02-08 16:19:50,436 - [INFO] - protqc.analyzer - HF2_LC1_hela_100320_30B_01 - Saving json file: C:\Users\pmrotem\workspace\prot-qc\test-runs\100_samples_run1.0\HF2_LC1_hela_100320_30B_01.json
2021-02-08 16:19:54,246 - [INFO] - protqc.analyzer - HF2_LC1_hela_210520_01 - scan number: 12000
2021-02-08 16:19:55,401 - [INFO] - protqc.analyzer - HF2_LC1_hela_100320_30B_01 - Finished processing file
2021-02-08 16:19:55,713 - [INFO] - protqc.analyzer - HF2_LC1_hela_120520_01 - scan number: 2000
2021-02-08 16:19:57,461 - [INFO] - protqc.analyzer - HF2_LC1_hela_211020_01 - scan number: 13000
2021-02-08 16:19:57,785 - [INFO] - protqc.analyzer - HF2_LC1_hela_260320_30B_01 - scan number: 10000
2021-02-08 16:19:57,873 - [INFO] - protqc.analyzer - HF2_LC1_hela_021120_01 - scan number: 10000
2021-02-08 16:19:57,879 - [INFO] - protqc.analyzer - HF2_LC1_hela_290120_01_30B - scan number: 11500
2021-02-08 16:19:58,166 - [INFO] - protqc.analyzer - HF2_LC1_hela_190420_30B_02 - scan number: 12000
2021-02-08 16:20:05,584 - [INFO] - protqc.analyzer - HF2_LC1_hela_210520_01 - scan number: 12500
2021-02-08 16:20:07,734 - [INFO] - protqc.analyzer - HF2_LC1_hela_120520_01 - scan number: 2500
2021-02-08 16:20:09,011 - [INFO] - protqc.analyzer - HF2_LC1_hela_211020_01 - scan number: 13500
2021-02-08 16:20:09,498 - [INFO] - protqc.analyzer - HF2_LC1_hela_290120_01_30B - scan number: 12000
2021-02-08 16:20:09,549 - [INFO] - protqc.analyzer - HF2_LC1_hela_021120_01 - scan number: 10500
2021-02-08 16:20:09,662 - [INFO] - protqc.analyzer - HF2_LC1_hela_190420_30B_02 - scan number: 12500
2021-02-08 16:20:09,778 - [INFO] - protqc.analyzer - HF2_LC1_hela_260320_30B_01 - scan number: 10500
2021-02-08 16:20:16,619 - [INFO] - protqc.analyzer - HF2_LC1_hela_210520_01 - scan number: 13000
2021-02-08 16:20:17,880 - [INFO] - protqc.analyzer - HF2_LC1_hela_120520_01 - scan number: 3000
2021-02-08 16:20:20,049 - [INFO] - protqc.analyzer - HF2_LC1_hela_211020_01 - scan number: 14000
2021-02-08 16:20:20,340 - [INFO] - protqc.analyzer - HF2_LC1_hela_021120_01 - scan number: 11000
2021-02-08 16:20:20,791 - [INFO] - protqc.analyzer - HF2_LC1_hela_190420_30B_02 - scan number: 13000
2021-02-08 16:20:21,014 - [INFO] - protqc.analyzer - HF2_LC1_hela_290120_01_30B - scan number: 12500
2021-02-08 16:20:21,431 - [INFO] - protqc.analyzer - HF2_LC1_hela_260320_30B_01 - scan number: 11000
2021-02-08 16:20:29,751 - [INFO] - protqc.analyzer - HF2_LC1_hela_210520_01 - scan number: 13500
2021-02-08 16:20:30,599 - [INFO] - protqc.analyzer - HF2_LC1_hela_120520_01 - scan number: 3500
2021-02-08 16:20:33,183 - [INFO] - protqc.analyzer - HF2_LC1_hela_021120_01 - scan number: 11500
2021-02-08 16:20:33,253 - [INFO] - protqc.analyzer - HF2_LC1_hela_211020_01 - scan number: 14500
2021-02-08 16:20:33,748 - [INFO] - protqc.analyzer - HF2_LC1_hela_190420_30B_02 - scan number: 13500
2021-02-08 16:20:34,327 - [INFO] - protqc.analyzer - HF2_LC1_hela_290120_01_30B - scan number: 13000
2021-02-08 16:20:34,873 - [INFO] - protqc.analyzer - HF2_LC1_hela_260320_30B_01 - scan number: 11500
2021-02-08 16:20:41,137 - [INFO] - protqc.analyzer - HF2_LC1_hela_210520_01 - scan number: 14000
2021-02-08 16:20:41,193 - [INFO] - protqc.analyzer - HF2_LC1_hela_120520_01 - scan number: 4000
2021-02-08 16:20:44,569 - [INFO] - protqc.analyzer - HF2_LC1_hela_021120_01 - scan number: 12000
2021-02-08 16:20:45,055 - [INFO] - protqc.analyzer - HF2_LC1_hela_211020_01 - scan number: 15000
2021-02-08 16:20:45,341 - [INFO] - protqc.analyzer - HF2_LC1_hela_190420_30B_02 - scan number: 14000
2021-02-08 16:20:46,697 - [INFO] - protqc.analyzer - HF2_LC1_hela_290120_01_30B - scan number: 13500
2021-02-08 16:20:47,127 - [INFO] - protqc.analyzer - HF2_LC1_hela_260320_30B_01 - scan number: 12000
2021-02-08 16:20:52,481 - [INFO] - protqc.analyzer - HF2_LC1_hela_120520_01 - scan number: 4500
2021-02-08 16:20:53,436 - [INFO] - protqc.analyzer - HF2_LC1_hela_210520_01 - scan number: 14500
2021-02-08 16:20:56,477 - [INFO] - protqc.analyzer - HF2_LC1_hela_021120_01 - scan number: 12500
2021-02-08 16:20:56,907 - [INFO] - protqc.analyzer - HF2_LC1_hela_190420_30B_02 - scan number: 14500
2021-02-08 16:20:57,504 - [INFO] - protqc.analyzer - HF2_LC1_hela_211020_01 - scan number: 15500
2021-02-08 16:20:58,956 - [INFO] - protqc.analyzer - HF2_LC1_hela_290120_01_30B - scan number: 14000
2021-02-08 16:20:59,322 - [INFO] - protqc.analyzer - HF2_LC1_hela_260320_30B_01 - scan number: 12500
2021-02-08 16:21:04,483 - [INFO] - protqc.analyzer - HF2_LC1_hela_120520_01 - scan number: 5000
2021-02-08 16:21:05,812 - [INFO] - protqc.analyzer - HF2_LC1_hela_210520_01 - scan number: 15000
2021-02-08 16:21:09,054 - [INFO] - protqc.analyzer - HF2_LC1_hela_021120_01 - scan number: 13000
2021-02-08 16:21:09,115 - [INFO] - protqc.analyzer - HF2_LC1_hela_190420_30B_02 - scan number: 15000
2021-02-08 16:21:09,809 - [INFO] - protqc.analyzer - HF2_LC1_hela_211020_01 - scan number: 16000
2021-02-08 16:21:11,530 - [INFO] - protqc.analyzer - HF2_LC1_hela_290120_01_30B - scan number: 14500
2021-02-08 16:21:12,262 - [INFO] - protqc.analyzer - HF2_LC1_hela_260320_30B_01 - scan number: 13000
2021-02-08 16:21:16,550 - [INFO] - protqc.analyzer - HF2_LC1_hela_120520_01 - scan number: 5500
2021-02-08 16:21:18,815 - [INFO] - protqc.analyzer - HF2_LC1_hela_210520_01 - scan number: 15500
2021-02-08 16:21:22,084 - [INFO] - protqc.analyzer - HF2_LC1_hela_021120_01 - scan number: 13500
2021-02-08 16:21:22,288 - [INFO] - protqc.analyzer - HF2_LC1_hela_190420_30B_02 - scan number: 15500
2021-02-08 16:21:23,205 - [INFO] - protqc.analyzer - HF2_LC1_hela_211020_01 - scan number: 16500
2021-02-08 16:21:25,275 - [INFO] - protqc.analyzer - HF2_LC1_hela_290120_01_30B - scan number: 15000
2021-02-08 16:21:25,691 - [INFO] - protqc.analyzer - HF2_LC1_hela_260320_30B_01 - scan number: 13500
2021-02-08 16:21:28,599 - [INFO] - protqc.analyzer - HF2_LC1_hela_090220_30B_01 - Analyzing sample...
2021-02-08 16:21:28,602 - [INFO] - protqc.analyzer - HF2_LC1_hela_090220_30B_01 - Loading file: H:\Proteomics\Projects\RnD\RawBeans\Submission\data\Long_term\HF2_LC1_hela_090220_30B_01.raw
2021-02-08 16:21:28,989 - [INFO] - protqc.analyzer - HF2_LC1_hela_120520_01 - scan number: 6000
2021-02-08 16:21:29,948 - [INFO] - protqc.analyzer - HF2_LC1_hela_090220_30B_01 - Initializing components: {'mz_dist', 'top_n', 'prec_ratio', 'total_ion_current', 'ms2_intensities', 'inject_time', 'inject_vs_ret', 'ret_vs_top_n', 'charge_dist', 'mass_deviation', 'peak_splits', 'mz_peaks', 'ms2_counts'}
2021-02-08 16:21:29,951 - [WARNING] - protqc.modules - Missing id folder for sample HF2_LC1_hela_090220_30B_01
2021-02-08 16:21:29,952 - [INFO] - protqc.analyzer - HF2_LC1_hela_090220_30B_01 - Starting to process file...
2021-02-08 16:21:29,952 - [INFO] - protqc.analyzer - HF2_LC1_hela_090220_30B_01 - total number of scans: 39581
2021-02-08 16:21:31,080 - [INFO] - protqc.analyzer - HF2_LC1_hela_210520_01 - scan number: 16000
2021-02-08 16:21:33,979 - [INFO] - protqc.analyzer - HF2_LC1_hela_021120_01 - scan number: 14000
2021-02-08 16:21:34,193 - [INFO] - protqc.analyzer - HF2_LC1_hela_190420_30B_02 - scan number: 16000
2021-02-08 16:21:36,760 - [INFO] - protqc.analyzer - HF2_LC1_hela_211020_01 - scan number: 17000
2021-02-08 16:21:37,175 - [INFO] - protqc.analyzer - HF2_LC1_hela_290120_01_30B - scan number: 15500
2021-02-08 16:21:37,362 - [INFO] - protqc.analyzer - HF2_LC1_hela_260320_30B_01 - scan number: 14000
2021-02-08 16:21:39,127 - [INFO] - protqc.analyzer - HF2_LC1_hela_120520_01 - scan number: 6500
2021-02-08 16:21:40,110 - [INFO] - protqc.analyzer - HF2_LC1_hela_090220_30B_01 - scan number: 500
2021-02-08 16:21:41,074 - [INFO] - protqc.analyzer - HF2_LC1_hela_210520_01 - scan number: 16500
2021-02-08 16:21:44,155 - [INFO] - protqc.analyzer - HF2_LC1_hela_021120_01 - scan number: 14500
2021-02-08 16:21:44,397 - [INFO] - protqc.analyzer - HF2_LC1_hela_190420_30B_02 - scan number: 16500
2021-02-08 16:21:48,954 - [INFO] - protqc.analyzer - HF2_LC1_hela_290120_01_30B - scan number: 16000
2021-02-08 16:21:48,984 - [INFO] - protqc.analyzer - HF2_LC1_hela_260320_30B_01 - scan number: 14500
2021-02-08 16:21:49,878 - [INFO] - protqc.analyzer - HF2_LC1_hela_211020_01 - scan number: 17500
2021-02-08 16:21:50,866 - [INFO] - protqc.analyzer - HF2_LC1_hela_090220_30B_01 - scan number: 1000
2021-02-08 16:21:50,943 - [INFO] - protqc.analyzer - HF2_LC1_hela_120520_01 - scan number: 7000
2021-02-08 16:21:52,517 - [INFO] - protqc.analyzer - HF2_LC1_hela_210520_01 - scan number: 17000
2021-02-08 16:21:56,041 - [INFO] - protqc.analyzer - HF2_LC1_hela_190420_30B_02 - scan number: 17000
2021-02-08 16:21:56,211 - [INFO] - protqc.analyzer - HF2_LC1_hela_021120_01 - scan number: 15000
2021-02-08 16:22:01,251 - [INFO] - protqc.analyzer - HF2_LC1_hela_290120_01_30B - scan number: 16500
2021-02-08 16:22:01,331 - [INFO] - protqc.analyzer - HF2_LC1_hela_260320_30B_01 - scan number: 15000
2021-02-08 16:22:02,519 - [INFO] - protqc.analyzer - HF2_LC1_hela_090220_30B_01 - scan number: 1500
2021-02-08 16:22:03,037 - [INFO] - protqc.analyzer - HF2_LC1_hela_120520_01 - scan number: 7500
2021-02-08 16:22:04,234 - [INFO] - protqc.analyzer - HF2_LC1_hela_211020_01 - scan number: 18000
2021-02-08 16:22:05,769 - [INFO] - protqc.analyzer - HF2_LC1_hela_210520_01 - scan number: 17500
2021-02-08 16:22:08,436 - [INFO] - protqc.analyzer - HF2_LC1_hela_190420_30B_02 - scan number: 17500
2021-02-08 16:22:08,561 - [INFO] - protqc.analyzer - HF2_LC1_hela_021120_01 - scan number: 15500
2021-02-08 16:22:14,277 - [INFO] - protqc.analyzer - HF2_LC1_hela_290120_01_30B - scan number: 17000
2021-02-08 16:22:14,342 - [INFO] - protqc.analyzer - HF2_LC1_hela_260320_30B_01 - scan number: 15500
2021-02-08 16:22:15,528 - [INFO] - protqc.analyzer - HF2_LC1_hela_120520_01 - scan number: 8000
2021-02-08 16:22:16,603 - [INFO] - protqc.analyzer - HF2_LC1_hela_090220_30B_01 - scan number: 2000
2021-02-08 16:22:18,785 - [INFO] - protqc.analyzer - HF2_LC1_hela_211020_01 - scan number: 18500
2021-02-08 16:22:19,948 - [INFO] - protqc.analyzer - HF2_LC1_hela_210520_01 - scan number: 18000
2021-02-08 16:22:20,545 - [INFO] - protqc.analyzer - HF2_LC1_hela_021120_01 - scan number: 16000
2021-02-08 16:22:21,919 - [INFO] - protqc.analyzer - HF2_LC1_hela_190420_30B_02 - scan number: 18000
2021-02-08 16:22:26,537 - [INFO] - protqc.analyzer - HF2_LC1_hela_290120_01_30B - scan number: 17500
2021-02-08 16:22:26,836 - [INFO] - protqc.analyzer - HF2_LC1_hela_260320_30B_01 - scan number: 16000
2021-02-08 16:22:26,979 - [INFO] - protqc.analyzer - HF2_LC1_hela_120520_01 - scan number: 8500
2021-02-08 16:22:27,500 - [INFO] - protqc.analyzer - HF2_LC1_hela_090220_30B_01 - scan number: 2500
2021-02-08 16:22:31,692 - [INFO] - protqc.analyzer - HF2_LC1_hela_021120_01 - scan number: 16500
2021-02-08 16:22:31,941 - [INFO] - protqc.analyzer - HF2_LC1_hela_211020_01 - scan number: 19000
2021-02-08 16:22:32,869 - [INFO] - protqc.analyzer - HF2_LC1_hela_210520_01 - scan number: 18500
2021-02-08 16:22:34,383 - [INFO] - protqc.analyzer - HF2_LC1_hela_190420_30B_02 - scan number: 18500
2021-02-08 16:22:35,518 - [INFO] - protqc.analyzer - HF2_LC1_hela_090220_30B_01 - scan number: 3000
2021-02-08 16:22:37,077 - [INFO] - protqc.analyzer - HF2_LC1_hela_120520_01 - scan number: 9000
2021-02-08 16:22:37,565 - [INFO] - protqc.analyzer - HF2_LC1_hela_260320_30B_01 - scan number: 16500
2021-02-08 16:22:39,555 - [INFO] - protqc.analyzer - HF2_LC1_hela_290120_01_30B - scan number: 18000
2021-02-08 16:22:43,586 - [INFO] - protqc.analyzer - HF2_LC1_hela_021120_01 - scan number: 17000
2021-02-08 16:22:44,944 - [INFO] - protqc.analyzer - HF2_LC1_hela_090220_30B_01 - scan number: 3500
2021-02-08 16:22:45,032 - [INFO] - protqc.analyzer - HF2_LC1_hela_211020_01 - scan number: 19500
2021-02-08 16:22:45,459 - [INFO] - protqc.analyzer - HF2_LC1_hela_210520_01 - scan number: 19000
2021-02-08 16:22:46,897 - [INFO] - protqc.analyzer - HF2_LC1_hela_190420_30B_02 - scan number: 19000
2021-02-08 16:22:47,846 - [INFO] - protqc.analyzer - HF2_LC1_hela_120520_01 - scan number: 9500
2021-02-08 16:22:48,941 - [INFO] - protqc.analyzer - HF2_LC1_hela_260320_30B_01 - scan number: 17000
2021-02-08 16:22:53,362 - [INFO] - protqc.analyzer - HF2_LC1_hela_290120_01_30B - scan number: 18500
2021-02-08 16:22:54,473 - [INFO] - protqc.analyzer - HF2_LC1_hela_090220_30B_01 - scan number: 4000
2021-02-08 16:22:56,457 - [INFO] - protqc.analyzer - HF2_LC1_hela_021120_01 - scan number: 17500
2021-02-08 16:22:58,280 - [INFO] - protqc.analyzer - HF2_LC1_hela_211020_01 - scan number: 20000
2021-02-08 16:22:58,366 - [INFO] - protqc.analyzer - HF2_LC1_hela_210520_01 - scan number: 19500
2021-02-08 16:22:58,901 - [INFO] - protqc.analyzer - HF2_LC1_hela_120520_01 - scan number: 10000
2021-02-08 16:22:59,367 - [INFO] - protqc.analyzer - HF2_LC1_hela_190420_30B_02 - scan number: 19500
2021-02-08 16:23:03,203 - [INFO] - protqc.analyzer - HF2_LC1_hela_260320_30B_01 - scan number: 17500
2021-02-08 16:23:04,954 - [INFO] - protqc.analyzer - HF2_LC1_hela_090220_30B_01 - scan number: 4500
2021-02-08 16:23:07,905 - [INFO] - protqc.analyzer - HF2_LC1_hela_290120_01_30B - scan number: 19000
2021-02-08 16:23:09,805 - [INFO] - protqc.analyzer - HF2_LC1_hela_021120_01 - scan number: 18000
2021-02-08 16:23:10,441 - [INFO] - protqc.analyzer - HF2_LC1_hela_120520_01 - scan number: 10500
2021-02-08 16:23:11,472 - [INFO] - protqc.analyzer - HF2_LC1_hela_210520_01 - scan number: 20000
2021-02-08 16:23:11,954 - [INFO] - protqc.analyzer - HF2_LC1_hela_211020_01 - scan number: 20500
2021-02-08 16:23:12,449 - [INFO] - protqc.analyzer - HF2_LC1_hela_190420_30B_02 - scan number: 20000
2021-02-08 16:23:15,799 - [INFO] - protqc.analyzer - HF2_LC1_hela_090220_30B_01 - scan number: 5000
2021-02-08 16:23:17,759 - [INFO] - protqc.analyzer - HF2_LC1_hela_260320_30B_01 - scan number: 18000
2021-02-08 16:23:20,864 - [INFO] - protqc.analyzer - HF2_LC1_hela_120520_01 - scan number: 11000
2021-02-08 16:23:22,224 - [INFO] - protqc.analyzer - HF2_LC1_hela_290120_01_30B - scan number: 19500
2021-02-08 16:23:22,803 - [INFO] - protqc.analyzer - HF2_LC1_hela_021120_01 - scan number: 18500
2021-02-08 16:23:23,073 - [INFO] - protqc.analyzer - HF2_LC1_hela_211020_01 - scan number: 21000
2021-02-08 16:23:24,159 - [INFO] - protqc.analyzer - HF2_LC1_hela_210520_01 - scan number: 20500
2021-02-08 16:23:24,447 - [INFO] - protqc.analyzer - HF2_LC1_hela_190420_30B_02 - scan number: 20500
2021-02-08 16:23:26,256 - [INFO] - protqc.analyzer - HF2_LC1_hela_090220_30B_01 - scan number: 5500
2021-02-08 16:23:31,652 - [INFO] - protqc.analyzer - HF2_LC1_hela_120520_01 - scan number: 11500
2021-02-08 16:23:31,675 - [INFO] - protqc.analyzer - HF2_LC1_hela_260320_30B_01 - scan number: 18500
2021-02-08 16:23:34,362 - [INFO] - protqc.analyzer - HF2_LC1_hela_211020_01 - scan number: 21500
2021-02-08 16:23:35,732 - [INFO] - protqc.analyzer - HF2_LC1_hela_021120_01 - scan number: 19000
2021-02-08 16:23:36,771 - [INFO] - protqc.analyzer - HF2_LC1_hela_290120_01_30B - scan number: 20000
2021-02-08 16:23:37,206 - [INFO] - protqc.analyzer - HF2_LC1_hela_210520_01 - scan number: 21000
2021-02-08 16:23:37,493 - [INFO] - protqc.analyzer - HF2_LC1_hela_190420_30B_02 - scan number: 21000
2021-02-08 16:23:37,878 - [INFO] - protqc.analyzer - HF2_LC1_hela_090220_30B_01 - scan number: 6000
2021-02-08 16:23:42,821 - [INFO] - protqc.analyzer - HF2_LC1_hela_120520_01 - scan number: 12000
2021-02-08 16:23:45,917 - [INFO] - protqc.analyzer - HF2_LC1_hela_211020_01 - scan number: 22000
2021-02-08 16:23:46,231 - [INFO] - protqc.analyzer - HF2_LC1_hela_260320_30B_01 - scan number: 19000
2021-02-08 16:23:49,633 - [INFO] - protqc.analyzer - HF2_LC1_hela_021120_01 - scan number: 19500
2021-02-08 16:23:49,811 - [INFO] - protqc.analyzer - HF2_LC1_hela_090220_30B_01 - scan number: 6500
2021-02-08 16:23:49,962 - [INFO] - protqc.analyzer - HF2_LC1_hela_210520_01 - scan number: 21500
2021-02-08 16:23:51,032 - [INFO] - protqc.analyzer - HF2_LC1_hela_190420_30B_02 - scan number: 21500
2021-02-08 16:23:51,681 - [INFO] - protqc.analyzer - HF2_LC1_hela_290120_01_30B - scan number: 20500
2021-02-08 16:23:53,863 - [INFO] - protqc.analyzer - HF2_LC1_hela_120520_01 - scan number: 12500
2021-02-08 16:23:57,562 - [INFO] - protqc.analyzer - HF2_LC1_hela_211020_01 - scan number: 22500
2021-02-08 16:24:00,828 - [INFO] - protqc.analyzer - HF2_LC1_hela_260320_30B_01 - scan number: 19500
2021-02-08 16:24:01,410 - [INFO] - protqc.analyzer - HF2_LC1_hela_210520_01 - scan number: 22000
2021-02-08 16:24:01,998 - [INFO] - protqc.analyzer - HF2_LC1_hela_090220_30B_01 - scan number: 7000
2021-02-08 16:24:02,640 - [INFO] - protqc.analyzer - HF2_LC1_hela_190420_30B_02 - scan number: 22000
2021-02-08 16:24:03,339 - [INFO] - protqc.analyzer - HF2_LC1_hela_021120_01 - scan number: 20000
2021-02-08 16:24:05,390 - [INFO] - protqc.analyzer - HF2_LC1_hela_120520_01 - scan number: 13000
2021-02-08 16:24:06,677 - [INFO] - protqc.analyzer - HF2_LC1_hela_290120_01_30B - scan number: 21000
2021-02-08 16:24:09,875 - [INFO] - protqc.analyzer - HF2_LC1_hela_211020_01 - scan number: 23000
2021-02-08 16:24:13,561 - [INFO] - protqc.analyzer - HF2_LC1_hela_210520_01 - scan number: 22500
2021-02-08 16:24:14,435 - [INFO] - protqc.analyzer - HF2_LC1_hela_090220_30B_01 - scan number: 7500
2021-02-08 16:24:14,657 - [INFO] - protqc.analyzer - HF2_LC1_hela_190420_30B_02 - scan number: 22500
2021-02-08 16:24:16,254 - [INFO] - protqc.analyzer - HF2_LC1_hela_260320_30B_01 - scan number: 20000
2021-02-08 16:24:17,624 - [INFO] - protqc.analyzer - HF2_LC1_hela_120520_01 - scan number: 13500
2021-02-08 16:24:17,817 - [INFO] - protqc.analyzer - HF2_LC1_hela_021120_01 - scan number: 20500
2021-02-08 16:24:22,120 - [INFO] - protqc.analyzer - HF2_LC1_hela_211020_01 - scan number: 23500
2021-02-08 16:24:22,616 - [INFO] - protqc.analyzer - HF2_LC1_hela_290120_01_30B - scan number: 21500
2021-02-08 16:24:25,765 - [INFO] - protqc.analyzer - HF2_LC1_hela_210520_01 - scan number: 23000
2021-02-08 16:24:26,964 - [INFO] - protqc.analyzer - HF2_LC1_hela_090220_30B_01 - scan number: 8000
2021-02-08 16:24:27,247 - [INFO] - protqc.analyzer - HF2_LC1_hela_190420_30B_02 - scan number: 23000
2021-02-08 16:24:29,736 - [INFO] - protqc.analyzer - HF2_LC1_hela_120520_01 - scan number: 14000
2021-02-08 16:24:30,986 - [INFO] - protqc.analyzer - HF2_LC1_hela_021120_01 - scan number: 21000
2021-02-08 16:24:31,921 - [INFO] - protqc.analyzer - HF2_LC1_hela_260320_30B_01 - scan number: 20500
2021-02-08 16:24:34,438 - [INFO] - protqc.analyzer - HF2_LC1_hela_211020_01 - scan number: 24000
2021-02-08 16:24:35,975 - [INFO] - protqc.analyzer - HF2_LC1_hela_290120_01_30B - scan number: 22000
2021-02-08 16:24:37,382 - [INFO] - protqc.analyzer - HF2_LC1_hela_210520_01 - scan number: 23500
2021-02-08 16:24:38,611 - [INFO] - protqc.analyzer - HF2_LC1_hela_190420_30B_02 - scan number: 23500
2021-02-08 16:24:38,755 - [INFO] - protqc.analyzer - HF2_LC1_hela_090220_30B_01 - scan number: 8500
2021-02-08 16:24:41,225 - [INFO] - protqc.analyzer - HF2_LC1_hela_120520_01 - scan number: 14500
2021-02-08 16:24:42,753 - [INFO] - protqc.analyzer - HF2_LC1_hela_021120_01 - scan number: 21500
2021-02-08 16:24:46,124 - [INFO] - protqc.analyzer - HF2_LC1_hela_211020_01 - scan number: 24500
2021-02-08 16:24:47,195 - [INFO] - protqc.analyzer - HF2_LC1_hela_260320_30B_01 - scan number: 21000
2021-02-08 16:24:49,041 - [INFO] - protqc.analyzer - HF2_LC1_hela_290120_01_30B - scan number: 22500
2021-02-08 16:24:49,924 - [INFO] - protqc.analyzer - HF2_LC1_hela_210520_01 - scan number: 24000
2021-02-08 16:24:50,796 - [INFO] - protqc.analyzer - HF2_LC1_hela_090220_30B_01 - scan number: 9000
2021-02-08 16:24:50,853 - [INFO] - protqc.analyzer - HF2_LC1_hela_190420_30B_02 - scan number: 24000
2021-02-08 16:24:52,955 - [INFO] - protqc.analyzer - HF2_LC1_hela_120520_01 - scan number: 15000
2021-02-08 16:24:54,969 - [INFO] - protqc.analyzer - HF2_LC1_hela_021120_01 - scan number: 22000
2021-02-08 16:24:58,039 - [INFO] - protqc.analyzer - HF2_LC1_hela_211020_01 - scan number: 25000
2021-02-08 16:24:59,786 - [INFO] - protqc.analyzer - HF2_LC1_hela_260320_30B_01 - scan number: 21500
2021-02-08 16:25:01,483 - [INFO] - protqc.analyzer - HF2_LC1_hela_290120_01_30B - scan number: 23000
2021-02-08 16:25:01,621 - [INFO] - protqc.analyzer - HF2_LC1_hela_210520_01 - scan number: 24500
2021-02-08 16:25:02,575 - [INFO] - protqc.analyzer - HF2_LC1_hela_190420_30B_02 - scan number: 24500
2021-02-08 16:25:03,013 - [INFO] - protqc.analyzer - HF2_LC1_hela_090220_30B_01 - scan number: 9500
2021-02-08 16:25:04,680 - [INFO] - protqc.analyzer - HF2_LC1_hela_120520_01 - scan number: 15500
2021-02-08 16:25:06,937 - [INFO] - protqc.analyzer - HF2_LC1_hela_021120_01 - scan number: 22500
2021-02-08 16:25:09,925 - [INFO] - protqc.analyzer - HF2_LC1_hela_211020_01 - scan number: 25500
2021-02-08 16:25:12,064 - [INFO] - protqc.analyzer - HF2_LC1_hela_260320_30B_01 - scan number: 22000
2021-02-08 16:25:13,306 - [INFO] - protqc.analyzer - HF2_LC1_hela_210520_01 - scan number: 25000
2021-02-08 16:25:13,626 - [INFO] - protqc.analyzer - HF2_LC1_hela_290120_01_30B - scan number: 23500
2021-02-08 16:25:13,805 - [INFO] - protqc.analyzer - HF2_LC1_hela_190420_30B_02 - scan number: 25000
2021-02-08 16:25:14,936 - [INFO] - protqc.analyzer - HF2_LC1_hela_090220_30B_01 - scan number: 10000
2021-02-08 16:25:16,170 - [INFO] - protqc.analyzer - HF2_LC1_hela_120520_01 - scan number: 16000
2021-02-08 16:25:18,408 - [INFO] - protqc.analyzer - HF2_LC1_hela_021120_01 - scan number: 23000
2021-02-08 16:25:21,472 - [INFO] - protqc.analyzer - HF2_LC1_hela_211020_01 - scan number: 26000
2021-02-08 16:25:24,425 - [INFO] - protqc.analyzer - HF2_LC1_hela_260320_30B_01 - scan number: 22500
2021-02-08 16:25:25,031 - [INFO] - protqc.analyzer - HF2_LC1_hela_210520_01 - scan number: 25500
2021-02-08 16:25:25,685 - [INFO] - protqc.analyzer - HF2_LC1_hela_190420_30B_02 - scan number: 25500
2021-02-08 16:25:26,067 - [INFO] - protqc.analyzer - HF2_LC1_hela_290120_01_30B - scan number: 24000
2021-02-08 16:25:26,859 - [INFO] - protqc.analyzer - HF2_LC1_hela_090220_30B_01 - scan number: 10500
2021-02-08 16:25:28,140 - [INFO] - protqc.analyzer - HF2_LC1_hela_120520_01 - scan number: 16500
2021-02-08 16:25:30,505 - [INFO] - protqc.analyzer - HF2_LC1_hela_021120_01 - scan number: 23500
2021-02-08 16:25:33,234 - [INFO] - protqc.analyzer - HF2_LC1_hela_211020_01 - scan number: 26500
2021-02-08 16:25:37,451 - [INFO] - protqc.analyzer - HF2_LC1_hela_260320_30B_01 - scan number: 23000
2021-02-08 16:25:37,688 - [INFO] - protqc.analyzer - HF2_LC1_hela_210520_01 - scan number: 26000
2021-02-08 16:25:38,171 - [INFO] - protqc.analyzer - HF2_LC1_hela_190420_30B_02 - scan number: 26000
2021-02-08 16:25:38,774 - [INFO] - protqc.analyzer - HF2_LC1_hela_290120_01_30B - scan number: 24500
2021-02-08 16:25:39,420 - [INFO] - protqc.analyzer - HF2_LC1_hela_090220_30B_01 - scan number: 11000
2021-02-08 16:25:40,047 - [INFO] - protqc.analyzer - HF2_LC1_hela_120520_01 - scan number: 17000
2021-02-08 16:25:43,151 - [INFO] - protqc.analyzer - HF2_LC1_hela_021120_01 - scan number: 24000
2021-02-08 16:25:44,912 - [INFO] - protqc.analyzer - HF2_LC1_hela_211020_01 - scan number: 27000
2021-02-08 16:25:49,036 - [INFO] - protqc.analyzer - HF2_LC1_hela_210520_01 - scan number: 26500
2021-02-08 16:25:49,411 - [INFO] - protqc.analyzer - HF2_LC1_hela_190420_30B_02 - scan number: 26500
2021-02-08 16:25:49,692 - [INFO] - protqc.analyzer - HF2_LC1_hela_260320_30B_01 - scan number: 23500
2021-02-08 16:25:51,176 - [INFO] - protqc.analyzer - HF2_LC1_hela_090220_30B_01 - scan number: 11500
2021-02-08 16:25:51,205 - [INFO] - protqc.analyzer - HF2_LC1_hela_290120_01_30B - scan number: 25000
2021-02-08 16:25:53,167 - [INFO] - protqc.analyzer - HF2_LC1_hela_120520_01 - scan number: 17500
2021-02-08 16:25:54,511 - [INFO] - protqc.analyzer - HF2_LC1_hela_021120_01 - scan number: 24500
2021-02-08 16:25:56,402 - [INFO] - protqc.analyzer - HF2_LC1_hela_211020_01 - scan number: 27500
2021-02-08 16:26:01,449 - [INFO] - protqc.analyzer - HF2_LC1_hela_190420_30B_02 - scan number: 27000
2021-02-08 16:26:01,491 - [INFO] - protqc.analyzer - HF2_LC1_hela_210520_01 - scan number: 27000
2021-02-08 16:26:02,548 - [INFO] - protqc.analyzer - HF2_LC1_hela_260320_30B_01 - scan number: 24000
2021-02-08 16:26:04,050 - [INFO] - protqc.analyzer - HF2_LC1_hela_090220_30B_01 - scan number: 12000
2021-02-08 16:26:04,549 - [INFO] - protqc.analyzer - HF2_LC1_hela_290120_01_30B - scan number: 25500
2021-02-08 16:26:07,551 - [INFO] - protqc.analyzer - HF2_LC1_hela_021120_01 - scan number: 25000
2021-02-08 16:26:07,954 - [INFO] - protqc.analyzer - HF2_LC1_hela_120520_01 - scan number: 18000
2021-02-08 16:26:08,699 - [INFO] - protqc.analyzer - HF2_LC1_hela_211020_01 - scan number: 28000
2021-02-08 16:26:13,115 - [INFO] - protqc.analyzer - HF2_LC1_hela_190420_30B_02 - scan number: 27500
2021-02-08 16:26:13,339 - [INFO] - protqc.analyzer - HF2_LC1_hela_210520_01 - scan number: 27500
2021-02-08 16:26:14,685 - [INFO] - protqc.analyzer - HF2_LC1_hela_260320_30B_01 - scan number: 24500
2021-02-08 16:26:15,971 - [INFO] - protqc.analyzer - HF2_LC1_hela_090220_30B_01 - scan number: 12500
2021-02-08 16:26:16,576 - [INFO] - protqc.analyzer - HF2_LC1_hela_290120_01_30B - scan number: 26000
2021-02-08 16:26:19,223 - [INFO] - protqc.analyzer - HF2_LC1_hela_021120_01 - scan number: 25500
2021-02-08 16:26:19,714 - [INFO] - protqc.analyzer - HF2_LC1_hela_211020_01 - scan number: 28500
2021-02-08 16:26:21,064 - [INFO] - protqc.analyzer - HF2_LC1_hela_120520_01 - scan number: 18500
2021-02-08 16:26:23,871 - [INFO] - protqc.analyzer - HF2_LC1_hela_190420_30B_02 - scan number: 28000
2021-02-08 16:26:24,436 - [INFO] - protqc.analyzer - HF2_LC1_hela_210520_01 - scan number: 28000
2021-02-08 16:26:26,472 - [INFO] - protqc.analyzer - HF2_LC1_hela_260320_30B_01 - scan number: 25000
2021-02-08 16:26:27,665 - [INFO] - protqc.analyzer - HF2_LC1_hela_090220_30B_01 - scan number: 13000
2021-02-08 16:26:28,760 - [INFO] - protqc.analyzer - HF2_LC1_hela_290120_01_30B - scan number: 26500
2021-02-08 16:26:30,238 - [INFO] - protqc.analyzer - HF2_LC1_hela_021120_01 - scan number: 26000
2021-02-08 16:26:30,541 - [INFO] - protqc.analyzer - HF2_LC1_hela_211020_01 - scan number: 29000
2021-02-08 16:26:34,166 - [INFO] - protqc.analyzer - HF2_LC1_hela_120520_01 - scan number: 19000
2021-02-08 16:26:34,952 - [INFO] - protqc.analyzer - HF2_LC1_hela_190420_30B_02 - scan number: 28500
2021-02-08 16:26:35,839 - [INFO] - protqc.analyzer - HF2_LC1_hela_210520_01 - scan number: 28500
2021-02-08 16:26:38,136 - [INFO] - protqc.analyzer - HF2_LC1_hela_260320_30B_01 - scan number: 25500
2021-02-08 16:26:39,278 - [INFO] - protqc.analyzer - HF2_LC1_hela_090220_30B_01 - scan number: 13500
2021-02-08 16:26:40,892 - [INFO] - protqc.analyzer - HF2_LC1_hela_290120_01_30B - scan number: 27000
2021-02-08 16:26:41,558 - [INFO] - protqc.analyzer - HF2_LC1_hela_211020_01 - scan number: 29500
2021-02-08 16:26:41,855 - [INFO] - protqc.analyzer - HF2_LC1_hela_021120_01 - scan number: 26500
2021-02-08 16:26:45,917 - [INFO] - protqc.analyzer - HF2_LC1_hela_190420_30B_02 - scan number: 29000
2021-02-08 16:26:47,321 - [INFO] - protqc.analyzer - HF2_LC1_hela_120520_01 - scan number: 19500
2021-02-08 16:26:47,385 - [INFO] - protqc.analyzer - HF2_LC1_hela_210520_01 - scan number: 29000
2021-02-08 16:26:50,393 - [INFO] - protqc.analyzer - HF2_LC1_hela_260320_30B_01 - scan number: 26000
2021-02-08 16:26:51,037 - [INFO] - protqc.analyzer - HF2_LC1_hela_090220_30B_01 - scan number: 14000
2021-02-08 16:26:52,480 - [INFO] - protqc.analyzer - HF2_LC1_hela_211020_01 - scan number: 30000
2021-02-08 16:26:53,250 - [INFO] - protqc.analyzer - HF2_LC1_hela_290120_01_30B - scan number: 27500
2021-02-08 16:26:53,382 - [INFO] - protqc.analyzer - HF2_LC1_hela_021120_01 - scan number: 27000
2021-02-08 16:26:56,844 - [INFO] - protqc.analyzer - HF2_LC1_hela_190420_30B_02 - scan number: 29500
2021-02-08 16:26:58,578 - [INFO] - protqc.analyzer - HF2_LC1_hela_210520_01 - scan number: 29500
2021-02-08 16:27:00,449 - [INFO] - protqc.analyzer - HF2_LC1_hela_120520_01 - scan number: 20000
2021-02-08 16:27:01,857 - [INFO] - protqc.analyzer - HF2_LC1_hela_260320_30B_01 - scan number: 26500
2021-02-08 16:27:02,591 - [INFO] - protqc.analyzer - HF2_LC1_hela_090220_30B_01 - scan number: 14500
2021-02-08 16:27:03,052 - [INFO] - protqc.analyzer - HF2_LC1_hela_211020_01 - scan number: 30500
2021-02-08 16:27:03,719 - [INFO] - protqc.analyzer - HF2_LC1_hela_021120_01 - scan number: 27500
2021-02-08 16:27:04,844 - [INFO] - protqc.analyzer - HF2_LC1_hela_290120_01_30B - scan number: 28000
2021-02-08 16:27:07,671 - [INFO] - protqc.analyzer - HF2_LC1_hela_190420_30B_02 - scan number: 30000
2021-02-08 16:27:09,569 - [INFO] - protqc.analyzer - HF2_LC1_hela_210520_01 - scan number: 30000
2021-02-08 16:27:13,190 - [INFO] - protqc.analyzer - HF2_LC1_hela_120520_01 - scan number: 20500
2021-02-08 16:27:13,635 - [INFO] - protqc.analyzer - HF2_LC1_hela_211020_01 - scan number: 31000
2021-02-08 16:27:13,734 - [INFO] - protqc.analyzer - HF2_LC1_hela_260320_30B_01 - scan number: 27000
2021-02-08 16:27:14,431 - [INFO] - protqc.analyzer - HF2_LC1_hela_090220_30B_01 - scan number: 15000
2021-02-08 16:27:14,705 - [INFO] - protqc.analyzer - HF2_LC1_hela_021120_01 - scan number: 28000
2021-02-08 16:27:16,752 - [INFO] - protqc.analyzer - HF2_LC1_hela_290120_01_30B - scan number: 28500
2021-02-08 16:27:18,522 - [INFO] - protqc.analyzer - HF2_LC1_hela_190420_30B_02 - scan number: 30500
2021-02-08 16:27:20,407 - [INFO] - protqc.analyzer - HF2_LC1_hela_210520_01 - scan number: 30500
2021-02-08 16:27:24,288 - [INFO] - protqc.analyzer - HF2_LC1_hela_211020_01 - scan number: 31500
2021-02-08 16:27:25,303 - [INFO] - protqc.analyzer - HF2_LC1_hela_260320_30B_01 - scan number: 27500
2021-02-08 16:27:25,860 - [INFO] - protqc.analyzer - HF2_LC1_hela_021120_01 - scan number: 28500
2021-02-08 16:27:26,112 - [INFO] - protqc.analyzer - HF2_LC1_hela_090220_30B_01 - scan number: 15500
2021-02-08 16:27:26,643 - [INFO] - protqc.analyzer - HF2_LC1_hela_120520_01 - scan number: 21000
2021-02-08 16:27:28,112 - [INFO] - protqc.analyzer - HF2_LC1_hela_290120_01_30B - scan number: 29000
2021-02-08 16:27:29,211 - [INFO] - protqc.analyzer - HF2_LC1_hela_190420_30B_02 - scan number: 31000
2021-02-08 16:27:31,133 - [INFO] - protqc.analyzer - HF2_LC1_hela_210520_01 - scan number: 31000
2021-02-08 16:27:35,039 - [INFO] - protqc.analyzer - HF2_LC1_hela_211020_01 - scan number: 32000
2021-02-08 16:27:36,347 - [INFO] - protqc.analyzer - HF2_LC1_hela_021120_01 - scan number: 29000
2021-02-08 16:27:36,587 - [INFO] - protqc.analyzer - HF2_LC1_hela_260320_30B_01 - scan number: 28000
2021-02-08 16:27:37,964 - [INFO] - protqc.analyzer - HF2_LC1_hela_120520_01 - scan number: 21500
2021-02-08 16:27:37,977 - [INFO] - protqc.analyzer - HF2_LC1_hela_090220_30B_01 - scan number: 16000
2021-02-08 16:27:39,916 - [INFO] - protqc.analyzer - HF2_LC1_hela_290120_01_30B - scan number: 29500
2021-02-08 16:27:40,862 - [INFO] - protqc.analyzer - HF2_LC1_hela_190420_30B_02 - scan number: 31500
2021-02-08 16:27:42,481 - [INFO] - protqc.analyzer - HF2_LC1_hela_210520_01 - scan number: 31500
2021-02-08 16:27:45,721 - [INFO] - protqc.analyzer - HF2_LC1_hela_211020_01 - scan number: 32500
2021-02-08 16:27:47,685 - [INFO] - protqc.analyzer - HF2_LC1_hela_021120_01 - scan number: 29500
2021-02-08 16:27:48,463 - [INFO] - protqc.analyzer - HF2_LC1_hela_260320_30B_01 - scan number: 28500
2021-02-08 16:27:49,742 - [INFO] - protqc.analyzer - HF2_LC1_hela_120520_01 - scan number: 22000
2021-02-08 16:27:50,261 - [INFO] - protqc.analyzer - HF2_LC1_hela_090220_30B_01 - scan number: 16500
2021-02-08 16:27:51,928 - [INFO] - protqc.analyzer - HF2_LC1_hela_190420_30B_02 - scan number: 32000
2021-02-08 16:27:51,954 - [INFO] - protqc.analyzer - HF2_LC1_hela_290120_01_30B - scan number: 30000
2021-02-08 16:27:53,598 - [INFO] - protqc.analyzer - HF2_LC1_hela_210520_01 - scan number: 32000
2021-02-08 16:27:56,588 - [INFO] - protqc.analyzer - HF2_LC1_hela_211020_01 - scan number: 33000
2021-02-08 16:27:58,751 - [INFO] - protqc.analyzer - HF2_LC1_hela_021120_01 - scan number: 30000
2021-02-08 16:28:00,497 - [INFO] - protqc.analyzer - HF2_LC1_hela_260320_30B_01 - scan number: 29000
2021-02-08 16:28:01,939 - [INFO] - protqc.analyzer - HF2_LC1_hela_120520_01 - scan number: 22500
2021-02-08 16:28:02,909 - [INFO] - protqc.analyzer - HF2_LC1_hela_090220_30B_01 - scan number: 17000
2021-02-08 16:28:04,016 - [INFO] - protqc.analyzer - HF2_LC1_hela_190420_30B_02 - scan number: 32500
2021-02-08 16:28:04,383 - [INFO] - protqc.analyzer - HF2_LC1_hela_290120_01_30B - scan number: 30500
2021-02-08 16:28:05,396 - [INFO] - protqc.analyzer - HF2_LC1_hela_210520_01 - scan number: 32500
2021-02-08 16:28:09,135 - [INFO] - protqc.analyzer - HF2_LC1_hela_211020_01 - scan number: 33500
2021-02-08 16:28:10,282 - [INFO] - protqc.analyzer - HF2_LC1_hela_021120_01 - scan number: 30500
2021-02-08 16:28:12,499 - [INFO] - protqc.analyzer - HF2_LC1_hela_260320_30B_01 - scan number: 29500
2021-02-08 16:28:13,640 - [INFO] - protqc.analyzer - HF2_LC1_hela_120520_01 - scan number: 23000
2021-02-08 16:28:14,659 - [INFO] - protqc.analyzer - HF2_LC1_hela_190420_30B_02 - scan number: 33000
2021-02-08 16:28:14,743 - [INFO] - protqc.analyzer - HF2_LC1_hela_090220_30B_01 - scan number: 17500
2021-02-08 16:28:16,819 - [INFO] - protqc.analyzer - HF2_LC1_hela_210520_01 - scan number: 33000
2021-02-08 16:28:16,993 - [INFO] - protqc.analyzer - HF2_LC1_hela_290120_01_30B - scan number: 31000
2021-02-08 16:28:23,452 - [INFO] - protqc.analyzer - HF2_LC1_hela_211020_01 - scan number: 34000
2021-02-08 16:28:23,461 - [INFO] - protqc.analyzer - HF2_LC1_hela_021120_01 - scan number: 31000
2021-02-08 16:28:26,724 - [INFO] - protqc.analyzer - HF2_LC1_hela_260320_30B_01 - scan number: 30000
2021-02-08 16:28:27,806 - [INFO] - protqc.analyzer - HF2_LC1_hela_120520_01 - scan number: 23500
2021-02-08 16:28:28,418 - [INFO] - protqc.analyzer - HF2_LC1_hela_190420_30B_02 - scan number: 33500
2021-02-08 16:28:29,701 - [INFO] - protqc.analyzer - HF2_LC1_hela_210520_01 - scan number: 33500
2021-02-08 16:28:30,818 - [INFO] - protqc.analyzer - HF2_LC1_hela_090220_30B_01 - scan number: 18000
2021-02-08 16:28:30,955 - [INFO] - protqc.analyzer - HF2_LC1_hela_290120_01_30B - scan number: 31500
2021-02-08 16:28:35,156 - [INFO] - protqc.analyzer - HF2_LC1_hela_021120_01 - scan number: 31500
2021-02-08 16:28:35,944 - [INFO] - protqc.analyzer - HF2_LC1_hela_211020_01 - scan number: 34500
2021-02-08 16:28:39,037 - [INFO] - protqc.analyzer - HF2_LC1_hela_260320_30B_01 - scan number: 30500
2021-02-08 16:28:39,843 - [INFO] - protqc.analyzer - HF2_LC1_hela_120520_01 - scan number: 24000
2021-02-08 16:28:40,635 - [INFO] - protqc.analyzer - HF2_LC1_hela_190420_30B_02 - scan number: 34000
2021-02-08 16:28:41,171 - [INFO] - protqc.analyzer - HF2_LC1_hela_210520_01 - scan number: 34000
2021-02-08 16:28:43,831 - [INFO] - protqc.analyzer - HF2_LC1_hela_290120_01_30B - scan number: 32000
2021-02-08 16:28:47,022 - [INFO] - protqc.analyzer - HF2_LC1_hela_090220_30B_01 - scan number: 18500
2021-02-08 16:28:47,224 - [INFO] - protqc.analyzer - HF2_LC1_hela_021120_01 - scan number: 32000
2021-02-08 16:28:52,988 - [INFO] - protqc.analyzer - HF2_LC1_hela_260320_30B_01 - scan number: 31000
2021-02-08 16:28:53,900 - [INFO] - protqc.analyzer - HF2_LC1_hela_120520_01 - scan number: 24500
2021-02-08 16:28:54,538 - [INFO] - protqc.analyzer - HF2_LC1_hela_211020_01 - scan number: 35000
2021-02-08 16:28:54,868 - [INFO] - protqc.analyzer - HF2_LC1_hela_210520_01 - scan number: 34500
2021-02-08 16:28:55,051 - [INFO] - protqc.analyzer - HF2_LC1_hela_190420_30B_02 - scan number: 34500
2021-02-08 16:28:58,006 - [INFO] - protqc.analyzer - HF2_LC1_hela_290120_01_30B - scan number: 32500
2021-02-08 16:29:00,398 - [INFO] - protqc.analyzer - HF2_LC1_hela_021120_01 - scan number: 32500
2021-02-08 16:29:04,314 - [INFO] - protqc.analyzer - HF2_LC1_hela_090220_30B_01 - scan number: 19000
2021-02-08 16:29:07,469 - [INFO] - protqc.analyzer - HF2_LC1_hela_260320_30B_01 - scan number: 31500
2021-02-08 16:29:09,669 - [INFO] - protqc.analyzer - HF2_LC1_hela_120520_01 - scan number: 25000
2021-02-08 16:29:09,677 - [INFO] - protqc.analyzer - HF2_LC1_hela_210520_01 - scan number: 35000
2021-02-08 16:29:12,107 - [INFO] - protqc.analyzer - HF2_LC1_hela_190420_30B_02 - scan number: 35000
2021-02-08 16:29:14,523 - [INFO] - protqc.analyzer - HF2_LC1_hela_290120_01_30B - scan number: 33000
2021-02-08 16:29:15,935 - [INFO] - protqc.analyzer - HF2_LC1_hela_021120_01 - scan number: 33000
2021-02-08 16:29:23,292 - [INFO] - protqc.analyzer - HF2_LC1_hela_211020_01 - scan number: 35500
2021-02-08 16:29:28,025 - [INFO] - protqc.analyzer - HF2_LC1_hela_260320_30B_01 - scan number: 32000
2021-02-08 16:29:28,316 - [INFO] - protqc.analyzer - HF2_LC1_hela_090220_30B_01 - scan number: 19500
2021-02-08 16:29:29,276 - [INFO] - protqc.analyzer - HF2_LC1_hela_210520_01 - scan number: 35500
2021-02-08 16:29:29,927 - [INFO] - protqc.analyzer - HF2_LC1_hela_120520_01 - scan number: 25500
2021-02-08 16:29:35,905 - [INFO] - protqc.analyzer - HF2_LC1_hela_290120_01_30B - scan number: 33500
2021-02-08 16:29:36,556 - [INFO] - protqc.analyzer - HF2_LC1_hela_021120_01 - scan number: 33500
2021-02-08 16:29:37,398 - [INFO] - protqc.analyzer - HF2_LC1_hela_190420_30B_02 - scan number: 35500
2021-02-08 16:29:46,975 - [INFO] - protqc.analyzer - HF2_LC1_hela_211020_01 - scan number: 36000
2021-02-08 16:29:49,701 - [INFO] - protqc.analyzer - HF2_LC1_hela_260320_30B_01 - scan number: 32500
2021-02-08 16:29:51,919 - [INFO] - protqc.analyzer - HF2_LC1_hela_120520_01 - scan number: 26000
2021-02-08 16:29:53,489 - [INFO] - protqc.analyzer - HF2_LC1_hela_090220_30B_01 - scan number: 20000
2021-02-08 16:29:55,530 - [INFO] - protqc.analyzer - HF2_LC1_hela_210520_01 - scan number: 36000
2021-02-08 16:29:57,077 - [INFO] - protqc.analyzer - HF2_LC1_hela_021120_01 - scan number: 34000
2021-02-08 16:29:57,705 - [INFO] - protqc.analyzer - HF2_LC1_hela_290120_01_30B - scan number: 34000
2021-02-08 16:30:02,126 - [INFO] - protqc.analyzer - HF2_LC1_hela_190420_30B_02 - scan number: 36000
2021-02-08 16:30:06,504 - [INFO] - protqc.analyzer - HF2_LC1_hela_211020_01 - scan number: 36500
2021-02-08 16:30:10,451 - [INFO] - protqc.analyzer - HF2_LC1_hela_260320_30B_01 - scan number: 33000
2021-02-08 16:30:13,548 - [INFO] - protqc.analyzer - HF2_LC1_hela_120520_01 - scan number: 26500
2021-02-08 16:30:18,070 - [INFO] - protqc.analyzer - HF2_LC1_hela_021120_01 - scan number: 34500
2021-02-08 16:30:18,870 - [INFO] - protqc.analyzer - HF2_LC1_hela_290120_01_30B - scan number: 34500
2021-02-08 16:30:19,213 - [INFO] - protqc.analyzer - HF2_LC1_hela_090220_30B_01 - scan number: 20500
2021-02-08 16:30:25,869 - [INFO] - protqc.analyzer - HF2_LC1_hela_210520_01 - scan number: 36500
2021-02-08 16:30:28,154 - [INFO] - protqc.analyzer - HF2_LC1_hela_190420_30B_02 - scan number: 36500
2021-02-08 16:30:30,208 - [INFO] - protqc.analyzer - HF2_LC1_hela_260320_30B_01 - scan number: 33500
2021-02-08 16:30:32,052 - [INFO] - protqc.analyzer - HF2_LC1_hela_120520_01 - scan number: 27000
2021-02-08 16:30:34,277 - [INFO] - protqc.analyzer - HF2_LC1_hela_211020_01 - scan number: 37000
2021-02-08 16:30:35,700 - [INFO] - protqc.analyzer - HF2_LC1_hela_021120_01 - scan number: 35000
2021-02-08 16:30:36,941 - [INFO] - protqc.analyzer - HF2_LC1_hela_290120_01_30B - scan number: 35000
2021-02-08 16:30:40,146 - [INFO] - protqc.analyzer - HF2_LC1_hela_090220_30B_01 - scan number: 21000
2021-02-08 16:30:44,241 - [INFO] - protqc.analyzer - HF2_LC1_hela_211020_01 - Saving json file: C:\Users\pmrotem\workspace\prot-qc\test-runs\100_samples_run1.0\HF2_LC1_hela_211020_01.json
2021-02-08 16:30:48,743 - [INFO] - protqc.analyzer - HF2_LC1_hela_260320_30B_01 - scan number: 34000
2021-02-08 16:30:50,223 - [INFO] - protqc.analyzer - HF2_LC1_hela_211020_01 - Finished processing file
2021-02-08 16:30:51,951 - [INFO] - protqc.analyzer - HF2_LC1_hela_120520_01 - scan number: 27500
2021-02-08 16:30:52,860 - [INFO] - protqc.analyzer - HF2_LC1_hela_190420_30B_02 - scan number: 37000
2021-02-08 16:30:55,630 - [INFO] - protqc.analyzer - HF2_LC1_hela_210520_01 - scan number: 37000
2021-02-08 16:30:59,217 - [INFO] - protqc.analyzer - HF2_LC1_hela_290120_01_30B - scan number: 35500
2021-02-08 16:31:08,063 - [INFO] - protqc.analyzer - HF2_LC1_hela_021120_01 - scan number: 35500
2021-02-08 16:31:08,215 - [INFO] - protqc.analyzer - HF2_LC1_hela_090220_30B_01 - scan number: 21500
2021-02-08 16:31:14,321 - [INFO] - protqc.analyzer - HF2_LC1_hela_260320_30B_01 - scan number: 34500
2021-02-08 16:31:17,033 - [INFO] - protqc.analyzer - HF2_LC1_hela_120520_01 - scan number: 28000
2021-02-08 16:31:28,615 - [INFO] - protqc.analyzer - HF2_LC1_hela_190420_30B_02 - scan number: 37500
2021-02-08 16:31:29,894 - [INFO] - protqc.analyzer - HF2_LC1_hela_290120_01_30B - scan number: 36000
2021-02-08 16:31:33,851 - [INFO] - protqc.analyzer - HF2_LC1_hela_210520_01 - scan number: 37500
2021-02-08 16:31:36,052 - [INFO] - protqc.analyzer - HF2_LC1_hela_090220_30B_01 - scan number: 22000
2021-02-08 16:31:37,940 - [INFO] - protqc.analyzer - HF2_LC1_hela_260320_30B_01 - scan number: 35000
2021-02-08 16:31:39,312 - [INFO] - protqc.analyzer - HF2_LC1_hela_021120_01 - scan number: 36000
2021-02-08 16:31:39,354 - [INFO] - protqc.analyzer - HF2_LC1_hela_120520_01 - scan number: 28500
2021-02-08 16:31:53,135 - [INFO] - protqc.analyzer - HF2_LC1_hela_290120_01_30B - scan number: 36500
2021-02-08 16:31:54,862 - [INFO] - protqc.analyzer - HF2_LC1_hela_090220_30B_01 - scan number: 22500
2021-02-08 16:31:56,849 - [INFO] - protqc.analyzer - HF2_LC1_hela_190420_30B_02 - scan number: 38000
2021-02-08 16:31:58,874 - [INFO] - protqc.analyzer - HF2_LC1_hela_021120_01 - scan number: 36500
2021-02-08 16:31:59,017 - [INFO] - protqc.analyzer - HF2_LC1_hela_120520_01 - scan number: 29000
2021-02-08 16:32:01,503 - [INFO] - protqc.analyzer - HF2_LC1_hela_210520_01 - scan number: 38000
2021-02-08 16:32:04,116 - [INFO] - protqc.analyzer - HF2_LC1_hela_260320_30B_01 - scan number: 35500
2021-02-08 16:32:16,113 - [INFO] - protqc.analyzer - HF2_LC1_hela_090220_30B_01 - scan number: 23000
2021-02-08 16:32:18,478 - [INFO] - protqc.analyzer - HF2_LC1_hela_120520_01 - scan number: 29500
2021-02-08 16:32:19,076 - [INFO] - protqc.analyzer - HF2_LC1_hela_021120_01 - scan number: 37000
2021-02-08 16:32:20,864 - [INFO] - protqc.analyzer - HF2_LC1_hela_290120_01_30B - scan number: 37000
2021-02-08 16:32:20,922 - [INFO] - protqc.analyzer - HF2_LC1_hela_190420_30B_02 - scan number: 38500
2021-02-08 16:32:23,587 - [INFO] - protqc.analyzer - HF2_LC1_hela_210520_01 - Saving json file: C:\Users\pmrotem\workspace\prot-qc\test-runs\100_samples_run1.0\HF2_LC1_hela_210520_01.json
2021-02-08 16:32:29,214 - [INFO] - protqc.analyzer - HF2_LC1_hela_210520_01 - Finished processing file
2021-02-08 16:32:31,146 - [INFO] - protqc.analyzer - HF2_LC1_hela_260320_30B_01 - scan number: 36000
2021-02-08 16:32:34,554 - [INFO] - protqc.analyzer - HF2_LC1_hela_300720_01 - Analyzing sample...
2021-02-08 16:32:34,556 - [INFO] - protqc.analyzer - HF2_LC1_hela_300720_01 - Loading file: H:\Proteomics\Projects\RnD\RawBeans\Submission\data\Long_term\HF2_LC1_hela_300720_01.raw
2021-02-08 16:32:36,020 - [INFO] - protqc.analyzer - HF2_LC1_hela_300720_01 - Initializing components: {'mz_dist', 'mz_peaks', 'ms2_intensities', 'ms2_counts', 'inject_vs_ret', 'total_ion_current', 'mass_deviation', 'charge_dist', 'peak_splits', 'top_n', 'ret_vs_top_n', 'prec_ratio', 'inject_time'}
2021-02-08 16:32:36,021 - [WARNING] - protqc.modules - Missing id folder for sample HF2_LC1_hela_300720_01
2021-02-08 16:32:36,021 - [INFO] - protqc.analyzer - HF2_LC1_hela_300720_01 - Starting to process file...
2021-02-08 16:32:36,022 - [INFO] - protqc.analyzer - HF2_LC1_hela_300720_01 - total number of scans: 37654
2021-02-08 16:32:38,815 - [INFO] - protqc.analyzer - HF2_LC1_hela_090220_30B_01 - scan number: 23500
2021-02-08 16:32:40,108 - [INFO] - protqc.analyzer - HF2_LC1_hela_120520_01 - scan number: 30000
2021-02-08 16:32:43,410 - [INFO] - protqc.analyzer - HF2_LC1_hela_021120_01 - scan number: 37500
2021-02-08 16:32:45,225 - [INFO] - protqc.analyzer - HF2_LC1_hela_021120_01 - Saving json file: C:\Users\pmrotem\workspace\prot-qc\test-runs\100_samples_run1.0\HF2_LC1_hela_021120_01.json
2021-02-08 16:32:45,846 - [INFO] - protqc.analyzer - HF2_LC1_hela_190420_30B_02 - scan number: 39000
2021-02-08 16:32:50,027 - [INFO] - protqc.analyzer - HF2_LC1_hela_190420_30B_02 - Saving json file: C:\Users\pmrotem\workspace\prot-qc\test-runs\100_samples_run1.0\HF2_LC1_hela_190420_30B_02.json
2021-02-08 16:32:51,190 - [INFO] - protqc.analyzer - HF2_LC1_hela_021120_01 - Finished processing file
2021-02-08 16:32:53,545 - [INFO] - protqc.analyzer - HF2_LC1_hela_290120_01_30B - scan number: 37500
2021-02-08 16:32:56,772 - [INFO] - protqc.analyzer - HF2_LC1_hela_190420_30B_02 - Finished processing file
2021-02-08 16:33:05,188 - [INFO] - protqc.analyzer - HF2_LC1_hela_300720_01 - scan number: 500
2021-02-08 16:33:09,285 - [INFO] - protqc.analyzer - HF2_LC1_hela_090220_30B_01 - scan number: 24000
2021-02-08 16:33:10,228 - [INFO] - protqc.analyzer - HF2_LC1_hela_120520_01 - scan number: 30500
2021-02-08 16:33:10,740 - [INFO] - protqc.analyzer - HF2_LC1_hela_260320_30B_01 - scan number: 36500
2021-02-08 16:33:37,459 - [INFO] - protqc.analyzer - HF2_LC1_hela_300720_01 - scan number: 1000
2021-02-08 16:33:41,651 - [INFO] - protqc.analyzer - HF2_LC1_hela_290120_01_30B - scan number: 38000
2021-02-08 16:33:43,527 - [INFO] - protqc.analyzer - HF2_LC1_hela_090220_30B_01 - scan number: 24500
2021-02-08 16:33:43,770 - [INFO] - protqc.analyzer - HF2_LC1_hela_120520_01 - scan number: 31000
2021-02-08 16:33:57,784 - [INFO] - protqc.analyzer - HF2_LC1_hela_260320_30B_01 - scan number: 37000
2021-02-08 16:34:06,371 - [INFO] - protqc.analyzer - HF2_LC1_hela_300720_01 - scan number: 1500
2021-02-08 16:34:14,570 - [INFO] - protqc.analyzer - HF2_LC1_hela_120520_01 - scan number: 31500
2021-02-08 16:34:15,605 - [INFO] - protqc.analyzer - HF2_LC1_hela_090220_30B_01 - scan number: 25000
2021-02-08 16:34:22,350 - [INFO] - protqc.analyzer - HF2_LC1_hela_181020_02 - Analyzing sample...
2021-02-08 16:34:22,397 - [INFO] - protqc.analyzer - HF2_LC1_hela_181020_02 - Loading file: H:\Proteomics\Projects\RnD\RawBeans\Submission\data\Long_term\HF2_LC1_hela_181020_02.raw
2021-02-08 16:34:23,148 - [INFO] - protqc.analyzer - HF2_LC1_hela_290120_01_30B - scan number: 38500
2021-02-08 16:34:25,226 - [INFO] - protqc.analyzer - HF2_LC1_hela_181020_02 - Initializing components: {'inject_vs_ret', 'prec_ratio', 'mass_deviation', 'total_ion_current', 'peak_splits', 'mz_peaks', 'inject_time', 'ret_vs_top_n', 'ms2_counts', 'top_n', 'charge_dist', 'mz_dist', 'ms2_intensities'}
2021-02-08 16:34:25,226 - [WARNING] - protqc.modules - Missing id folder for sample HF2_LC1_hela_181020_02
2021-02-08 16:34:25,227 - [INFO] - protqc.analyzer - HF2_LC1_hela_181020_02 - Starting to process file...
2021-02-08 16:34:25,227 - [INFO] - protqc.analyzer - HF2_LC1_hela_181020_02 - total number of scans: 36212
2021-02-08 16:34:29,115 - [INFO] - protqc.analyzer - HF2_LC1_hela_260320_30B_01 - scan number: 37500
2021-02-08 16:34:31,624 - [INFO] - protqc.analyzer - HF2_LC1_hela_300720_01 - scan number: 2000
2021-02-08 16:34:39,544 - [INFO] - protqc.analyzer - HF2_LC1_hela_120520_01 - scan number: 32000
2021-02-08 16:34:40,538 - [INFO] - protqc.analyzer - HF2_LC1_hela_090220_30B_01 - scan number: 25500
2021-02-08 16:34:45,604 - [INFO] - protqc.analyzer - HF2_LC1_hela_130420_30B_01 - Analyzing sample...
2021-02-08 16:34:45,620 - [INFO] - protqc.analyzer - HF2_LC1_hela_130420_30B_01 - Loading file: H:\Proteomics\Projects\RnD\RawBeans\Submission\data\Long_term\HF2_LC1_hela_130420_30B_01.raw
2021-02-08 16:34:47,034 - [INFO] - protqc.analyzer - HF2_LC1_hela_130420_30B_01 - Initializing components: {'mz_peaks', 'charge_dist', 'prec_ratio', 'total_ion_current', 'inject_vs_ret', 'peak_splits', 'ms2_counts', 'top_n', 'ms2_intensities', 'mass_deviation', 'inject_time', 'mz_dist', 'ret_vs_top_n'}
2021-02-08 16:34:47,039 - [WARNING] - protqc.modules - Missing id folder for sample HF2_LC1_hela_130420_30B_01
2021-02-08 16:34:47,040 - [INFO] - protqc.analyzer - HF2_LC1_hela_130420_30B_01 - Starting to process file...
2021-02-08 16:34:47,040 - [INFO] - protqc.analyzer - HF2_LC1_hela_130420_30B_01 - total number of scans: 38053
2021-02-08 16:34:50,990 - [INFO] - protqc.analyzer - HF2_LC1_hela_260320_30B_01 - Saving json file: C:\Users\pmrotem\workspace\prot-qc\test-runs\100_samples_run1.0\HF2_LC1_hela_260320_30B_01.json
2021-02-08 16:34:52,192 - [INFO] - protqc.analyzer - HF2_LC1_hela_300720_01 - scan number: 2500
2021-02-08 16:34:53,548 - [INFO] - protqc.analyzer - HF2_LC1_hela_290120_01_30B - scan number: 39000
2021-02-08 16:34:56,587 - [INFO] - protqc.analyzer - HF2_LC1_hela_260320_30B_01 - Finished processing file
2021-02-08 16:34:58,112 - [INFO] - protqc.analyzer - HF2_LC1_hela_181020_02 - scan number: 500
2021-02-08 16:35:00,026 - [INFO] - protqc.analyzer - HF2_LC1_hela_120520_01 - scan number: 32500
2021-02-08 16:35:01,397 - [INFO] - protqc.analyzer - HF2_LC1_hela_030220_30B_01 - Analyzing sample...
2021-02-08 16:35:01,401 - [INFO] - protqc.analyzer - HF2_LC1_hela_030220_30B_01 - Loading file: H:\Proteomics\Projects\RnD\RawBeans\Submission\data\Long_term\HF2_LC1_hela_030220_30B_01.raw
2021-02-08 16:35:02,605 - [INFO] - protqc.analyzer - HF2_LC1_hela_090220_30B_01 - scan number: 26000
2021-02-08 16:35:02,840 - [INFO] - protqc.analyzer - HF2_LC1_hela_030220_30B_01 - Initializing components: {'total_ion_current', 'ms2_counts', 'ret_vs_top_n', 'mz_dist', 'peak_splits', 'inject_time', 'top_n', 'charge_dist', 'inject_vs_ret', 'mz_peaks', 'ms2_intensities', 'mass_deviation', 'prec_ratio'}
2021-02-08 16:35:02,841 - [WARNING] - protqc.modules - Missing id folder for sample HF2_LC1_hela_030220_30B_01
2021-02-08 16:35:02,841 - [INFO] - protqc.analyzer - HF2_LC1_hela_030220_30B_01 - Starting to process file...
2021-02-08 16:35:02,841 - [INFO] - protqc.analyzer - HF2_LC1_hela_030220_30B_01 - total number of scans: 39448
2021-02-08 16:35:07,633 - [INFO] - protqc.analyzer - HF2_LC1_hela_130420_30B_01 - scan number: 500
2021-02-08 16:35:11,606 - [INFO] - protqc.analyzer - HF2_LC1_hela_290120_01_30B - Saving json file: C:\Users\pmrotem\workspace\prot-qc\test-runs\100_samples_run1.0\HF2_LC1_hela_290120_01_30B.json
2021-02-08 16:35:14,778 - [INFO] - protqc.analyzer - HF2_LC1_hela_300720_01 - scan number: 3000
2021-02-08 16:35:17,115 - [INFO] - protqc.analyzer - HF2_LC1_hela_290120_01_30B - Finished processing file
2021-02-08 16:35:19,043 - [INFO] - protqc.analyzer - HF2_LC1_hela_120520_01 - scan number: 33000
2021-02-08 16:35:21,471 - [INFO] - protqc.analyzer - HF2_LC1_hela_030220_30B_01 - scan number: 500
2021-02-08 16:35:21,613 - [INFO] - protqc.analyzer - HF2_LC1_hela_090220_30B_01 - scan number: 26500
2021-02-08 16:35:24,629 - [INFO] - protqc.analyzer - HF2_LC1_hela_130420_30B_01 - scan number: 1000
2021-02-08 16:35:26,150 - [INFO] - protqc.analyzer - HF2_LC1_hela_181020_02 - scan number: 1000
2021-02-08 16:35:31,196 - [INFO] - protqc.analyzer - HF2_LC1_hela_300720_01 - scan number: 3500
2021-02-08 16:35:33,389 - [INFO] - protqc.analyzer - HF2_LC1_hela_120520_01 - scan number: 33500
2021-02-08 16:35:37,439 - [INFO] - protqc.analyzer - HF2_LC1_hela_030220_30B_01 - scan number: 1000
2021-02-08 16:35:37,447 - [INFO] - protqc.analyzer - HF2_LC1_hela_090220_30B_01 - scan number: 27000
2021-02-08 16:35:39,585 - [INFO] - protqc.analyzer - HF2_LC1_hela_130420_30B_01 - scan number: 1500
2021-02-08 16:35:48,990 - [INFO] - protqc.analyzer - HF2_LC1_hela_300720_01 - scan number: 4000
2021-02-08 16:35:51,854 - [INFO] - protqc.analyzer - HF2_LC1_hela_120520_01 - scan number: 34000
2021-02-08 16:35:52,991 - [INFO] - protqc.analyzer - HF2_LC1_hela_181020_02 - scan number: 1500
2021-02-08 16:35:58,874 - [INFO] - protqc.analyzer - HF2_LC1_hela_090220_30B_01 - scan number: 27500
2021-02-08 16:36:00,829 - [INFO] - protqc.analyzer - HF2_LC1_hela_030220_30B_01 - scan number: 1500
2021-02-08 16:36:01,339 - [INFO] - protqc.analyzer - HF2_LC1_hela_130420_30B_01 - scan number: 2000
2021-02-08 16:36:07,410 - [INFO] - protqc.analyzer - HF2_LC1_hela_300720_01 - scan number: 4500
2021-02-08 16:36:09,886 - [INFO] - protqc.analyzer - HF2_LC1_hela_120520_01 - scan number: 34500
2021-02-08 16:36:15,456 - [INFO] - protqc.analyzer - HF2_LC1_hela_130420_30B_01 - scan number: 2500
2021-02-08 16:36:15,860 - [INFO] - protqc.analyzer - HF2_LC1_hela_090220_30B_01 - scan number: 28000
2021-02-08 16:36:17,609 - [INFO] - protqc.analyzer - HF2_LC1_hela_030220_30B_01 - scan number: 2000
2021-02-08 16:36:18,698 - [INFO] - protqc.analyzer - HF2_LC1_hela_181020_02 - scan number: 2000
2021-02-08 16:36:22,180 - [INFO] - protqc.analyzer - HF2_LC1_hela_300720_01 - scan number: 5000
2021-02-08 16:36:24,779 - [INFO] - protqc.analyzer - HF2_LC1_hela_120520_01 - scan number: 35000
2021-02-08 16:36:27,126 - [INFO] - protqc.analyzer - HF2_LC1_hela_130420_30B_01 - scan number: 3000
2021-02-08 16:36:29,686 - [INFO] - protqc.analyzer - HF2_LC1_hela_090220_30B_01 - scan number: 28500
2021-02-08 16:36:29,696 - [INFO] - protqc.analyzer - HF2_LC1_hela_030220_30B_01 - scan number: 2500
2021-02-08 16:36:34,944 - [INFO] - protqc.analyzer - HF2_LC1_hela_300720_01 - scan number: 5500
2021-02-08 16:36:36,330 - [INFO] - protqc.analyzer - HF2_LC1_hela_181020_02 - scan number: 2500
2021-02-08 16:36:38,518 - [INFO] - protqc.analyzer - HF2_LC1_hela_130420_30B_01 - scan number: 3500
2021-02-08 16:36:39,722 - [INFO] - protqc.analyzer - HF2_LC1_hela_120520_01 - scan number: 35500
2021-02-08 16:36:41,171 - [INFO] - protqc.analyzer - HF2_LC1_hela_030220_30B_01 - scan number: 3000
2021-02-08 16:36:43,145 - [INFO] - protqc.analyzer - HF2_LC1_hela_090220_30B_01 - scan number: 29000
2021-02-08 16:36:47,429 - [INFO] - protqc.analyzer - HF2_LC1_hela_220720_02 - Analyzing sample...
2021-02-08 16:36:47,433 - [INFO] - protqc.analyzer - HF2_LC1_hela_220720_02 - Loading file: H:\Proteomics\Projects\RnD\RawBeans\Submission\data\Long_term\HF2_LC1_hela_220720_02.raw
2021-02-08 16:36:48,689 - [INFO] - protqc.analyzer - HF2_LC1_hela_220720_02 - Initializing components: {'charge_dist', 'total_ion_current', 'ms2_intensities', 'prec_ratio', 'peak_splits', 'inject_time', 'top_n', 'mz_peaks', 'mass_deviation', 'ms2_counts', 'inject_vs_ret', 'mz_dist', 'ret_vs_top_n'}
2021-02-08 16:36:48,689 - [WARNING] - protqc.modules - Missing id folder for sample HF2_LC1_hela_220720_02
2021-02-08 16:36:48,690 - [INFO] - protqc.analyzer - HF2_LC1_hela_220720_02 - Starting to process file...
2021-02-08 16:36:48,692 - [INFO] - protqc.analyzer - HF2_LC1_hela_220720_02 - total number of scans: 37694
2021-02-08 16:36:48,945 - [INFO] - protqc.analyzer - HF2_LC1_hela_300720_01 - scan number: 6000
2021-02-08 16:36:49,045 - [INFO] - protqc.analyzer - HF2_LC1_hela_181020_02 - scan number: 3000
2021-02-08 16:36:51,006 - [INFO] - protqc.analyzer - HF2_LC1_hela_130420_30B_01 - scan number: 4000
2021-02-08 16:36:52,484 - [INFO] - protqc.analyzer - HF2_LC1_hela_030220_30B_01 - scan number: 3500
2021-02-08 16:36:56,042 - [INFO] - protqc.analyzer - HF2_LC1_hela_090220_30B_01 - scan number: 29500
2021-02-08 16:36:59,070 - [INFO] - protqc.analyzer - HF2_LC1_hela_181020_02 - scan number: 3500
2021-02-08 16:37:00,132 - [INFO] - protqc.analyzer - HF2_LC1_hela_220720_02 - scan number: 500
2021-02-08 16:37:00,435 - [INFO] - protqc.analyzer - HF2_LC1_hela_120520_01 - scan number: 36000
2021-02-08 16:37:01,500 - [INFO] - protqc.analyzer - HF2_LC1_hela_300720_01 - scan number: 6500
2021-02-08 16:37:02,140 - [INFO] - protqc.analyzer - HF2_LC1_hela_130420_30B_01 - scan number: 4500
2021-02-08 16:37:03,558 - [INFO] - protqc.analyzer - HF2_LC1_hela_030220_30B_01 - scan number: 4000
2021-02-08 16:37:07,869 - [INFO] - protqc.analyzer - HF2_LC1_hela_090220_30B_01 - scan number: 30000
2021-02-08 16:37:08,629 - [INFO] - protqc.analyzer - HF2_LC1_hela_280620_01 - Analyzing sample...
2021-02-08 16:37:08,632 - [INFO] - protqc.analyzer - HF2_LC1_hela_280620_01 - Loading file: H:\Proteomics\Projects\RnD\RawBeans\Submission\data\Long_term\HF2_LC1_hela_280620_01.raw
2021-02-08 16:37:10,093 - [INFO] - protqc.analyzer - HF2_LC1_hela_280620_01 - Initializing components: {'ms2_counts', 'mass_deviation', 'mz_peaks', 'peak_splits', 'inject_vs_ret', 'prec_ratio', 'ret_vs_top_n', 'charge_dist', 'mz_dist', 'inject_time', 'ms2_intensities', 'top_n', 'total_ion_current'}
2021-02-08 16:37:10,094 - [WARNING] - protqc.modules - Missing id folder for sample HF2_LC1_hela_280620_01
2021-02-08 16:37:10,095 - [INFO] - protqc.analyzer - HF2_LC1_hela_280620_01 - Starting to process file...
2021-02-08 16:37:10,095 - [INFO] - protqc.analyzer - HF2_LC1_hela_280620_01 - total number of scans: 39530
2021-02-08 16:37:11,054 - [INFO] - protqc.analyzer - HF2_LC1_hela_181020_02 - scan number: 4000
2021-02-08 16:37:11,495 - [INFO] - protqc.analyzer - HF2_LC1_hela_220720_02 - scan number: 1000
2021-02-08 16:37:13,543 - [INFO] - protqc.analyzer - HF2_LC1_hela_300720_01 - scan number: 7000
2021-02-08 16:37:13,746 - [INFO] - protqc.analyzer - HF2_LC1_hela_130420_30B_01 - scan number: 5000
2021-02-08 16:37:14,683 - [INFO] - protqc.analyzer - HF2_LC1_hela_030220_30B_01 - scan number: 4500
2021-02-08 16:37:19,892 - [INFO] - protqc.analyzer - HF2_LC1_hela_090220_30B_01 - scan number: 30500
2021-02-08 16:37:21,588 - [INFO] - protqc.analyzer - HF2_LC1_hela_220720_02 - scan number: 1500
2021-02-08 16:37:21,641 - [INFO] - protqc.analyzer - HF2_LC1_hela_280620_01 - scan number: 500
2021-02-08 16:37:22,039 - [INFO] - protqc.analyzer - HF2_LC1_hela_181020_02 - scan number: 4500
2021-02-08 16:37:22,635 - [INFO] - protqc.analyzer - HF2_LC1_hela_120520_01 - scan number: 36500
2021-02-08 16:37:24,826 - [INFO] - protqc.analyzer - HF2_LC1_hela_300720_01 - scan number: 7500
2021-02-08 16:37:24,831 - [INFO] - protqc.analyzer - HF2_LC1_hela_130420_30B_01 - scan number: 5500
2021-02-08 16:37:25,611 - [INFO] - protqc.analyzer - HF2_LC1_hela_030220_30B_01 - scan number: 5000
2021-02-08 16:37:31,087 - [INFO] - protqc.analyzer - HF2_LC1_hela_090220_30B_01 - scan number: 31000
2021-02-08 16:37:32,009 - [INFO] - protqc.analyzer - HF2_LC1_hela_220720_02 - scan number: 2000
2021-02-08 16:37:32,018 - [INFO] - protqc.analyzer - HF2_LC1_hela_280620_01 - scan number: 1000
2021-02-08 16:37:33,110 - [INFO] - protqc.analyzer - HF2_LC1_hela_181020_02 - scan number: 5000
2021-02-08 16:37:37,030 - [INFO] - protqc.analyzer - HF2_LC1_hela_300720_01 - scan number: 8000
2021-02-08 16:37:37,107 - [INFO] - protqc.analyzer - HF2_LC1_hela_130420_30B_01 - scan number: 6000
2021-02-08 16:37:37,927 - [INFO] - protqc.analyzer - HF2_LC1_hela_030220_30B_01 - scan number: 5500
2021-02-08 16:37:43,415 - [INFO] - protqc.analyzer - HF2_LC1_hela_280620_01 - scan number: 1500
2021-02-08 16:37:43,557 - [INFO] - protqc.analyzer - HF2_LC1_hela_090220_30B_01 - scan number: 31500
2021-02-08 16:37:44,030 - [INFO] - protqc.analyzer - HF2_LC1_hela_220720_02 - scan number: 2500
2021-02-08 16:37:45,434 - [INFO] - protqc.analyzer - HF2_LC1_hela_181020_02 - scan number: 5500
2021-02-08 16:37:46,262 - [INFO] - protqc.analyzer - HF2_LC1_hela_120520_01 - scan number: 37000
2021-02-08 16:37:49,508 - [INFO] - protqc.analyzer - HF2_LC1_hela_300720_01 - scan number: 8500
2021-02-08 16:37:50,374 - [INFO] - protqc.analyzer - HF2_LC1_hela_130420_30B_01 - scan number: 6500
2021-02-08 16:37:50,701 - [INFO] - protqc.analyzer - HF2_LC1_hela_030220_30B_01 - scan number: 6000
2021-02-08 16:37:53,722 - [INFO] - protqc.analyzer - HF2_LC1_hela_220720_02 - scan number: 3000
2021-02-08 16:37:53,959 - [INFO] - protqc.analyzer - HF2_LC1_hela_280620_01 - scan number: 2000
2021-02-08 16:37:55,180 - [INFO] - protqc.analyzer - HF2_LC1_hela_090220_30B_01 - scan number: 32000
2021-02-08 16:37:57,103 - [INFO] - protqc.analyzer - HF2_LC1_hela_181020_02 - scan number: 6000
2021-02-08 16:38:01,710 - [INFO] - protqc.analyzer - HF2_LC1_hela_120520_01 - scan number: 37500
2021-02-08 16:38:01,805 - [INFO] - protqc.analyzer - HF2_LC1_hela_300720_01 - scan number: 9000
2021-02-08 16:38:02,979 - [INFO] - protqc.analyzer - HF2_LC1_hela_030220_30B_01 - scan number: 6500
2021-02-08 16:38:03,545 - [INFO] - protqc.analyzer - HF2_LC1_hela_130420_30B_01 - scan number: 7000
2021-02-08 16:38:03,627 - [INFO] - protqc.analyzer - HF2_LC1_hela_280620_01 - scan number: 2500
2021-02-08 16:38:03,963 - [INFO] - protqc.analyzer - HF2_LC1_hela_220720_02 - scan number: 3500
2021-02-08 16:38:06,632 - [INFO] - protqc.analyzer - HF2_LC1_hela_090220_30B_01 - scan number: 32500
2021-02-08 16:38:09,389 - [INFO] - protqc.analyzer - HF2_LC1_hela_181020_02 - scan number: 6500
2021-02-08 16:38:12,727 - [INFO] - protqc.analyzer - HF2_LC1_hela_280620_01 - scan number: 3000
2021-02-08 16:38:13,259 - [INFO] - protqc.analyzer - HF2_LC1_hela_300720_01 - scan number: 9500
2021-02-08 16:38:13,527 - [INFO] - protqc.analyzer - HF2_LC1_hela_220720_02 - scan number: 4000
2021-02-08 16:38:13,595 - [INFO] - protqc.analyzer - HF2_LC1_hela_120520_01 - scan number: 38000
2021-02-08 16:38:14,881 - [INFO] - protqc.analyzer - HF2_LC1_hela_030220_30B_01 - scan number: 7000
2021-02-08 16:38:15,143 - [INFO] - protqc.analyzer - HF2_LC1_hela_120520_01 - Saving json file: C:\Users\pmrotem\workspace\prot-qc\test-runs\100_samples_run1.0\HF2_LC1_hela_120520_01.json
2021-02-08 16:38:15,546 - [INFO] - protqc.analyzer - HF2_LC1_hela_130420_30B_01 - scan number: 7500
2021-02-08 16:38:17,809 - [INFO] - protqc.analyzer - HF2_LC1_hela_090220_30B_01 - scan number: 33000
2021-02-08 16:38:19,753 - [INFO] - protqc.analyzer - HF2_LC1_hela_120520_01 - Finished processing file
2021-02-08 16:38:21,677 - [INFO] - protqc.analyzer - HF2_LC1_hela_181020_02 - scan number: 7000
2021-02-08 16:38:22,867 - [INFO] - protqc.analyzer - HF2_LC1_hela_280620_01 - scan number: 3500
2021-02-08 16:38:23,771 - [INFO] - protqc.analyzer - HF2_LC1_hela_220720_02 - scan number: 4500
2021-02-08 16:38:24,973 - [INFO] - protqc.analyzer - HF2_LC1_hela_300720_01 - scan number: 10000
2021-02-08 16:38:27,184 - [INFO] - protqc.analyzer - HF2_LC1_hela_030220_30B_01 - scan number: 7500
2021-02-08 16:38:27,950 - [INFO] - protqc.analyzer - HF2_LC1_hela_130420_30B_01 - scan number: 8000
2021-02-08 16:38:29,813 - [INFO] - protqc.analyzer - HF2_LC1_hela_090220_30B_01 - scan number: 33500
2021-02-08 16:38:33,869 - [INFO] - protqc.analyzer - HF2_LC1_hela_181020_02 - scan number: 7500
2021-02-08 16:38:33,959 - [INFO] - protqc.analyzer - HF2_LC1_hela_280620_01 - scan number: 4000
2021-02-08 16:38:35,097 - [INFO] - protqc.analyzer - HF2_LC1_hela_220720_02 - scan number: 5000
2021-02-08 16:38:36,903 - [INFO] - protqc.analyzer - HF2_LC1_hela_300720_01 - scan number: 10500
2021-02-08 16:38:38,692 - [INFO] - protqc.analyzer - HF2_LC1_hela_030220_30B_01 - scan number: 8000
2021-02-08 16:38:39,797 - [INFO] - protqc.analyzer - HF2_LC1_hela_130420_30B_01 - scan number: 8500
2021-02-08 16:38:40,626 - [INFO] - protqc.analyzer - HF2_LC1_hela_090220_30B_01 - scan number: 34000
2021-02-08 16:38:43,828 - [INFO] - protqc.analyzer - HF2_LC1_hela_280620_01 - scan number: 4500
2021-02-08 16:38:44,762 - [INFO] - protqc.analyzer - HF2_LC1_hela_220720_02 - scan number: 5500
2021-02-08 16:38:44,916 - [INFO] - protqc.analyzer - HF2_LC1_hela_181020_02 - scan number: 8000
2021-02-08 16:38:47,981 - [INFO] - protqc.analyzer - HF2_LC1_hela_300720_01 - scan number: 11000
2021-02-08 16:38:49,835 - [INFO] - protqc.analyzer - HF2_LC1_hela_030220_30B_01 - scan number: 8500
2021-02-08 16:38:50,929 - [INFO] - protqc.analyzer - HF2_LC1_hela_090220_30B_01 - scan number: 34500
2021-02-08 16:38:51,274 - [INFO] - protqc.analyzer - HF2_LC1_hela_130420_30B_01 - scan number: 9000
2021-02-08 16:38:54,089 - [INFO] - protqc.analyzer - HF2_LC1_hela_280620_01 - scan number: 5000
2021-02-08 16:38:55,287 - [INFO] - protqc.analyzer - HF2_LC1_hela_220720_02 - scan number: 6000
2021-02-08 16:38:55,736 - [INFO] - protqc.analyzer - HF2_LC1_hela_181020_02 - scan number: 8500
2021-02-08 16:38:59,233 - [INFO] - protqc.analyzer - HF2_LC1_hela_300720_01 - scan number: 11500
2021-02-08 16:39:01,142 - [INFO] - protqc.analyzer - HF2_LC1_hela_030220_30B_01 - scan number: 9000
2021-02-08 16:39:01,381 - [INFO] - protqc.analyzer - HF2_LC1_hela_090220_30B_01 - scan number: 35000
2021-02-08 16:39:03,035 - [INFO] - protqc.analyzer - HF2_LC1_hela_130420_30B_01 - scan number: 9500
2021-02-08 16:39:05,190 - [INFO] - protqc.analyzer - HF2_LC1_hela_280620_01 - scan number: 5500
2021-02-08 16:39:06,428 - [INFO] - protqc.analyzer - HF2_LC1_hela_220720_02 - scan number: 6500
2021-02-08 16:39:07,401 - [INFO] - protqc.analyzer - HF2_LC1_hela_181020_02 - scan number: 9000
2021-02-08 16:39:11,152 - [INFO] - protqc.analyzer - HF2_LC1_hela_300720_01 - scan number: 12000
2021-02-08 16:39:12,551 - [INFO] - protqc.analyzer - HF2_LC1_hela_030220_30B_01 - scan number: 9500
2021-02-08 16:39:12,984 - [INFO] - protqc.analyzer - HF2_LC1_hela_090220_30B_01 - scan number: 35500
2021-02-08 16:39:14,739 - [INFO] - protqc.analyzer - HF2_LC1_hela_130420_30B_01 - scan number: 10000
2021-02-08 16:39:15,810 - [INFO] - protqc.analyzer - HF2_LC1_hela_280620_01 - scan number: 6000
2021-02-08 16:39:17,370 - [INFO] - protqc.analyzer - HF2_LC1_hela_220720_02 - scan number: 7000
2021-02-08 16:39:18,389 - [INFO] - protqc.analyzer - HF2_LC1_hela_181020_02 - scan number: 9500
2021-02-08 16:39:22,322 - [INFO] - protqc.analyzer - HF2_LC1_hela_300720_01 - scan number: 12500
2021-02-08 16:39:24,120 - [INFO] - protqc.analyzer - HF2_LC1_hela_030220_30B_01 - scan number: 10000
2021-02-08 16:39:24,657 - [INFO] - protqc.analyzer - HF2_LC1_hela_090220_30B_01 - scan number: 36000
2021-02-08 16:39:27,256 - [INFO] - protqc.analyzer - HF2_LC1_hela_130420_30B_01 - scan number: 10500
2021-02-08 16:39:28,570 - [INFO] - protqc.analyzer - HF2_LC1_hela_280620_01 - scan number: 6500
2021-02-08 16:39:30,047 - [INFO] - protqc.analyzer - HF2_LC1_hela_220720_02 - scan number: 7500
2021-02-08 16:39:31,284 - [INFO] - protqc.analyzer - HF2_LC1_hela_181020_02 - scan number: 10000
2021-02-08 16:39:37,266 - [INFO] - protqc.analyzer - HF2_LC1_hela_300720_01 - scan number: 13000
2021-02-08 16:39:40,053 - [INFO] - protqc.analyzer - HF2_LC1_hela_030220_30B_01 - scan number: 10500
2021-02-08 16:39:42,397 - [INFO] - protqc.analyzer - HF2_LC1_hela_090220_30B_01 - scan number: 36500
2021-02-08 16:39:43,861 - [INFO] - protqc.analyzer - HF2_LC1_hela_130420_30B_01 - scan number: 11000
2021-02-08 16:39:44,656 - [INFO] - protqc.analyzer - HF2_LC1_hela_280620_01 - scan number: 7000
2021-02-08 16:39:45,909 - [INFO] - protqc.analyzer - HF2_LC1_hela_220720_02 - scan number: 8000
2021-02-08 16:39:46,721 - [INFO] - protqc.analyzer - HF2_LC1_hela_181020_02 - scan number: 10500
2021-02-08 16:39:48,615 - [INFO] - protqc.analyzer - HF2_LC1_hela_220720_01 - Analyzing sample...
2021-02-08 16:39:48,618 - [INFO] - protqc.analyzer - HF2_LC1_hela_220720_01 - Loading file: H:\Proteomics\Projects\RnD\RawBeans\Submission\data\Long_term\HF2_LC1_hela_220720_01.raw
2021-02-08 16:39:50,325 - [INFO] - protqc.analyzer - HF2_LC1_hela_220720_01 - Initializing components: {'ret_vs_top_n', 'mass_deviation', 'top_n', 'peak_splits', 'charge_dist', 'ms2_counts', 'ms2_intensities', 'inject_vs_ret', 'mz_dist', 'inject_time', 'total_ion_current', 'mz_peaks', 'prec_ratio'}
2021-02-08 16:39:50,326 - [WARNING] - protqc.modules - Missing id folder for sample HF2_LC1_hela_220720_01
2021-02-08 16:39:50,326 - [INFO] - protqc.analyzer - HF2_LC1_hela_220720_01 - Starting to process file...
2021-02-08 16:39:50,327 - [INFO] - protqc.analyzer - HF2_LC1_hela_220720_01 - total number of scans: 35911
2021-02-08 16:39:52,771 - [INFO] - protqc.analyzer - HF2_LC1_hela_300720_01 - scan number: 13500
2021-02-08 16:39:54,367 - [INFO] - protqc.analyzer - HF2_LC1_hela_030220_30B_01 - scan number: 11000
2021-02-08 16:39:58,693 - [INFO] - protqc.analyzer - HF2_LC1_hela_130420_30B_01 - scan number: 11500
2021-02-08 16:39:58,901 - [INFO] - protqc.analyzer - HF2_LC1_hela_280620_01 - scan number: 7500
2021-02-08 16:40:00,657 - [INFO] - protqc.analyzer - HF2_LC1_hela_220720_02 - scan number: 8500
2021-02-08 16:40:01,484 - [INFO] - protqc.analyzer - HF2_LC1_hela_181020_02 - scan number: 11000
2021-02-08 16:40:02,247 - [INFO] - protqc.analyzer - HF2_LC1_hela_090220_30B_01 - scan number: 37000
2021-02-08 16:40:03,658 - [INFO] - protqc.analyzer - HF2_LC1_hela_220720_01 - scan number: 500
2021-02-08 16:40:06,409 - [INFO] - protqc.analyzer - HF2_LC1_hela_300720_01 - scan number: 14000
2021-02-08 16:40:07,372 - [INFO] - protqc.analyzer - HF2_LC1_hela_030220_30B_01 - scan number: 11500
2021-02-08 16:40:09,544 - [INFO] - protqc.analyzer - HF2_LC1_hela_280620_01 - scan number: 8000
2021-02-08 16:40:10,076 - [INFO] - protqc.analyzer - HF2_LC1_hela_130420_30B_01 - scan number: 12000
2021-02-08 16:40:11,298 - [INFO] - protqc.analyzer - HF2_LC1_hela_220720_02 - scan number: 9000
2021-02-08 16:40:12,245 - [INFO] - protqc.analyzer - HF2_LC1_hela_181020_02 - scan number: 11500
2021-02-08 16:40:13,329 - [INFO] - protqc.analyzer - HF2_LC1_hela_220720_01 - scan number: 1000
2021-02-08 16:40:16,949 - [INFO] - protqc.analyzer - HF2_LC1_hela_090220_30B_01 - scan number: 37500
2021-02-08 16:40:18,069 - [INFO] - protqc.analyzer - HF2_LC1_hela_300720_01 - scan number: 14500
2021-02-08 16:40:18,736 - [INFO] - protqc.analyzer - HF2_LC1_hela_030220_30B_01 - scan number: 12000
2021-02-08 16:40:20,857 - [INFO] - protqc.analyzer - HF2_LC1_hela_280620_01 - scan number: 8500
2021-02-08 16:40:22,713 - [INFO] - protqc.analyzer - HF2_LC1_hela_130420_30B_01 - scan number: 12500
2021-02-08 16:40:23,005 - [INFO] - protqc.analyzer - HF2_LC1_hela_220720_02 - scan number: 9500
2021-02-08 16:40:24,520 - [INFO] - protqc.analyzer - HF2_LC1_hela_181020_02 - scan number: 12000
2021-02-08 16:40:24,783 - [INFO] - protqc.analyzer - HF2_LC1_hela_220720_01 - scan number: 1500
2021-02-08 16:40:30,874 - [INFO] - protqc.analyzer - HF2_LC1_hela_300720_01 - scan number: 15000
2021-02-08 16:40:31,098 - [INFO] - protqc.analyzer - HF2_LC1_hela_030220_30B_01 - scan number: 12500
2021-02-08 16:40:32,583 - [INFO] - protqc.analyzer - HF2_LC1_hela_280620_01 - scan number: 9000
2021-02-08 16:40:34,625 - [INFO] - protqc.analyzer - HF2_LC1_hela_220720_02 - scan number: 10000
2021-02-08 16:40:34,910 - [INFO] - protqc.analyzer - HF2_LC1_hela_130420_30B_01 - scan number: 13000
2021-02-08 16:40:35,553 - [INFO] - protqc.analyzer - HF2_LC1_hela_220720_01 - scan number: 2000
2021-02-08 16:40:35,728 - [INFO] - protqc.analyzer - HF2_LC1_hela_090220_30B_01 - scan number: 38000
2021-02-08 16:40:35,886 - [INFO] - protqc.analyzer - HF2_LC1_hela_181020_02 - scan number: 12500
2021-02-08 16:40:43,346 - [INFO] - protqc.analyzer - HF2_LC1_hela_300720_01 - scan number: 15500
2021-02-08 16:40:43,953 - [INFO] - protqc.analyzer - HF2_LC1_hela_030220_30B_01 - scan number: 13000
2021-02-08 16:40:44,573 - [INFO] - protqc.analyzer - HF2_LC1_hela_280620_01 - scan number: 9500
2021-02-08 16:40:46,747 - [INFO] - protqc.analyzer - HF2_LC1_hela_220720_02 - scan number: 10500
2021-02-08 16:40:47,628 - [INFO] - protqc.analyzer - HF2_LC1_hela_130420_30B_01 - scan number: 13500
2021-02-08 16:40:47,849 - [INFO] - protqc.analyzer - HF2_LC1_hela_220720_01 - scan number: 2500
2021-02-08 16:40:48,247 - [INFO] - protqc.analyzer - HF2_LC1_hela_181020_02 - scan number: 13000
2021-02-08 16:40:56,204 - [INFO] - protqc.analyzer - HF2_LC1_hela_300720_01 - scan number: 16000
2021-02-08 16:40:56,472 - [INFO] - protqc.analyzer - HF2_LC1_hela_030220_30B_01 - scan number: 13500
2021-02-08 16:40:56,607 - [INFO] - protqc.analyzer - HF2_LC1_hela_280620_01 - scan number: 10000
2021-02-08 16:40:57,238 - [INFO] - protqc.analyzer - HF2_LC1_hela_090220_30B_01 - scan number: 38500
2021-02-08 16:40:58,881 - [INFO] - protqc.analyzer - HF2_LC1_hela_220720_02 - scan number: 11000
2021-02-08 16:41:00,679 - [INFO] - protqc.analyzer - HF2_LC1_hela_130420_30B_01 - scan number: 14000
2021-02-08 16:41:00,948 - [INFO] - protqc.analyzer - HF2_LC1_hela_220720_01 - scan number: 3000
2021-02-08 16:41:01,003 - [INFO] - protqc.analyzer - HF2_LC1_hela_181020_02 - scan number: 13500
2021-02-08 16:41:08,903 - [INFO] - protqc.analyzer - HF2_LC1_hela_280620_01 - scan number: 10500
2021-02-08 16:41:09,091 - [INFO] - protqc.analyzer - HF2_LC1_hela_300720_01 - scan number: 16500
2021-02-08 16:41:09,393 - [INFO] - protqc.analyzer - HF2_LC1_hela_030220_30B_01 - scan number: 14000
2021-02-08 16:41:11,509 - [INFO] - protqc.analyzer - HF2_LC1_hela_220720_02 - scan number: 11500
2021-02-08 16:41:12,731 - [INFO] - protqc.analyzer - HF2_LC1_hela_220720_01 - scan number: 3500
2021-02-08 16:41:13,473 - [INFO] - protqc.analyzer - HF2_LC1_hela_181020_02 - scan number: 14000
2021-02-08 16:41:13,709 - [INFO] - protqc.analyzer - HF2_LC1_hela_130420_30B_01 - scan number: 14500
2021-02-08 16:41:16,005 - [INFO] - protqc.analyzer - HF2_LC1_hela_090220_30B_01 - scan number: 39000
2021-02-08 16:41:20,660 - [INFO] - protqc.analyzer - HF2_LC1_hela_280620_01 - scan number: 11000
2021-02-08 16:41:21,924 - [INFO] - protqc.analyzer - HF2_LC1_hela_030220_30B_01 - scan number: 14500
2021-02-08 16:41:23,045 - [INFO] - protqc.analyzer - HF2_LC1_hela_300720_01 - scan number: 17000
2021-02-08 16:41:24,168 - [INFO] - protqc.analyzer - HF2_LC1_hela_220720_02 - scan number: 12000
2021-02-08 16:41:25,559 - [INFO] - protqc.analyzer - HF2_LC1_hela_220720_01 - scan number: 4000
2021-02-08 16:41:26,422 - [INFO] - protqc.analyzer - HF2_LC1_hela_181020_02 - scan number: 14500
2021-02-08 16:41:27,340 - [INFO] - protqc.analyzer - HF2_LC1_hela_130420_30B_01 - scan number: 15000
2021-02-08 16:41:32,637 - [INFO] - protqc.analyzer - HF2_LC1_hela_280620_01 - scan number: 11500
2021-02-08 16:41:32,944 - [INFO] - protqc.analyzer - HF2_LC1_hela_090220_30B_01 - scan number: 39500
2021-02-08 16:41:34,237 - [INFO] - protqc.analyzer - HF2_LC1_hela_030220_30B_01 - scan number: 15000
2021-02-08 16:41:35,505 - [INFO] - protqc.analyzer - HF2_LC1_hela_220720_02 - scan number: 12500
2021-02-08 16:41:36,610 - [INFO] - protqc.analyzer - HF2_LC1_hela_090220_30B_01 - Saving json file: C:\Users\pmrotem\workspace\prot-qc\test-runs\100_samples_run1.0\HF2_LC1_hela_090220_30B_01.json
2021-02-08 16:41:36,814 - [INFO] - protqc.analyzer - HF2_LC1_hela_220720_01 - scan number: 4500
2021-02-08 16:41:37,399 - [INFO] - protqc.analyzer - HF2_LC1_hela_300720_01 - scan number: 17500
2021-02-08 16:41:38,219 - [INFO] - protqc.analyzer - HF2_LC1_hela_181020_02 - scan number: 15000
2021-02-08 16:41:39,455 - [INFO] - protqc.analyzer - HF2_LC1_hela_130420_30B_01 - scan number: 15500
2021-02-08 16:41:41,570 - [INFO] - protqc.analyzer - HF2_LC1_hela_090220_30B_01 - Finished processing file
2021-02-08 16:41:44,682 - [INFO] - protqc.analyzer - HF2_LC1_hela_280620_01 - scan number: 12000
2021-02-08 16:41:47,489 - [INFO] - protqc.analyzer - HF2_LC1_hela_030220_30B_01 - scan number: 15500
2021-02-08 16:41:48,215 - [INFO] - protqc.analyzer - HF2_LC1_hela_220720_02 - scan number: 13000
2021-02-08 16:41:49,071 - [INFO] - protqc.analyzer - HF2_LC1_hela_220720_01 - scan number: 5000
2021-02-08 16:41:51,250 - [INFO] - protqc.analyzer - HF2_LC1_hela_181020_02 - scan number: 15500
2021-02-08 16:41:52,697 - [INFO] - protqc.analyzer - HF2_LC1_hela_300720_01 - scan number: 18000
2021-02-08 16:41:52,709 - [INFO] - protqc.analyzer - HF2_LC1_hela_130420_30B_01 - scan number: 16000
2021-02-08 16:41:57,358 - [INFO] - protqc.analyzer - HF2_LC1_hela_280620_01 - scan number: 12500
2021-02-08 16:42:00,582 - [INFO] - protqc.analyzer - HF2_LC1_hela_030220_30B_01 - scan number: 16000
2021-02-08 16:42:00,707 - [INFO] - protqc.analyzer - HF2_LC1_hela_220720_02 - scan number: 13500
2021-02-08 16:42:01,766 - [INFO] - protqc.analyzer - HF2_LC1_hela_220720_01 - scan number: 5500
2021-02-08 16:42:05,193 - [INFO] - protqc.analyzer - HF2_LC1_hela_181020_02 - scan number: 16000
2021-02-08 16:42:06,931 - [INFO] - protqc.analyzer - HF2_LC1_hela_130420_30B_01 - scan number: 16500
2021-02-08 16:42:08,762 - [INFO] - protqc.analyzer - HF2_LC1_hela_300720_01 - scan number: 18500
2021-02-08 16:42:10,519 - [INFO] - protqc.analyzer - HF2_LC1_hela_280620_01 - scan number: 13000
2021-02-08 16:42:13,862 - [INFO] - protqc.analyzer - HF2_LC1_hela_220720_02 - scan number: 14000
2021-02-08 16:42:14,595 - [INFO] - protqc.analyzer - HF2_LC1_hela_030220_30B_01 - scan number: 16500
2021-02-08 16:42:15,252 - [INFO] - protqc.analyzer - HF2_LC1_hela_220720_01 - scan number: 6000
2021-02-08 16:42:19,285 - [INFO] - protqc.analyzer - HF2_LC1_hela_181020_02 - scan number: 16500
2021-02-08 16:42:20,127 - [INFO] - protqc.analyzer - HF2_LC1_hela_130420_30B_01 - scan number: 17000
2021-02-08 16:42:21,999 - [INFO] - protqc.analyzer - HF2_LC1_hela_280620_01 - scan number: 13500
2021-02-08 16:42:23,036 - [INFO] - protqc.analyzer - HF2_LC1_hela_300720_01 - scan number: 19000
2021-02-08 16:42:26,164 - [INFO] - protqc.analyzer - HF2_LC1_hela_220720_02 - scan number: 14500
2021-02-08 16:42:27,076 - [INFO] - protqc.analyzer - HF2_LC1_hela_220720_01 - scan number: 6500
2021-02-08 16:42:27,270 - [INFO] - protqc.analyzer - HF2_LC1_hela_030220_30B_01 - scan number: 17000
2021-02-08 16:42:33,622 - [INFO] - protqc.analyzer - HF2_LC1_hela_181020_02 - scan number: 17000
2021-02-08 16:42:33,762 - [INFO] - protqc.analyzer - HF2_LC1_hela_280620_01 - scan number: 14000
2021-02-08 16:42:35,397 - [INFO] - protqc.analyzer - HF2_LC1_hela_130420_30B_01 - scan number: 17500
2021-02-08 16:42:37,425 - [INFO] - protqc.analyzer - HF2_LC1_hela_300720_01 - scan number: 19500
2021-02-08 16:42:38,388 - [INFO] - protqc.analyzer - HF2_LC1_hela_220720_02 - scan number: 15000
2021-02-08 16:42:38,702 - [INFO] - protqc.analyzer - HF2_LC1_hela_220720_01 - scan number: 7000
2021-02-08 16:42:39,496 - [INFO] - protqc.analyzer - HF2_LC1_hela_030220_30B_01 - scan number: 17500
2021-02-08 16:42:45,917 - [INFO] - protqc.analyzer - HF2_LC1_hela_280620_01 - scan number: 14500
2021-02-08 16:42:48,023 - [INFO] - protqc.analyzer - HF2_LC1_hela_181020_02 - scan number: 17500
2021-02-08 16:42:50,428 - [INFO] - protqc.analyzer - HF2_LC1_hela_220720_02 - scan number: 15500
2021-02-08 16:42:50,590 - [INFO] - protqc.analyzer - HF2_LC1_hela_220720_01 - scan number: 7500
2021-02-08 16:42:50,989 - [INFO] - protqc.analyzer - HF2_LC1_hela_130420_30B_01 - scan number: 18000
2021-02-08 16:42:51,867 - [INFO] - protqc.analyzer - HF2_LC1_hela_300720_01 - scan number: 20000
2021-02-08 16:42:53,762 - [INFO] - protqc.analyzer - HF2_LC1_hela_030220_30B_01 - scan number: 18000
2021-02-08 16:42:59,670 - [INFO] - protqc.analyzer - HF2_LC1_hela_280620_01 - scan number: 15000
2021-02-08 16:43:06,332 - [INFO] - protqc.analyzer - HF2_LC1_hela_181020_02 - scan number: 18000
2021-02-08 16:43:06,744 - [INFO] - protqc.analyzer - HF2_LC1_hela_220720_01 - scan number: 8000
2021-02-08 16:43:07,093 - [INFO] - protqc.analyzer - HF2_LC1_hela_220720_02 - scan number: 16000
2021-02-08 16:43:10,202 - [INFO] - protqc.analyzer - HF2_LC1_hela_130420_30B_01 - scan number: 18500
2021-02-08 16:43:10,435 - [INFO] - protqc.analyzer - HF2_LC1_hela_300720_01 - scan number: 20500
2021-02-08 16:43:12,745 - [INFO] - protqc.analyzer - HF2_LC1_hela_220320_30B_01 - Analyzing sample...
2021-02-08 16:43:12,755 - [INFO] - protqc.analyzer - HF2_LC1_hela_220320_30B_01 - Loading file: H:\Proteomics\Projects\RnD\RawBeans\Submission\data\Long_term\HF2_LC1_hela_220320_30B_01.raw
2021-02-08 16:43:12,798 - [INFO] - protqc.analyzer - HF2_LC1_hela_030220_30B_01 - scan number: 18500
2021-02-08 16:43:14,056 - [INFO] - protqc.analyzer - HF2_LC1_hela_220320_30B_01 - Initializing components: {'mz_dist', 'top_n', 'prec_ratio', 'total_ion_current', 'ms2_intensities', 'inject_time', 'inject_vs_ret', 'ret_vs_top_n', 'charge_dist', 'mass_deviation', 'peak_splits', 'mz_peaks', 'ms2_counts'}
2021-02-08 16:43:14,057 - [WARNING] - protqc.modules - Missing id folder for sample HF2_LC1_hela_220320_30B_01
2021-02-08 16:43:14,057 - [INFO] - protqc.analyzer - HF2_LC1_hela_220320_30B_01 - Starting to process file...
2021-02-08 16:43:14,058 - [INFO] - protqc.analyzer - HF2_LC1_hela_220320_30B_01 - total number of scans: 38752
2021-02-08 16:43:14,507 - [INFO] - protqc.analyzer - HF2_LC1_hela_280620_01 - scan number: 15500
2021-02-08 16:43:18,480 - [INFO] - protqc.analyzer - HF2_LC1_hela_220720_01 - scan number: 8500
2021-02-08 16:43:19,102 - [INFO] - protqc.analyzer - HF2_LC1_hela_220720_02 - scan number: 16500
2021-02-08 16:43:20,818 - [INFO] - protqc.analyzer - HF2_LC1_hela_181020_02 - scan number: 18500
2021-02-08 16:43:24,623 - [INFO] - protqc.analyzer - HF2_LC1_hela_300720_01 - scan number: 21000
2021-02-08 16:43:25,229 - [INFO] - protqc.analyzer - HF2_LC1_hela_220320_30B_01 - scan number: 500
2021-02-08 16:43:26,284 - [INFO] - protqc.analyzer - HF2_LC1_hela_130420_30B_01 - scan number: 19000
2021-02-08 16:43:26,655 - [INFO] - protqc.analyzer - HF2_LC1_hela_280620_01 - scan number: 16000
2021-02-08 16:43:28,385 - [INFO] - protqc.analyzer - HF2_LC1_hela_030220_30B_01 - scan number: 19000
2021-02-08 16:43:31,669 - [INFO] - protqc.analyzer - HF2_LC1_hela_220720_01 - scan number: 9000
2021-02-08 16:43:32,951 - [INFO] - protqc.analyzer - HF2_LC1_hela_220720_02 - scan number: 17000
2021-02-08 16:43:36,234 - [INFO] - protqc.analyzer - HF2_LC1_hela_181020_02 - scan number: 19000
2021-02-08 16:43:36,903 - [INFO] - protqc.analyzer - HF2_LC1_hela_220320_30B_01 - scan number: 1000
2021-02-08 16:43:37,572 - [INFO] - protqc.analyzer - HF2_LC1_hela_300720_01 - scan number: 21500
2021-02-08 16:43:38,677 - [INFO] - protqc.analyzer - HF2_LC1_hela_280620_01 - scan number: 16500
2021-02-08 16:43:41,453 - [INFO] - protqc.analyzer - HF2_LC1_hela_130420_30B_01 - scan number: 19500
2021-02-08 16:43:42,810 - [INFO] - protqc.analyzer - HF2_LC1_hela_220720_01 - scan number: 9500
2021-02-08 16:43:43,088 - [INFO] - protqc.analyzer - HF2_LC1_hela_030220_30B_01 - scan number: 19500
2021-02-08 16:43:45,734 - [INFO] - protqc.analyzer - HF2_LC1_hela_220720_02 - scan number: 17500
2021-02-08 16:43:47,176 - [INFO] - protqc.analyzer - HF2_LC1_hela_220320_30B_01 - scan number: 1500
2021-02-08 16:43:49,154 - [INFO] - protqc.analyzer - HF2_LC1_hela_300720_01 - scan number: 22000
2021-02-08 16:43:49,327 - [INFO] - protqc.analyzer - HF2_LC1_hela_280620_01 - scan number: 17000
2021-02-08 16:43:49,582 - [INFO] - protqc.analyzer - HF2_LC1_hela_181020_02 - scan number: 19500
2021-02-08 16:43:54,498 - [INFO] - protqc.analyzer - HF2_LC1_hela_220720_01 - scan number: 10000
2021-02-08 16:43:56,898 - [INFO] - protqc.analyzer - HF2_LC1_hela_130420_30B_01 - scan number: 20000
2021-02-08 16:43:58,362 - [INFO] - protqc.analyzer - HF2_LC1_hela_030220_30B_01 - scan number: 20000
2021-02-08 16:43:59,138 - [INFO] - protqc.analyzer - HF2_LC1_hela_220320_30B_01 - scan number: 2000
2021-02-08 16:44:00,064 - [INFO] - protqc.analyzer - HF2_LC1_hela_220720_02 - scan number: 18000
2021-02-08 16:44:01,732 - [INFO] - protqc.analyzer - HF2_LC1_hela_280620_01 - scan number: 17500
2021-02-08 16:44:02,075 - [INFO] - protqc.analyzer - HF2_LC1_hela_300720_01 - scan number: 22500
2021-02-08 16:44:04,304 - [INFO] - protqc.analyzer - HF2_LC1_hela_181020_02 - scan number: 20000
2021-02-08 16:44:06,818 - [INFO] - protqc.analyzer - HF2_LC1_hela_220720_01 - scan number: 10500
2021-02-08 16:44:09,880 - [INFO] - protqc.analyzer - HF2_LC1_hela_220320_30B_01 - scan number: 2500
2021-02-08 16:44:12,195 - [INFO] - protqc.analyzer - HF2_LC1_hela_130420_30B_01 - scan number: 20500
2021-02-08 16:44:13,488 - [INFO] - protqc.analyzer - HF2_LC1_hela_030220_30B_01 - scan number: 20500
2021-02-08 16:44:14,096 - [INFO] - protqc.analyzer - HF2_LC1_hela_220720_02 - scan number: 18500
2021-02-08 16:44:14,202 - [INFO] - protqc.analyzer - HF2_LC1_hela_280620_01 - scan number: 18000
2021-02-08 16:44:14,773 - [INFO] - protqc.analyzer - HF2_LC1_hela_300720_01 - scan number: 23000
2021-02-08 16:44:16,775 - [INFO] - protqc.analyzer - HF2_LC1_hela_181020_02 - scan number: 20500
2021-02-08 16:44:18,841 - [INFO] - protqc.analyzer - HF2_LC1_hela_220720_01 - scan number: 11000
2021-02-08 16:44:20,365 - [INFO] - protqc.analyzer - HF2_LC1_hela_220320_30B_01 - scan number: 3000
2021-02-08 16:44:27,640 - [INFO] - protqc.analyzer - HF2_LC1_hela_300720_01 - scan number: 23500
2021-02-08 16:44:27,687 - [INFO] - protqc.analyzer - HF2_LC1_hela_220720_02 - scan number: 19000
2021-02-08 16:44:27,766 - [INFO] - protqc.analyzer - HF2_LC1_hela_130420_30B_01 - scan number: 21000
2021-02-08 16:44:27,825 - [INFO] - protqc.analyzer - HF2_LC1_hela_280620_01 - scan number: 18500
2021-02-08 16:44:28,628 - [INFO] - protqc.analyzer - HF2_LC1_hela_030220_30B_01 - scan number: 21000
2021-02-08 16:44:28,950 - [INFO] - protqc.analyzer - HF2_LC1_hela_181020_02 - scan number: 21000
2021-02-08 16:44:30,521 - [INFO] - protqc.analyzer - HF2_LC1_hela_220720_01 - scan number: 11500
2021-02-08 16:44:30,869 - [INFO] - protqc.analyzer - HF2_LC1_hela_220320_30B_01 - scan number: 3500
2021-02-08 16:44:40,690 - [INFO] - protqc.analyzer - HF2_LC1_hela_300720_01 - scan number: 24000
2021-02-08 16:44:41,035 - [INFO] - protqc.analyzer - HF2_LC1_hela_130420_30B_01 - scan number: 21500
2021-02-08 16:44:41,867 - [INFO] - protqc.analyzer - HF2_LC1_hela_280620_01 - scan number: 19000
2021-02-08 16:44:41,891 - [INFO] - protqc.analyzer - HF2_LC1_hela_181020_02 - scan number: 21500
2021-02-08 16:44:42,160 - [INFO] - protqc.analyzer - HF2_LC1_hela_220720_02 - scan number: 19500
2021-02-08 16:44:43,044 - [INFO] - protqc.analyzer - HF2_LC1_hela_220720_01 - scan number: 12000
2021-02-08 16:44:43,122 - [INFO] - protqc.analyzer - HF2_LC1_hela_220320_30B_01 - scan number: 4000
2021-02-08 16:44:44,647 - [INFO] - protqc.analyzer - HF2_LC1_hela_030220_30B_01 - scan number: 21500
2021-02-08 16:44:53,915 - [INFO] - protqc.analyzer - HF2_LC1_hela_130420_30B_01 - scan number: 22000
2021-02-08 16:44:53,947 - [INFO] - protqc.analyzer - HF2_LC1_hela_300720_01 - scan number: 24500
2021-02-08 16:44:54,396 - [INFO] - protqc.analyzer - HF2_LC1_hela_181020_02 - scan number: 22000
2021-02-08 16:44:55,010 - [INFO] - protqc.analyzer - HF2_LC1_hela_220720_01 - scan number: 12500
2021-02-08 16:44:55,361 - [INFO] - protqc.analyzer - HF2_LC1_hela_220320_30B_01 - scan number: 4500
2021-02-08 16:44:55,808 - [INFO] - protqc.analyzer - HF2_LC1_hela_280620_01 - scan number: 19500
2021-02-08 16:44:56,141 - [INFO] - protqc.analyzer - HF2_LC1_hela_220720_02 - scan number: 20000
2021-02-08 16:44:59,185 - [INFO] - protqc.analyzer - HF2_LC1_hela_030220_30B_01 - scan number: 22000
2021-02-08 16:45:07,247 - [INFO] - protqc.analyzer - HF2_LC1_hela_130420_30B_01 - scan number: 22500
2021-02-08 16:45:07,592 - [INFO] - protqc.analyzer - HF2_LC1_hela_181020_02 - scan number: 22500
2021-02-08 16:45:07,746 - [INFO] - protqc.analyzer - HF2_LC1_hela_300720_01 - scan number: 25000
2021-02-08 16:45:08,081 - [INFO] - protqc.analyzer - HF2_LC1_hela_220720_01 - scan number: 13000
2021-02-08 16:45:08,949 - [INFO] - protqc.analyzer - HF2_LC1_hela_220320_30B_01 - scan number: 5000
2021-02-08 16:45:10,682 - [INFO] - protqc.analyzer - HF2_LC1_hela_280620_01 - scan number: 20000
2021-02-08 16:45:11,204 - [INFO] - protqc.analyzer - HF2_LC1_hela_220720_02 - scan number: 20500
2021-02-08 16:45:12,534 - [INFO] - protqc.analyzer - HF2_LC1_hela_030220_30B_01 - scan number: 22500
2021-02-08 16:45:20,003 - [INFO] - protqc.analyzer - HF2_LC1_hela_181020_02 - scan number: 23000
2021-02-08 16:45:20,139 - [INFO] - protqc.analyzer - HF2_LC1_hela_130420_30B_01 - scan number: 23000
2021-02-08 16:45:20,239 - [INFO] - protqc.analyzer - HF2_LC1_hela_220720_01 - scan number: 13500
2021-02-08 16:45:20,941 - [INFO] - protqc.analyzer - HF2_LC1_hela_300720_01 - scan number: 25500
2021-02-08 16:45:21,797 - [INFO] - protqc.analyzer - HF2_LC1_hela_220320_30B_01 - scan number: 5500
2021-02-08 16:45:23,803 - [INFO] - protqc.analyzer - HF2_LC1_hela_220720_02 - scan number: 21000
2021-02-08 16:45:23,892 - [INFO] - protqc.analyzer - HF2_LC1_hela_280620_01 - scan number: 20500
2021-02-08 16:45:24,088 - [INFO] - protqc.analyzer - HF2_LC1_hela_030220_30B_01 - scan number: 23000
2021-02-08 16:45:32,002 - [INFO] - protqc.analyzer - HF2_LC1_hela_181020_02 - scan number: 23500
2021-02-08 16:45:32,267 - [INFO] - protqc.analyzer - HF2_LC1_hela_220720_01 - scan number: 14000
2021-02-08 16:45:32,527 - [INFO] - protqc.analyzer - HF2_LC1_hela_130420_30B_01 - scan number: 23500
2021-02-08 16:45:33,257 - [INFO] - protqc.analyzer - HF2_LC1_hela_300720_01 - scan number: 26000
2021-02-08 16:45:34,872 - [INFO] - protqc.analyzer - HF2_LC1_hela_220320_30B_01 - scan number: 6000
2021-02-08 16:45:35,953 - [INFO] - protqc.analyzer - HF2_LC1_hela_220720_02 - scan number: 21500
2021-02-08 16:45:36,793 - [INFO] - protqc.analyzer - HF2_LC1_hela_030220_30B_01 - scan number: 23500
2021-02-08 16:45:38,125 - [INFO] - protqc.analyzer - HF2_LC1_hela_280620_01 - scan number: 21000
2021-02-08 16:45:44,527 - [INFO] - protqc.analyzer - HF2_LC1_hela_220720_01 - scan number: 14500
2021-02-08 16:45:44,601 - [INFO] - protqc.analyzer - HF2_LC1_hela_181020_02 - scan number: 24000
2021-02-08 16:45:45,535 - [INFO] - protqc.analyzer - HF2_LC1_hela_130420_30B_01 - scan number: 24000
2021-02-08 16:45:46,999 - [INFO] - protqc.analyzer - HF2_LC1_hela_300720_01 - scan number: 26500
2021-02-08 16:45:48,561 - [INFO] - protqc.analyzer - HF2_LC1_hela_220320_30B_01 - scan number: 6500
2021-02-08 16:45:48,795 - [INFO] - protqc.analyzer - HF2_LC1_hela_220720_02 - scan number: 22000
2021-02-08 16:45:50,130 - [INFO] - protqc.analyzer - HF2_LC1_hela_030220_30B_01 - scan number: 24000
2021-02-08 16:45:52,447 - [INFO] - protqc.analyzer - HF2_LC1_hela_280620_01 - scan number: 21500
2021-02-08 16:45:56,518 - [INFO] - protqc.analyzer - HF2_LC1_hela_220720_01 - scan number: 15000
2021-02-08 16:45:56,804 - [INFO] - protqc.analyzer - HF2_LC1_hela_181020_02 - scan number: 24500
2021-02-08 16:45:57,987 - [INFO] - protqc.analyzer - HF2_LC1_hela_130420_30B_01 - scan number: 24500
2021-02-08 16:45:59,676 - [INFO] - protqc.analyzer - HF2_LC1_hela_300720_01 - scan number: 27000
2021-02-08 16:46:00,785 - [INFO] - protqc.analyzer - HF2_LC1_hela_220720_02 - scan number: 22500
2021-02-08 16:46:02,016 - [INFO] - protqc.analyzer - HF2_LC1_hela_220320_30B_01 - scan number: 7000
2021-02-08 16:46:02,504 - [INFO] - protqc.analyzer - HF2_LC1_hela_030220_30B_01 - scan number: 24500
2021-02-08 16:46:05,293 - [INFO] - protqc.analyzer - HF2_LC1_hela_280620_01 - scan number: 22000
2021-02-08 16:46:08,521 - [INFO] - protqc.analyzer - HF2_LC1_hela_220720_01 - scan number: 15500
2021-02-08 16:46:08,869 - [INFO] - protqc.analyzer - HF2_LC1_hela_181020_02 - scan number: 25000
2021-02-08 16:46:10,601 - [INFO] - protqc.analyzer - HF2_LC1_hela_130420_30B_01 - scan number: 25000
2021-02-08 16:46:12,434 - [INFO] - protqc.analyzer - HF2_LC1_hela_300720_01 - scan number: 27500
2021-02-08 16:46:12,834 - [INFO] - protqc.analyzer - HF2_LC1_hela_220720_02 - scan number: 23000
2021-02-08 16:46:14,687 - [INFO] - protqc.analyzer - HF2_LC1_hela_030220_30B_01 - scan number: 25000
2021-02-08 16:46:14,903 - [INFO] - protqc.analyzer - HF2_LC1_hela_220320_30B_01 - scan number: 7500
2021-02-08 16:46:16,735 - [INFO] - protqc.analyzer - HF2_LC1_hela_280620_01 - scan number: 22500
2021-02-08 16:46:19,924 - [INFO] - protqc.analyzer - HF2_LC1_hela_220720_01 - scan number: 16000
2021-02-08 16:46:20,575 - [INFO] - protqc.analyzer - HF2_LC1_hela_181020_02 - scan number: 25500
2021-02-08 16:46:22,518 - [INFO] - protqc.analyzer - HF2_LC1_hela_130420_30B_01 - scan number: 25500
2021-02-08 16:46:24,090 - [INFO] - protqc.analyzer - HF2_LC1_hela_220720_02 - scan number: 23500
2021-02-08 16:46:24,721 - [INFO] - protqc.analyzer - HF2_LC1_hela_300720_01 - scan number: 28000
2021-02-08 16:46:26,588 - [INFO] - protqc.analyzer - HF2_LC1_hela_030220_30B_01 - scan number: 25500
2021-02-08 16:46:27,956 - [INFO] - protqc.analyzer - HF2_LC1_hela_220320_30B_01 - scan number: 8000
2021-02-08 16:46:28,370 - [INFO] - protqc.analyzer - HF2_LC1_hela_280620_01 - scan number: 23000
2021-02-08 16:46:32,796 - [INFO] - protqc.analyzer - HF2_LC1_hela_181020_02 - scan number: 26000
2021-02-08 16:46:33,497 - [INFO] - protqc.analyzer - HF2_LC1_hela_220720_01 - scan number: 16500
2021-02-08 16:46:35,107 - [INFO] - protqc.analyzer - HF2_LC1_hela_130420_30B_01 - scan number: 26000
2021-02-08 16:46:35,892 - [INFO] - protqc.analyzer - HF2_LC1_hela_220720_02 - scan number: 24000
2021-02-08 16:46:36,852 - [INFO] - protqc.analyzer - HF2_LC1_hela_300720_01 - scan number: 28500
2021-02-08 16:46:38,757 - [INFO] - protqc.analyzer - HF2_LC1_hela_030220_30B_01 - scan number: 26000
2021-02-08 16:46:39,809 - [INFO] - protqc.analyzer - HF2_LC1_hela_280620_01 - scan number: 23500
2021-02-08 16:46:40,495 - [INFO] - protqc.analyzer - HF2_LC1_hela_220320_30B_01 - scan number: 8500
2021-02-08 16:46:44,782 - [INFO] - protqc.analyzer - HF2_LC1_hela_181020_02 - scan number: 26500
2021-02-08 16:46:46,618 - [INFO] - protqc.analyzer - HF2_LC1_hela_220720_01 - scan number: 17000
2021-02-08 16:46:47,323 - [INFO] - protqc.analyzer - HF2_LC1_hela_130420_30B_01 - scan number: 26500
2021-02-08 16:46:47,638 - [INFO] - protqc.analyzer - HF2_LC1_hela_220720_02 - scan number: 24500
2021-02-08 16:46:49,573 - [INFO] - protqc.analyzer - HF2_LC1_hela_300720_01 - scan number: 29000
2021-02-08 16:46:51,186 - [INFO] - protqc.analyzer - HF2_LC1_hela_030220_30B_01 - scan number: 26500
2021-02-08 16:46:51,456 - [INFO] - protqc.analyzer - HF2_LC1_hela_280620_01 - scan number: 24000
2021-02-08 16:46:53,241 - [INFO] - protqc.analyzer - HF2_LC1_hela_220320_30B_01 - scan number: 9000
2021-02-08 16:46:57,182 - [INFO] - protqc.analyzer - HF2_LC1_hela_181020_02 - scan number: 27000
2021-02-08 16:46:59,640 - [INFO] - protqc.analyzer - HF2_LC1_hela_220720_02 - scan number: 25000
2021-02-08 16:46:59,875 - [INFO] - protqc.analyzer - HF2_LC1_hela_130420_30B_01 - scan number: 27000
2021-02-08 16:47:00,350 - [INFO] - protqc.analyzer - HF2_LC1_hela_220720_01 - scan number: 17500
2021-02-08 16:47:02,439 - [INFO] - protqc.analyzer - HF2_LC1_hela_300720_01 - scan number: 29500
2021-02-08 16:47:03,465 - [INFO] - protqc.analyzer - HF2_LC1_hela_280620_01 - scan number: 24500
2021-02-08 16:47:03,877 - [INFO] - protqc.analyzer - HF2_LC1_hela_030220_30B_01 - scan number: 27000
2021-02-08 16:47:06,380 - [INFO] - protqc.analyzer - HF2_LC1_hela_220320_30B_01 - scan number: 9500
2021-02-08 16:47:09,228 - [INFO] - protqc.analyzer - HF2_LC1_hela_181020_02 - scan number: 27500
2021-02-08 16:47:11,866 - [INFO] - protqc.analyzer - HF2_LC1_hela_220720_02 - scan number: 25500
2021-02-08 16:47:12,532 - [INFO] - protqc.analyzer - HF2_LC1_hela_130420_30B_01 - scan number: 27500
2021-02-08 16:47:13,875 - [INFO] - protqc.analyzer - HF2_LC1_hela_220720_01 - scan number: 18000
2021-02-08 16:47:16,007 - [INFO] - protqc.analyzer - HF2_LC1_hela_300720_01 - scan number: 30000
2021-02-08 16:47:16,179 - [INFO] - protqc.analyzer - HF2_LC1_hela_280620_01 - scan number: 25000
2021-02-08 16:47:17,237 - [INFO] - protqc.analyzer - HF2_LC1_hela_030220_30B_01 - scan number: 27500
2021-02-08 16:47:19,876 - [INFO] - protqc.analyzer - HF2_LC1_hela_220320_30B_01 - scan number: 10000
2021-02-08 16:47:21,738 - [INFO] - protqc.analyzer - HF2_LC1_hela_181020_02 - scan number: 28000
2021-02-08 16:47:24,303 - [INFO] - protqc.analyzer - HF2_LC1_hela_220720_02 - scan number: 26000
2021-02-08 16:47:25,425 - [INFO] - protqc.analyzer - HF2_LC1_hela_130420_30B_01 - scan number: 28000
2021-02-08 16:47:28,072 - [INFO] - protqc.analyzer - HF2_LC1_hela_220720_01 - scan number: 18500
2021-02-08 16:47:28,484 - [INFO] - protqc.analyzer - HF2_LC1_hela_280620_01 - scan number: 25500
2021-02-08 16:47:29,123 - [INFO] - protqc.analyzer - HF2_LC1_hela_300720_01 - scan number: 30500
2021-02-08 16:47:29,595 - [INFO] - protqc.analyzer - HF2_LC1_hela_030220_30B_01 - scan number: 28000
2021-02-08 16:47:32,909 - [INFO] - protqc.analyzer - HF2_LC1_hela_220320_30B_01 - scan number: 10500
2021-02-08 16:47:33,888 - [INFO] - protqc.analyzer - HF2_LC1_hela_181020_02 - scan number: 28500
2021-02-08 16:47:36,085 - [INFO] - protqc.analyzer - HF2_LC1_hela_220720_02 - scan number: 26500
2021-02-08 16:47:37,685 - [INFO] - protqc.analyzer - HF2_LC1_hela_130420_30B_01 - scan number: 28500
2021-02-08 16:47:40,385 - [INFO] - protqc.analyzer - HF2_LC1_hela_280620_01 - scan number: 26000
2021-02-08 16:47:41,396 - [INFO] - protqc.analyzer - HF2_LC1_hela_220720_01 - scan number: 19000
2021-02-08 16:47:41,762 - [INFO] - protqc.analyzer - HF2_LC1_hela_300720_01 - scan number: 31000
2021-02-08 16:47:41,845 - [INFO] - protqc.analyzer - HF2_LC1_hela_030220_30B_01 - scan number: 28500
2021-02-08 16:47:45,234 - [INFO] - protqc.analyzer - HF2_LC1_hela_181020_02 - scan number: 29000
2021-02-08 16:47:45,528 - [INFO] - protqc.analyzer - HF2_LC1_hela_220320_30B_01 - scan number: 11000
2021-02-08 16:47:47,590 - [INFO] - protqc.analyzer - HF2_LC1_hela_220720_02 - scan number: 27000
2021-02-08 16:47:50,030 - [INFO] - protqc.analyzer - HF2_LC1_hela_130420_30B_01 - scan number: 29000
2021-02-08 16:47:52,063 - [INFO] - protqc.analyzer - HF2_LC1_hela_280620_01 - scan number: 26500
2021-02-08 16:47:53,924 - [INFO] - protqc.analyzer - HF2_LC1_hela_030220_30B_01 - scan number: 29000
2021-02-08 16:47:54,263 - [INFO] - protqc.analyzer - HF2_LC1_hela_300720_01 - scan number: 31500
2021-02-08 16:47:54,308 - [INFO] - protqc.analyzer - HF2_LC1_hela_220720_01 - scan number: 19500
2021-02-08 16:47:56,778 - [INFO] - protqc.analyzer - HF2_LC1_hela_181020_02 - scan number: 29500
2021-02-08 16:47:58,402 - [INFO] - protqc.analyzer - HF2_LC1_hela_220320_30B_01 - scan number: 11500
2021-02-08 16:47:58,922 - [INFO] - protqc.analyzer - HF2_LC1_hela_220720_02 - scan number: 27500
2021-02-08 16:48:01,606 - [INFO] - protqc.analyzer - HF2_LC1_hela_130420_30B_01 - scan number: 29500
2021-02-08 16:48:04,160 - [INFO] - protqc.analyzer - HF2_LC1_hela_280620_01 - scan number: 27000
2021-02-08 16:48:06,121 - [INFO] - protqc.analyzer - HF2_LC1_hela_030220_30B_01 - scan number: 29500
2021-02-08 16:48:06,641 - [INFO] - protqc.analyzer - HF2_LC1_hela_300720_01 - scan number: 32000
2021-02-08 16:48:07,636 - [INFO] - protqc.analyzer - HF2_LC1_hela_220720_01 - scan number: 20000
2021-02-08 16:48:08,573 - [INFO] - protqc.analyzer - HF2_LC1_hela_181020_02 - scan number: 30000
2021-02-08 16:48:09,856 - [INFO] - protqc.analyzer - HF2_LC1_hela_220720_02 - scan number: 28000
2021-02-08 16:48:10,518 - [INFO] - protqc.analyzer - HF2_LC1_hela_220320_30B_01 - scan number: 12000
2021-02-08 16:48:13,150 - [INFO] - protqc.analyzer - HF2_LC1_hela_130420_30B_01 - scan number: 30000
2021-02-08 16:48:14,670 - [INFO] - protqc.analyzer - HF2_LC1_hela_280620_01 - scan number: 27500
2021-02-08 16:48:17,038 - [INFO] - protqc.analyzer - HF2_LC1_hela_030220_30B_01 - scan number: 30000
2021-02-08 16:48:17,216 - [INFO] - protqc.analyzer - HF2_LC1_hela_300720_01 - scan number: 32500
2021-02-08 16:48:18,192 - [INFO] - protqc.analyzer - HF2_LC1_hela_220720_01 - scan number: 20500
2021-02-08 16:48:18,535 - [INFO] - protqc.analyzer - HF2_LC1_hela_181020_02 - scan number: 30500
2021-02-08 16:48:19,882 - [INFO] - protqc.analyzer - HF2_LC1_hela_220720_02 - scan number: 28500
2021-02-08 16:48:21,694 - [INFO] - protqc.analyzer - HF2_LC1_hela_220320_30B_01 - scan number: 12500
2021-02-08 16:48:23,270 - [INFO] - protqc.analyzer - HF2_LC1_hela_130420_30B_01 - scan number: 30500
2021-02-08 16:48:24,581 - [INFO] - protqc.analyzer - HF2_LC1_hela_280620_01 - scan number: 28000
2021-02-08 16:48:27,108 - [INFO] - protqc.analyzer - HF2_LC1_hela_030220_30B_01 - scan number: 30500
2021-02-08 16:48:27,595 - [INFO] - protqc.analyzer - HF2_LC1_hela_300720_01 - scan number: 33000
2021-02-08 16:48:28,438 - [INFO] - protqc.analyzer - HF2_LC1_hela_220720_01 - scan number: 21000
2021-02-08 16:48:28,628 - [INFO] - protqc.analyzer - HF2_LC1_hela_181020_02 - scan number: 31000
2021-02-08 16:48:29,953 - [INFO] - protqc.analyzer - HF2_LC1_hela_220720_02 - scan number: 29000
2021-02-08 16:48:33,465 - [INFO] - protqc.analyzer - HF2_LC1_hela_220320_30B_01 - scan number: 13000
2021-02-08 16:48:33,768 - [INFO] - protqc.analyzer - HF2_LC1_hela_130420_30B_01 - scan number: 31000
2021-02-08 16:48:34,928 - [INFO] - protqc.analyzer - HF2_LC1_hela_280620_01 - scan number: 28500
2021-02-08 16:48:37,501 - [INFO] - protqc.analyzer - HF2_LC1_hela_030220_30B_01 - scan number: 31000
2021-02-08 16:48:38,002 - [INFO] - protqc.analyzer - HF2_LC1_hela_181020_02 - scan number: 31500
2021-02-08 16:48:38,438 - [INFO] - protqc.analyzer - HF2_LC1_hela_220720_01 - scan number: 21500
2021-02-08 16:48:39,426 - [INFO] - protqc.analyzer - HF2_LC1_hela_220720_02 - scan number: 29500
2021-02-08 16:48:40,666 - [INFO] - protqc.analyzer - HF2_LC1_hela_300720_01 - scan number: 33500
2021-02-08 16:48:43,622 - [INFO] - protqc.analyzer - HF2_LC1_hela_130420_30B_01 - scan number: 31500
2021-02-08 16:48:43,762 - [INFO] - protqc.analyzer - HF2_LC1_hela_220320_30B_01 - scan number: 13500
2021-02-08 16:48:44,398 - [INFO] - protqc.analyzer - HF2_LC1_hela_280620_01 - scan number: 29000
2021-02-08 16:48:47,529 - [INFO] - protqc.analyzer - HF2_LC1_hela_030220_30B_01 - scan number: 31500
2021-02-08 16:48:47,815 - [INFO] - protqc.analyzer - HF2_LC1_hela_181020_02 - scan number: 32000
2021-02-08 16:48:48,012 - [INFO] - protqc.analyzer - HF2_LC1_hela_220720_01 - scan number: 22000
2021-02-08 16:48:48,634 - [INFO] - protqc.analyzer - HF2_LC1_hela_220720_02 - scan number: 30000
2021-02-08 16:48:53,402 - [INFO] - protqc.analyzer - HF2_LC1_hela_130420_30B_01 - scan number: 32000
2021-02-08 16:48:53,910 - [INFO] - protqc.analyzer - HF2_LC1_hela_280620_01 - scan number: 29500
2021-02-08 16:48:54,635 - [INFO] - protqc.analyzer - HF2_LC1_hela_220320_30B_01 - scan number: 14000
2021-02-08 16:48:55,063 - [INFO] - protqc.analyzer - HF2_LC1_hela_300720_01 - scan number: 34000
2021-02-08 16:48:57,491 - [INFO] - protqc.analyzer - HF2_LC1_hela_181020_02 - scan number: 32500
2021-02-08 16:48:57,585 - [INFO] - protqc.analyzer - HF2_LC1_hela_030220_30B_01 - scan number: 32000
2021-02-08 16:48:58,124 - [INFO] - protqc.analyzer - HF2_LC1_hela_220720_01 - scan number: 22500
2021-02-08 16:48:58,452 - [INFO] - protqc.analyzer - HF2_LC1_hela_220720_02 - scan number: 30500
2021-02-08 16:49:03,945 - [INFO] - protqc.analyzer - HF2_LC1_hela_130420_30B_01 - scan number: 32500
2021-02-08 16:49:04,105 - [INFO] - protqc.analyzer - HF2_LC1_hela_280620_01 - scan number: 30000
2021-02-08 16:49:06,667 - [INFO] - protqc.analyzer - HF2_LC1_hela_220320_30B_01 - scan number: 14500
2021-02-08 16:49:08,094 - [INFO] - protqc.analyzer - HF2_LC1_hela_030220_30B_01 - scan number: 32500
2021-02-08 16:49:08,691 - [INFO] - protqc.analyzer - HF2_LC1_hela_181020_02 - scan number: 33000
2021-02-08 16:49:08,866 - [INFO] - protqc.analyzer - HF2_LC1_hela_220720_02 - scan number: 31000
2021-02-08 16:49:09,065 - [INFO] - protqc.analyzer - HF2_LC1_hela_220720_01 - scan number: 23000
2021-02-08 16:49:10,334 - [INFO] - protqc.analyzer - HF2_LC1_hela_300720_01 - scan number: 34500
2021-02-08 16:49:14,409 - [INFO] - protqc.analyzer - HF2_LC1_hela_130420_30B_01 - scan number: 33000
2021-02-08 16:49:14,648 - [INFO] - protqc.analyzer - HF2_LC1_hela_280620_01 - scan number: 30500
2021-02-08 16:49:18,289 - [INFO] - protqc.analyzer - HF2_LC1_hela_220320_30B_01 - scan number: 15000
2021-02-08 16:49:18,662 - [INFO] - protqc.analyzer - HF2_LC1_hela_030220_30B_01 - scan number: 33000
2021-02-08 16:49:19,314 - [INFO] - protqc.analyzer - HF2_LC1_hela_220720_02 - scan number: 31500
2021-02-08 16:49:19,550 - [INFO] - protqc.analyzer - HF2_LC1_hela_220720_01 - scan number: 23500
2021-02-08 16:49:20,085 - [INFO] - protqc.analyzer - HF2_LC1_hela_181020_02 - scan number: 33500
2021-02-08 16:49:24,632 - [INFO] - protqc.analyzer - HF2_LC1_hela_130420_30B_01 - scan number: 33500
2021-02-08 16:49:24,862 - [INFO] - protqc.analyzer - HF2_LC1_hela_280620_01 - scan number: 31000
2021-02-08 16:49:26,073 - [INFO] - protqc.analyzer - HF2_LC1_hela_300720_01 - scan number: 35000
2021-02-08 16:49:28,692 - [INFO] - protqc.analyzer - HF2_LC1_hela_030220_30B_01 - scan number: 33500
2021-02-08 16:49:29,446 - [INFO] - protqc.analyzer - HF2_LC1_hela_220720_02 - scan number: 32000
2021-02-08 16:49:29,761 - [INFO] - protqc.analyzer - HF2_LC1_hela_220320_30B_01 - scan number: 15500
2021-02-08 16:49:30,032 - [INFO] - protqc.analyzer - HF2_LC1_hela_220720_01 - scan number: 24000
2021-02-08 16:49:30,858 - [INFO] - protqc.analyzer - HF2_LC1_hela_181020_02 - scan number: 34000
2021-02-08 16:49:34,918 - [INFO] - protqc.analyzer - HF2_LC1_hela_130420_30B_01 - scan number: 34000
2021-02-08 16:49:35,371 - [INFO] - protqc.analyzer - HF2_LC1_hela_280620_01 - scan number: 31500
2021-02-08 16:49:39,123 - [INFO] - protqc.analyzer - HF2_LC1_hela_030220_30B_01 - scan number: 34000
2021-02-08 16:49:39,202 - [INFO] - protqc.analyzer - HF2_LC1_hela_220720_02 - scan number: 32500
2021-02-08 16:49:40,667 - [INFO] - protqc.analyzer - HF2_LC1_hela_220720_01 - scan number: 24500
2021-02-08 16:49:41,577 - [INFO] - protqc.analyzer - HF2_LC1_hela_220320_30B_01 - scan number: 16000
2021-02-08 16:49:44,541 - [INFO] - protqc.analyzer - HF2_LC1_hela_300720_01 - scan number: 35500
2021-02-08 16:49:47,133 - [INFO] - protqc.analyzer - HF2_LC1_hela_130420_30B_01 - scan number: 34500
2021-02-08 16:49:47,330 - [INFO] - protqc.analyzer - HF2_LC1_hela_280620_01 - scan number: 32000
2021-02-08 16:49:51,773 - [INFO] - protqc.analyzer - HF2_LC1_hela_220720_02 - scan number: 33000
2021-02-08 16:49:51,813 - [INFO] - protqc.analyzer - HF2_LC1_hela_030220_30B_01 - scan number: 34500
2021-02-08 16:49:53,783 - [INFO] - protqc.analyzer - HF2_LC1_hela_220720_01 - scan number: 25000
2021-02-08 16:49:55,892 - [INFO] - protqc.analyzer - HF2_LC1_hela_220320_30B_01 - scan number: 16500
2021-02-08 16:49:58,531 - [INFO] - protqc.analyzer - HF2_LC1_hela_181020_02 - scan number: 34500
2021-02-08 16:50:00,798 - [INFO] - protqc.analyzer - HF2_LC1_hela_280620_01 - scan number: 32500
2021-02-08 16:50:01,403 - [INFO] - protqc.analyzer - HF2_LC1_hela_130420_30B_01 - scan number: 35000
2021-02-08 16:50:03,644 - [INFO] - protqc.analyzer - HF2_LC1_hela_220720_02 - scan number: 33500
2021-02-08 16:50:04,541 - [INFO] - protqc.analyzer - HF2_LC1_hela_030220_30B_01 - scan number: 35000
2021-02-08 16:50:06,448 - [INFO] - protqc.analyzer - HF2_LC1_hela_220720_01 - scan number: 25500
2021-02-08 16:50:07,359 - [INFO] - protqc.analyzer - HF2_LC1_hela_300720_01 - scan number: 36000
2021-02-08 16:50:09,609 - [INFO] - protqc.analyzer - HF2_LC1_hela_220320_30B_01 - scan number: 17000
2021-02-08 16:50:12,933 - [INFO] - protqc.analyzer - HF2_LC1_hela_280620_01 - scan number: 33000
2021-02-08 16:50:15,514 - [INFO] - protqc.analyzer - HF2_LC1_hela_130420_30B_01 - scan number: 35500
2021-02-08 16:50:15,791 - [INFO] - protqc.analyzer - HF2_LC1_hela_220720_02 - scan number: 34000
2021-02-08 16:50:18,950 - [INFO] - protqc.analyzer - HF2_LC1_hela_030220_30B_01 - scan number: 35500
2021-02-08 16:50:20,610 - [INFO] - protqc.analyzer - HF2_LC1_hela_220720_01 - scan number: 26000
2021-02-08 16:50:26,238 - [INFO] - protqc.analyzer - HF2_LC1_hela_220320_30B_01 - scan number: 17500
2021-02-08 16:50:27,595 - [INFO] - protqc.analyzer - HF2_LC1_hela_181020_02 - scan number: 35000
2021-02-08 16:50:27,658 - [INFO] - protqc.analyzer - HF2_LC1_hela_280620_01 - scan number: 33500
2021-02-08 16:50:31,007 - [INFO] - protqc.analyzer - HF2_LC1_hela_220720_02 - scan number: 34500
2021-02-08 16:50:34,157 - [INFO] - protqc.analyzer - HF2_LC1_hela_300720_01 - scan number: 36500
2021-02-08 16:50:34,654 - [INFO] - protqc.analyzer - HF2_LC1_hela_030220_30B_01 - scan number: 36000
2021-02-08 16:50:35,525 - [INFO] - protqc.analyzer - HF2_LC1_hela_220720_01 - scan number: 26500
2021-02-08 16:50:40,033 - [INFO] - protqc.analyzer - HF2_LC1_hela_130420_30B_01 - scan number: 36000
2021-02-08 16:50:42,637 - [INFO] - protqc.analyzer - HF2_LC1_hela_280620_01 - scan number: 34000
2021-02-08 16:50:45,509 - [INFO] - protqc.analyzer - HF2_LC1_hela_220320_30B_01 - scan number: 18000
2021-02-08 16:50:47,265 - [INFO] - protqc.analyzer - HF2_LC1_hela_220720_02 - scan number: 35000
2021-02-08 16:50:49,893 - [INFO] - protqc.analyzer - HF2_LC1_hela_220720_01 - scan number: 27000
2021-02-08 16:50:52,567 - [INFO] - protqc.analyzer - HF2_LC1_hela_030220_30B_01 - scan number: 36500
2021-02-08 16:50:56,759 - [INFO] - protqc.analyzer - HF2_LC1_hela_181020_02 - scan number: 35500
2021-02-08 16:50:57,056 - [INFO] - protqc.analyzer - HF2_LC1_hela_280620_01 - scan number: 34500
2021-02-08 16:50:57,781 - [INFO] - protqc.analyzer - HF2_LC1_hela_300720_01 - scan number: 37000
2021-02-08 16:51:02,822 - [INFO] - protqc.analyzer - HF2_LC1_hela_130420_30B_01 - scan number: 36500
2021-02-08 16:51:05,514 - [INFO] - protqc.analyzer - HF2_LC1_hela_220320_30B_01 - scan number: 18500
2021-02-08 16:51:05,841 - [INFO] - protqc.analyzer - HF2_LC1_hela_220720_01 - scan number: 27500
2021-02-08 16:51:11,987 - [INFO] - protqc.analyzer - HF2_LC1_hela_030220_30B_01 - scan number: 37000
2021-02-08 16:51:13,304 - [INFO] - protqc.analyzer - HF2_LC1_hela_280620_01 - scan number: 35000
2021-02-08 16:51:16,329 - [INFO] - protqc.analyzer - HF2_LC1_hela_220720_02 - scan number: 35500
2021-02-08 16:51:21,222 - [INFO] - protqc.analyzer - HF2_LC1_hela_220720_01 - scan number: 28000
2021-02-08 16:51:25,515 - [INFO] - protqc.analyzer - HF2_LC1_hela_220320_30B_01 - scan number: 19000
2021-02-08 16:51:25,783 - [INFO] - protqc.analyzer - HF2_LC1_hela_300720_01 - scan number: 37500
2021-02-08 16:51:28,152 - [INFO] - protqc.analyzer - HF2_LC1_hela_181020_02 - scan number: 36000
2021-02-08 16:51:28,548 - [INFO] - protqc.analyzer - HF2_LC1_hela_280620_01 - scan number: 35500
2021-02-08 16:51:28,745 - [INFO] - protqc.analyzer - HF2_LC1_hela_130420_30B_01 - scan number: 37000
2021-02-08 16:51:30,597 - [INFO] - protqc.analyzer - HF2_LC1_hela_030220_30B_01 - scan number: 37500
2021-02-08 16:51:35,387 - [INFO] - protqc.analyzer - HF2_LC1_hela_300720_01 - Saving json file: C:\Users\pmrotem\workspace\prot-qc\test-runs\100_samples_run1.0\HF2_LC1_hela_300720_01.json
2021-02-08 16:51:36,493 - [INFO] - protqc.analyzer - HF2_LC1_hela_220720_01 - scan number: 28500
2021-02-08 16:51:39,599 - [INFO] - protqc.analyzer - HF2_LC1_hela_181020_02 - Saving json file: C:\Users\pmrotem\workspace\prot-qc\test-runs\100_samples_run1.0\HF2_LC1_hela_181020_02.json
2021-02-08 16:51:40,899 - [INFO] - protqc.analyzer - HF2_LC1_hela_300720_01 - Finished processing file
2021-02-08 16:51:41,516 - [INFO] - protqc.analyzer - HF2_LC1_hela_220720_02 - scan number: 36000
2021-02-08 16:51:45,270 - [INFO] - protqc.analyzer - HF2_LC1_hela_181020_02 - Finished processing file
2021-02-08 16:51:45,788 - [INFO] - protqc.analyzer - HF2_LC1_hela_280620_01 - scan number: 36000
2021-02-08 16:51:47,591 - [INFO] - protqc.analyzer - HF2_LC1_hela_220320_30B_01 - scan number: 19500
2021-02-08 16:51:51,552 - [INFO] - protqc.analyzer - HF2_LC1_hela_130420_30B_01 - scan number: 37500
2021-02-08 16:51:54,560 - [INFO] - protqc.analyzer - HF2_LC1_hela_220720_01 - scan number: 29000
2021-02-08 16:51:54,612 - [INFO] - protqc.analyzer - HF2_LC1_hela_030220_30B_01 - scan number: 38000
2021-02-08 16:52:12,673 - [INFO] - protqc.analyzer - HF2_LC1_hela_280620_01 - scan number: 36500
2021-02-08 16:52:12,762 - [INFO] - protqc.analyzer - HF2_LC1_hela_220320_30B_01 - scan number: 20000
2021-02-08 16:52:15,740 - [INFO] - protqc.analyzer - HF2_LC1_hela_220720_01 - scan number: 29500
2021-02-08 16:52:16,184 - [INFO] - protqc.analyzer - HF2_LC1_hela_130420_30B_01 - scan number: 38000
2021-02-08 16:52:17,606 - [INFO] - protqc.analyzer - HF2_LC1_hela_220720_02 - scan number: 36500
2021-02-08 16:52:20,156 - [INFO] - protqc.analyzer - HF2_LC1_hela_130420_30B_01 - Saving json file: C:\Users\pmrotem\workspace\prot-qc\test-runs\100_samples_run1.0\HF2_LC1_hela_130420_30B_01.json
2021-02-08 16:52:25,931 - [INFO] - protqc.analyzer - HF2_LC1_hela_130420_30B_01 - Finished processing file
2021-02-08 16:52:26,634 - [INFO] - protqc.analyzer - HF2_LC1_hela_030220_30B_01 - scan number: 38500
2021-02-08 16:52:40,136 - [INFO] - protqc.analyzer - HF2_LC1_hela_220720_01 - scan number: 30000
2021-02-08 16:52:40,705 - [INFO] - protqc.analyzer - HF2_LC1_hela_220320_30B_01 - scan number: 20500
2021-02-08 16:52:48,431 - [INFO] - protqc.analyzer - HF2_LC1_hela_280620_01 - scan number: 37000
2021-02-08 16:52:54,841 - [INFO] - protqc.analyzer - HF2_LC1_hela_220720_02 - scan number: 37000
2021-02-08 16:53:00,191 - [INFO] - protqc.analyzer - HF2_LC1_hela_030220_30B_01 - scan number: 39000
2021-02-08 16:53:04,037 - [INFO] - protqc.analyzer - HF2_LC1_hela_220720_01 - scan number: 30500
2021-02-08 16:53:10,447 - [INFO] - protqc.analyzer - HF2_LC1_hela_220320_30B_01 - scan number: 21000
2021-02-08 16:53:20,481 - [INFO] - protqc.analyzer - HF2_LC1_hela_100120_01_30B - Analyzing sample...
2021-02-08 16:53:20,508 - [INFO] - protqc.analyzer - HF2_LC1_hela_100120_01_30B - Loading file: H:\Proteomics\Projects\RnD\RawBeans\Submission\data\Long_term\HF2_LC1_hela_100120_01_30B.raw
2021-02-08 16:53:21,946 - [INFO] - protqc.analyzer - HF2_LC1_hela_100120_01_30B - Initializing components: {'inject_vs_ret', 'prec_ratio', 'mass_deviation', 'total_ion_current', 'peak_splits', 'mz_peaks', 'inject_time', 'ret_vs_top_n', 'ms2_counts', 'top_n', 'charge_dist', 'mz_dist', 'ms2_intensities'}
2021-02-08 16:53:21,947 - [WARNING] - protqc.modules - Missing id folder for sample HF2_LC1_hela_100120_01_30B
2021-02-08 16:53:21,948 - [INFO] - protqc.analyzer - HF2_LC1_hela_100120_01_30B - Starting to process file...
2021-02-08 16:53:21,948 - [INFO] - protqc.analyzer - HF2_LC1_hela_100120_01_30B - total number of scans: 36396
2021-02-08 16:53:22,498 - [INFO] - protqc.analyzer - HF2_LC1_hela_280620_01 - scan number: 37500
2021-02-08 16:53:27,990 - [INFO] - protqc.analyzer - HF2_LC1_hela_030220_30B_01 - Saving json file: C:\Users\pmrotem\workspace\prot-qc\test-runs\100_samples_run1.0\HF2_LC1_hela_030220_30B_01.json
2021-02-08 16:53:28,880 - [INFO] - protqc.analyzer - HF2_LC1_hela_220720_01 - scan number: 31000
2021-02-08 16:53:29,685 - [INFO] - protqc.analyzer - HF2_LC1_hela_220720_02 - scan number: 37500
2021-02-08 16:53:33,517 - [INFO] - protqc.analyzer - HF2_LC1_hela_030220_30B_01 - Finished processing file
2021-02-08 16:53:36,987 - [INFO] - protqc.analyzer - HF2_LC1_hela_220320_30B_01 - scan number: 21500
2021-02-08 16:53:38,975 - [INFO] - protqc.analyzer - HF2_LC1_hela_220720_02 - Saving json file: C:\Users\pmrotem\workspace\prot-qc\test-runs\100_samples_run1.0\HF2_LC1_hela_220720_02.json
2021-02-08 16:53:43,743 - [INFO] - protqc.analyzer - HF2_LC1_hela_100120_01_30B - scan number: 500
2021-02-08 16:53:44,939 - [INFO] - protqc.analyzer - HF2_LC1_hela_220720_02 - Finished processing file
2021-02-08 16:53:56,882 - [INFO] - protqc.analyzer - HF2_LC1_hela_220720_01 - scan number: 31500
2021-02-08 16:53:59,013 - [INFO] - protqc.analyzer - HF2_LC1_hela_280620_01 - scan number: 38000
2021-02-08 16:54:10,949 - [INFO] - protqc.analyzer - HF2_LC1_hela_220320_30B_01 - scan number: 22000
2021-02-08 16:54:16,606 - [INFO] - protqc.analyzer - HF2_LC1_hela_100120_01_30B - scan number: 1000
2021-02-08 16:54:24,059 - [INFO] - protqc.analyzer - HF2_LC1_hela_220720_01 - scan number: 32000
2021-02-08 16:54:32,951 - [INFO] - protqc.analyzer - HF2_LC1_hela_220320_30B_01 - scan number: 22500
2021-02-08 16:54:36,485 - [INFO] - protqc.analyzer - HF2_LC1_hela_100120_01_30B - scan number: 1500
2021-02-08 16:54:36,570 - [INFO] - protqc.analyzer - HF2_LC1_hela_280620_01 - scan number: 38500
2021-02-08 16:54:42,142 - [INFO] - protqc.analyzer - HF2_LC1_hela_220720_01 - scan number: 32500
2021-02-08 16:54:49,368 - [INFO] - protqc.analyzer - HF2_LC1_hela_220320_30B_01 - scan number: 23000
2021-02-08 16:54:51,770 - [INFO] - protqc.analyzer - HF2_LC1_hela_100120_01_30B - scan number: 2000
2021-02-08 16:54:57,581 - [INFO] - protqc.analyzer - HF2_LC1_hela_220720_01 - scan number: 33000
2021-02-08 16:54:59,046 - [INFO] - protqc.analyzer - HF2_LC1_hela_280620_01 - scan number: 39000
2021-02-08 16:55:02,744 - [INFO] - protqc.analyzer - HF2_LC1_hela_220320_30B_01 - scan number: 23500
2021-02-08 16:55:05,078 - [INFO] - protqc.analyzer - HF2_LC1_hela_100120_01_30B - scan number: 2500
2021-02-08 16:55:15,611 - [INFO] - protqc.analyzer - HF2_LC1_hela_220320_30B_01 - scan number: 24000
2021-02-08 16:55:16,117 - [INFO] - protqc.analyzer - HF2_LC1_hela_100120_01_30B - scan number: 3000
2021-02-08 16:55:19,593 - [INFO] - protqc.analyzer - HF2_LC1_hela_220720_01 - scan number: 33500
2021-02-08 16:55:20,238 - [INFO] - protqc.analyzer - HF2_LC1_hela_280620_01 - scan number: 39500
2021-02-08 16:55:22,571 - [INFO] - protqc.analyzer - HF2_LC1_hela_280620_01 - Saving json file: C:\Users\pmrotem\workspace\prot-qc\test-runs\100_samples_run1.0\HF2_LC1_hela_280620_01.json
2021-02-08 16:55:23,455 - [INFO] - protqc.analyzer - HF2_LC1_hela_100120_01_30B - scan number: 3500
2021-02-08 16:55:24,973 - [INFO] - protqc.analyzer - HF2_LC1_hela_220320_30B_01 - scan number: 24500
2021-02-08 16:55:27,243 - [INFO] - protqc.analyzer - HF2_LC1_hela_280620_01 - Finished processing file
2021-02-08 16:55:30,437 - [INFO] - protqc.analyzer - HF2_LC1_hela_100120_01_30B - scan number: 4000
2021-02-08 16:55:31,127 - [INFO] - protqc.analyzer - HF2_LC1_hela_220720_01 - scan number: 34000
2021-02-08 16:55:32,941 - [INFO] - protqc.analyzer - HF2_LC1_hela_220320_30B_01 - scan number: 25000
2021-02-08 16:55:37,223 - [INFO] - protqc.analyzer - HF2_LC1_hela_100120_01_30B - scan number: 4500
2021-02-08 16:55:40,857 - [INFO] - protqc.analyzer - HF2_LC1_hela_220320_30B_01 - scan number: 25500
2021-02-08 16:55:42,588 - [INFO] - protqc.analyzer - HF2_LC1_hela_220720_01 - scan number: 34500
2021-02-08 16:55:43,134 - [INFO] - protqc.analyzer - HF2_LC1_hela_100120_01_30B - scan number: 5000
2021-02-08 16:55:47,341 - [INFO] - protqc.analyzer - HF2_LC1_hela_220320_30B_01 - scan number: 26000
2021-02-08 16:55:49,041 - [INFO] - protqc.analyzer - HF2_LC1_hela_100120_01_30B - scan number: 5500
2021-02-08 16:55:53,856 - [INFO] - protqc.analyzer - HF2_LC1_hela_220320_30B_01 - scan number: 26500
2021-02-08 16:55:55,436 - [INFO] - protqc.analyzer - HF2_LC1_hela_100120_01_30B - scan number: 6000
2021-02-08 16:55:57,972 - [INFO] - protqc.analyzer - HF2_LC1_hela_220720_01 - scan number: 35000
2021-02-08 16:56:00,958 - [INFO] - protqc.analyzer - HF2_LC1_hela_220320_30B_01 - scan number: 27000
2021-02-08 16:56:02,766 - [INFO] - protqc.analyzer - HF2_LC1_hela_100120_01_30B - scan number: 6500
2021-02-08 16:56:07,931 - [INFO] - protqc.analyzer - HF2_LC1_hela_220320_30B_01 - scan number: 27500
2021-02-08 16:56:10,074 - [INFO] - protqc.analyzer - HF2_LC1_hela_100120_01_30B - scan number: 7000
2021-02-08 16:56:10,499 - [INFO] - protqc.analyzer - HF2_LC1_hela_220720_01 - scan number: 35500
2021-02-08 16:56:14,730 - [INFO] - protqc.analyzer - HF2_LC1_hela_220320_30B_01 - scan number: 28000
2021-02-08 16:56:16,610 - [INFO] - protqc.analyzer - HF2_LC1_hela_100120_01_30B - scan number: 7500
2021-02-08 16:56:20,217 - [INFO] - protqc.analyzer - HF2_LC1_hela_220720_01 - Saving json file: C:\Users\pmrotem\workspace\prot-qc\test-runs\100_samples_run1.0\HF2_LC1_hela_220720_01.json
2021-02-08 16:56:21,306 - [INFO] - protqc.analyzer - HF2_LC1_hela_220320_30B_01 - scan number: 28500
2021-02-08 16:56:23,593 - [INFO] - protqc.analyzer - HF2_LC1_hela_100120_01_30B - scan number: 8000
2021-02-08 16:56:24,302 - [INFO] - protqc.analyzer - HF2_LC1_hela_220720_01 - Finished processing file
2021-02-08 16:56:27,919 - [INFO] - protqc.analyzer - HF2_LC1_hela_220320_30B_01 - scan number: 29000
2021-02-08 16:56:30,528 - [INFO] - protqc.analyzer - HF2_LC1_hela_100120_01_30B - scan number: 8500
2021-02-08 16:56:34,042 - [INFO] - protqc.analyzer - HF2_LC1_hela_220320_30B_01 - scan number: 29500
2021-02-08 16:56:37,192 - [INFO] - protqc.analyzer - HF2_LC1_hela_100120_01_30B - scan number: 9000
2021-02-08 16:56:40,000 - [INFO] - protqc.analyzer - HF2_LC1_hela_220320_30B_01 - scan number: 30000
2021-02-08 16:56:44,177 - [INFO] - protqc.analyzer - HF2_LC1_hela_100120_01_30B - scan number: 9500
2021-02-08 16:56:46,326 - [INFO] - protqc.analyzer - HF2_LC1_hela_220320_30B_01 - scan number: 30500
2021-02-08 16:56:50,911 - [INFO] - protqc.analyzer - HF2_LC1_hela_100120_01_30B - scan number: 10000
2021-02-08 16:56:52,661 - [INFO] - protqc.analyzer - HF2_LC1_hela_220320_30B_01 - scan number: 31000
2021-02-08 16:56:57,809 - [INFO] - protqc.analyzer - HF2_LC1_hela_100120_01_30B - scan number: 10500
2021-02-08 16:56:58,316 - [INFO] - protqc.analyzer - HF2_LC1_hela_220320_30B_01 - scan number: 31500
2021-02-08 16:57:04,558 - [INFO] - protqc.analyzer - HF2_LC1_hela_220320_30B_01 - scan number: 32000
2021-02-08 16:57:04,850 - [INFO] - protqc.analyzer - HF2_LC1_hela_100120_01_30B - scan number: 11000
2021-02-08 16:57:10,814 - [INFO] - protqc.analyzer - HF2_LC1_hela_220320_30B_01 - scan number: 32500
2021-02-08 16:57:11,715 - [INFO] - protqc.analyzer - HF2_LC1_hela_100120_01_30B - scan number: 11500
2021-02-08 16:57:16,828 - [INFO] - protqc.analyzer - HF2_LC1_hela_220320_30B_01 - scan number: 33000
2021-02-08 16:57:18,328 - [INFO] - protqc.analyzer - HF2_LC1_hela_100120_01_30B - scan number: 12000
2021-02-08 16:57:22,599 - [INFO] - protqc.analyzer - HF2_LC1_hela_220320_30B_01 - scan number: 33500
2021-02-08 16:57:25,362 - [INFO] - protqc.analyzer - HF2_LC1_hela_100120_01_30B - scan number: 12500
2021-02-08 16:57:28,607 - [INFO] - protqc.analyzer - HF2_LC1_hela_220320_30B_01 - scan number: 34000
2021-02-08 16:57:31,581 - [INFO] - protqc.analyzer - HF2_LC1_hela_100120_01_30B - scan number: 13000
2021-02-08 16:57:33,104 - [INFO] - protqc.analyzer - HF2_LC1_hela_220320_30B_01 - scan number: 34500
2021-02-08 16:57:37,365 - [INFO] - protqc.analyzer - HF2_LC1_hela_100120_01_30B - scan number: 13500
2021-02-08 16:57:38,621 - [INFO] - protqc.analyzer - HF2_LC1_hela_220320_30B_01 - scan number: 35000
2021-02-08 16:57:43,082 - [INFO] - protqc.analyzer - HF2_LC1_hela_100120_01_30B - scan number: 14000
2021-02-08 16:57:43,784 - [INFO] - protqc.analyzer - HF2_LC1_hela_220320_30B_01 - scan number: 35500
2021-02-08 16:57:48,644 - [INFO] - protqc.analyzer - HF2_LC1_hela_100120_01_30B - scan number: 14500
2021-02-08 16:57:50,504 - [INFO] - protqc.analyzer - HF2_LC1_hela_220320_30B_01 - scan number: 36000
2021-02-08 16:57:54,365 - [INFO] - protqc.analyzer - HF2_LC1_hela_100120_01_30B - scan number: 15000
2021-02-08 16:58:00,766 - [INFO] - protqc.analyzer - HF2_LC1_hela_100120_01_30B - scan number: 15500
2021-02-08 16:58:01,492 - [INFO] - protqc.analyzer - HF2_LC1_hela_220320_30B_01 - scan number: 36500
2021-02-08 16:58:07,964 - [INFO] - protqc.analyzer - HF2_LC1_hela_100120_01_30B - scan number: 16000
2021-02-08 16:58:13,764 - [INFO] - protqc.analyzer - HF2_LC1_hela_220320_30B_01 - scan number: 37000
2021-02-08 16:58:15,858 - [INFO] - protqc.analyzer - HF2_LC1_hela_100120_01_30B - scan number: 16500
2021-02-08 16:58:25,012 - [INFO] - protqc.analyzer - HF2_LC1_hela_100120_01_30B - scan number: 17000
2021-02-08 16:58:27,654 - [INFO] - protqc.analyzer - HF2_LC1_hela_220320_30B_01 - scan number: 37500
2021-02-08 16:58:34,464 - [INFO] - protqc.analyzer - HF2_LC1_hela_100120_01_30B - scan number: 17500
2021-02-08 16:58:37,738 - [INFO] - protqc.analyzer - HF2_LC1_hela_220320_30B_01 - scan number: 38000
2021-02-08 16:58:43,453 - [INFO] - protqc.analyzer - HF2_LC1_hela_100120_01_30B - scan number: 18000
2021-02-08 16:58:45,226 - [INFO] - protqc.analyzer - HF2_LC1_hela_220320_30B_01 - scan number: 38500
2021-02-08 16:58:49,436 - [INFO] - protqc.analyzer - HF2_LC1_hela_220320_30B_01 - Saving json file: C:\Users\pmrotem\workspace\prot-qc\test-runs\100_samples_run1.0\HF2_LC1_hela_220320_30B_01.json
2021-02-08 16:58:53,041 - [INFO] - protqc.analyzer - HF2_LC1_hela_100120_01_30B - scan number: 18500
2021-02-08 16:58:53,748 - [INFO] - protqc.analyzer - HF2_LC1_hela_220320_30B_01 - Finished processing file
2021-02-08 16:59:02,488 - [INFO] - protqc.analyzer - HF2_LC1_hela_100120_01_30B - scan number: 19000
2021-02-08 16:59:11,280 - [INFO] - protqc.analyzer - HF2_LC1_hela_100120_01_30B - scan number: 19500
2021-02-08 16:59:19,785 - [INFO] - protqc.analyzer - HF2_LC1_hela_100120_01_30B - scan number: 20000
2021-02-08 16:59:28,328 - [INFO] - protqc.analyzer - HF2_LC1_hela_100120_01_30B - scan number: 20500
2021-02-08 16:59:35,185 - [INFO] - protqc.analyzer - HF2_LC1_hela_100120_01_30B - scan number: 21000
2021-02-08 16:59:41,945 - [INFO] - protqc.analyzer - HF2_LC1_hela_100120_01_30B - scan number: 21500
2021-02-08 16:59:48,815 - [INFO] - protqc.analyzer - HF2_LC1_hela_100120_01_30B - scan number: 22000
2021-02-08 16:59:55,330 - [INFO] - protqc.analyzer - HF2_LC1_hela_100120_01_30B - scan number: 22500
2021-02-08 17:00:02,359 - [INFO] - protqc.analyzer - HF2_LC1_hela_100120_01_30B - scan number: 23000
2021-02-08 17:00:08,693 - [INFO] - protqc.analyzer - HF2_LC1_hela_100120_01_30B - scan number: 23500
2021-02-08 17:00:15,084 - [INFO] - protqc.analyzer - HF2_LC1_hela_100120_01_30B - scan number: 24000
2021-02-08 17:00:21,721 - [INFO] - protqc.analyzer - HF2_LC1_hela_100120_01_30B - scan number: 24500
2021-02-08 17:00:27,523 - [INFO] - protqc.analyzer - HF2_LC1_hela_100120_01_30B - scan number: 25000
2021-02-08 17:00:32,981 - [INFO] - protqc.analyzer - HF2_LC1_hela_100120_01_30B - scan number: 25500
2021-02-08 17:00:38,376 - [INFO] - protqc.analyzer - HF2_LC1_hela_100120_01_30B - scan number: 26000
2021-02-08 17:00:43,622 - [INFO] - protqc.analyzer - HF2_LC1_hela_100120_01_30B - scan number: 26500
2021-02-08 17:00:48,382 - [INFO] - protqc.analyzer - HF2_LC1_hela_100120_01_30B - scan number: 27000
2021-02-08 17:00:52,913 - [INFO] - protqc.analyzer - HF2_LC1_hela_100120_01_30B - scan number: 27500
2021-02-08 17:00:57,222 - [INFO] - protqc.analyzer - HF2_LC1_hela_100120_01_30B - scan number: 28000
2021-02-08 17:01:01,718 - [INFO] - protqc.analyzer - HF2_LC1_hela_100120_01_30B - scan number: 28500
2021-02-08 17:01:06,272 - [INFO] - protqc.analyzer - HF2_LC1_hela_100120_01_30B - scan number: 29000
2021-02-08 17:01:10,998 - [INFO] - protqc.analyzer - HF2_LC1_hela_100120_01_30B - scan number: 29500
2021-02-08 17:01:15,897 - [INFO] - protqc.analyzer - HF2_LC1_hela_100120_01_30B - scan number: 30000
2021-02-08 17:01:20,686 - [INFO] - protqc.analyzer - HF2_LC1_hela_100120_01_30B - scan number: 30500
2021-02-08 17:01:25,447 - [INFO] - protqc.analyzer - HF2_LC1_hela_100120_01_30B - scan number: 31000
2021-02-08 17:01:30,380 - [INFO] - protqc.analyzer - HF2_LC1_hela_100120_01_30B - scan number: 31500
2021-02-08 17:01:34,730 - [INFO] - protqc.analyzer - HF2_LC1_hela_100120_01_30B - scan number: 32000
2021-02-08 17:01:39,210 - [INFO] - protqc.analyzer - HF2_LC1_hela_100120_01_30B - scan number: 32500
2021-02-08 17:01:43,230 - [INFO] - protqc.analyzer - HF2_LC1_hela_100120_01_30B - scan number: 33000
2021-02-08 17:01:47,946 - [INFO] - protqc.analyzer - HF2_LC1_hela_100120_01_30B - scan number: 33500
2021-02-08 17:01:55,921 - [INFO] - protqc.analyzer - HF2_LC1_hela_100120_01_30B - scan number: 34000
2021-02-08 17:02:04,391 - [INFO] - protqc.analyzer - HF2_LC1_hela_100120_01_30B - scan number: 34500
2021-02-08 17:02:09,409 - [INFO] - protqc.analyzer - HF2_LC1_hela_100120_01_30B - scan number: 35000
2021-02-08 17:02:13,277 - [INFO] - protqc.analyzer - HF2_LC1_hela_100120_01_30B - scan number: 35500
2021-02-08 17:02:22,365 - [INFO] - protqc.analyzer - HF2_LC1_hela_100120_01_30B - scan number: 36000
2021-02-08 17:02:31,677 - [INFO] - protqc.analyzer - HF2_LC1_hela_100120_01_30B - Saving json file: C:\Users\pmrotem\workspace\prot-qc\test-runs\100_samples_run1.0\HF2_LC1_hela_100120_01_30B.json
2021-02-08 17:02:34,198 - [INFO] - protqc.analyzer - HF2_LC1_hela_100120_01_30B - Finished processing file
2021-02-08 17:18:24,247 - [INFO] - protqc.runner - -=Starting Raw Beans 1.4.3=-
2021-02-08 17:18:24,247 - [INFO] - protqc.runner - Checking if need to run MSConvert...
2021-02-08 17:18:27,061 - [INFO] - protqc.analyzer - Analyzing QC Data...
2021-02-08 17:18:34,713 - [INFO] - protqc.analyzer - HF2_LC1_hela_300420_30B_01 - Analyzing sample...
2021-02-08 17:18:34,798 - [INFO] - protqc.analyzer - HF2_LC1_hela_300420_30B_01 - Loading file: H:\Proteomics\Projects\RnD\RawBeans\Submission\data\Long_term\HF2_LC1_hela_300420_30B_01.raw
2021-02-08 17:18:34,747 - [INFO] - protqc.analyzer - HF2_LC1_hela_290120_01_30B - Analyzing sample...
2021-02-08 17:18:34,846 - [INFO] - protqc.analyzer - HF2_LC1_hela_290120_01_30B - Found json file for sample
2021-02-08 17:18:34,773 - [INFO] - protqc.analyzer - HF2_LC1_hela_181020_01 - Analyzing sample...
2021-02-08 17:18:34,878 - [INFO] - protqc.analyzer - HF2_LC1_hela_181020_01 - Loading file: H:\Proteomics\Projects\RnD\RawBeans\Submission\data\Long_term\HF2_LC1_hela_181020_01.raw
2021-02-08 17:18:34,819 - [INFO] - protqc.analyzer - HF2_LC1_hela_190420_30B_02 - Analyzing sample...
2021-02-08 17:18:34,929 - [INFO] - protqc.analyzer - HF2_LC1_hela_190420_30B_02 - Found json file for sample
2021-02-08 17:18:35,242 - [INFO] - protqc.analyzer - HF2_LC1_hela_270520_01 - Analyzing sample...
2021-02-08 17:18:35,248 - [INFO] - protqc.analyzer - HF2_LC1_hela_270520_01 - Found json file for sample
2021-02-08 17:18:36,194 - [INFO] - protqc.analyzer - HF2_LC1_hela_100120_01_30B - Analyzing sample...
2021-02-08 17:18:36,269 - [INFO] - protqc.analyzer - HF2_LC1_hela_100120_01_30B - Found json file for sample
2021-02-08 17:18:37,393 - [INFO] - protqc.analyzer - HF2_LC1_hela_290120_01_30B - Skipping processing for sample
2021-02-08 17:18:37,663 - [INFO] - protqc.analyzer - HF2_LC1_hela_100320_30B_01 - Analyzing sample...
2021-02-08 17:18:37,796 - [INFO] - protqc.analyzer - HF2_LC1_hela_100320_30B_01 - Found json file for sample
2021-02-08 17:18:37,804 - [INFO] - protqc.analyzer - HF2_LC1_hela_270520_01 - Skipping processing for sample
2021-02-08 17:18:38,012 - [INFO] - protqc.analyzer - HF2_LC1_hela_190420_30B_02 - Skipping processing for sample
2021-02-08 17:18:38,001 - [INFO] - protqc.analyzer - HF2_LC1_hela_050520_01 - Analyzing sample...
2021-02-08 17:18:38,024 - [INFO] - protqc.analyzer - HF2_LC1_hela_050520_01 - Loading file: H:\Proteomics\Projects\RnD\RawBeans\Submission\data\Long_term\HF2_LC1_hela_050520_01.raw
2021-02-08 17:18:38,063 - [INFO] - protqc.analyzer - HF2_LC1_hela_010720_01 - Analyzing sample...
2021-02-08 17:18:38,065 - [INFO] - protqc.analyzer - HF2_LC1_hela_010720_01 - Loading file: H:\Proteomics\Projects\RnD\RawBeans\Submission\data\Long_term\HF2_LC1_hela_010720_01.raw
2021-02-08 17:18:38,064 - [INFO] - protqc.analyzer - HF2_LC1_hela_291120_01 - Analyzing sample...
2021-02-08 17:18:38,076 - [INFO] - protqc.analyzer - HF2_LC1_hela_291120_01 - Loading file: H:\Proteomics\Projects\RnD\RawBeans\Submission\data\Long_term\HF2_LC1_hela_291120_01.raw
2021-02-08 17:18:38,633 - [INFO] - protqc.analyzer - HF2_LC1_hela_100120_01_30B - Skipping processing for sample
2021-02-08 17:18:38,655 - [INFO] - protqc.analyzer - HF2_LC1_hela_130420_30B_01 - Analyzing sample...
2021-02-08 17:18:38,658 - [INFO] - protqc.analyzer - HF2_LC1_hela_130420_30B_01 - Found json file for sample
2021-02-08 17:18:38,862 - [INFO] - protqc.analyzer - HF2_LC1_hela_181020_01 - Initializing components: {'top_n', 'peak_splits', 'mz_peaks', 'mz_dist', 'ms2_counts', 'inject_time', 'ret_vs_top_n', 'ms2_intensities', 'prec_ratio', 'total_ion_current', 'inject_vs_ret', 'charge_dist', 'mass_deviation'}
2021-02-08 17:18:38,863 - [WARNING] - protqc.modules - Missing id folder for sample HF2_LC1_hela_181020_01
2021-02-08 17:18:38,863 - [INFO] - protqc.analyzer - HF2_LC1_hela_181020_01 - Starting to process file...
2021-02-08 17:18:38,864 - [INFO] - protqc.analyzer - HF2_LC1_hela_181020_01 - total number of scans: 35216
2021-02-08 17:18:39,138 - [INFO] - protqc.analyzer - HF2_LC1_hela_041020_01_201004131621 - Analyzing sample...
2021-02-08 17:18:39,225 - [INFO] - protqc.analyzer - HF2_LC1_hela_041020_01_201004131621 - Loading file: H:\Proteomics\Projects\RnD\RawBeans\Submission\data\Long_term\HF2_LC1_hela_041020_01_201004131621.raw
2021-02-08 17:18:39,344 - [INFO] - protqc.analyzer - HF2_LC1_hela_300420_30B_01 - Initializing components: {'ms2_counts', 'mass_deviation', 'inject_vs_ret', 'top_n', 'peak_splits', 'charge_dist', 'prec_ratio', 'mz_dist', 'total_ion_current', 'ms2_intensities', 'ret_vs_top_n', 'inject_time', 'mz_peaks'}
2021-02-08 17:18:39,346 - [WARNING] - protqc.modules - Missing id folder for sample HF2_LC1_hela_300420_30B_01
2021-02-08 17:18:39,347 - [INFO] - protqc.analyzer - HF2_LC1_hela_300420_30B_01 - Starting to process file...
2021-02-08 17:18:39,347 - [INFO] - protqc.analyzer - HF2_LC1_hela_300420_30B_01 - total number of scans: 37903
2021-02-08 17:18:39,663 - [INFO] - protqc.analyzer - HF2_LC1_hela_100320_30B_01 - Skipping processing for sample
2021-02-08 17:18:39,799 - [INFO] - protqc.analyzer - HF2_LC1_hela_070120_01 - Analyzing sample...
2021-02-08 17:18:39,842 - [INFO] - protqc.analyzer - HF2_LC1_hela_070120_01 - Found json file for sample
2021-02-08 17:18:40,736 - [INFO] - protqc.analyzer - HF2_LC1_hela_130420_30B_01 - Skipping processing for sample
2021-02-08 17:18:40,930 - [INFO] - protqc.analyzer - HF2_LC1_hela_291120_01 - Initializing components: {'ret_vs_top_n', 'prec_ratio', 'mz_dist', 'peak_splits', 'charge_dist', 'mz_peaks', 'mass_deviation', 'total_ion_current', 'top_n', 'ms2_intensities', 'inject_time', 'inject_vs_ret', 'ms2_counts'}
2021-02-08 17:18:40,931 - [WARNING] - protqc.modules - Missing id folder for sample HF2_LC1_hela_291120_01
2021-02-08 17:18:40,931 - [INFO] - protqc.analyzer - HF2_LC1_hela_291120_01 - Starting to process file...
2021-02-08 17:18:40,932 - [INFO] - protqc.analyzer - HF2_LC1_hela_291120_01 - total number of scans: 37351
2021-02-08 17:18:40,875 - [INFO] - protqc.analyzer - HF2_LC1_hela_030620_01_200604000800 - Analyzing sample...
2021-02-08 17:18:40,963 - [INFO] - protqc.analyzer - HF2_LC1_hela_030620_01_200604000800 - Loading file: H:\Proteomics\Projects\RnD\RawBeans\Submission\data\Long_term\HF2_LC1_hela_030620_01_200604000800.raw
2021-02-08 17:18:41,047 - [INFO] - protqc.analyzer - HF2_LC1_hela_050520_01 - Initializing components: {'total_ion_current', 'top_n', 'mass_deviation', 'ms2_counts', 'ret_vs_top_n', 'inject_time', 'mz_dist', 'peak_splits', 'mz_peaks', 'charge_dist', 'inject_vs_ret', 'prec_ratio', 'ms2_intensities'}
2021-02-08 17:18:41,048 - [WARNING] - protqc.modules - Missing id folder for sample HF2_LC1_hela_050520_01
2021-02-08 17:18:41,048 - [INFO] - protqc.analyzer - HF2_LC1_hela_010720_01 - Initializing components: {'ret_vs_top_n', 'prec_ratio', 'mz_peaks', 'charge_dist', 'ms2_counts', 'mz_dist', 'total_ion_current', 'inject_time', 'inject_vs_ret', 'peak_splits', 'mass_deviation', 'top_n', 'ms2_intensities'}
2021-02-08 17:18:41,049 - [INFO] - protqc.analyzer - HF2_LC1_hela_050520_01 - Starting to process file...
2021-02-08 17:18:41,049 - [INFO] - protqc.analyzer - HF2_LC1_hela_050520_01 - total number of scans: 38877
2021-02-08 17:18:41,053 - [WARNING] - protqc.modules - Missing id folder for sample HF2_LC1_hela_010720_01
2021-02-08 17:18:41,061 - [INFO] - protqc.analyzer - HF2_LC1_hela_010720_01 - Starting to process file...
2021-02-08 17:18:41,062 - [INFO] - protqc.analyzer - HF2_LC1_hela_010720_01 - total number of scans: 41151
2021-02-08 17:18:41,557 - [INFO] - protqc.analyzer - HF2_LC1_hela_041020_01_201004131621 - Initializing components: {'inject_time', 'inject_vs_ret', 'mz_dist', 'ret_vs_top_n', 'charge_dist', 'mz_peaks', 'mass_deviation', 'top_n', 'peak_splits', 'total_ion_current', 'ms2_counts', 'prec_ratio', 'ms2_intensities'}
2021-02-08 17:18:41,558 - [WARNING] - protqc.modules - Missing id folder for sample HF2_LC1_hela_041020_01_201004131621
2021-02-08 17:18:41,559 - [INFO] - protqc.analyzer - HF2_LC1_hela_041020_01_201004131621 - Starting to process file...
2021-02-08 17:18:41,559 - [INFO] - protqc.analyzer - HF2_LC1_hela_041020_01_201004131621 - total number of scans: 36311
2021-02-08 17:18:41,621 - [INFO] - protqc.analyzer - HF2_LC1_hela_070120_01 - Skipping processing for sample
2021-02-08 17:18:41,668 - [INFO] - protqc.analyzer - HF2_LC1_hela_180520_03 - Analyzing sample...
2021-02-08 17:18:41,670 - [INFO] - protqc.analyzer - HF2_LC1_hela_180520_03 - Loading file: H:\Proteomics\Projects\RnD\RawBeans\Submission\data\Long_term\HF2_LC1_hela_180520_03.raw
2021-02-08 17:18:42,620 - [INFO] - protqc.analyzer - HF2_LC1_hela_030620_01_200604000800 - Initializing components: {'mass_deviation', 'top_n', 'inject_time', 'ms2_intensities', 'mz_peaks', 'mz_dist', 'prec_ratio', 'ret_vs_top_n', 'ms2_counts', 'peak_splits', 'charge_dist', 'inject_vs_ret', 'total_ion_current'}
2021-02-08 17:18:42,621 - [WARNING] - protqc.modules - Missing id folder for sample HF2_LC1_hela_030620_01_200604000800
2021-02-08 17:18:42,621 - [INFO] - protqc.analyzer - HF2_LC1_hela_030620_01_200604000800 - Starting to process file...
2021-02-08 17:18:42,622 - [INFO] - protqc.analyzer - HF2_LC1_hela_030620_01_200604000800 - total number of scans: 39126
2021-02-08 17:18:43,100 - [INFO] - protqc.analyzer - HF2_LC1_hela_180520_03 - Initializing components: {'mass_deviation', 'ret_vs_top_n', 'mz_peaks', 'ms2_intensities', 'total_ion_current', 'inject_vs_ret', 'top_n', 'inject_time', 'ms2_counts', 'charge_dist', 'peak_splits', 'mz_dist', 'prec_ratio'}
2021-02-08 17:18:43,101 - [WARNING] - protqc.modules - Missing id folder for sample HF2_LC1_hela_180520_03
2021-02-08 17:18:43,102 - [INFO] - protqc.analyzer - HF2_LC1_hela_180520_03 - Starting to process file...
2021-02-08 17:18:43,102 - [INFO] - protqc.analyzer - HF2_LC1_hela_180520_03 - total number of scans: 38817
2021-02-08 17:18:52,445 - [INFO] - protqc.analyzer - HF2_LC1_hela_300420_30B_01 - scan number: 500
2021-02-08 17:18:52,778 - [INFO] - protqc.analyzer - HF2_LC1_hela_050520_01 - scan number: 500
2021-02-08 17:18:53,395 - [INFO] - protqc.analyzer - HF2_LC1_hela_291120_01 - scan number: 500
2021-02-08 17:18:53,772 - [INFO] - protqc.analyzer - HF2_LC1_hela_030620_01_200604000800 - scan number: 500
2021-02-08 17:18:53,781 - [INFO] - protqc.analyzer - HF2_LC1_hela_181020_01 - scan number: 500
2021-02-08 17:18:54,031 - [INFO] - protqc.analyzer - HF2_LC1_hela_010720_01 - scan number: 500
2021-02-08 17:18:55,123 - [INFO] - protqc.analyzer - HF2_LC1_hela_180520_03 - scan number: 500
2021-02-08 17:18:55,844 - [INFO] - protqc.analyzer - HF2_LC1_hela_041020_01_201004131621 - scan number: 500
2021-02-08 17:19:03,409 - [INFO] - protqc.analyzer - HF2_LC1_hela_050520_01 - scan number: 1000
2021-02-08 17:19:03,479 - [INFO] - protqc.analyzer - HF2_LC1_hela_300420_30B_01 - scan number: 1000
2021-02-08 17:19:05,380 - [INFO] - protqc.analyzer - HF2_LC1_hela_030620_01_200604000800 - scan number: 1000
2021-02-08 17:19:05,676 - [INFO] - protqc.analyzer - HF2_LC1_hela_181020_01 - scan number: 1000
2021-02-08 17:19:06,600 - [INFO] - protqc.analyzer - HF2_LC1_hela_010720_01 - scan number: 1000
2021-02-08 17:19:06,969 - [INFO] - protqc.analyzer - HF2_LC1_hela_180520_03 - scan number: 1000
2021-02-08 17:19:08,251 - [INFO] - protqc.analyzer - HF2_LC1_hela_041020_01_201004131621 - scan number: 1000
2021-02-08 17:19:08,356 - [INFO] - protqc.analyzer - HF2_LC1_hela_291120_01 - scan number: 1000
2021-02-08 17:19:14,901 - [INFO] - protqc.analyzer - HF2_LC1_hela_050520_01 - scan number: 1500
2021-02-08 17:19:15,196 - [INFO] - protqc.analyzer - HF2_LC1_hela_300420_30B_01 - scan number: 1500
2021-02-08 17:19:17,319 - [INFO] - protqc.analyzer - HF2_LC1_hela_030620_01_200604000800 - scan number: 1500
2021-02-08 17:19:17,639 - [INFO] - protqc.analyzer - HF2_LC1_hela_181020_01 - scan number: 1500
2021-02-08 17:19:19,793 - [INFO] - protqc.analyzer - HF2_LC1_hela_180520_03 - scan number: 1500
2021-02-08 17:19:20,806 - [INFO] - protqc.analyzer - HF2_LC1_hela_010720_01 - scan number: 1500
2021-02-08 17:19:20,869 - [INFO] - protqc.analyzer - HF2_LC1_hela_041020_01_201004131621 - scan number: 1500
2021-02-08 17:19:28,249 - [INFO] - protqc.analyzer - HF2_LC1_hela_050520_01 - scan number: 2000
2021-02-08 17:19:28,273 - [INFO] - protqc.analyzer - HF2_LC1_hela_300420_30B_01 - scan number: 2000
2021-02-08 17:19:29,625 - [INFO] - protqc.analyzer - HF2_LC1_hela_291120_01 - scan number: 1500
2021-02-08 17:19:31,298 - [INFO] - protqc.analyzer - HF2_LC1_hela_030620_01_200604000800 - scan number: 2000
2021-02-08 17:19:32,144 - [INFO] - protqc.analyzer - HF2_LC1_hela_181020_01 - scan number: 2000
2021-02-08 17:19:33,711 - [INFO] - protqc.analyzer - HF2_LC1_hela_180520_03 - scan number: 2000
2021-02-08 17:19:34,023 - [INFO] - protqc.analyzer - HF2_LC1_hela_041020_01_201004131621 - scan number: 2000
2021-02-08 17:19:35,835 - [INFO] - protqc.analyzer - HF2_LC1_hela_010720_01 - scan number: 2000
2021-02-08 17:19:40,392 - [INFO] - protqc.analyzer - HF2_LC1_hela_050520_01 - scan number: 2500
2021-02-08 17:19:41,535 - [INFO] - protqc.analyzer - HF2_LC1_hela_300420_30B_01 - scan number: 2500
2021-02-08 17:19:42,697 - [INFO] - protqc.analyzer - HF2_LC1_hela_030620_01_200604000800 - scan number: 2500
2021-02-08 17:19:42,778 - [INFO] - protqc.analyzer - HF2_LC1_hela_181020_01 - scan number: 2500
2021-02-08 17:19:44,148 - [INFO] - protqc.analyzer - HF2_LC1_hela_010720_01 - scan number: 2500
2021-02-08 17:19:44,949 - [INFO] - protqc.analyzer - HF2_LC1_hela_041020_01_201004131621 - scan number: 2500
2021-02-08 17:19:45,136 - [INFO] - protqc.analyzer - HF2_LC1_hela_180520_03 - scan number: 2500
2021-02-08 17:19:46,853 - [INFO] - protqc.analyzer - HF2_LC1_hela_291120_01 - scan number: 2000
2021-02-08 17:19:48,277 - [INFO] - protqc.analyzer - HF2_LC1_hela_050520_01 - scan number: 3000
2021-02-08 17:19:49,946 - [INFO] - protqc.analyzer - HF2_LC1_hela_300420_30B_01 - scan number: 3000
2021-02-08 17:19:50,278 - [INFO] - protqc.analyzer - HF2_LC1_hela_181020_01 - scan number: 3000
2021-02-08 17:19:50,618 - [INFO] - protqc.analyzer - HF2_LC1_hela_030620_01_200604000800 - scan number: 3000
2021-02-08 17:19:52,105 - [INFO] - protqc.analyzer - HF2_LC1_hela_010720_01 - scan number: 3000
2021-02-08 17:19:53,238 - [INFO] - protqc.analyzer - HF2_LC1_hela_041020_01_201004131621 - scan number: 3000
2021-02-08 17:19:53,878 - [INFO] - protqc.analyzer - HF2_LC1_hela_180520_03 - scan number: 3000
2021-02-08 17:19:56,530 - [INFO] - protqc.analyzer - HF2_LC1_hela_050520_01 - scan number: 3500
2021-02-08 17:19:57,534 - [INFO] - protqc.analyzer - HF2_LC1_hela_291120_01 - scan number: 2500
2021-02-08 17:19:57,735 - [INFO] - protqc.analyzer - HF2_LC1_hela_181020_01 - scan number: 3500
2021-02-08 17:19:57,906 - [INFO] - protqc.analyzer - HF2_LC1_hela_300420_30B_01 - scan number: 3500
2021-02-08 17:19:58,059 - [INFO] - protqc.analyzer - HF2_LC1_hela_030620_01_200604000800 - scan number: 3500
2021-02-08 17:19:59,449 - [INFO] - protqc.analyzer - HF2_LC1_hela_010720_01 - scan number: 3500
2021-02-08 17:20:00,543 - [INFO] - protqc.analyzer - HF2_LC1_hela_041020_01_201004131621 - scan number: 3500
2021-02-08 17:20:01,889 - [INFO] - protqc.analyzer - HF2_LC1_hela_180520_03 - scan number: 3500
2021-02-08 17:20:04,889 - [INFO] - protqc.analyzer - HF2_LC1_hela_050520_01 - scan number: 4000
2021-02-08 17:20:04,968 - [INFO] - protqc.analyzer - HF2_LC1_hela_291120_01 - scan number: 3000
2021-02-08 17:20:05,543 - [INFO] - protqc.analyzer - HF2_LC1_hela_181020_01 - scan number: 4000
2021-02-08 17:20:05,584 - [INFO] - protqc.analyzer - HF2_LC1_hela_030620_01_200604000800 - scan number: 4000
2021-02-08 17:20:06,002 - [INFO] - protqc.analyzer - HF2_LC1_hela_300420_30B_01 - scan number: 4000
2021-02-08 17:20:07,380 - [INFO] - protqc.analyzer - HF2_LC1_hela_010720_01 - scan number: 4000
2021-02-08 17:20:07,934 - [INFO] - protqc.analyzer - HF2_LC1_hela_041020_01_201004131621 - scan number: 4000
2021-02-08 17:20:09,693 - [INFO] - protqc.analyzer - HF2_LC1_hela_180520_03 - scan number: 4000
2021-02-08 17:20:12,821 - [INFO] - protqc.analyzer - HF2_LC1_hela_291120_01 - scan number: 3500
2021-02-08 17:20:13,719 - [INFO] - protqc.analyzer - HF2_LC1_hela_030620_01_200604000800 - scan number: 4500
2021-02-08 17:20:13,873 - [INFO] - protqc.analyzer - HF2_LC1_hela_050520_01 - scan number: 4500
2021-02-08 17:20:14,206 - [INFO] - protqc.analyzer - HF2_LC1_hela_181020_01 - scan number: 4500
2021-02-08 17:20:14,219 - [INFO] - protqc.analyzer - HF2_LC1_hela_300420_30B_01 - scan number: 4500
2021-02-08 17:20:15,756 - [INFO] - protqc.analyzer - HF2_LC1_hela_010720_01 - scan number: 4500
2021-02-08 17:20:16,222 - [INFO] - protqc.analyzer - HF2_LC1_hela_041020_01_201004131621 - scan number: 4500
2021-02-08 17:20:18,458 - [INFO] - protqc.analyzer - HF2_LC1_hela_180520_03 - scan number: 4500
2021-02-08 17:20:21,572 - [INFO] - protqc.analyzer - HF2_LC1_hela_291120_01 - scan number: 4000
2021-02-08 17:20:22,711 - [INFO] - protqc.analyzer - HF2_LC1_hela_030620_01_200604000800 - scan number: 5000
2021-02-08 17:20:23,041 - [INFO] - protqc.analyzer - HF2_LC1_hela_300420_30B_01 - scan number: 5000
2021-02-08 17:20:23,421 - [INFO] - protqc.analyzer - HF2_LC1_hela_050520_01 - scan number: 5000
2021-02-08 17:20:23,788 - [INFO] - protqc.analyzer - HF2_LC1_hela_181020_01 - scan number: 5000
2021-02-08 17:20:24,593 - [INFO] - protqc.analyzer - HF2_LC1_hela_010720_01 - scan number: 5000
2021-02-08 17:20:24,952 - [INFO] - protqc.analyzer - HF2_LC1_hela_041020_01_201004131621 - scan number: 5000
2021-02-08 17:20:27,866 - [INFO] - protqc.analyzer - HF2_LC1_hela_180520_03 - scan number: 5000
2021-02-08 17:20:30,766 - [INFO] - protqc.analyzer - HF2_LC1_hela_291120_01 - scan number: 4500
2021-02-08 17:20:31,965 - [INFO] - protqc.analyzer - HF2_LC1_hela_030620_01_200604000800 - scan number: 5500
2021-02-08 17:20:32,343 - [INFO] - protqc.analyzer - HF2_LC1_hela_300420_30B_01 - scan number: 5500
2021-02-08 17:20:33,316 - [INFO] - protqc.analyzer - HF2_LC1_hela_050520_01 - scan number: 5500
2021-02-08 17:20:33,573 - [INFO] - protqc.analyzer - HF2_LC1_hela_010720_01 - scan number: 5500
2021-02-08 17:20:33,880 - [INFO] - protqc.analyzer - HF2_LC1_hela_181020_01 - scan number: 5500
2021-02-08 17:20:34,427 - [INFO] - protqc.analyzer - HF2_LC1_hela_041020_01_201004131621 - scan number: 5500
2021-02-08 17:20:37,535 - [INFO] - protqc.analyzer - HF2_LC1_hela_180520_03 - scan number: 5500
2021-02-08 17:20:40,999 - [INFO] - protqc.analyzer - HF2_LC1_hela_291120_01 - scan number: 5000
2021-02-08 17:20:41,973 - [INFO] - protqc.analyzer - HF2_LC1_hela_030620_01_200604000800 - scan number: 6000
2021-02-08 17:20:42,696 - [INFO] - protqc.analyzer - HF2_LC1_hela_300420_30B_01 - scan number: 6000
2021-02-08 17:20:43,511 - [INFO] - protqc.analyzer - HF2_LC1_hela_010720_01 - scan number: 6000
2021-02-08 17:20:44,174 - [INFO] - protqc.analyzer - HF2_LC1_hela_050520_01 - scan number: 6000
2021-02-08 17:20:44,634 - [INFO] - protqc.analyzer - HF2_LC1_hela_181020_01 - scan number: 6000
2021-02-08 17:20:45,043 - [INFO] - protqc.analyzer - HF2_LC1_hela_041020_01_201004131621 - scan number: 6000
2021-02-08 17:20:47,752 - [INFO] - protqc.analyzer - HF2_LC1_hela_180520_03 - scan number: 6000
2021-02-08 17:20:51,292 - [INFO] - protqc.analyzer - HF2_LC1_hela_291120_01 - scan number: 5500
2021-02-08 17:20:52,012 - [INFO] - protqc.analyzer - HF2_LC1_hela_030620_01_200604000800 - scan number: 6500
2021-02-08 17:20:53,241 - [INFO] - protqc.analyzer - HF2_LC1_hela_010720_01 - scan number: 6500
2021-02-08 17:20:53,799 - [INFO] - protqc.analyzer - HF2_LC1_hela_300420_30B_01 - scan number: 6500
2021-02-08 17:20:55,089 - [INFO] - protqc.analyzer - HF2_LC1_hela_050520_01 - scan number: 6500
2021-02-08 17:20:55,665 - [INFO] - protqc.analyzer - HF2_LC1_hela_181020_01 - scan number: 6500
2021-02-08 17:20:56,352 - [INFO] - protqc.analyzer - HF2_LC1_hela_041020_01_201004131621 - scan number: 6500
2021-02-08 17:20:58,375 - [INFO] - protqc.analyzer - HF2_LC1_hela_180520_03 - scan number: 6500
2021-02-08 17:21:01,777 - [INFO] - protqc.analyzer - HF2_LC1_hela_291120_01 - scan number: 6000
2021-02-08 17:21:02,859 - [INFO] - protqc.analyzer - HF2_LC1_hela_030620_01_200604000800 - scan number: 7000
2021-02-08 17:21:03,402 - [INFO] - protqc.analyzer - HF2_LC1_hela_010720_01 - scan number: 7000
2021-02-08 17:21:05,040 - [INFO] - protqc.analyzer - HF2_LC1_hela_300420_30B_01 - scan number: 7000
2021-02-08 17:21:06,659 - [INFO] - protqc.analyzer - HF2_LC1_hela_181020_01 - scan number: 7000
2021-02-08 17:21:06,767 - [INFO] - protqc.analyzer - HF2_LC1_hela_050520_01 - scan number: 7000
2021-02-08 17:21:06,981 - [INFO] - protqc.analyzer - HF2_LC1_hela_041020_01_201004131621 - scan number: 7000
2021-02-08 17:21:09,073 - [INFO] - protqc.analyzer - HF2_LC1_hela_180520_03 - scan number: 7000
2021-02-08 17:21:12,544 - [INFO] - protqc.analyzer - HF2_LC1_hela_291120_01 - scan number: 6500
2021-02-08 17:21:13,390 - [INFO] - protqc.analyzer - HF2_LC1_hela_010720_01 - scan number: 7500
2021-02-08 17:21:13,643 - [INFO] - protqc.analyzer - HF2_LC1_hela_030620_01_200604000800 - scan number: 7500
2021-02-08 17:21:15,719 - [INFO] - protqc.analyzer - HF2_LC1_hela_300420_30B_01 - scan number: 7500
2021-02-08 17:21:17,695 - [INFO] - protqc.analyzer - HF2_LC1_hela_181020_01 - scan number: 7500
2021-02-08 17:21:17,865 - [INFO] - protqc.analyzer - HF2_LC1_hela_041020_01_201004131621 - scan number: 7500
2021-02-08 17:21:18,101 - [INFO] - protqc.analyzer - HF2_LC1_hela_050520_01 - scan number: 7500
2021-02-08 17:21:20,027 - [INFO] - protqc.analyzer - HF2_LC1_hela_180520_03 - scan number: 7500
2021-02-08 17:21:23,357 - [INFO] - protqc.analyzer - HF2_LC1_hela_291120_01 - scan number: 7000
2021-02-08 17:21:23,473 - [INFO] - protqc.analyzer - HF2_LC1_hela_010720_01 - scan number: 8000
2021-02-08 17:21:23,897 - [INFO] - protqc.analyzer - HF2_LC1_hela_030620_01_200604000800 - scan number: 8000
2021-02-08 17:21:26,741 - [INFO] - protqc.analyzer - HF2_LC1_hela_300420_30B_01 - scan number: 8000
2021-02-08 17:21:27,989 - [INFO] - protqc.analyzer - HF2_LC1_hela_181020_01 - scan number: 8000
2021-02-08 17:21:28,777 - [INFO] - protqc.analyzer - HF2_LC1_hela_041020_01_201004131621 - scan number: 8000
2021-02-08 17:21:29,031 - [INFO] - protqc.analyzer - HF2_LC1_hela_050520_01 - scan number: 8000
2021-02-08 17:21:30,523 - [INFO] - protqc.analyzer - HF2_LC1_hela_180520_03 - scan number: 8000
2021-02-08 17:21:33,668 - [INFO] - protqc.analyzer - HF2_LC1_hela_010720_01 - scan number: 8500
2021-02-08 17:21:34,608 - [INFO] - protqc.analyzer - HF2_LC1_hela_291120_01 - scan number: 7500
2021-02-08 17:21:34,749 - [INFO] - protqc.analyzer - HF2_LC1_hela_030620_01_200604000800 - scan number: 8500
2021-02-08 17:21:38,283 - [INFO] - protqc.analyzer - HF2_LC1_hela_300420_30B_01 - scan number: 8500
2021-02-08 17:21:38,866 - [INFO] - protqc.analyzer - HF2_LC1_hela_181020_01 - scan number: 8500
2021-02-08 17:21:40,197 - [INFO] - protqc.analyzer - HF2_LC1_hela_041020_01_201004131621 - scan number: 8500
2021-02-08 17:21:40,614 - [INFO] - protqc.analyzer - HF2_LC1_hela_050520_01 - scan number: 8500
2021-02-08 17:21:42,045 - [INFO] - protqc.analyzer - HF2_LC1_hela_180520_03 - scan number: 8500
2021-02-08 17:21:44,720 - [INFO] - protqc.analyzer - HF2_LC1_hela_010720_01 - scan number: 9000
2021-02-08 17:21:45,808 - [INFO] - protqc.analyzer - HF2_LC1_hela_030620_01_200604000800 - scan number: 9000
2021-02-08 17:21:46,269 - [INFO] - protqc.analyzer - HF2_LC1_hela_291120_01 - scan number: 8000
2021-02-08 17:21:49,888 - [INFO] - protqc.analyzer - HF2_LC1_hela_300420_30B_01 - scan number: 9000
2021-02-08 17:21:50,064 - [INFO] - protqc.analyzer - HF2_LC1_hela_181020_01 - scan number: 9000
2021-02-08 17:21:52,093 - [INFO] - protqc.analyzer - HF2_LC1_hela_050520_01 - scan number: 9000
2021-02-08 17:21:52,115 - [INFO] - protqc.analyzer - HF2_LC1_hela_041020_01_201004131621 - scan number: 9000
2021-02-08 17:21:53,815 - [INFO] - protqc.analyzer - HF2_LC1_hela_180520_03 - scan number: 9000
2021-02-08 17:21:55,814 - [INFO] - protqc.analyzer - HF2_LC1_hela_010720_01 - scan number: 9500
2021-02-08 17:21:56,936 - [INFO] - protqc.analyzer - HF2_LC1_hela_030620_01_200604000800 - scan number: 9500
2021-02-08 17:21:57,757 - [INFO] - protqc.analyzer - HF2_LC1_hela_291120_01 - scan number: 8500
2021-02-08 17:22:01,215 - [INFO] - protqc.analyzer - HF2_LC1_hela_181020_01 - scan number: 9500
2021-02-08 17:22:01,659 - [INFO] - protqc.analyzer - HF2_LC1_hela_300420_30B_01 - scan number: 9500
2021-02-08 17:22:03,553 - [INFO] - protqc.analyzer - HF2_LC1_hela_041020_01_201004131621 - scan number: 9500
2021-02-08 17:22:03,646 - [INFO] - protqc.analyzer - HF2_LC1_hela_050520_01 - scan number: 9500
2021-02-08 17:22:04,608 - [INFO] - protqc.analyzer - HF2_LC1_hela_180520_03 - scan number: 9500
2021-02-08 17:22:07,043 - [INFO] - protqc.analyzer - HF2_LC1_hela_010720_01 - scan number: 10000
2021-02-08 17:22:08,000 - [INFO] - protqc.analyzer - HF2_LC1_hela_030620_01_200604000800 - scan number: 10000
2021-02-08 17:22:08,651 - [INFO] - protqc.analyzer - HF2_LC1_hela_291120_01 - scan number: 9000
2021-02-08 17:22:11,955 - [INFO] - protqc.analyzer - HF2_LC1_hela_181020_01 - scan number: 10000
2021-02-08 17:22:12,760 - [INFO] - protqc.analyzer - HF2_LC1_hela_300420_30B_01 - scan number: 10000
2021-02-08 17:22:14,569 - [INFO] - protqc.analyzer - HF2_LC1_hela_041020_01_201004131621 - scan number: 10000
2021-02-08 17:22:15,084 - [INFO] - protqc.analyzer - HF2_LC1_hela_050520_01 - scan number: 10000
2021-02-08 17:22:15,382 - [INFO] - protqc.analyzer - HF2_LC1_hela_180520_03 - scan number: 10000
2021-02-08 17:22:17,955 - [INFO] - protqc.analyzer - HF2_LC1_hela_010720_01 - scan number: 10500
2021-02-08 17:22:18,581 - [INFO] - protqc.analyzer - HF2_LC1_hela_030620_01_200604000800 - scan number: 10500
2021-02-08 17:22:19,556 - [INFO] - protqc.analyzer - HF2_LC1_hela_291120_01 - scan number: 9500
2021-02-08 17:22:22,632 - [INFO] - protqc.analyzer - HF2_LC1_hela_181020_01 - scan number: 10500
2021-02-08 17:22:23,918 - [INFO] - protqc.analyzer - HF2_LC1_hela_300420_30B_01 - scan number: 10500
2021-02-08 17:22:25,658 - [INFO] - protqc.analyzer - HF2_LC1_hela_041020_01_201004131621 - scan number: 10500
2021-02-08 17:22:26,313 - [INFO] - protqc.analyzer - HF2_LC1_hela_050520_01 - scan number: 10500
2021-02-08 17:22:26,701 - [INFO] - protqc.analyzer - HF2_LC1_hela_180520_03 - scan number: 10500
2021-02-08 17:22:29,534 - [INFO] - protqc.analyzer - HF2_LC1_hela_010720_01 - scan number: 11000
2021-02-08 17:22:29,642 - [INFO] - protqc.analyzer - HF2_LC1_hela_030620_01_200604000800 - scan number: 11000
2021-02-08 17:22:30,748 - [INFO] - protqc.analyzer - HF2_LC1_hela_291120_01 - scan number: 10000
2021-02-08 17:22:33,795 - [INFO] - protqc.analyzer - HF2_LC1_hela_181020_01 - scan number: 11000
2021-02-08 17:22:35,431 - [INFO] - protqc.analyzer - HF2_LC1_hela_300420_30B_01 - scan number: 11000
2021-02-08 17:22:37,264 - [INFO] - protqc.analyzer - HF2_LC1_hela_041020_01_201004131621 - scan number: 11000
2021-02-08 17:22:37,955 - [INFO] - protqc.analyzer - HF2_LC1_hela_050520_01 - scan number: 11000
2021-02-08 17:22:38,554 - [INFO] - protqc.analyzer - HF2_LC1_hela_180520_03 - scan number: 11000
2021-02-08 17:22:41,199 - [INFO] - protqc.analyzer - HF2_LC1_hela_030620_01_200604000800 - scan number: 11500
2021-02-08 17:22:41,353 - [INFO] - protqc.analyzer - HF2_LC1_hela_010720_01 - scan number: 11500
2021-02-08 17:22:42,108 - [INFO] - protqc.analyzer - HF2_LC1_hela_291120_01 - scan number: 10500
2021-02-08 17:22:44,926 - [INFO] - protqc.analyzer - HF2_LC1_hela_181020_01 - scan number: 11500
2021-02-08 17:22:47,521 - [INFO] - protqc.analyzer - HF2_LC1_hela_300420_30B_01 - scan number: 11500
2021-02-08 17:22:49,016 - [INFO] - protqc.analyzer - HF2_LC1_hela_041020_01_201004131621 - scan number: 11500
2021-02-08 17:22:49,786 - [INFO] - protqc.analyzer - HF2_LC1_hela_050520_01 - scan number: 11500
2021-02-08 17:22:50,198 - [INFO] - protqc.analyzer - HF2_LC1_hela_180520_03 - scan number: 11500
2021-02-08 17:22:52,748 - [INFO] - protqc.analyzer - HF2_LC1_hela_030620_01_200604000800 - scan number: 12000
2021-02-08 17:22:53,401 - [INFO] - protqc.analyzer - HF2_LC1_hela_010720_01 - scan number: 12000
2021-02-08 17:22:53,744 - [INFO] - protqc.analyzer - HF2_LC1_hela_291120_01 - scan number: 11000
2021-02-08 17:22:56,542 - [INFO] - protqc.analyzer - HF2_LC1_hela_181020_01 - scan number: 12000
2021-02-08 17:22:58,971 - [INFO] - protqc.analyzer - HF2_LC1_hela_300420_30B_01 - scan number: 12000
2021-02-08 17:23:00,660 - [INFO] - protqc.analyzer - HF2_LC1_hela_041020_01_201004131621 - scan number: 12000
2021-02-08 17:23:01,235 - [INFO] - protqc.analyzer - HF2_LC1_hela_050520_01 - scan number: 12000
2021-02-08 17:23:01,511 - [INFO] - protqc.analyzer - HF2_LC1_hela_180520_03 - scan number: 12000
2021-02-08 17:23:04,849 - [INFO] - protqc.analyzer - HF2_LC1_hela_030620_01_200604000800 - scan number: 12500
2021-02-08 17:23:05,502 - [INFO] - protqc.analyzer - HF2_LC1_hela_291120_01 - scan number: 11500
2021-02-08 17:23:06,133 - [INFO] - protqc.analyzer - HF2_LC1_hela_010720_01 - scan number: 12500
2021-02-08 17:23:08,843 - [INFO] - protqc.analyzer - HF2_LC1_hela_181020_01 - scan number: 12500
2021-02-08 17:23:11,504 - [INFO] - protqc.analyzer - HF2_LC1_hela_300420_30B_01 - scan number: 12500
2021-02-08 17:23:13,008 - [INFO] - protqc.analyzer - HF2_LC1_hela_041020_01_201004131621 - scan number: 12500
2021-02-08 17:23:13,231 - [INFO] - protqc.analyzer - HF2_LC1_hela_050520_01 - scan number: 12500
2021-02-08 17:23:13,584 - [INFO] - protqc.analyzer - HF2_LC1_hela_180520_03 - scan number: 12500
2021-02-08 17:23:15,906 - [INFO] - protqc.analyzer - HF2_LC1_hela_030620_01_200604000800 - scan number: 13000
2021-02-08 17:23:16,548 - [INFO] - protqc.analyzer - HF2_LC1_hela_291120_01 - scan number: 12000
2021-02-08 17:23:17,433 - [INFO] - protqc.analyzer - HF2_LC1_hela_010720_01 - scan number: 13000
2021-02-08 17:23:19,064 - [INFO] - protqc.analyzer - HF2_LC1_hela_181020_01 - scan number: 13000
2021-02-08 17:23:22,543 - [INFO] - protqc.analyzer - HF2_LC1_hela_300420_30B_01 - scan number: 13000
2021-02-08 17:23:24,176 - [INFO] - protqc.analyzer - HF2_LC1_hela_041020_01_201004131621 - scan number: 13000
2021-02-08 17:23:24,441 - [INFO] - protqc.analyzer - HF2_LC1_hela_050520_01 - scan number: 13000
2021-02-08 17:23:24,937 - [INFO] - protqc.analyzer - HF2_LC1_hela_180520_03 - scan number: 13000
2021-02-08 17:23:26,797 - [INFO] - protqc.analyzer - HF2_LC1_hela_030620_01_200604000800 - scan number: 13500
2021-02-08 17:23:27,178 - [INFO] - protqc.analyzer - HF2_LC1_hela_291120_01 - scan number: 12500
2021-02-08 17:23:28,443 - [INFO] - protqc.analyzer - HF2_LC1_hela_010720_01 - scan number: 13500
2021-02-08 17:23:29,338 - [INFO] - protqc.analyzer - HF2_LC1_hela_181020_01 - scan number: 13500
2021-02-08 17:23:33,166 - [INFO] - protqc.analyzer - HF2_LC1_hela_300420_30B_01 - scan number: 13500
2021-02-08 17:23:34,967 - [INFO] - protqc.analyzer - HF2_LC1_hela_050520_01 - scan number: 13500
2021-02-08 17:23:34,982 - [INFO] - protqc.analyzer - HF2_LC1_hela_041020_01_201004131621 - scan number: 13500
2021-02-08 17:23:35,634 - [INFO] - protqc.analyzer - HF2_LC1_hela_180520_03 - scan number: 13500
2021-02-08 17:23:37,210 - [INFO] - protqc.analyzer - HF2_LC1_hela_030620_01_200604000800 - scan number: 14000
2021-02-08 17:23:37,612 - [INFO] - protqc.analyzer - HF2_LC1_hela_291120_01 - scan number: 13000
2021-02-08 17:23:39,406 - [INFO] - protqc.analyzer - HF2_LC1_hela_010720_01 - scan number: 14000
2021-02-08 17:23:40,125 - [INFO] - protqc.analyzer - HF2_LC1_hela_181020_01 - scan number: 14000
2021-02-08 17:23:45,423 - [INFO] - protqc.analyzer - HF2_LC1_hela_300420_30B_01 - scan number: 14000
2021-02-08 17:23:46,842 - [INFO] - protqc.analyzer - HF2_LC1_hela_050520_01 - scan number: 14000
2021-02-08 17:23:47,187 - [INFO] - protqc.analyzer - HF2_LC1_hela_041020_01_201004131621 - scan number: 14000
2021-02-08 17:23:47,779 - [INFO] - protqc.analyzer - HF2_LC1_hela_180520_03 - scan number: 14000
2021-02-08 17:23:49,246 - [INFO] - protqc.analyzer - HF2_LC1_hela_030620_01_200604000800 - scan number: 14500
2021-02-08 17:23:49,921 - [INFO] - protqc.analyzer - HF2_LC1_hela_291120_01 - scan number: 13500
2021-02-08 17:23:51,777 - [INFO] - protqc.analyzer - HF2_LC1_hela_010720_01 - scan number: 14500
2021-02-08 17:23:52,161 - [INFO] - protqc.analyzer - HF2_LC1_hela_181020_01 - scan number: 14500
2021-02-08 17:23:58,202 - [INFO] - protqc.analyzer - HF2_LC1_hela_300420_30B_01 - scan number: 14500
2021-02-08 17:23:59,166 - [INFO] - protqc.analyzer - HF2_LC1_hela_050520_01 - scan number: 14500
2021-02-08 17:23:59,949 - [INFO] - protqc.analyzer - HF2_LC1_hela_041020_01_201004131621 - scan number: 14500
2021-02-08 17:24:00,475 - [INFO] - protqc.analyzer - HF2_LC1_hela_180520_03 - scan number: 14500
2021-02-08 17:24:01,590 - [INFO] - protqc.analyzer - HF2_LC1_hela_030620_01_200604000800 - scan number: 15000
2021-02-08 17:24:02,011 - [INFO] - protqc.analyzer - HF2_LC1_hela_291120_01 - scan number: 14000
2021-02-08 17:24:04,103 - [INFO] - protqc.analyzer - HF2_LC1_hela_181020_01 - scan number: 15000
2021-02-08 17:24:04,475 - [INFO] - protqc.analyzer - HF2_LC1_hela_010720_01 - scan number: 15000
2021-02-08 17:24:10,454 - [INFO] - protqc.analyzer - HF2_LC1_hela_300420_30B_01 - scan number: 15000
2021-02-08 17:24:11,377 - [INFO] - protqc.analyzer - HF2_LC1_hela_050520_01 - scan number: 15000
2021-02-08 17:24:12,010 - [INFO] - protqc.analyzer - HF2_LC1_hela_041020_01_201004131621 - scan number: 15000
2021-02-08 17:24:12,740 - [INFO] - protqc.analyzer - HF2_LC1_hela_180520_03 - scan number: 15000
2021-02-08 17:24:13,779 - [INFO] - protqc.analyzer - HF2_LC1_hela_291120_01 - scan number: 14500
2021-02-08 17:24:13,807 - [INFO] - protqc.analyzer - HF2_LC1_hela_030620_01_200604000800 - scan number: 15500
2021-02-08 17:24:16,553 - [INFO] - protqc.analyzer - HF2_LC1_hela_181020_01 - scan number: 15500
2021-02-08 17:24:17,284 - [INFO] - protqc.analyzer - HF2_LC1_hela_010720_01 - scan number: 15500
2021-02-08 17:24:24,026 - [INFO] - protqc.analyzer - HF2_LC1_hela_300420_30B_01 - scan number: 15500
2021-02-08 17:24:24,834 - [INFO] - protqc.analyzer - HF2_LC1_hela_050520_01 - scan number: 15500
2021-02-08 17:24:25,219 - [INFO] - protqc.analyzer - HF2_LC1_hela_041020_01_201004131621 - scan number: 15500
2021-02-08 17:24:26,042 - [INFO] - protqc.analyzer - HF2_LC1_hela_180520_03 - scan number: 15500
2021-02-08 17:24:26,687 - [INFO] - protqc.analyzer - HF2_LC1_hela_291120_01 - scan number: 15000
2021-02-08 17:24:26,967 - [INFO] - protqc.analyzer - HF2_LC1_hela_030620_01_200604000800 - scan number: 16000
2021-02-08 17:24:29,661 - [INFO] - protqc.analyzer - HF2_LC1_hela_010720_01 - scan number: 16000
2021-02-08 17:24:29,715 - [INFO] - protqc.analyzer - HF2_LC1_hela_181020_01 - scan number: 16000
2021-02-08 17:24:36,092 - [INFO] - protqc.analyzer - HF2_LC1_hela_300420_30B_01 - scan number: 16000
2021-02-08 17:24:36,739 - [INFO] - protqc.analyzer - HF2_LC1_hela_050520_01 - scan number: 16000
2021-02-08 17:24:36,857 - [INFO] - protqc.analyzer - HF2_LC1_hela_041020_01_201004131621 - scan number: 16000
2021-02-08 17:24:37,819 - [INFO] - protqc.analyzer - HF2_LC1_hela_180520_03 - scan number: 16000
2021-02-08 17:24:38,187 - [INFO] - protqc.analyzer - HF2_LC1_hela_291120_01 - scan number: 15500
2021-02-08 17:24:38,470 - [INFO] - protqc.analyzer - HF2_LC1_hela_030620_01_200604000800 - scan number: 16500
2021-02-08 17:24:41,081 - [INFO] - protqc.analyzer - HF2_LC1_hela_010720_01 - scan number: 16500
2021-02-08 17:24:42,430 - [INFO] - protqc.analyzer - HF2_LC1_hela_181020_01 - scan number: 16500
2021-02-08 17:24:48,179 - [INFO] - protqc.analyzer - HF2_LC1_hela_300420_30B_01 - scan number: 16500
2021-02-08 17:24:48,866 - [INFO] - protqc.analyzer - HF2_LC1_hela_050520_01 - scan number: 16500
2021-02-08 17:24:49,999 - [INFO] - protqc.analyzer - HF2_LC1_hela_180520_03 - scan number: 16500
2021-02-08 17:24:50,139 - [INFO] - protqc.analyzer - HF2_LC1_hela_291120_01 - scan number: 16000
2021-02-08 17:24:50,188 - [INFO] - protqc.analyzer - HF2_LC1_hela_030620_01_200604000800 - scan number: 17000
2021-02-08 17:24:50,260 - [INFO] - protqc.analyzer - HF2_LC1_hela_041020_01_201004131621 - scan number: 16500
2021-02-08 17:24:53,660 - [INFO] - protqc.analyzer - HF2_LC1_hela_010720_01 - scan number: 17000
2021-02-08 17:24:55,442 - [INFO] - protqc.analyzer - HF2_LC1_hela_181020_01 - scan number: 17000
2021-02-08 17:25:00,558 - [INFO] - protqc.analyzer - HF2_LC1_hela_300420_30B_01 - scan number: 17000
2021-02-08 17:25:00,658 - [INFO] - protqc.analyzer - HF2_LC1_hela_050520_01 - scan number: 17000
2021-02-08 17:25:01,893 - [INFO] - protqc.analyzer - HF2_LC1_hela_030620_01_200604000800 - scan number: 17500
2021-02-08 17:25:02,012 - [INFO] - protqc.analyzer - HF2_LC1_hela_291120_01 - scan number: 16500
2021-02-08 17:25:02,134 - [INFO] - protqc.analyzer - HF2_LC1_hela_180520_03 - scan number: 17000
2021-02-08 17:25:04,447 - [INFO] - protqc.analyzer - HF2_LC1_hela_041020_01_201004131621 - scan number: 17000
2021-02-08 17:25:06,184 - [INFO] - protqc.analyzer - HF2_LC1_hela_010720_01 - scan number: 17500
2021-02-08 17:25:08,440 - [INFO] - protqc.analyzer - HF2_LC1_hela_181020_01 - scan number: 17500
2021-02-08 17:25:13,188 - [INFO] - protqc.analyzer - HF2_LC1_hela_050520_01 - scan number: 17500
2021-02-08 17:25:14,788 - [INFO] - protqc.analyzer - HF2_LC1_hela_180520_03 - scan number: 17500
2021-02-08 17:25:14,954 - [INFO] - protqc.analyzer - HF2_LC1_hela_300420_30B_01 - scan number: 17500
2021-02-08 17:25:15,267 - [INFO] - protqc.analyzer - HF2_LC1_hela_291120_01 - scan number: 17000
2021-02-08 17:25:15,658 - [INFO] - protqc.analyzer - HF2_LC1_hela_030620_01_200604000800 - scan number: 18000
2021-02-08 17:25:18,750 - [INFO] - protqc.analyzer - HF2_LC1_hela_041020_01_201004131621 - scan number: 17500
2021-02-08 17:25:18,931 - [INFO] - protqc.analyzer - HF2_LC1_hela_010720_01 - scan number: 18000
2021-02-08 17:25:22,265 - [INFO] - protqc.analyzer - HF2_LC1_hela_181020_01 - scan number: 18000
2021-02-08 17:25:28,011 - [INFO] - protqc.analyzer - HF2_LC1_hela_050520_01 - scan number: 18000
2021-02-08 17:25:29,085 - [INFO] - protqc.analyzer - HF2_LC1_hela_180520_03 - scan number: 18000
2021-02-08 17:25:29,410 - [INFO] - protqc.analyzer - HF2_LC1_hela_291120_01 - scan number: 17500
2021-02-08 17:25:29,905 - [INFO] - protqc.analyzer - HF2_LC1_hela_300420_30B_01 - scan number: 18000
2021-02-08 17:25:30,613 - [INFO] - protqc.analyzer - HF2_LC1_hela_030620_01_200604000800 - scan number: 18500
2021-02-08 17:25:32,384 - [INFO] - protqc.analyzer - HF2_LC1_hela_010720_01 - scan number: 18500
2021-02-08 17:25:34,028 - [INFO] - protqc.analyzer - HF2_LC1_hela_041020_01_201004131621 - scan number: 18000
2021-02-08 17:25:36,034 - [INFO] - protqc.analyzer - HF2_LC1_hela_181020_01 - scan number: 18500
2021-02-08 17:25:43,616 - [INFO] - protqc.analyzer - HF2_LC1_hela_050520_01 - scan number: 18500
2021-02-08 17:25:44,255 - [INFO] - protqc.analyzer - HF2_LC1_hela_291120_01 - scan number: 18000
2021-02-08 17:25:44,408 - [INFO] - protqc.analyzer - HF2_LC1_hela_180520_03 - scan number: 18500
2021-02-08 17:25:45,253 - [INFO] - protqc.analyzer - HF2_LC1_hela_300420_30B_01 - scan number: 18500
2021-02-08 17:25:45,853 - [INFO] - protqc.analyzer - HF2_LC1_hela_030620_01_200604000800 - scan number: 19000
2021-02-08 17:25:47,200 - [INFO] - protqc.analyzer - HF2_LC1_hela_010720_01 - scan number: 19000
2021-02-08 17:25:48,943 - [INFO] - protqc.analyzer - HF2_LC1_hela_041020_01_201004131621 - scan number: 18500
2021-02-08 17:25:50,049 - [INFO] - protqc.analyzer - HF2_LC1_hela_181020_01 - scan number: 19000
2021-02-08 17:25:57,900 - [INFO] - protqc.analyzer - HF2_LC1_hela_050520_01 - scan number: 19000
2021-02-08 17:25:58,379 - [INFO] - protqc.analyzer - HF2_LC1_hela_291120_01 - scan number: 18500
2021-02-08 17:25:58,947 - [INFO] - protqc.analyzer - HF2_LC1_hela_180520_03 - scan number: 19000
2021-02-08 17:26:00,210 - [INFO] - protqc.analyzer - HF2_LC1_hela_300420_30B_01 - scan number: 19000
2021-02-08 17:26:00,286 - [INFO] - protqc.analyzer - HF2_LC1_hela_030620_01_200604000800 - scan number: 19500
2021-02-08 17:26:02,053 - [INFO] - protqc.analyzer - HF2_LC1_hela_010720_01 - scan number: 19500
2021-02-08 17:26:03,960 - [INFO] - protqc.analyzer - HF2_LC1_hela_041020_01_201004131621 - scan number: 19000
2021-02-08 17:26:04,077 - [INFO] - protqc.analyzer - HF2_LC1_hela_181020_01 - scan number: 19500
2021-02-08 17:26:14,990 - [INFO] - protqc.analyzer - HF2_LC1_hela_291120_01 - scan number: 19000
2021-02-08 17:26:14,996 - [INFO] - protqc.analyzer - HF2_LC1_hela_050520_01 - scan number: 19500
2021-02-08 17:26:16,451 - [INFO] - protqc.analyzer - HF2_LC1_hela_180520_03 - scan number: 19500
2021-02-08 17:26:17,639 - [INFO] - protqc.analyzer - HF2_LC1_hela_030620_01_200604000800 - scan number: 20000
2021-02-08 17:26:17,884 - [INFO] - protqc.analyzer - HF2_LC1_hela_300420_30B_01 - scan number: 19500
2021-02-08 17:26:20,873 - [INFO] - protqc.analyzer - HF2_LC1_hela_181020_01 - scan number: 20000
2021-02-08 17:26:22,313 - [INFO] - protqc.analyzer - HF2_LC1_hela_010720_01 - scan number: 20000
2021-02-08 17:26:23,670 - [INFO] - protqc.analyzer - HF2_LC1_hela_041020_01_201004131621 - scan number: 19500
2021-02-08 17:26:32,323 - [INFO] - protqc.analyzer - HF2_LC1_hela_291120_01 - scan number: 19500
2021-02-08 17:26:33,213 - [INFO] - protqc.analyzer - HF2_LC1_hela_050520_01 - scan number: 20000
2021-02-08 17:26:34,180 - [INFO] - protqc.analyzer - HF2_LC1_hela_180520_03 - scan number: 20000
2021-02-08 17:26:34,821 - [INFO] - protqc.analyzer - HF2_LC1_hela_030620_01_200604000800 - scan number: 20500
2021-02-08 17:26:34,847 - [INFO] - protqc.analyzer - HF2_LC1_hela_300420_30B_01 - scan number: 20000
2021-02-08 17:26:35,120 - [INFO] - protqc.analyzer - HF2_LC1_hela_181020_01 - scan number: 20500
2021-02-08 17:26:38,262 - [INFO] - protqc.analyzer - HF2_LC1_hela_010720_01 - scan number: 20500
2021-02-08 17:26:39,794 - [INFO] - protqc.analyzer - HF2_LC1_hela_041020_01_201004131621 - scan number: 20000
2021-02-08 17:26:49,104 - [INFO] - protqc.analyzer - HF2_LC1_hela_291120_01 - scan number: 20000
2021-02-08 17:26:50,009 - [INFO] - protqc.analyzer - HF2_LC1_hela_181020_01 - scan number: 21000
2021-02-08 17:26:50,051 - [INFO] - protqc.analyzer - HF2_LC1_hela_050520_01 - scan number: 20500
2021-02-08 17:26:51,004 - [INFO] - protqc.analyzer - HF2_LC1_hela_180520_03 - scan number: 20500
2021-02-08 17:26:51,463 - [INFO] - protqc.analyzer - HF2_LC1_hela_300420_30B_01 - scan number: 20500
2021-02-08 17:26:51,583 - [INFO] - protqc.analyzer - HF2_LC1_hela_030620_01_200604000800 - scan number: 21000
2021-02-08 17:26:55,503 - [INFO] - protqc.analyzer - HF2_LC1_hela_010720_01 - scan number: 21000
2021-02-08 17:26:55,751 - [INFO] - protqc.analyzer - HF2_LC1_hela_041020_01_201004131621 - scan number: 20500
2021-02-08 17:27:02,120 - [INFO] - protqc.analyzer - HF2_LC1_hela_181020_01 - scan number: 21500
2021-02-08 17:27:02,932 - [INFO] - protqc.analyzer - HF2_LC1_hela_291120_01 - scan number: 20500
2021-02-08 17:27:04,540 - [INFO] - protqc.analyzer - HF2_LC1_hela_050520_01 - scan number: 21000
2021-02-08 17:27:05,648 - [INFO] - protqc.analyzer - HF2_LC1_hela_180520_03 - scan number: 21000
2021-02-08 17:27:05,766 - [INFO] - protqc.analyzer - HF2_LC1_hela_030620_01_200604000800 - scan number: 21500
2021-02-08 17:27:06,041 - [INFO] - protqc.analyzer - HF2_LC1_hela_300420_30B_01 - scan number: 21000
2021-02-08 17:27:07,780 - [INFO] - protqc.analyzer - HF2_LC1_hela_041020_01_201004131621 - scan number: 21000
2021-02-08 17:27:09,543 - [INFO] - protqc.analyzer - HF2_LC1_hela_010720_01 - scan number: 21500
2021-02-08 17:27:14,067 - [INFO] - protqc.analyzer - HF2_LC1_hela_181020_01 - scan number: 22000
2021-02-08 17:27:16,149 - [INFO] - protqc.analyzer - HF2_LC1_hela_291120_01 - scan number: 21000
2021-02-08 17:27:18,702 - [INFO] - protqc.analyzer - HF2_LC1_hela_030620_01_200604000800 - scan number: 22000
2021-02-08 17:27:19,230 - [INFO] - protqc.analyzer - HF2_LC1_hela_300420_30B_01 - scan number: 21500
2021-02-08 17:27:19,425 - [INFO] - protqc.analyzer - HF2_LC1_hela_050520_01 - scan number: 21500
2021-02-08 17:27:20,167 - [INFO] - protqc.analyzer - HF2_LC1_hela_180520_03 - scan number: 21500
2021-02-08 17:27:21,105 - [INFO] - protqc.analyzer - HF2_LC1_hela_041020_01_201004131621 - scan number: 21500
2021-02-08 17:27:24,738 - [INFO] - protqc.analyzer - HF2_LC1_hela_010720_01 - scan number: 22000
2021-02-08 17:27:26,785 - [INFO] - protqc.analyzer - HF2_LC1_hela_181020_01 - scan number: 22500
2021-02-08 17:27:29,555 - [INFO] - protqc.analyzer - HF2_LC1_hela_291120_01 - scan number: 21500
2021-02-08 17:27:31,628 - [INFO] - protqc.analyzer - HF2_LC1_hela_030620_01_200604000800 - scan number: 22500
2021-02-08 17:27:32,016 - [INFO] - protqc.analyzer - HF2_LC1_hela_300420_30B_01 - scan number: 22000
2021-02-08 17:27:32,429 - [INFO] - protqc.analyzer - HF2_LC1_hela_050520_01 - scan number: 22000
2021-02-08 17:27:32,766 - [INFO] - protqc.analyzer - HF2_LC1_hela_180520_03 - scan number: 22000
2021-02-08 17:27:33,784 - [INFO] - protqc.analyzer - HF2_LC1_hela_041020_01_201004131621 - scan number: 22000
2021-02-08 17:27:38,362 - [INFO] - protqc.analyzer - HF2_LC1_hela_181020_01 - scan number: 23000
2021-02-08 17:27:38,926 - [INFO] - protqc.analyzer - HF2_LC1_hela_010720_01 - scan number: 22500
2021-02-08 17:27:41,151 - [INFO] - protqc.analyzer - HF2_LC1_hela_291120_01 - scan number: 22000
2021-02-08 17:27:42,727 - [INFO] - protqc.analyzer - HF2_LC1_hela_030620_01_200604000800 - scan number: 23000
2021-02-08 17:27:43,781 - [INFO] - protqc.analyzer - HF2_LC1_hela_300420_30B_01 - scan number: 22500
2021-02-08 17:27:44,100 - [INFO] - protqc.analyzer - HF2_LC1_hela_050520_01 - scan number: 22500
2021-02-08 17:27:44,389 - [INFO] - protqc.analyzer - HF2_LC1_hela_180520_03 - scan number: 22500
2021-02-08 17:27:45,432 - [INFO] - protqc.analyzer - HF2_LC1_hela_041020_01_201004131621 - scan number: 22500
2021-02-08 17:27:49,579 - [INFO] - protqc.analyzer - HF2_LC1_hela_181020_01 - scan number: 23500
2021-02-08 17:27:50,893 - [INFO] - protqc.analyzer - HF2_LC1_hela_010720_01 - scan number: 23000
2021-02-08 17:27:52,007 - [INFO] - protqc.analyzer - HF2_LC1_hela_291120_01 - scan number: 22500
2021-02-08 17:27:54,414 - [INFO] - protqc.analyzer - HF2_LC1_hela_030620_01_200604000800 - scan number: 23500
2021-02-08 17:27:55,282 - [INFO] - protqc.analyzer - HF2_LC1_hela_300420_30B_01 - scan number: 23000
2021-02-08 17:27:55,525 - [INFO] - protqc.analyzer - HF2_LC1_hela_050520_01 - scan number: 23000
2021-02-08 17:27:55,671 - [INFO] - protqc.analyzer - HF2_LC1_hela_180520_03 - scan number: 23000
2021-02-08 17:27:56,606 - [INFO] - protqc.analyzer - HF2_LC1_hela_041020_01_201004131621 - scan number: 23000
2021-02-08 17:28:00,946 - [INFO] - protqc.analyzer - HF2_LC1_hela_181020_01 - scan number: 24000
2021-02-08 17:28:04,340 - [INFO] - protqc.analyzer - HF2_LC1_hela_010720_01 - scan number: 23500
2021-02-08 17:28:05,598 - [INFO] - protqc.analyzer - HF2_LC1_hela_291120_01 - scan number: 23000
2021-02-08 17:28:08,158 - [INFO] - protqc.analyzer - HF2_LC1_hela_030620_01_200604000800 - scan number: 24000
2021-02-08 17:28:09,034 - [INFO] - protqc.analyzer - HF2_LC1_hela_050520_01 - scan number: 23500
2021-02-08 17:28:09,187 - [INFO] - protqc.analyzer - HF2_LC1_hela_300420_30B_01 - scan number: 23500
2021-02-08 17:28:09,499 - [INFO] - protqc.analyzer - HF2_LC1_hela_180520_03 - scan number: 23500
2021-02-08 17:28:10,088 - [INFO] - protqc.analyzer - HF2_LC1_hela_041020_01_201004131621 - scan number: 23500
2021-02-08 17:28:14,013 - [INFO] - protqc.analyzer - HF2_LC1_hela_181020_01 - scan number: 24500
2021-02-08 17:28:17,975 - [INFO] - protqc.analyzer - HF2_LC1_hela_010720_01 - scan number: 24000
2021-02-08 17:28:19,335 - [INFO] - protqc.analyzer - HF2_LC1_hela_291120_01 - scan number: 23500
2021-02-08 17:28:22,117 - [INFO] - protqc.analyzer - HF2_LC1_hela_030620_01_200604000800 - scan number: 24500
2021-02-08 17:28:23,458 - [INFO] - protqc.analyzer - HF2_LC1_hela_050520_01 - scan number: 24000
2021-02-08 17:28:23,840 - [INFO] - protqc.analyzer - HF2_LC1_hela_300420_30B_01 - scan number: 24000
2021-02-08 17:28:23,919 - [INFO] - protqc.analyzer - HF2_LC1_hela_180520_03 - scan number: 24000
2021-02-08 17:28:24,550 - [INFO] - protqc.analyzer - HF2_LC1_hela_041020_01_201004131621 - scan number: 24000
2021-02-08 17:28:28,263 - [INFO] - protqc.analyzer - HF2_LC1_hela_181020_01 - scan number: 25000
2021-02-08 17:28:32,652 - [INFO] - protqc.analyzer - HF2_LC1_hela_010720_01 - scan number: 24500
2021-02-08 17:28:33,485 - [INFO] - protqc.analyzer - HF2_LC1_hela_291120_01 - scan number: 24000
2021-02-08 17:28:36,694 - [INFO] - protqc.analyzer - HF2_LC1_hela_030620_01_200604000800 - scan number: 25000
2021-02-08 17:28:37,830 - [INFO] - protqc.analyzer - HF2_LC1_hela_050520_01 - scan number: 24500
2021-02-08 17:28:38,385 - [INFO] - protqc.analyzer - HF2_LC1_hela_300420_30B_01 - scan number: 24500
2021-02-08 17:28:38,441 - [INFO] - protqc.analyzer - HF2_LC1_hela_180520_03 - scan number: 24500
2021-02-08 17:28:39,098 - [INFO] - protqc.analyzer - HF2_LC1_hela_041020_01_201004131621 - scan number: 24500
2021-02-08 17:28:42,110 - [INFO] - protqc.analyzer - HF2_LC1_hela_181020_01 - scan number: 25500
2021-02-08 17:28:47,415 - [INFO] - protqc.analyzer - HF2_LC1_hela_291120_01 - scan number: 24500
2021-02-08 17:28:47,541 - [INFO] - protqc.analyzer - HF2_LC1_hela_010720_01 - scan number: 25000
2021-02-08 17:28:50,805 - [INFO] - protqc.analyzer - HF2_LC1_hela_030620_01_200604000800 - scan number: 25500
2021-02-08 17:28:52,735 - [INFO] - protqc.analyzer - HF2_LC1_hela_050520_01 - scan number: 25000
2021-02-08 17:28:53,549 - [INFO] - protqc.analyzer - HF2_LC1_hela_180520_03 - scan number: 25000
2021-02-08 17:28:53,633 - [INFO] - protqc.analyzer - HF2_LC1_hela_300420_30B_01 - scan number: 25000
2021-02-08 17:28:53,922 - [INFO] - protqc.analyzer - HF2_LC1_hela_041020_01_201004131621 - scan number: 25000
2021-02-08 17:28:56,614 - [INFO] - protqc.analyzer - HF2_LC1_hela_181020_01 - scan number: 26000
2021-02-08 17:29:02,449 - [INFO] - protqc.analyzer - HF2_LC1_hela_291120_01 - scan number: 25000
2021-02-08 17:29:03,174 - [INFO] - protqc.analyzer - HF2_LC1_hela_010720_01 - scan number: 25500
2021-02-08 17:29:05,468 - [INFO] - protqc.analyzer - HF2_LC1_hela_030620_01_200604000800 - scan number: 26000
2021-02-08 17:29:07,126 - [INFO] - protqc.analyzer - HF2_LC1_hela_050520_01 - scan number: 25500
2021-02-08 17:29:07,637 - [INFO] - protqc.analyzer - HF2_LC1_hela_180520_03 - scan number: 25500
2021-02-08 17:29:07,751 - [INFO] - protqc.analyzer - HF2_LC1_hela_300420_30B_01 - scan number: 25500
2021-02-08 17:29:08,146 - [INFO] - protqc.analyzer - HF2_LC1_hela_041020_01_201004131621 - scan number: 25500
2021-02-08 17:29:09,485 - [INFO] - protqc.analyzer - HF2_LC1_hela_181020_01 - scan number: 26500
2021-02-08 17:29:16,771 - [INFO] - protqc.analyzer - HF2_LC1_hela_291120_01 - scan number: 25500
2021-02-08 17:29:18,440 - [INFO] - protqc.analyzer - HF2_LC1_hela_010720_01 - scan number: 26000
2021-02-08 17:29:20,932 - [INFO] - protqc.analyzer - HF2_LC1_hela_030620_01_200604000800 - scan number: 26500
2021-02-08 17:29:22,670 - [INFO] - protqc.analyzer - HF2_LC1_hela_050520_01 - scan number: 26000
2021-02-08 17:29:23,158 - [INFO] - protqc.analyzer - HF2_LC1_hela_180520_03 - scan number: 26000
2021-02-08 17:29:23,387 - [INFO] - protqc.analyzer - HF2_LC1_hela_300420_30B_01 - scan number: 26000
2021-02-08 17:29:23,508 - [INFO] - protqc.analyzer - HF2_LC1_hela_041020_01_201004131621 - scan number: 26000
2021-02-08 17:29:24,024 - [INFO] - protqc.analyzer - HF2_LC1_hela_181020_01 - scan number: 27000
2021-02-08 17:29:30,485 - [INFO] - protqc.analyzer - HF2_LC1_hela_291120_01 - scan number: 26000
2021-02-08 17:29:32,598 - [INFO] - protqc.analyzer - HF2_LC1_hela_010720_01 - scan number: 26500
2021-02-08 17:29:35,029 - [INFO] - protqc.analyzer - HF2_LC1_hela_030620_01_200604000800 - scan number: 27000
2021-02-08 17:29:36,394 - [INFO] - protqc.analyzer - HF2_LC1_hela_050520_01 - scan number: 26500
2021-02-08 17:29:36,826 - [INFO] - protqc.analyzer - HF2_LC1_hela_180520_03 - scan number: 26500
2021-02-08 17:29:37,036 - [INFO] - protqc.analyzer - HF2_LC1_hela_181020_01 - scan number: 27500
2021-02-08 17:29:37,044 - [INFO] - protqc.analyzer - HF2_LC1_hela_041020_01_201004131621 - scan number: 26500
2021-02-08 17:29:37,501 - [INFO] - protqc.analyzer - HF2_LC1_hela_300420_30B_01 - scan number: 26500
2021-02-08 17:29:46,038 - [INFO] - protqc.analyzer - HF2_LC1_hela_291120_01 - scan number: 26500
2021-02-08 17:29:48,434 - [INFO] - protqc.analyzer - HF2_LC1_hela_010720_01 - scan number: 27000
2021-02-08 17:29:50,539 - [INFO] - protqc.analyzer - HF2_LC1_hela_030620_01_200604000800 - scan number: 27500
2021-02-08 17:29:51,742 - [INFO] - protqc.analyzer - HF2_LC1_hela_181020_01 - scan number: 28000
2021-02-08 17:29:52,317 - [INFO] - protqc.analyzer - HF2_LC1_hela_050520_01 - scan number: 27000
2021-02-08 17:29:52,710 - [INFO] - protqc.analyzer - HF2_LC1_hela_180520_03 - scan number: 27000
2021-02-08 17:29:52,907 - [INFO] - protqc.analyzer - HF2_LC1_hela_041020_01_201004131621 - scan number: 27000
2021-02-08 17:29:54,402 - [INFO] - protqc.analyzer - HF2_LC1_hela_300420_30B_01 - scan number: 27000
2021-02-08 17:30:03,805 - [INFO] - protqc.analyzer - HF2_LC1_hela_291120_01 - scan number: 27000
2021-02-08 17:30:05,818 - [INFO] - protqc.analyzer - HF2_LC1_hela_010720_01 - scan number: 27500
2021-02-08 17:30:08,203 - [INFO] - protqc.analyzer - HF2_LC1_hela_030620_01_200604000800 - scan number: 28000
2021-02-08 17:30:08,447 - [INFO] - protqc.analyzer - HF2_LC1_hela_181020_01 - scan number: 28500
2021-02-08 17:30:09,359 - [INFO] - protqc.analyzer - HF2_LC1_hela_041020_01_201004131621 - scan number: 27500
2021-02-08 17:30:09,710 - [INFO] - protqc.analyzer - HF2_LC1_hela_050520_01 - scan number: 27500
2021-02-08 17:30:09,884 - [INFO] - protqc.analyzer - HF2_LC1_hela_180520_03 - scan number: 27500
2021-02-08 17:30:11,021 - [INFO] - protqc.analyzer - HF2_LC1_hela_300420_30B_01 - scan number: 27500
2021-02-08 17:30:16,714 - [INFO] - protqc.analyzer - HF2_LC1_hela_291120_01 - scan number: 27500
2021-02-08 17:30:19,419 - [INFO] - protqc.analyzer - HF2_LC1_hela_010720_01 - scan number: 28000
2021-02-08 17:30:20,248 - [INFO] - protqc.analyzer - HF2_LC1_hela_181020_01 - scan number: 29000
2021-02-08 17:30:20,582 - [INFO] - protqc.analyzer - HF2_LC1_hela_030620_01_200604000800 - scan number: 28500
2021-02-08 17:30:22,018 - [INFO] - protqc.analyzer - HF2_LC1_hela_041020_01_201004131621 - scan number: 28000
2021-02-08 17:30:22,374 - [INFO] - protqc.analyzer - HF2_LC1_hela_050520_01 - scan number: 28000
2021-02-08 17:30:22,556 - [INFO] - protqc.analyzer - HF2_LC1_hela_180520_03 - scan number: 28000
2021-02-08 17:30:24,569 - [INFO] - protqc.analyzer - HF2_LC1_hela_300420_30B_01 - scan number: 28000
2021-02-08 17:30:33,961 - [INFO] - protqc.analyzer - HF2_LC1_hela_291120_01 - scan number: 28000
2021-02-08 17:30:39,603 - [INFO] - protqc.analyzer - HF2_LC1_hela_010720_01 - scan number: 28500
2021-02-08 17:30:39,850 - [INFO] - protqc.analyzer - HF2_LC1_hela_181020_01 - scan number: 29500
2021-02-08 17:30:41,098 - [INFO] - protqc.analyzer - HF2_LC1_hela_030620_01_200604000800 - scan number: 29000
2021-02-08 17:30:43,352 - [INFO] - protqc.analyzer - HF2_LC1_hela_041020_01_201004131621 - scan number: 28500
2021-02-08 17:30:44,884 - [INFO] - protqc.analyzer - HF2_LC1_hela_050520_01 - scan number: 28500
2021-02-08 17:30:45,253 - [INFO] - protqc.analyzer - HF2_LC1_hela_180520_03 - scan number: 28500
2021-02-08 17:30:49,248 - [INFO] - protqc.analyzer - HF2_LC1_hela_300420_30B_01 - scan number: 28500
2021-02-08 17:30:56,823 - [INFO] - protqc.analyzer - HF2_LC1_hela_291120_01 - scan number: 28500
2021-02-08 17:31:01,618 - [INFO] - protqc.analyzer - HF2_LC1_hela_181020_01 - scan number: 30000
2021-02-08 17:31:01,985 - [INFO] - protqc.analyzer - HF2_LC1_hela_010720_01 - scan number: 29000
2021-02-08 17:31:04,892 - [INFO] - protqc.analyzer - HF2_LC1_hela_030620_01_200604000800 - scan number: 29500
2021-02-08 17:31:07,084 - [INFO] - protqc.analyzer - HF2_LC1_hela_041020_01_201004131621 - scan number: 29000
2021-02-08 17:31:07,868 - [INFO] - protqc.analyzer - HF2_LC1_hela_050520_01 - scan number: 29000
2021-02-08 17:31:08,717 - [INFO] - protqc.analyzer - HF2_LC1_hela_180520_03 - scan number: 29000
2021-02-08 17:31:09,945 - [INFO] - protqc.analyzer - HF2_LC1_hela_300420_30B_01 - scan number: 29000
2021-02-08 17:31:15,551 - [INFO] - protqc.analyzer - HF2_LC1_hela_291120_01 - scan number: 29000
2021-02-08 17:31:18,183 - [INFO] - protqc.analyzer - HF2_LC1_hela_181020_01 - scan number: 30500
2021-02-08 17:31:19,100 - [INFO] - protqc.analyzer - HF2_LC1_hela_010720_01 - scan number: 29500
2021-02-08 17:31:19,926 - [INFO] - protqc.analyzer - HF2_LC1_hela_030620_01_200604000800 - scan number: 30000
2021-02-08 17:31:20,727 - [INFO] - protqc.analyzer - HF2_LC1_hela_041020_01_201004131621 - scan number: 29500
2021-02-08 17:31:21,172 - [INFO] - protqc.analyzer - HF2_LC1_hela_050520_01 - scan number: 29500
2021-02-08 17:31:22,190 - [INFO] - protqc.analyzer - HF2_LC1_hela_180520_03 - scan number: 29500
2021-02-08 17:31:23,294 - [INFO] - protqc.analyzer - HF2_LC1_hela_300420_30B_01 - scan number: 29500
2021-02-08 17:31:29,978 - [INFO] - protqc.analyzer - HF2_LC1_hela_291120_01 - scan number: 29500
2021-02-08 17:31:34,092 - [INFO] - protqc.analyzer - HF2_LC1_hela_181020_01 - scan number: 31000
2021-02-08 17:31:35,403 - [INFO] - protqc.analyzer - HF2_LC1_hela_010720_01 - scan number: 30000
2021-02-08 17:31:35,697 - [INFO] - protqc.analyzer - HF2_LC1_hela_030620_01_200604000800 - scan number: 30500
2021-02-08 17:31:36,654 - [INFO] - protqc.analyzer - HF2_LC1_hela_041020_01_201004131621 - scan number: 30000
2021-02-08 17:31:37,642 - [INFO] - protqc.analyzer - HF2_LC1_hela_050520_01 - scan number: 30000
2021-02-08 17:31:38,027 - [INFO] - protqc.analyzer - HF2_LC1_hela_180520_03 - scan number: 30000
2021-02-08 17:31:39,077 - [INFO] - protqc.analyzer - HF2_LC1_hela_300420_30B_01 - scan number: 30000
2021-02-08 17:31:45,877 - [INFO] - protqc.analyzer - HF2_LC1_hela_291120_01 - scan number: 30000
2021-02-08 17:31:49,797 - [INFO] - protqc.analyzer - HF2_LC1_hela_181020_01 - scan number: 31500
2021-02-08 17:31:52,361 - [INFO] - protqc.analyzer - HF2_LC1_hela_030620_01_200604000800 - scan number: 31000
2021-02-08 17:31:52,471 - [INFO] - protqc.analyzer - HF2_LC1_hela_010720_01 - scan number: 30500
2021-02-08 17:31:53,192 - [INFO] - protqc.analyzer - HF2_LC1_hela_041020_01_201004131621 - scan number: 30500
2021-02-08 17:31:55,390 - [INFO] - protqc.analyzer - HF2_LC1_hela_050520_01 - scan number: 30500
2021-02-08 17:31:55,630 - [INFO] - protqc.analyzer - HF2_LC1_hela_180520_03 - scan number: 30500
2021-02-08 17:31:57,652 - [INFO] - protqc.analyzer - HF2_LC1_hela_300420_30B_01 - scan number: 30500
2021-02-08 17:32:02,773 - [INFO] - protqc.analyzer - HF2_LC1_hela_291120_01 - scan number: 30500
2021-02-08 17:32:08,983 - [INFO] - protqc.analyzer - HF2_LC1_hela_181020_01 - scan number: 32000
2021-02-08 17:32:09,498 - [INFO] - protqc.analyzer - HF2_LC1_hela_030620_01_200604000800 - scan number: 31500
2021-02-08 17:32:10,389 - [INFO] - protqc.analyzer - HF2_LC1_hela_010720_01 - scan number: 31000
2021-02-08 17:32:10,426 - [INFO] - protqc.analyzer - HF2_LC1_hela_041020_01_201004131621 - scan number: 31000
2021-02-08 17:32:12,116 - [INFO] - protqc.analyzer - HF2_LC1_hela_050520_01 - scan number: 31000
2021-02-08 17:32:12,312 - [INFO] - protqc.analyzer - HF2_LC1_hela_180520_03 - scan number: 31000
2021-02-08 17:32:14,175 - [INFO] - protqc.analyzer - HF2_LC1_hela_300420_30B_01 - scan number: 31000
2021-02-08 17:32:19,410 - [INFO] - protqc.analyzer - HF2_LC1_hela_291120_01 - scan number: 31000
2021-02-08 17:32:25,661 - [INFO] - protqc.analyzer - HF2_LC1_hela_181020_01 - scan number: 32500
2021-02-08 17:32:25,914 - [INFO] - protqc.analyzer - HF2_LC1_hela_030620_01_200604000800 - scan number: 32000
2021-02-08 17:32:26,741 - [INFO] - protqc.analyzer - HF2_LC1_hela_041020_01_201004131621 - scan number: 31500
2021-02-08 17:32:26,899 - [INFO] - protqc.analyzer - HF2_LC1_hela_010720_01 - scan number: 31500
2021-02-08 17:32:28,858 - [INFO] - protqc.analyzer - HF2_LC1_hela_180520_03 - scan number: 31500
2021-02-08 17:32:29,090 - [INFO] - protqc.analyzer - HF2_LC1_hela_050520_01 - scan number: 31500
2021-02-08 17:32:32,566 - [INFO] - protqc.analyzer - HF2_LC1_hela_300420_30B_01 - scan number: 31500
2021-02-08 17:32:38,395 - [INFO] - protqc.analyzer - HF2_LC1_hela_291120_01 - scan number: 31500
2021-02-08 17:32:47,001 - [INFO] - protqc.analyzer - HF2_LC1_hela_030620_01_200604000800 - scan number: 32500
2021-02-08 17:32:49,177 - [INFO] - protqc.analyzer - HF2_LC1_hela_041020_01_201004131621 - scan number: 32000
2021-02-08 17:32:51,652 - [INFO] - protqc.analyzer - HF2_LC1_hela_010720_01 - scan number: 32000
2021-02-08 17:32:52,542 - [INFO] - protqc.analyzer - HF2_LC1_hela_180520_03 - scan number: 32000
2021-02-08 17:32:53,467 - [INFO] - protqc.analyzer - HF2_LC1_hela_050520_01 - scan number: 32000
2021-02-08 17:32:57,736 - [INFO] - protqc.analyzer - HF2_LC1_hela_181020_01 - scan number: 33000
2021-02-08 17:32:59,671 - [INFO] - protqc.analyzer - HF2_LC1_hela_300420_30B_01 - scan number: 32000
2021-02-08 17:33:03,063 - [INFO] - protqc.analyzer - HF2_LC1_hela_291120_01 - scan number: 32000
2021-02-08 17:33:09,406 - [INFO] - protqc.analyzer - HF2_LC1_hela_030620_01_200604000800 - scan number: 33000
2021-02-08 17:33:09,741 - [INFO] - protqc.analyzer - HF2_LC1_hela_041020_01_201004131621 - scan number: 32500
2021-02-08 17:33:13,179 - [INFO] - protqc.analyzer - HF2_LC1_hela_010720_01 - scan number: 32500
2021-02-08 17:33:13,358 - [INFO] - protqc.analyzer - HF2_LC1_hela_180520_03 - scan number: 32500
2021-02-08 17:33:14,121 - [INFO] - protqc.analyzer - HF2_LC1_hela_050520_01 - scan number: 32500
2021-02-08 17:33:16,433 - [INFO] - protqc.analyzer - HF2_LC1_hela_300420_30B_01 - scan number: 32500
2021-02-08 17:33:19,537 - [INFO] - protqc.analyzer - HF2_LC1_hela_291120_01 - scan number: 32500
2021-02-08 17:33:28,743 - [INFO] - protqc.analyzer - HF2_LC1_hela_030620_01_200604000800 - scan number: 33500
2021-02-08 17:33:29,189 - [INFO] - protqc.analyzer - HF2_LC1_hela_181020_01 - scan number: 33500
2021-02-08 17:33:29,440 - [INFO] - protqc.analyzer - HF2_LC1_hela_041020_01_201004131621 - scan number: 33000
2021-02-08 17:33:31,952 - [INFO] - protqc.analyzer - HF2_LC1_hela_180520_03 - scan number: 33000
2021-02-08 17:33:32,252 - [INFO] - protqc.analyzer - HF2_LC1_hela_010720_01 - scan number: 33000
2021-02-08 17:33:33,764 - [INFO] - protqc.analyzer - HF2_LC1_hela_050520_01 - scan number: 33000
2021-02-08 17:33:35,503 - [INFO] - protqc.analyzer - HF2_LC1_hela_300420_30B_01 - scan number: 33000
2021-02-08 17:33:38,121 - [INFO] - protqc.analyzer - HF2_LC1_hela_291120_01 - scan number: 33000
2021-02-08 17:33:44,461 - [INFO] - protqc.analyzer - HF2_LC1_hela_030620_01_200604000800 - scan number: 34000
2021-02-08 17:33:47,536 - [INFO] - protqc.analyzer - HF2_LC1_hela_180520_03 - scan number: 33500
2021-02-08 17:33:48,667 - [INFO] - protqc.analyzer - HF2_LC1_hela_010720_01 - scan number: 33500
2021-02-08 17:33:49,435 - [INFO] - protqc.analyzer - HF2_LC1_hela_050520_01 - scan number: 33500
2021-02-08 17:33:49,710 - [INFO] - protqc.analyzer - HF2_LC1_hela_041020_01_201004131621 - scan number: 33500
2021-02-08 17:33:51,549 - [INFO] - protqc.analyzer - HF2_LC1_hela_300420_30B_01 - scan number: 33500
2021-02-08 17:33:53,614 - [INFO] - protqc.analyzer - HF2_LC1_hela_291120_01 - scan number: 33500
2021-02-08 17:33:55,710 - [INFO] - protqc.analyzer - HF2_LC1_hela_181020_01 - scan number: 34000
2021-02-08 17:33:58,920 - [INFO] - protqc.analyzer - HF2_LC1_hela_030620_01_200604000800 - scan number: 34500
2021-02-08 17:34:03,395 - [INFO] - protqc.analyzer - HF2_LC1_hela_180520_03 - scan number: 34000
2021-02-08 17:34:04,780 - [INFO] - protqc.analyzer - HF2_LC1_hela_010720_01 - scan number: 34000
2021-02-08 17:34:05,311 - [INFO] - protqc.analyzer - HF2_LC1_hela_050520_01 - scan number: 34000
2021-02-08 17:34:07,900 - [INFO] - protqc.analyzer - HF2_LC1_hela_300420_30B_01 - scan number: 34000
2021-02-08 17:34:08,593 - [INFO] - protqc.analyzer - HF2_LC1_hela_291120_01 - scan number: 34000
2021-02-08 17:34:10,215 - [INFO] - protqc.analyzer - HF2_LC1_hela_041020_01_201004131621 - scan number: 34000
2021-02-08 17:34:15,006 - [INFO] - protqc.analyzer - HF2_LC1_hela_030620_01_200604000800 - scan number: 35000
2021-02-08 17:34:16,134 - [INFO] - protqc.analyzer - HF2_LC1_hela_181020_01 - scan number: 34500
2021-02-08 17:34:18,151 - [INFO] - protqc.analyzer - HF2_LC1_hela_180520_03 - scan number: 34500
2021-02-08 17:34:20,008 - [INFO] - protqc.analyzer - HF2_LC1_hela_010720_01 - scan number: 34500
2021-02-08 17:34:20,324 - [INFO] - protqc.analyzer - HF2_LC1_hela_050520_01 - scan number: 34500
2021-02-08 17:34:23,971 - [INFO] - protqc.analyzer - HF2_LC1_hela_300420_30B_01 - scan number: 34500
2021-02-08 17:34:24,603 - [INFO] - protqc.analyzer - HF2_LC1_hela_291120_01 - scan number: 34500
2021-02-08 17:34:30,428 - [INFO] - protqc.analyzer - HF2_LC1_hela_030620_01_200604000800 - scan number: 35500
2021-02-08 17:34:32,475 - [INFO] - protqc.analyzer - HF2_LC1_hela_041020_01_201004131621 - scan number: 34500
2021-02-08 17:34:34,663 - [INFO] - protqc.analyzer - HF2_LC1_hela_180520_03 - scan number: 35000
2021-02-08 17:34:38,384 - [INFO] - protqc.analyzer - HF2_LC1_hela_010720_01 - scan number: 35000
2021-02-08 17:34:39,160 - [INFO] - protqc.analyzer - HF2_LC1_hela_050520_01 - scan number: 35000
2021-02-08 17:34:41,156 - [INFO] - protqc.analyzer - HF2_LC1_hela_181020_01 - scan number: 35000
2021-02-08 17:34:42,590 - [INFO] - protqc.analyzer - HF2_LC1_hela_291120_01 - scan number: 35000
2021-02-08 17:34:43,042 - [INFO] - protqc.analyzer - HF2_LC1_hela_300420_30B_01 - scan number: 35000
2021-02-08 17:34:48,239 - [INFO] - protqc.analyzer - HF2_LC1_hela_030620_01_200604000800 - scan number: 36000
2021-02-08 17:34:49,818 - [INFO] - protqc.analyzer - HF2_LC1_hela_181020_01 - Saving json file: C:\Users\pmrotem\workspace\prot-qc\test-runs\100_samples_run1.0\HF2_LC1_hela_181020_01.json
2021-02-08 17:34:54,720 - [INFO] - protqc.analyzer - HF2_LC1_hela_180520_03 - scan number: 35500
2021-02-08 17:34:54,781 - [INFO] - protqc.analyzer - HF2_LC1_hela_181020_01 - Finished processing file
2021-02-08 17:34:57,019 - [INFO] - protqc.analyzer - HF2_LC1_hela_010720_01 - scan number: 35500
2021-02-08 17:34:57,537 - [INFO] - protqc.analyzer - HF2_LC1_hela_041020_01_201004131621 - scan number: 35000
2021-02-08 17:34:58,077 - [INFO] - protqc.analyzer - HF2_LC1_hela_050520_01 - scan number: 35500
2021-02-08 17:35:06,459 - [INFO] - protqc.analyzer - HF2_LC1_hela_030620_01_200604000800 - scan number: 36500
2021-02-08 17:35:09,215 - [INFO] - protqc.analyzer - HF2_LC1_hela_291120_01 - scan number: 35500
2021-02-08 17:35:10,347 - [INFO] - protqc.analyzer - HF2_LC1_hela_300420_30B_01 - scan number: 35500
2021-02-08 17:35:13,099 - [INFO] - protqc.analyzer - HF2_LC1_hela_180520_03 - scan number: 36000
2021-02-08 17:35:16,502 - [INFO] - protqc.analyzer - HF2_LC1_hela_010720_01 - scan number: 36000
2021-02-08 17:35:16,893 - [INFO] - protqc.analyzer - HF2_LC1_hela_050520_01 - scan number: 36000
2021-02-08 17:35:21,965 - [INFO] - protqc.analyzer - HF2_LC1_hela_041020_01_201004131621 - scan number: 35500
2021-02-08 17:35:32,607 - [INFO] - protqc.analyzer - HF2_LC1_hela_030620_01_200604000800 - scan number: 37000
2021-02-08 17:35:33,770 - [INFO] - protqc.analyzer - HF2_LC1_hela_291120_01 - scan number: 36000
2021-02-08 17:35:38,221 - [INFO] - protqc.analyzer - HF2_LC1_hela_300420_30B_01 - scan number: 36000
2021-02-08 17:35:40,168 - [INFO] - protqc.analyzer - HF2_LC1_hela_010720_01 - scan number: 36500
2021-02-08 17:35:42,972 - [INFO] - protqc.analyzer - HF2_LC1_hela_180520_03 - scan number: 36500
2021-02-08 17:35:44,700 - [INFO] - protqc.analyzer - HF2_LC1_hela_041020_01_201004131621 - scan number: 36000
2021-02-08 17:35:46,901 - [INFO] - protqc.analyzer - HF2_LC1_hela_050520_01 - scan number: 36500
2021-02-08 17:35:50,929 - [INFO] - protqc.analyzer - HF2_LC1_hela_291120_01 - scan number: 36500
2021-02-08 17:35:51,954 - [INFO] - protqc.analyzer - HF2_LC1_hela_030620_01_200604000800 - scan number: 37500
2021-02-08 17:35:56,561 - [INFO] - protqc.analyzer - HF2_LC1_hela_041020_01_201004131621 - Saving json file: C:\Users\pmrotem\workspace\prot-qc\test-runs\100_samples_run1.0\HF2_LC1_hela_041020_01_201004131621.json
2021-02-08 17:35:59,192 - [INFO] - protqc.analyzer - HF2_LC1_hela_010720_01 - scan number: 37000
2021-02-08 17:36:01,556 - [INFO] - protqc.analyzer - HF2_LC1_hela_041020_01_201004131621 - Finished processing file
2021-02-08 17:36:05,800 - [INFO] - protqc.analyzer - HF2_LC1_hela_180520_03 - scan number: 37000
2021-02-08 17:36:06,917 - [INFO] - protqc.analyzer - HF2_LC1_hela_300420_30B_01 - scan number: 36500
2021-02-08 17:36:13,240 - [INFO] - protqc.analyzer - HF2_LC1_hela_050520_01 - scan number: 37000
2021-02-08 17:36:13,286 - [INFO] - protqc.analyzer - HF2_LC1_hela_030620_01_200604000800 - scan number: 38000
2021-02-08 17:36:16,564 - [INFO] - protqc.analyzer - HF2_LC1_hela_291120_01 - scan number: 37000
2021-02-08 17:36:23,774 - [INFO] - protqc.analyzer - HF2_LC1_hela_190720_01 - Analyzing sample...
2021-02-08 17:36:23,809 - [INFO] - protqc.analyzer - HF2_LC1_hela_190720_01 - Loading file: H:\Proteomics\Projects\RnD\RawBeans\Submission\data\Long_term\HF2_LC1_hela_190720_01.raw
2021-02-08 17:36:25,497 - [INFO] - protqc.analyzer - HF2_LC1_hela_190720_01 - Initializing components: {'top_n', 'peak_splits', 'mz_peaks', 'mz_dist', 'ms2_counts', 'inject_time', 'ret_vs_top_n', 'ms2_intensities', 'prec_ratio', 'total_ion_current', 'inject_vs_ret', 'charge_dist', 'mass_deviation'}
2021-02-08 17:36:25,497 - [WARNING] - protqc.modules - Missing id folder for sample HF2_LC1_hela_190720_01
2021-02-08 17:36:25,498 - [INFO] - protqc.analyzer - HF2_LC1_hela_190720_01 - Starting to process file...
2021-02-08 17:36:25,498 - [INFO] - protqc.analyzer - HF2_LC1_hela_190720_01 - total number of scans: 39986
2021-02-08 17:36:26,098 - [INFO] - protqc.analyzer - HF2_LC1_hela_010720_01 - scan number: 37500
2021-02-08 17:36:37,887 - [INFO] - protqc.analyzer - HF2_LC1_hela_291120_01 - Saving json file: C:\Users\pmrotem\workspace\prot-qc\test-runs\100_samples_run1.0\HF2_LC1_hela_291120_01.json
2021-02-08 17:36:38,699 - [INFO] - protqc.analyzer - HF2_LC1_hela_030620_01_200604000800 - scan number: 38500
2021-02-08 17:36:41,121 - [INFO] - protqc.analyzer - HF2_LC1_hela_180520_03 - scan number: 37500
2021-02-08 17:36:41,445 - [INFO] - protqc.analyzer - HF2_LC1_hela_300420_30B_01 - scan number: 37000
2021-02-08 17:36:43,355 - [INFO] - protqc.analyzer - HF2_LC1_hela_291120_01 - Finished processing file
2021-02-08 17:36:48,529 - [INFO] - protqc.analyzer - HF2_LC1_hela_050520_01 - scan number: 37500
2021-02-08 17:36:52,274 - [INFO] - protqc.analyzer - HF2_LC1_hela_010720_01 - scan number: 38000
2021-02-08 17:36:54,606 - [INFO] - protqc.analyzer - HF2_LC1_hela_190720_01 - scan number: 500
2021-02-08 17:37:02,790 - [INFO] - protqc.analyzer - HF2_LC1_hela_030620_01_200604000800 - scan number: 39000
2021-02-08 17:37:08,497 - [INFO] - protqc.analyzer - HF2_LC1_hela_300420_30B_01 - scan number: 37500
2021-02-08 17:37:12,864 - [INFO] - protqc.analyzer - HF2_LC1_hela_030620_01_200604000800 - Saving json file: C:\Users\pmrotem\workspace\prot-qc\test-runs\100_samples_run1.0\HF2_LC1_hela_030620_01_200604000800.json
2021-02-08 17:37:18,457 - [INFO] - protqc.analyzer - HF2_LC1_hela_180520_03 - scan number: 38000
2021-02-08 17:37:20,239 - [INFO] - protqc.analyzer - HF2_LC1_hela_030620_01_200604000800 - Finished processing file
2021-02-08 17:37:26,623 - [INFO] - protqc.analyzer - HF2_LC1_hela_010720_01 - scan number: 38500
2021-02-08 17:37:28,811 - [INFO] - protqc.analyzer - HF2_LC1_hela_050520_01 - scan number: 38000
2021-02-08 17:37:35,403 - [INFO] - protqc.analyzer - HF2_LC1_hela_300420_30B_01 - Saving json file: C:\Users\pmrotem\workspace\prot-qc\test-runs\100_samples_run1.0\HF2_LC1_hela_300420_30B_01.json
2021-02-08 17:37:39,227 - [INFO] - protqc.analyzer - HF2_LC1_hela_190720_01 - scan number: 1000
2021-02-08 17:37:42,755 - [INFO] - protqc.analyzer - HF2_LC1_hela_300420_30B_01 - Finished processing file
2021-02-08 17:37:44,275 - [INFO] - protqc.analyzer - HF2_LC1_hela_030220_30B_01 - Analyzing sample...
2021-02-08 17:37:44,327 - [INFO] - protqc.analyzer - HF2_LC1_hela_030220_30B_01 - Found json file for sample
2021-02-08 17:37:46,599 - [INFO] - protqc.analyzer - HF2_LC1_hela_030220_30B_01 - Skipping processing for sample
2021-02-08 17:37:46,696 - [INFO] - protqc.analyzer - HF2_LC1_hela_170320_30B_01 - Analyzing sample...
2021-02-08 17:37:46,738 - [INFO] - protqc.analyzer - HF2_LC1_hela_170320_30B_01 - Loading file: H:\Proteomics\Projects\RnD\RawBeans\Submission\data\Long_term\HF2_LC1_hela_170320_30B_01.raw
2021-02-08 17:37:48,826 - [INFO] - protqc.analyzer - HF2_LC1_hela_170320_30B_01 - Initializing components: {'inject_time', 'inject_vs_ret', 'mz_dist', 'ret_vs_top_n', 'charge_dist', 'mz_peaks', 'mass_deviation', 'top_n', 'peak_splits', 'total_ion_current', 'ms2_counts', 'prec_ratio', 'ms2_intensities'}
2021-02-08 17:37:48,827 - [WARNING] - protqc.modules - Missing id folder for sample HF2_LC1_hela_170320_30B_01
2021-02-08 17:37:48,827 - [INFO] - protqc.analyzer - HF2_LC1_hela_170320_30B_01 - Starting to process file...
2021-02-08 17:37:48,827 - [INFO] - protqc.analyzer - HF2_LC1_hela_170320_30B_01 - total number of scans: 38316
2021-02-08 17:38:01,372 - [INFO] - protqc.analyzer - HF2_LC1_hela_180520_03 - scan number: 38500
2021-02-08 17:38:09,136 - [INFO] - protqc.analyzer - HF2_LC1_hela_010720_01 - scan number: 39000
2021-02-08 17:38:11,901 - [INFO] - protqc.analyzer - HF2_LC1_hela_050520_01 - scan number: 38500
2021-02-08 17:38:19,981 - [INFO] - protqc.analyzer - HF2_LC1_hela_170320_30B_01 - scan number: 500
2021-02-08 17:38:21,786 - [INFO] - protqc.analyzer - HF2_LC1_hela_180520_03 - Saving json file: C:\Users\pmrotem\workspace\prot-qc\test-runs\100_samples_run1.0\HF2_LC1_hela_180520_03.json
2021-02-08 17:38:30,534 - [INFO] - protqc.analyzer - HF2_LC1_hela_180520_03 - Finished processing file
2021-02-08 17:38:33,105 - [INFO] - protqc.analyzer - HF2_LC1_hela_190720_01 - scan number: 1500
2021-02-08 17:38:43,808 - [INFO] - protqc.analyzer - HF2_LC1_hela_050520_01 - Saving json file: C:\Users\pmrotem\workspace\prot-qc\test-runs\100_samples_run1.0\HF2_LC1_hela_050520_01.json
2021-02-08 17:38:52,079 - [INFO] - protqc.analyzer - HF2_LC1_hela_050520_01 - Finished processing file
2021-02-08 17:38:55,000 - [INFO] - protqc.analyzer - HF2_LC1_hela_010720_01 - scan number: 39500
2021-02-08 17:39:00,827 - [INFO] - protqc.analyzer - HF2_LC1_hela_170320_30B_01 - scan number: 1000
2021-02-08 17:39:21,763 - [INFO] - protqc.analyzer - HF2_LC1_hela_280220_30B_01 - Analyzing sample...
2021-02-08 17:39:21,807 - [INFO] - protqc.analyzer - HF2_LC1_hela_280220_30B_01 - Loading file: H:\Proteomics\Projects\RnD\RawBeans\Submission\data\Long_term\HF2_LC1_hela_280220_30B_01.raw
2021-02-08 17:39:23,971 - [INFO] - protqc.analyzer - HF2_LC1_hela_280220_30B_01 - Initializing components: {'ret_vs_top_n', 'prec_ratio', 'mz_dist', 'peak_splits', 'charge_dist', 'mz_peaks', 'mass_deviation', 'total_ion_current', 'top_n', 'ms2_intensities', 'inject_time', 'inject_vs_ret', 'ms2_counts'}
2021-02-08 17:39:23,972 - [WARNING] - protqc.modules - Missing id folder for sample HF2_LC1_hela_280220_30B_01
2021-02-08 17:39:23,973 - [INFO] - protqc.analyzer - HF2_LC1_hela_280220_30B_01 - Starting to process file...
2021-02-08 17:39:23,973 - [INFO] - protqc.analyzer - HF2_LC1_hela_280220_30B_01 - total number of scans: 39373
2021-02-08 17:39:37,848 - [INFO] - protqc.analyzer - HF2_LC1_hela_221020_01 - Analyzing sample...
2021-02-08 17:39:37,894 - [INFO] - protqc.analyzer - HF2_LC1_hela_221020_01 - Found json file for sample
2021-02-08 17:39:38,020 - [INFO] - protqc.analyzer - HF2_LC1_hela_190720_01 - scan number: 2000
2021-02-08 17:39:39,703 - [INFO] - protqc.analyzer - HF2_LC1_hela_170320_30B_01 - scan number: 1500
2021-02-08 17:39:39,932 - [INFO] - protqc.analyzer - HF2_LC1_hela_221020_01 - Skipping processing for sample
2021-02-08 17:39:40,023 - [INFO] - protqc.analyzer - HF2_LC1_hela_120120_01_35B - Analyzing sample...
2021-02-08 17:39:40,062 - [INFO] - protqc.analyzer - HF2_LC1_hela_120120_01_35B - Loading file: H:\Proteomics\Projects\RnD\RawBeans\Submission\data\Long_term\HF2_LC1_hela_120120_01_35B.raw
2021-02-08 17:39:41,732 - [INFO] - protqc.analyzer - HF2_LC1_hela_120120_01_35B - Initializing components: {'mass_deviation', 'top_n', 'inject_time', 'ms2_intensities', 'mz_peaks', 'mz_dist', 'prec_ratio', 'ret_vs_top_n', 'ms2_counts', 'peak_splits', 'charge_dist', 'inject_vs_ret', 'total_ion_current'}
2021-02-08 17:39:41,733 - [WARNING] - protqc.modules - Missing id folder for sample HF2_LC1_hela_120120_01_35B
2021-02-08 17:39:41,734 - [INFO] - protqc.analyzer - HF2_LC1_hela_120120_01_35B - Starting to process file...
2021-02-08 17:39:41,734 - [INFO] - protqc.analyzer - HF2_LC1_hela_120120_01_35B - total number of scans: 35516
2021-02-08 17:39:42,441 - [INFO] - protqc.analyzer - HF2_LC1_hela_010720_01 - scan number: 40000
2021-02-08 17:39:56,092 - [INFO] - protqc.analyzer - HF2_LC1_hela_280220_30B_01 - scan number: 500
2021-02-08 17:40:05,326 - [INFO] - protqc.analyzer - HF2_LC1_hela_150120_01_30B - Analyzing sample...
2021-02-08 17:40:05,384 - [INFO] - protqc.analyzer - HF2_LC1_hela_150120_01_30B - Loading file: H:\Proteomics\Projects\RnD\RawBeans\Submission\data\Long_term\HF2_LC1_hela_150120_01_30B.raw
2021-02-08 17:40:06,706 - [INFO] - protqc.analyzer - HF2_LC1_hela_170320_30B_01 - scan number: 2000
2021-02-08 17:40:07,269 - [INFO] - protqc.analyzer - HF2_LC1_hela_150120_01_30B - Initializing components: {'ms2_counts', 'mass_deviation', 'inject_vs_ret', 'top_n', 'peak_splits', 'charge_dist', 'prec_ratio', 'mz_dist', 'total_ion_current', 'ms2_intensities', 'ret_vs_top_n', 'inject_time', 'mz_peaks'}
2021-02-08 17:40:07,270 - [WARNING] - protqc.modules - Missing id folder for sample HF2_LC1_hela_150120_01_30B
2021-02-08 17:40:07,270 - [INFO] - protqc.analyzer - HF2_LC1_hela_150120_01_30B - Starting to process file...
2021-02-08 17:40:07,271 - [INFO] - protqc.analyzer - HF2_LC1_hela_150120_01_30B - total number of scans: 37900
2021-02-08 17:40:15,193 - [INFO] - protqc.analyzer - HF2_LC1_hela_120120_01_35B - scan number: 500
2021-02-08 17:40:18,171 - [INFO] - protqc.analyzer - HF2_LC1_hela_010720_01 - scan number: 40500
2021-02-08 17:40:19,565 - [INFO] - protqc.analyzer - HF2_LC1_hela_190720_01 - scan number: 2500
2021-02-08 17:40:21,654 - [INFO] - protqc.analyzer - HF2_LC1_hela_280220_30B_01 - scan number: 1000
2021-02-08 17:40:31,875 - [INFO] - protqc.analyzer - HF2_LC1_hela_150120_01_30B - scan number: 500
2021-02-08 17:40:31,888 - [INFO] - protqc.analyzer - HF2_LC1_hela_170320_30B_01 - scan number: 2500
2021-02-08 17:40:44,341 - [INFO] - protqc.analyzer - HF2_LC1_hela_120120_01_35B - scan number: 1000
2021-02-08 17:40:44,862 - [INFO] - protqc.analyzer - HF2_LC1_hela_280220_30B_01 - scan number: 1500
2021-02-08 17:40:47,036 - [INFO] - protqc.analyzer - HF2_LC1_hela_190720_01 - scan number: 3000
2021-02-08 17:40:47,784 - [INFO] - protqc.analyzer - HF2_LC1_hela_251020_01 - Analyzing sample...
2021-02-08 17:40:47,806 - [INFO] - protqc.analyzer - HF2_LC1_hela_251020_01 - Loading file: H:\Proteomics\Projects\RnD\RawBeans\Submission\data\Long_term\HF2_LC1_hela_251020_01.raw
2021-02-08 17:40:50,001 - [INFO] - protqc.analyzer - HF2_LC1_hela_251020_01 - Initializing components: {'mass_deviation', 'ret_vs_top_n', 'mz_peaks', 'ms2_intensities', 'total_ion_current', 'inject_vs_ret', 'top_n', 'inject_time', 'ms2_counts', 'charge_dist', 'peak_splits', 'mz_dist', 'prec_ratio'}
2021-02-08 17:40:50,002 - [WARNING] - protqc.modules - Missing id folder for sample HF2_LC1_hela_251020_01
2021-02-08 17:40:50,002 - [INFO] - protqc.analyzer - HF2_LC1_hela_251020_01 - Starting to process file...
2021-02-08 17:40:50,003 - [INFO] - protqc.analyzer - HF2_LC1_hela_251020_01 - total number of scans: 37219
2021-02-08 17:40:51,070 - [INFO] - protqc.analyzer - HF2_LC1_hela_170320_30B_01 - scan number: 3000
2021-02-08 17:40:53,528 - [INFO] - protqc.analyzer - HF2_LC1_hela_010720_01 - scan number: 41000
2021-02-08 17:40:53,726 - [INFO] - protqc.analyzer - HF2_LC1_hela_150120_01_30B - scan number: 1000
2021-02-08 17:41:04,642 - [INFO] - protqc.analyzer - HF2_LC1_hela_010720_01 - Saving json file: C:\Users\pmrotem\workspace\prot-qc\test-runs\100_samples_run1.0\HF2_LC1_hela_010720_01.json
2021-02-08 17:41:09,024 - [INFO] - protqc.analyzer - HF2_LC1_hela_120120_01_35B - scan number: 1500
2021-02-08 17:41:09,126 - [INFO] - protqc.analyzer - HF2_LC1_hela_190720_01 - scan number: 3500
2021-02-08 17:41:09,471 - [INFO] - protqc.analyzer - HF2_LC1_hela_280220_30B_01 - scan number: 2000
2021-02-08 17:41:09,818 - [INFO] - protqc.analyzer - HF2_LC1_hela_170320_30B_01 - scan number: 3500
2021-02-08 17:41:10,278 - [INFO] - protqc.analyzer - HF2_LC1_hela_251020_01 - scan number: 500
2021-02-08 17:41:11,342 - [INFO] - protqc.analyzer - HF2_LC1_hela_010720_01 - Finished processing file
2021-02-08 17:41:21,516 - [INFO] - protqc.analyzer - HF2_LC1_hela_150120_01_30B - scan number: 1500
2021-02-08 17:41:26,404 - [INFO] - protqc.analyzer - HF2_LC1_hela_160820_01 - Analyzing sample...
2021-02-08 17:41:26,420 - [INFO] - protqc.analyzer - HF2_LC1_hela_160820_01 - Loading file: H:\Proteomics\Projects\RnD\RawBeans\Submission\data\Long_term\HF2_LC1_hela_160820_01.raw
2021-02-08 17:41:28,967 - [INFO] - protqc.analyzer - HF2_LC1_hela_160820_01 - Initializing components: {'total_ion_current', 'top_n', 'mass_deviation', 'ms2_counts', 'ret_vs_top_n', 'inject_time', 'mz_dist', 'peak_splits', 'mz_peaks', 'charge_dist', 'inject_vs_ret', 'prec_ratio', 'ms2_intensities'}
2021-02-08 17:41:28,968 - [WARNING] - protqc.modules - Missing id folder for sample HF2_LC1_hela_160820_01
2021-02-08 17:41:28,969 - [INFO] - protqc.analyzer - HF2_LC1_hela_160820_01 - Starting to process file...
2021-02-08 17:41:28,969 - [INFO] - protqc.analyzer - HF2_LC1_hela_160820_01 - total number of scans: 39099
2021-02-08 17:41:33,526 - [INFO] - protqc.analyzer - HF2_LC1_hela_190720_01 - scan number: 4000
2021-02-08 17:41:33,735 - [INFO] - protqc.analyzer - HF2_LC1_hela_170320_30B_01 - scan number: 4000
2021-02-08 17:41:34,996 - [INFO] - protqc.analyzer - HF2_LC1_hela_280220_30B_01 - scan number: 2500
2021-02-08 17:41:35,901 - [INFO] - protqc.analyzer - HF2_LC1_hela_251020_01 - scan number: 1000
2021-02-08 17:41:36,628 - [INFO] - protqc.analyzer - HF2_LC1_hela_120120_01_35B - scan number: 2000
2021-02-08 17:41:47,220 - [INFO] - protqc.analyzer - HF2_LC1_hela_150120_01_30B - scan number: 2000
2021-02-08 17:41:49,986 - [INFO] - protqc.analyzer - HF2_LC1_hela_160820_01 - scan number: 500
2021-02-08 17:41:50,907 - [INFO] - protqc.analyzer - HF2_LC1_hela_280220_30B_01 - scan number: 3000
2021-02-08 17:41:51,257 - [INFO] - protqc.analyzer - HF2_LC1_hela_190720_01 - scan number: 4500
2021-02-08 17:41:51,463 - [INFO] - protqc.analyzer - HF2_LC1_hela_170320_30B_01 - scan number: 4500
2021-02-08 17:41:51,487 - [INFO] - protqc.analyzer - HF2_LC1_hela_251020_01 - scan number: 1500
2021-02-08 17:41:53,957 - [INFO] - protqc.analyzer - HF2_LC1_hela_120120_01_35B - scan number: 2500
2021-02-08 17:42:01,391 - [INFO] - protqc.analyzer - HF2_LC1_hela_280220_30B_01 - scan number: 3500
2021-02-08 17:42:01,464 - [INFO] - protqc.analyzer - HF2_LC1_hela_150120_01_30B - scan number: 2500
2021-02-08 17:42:02,640 - [INFO] - protqc.analyzer - HF2_LC1_hela_160820_01 - scan number: 1000
2021-02-08 17:42:03,076 - [INFO] - protqc.analyzer - HF2_LC1_hela_190720_01 - scan number: 5000
2021-02-08 17:42:06,149 - [INFO] - protqc.analyzer - HF2_LC1_hela_170320_30B_01 - scan number: 5000
2021-02-08 17:42:06,291 - [INFO] - protqc.analyzer - HF2_LC1_hela_251020_01 - scan number: 2000
2021-02-08 17:42:09,237 - [INFO] - protqc.analyzer - HF2_LC1_hela_120120_01_35B - scan number: 3000
2021-02-08 17:42:16,841 - [INFO] - protqc.analyzer - HF2_LC1_hela_280220_30B_01 - scan number: 4000
2021-02-08 17:42:16,861 - [INFO] - protqc.analyzer - HF2_LC1_hela_150120_01_30B - scan number: 3000
2021-02-08 17:42:19,520 - [INFO] - protqc.analyzer - HF2_LC1_hela_190720_01 - scan number: 5500
2021-02-08 17:42:19,680 - [INFO] - protqc.analyzer - HF2_LC1_hela_160820_01 - scan number: 1500
2021-02-08 17:42:21,387 - [INFO] - protqc.analyzer - HF2_LC1_hela_251020_01 - scan number: 2500
2021-02-08 17:42:22,899 - [INFO] - protqc.analyzer - HF2_LC1_hela_170320_30B_01 - scan number: 5500
2021-02-08 17:42:23,629 - [INFO] - protqc.analyzer - HF2_LC1_hela_120120_01_35B - scan number: 3500
2021-02-08 17:42:27,452 - [INFO] - protqc.analyzer - HF2_LC1_hela_150120_01_30B - scan number: 3500
2021-02-08 17:42:27,748 - [INFO] - protqc.analyzer - HF2_LC1_hela_280220_30B_01 - scan number: 4500
2021-02-08 17:42:30,680 - [INFO] - protqc.analyzer - HF2_LC1_hela_190720_01 - scan number: 6000
2021-02-08 17:42:30,751 - [INFO] - protqc.analyzer - HF2_LC1_hela_251020_01 - scan number: 3000
2021-02-08 17:42:30,972 - [INFO] - protqc.analyzer - HF2_LC1_hela_160820_01 - scan number: 2000
2021-02-08 17:42:33,576 - [INFO] - protqc.analyzer - HF2_LC1_hela_120120_01_35B - scan number: 4000
2021-02-08 17:42:34,693 - [INFO] - protqc.analyzer - HF2_LC1_hela_170320_30B_01 - scan number: 6000
2021-02-08 17:42:36,090 - [INFO] - protqc.analyzer - HF2_LC1_hela_150120_01_30B - scan number: 4000
2021-02-08 17:42:36,969 - [INFO] - protqc.analyzer - HF2_LC1_hela_280220_30B_01 - scan number: 5000
2021-02-08 17:42:40,100 - [INFO] - protqc.analyzer - HF2_LC1_hela_251020_01 - scan number: 3500
2021-02-08 17:42:41,776 - [INFO] - protqc.analyzer - HF2_LC1_hela_190720_01 - scan number: 6500
2021-02-08 17:42:42,408 - [INFO] - protqc.analyzer - HF2_LC1_hela_160820_01 - scan number: 2500
2021-02-08 17:42:43,842 - [INFO] - protqc.analyzer - HF2_LC1_hela_120120_01_35B - scan number: 4500
2021-02-08 17:42:46,115 - [INFO] - protqc.analyzer - HF2_LC1_hela_150120_01_30B - scan number: 4500
2021-02-08 17:42:46,585 - [INFO] - protqc.analyzer - HF2_LC1_hela_170320_30B_01 - scan number: 6500
2021-02-08 17:42:47,253 - [INFO] - protqc.analyzer - HF2_LC1_hela_280220_30B_01 - scan number: 5500
2021-02-08 17:42:49,840 - [INFO] - protqc.analyzer - HF2_LC1_hela_251020_01 - scan number: 4000
2021-02-08 17:42:51,191 - [INFO] - protqc.analyzer - HF2_LC1_hela_160820_01 - scan number: 3000
2021-02-08 17:42:51,970 - [INFO] - protqc.analyzer - HF2_LC1_hela_190720_01 - scan number: 7000
2021-02-08 17:42:53,551 - [INFO] - protqc.analyzer - HF2_LC1_hela_120120_01_35B - scan number: 5000
2021-02-08 17:42:56,449 - [INFO] - protqc.analyzer - HF2_LC1_hela_150120_01_30B - scan number: 5000
2021-02-08 17:42:57,666 - [INFO] - protqc.analyzer - HF2_LC1_hela_280220_30B_01 - scan number: 6000
2021-02-08 17:42:59,560 - [INFO] - protqc.analyzer - HF2_LC1_hela_170320_30B_01 - scan number: 7000
2021-02-08 17:43:00,955 - [INFO] - protqc.analyzer - HF2_LC1_hela_251020_01 - scan number: 4500
2021-02-08 17:43:01,072 - [INFO] - protqc.analyzer - HF2_LC1_hela_160820_01 - scan number: 3500
2021-02-08 17:43:04,308 - [INFO] - protqc.analyzer - HF2_LC1_hela_190720_01 - scan number: 7500
2021-02-08 17:43:05,836 - [INFO] - protqc.analyzer - HF2_LC1_hela_120120_01_35B - scan number: 5500
2021-02-08 17:43:09,625 - [INFO] - protqc.analyzer - HF2_LC1_hela_150120_01_30B - scan number: 5500
2021-02-08 17:43:10,874 - [INFO] - protqc.analyzer - HF2_LC1_hela_280220_30B_01 - scan number: 6500
2021-02-08 17:43:12,138 - [INFO] - protqc.analyzer - HF2_LC1_hela_190620_01 - Analyzing sample...
2021-02-08 17:43:12,142 - [INFO] - protqc.analyzer - HF2_LC1_hela_190620_01 - Loading file: H:\Proteomics\Projects\RnD\RawBeans\Submission\data\Long_term\HF2_LC1_hela_190620_01.raw
2021-02-08 17:43:12,156 - [INFO] - protqc.analyzer - HF2_LC1_hela_160820_01 - scan number: 4000
2021-02-08 17:43:13,121 - [INFO] - protqc.analyzer - HF2_LC1_hela_170320_30B_01 - scan number: 7500
2021-02-08 17:43:13,240 - [INFO] - protqc.analyzer - HF2_LC1_hela_251020_01 - scan number: 5000
2021-02-08 17:43:13,481 - [INFO] - protqc.analyzer - HF2_LC1_hela_190620_01 - Initializing components: {'ret_vs_top_n', 'prec_ratio', 'mz_peaks', 'charge_dist', 'ms2_counts', 'mz_dist', 'total_ion_current', 'inject_time', 'inject_vs_ret', 'peak_splits', 'mass_deviation', 'top_n', 'ms2_intensities'}
2021-02-08 17:43:13,482 - [WARNING] - protqc.modules - Missing id folder for sample HF2_LC1_hela_190620_01
2021-02-08 17:43:13,483 - [INFO] - protqc.analyzer - HF2_LC1_hela_190620_01 - Starting to process file...
2021-02-08 17:43:13,484 - [INFO] - protqc.analyzer - HF2_LC1_hela_190620_01 - total number of scans: 39413
2021-02-08 17:43:15,882 - [INFO] - protqc.analyzer - HF2_LC1_hela_190720_01 - scan number: 8000
2021-02-08 17:43:17,665 - [INFO] - protqc.analyzer - HF2_LC1_hela_120120_01_35B - scan number: 6000
2021-02-08 17:43:20,135 - [INFO] - protqc.analyzer - HF2_LC1_hela_150120_01_30B - scan number: 6000
2021-02-08 17:43:21,449 - [INFO] - protqc.analyzer - HF2_LC1_hela_190620_01 - scan number: 500
2021-02-08 17:43:21,590 - [INFO] - protqc.analyzer - HF2_LC1_hela_160820_01 - scan number: 4500
2021-02-08 17:43:22,084 - [INFO] - protqc.analyzer - HF2_LC1_hela_280220_30B_01 - scan number: 7000
2021-02-08 17:43:22,953 - [INFO] - protqc.analyzer - HF2_LC1_hela_251020_01 - scan number: 5500
2021-02-08 17:43:23,860 - [INFO] - protqc.analyzer - HF2_LC1_hela_170320_30B_01 - scan number: 8000
2021-02-08 17:43:25,780 - [INFO] - protqc.analyzer - HF2_LC1_hela_190720_01 - scan number: 8500
2021-02-08 17:43:28,468 - [INFO] - protqc.analyzer - HF2_LC1_hela_120120_01_35B - scan number: 6500
2021-02-08 17:43:29,625 - [INFO] - protqc.analyzer - HF2_LC1_hela_190620_01 - scan number: 1000
2021-02-08 17:43:30,261 - [INFO] - protqc.analyzer - HF2_LC1_hela_150120_01_30B - scan number: 6500
2021-02-08 17:43:31,134 - [INFO] - protqc.analyzer - HF2_LC1_hela_160820_01 - scan number: 5000
2021-02-08 17:43:32,127 - [INFO] - protqc.analyzer - HF2_LC1_hela_280220_30B_01 - scan number: 7500
2021-02-08 17:43:33,013 - [INFO] - protqc.analyzer - HF2_LC1_hela_251020_01 - scan number: 6000
2021-02-08 17:43:34,452 - [INFO] - protqc.analyzer - HF2_LC1_hela_170320_30B_01 - scan number: 8500
2021-02-08 17:43:35,708 - [INFO] - protqc.analyzer - HF2_LC1_hela_190720_01 - scan number: 9000
2021-02-08 17:43:38,048 - [INFO] - protqc.analyzer - HF2_LC1_hela_190620_01 - scan number: 1500
2021-02-08 17:43:39,211 - [INFO] - protqc.analyzer - HF2_LC1_hela_120120_01_35B - scan number: 7000
2021-02-08 17:43:41,239 - [INFO] - protqc.analyzer - HF2_LC1_hela_150120_01_30B - scan number: 7000
2021-02-08 17:43:41,540 - [INFO] - protqc.analyzer - HF2_LC1_hela_160820_01 - scan number: 5500
2021-02-08 17:43:43,175 - [INFO] - protqc.analyzer - HF2_LC1_hela_280220_30B_01 - scan number: 8000
2021-02-08 17:43:44,614 - [INFO] - protqc.analyzer - HF2_LC1_hela_251020_01 - scan number: 6500
2021-02-08 17:43:46,188 - [INFO] - protqc.analyzer - HF2_LC1_hela_170320_30B_01 - scan number: 9000
2021-02-08 17:43:46,421 - [INFO] - protqc.analyzer - HF2_LC1_hela_190720_01 - scan number: 9500
2021-02-08 17:43:48,328 - [INFO] - protqc.analyzer - HF2_LC1_hela_190620_01 - scan number: 2000
2021-02-08 17:43:51,764 - [INFO] - protqc.analyzer - HF2_LC1_hela_120120_01_35B - scan number: 7500
2021-02-08 17:43:53,218 - [INFO] - protqc.analyzer - HF2_LC1_hela_160820_01 - scan number: 6000
2021-02-08 17:43:53,309 - [INFO] - protqc.analyzer - HF2_LC1_hela_150120_01_30B - scan number: 7500
2021-02-08 17:43:54,357 - [INFO] - protqc.analyzer - HF2_LC1_hela_280220_30B_01 - scan number: 8500
2021-02-08 17:43:55,478 - [INFO] - protqc.analyzer - HF2_LC1_hela_251020_01 - scan number: 7000
2021-02-08 17:43:56,789 - [INFO] - protqc.analyzer - HF2_LC1_hela_190720_01 - scan number: 10000
2021-02-08 17:43:57,610 - [INFO] - protqc.analyzer - HF2_LC1_hela_170320_30B_01 - scan number: 9500
2021-02-08 17:43:58,285 - [INFO] - protqc.analyzer - HF2_LC1_hela_190620_01 - scan number: 2500
2021-02-08 17:44:03,279 - [INFO] - protqc.analyzer - HF2_LC1_hela_120120_01_35B - scan number: 8000
2021-02-08 17:44:04,371 - [INFO] - protqc.analyzer - HF2_LC1_hela_160820_01 - scan number: 6500
2021-02-08 17:44:04,531 - [INFO] - protqc.analyzer - HF2_LC1_hela_150120_01_30B - scan number: 8000
2021-02-08 17:44:05,099 - [INFO] - protqc.analyzer - HF2_LC1_hela_280220_30B_01 - scan number: 9000
2021-02-08 17:44:06,737 - [INFO] - protqc.analyzer - HF2_LC1_hela_251020_01 - scan number: 7500
2021-02-08 17:44:07,771 - [INFO] - protqc.analyzer - HF2_LC1_hela_190720_01 - scan number: 10500
2021-02-08 17:44:08,112 - [INFO] - protqc.analyzer - HF2_LC1_hela_190620_01 - scan number: 3000
2021-02-08 17:44:09,664 - [INFO] - protqc.analyzer - HF2_LC1_hela_170320_30B_01 - scan number: 10000
2021-02-08 17:44:14,682 - [INFO] - protqc.analyzer - HF2_LC1_hela_120120_01_35B - scan number: 8500
2021-02-08 17:44:15,069 - [INFO] - protqc.analyzer - HF2_LC1_hela_160820_01 - scan number: 7000
2021-02-08 17:44:15,328 - [INFO] - protqc.analyzer - HF2_LC1_hela_150120_01_30B - scan number: 8500
2021-02-08 17:44:15,629 - [INFO] - protqc.analyzer - HF2_LC1_hela_280220_30B_01 - scan number: 9500
2021-02-08 17:44:16,684 - [INFO] - protqc.analyzer - HF2_LC1_hela_190620_01 - scan number: 3500
2021-02-08 17:44:17,198 - [INFO] - protqc.analyzer - HF2_LC1_hela_251020_01 - scan number: 8000
2021-02-08 17:44:17,992 - [INFO] - protqc.analyzer - HF2_LC1_hela_190720_01 - scan number: 11000
2021-02-08 17:44:20,675 - [INFO] - protqc.analyzer - HF2_LC1_hela_170320_30B_01 - scan number: 10500
2021-02-08 17:44:27,151 - [INFO] - protqc.analyzer - HF2_LC1_hela_190620_01 - scan number: 4000
2021-02-08 17:44:27,378 - [INFO] - protqc.analyzer - HF2_LC1_hela_150120_01_30B - scan number: 9000
2021-02-08 17:44:27,402 - [INFO] - protqc.analyzer - HF2_LC1_hela_280220_30B_01 - scan number: 10000
2021-02-08 17:44:27,525 - [INFO] - protqc.analyzer - HF2_LC1_hela_120120_01_35B - scan number: 9000
2021-02-08 17:44:27,676 - [INFO] - protqc.analyzer - HF2_LC1_hela_160820_01 - scan number: 7500
2021-02-08 17:44:29,205 - [INFO] - protqc.analyzer - HF2_LC1_hela_251020_01 - scan number: 8500
2021-02-08 17:44:29,930 - [INFO] - protqc.analyzer - HF2_LC1_hela_190720_01 - scan number: 11500
2021-02-08 17:44:33,442 - [INFO] - protqc.analyzer - HF2_LC1_hela_170320_30B_01 - scan number: 11000
2021-02-08 17:44:39,014 - [INFO] - protqc.analyzer - HF2_LC1_hela_190620_01 - scan number: 4500
2021-02-08 17:44:39,865 - [INFO] - protqc.analyzer - HF2_LC1_hela_280220_30B_01 - scan number: 10500
2021-02-08 17:44:40,355 - [INFO] - protqc.analyzer - HF2_LC1_hela_150120_01_30B - scan number: 9500
2021-02-08 17:44:40,892 - [INFO] - protqc.analyzer - HF2_LC1_hela_160820_01 - scan number: 8000
2021-02-08 17:44:41,215 - [INFO] - protqc.analyzer - HF2_LC1_hela_120120_01_35B - scan number: 9500
2021-02-08 17:44:41,800 - [INFO] - protqc.analyzer - HF2_LC1_hela_251020_01 - scan number: 9000
2021-02-08 17:44:42,410 - [INFO] - protqc.analyzer - HF2_LC1_hela_190720_01 - scan number: 12000
2021-02-08 17:44:46,406 - [INFO] - protqc.analyzer - HF2_LC1_hela_170320_30B_01 - scan number: 11500
2021-02-08 17:44:50,134 - [INFO] - protqc.analyzer - HF2_LC1_hela_190620_01 - scan number: 5000
2021-02-08 17:44:51,848 - [INFO] - protqc.analyzer - HF2_LC1_hela_280220_30B_01 - scan number: 11000
2021-02-08 17:44:52,177 - [INFO] - protqc.analyzer - HF2_LC1_hela_150120_01_30B - scan number: 10000
2021-02-08 17:44:52,906 - [INFO] - protqc.analyzer - HF2_LC1_hela_160820_01 - scan number: 8500
2021-02-08 17:44:53,090 - [INFO] - protqc.analyzer - HF2_LC1_hela_251020_01 - scan number: 9500
2021-02-08 17:44:54,423 - [INFO] - protqc.analyzer - HF2_LC1_hela_190720_01 - scan number: 12500
2021-02-08 17:44:54,510 - [INFO] - protqc.analyzer - HF2_LC1_hela_120120_01_35B - scan number: 10000
2021-02-08 17:44:59,985 - [INFO] - protqc.analyzer - HF2_LC1_hela_170320_30B_01 - scan number: 12000
2021-02-08 17:45:02,542 - [INFO] - protqc.analyzer - HF2_LC1_hela_190620_01 - scan number: 5500
2021-02-08 17:45:05,157 - [INFO] - protqc.analyzer - HF2_LC1_hela_280220_30B_01 - scan number: 11500
2021-02-08 17:45:05,923 - [INFO] - protqc.analyzer - HF2_LC1_hela_150120_01_30B - scan number: 10500
2021-02-08 17:45:06,381 - [INFO] - protqc.analyzer - HF2_LC1_hela_251020_01 - scan number: 10000
2021-02-08 17:45:06,712 - [INFO] - protqc.analyzer - HF2_LC1_hela_160820_01 - scan number: 9000
2021-02-08 17:45:07,339 - [INFO] - protqc.analyzer - HF2_LC1_hela_190720_01 - scan number: 13000
2021-02-08 17:45:08,955 - [INFO] - protqc.analyzer - HF2_LC1_hela_120120_01_35B - scan number: 10500
2021-02-08 17:45:12,284 - [INFO] - protqc.analyzer - HF2_LC1_hela_170320_30B_01 - scan number: 12500
2021-02-08 17:45:14,220 - [INFO] - protqc.analyzer - HF2_LC1_hela_190620_01 - scan number: 6000
2021-02-08 17:45:17,351 - [INFO] - protqc.analyzer - HF2_LC1_hela_280220_30B_01 - scan number: 12000
2021-02-08 17:45:17,968 - [INFO] - protqc.analyzer - HF2_LC1_hela_150120_01_30B - scan number: 11000
2021-02-08 17:45:18,075 - [INFO] - protqc.analyzer - HF2_LC1_hela_251020_01 - scan number: 10500
2021-02-08 17:45:19,003 - [INFO] - protqc.analyzer - HF2_LC1_hela_160820_01 - scan number: 9500
2021-02-08 17:45:19,277 - [INFO] - protqc.analyzer - HF2_LC1_hela_190720_01 - scan number: 13500
2021-02-08 17:45:22,199 - [INFO] - protqc.analyzer - HF2_LC1_hela_120120_01_35B - scan number: 11000
2021-02-08 17:45:24,743 - [INFO] - protqc.analyzer - HF2_LC1_hela_170320_30B_01 - scan number: 13000
2021-02-08 17:45:26,626 - [INFO] - protqc.analyzer - HF2_LC1_hela_190620_01 - scan number: 6500
2021-02-08 17:45:29,142 - [INFO] - protqc.analyzer - HF2_LC1_hela_280220_30B_01 - scan number: 12500
2021-02-08 17:45:29,582 - [INFO] - protqc.analyzer - HF2_LC1_hela_251020_01 - scan number: 11000
2021-02-08 17:45:30,478 - [INFO] - protqc.analyzer - HF2_LC1_hela_150120_01_30B - scan number: 11500
2021-02-08 17:45:30,659 - [INFO] - protqc.analyzer - HF2_LC1_hela_190720_01 - scan number: 14000
2021-02-08 17:45:31,111 - [INFO] - protqc.analyzer - HF2_LC1_hela_160820_01 - scan number: 10000
2021-02-08 17:45:34,839 - [INFO] - protqc.analyzer - HF2_LC1_hela_120120_01_35B - scan number: 11500
2021-02-08 17:45:37,032 - [INFO] - protqc.analyzer - HF2_LC1_hela_170320_30B_01 - scan number: 13500
2021-02-08 17:45:38,569 - [INFO] - protqc.analyzer - HF2_LC1_hela_190620_01 - scan number: 7000
2021-02-08 17:45:40,990 - [INFO] - protqc.analyzer - HF2_LC1_hela_280220_30B_01 - scan number: 13000
2021-02-08 17:45:41,017 - [INFO] - protqc.analyzer - HF2_LC1_hela_251020_01 - scan number: 11500
2021-02-08 17:45:42,137 - [INFO] - protqc.analyzer - HF2_LC1_hela_190720_01 - scan number: 14500
2021-02-08 17:45:42,437 - [INFO] - protqc.analyzer - HF2_LC1_hela_150120_01_30B - scan number: 12000
2021-02-08 17:45:43,336 - [INFO] - protqc.analyzer - HF2_LC1_hela_160820_01 - scan number: 10500
2021-02-08 17:45:47,643 - [INFO] - protqc.analyzer - HF2_LC1_hela_120120_01_35B - scan number: 12000
2021-02-08 17:45:49,552 - [INFO] - protqc.analyzer - HF2_LC1_hela_170320_30B_01 - scan number: 14000
2021-02-08 17:45:50,001 - [INFO] - protqc.analyzer - HF2_LC1_hela_190620_01 - scan number: 7500
2021-02-08 17:45:52,709 - [INFO] - protqc.analyzer - HF2_LC1_hela_251020_01 - scan number: 12000
2021-02-08 17:45:52,724 - [INFO] - protqc.analyzer - HF2_LC1_hela_280220_30B_01 - scan number: 13500
2021-02-08 17:45:54,123 - [INFO] - protqc.analyzer - HF2_LC1_hela_190720_01 - scan number: 15000
2021-02-08 17:45:54,810 - [INFO] - protqc.analyzer - HF2_LC1_hela_150120_01_30B - scan number: 12500
2021-02-08 17:45:55,391 - [INFO] - protqc.analyzer - HF2_LC1_hela_160820_01 - scan number: 11000
2021-02-08 17:46:00,695 - [INFO] - protqc.analyzer - HF2_LC1_hela_120120_01_35B - scan number: 12500
2021-02-08 17:46:01,779 - [INFO] - protqc.analyzer - HF2_LC1_hela_170320_30B_01 - scan number: 14500
2021-02-08 17:46:01,827 - [INFO] - protqc.analyzer - HF2_LC1_hela_190620_01 - scan number: 8000
2021-02-08 17:46:04,664 - [INFO] - protqc.analyzer - HF2_LC1_hela_251020_01 - scan number: 12500
2021-02-08 17:46:04,818 - [INFO] - protqc.analyzer - HF2_LC1_hela_280220_30B_01 - scan number: 14000
2021-02-08 17:46:05,953 - [INFO] - protqc.analyzer - HF2_LC1_hela_190720_01 - scan number: 15500
2021-02-08 17:46:07,370 - [INFO] - protqc.analyzer - HF2_LC1_hela_150120_01_30B - scan number: 13000
2021-02-08 17:46:07,591 - [INFO] - protqc.analyzer - HF2_LC1_hela_160820_01 - scan number: 11500
2021-02-08 17:46:12,996 - [INFO] - protqc.analyzer - HF2_LC1_hela_190620_01 - scan number: 8500
2021-02-08 17:46:13,063 - [INFO] - protqc.analyzer - HF2_LC1_hela_120120_01_35B - scan number: 13000
2021-02-08 17:46:13,714 - [INFO] - protqc.analyzer - HF2_LC1_hela_170320_30B_01 - scan number: 15000
2021-02-08 17:46:15,572 - [INFO] - protqc.analyzer - HF2_LC1_hela_251020_01 - scan number: 13000
2021-02-08 17:46:16,126 - [INFO] - protqc.analyzer - HF2_LC1_hela_280220_30B_01 - scan number: 14500
2021-02-08 17:46:16,678 - [INFO] - protqc.analyzer - HF2_LC1_hela_190720_01 - scan number: 16000
2021-02-08 17:46:18,824 - [INFO] - protqc.analyzer - HF2_LC1_hela_150120_01_30B - scan number: 13500
2021-02-08 17:46:18,848 - [INFO] - protqc.analyzer - HF2_LC1_hela_160820_01 - scan number: 12000
2021-02-08 17:46:23,510 - [INFO] - protqc.analyzer - HF2_LC1_hela_190620_01 - scan number: 9000
2021-02-08 17:46:24,545 - [INFO] - protqc.analyzer - HF2_LC1_hela_120120_01_35B - scan number: 13500
2021-02-08 17:46:24,690 - [INFO] - protqc.analyzer - HF2_LC1_hela_170320_30B_01 - scan number: 15500
2021-02-08 17:46:26,126 - [INFO] - protqc.analyzer - HF2_LC1_hela_251020_01 - scan number: 13500
2021-02-08 17:46:26,878 - [INFO] - protqc.analyzer - HF2_LC1_hela_190720_01 - scan number: 16500
2021-02-08 17:46:26,986 - [INFO] - protqc.analyzer - HF2_LC1_hela_280220_30B_01 - scan number: 15000
2021-02-08 17:46:30,172 - [INFO] - protqc.analyzer - HF2_LC1_hela_160820_01 - scan number: 12500
2021-02-08 17:46:30,206 - [INFO] - protqc.analyzer - HF2_LC1_hela_150120_01_30B - scan number: 14000
2021-02-08 17:46:34,543 - [INFO] - protqc.analyzer - HF2_LC1_hela_190620_01 - scan number: 9500
2021-02-08 17:46:36,465 - [INFO] - protqc.analyzer - HF2_LC1_hela_170320_30B_01 - scan number: 16000
2021-02-08 17:46:37,171 - [INFO] - protqc.analyzer - HF2_LC1_hela_251020_01 - scan number: 14000
2021-02-08 17:46:37,303 - [INFO] - protqc.analyzer - HF2_LC1_hela_120120_01_35B - scan number: 14000
2021-02-08 17:46:38,258 - [INFO] - protqc.analyzer - HF2_LC1_hela_190720_01 - scan number: 17000
2021-02-08 17:46:38,726 - [INFO] - protqc.analyzer - HF2_LC1_hela_280220_30B_01 - scan number: 15500
2021-02-08 17:46:41,579 - [INFO] - protqc.analyzer - HF2_LC1_hela_160820_01 - scan number: 13000
2021-02-08 17:46:41,856 - [INFO] - protqc.analyzer - HF2_LC1_hela_150120_01_30B - scan number: 14500
2021-02-08 17:46:45,474 - [INFO] - protqc.analyzer - HF2_LC1_hela_190620_01 - scan number: 10000
2021-02-08 17:46:48,211 - [INFO] - protqc.analyzer - HF2_LC1_hela_170320_30B_01 - scan number: 16500
2021-02-08 17:46:48,222 - [INFO] - protqc.analyzer - HF2_LC1_hela_251020_01 - scan number: 14500
2021-02-08 17:46:49,648 - [INFO] - protqc.analyzer - HF2_LC1_hela_190720_01 - scan number: 17500
2021-02-08 17:46:50,077 - [INFO] - protqc.analyzer - HF2_LC1_hela_120120_01_35B - scan number: 14500
2021-02-08 17:46:50,887 - [INFO] - protqc.analyzer - HF2_LC1_hela_280220_30B_01 - scan number: 16000
2021-02-08 17:46:53,084 - [INFO] - protqc.analyzer - HF2_LC1_hela_160820_01 - scan number: 13500
2021-02-08 17:46:53,613 - [INFO] - protqc.analyzer - HF2_LC1_hela_150120_01_30B - scan number: 15000
2021-02-08 17:46:56,108 - [INFO] - protqc.analyzer - HF2_LC1_hela_190620_01 - scan number: 10500
2021-02-08 17:46:58,981 - [INFO] - protqc.analyzer - HF2_LC1_hela_251020_01 - scan number: 15000
2021-02-08 17:46:59,689 - [INFO] - protqc.analyzer - HF2_LC1_hela_170320_30B_01 - scan number: 17000
2021-02-08 17:47:00,377 - [INFO] - protqc.analyzer - HF2_LC1_hela_190720_01 - scan number: 18000
2021-02-08 17:47:01,727 - [INFO] - protqc.analyzer - HF2_LC1_hela_120120_01_35B - scan number: 15000
2021-02-08 17:47:01,857 - [INFO] - protqc.analyzer - HF2_LC1_hela_280220_30B_01 - scan number: 16500
2021-02-08 17:47:04,190 - [INFO] - protqc.analyzer - HF2_LC1_hela_160820_01 - scan number: 14000
2021-02-08 17:47:04,948 - [INFO] - protqc.analyzer - HF2_LC1_hela_150120_01_30B - scan number: 15500
2021-02-08 17:47:06,336 - [INFO] - protqc.analyzer - HF2_LC1_hela_190620_01 - scan number: 11000
2021-02-08 17:47:10,320 - [INFO] - protqc.analyzer - HF2_LC1_hela_251020_01 - scan number: 15500
2021-02-08 17:47:13,362 - [INFO] - protqc.analyzer - HF2_LC1_hela_170320_30B_01 - scan number: 17500
[truncated: 568,125 more chars]
