# Supplementary material for: RawBeans: A Simple, Vendor-Independent, Raw-Data Quality-Control Tool
Source: J Proteome Res. 2021 Mar 4;20(4):2098–104. doi: 10.1021/acs.jproteome.0c00956 (PMC8041395; doi:10.1021/acs.jproteome.0c00956)
Supplement: Supplementary file 2 — pr0c00956_si_003.zip [file pr0c00956_si_003.zip › 100_samples_run1.0/resources/HF2_LC1_hela_010120_01-mass-deviation-matrix.tsv]

scan	retention	445.12003
1.0	0.0029079983	445.11951571623985
2.0	0.010659984	445.1195350173412
3.0	0.0170058	445.11949123628483
4.0	0.023355833	445.1195397602653
5.0	0.029703751	445.1195552639657
6.0	0.0360537	445.11951337672457
7.0	0.042399533	445.11956122917843
8.0	0.048741216	445.1195546206256
9.0	0.0550871	445.12044684368055
10.0	0.061435015	445.1203976577805
11.0	0.067780883	445.12058794925423
12.0	0.074128802	445.12038662277666
13.0	0.080478782	445.1205608704997
14.0	0.086824651	445.12048564836465
15.0	0.093172549	445.1205302995532
16.0	0.099518401	445.1204759835859
17.0	0.10586835	445.1204898792693
18.0	0.1122142	445.1205999631259
19.0	0.11856628	445.12043995887086
20.0	0.12491635	445.1205569970924
21.0	0.13126633	445.12058701309087
22.0	0.13761635	445.1205028872473
23.0	0.14396843	445.1205882726342
24.0	0.15030802	445.12060430486315
25.0	0.15665387	445.1204294488526
26.0	0.16300178	445.1204307436568
27.0	0.16934765	445.12045923548663
28.0	0.17569138	445.1204535833503
29.0	0.18204347	445.12000901246455
30.0	0.1883893	445.1202467295217
31.0	0.19473725	445.12028218235344
32.0	0.20108307	445.1202469125926
33.0	0.20742892	445.12018108167365
34.0	0.21377267	445.12022942621286
35.0	0.22012475	445.1199862487982
36.0	0.22647268	445.12031498262195
37.0	0.23284352	445.1203002257452
38.0	0.23919347	445.12029596446564
39.0	0.2455414	445.12022533266844
40.0	0.25189765	445.120097324039
41.0	0.25823937	445.1203839750931
42.0	0.26459563	445.1201632312764
43.0	0.27094563	445.12014271291156
44.0	0.27729772	445.1201046088806
45.0	0.2836415	445.11997022754906
46.0	0.28999148	445.12030269677985
47.0	0.29634148	445.1202347781788
48.0	0.3026915	445.1201019193611
49.0	0.30903942	445.12018964859766
50.0	0.3153873	445.1202200917895
51.0	0.32173735	445.1203007615038
52.0	0.32808318	445.1203007573817
53.0	0.3344332	445.12026549627205
54.0	0.3407832	445.12027379724316
55.0	0.34713113	445.12026497285626
56.0	0.35349155	445.12028189505725
57.0	0.35983947	445.12023208963126
58.0	0.36618527	445.1203176696523
59.0	0.37253108	445.1203144615459
60.0	0.37887693	445.1202905558076
61.0	0.38522693	445.1203022257159
62.0	0.391577	445.12023631861797
63.0	0.39793325	445.1202410092364
64.0	0.40427283	445.1202511276196
65.0	0.41061868	445.12024676555313
66.0	0.4169666	445.1202575885772
67.0	0.42331453	445.1202879481038
68.0	0.42966245	445.1202340419149
69.0	0.43600828	445.1202928556082
70.0	0.4423583	445.1203350678456
71.0	0.44870831	445.1201753959693
72.0	0.45505833	445.12030348360656
73.0	0.46140832	445.1202637528227
74.0	0.46775623	445.1202838882961
75.0	0.47410207	445.12026716204497
76.0	0.48044792	445.12020505755015
77.0	0.48679583	445.1202661808044
78.0	0.49314583	445.1203142266626
79.0	0.49949376	445.12015517549264
80.0	0.50584585	445.1202282831775
81.0	0.51219585	445.12029899771113
82.0	0.51854168	445.1202417114764
83.0	0.52488547	445.1201950561349
84.0	0.53123128	445.1202227606401
85.0	0.53757712	445.1202391581024
86.0	0.54393128	445.120169396868
87.0	0.55027716	445.12017401627514
88.0	0.55662298	445.12018431098585
89.0	0.56297507	445.1201983349369
90.0	0.56932923	445.1201824135563
91.0	0.57567295	445.1201966598856
92.0	0.58201672	445.12027154369247
93.0	0.58836258	445.1202188657167
94.0	0.5947126	445.1202158485483
95.0	0.60105635	445.12020859583487
96.0	0.6074022	445.1201716613522
97.0	0.6137522	445.1202129605238
98.0	0.6201022	445.12026542357285
99.0	0.62644803	445.1202668674798
100.0	0.63279385	445.12016648657385
101.0	0.6391376	445.12014842105106
102.0	0.64548343	445.1202349227045
103.0	0.6518314	445.1202489595626
104.0	0.65817932	445.1201461745373
105.0	0.66453142	445.12022300522494
106.0	0.67087933	445.1201790186805
107.0	0.67722933	445.1201675118153
108.0	0.68357725	445.1201503809661
109.0	0.68992518	445.1201923411954
110.0	0.69627312	445.1201191251081
111.0	0.70262726	445.1202146622568
112.0	0.7089773	445.1201572691731
113.0	0.71532935	445.12015520991537
114.0	0.72167522	445.12020928950017
115.0	0.72802522	445.1201907840422
116.0	0.73437107	445.1201192779763
117.0	0.74071898	445.1201788144244
118.0	0.74706482	445.1201379458248
119.0	0.75341273	445.1202190889671
120.0	0.75976275	445.12018431976185
121.0	0.76611485	445.1201164358699
122.0	0.7724648	445.12015928054143
123.0	0.77881063	445.1201350766358
124.0	0.78515863	445.1200374758625
125.0	0.7915107	445.1201554004505
126.0	0.79785447	445.1200778457335
127.0	0.80421072	445.1201689128245
128.0	0.81055862	445.12019541441856
129.0	0.81690447	445.12020101789045
130.0	0.82325032	445.1201137907035
131.0	0.8295961	445.12017141440043
132.0	0.83594403	445.1201937767159
133.0	0.84228985	445.120085350871
134.0	0.84864818	445.1201563004066
135.0	0.85498783	445.12010413396797
136.0	0.86133993	445.1201722414799
137.0	0.86768577	445.12015494420723
138.0	0.87403368	445.1201800678577
139.0	0.88038787	445.12013715074727
140.0	0.88673787	445.1201702107255
141.0	0.89308373	445.120080140416
142.0	0.89943372	445.1201118946806
143.0	0.90578163	445.1200718467182
144.0	0.91212743	445.1200978319254
145.0	0.91847538	445.1201152310194
146.0	0.92482333	445.1201101559826
147.0	0.93117125	445.1201131660393
148.0	0.93751707	445.1200797572384
149.0	0.943865	445.1201387703051
150.0	0.95021083	445.12016574729796
151.0	0.95655668	445.12006830487496
152.0	0.9629046	445.1201206335925
153.0	0.96925457	445.1200747173535
154.0	0.9756004	445.12017164858224
155.0	0.98195046	445.1200537673889
156.0	0.98830253	445.1201563986289
157.0	0.9946567	445.120099724626
158.0	1.0010046	445.1200701038344
159.0	1.0073546	445.12013683958975
160.0	1.0137026	445.12015335428964
161.0	1.0200547	445.1201204456152
162.0	1.0263984	445.12010860042994
163.0	1.0327443	445.1201995244308
164.0	1.0390901	445.1201398145274
165.0	1.0454359	445.120200535649
166.0	1.0517839	445.1200694445225
167.0	1.0581339	445.12019920008584
168.0	1.0644797	445.1201738360156
169.0	1.0708276	445.1202344584537
170.0	1.0771776	445.1201649337476
171.0	1.0835255	445.120098182469
172.0	1.0898777	445.1200477444728
173.0	1.0962339	445.12009216894563
174.0	1.1025818	445.12008867923856
175.0	1.1089297	445.12019087386443
176.0	1.1152756	445.12019557500315
177.0	1.1216235	445.120123612062
178.0	1.1279735	445.12017724215633
179.0	1.1343235	445.1200920493322
180.0	1.1406756	445.1202019770582
181.0	1.1470152	445.1201865412428
182.0	1.153361	445.1201715884517
183.0	1.159711	445.1201375494383
184.0	1.166061	445.12020923492383
185.0	1.1724027	445.12018681341294
186.0	1.1787547	445.1201291037263
187.0	1.1850986	445.12012942381824
188.0	1.1914465	445.1201455622542
189.0	1.1977944	445.12018382720066
190.0	1.2041486	445.1202293879299
191.0	1.2105006	445.1202008336359
192.0	1.2168507	445.1201577760169
193.0	1.2231986	445.1201979620949
194.0	1.2295444	445.1201783870118
195.0	1.2358903	445.1201081364642
196.0	1.2422382	445.12023129721274
197.0	1.2485861	445.1200960904342
198.0	1.2549403	445.12005536379326
199.0	1.2612882	445.12013845045243
200.0	1.267634	445.1201999166512
201.0	1.2739841	445.12020091564403
202.0	1.280332	445.1201367411393
203.0	1.2866841	445.12015136118526
204.0	1.293032	445.1201639381798
205.0	1.2993799	445.12014872645466
206.0	1.3057299	445.12018266116775
207.0	1.3120862	445.1202380865
208.0	1.3184299	445.12022379123897
209.0	1.3247799	445.12017992244404
210.0	1.3311279	445.12023327691674
211.0	1.3374737	445.12000166311884
212.0	1.3438237	445.1201207744812
213.0	1.3501695	445.11999369041627
214.0	1.3565174	445.1200480632694
215.0	1.3628612	445.1202985018437
216.0	1.3692091	445.12018468514157
217.0	1.375557	445.11999270227835
218.0	1.381905	445.11998610489206
219.0	1.3882633	445.12011548402745
220.0	1.3946092	445.1200715864666
221.0	1.4009571	445.12006385743814
222.0	1.407305	445.12005945290406
223.0	1.413655	445.120040002184
224.0	1.4200071	445.1200228332329
225.0	1.4263613	445.12003866287506
226.0	1.4327175	445.1200389785511
227.0	1.4390592	445.12015658713364
228.0	1.4454134	445.120128288057
229.0	1.451753	445.120081000869
230.0	1.4580988	445.12003856836026
231.0	1.4644468	445.12004408005106
232.0	1.4707946	445.1199841691787
233.0	1.4771384	445.1200130587879
234.0	1.4834905	445.12028094695575
235.0	1.4898467	445.12038050971415
236.0	1.4961946	445.1202105388452
237.0	1.5025384	445.12008131522515
238.0	1.5088863	445.12001287001846
239.0	1.5152343	445.1200491101946
240.0	1.5215864	445.1201461119525
241.0	1.5279343	445.1200929929301
242.0	1.5342822	445.12001281702084
243.0	1.5406301	445.12018050275344
244.0	1.546976	445.12020721481196
245.0	1.5533218	445.12002098212895
246.0	1.5596676	445.12007595981174
247.0	1.5660155	445.1201635608029
248.0	1.5723635	445.120067959891
249.0	1.5787156	445.1200794563682
250.0	1.5850614	445.1201073632647
251.0	1.5914156	445.1201692859781
252.0	1.5977656	445.1200813465452
253.0	1.6041177	445.12014329725764
254.0	1.6104635	445.1201803126403
255.0	1.6168094	445.12023989949716
256.0	1.6231594	445.12014841160794
257.0	1.6295073	445.1200588057262
258.0	1.6358614	445.1201074531713
259.0	1.6422094	445.1201257901731
260.0	1.6485552	445.12011681540713
261.0	1.6549031	445.1201842276049
262.0	1.661249	445.12015082700793
263.0	1.6675969	445.1200777266012
264.0	1.6739428	445.120159691514
265.0	1.6802949	445.1200360166063
266.0	1.6866428	445.1200891905412
267.0	1.6929906	445.1200672416562
268.0	1.6993344	445.1200608514258
269.0	1.7056803	445.1201511947462
270.0	1.7120324	445.12002252727774
271.0	1.7183824	445.12013765014933
272.0	1.7247386	445.1201561745628
273.0	1.7310782	445.1201668608187
274.0	1.7374241	445.1200998883491
275.0	1.743772	445.12001649796525
276.0	1.7501241	445.1201387896467
277.0	1.756472	445.1200335539132
278.0	1.762822	445.1200370113196
279.0	1.7691699	445.12009334556785
280.0	1.7755137	445.1200708568136
281.0	1.7818574	445.1200055285024
282.0	1.7882033	445.12015092472336
283.0	1.7945512	445.1201223231401
284.0	1.8008991	445.1201472953733
285.0	1.8072491	445.12014012193856
286.0	1.8135971	445.12006638824494
287.0	1.8199491	445.12014157539255
288.0	1.8262971	445.1201022698202
289.0	1.8326429	445.1201011389216
290.0	1.8389908	445.1200646697535
291.0	1.8453429	445.1201510573053
292.0	1.8516909	445.1200474621732
293.0	1.858043	445.1200962431502
294.0	1.864395	445.12006591482464
295.0	1.8707471	445.1200749038306
296.0	1.8770929	445.12009041026664
297.0	1.8834388	445.1201333381629
298.0	1.8897866	445.1201113697198
299.0	1.8961429	445.1201099965386
300.0	1.9024825	445.12014158065796
301.0	1.9088325	445.12000979885823
302.0	1.9151826	445.1200305633169
303.0	1.9215326	445.12006080873954
304.0	1.9278867	445.1201488607336
305.0	1.9342347	445.120113420906
306.0	1.9405826	445.1200669143743
307.0	1.9469284	445.1202630309411
308.0	1.9532784	445.1201956753121
309.0	1.9596284	445.12013456755375
310.0	1.9659784	445.12018076300313
311.0	1.9723347	445.1201451888917
312.0	1.9786805	445.1201610289931
313.0	1.9850284	445.11999827598044
314.0	1.9913743	445.120237985024
315.0	1.9977201	445.1201040228398
316.0	2.0040743	445.12002606603954
317.0	2.0104222	445.12013782232737
318.0	2.0167702	445.1200957369136
319.0	2.0231139	445.120152335718
320.0	2.0294701	445.1201768181001
321.0	2.0358139	445.1200808818773
322.0	2.0421598	445.12006492383324
323.0	2.0485056	445.1202202625158
324.0	2.0548535	445.1201968271783
325.0	2.0611994	445.12031846731446
326.0	2.0675452	445.12015684046804
327.0	2.0738994	445.1201072926612
328.0	2.0802494	445.1202749601985
329.0	2.0865952	445.1201836717268
330.0	2.0929431	445.12012950970256
331.0	2.099289	445.12019340962576
332.0	2.1056348	445.11996621633784
333.0	2.1119848	445.1200814119478
334.0	2.1183348	445.1200528286329
335.0	2.1246807	445.1200760162647
336.0	2.1310244	445.12004025088896
337.0	2.1373744	445.12003987065015
338.0	2.1437244	445.1200849856602
339.0	2.1500765	445.12009326269396
340.0	2.1564245	445.12004314461257
341.0	2.1627765	445.1200412786995
342.0	2.1691223	445.1200443622631
343.0	2.1754682	445.12008669155836
344.0	2.1818203	445.12020276664344
345.0	2.1881724	445.12002721788525
346.0	2.1945162	445.12017138789554
347.0	2.2008661	445.1201789505743
348.0	2.207212	445.1201160314037
349.0	2.2135578	445.1201599865057
350.0	2.2199037	445.120082770774
351.0	2.2262558	445.12011751163607
354.0	2.2350599	445.12007584699643
355.0	2.24141	445.1201063336897
356.0	2.2474392	445.1200864964934
357.0	2.2534621	445.1200319815585
358.0	2.2594914	445.1200009181187
360.0	2.2668142	445.11998514211365
361.0	2.2731662	445.1200178255942
364.0	2.2819891	445.1200809616649
365.0	2.2883517	445.12008770525193
366.0	2.2943767	445.12014037356164
367.0	2.3003997	445.1201493674018
368.0	2.3064204	445.12015771856517
369.0	2.3124413	445.12009961982795
370.0	2.3184642	445.1202231514481
371.0	2.3244852	445.1201538413579
372.0	2.33051	445.12023736796414
373.0	2.3365329	445.12020829571344
374.0	2.3425537	445.1202256525949
375.0	2.3485746	445.1200370901715
376.0	2.3545957	445.12009303120925
377.0	2.3606163	445.12011778198365
378.0	2.3666393	445.1200250565794
379.0	2.37266	445.12018463151946
380.0	2.378683	445.1202669299906
381.0	2.3847059	445.1201413113182
382.0	2.3907247	445.12026952010973
383.0	2.3967475	445.1201879302148
384.0	2.4027685	445.1201277975147
385.0	2.4087955	445.1200016422958
386.0	2.4148186	445.1201139154364
387.0	2.4208414	445.11998731034464
388.0	2.4268706	445.1200749377792
389.0	2.4328934	445.1200182081039
390.0	2.4389164	445.1200245875691
391.0	2.4449374	445.1201213953927
392.0	2.4509581	445.1201552163461
393.0	2.4569812	445.12011749418895
394.0	2.4630018	445.12013705873954
395.0	2.4690248	445.1201273249213
396.0	2.4750498	445.12006828329345
397.0	2.4810748	445.1201515830781
398.0	2.4870977	445.1202361648491
399.0	2.4931185	445.1201187944762
400.0	2.4991393	445.1201022133874
401.0	2.5051604	445.120132043235
402.0	2.5111832	445.12019219627626
404.0	2.5184977	445.12015468919464
405.0	2.5248562	445.12011754891313
406.0	2.5308811	445.12012105247305
407.0	2.5369041	445.1200660978798
408.0	2.5429248	445.1201528842748
409.0	2.5489457	445.12006216227667
410.0	2.5549665	445.12008861184074
412.0	2.562454	445.12023051741784
413.0	2.5688229	445.12015011084844
414.0	2.5748457	445.1202169276831
415.0	2.5808708	445.1202349331583
416.0	2.5868957	445.1201375216052
417.0	2.5929186	445.11996762668105
418.0	2.5989457	445.12003128927023
419.0	2.6049729	445.12003594303195
420.0	2.6109958	445.1200783417163
421.0	2.6170167	445.1200803404494
422.0	2.6230394	445.12009945141716
423.0	2.6290625	445.12005688580956
424.0	2.6350833	445.12008418133456
425.0	2.641104	445.12011544085084
426.0	2.647125	445.1200497065464
427.0	2.6531457	445.1201741282041
428.0	2.6591687	445.1200767177932
429.0	2.6651896	445.12011748342013
430.0	2.6712147	445.1201676444786
431.0	2.6772375	445.1201930423292
432.0	2.6832582	445.12020832679633
433.0	2.6892791	445.1202030672057
434.0	2.6953001	445.1201666429617
435.0	2.7013208	445.1200884715596
436.0	2.7073501	445.1202375433387
437.0	2.7133729	445.1202043997373
438.0	2.7193959	445.12026570439866
439.0	2.7254166	445.12023237437427
440.0	2.7314375	445.12026417488744
441.0	2.7374584	445.12023893913494
442.0	2.7434812	445.12019826212236
443.0	2.7495043	445.12014298285607
444.0	2.755525	445.1201458217717
445.0	2.7615502	445.1202448351127
446.0	2.767573	445.12014087832245
447.0	2.773598	445.1200451235065
448.0	2.7796188	445.12025673669694
449.0	2.7856397	445.1201797834142
450.0	2.7916605	445.1201277344794
451.0	2.7976835	445.1202250931077
452.0	2.8037043	445.1201426313542
453.0	2.8097272	445.12026931345696
454.0	2.8157501	445.120199904563
455.0	2.821773	445.1201803245324
456.0	2.8277939	445.12018145389953
457.0	2.8338148	445.12023442498094
458.0	2.8398355	445.1202188137924
459.0	2.8458584	445.1202684038786
460.0	2.8518794	445.1202344355121
461.0	2.8579023	445.1201623498337
462.0	2.8639274	445.1201810046613
463.0	2.8699501	445.1202333921853
464.0	2.875971	445.12022750290816
465.0	2.8819919	445.1203355080629
466.0	2.8880128	445.1202747295785
467.0	2.8940336	445.1202916091845
468.0	2.9000544	445.12031167145335
469.0	2.9060772	445.1203278944216
470.0	2.9120981	445.120309683892
471.0	2.9181189	445.12034163928695
472.0	2.9241398	445.12030946413023
473.0	2.9301627	445.12035742290294
474.0	2.9361836	445.1203383651083
475.0	2.9422086	445.1203327031364
476.0	2.9482378	445.1203991808692
477.0	2.9542566	445.1204008421706
478.0	2.9602835	445.1203287089751
479.0	2.9663085	445.12034105238655
480.0	2.9723336	445.12042459943916
481.0	2.9783606	445.1204309387027
482.0	2.9843836	445.1204040487072
483.0	2.9904067	445.1203459843442
484.0	2.9964294	445.1202897894338
485.0	3.0024503	445.12023068134766
486.0	3.0084711	445.12022307027695
487.0	3.0144919	445.12024186685835
488.0	3.0205129	445.12015804291553
489.0	3.0265421	445.12026314400526
490.0	3.032567	445.1201772723477
491.0	3.0385941	445.120139453557
492.0	3.0446169	445.1202479059209
493.0	3.050638	445.1201984038206
494.0	3.0566565	445.12018755453585
495.0	3.0626794	445.12031369314616
496.0	3.0687025	445.12034059883126
497.0	3.0747234	445.12015146182705
498.0	3.0807442	445.12021637169147
499.0	3.0867691	445.1201744892293
500.0	3.09279	445.1202382139451
501.0	3.0988108	445.1201793050531
502.0	3.1048316	445.1201716859382
503.0	3.1108546	445.12013463417304
504.0	3.1168796	445.12006036329666
505.0	3.1229046	445.1198353721969
508.0	3.1317733	445.119894878626
509.0	3.1381276	445.11984578209433
510.0	3.1441506	445.1198593203309
511.0	3.1501713	445.11975882541157
512.0	3.1557067	445.120554244201
513.0	3.1612339	445.12060588385793
514.0	3.166867	445.1204040054815
515.0	3.1726691	445.12046463836134
516.0	3.1783714	445.1206253692621
517.0	3.1840879	445.1205476386988
518.0	3.1897212	445.1196697155757
519.0	3.1957462	445.1197411365223
520.0	3.2017713	445.11971133870003
521.0	3.2077922	445.1197930490519
522.0	3.2138131	445.1199067459854
523.0	3.2198338	445.1199166789086
524.0	3.2258672	445.11993588713204
525.0	3.2318985	445.12000275515334
526.0	3.2379192	445.1199573977308
527.0	3.2439422	445.11990086738973
528.0	3.249963	445.1199752484766
529.0	3.2559839	445.119996936537
530.0	3.2620048	445.1199023024282
531.0	3.2680257	445.11993071942845
532.0	3.2740506	445.1199170049944
533.0	3.2800734	445.11991260421416
534.0	3.2860942	445.1199747917945
535.0	3.2921172	445.1200569439603
536.0	3.2981381	445.1200990839309
537.0	3.304159	445.1200255006227
538.0	3.3101798	445.1200706060322
539.0	3.3162006	445.1200082180343
540.0	3.3222319	445.120093672706
541.0	3.3282651	445.12000362542483
542.0	3.3342901	445.120157253108
543.0	3.340311	445.12008487417194
544.0	3.3463319	445.1201512401804
545.0	3.3523526	445.12007207506304
546.0	3.3583737	445.1199988470016
547.0	3.3643966	445.12007913975947
548.0	3.3704173	445.1201694704381
549.0	3.376438	445.12013662862535
550.0	3.382461	445.1201425028233
551.0	3.3884819	445.12020391364257
552.0	3.3945027	445.1201511995839
553.0	3.4005237	445.12014849193594
554.0	3.4065444	445.120156512561
555.0	3.4125653	445.12029329035875
556.0	3.4185862	445.1202107853546
557.0	3.4246069	445.12026501252245
558.0	3.4306299	445.12029663913
559.0	3.4366506	445.1201845089059
560.0	3.4426757	445.12026676467417
561.0	3.4486966	445.12032479519115
562.0	3.4547175	445.12033353069336
563.0	3.4607404	445.1203245815842
564.0	3.466761	445.1203426384595
565.0	3.4727819	445.12026599082
566.0	3.4788048	445.12026403975597
567.0	3.4848258	445.1202747742639
568.0	3.4908467	445.12026990994536
569.0	3.4968695	445.1203253387634
570.0	3.5028945	445.1203227225838
571.0	3.5089217	445.12035510533076
572.0	3.5149424	445.12030062830996
573.0	3.5209653	445.1202866940774
574.0	3.5269883	445.1202899685928
575.0	3.5330091	445.1202964094537
576.0	3.53903	445.12034119790525
577.0	3.545053	445.120409909456
578.0	3.5510759	445.12027072773196
579.0	3.5570987	445.12024475052283
580.0	3.5631195	445.12025181296667
581.0	3.5691424	445.1203760539808
582.0	3.5751633	445.12031413270483
583.0	3.5811841	445.1203489006605
584.0	3.5872052	445.1203310812841
585.0	3.5932257	445.1202061092899
586.0	3.5992467	445.12028471329853
587.0	3.6052696	445.1203472096167
588.0	3.6112904	445.1203159685512
589.0	3.6173133	445.12028410612186
590.0	3.6233342	445.1202857476121
591.0	3.6293549	445.12026868088594
592.0	3.635376	445.12025102980544
593.0	3.6413966	445.1203346124825
594.0	3.6474177	445.1203508815576
595.0	3.6534404	445.12021692313743
596.0	3.6594633	445.12030165219676
597.0	3.6654863	445.1202457566083
598.0	3.6715071	445.12029500468816
599.0	3.6775281	445.12026198598863
600.0	3.6835488	445.1203765543161
601.0	3.6895697	445.120332779792
602.0	3.6955988	445.1203172376175
603.0	3.7016217	445.12037795265604
604.0	3.707653	445.1203170726471
605.0	3.7136759	445.1203656056661
606.0	3.7196967	445.1202566055009
607.0	3.7257178	445.1202794623661
608.0	3.7317384	445.12029367584347
609.0	3.7377594	445.1202793586325
610.0	3.7437821	445.1203025640767
611.0	3.749803	445.1203242258783
612.0	3.7558259	445.1203439015813
613.0	3.761849	445.1203379697758
614.0	3.7678719	445.1202605924923
615.0	3.7738927	445.1203436537019
616.0	3.7799135	445.1203230642118
617.0	3.7859343	445.12031267064543
618.0	3.7919574	445.1203546615771
619.0	3.7979802	445.12028319093014
620.0	3.8040032	445.1202997828268
621.0	3.8100238	445.1202772877962
622.0	3.8160448	445.1203194311022
623.0	3.8220656	445.1203302344556
624.0	3.8280866	445.1202917507925
625.0	3.8341074	445.12033867505295
626.0	3.840128	445.12033476110975
627.0	3.8461489	445.12032978842274
628.0	3.8521718	445.1202356620334
629.0	3.8581907	445.12030608446133
630.0	3.8642137	445.12024294723835
631.0	3.8702344	445.12036084702635
632.0	3.8762574	445.12034833004975
633.0	3.8822908	445.1202742197855
634.0	3.8883219	445.12019723440005
635.0	3.8943448	445.1202290179408
636.0	3.9003677	445.1202821828945
637.0	3.9063886	445.1202451560736
638.0	3.9124075	445.1202839331545
639.0	3.9184304	445.1203282349469
640.0	3.9244513	445.1202915821304
641.0	3.9304719	445.1203702004997
642.0	3.9364927	445.12029667736607
643.0	3.9425157	445.12031978056405
644.0	3.9485366	445.1202727903237
645.0	3.9545574	445.12023593371765
646.0	3.9605803	445.1202919828401
647.0	3.9666011	445.1202172315408
648.0	3.972622	445.1203467973273
649.0	3.9786429	445.1202388145662
650.0	3.9846678	445.12024741869146
651.0	3.9906908	445.120346655736
652.0	3.9967137	445.12031371248247
653.0	4.0027345	445.1203385665174
654.0	4.0087555	445.1202604184493
655.0	4.0147762	445.1201868585319
656.0	4.0208034	445.12021079845266
657.0	4.026824	445.12024514652734
658.0	4.0328449	445.120183110468
659.0	4.0388742	445.1202882208739
660.0	4.0448972	445.1202190132784
661.0	4.050918	445.12032447883496
662.0	4.0569388	445.1202639610244
663.0	4.0629617	445.1202068619263
664.0	4.0689866	445.1202739455163
665.0	4.0750096	445.12032010406796
666.0	4.0810304	445.1203490979152
667.0	4.0870533	445.12028880867064
668.0	4.0930762	445.12027233100866
669.0	4.0990993	445.1201969418117
670.0	4.1051221	445.1201596242467
671.0	4.1111452	445.12032885226785
672.0	4.1171658	445.1202518361006
673.0	4.1231867	445.120278246806
674.0	4.1292096	445.1203118475245
675.0	4.1352306	445.1202812520752
676.0	4.1412513	445.1202286439545
677.0	4.1472722	445.12018849388926
678.0	4.1532929	445.12032588596554
679.0	4.159316	445.12033727731097
680.0	4.1653367	445.12022018878713
681.0	4.1713576	445.12029267690417
682.0	4.1773827	445.1201816648618
683.0	4.1834013	445.1202169277925
684.0	4.1894243	445.1202817234168
685.0	4.1954451	445.12029740810294
686.0	4.2014682	445.1201899565162
687.0	4.207491	445.1202743593439
688.0	4.2135138	445.1202825328813
689.0	4.2195367	445.1201981451183
690.0	4.2255598	445.12025743811313
691.0	4.2315805	445.1202206515333
692.0	4.2376078	445.1201927934516
693.0	4.2436284	445.1202099215907
694.0	4.2496514	445.1202838476934
695.0	4.2556743	445.12023108521703
696.0	4.2616972	445.1202010739019
697.0	4.2677181	445.1202752986188
698.0	4.2737388	445.12024001293963
699.0	4.2797598	445.1201772087408
700.0	4.2857827	445.12010277675176
701.0	4.2918037	445.1201988590666
702.0	4.2978265	445.12020869582454
703.0	4.3038494	445.1202094925456
704.0	4.3098722	445.1202834802472
705.0	4.3158952	445.12020872866526
706.0	4.3219181	445.1201659643212
707.0	4.3279391	445.120263840421
708.0	4.3339598	445.1201928526568
709.0	4.3399807	445.1202073689697
710.0	4.3460036	445.1202115026084
711.0	4.3520246	445.1202013664555
712.0	4.3580453	445.1202296709059
713.0	4.3640745	445.1202111609602
714.0	4.3700952	445.12026006384315
715.0	4.3761161	445.1202400927506
716.0	4.3821371	445.1201919466058
717.0	4.3881579	445.1202305989718
718.0	4.394185	445.1202151395248
719.0	4.4002077	445.1202014064424
720.0	4.4062307	445.1201736619058
721.0	4.4122537	445.120187196682
722.0	4.4182767	445.12017150158744
723.0	4.4242975	445.1201555599392
724.0	4.4303266	445.1201668903452
725.0	4.4363557	445.1201977975709
726.0	4.4423892	445.12023446736055
727.0	4.4484099	445.12016638295233
728.0	4.4544328	445.12024272828376
729.0	4.4604537	445.1201799452607
730.0	4.4664746	445.12021710512187
731.0	4.4724954	445.12017557317523
732.0	4.4785184	445.12019230728316
733.0	4.4845392	445.12022492220945
734.0	4.49056	445.1202433671204
735.0	4.4965828	445.1201009314858
736.0	4.5026058	445.1202420029462
737.0	4.5086268	445.12017324553597
738.0	4.5146497	445.12012654406794
739.0	4.5206767	445.12025710364554
740.0	4.5267038	445.120203715533
741.0	4.532733	445.1201226587066
742.0	4.5387621	445.12009166194184
743.0	4.5447829	445.12014348464413
744.0	4.5508038	445.12017171242667
745.0	4.5568246	445.12004394544704
746.0	4.5628455	445.12008641235803
747.0	4.5688685	445.12008143929444
748.0	4.5748914	445.1200797238604
749.0	4.5809143	445.12009533627077
750.0	4.5869412	445.12022983873965
751.0	4.5929683	445.12018652606145
752.0	4.5989955	445.12020474640957
753.0	4.6050331	445.12014556674666
754.0	4.6110602	445.12015376294147
755.0	4.6170809	445.12003132007834
756.0	4.6231039	445.1200864140192
757.0	4.6291248	445.1201148749592
758.0	4.6351476	445.1201587189119
759.0	4.6411685	445.12014331079615
760.0	4.6471913	445.1200166139198
761.0	4.6532122	445.1202224026331
762.0	4.6592332	445.1201034651884
763.0	4.6652561	445.12016170440205
764.0	4.671277	445.120185120274
765.0	4.6772977	445.1201525770141
766.0	4.6833205	445.12008077682805
767.0	4.6893414	445.1201517594178
768.0	4.6953623	445.1201041665559
769.0	4.7013832	445.1200819301619
770.0	4.7074039	445.1200997021773
771.0	4.7134269	445.1201029455898
772.0	4.719454	445.1200863790108
773.0	4.725477	445.12017253921454
774.0	4.7315039	445.12003603184314
775.0	4.737527	445.12014273273945
776.0	4.7435519	445.12012768328685
777.0	4.7495727	445.1201271145532
778.0	4.7555978	445.1201875969492
779.0	4.7616187	445.12008714200414
780.0	4.7676395	445.1201378929594
781.0	4.7736601	445.12003485389005
782.0	4.7796789	445.1201221529646
783.0	4.7857082	445.1201591704661
784.0	4.7917333	445.1201443291275
785.0	4.7977604	445.12011907792
786.0	4.8037915	445.12009733581823
787.0	4.8098145	445.1201427204015
788.0	4.8158417	445.12009825168474
789.0	4.8218665	445.1200517728301
790.0	4.8278936	445.1201297636059
791.0	4.8339186	445.1201334334383
792.0	4.8399479	445.12012064416365
793.0	4.8459729	445.1201358105198
794.0	4.8519958	445.1201376339256
795.0	4.8580167	445.1202020642289
796.0	4.8640395	445.1201296446688
797.0	4.8700624	445.1200758133247
798.0	4.8760832	445.12008133604206
799.0	4.8821063	445.1200357638694
800.0	4.8881292	445.1200020539589
801.0	4.8941499	445.12012172513744
802.0	4.9001729	445.1200241446841
803.0	4.9061936	445.1200917977539
804.0	4.9122145	445.1201131127578
805.0	4.9182374	445.1200760854393
806.0	4.9242604	445.12014094136987
807.0	4.9302832	445.1201062841542
808.0	4.9363062	445.1201000541082
809.0	4.9423291	445.1200818076309
810.0	4.9483501	445.12001535378744
811.0	4.9543708	445.12009431267876
812.0	4.9603936	445.12000475372133
813.0	4.9664187	445.12008326284274
814.0	4.972448	445.12011546413066
815.0	4.9784708	445.1201123855758
816.0	4.9844918	445.12011234484646
817.0	4.9905124	445.1200421428508
818.0	4.9965334	445.11996868285934
819.0	5.0025543	445.1199218036103
820.0	5.0085792	445.1199673916377
821.0	5.0146063	445.11999202328576
822.0	5.0206292	445.1200852664791
823.0	5.02665	445.1200652404534
824.0	5.0326709	445.1200509028081
825.0	5.0386919	445.1200792468951
826.0	5.0447147	445.1200529261923
827.0	5.0507438	445.11991061434543
828.0	5.0567688	445.1199786861983
829.0	5.0627959	445.1200701592369
830.0	5.0688209	445.11996367668087
831.0	5.0748419	445.12001426085266
832.0	5.0808647	445.1200165061517
833.0	5.0868854	445.1200675320937
834.0	5.0929064	445.1200511083148
835.0	5.0989272	445.1200637933311
836.0	5.104948	445.1200582219977
837.0	5.110971	445.1200435775263
838.0	5.1169939	445.11998504059596
839.0	5.1230147	445.1199715498168
840.0	5.1290357	445.1200465354901
841.0	5.1350564	445.12008430242685
842.0	5.1410857	445.12000965833477
843.0	5.1471084	445.1200150973229
844.0	5.1531334	445.1200216062744
845.0	5.1591585	445.1200328421337
846.0	5.1651795	445.11998052901646
847.0	5.1712003	445.11999441935353
848.0	5.1772231	445.1199718504144
849.0	5.1832439	445.12004711964033
850.0	5.1892691	445.12000434556995
851.0	5.1952898	445.12000948298686
852.0	5.2013127	445.1200077148085
853.0	5.2073356	445.120027671925
854.0	5.2133627	445.120033362866
855.0	5.21939	445.1199889715321
856.0	5.2254128	445.1200532316401
857.0	5.231442	445.1199457162336
858.0	5.2374689	445.1199549761086
859.0	5.2434919	445.12003249546535
860.0	5.2495128	445.120014857346
861.0	5.2555337	445.12002899537106
862.0	5.2615566	445.1200318322639
863.0	5.2675795	445.1200541097565
864.0	5.2736086	445.120033068455
865.0	5.2796335	445.11998666116483
866.0	5.2856648	445.1200363339426
867.0	5.2916878	445.1199725278221
868.0	5.2977108	445.1200724004749
869.0	5.3037336	445.12000552560716
870.0	5.3097565	445.1200246734913
871.0	5.3157858	445.1200123830819
872.0	5.3218128	445.1200626243969
873.0	5.3278359	445.11996582818927
874.0	5.3338586	445.1199875616655
875.0	5.3398794	445.1199837396668
876.0	5.3459004	445.11994766774654
877.0	5.3519212	445.1199835381323
878.0	5.3579442	445.1199201122852
879.0	5.3639649	445.11998881478496
880.0	5.3699878	445.1200253022036
881.0	5.376015	445.1199082791233
882.0	5.3820441	445.1199592822095
883.0	5.388065	445.11999611575055
884.0	5.3940879	445.1200526540821
885.0	5.4001108	445.1199344353245
886.0	5.4061338	445.1200408970053
887.0	5.4121546	445.11996584253603
888.0	5.4181777	445.1198662978247
889.0	5.4242024	445.11997877183893
890.0	5.4302232	445.11988282031155
891.0	5.4362442	445.11999270381096
892.0	5.4422671	445.1199878905615
893.0	5.4482902	445.11991587625585
894.0	5.4543108	445.1200226813526
895.0	5.4603338	445.11999493610017
896.0	5.4663567	445.11993916493867
897.0	5.4723775	445.12003903836205
898.0	5.4784005	445.1199593505124
899.0	5.4844234	445.1199662163416
900.0	5.4904567	445.12001041206076
901.0	5.4964776	445.1199374273889
902.0	5.5025068	445.1200199768449
903.0	5.5085277	445.1199403651254
904.0	5.5145506	445.12001413511376
905.0	5.5205713	445.12000461620124
906.0	5.52659	445.1199592037032
907.0	5.5326131	445.1199657358399
908.0	5.5386339	445.11994378163575
909.0	5.5446548	445.1198960467979
910.0	5.5506798	445.1199531239245
911.0	5.5567005	445.1199874287256
912.0	5.5627215	445.1199547620974
913.0	5.5687422	445.11995281982064
914.0	5.5747631	445.11988800842374
915.0	5.5807839	445.11996400488783
916.0	5.5868089	445.1199283420735
917.0	5.5928318	445.1199700078761
918.0	5.5988549	445.1199467371005
919.0	5.6048757	445.1199003609698
920.0	5.6109006	445.1199478479983
921.0	5.6169213	445.1199648279137
922.0	5.6229444	445.11994300918093
923.0	5.6289674	445.1199373966222
924.0	5.6349883	445.11999946025213
925.0	5.6410089	445.1200332278996
926.0	5.6470319	445.1199420047647
927.0	5.6530528	445.11993676382735
928.0	5.6590756	445.1199764582976
929.0	5.6651027	445.11996468800606
930.0	5.6711319	445.11996377044085
931.0	5.6771528	445.1199412648368
932.0	5.6831757	445.1199537628466
933.0	5.6892029	445.12000980654966
934.0	5.6952258	445.1200212744702
935.0	5.7012529	445.1200290410636
936.0	5.7072798	445.1198910092335
937.0	5.7133048	445.11999301296265
938.0	5.719332	445.1199037290195
939.0	5.7253592	445.1199130876938
940.0	5.7313862	445.11991268308464
941.0	5.737407	445.11994520093646
942.0	5.7434278	445.1200086485517
943.0	5.7494488	445.11996133748863
944.0	5.7554695	445.1200038802342
945.0	5.7614925	445.1200324869998
946.0	5.7675174	445.11995537902465
947.0	5.7735446	445.12001249449196
948.0	5.7795757	445.1200107930712
949.0	5.785603	445.1200117972275
950.0	5.7916341	445.119972264299
951.0	5.7976569	445.1199457987903
952.0	5.8036798	445.1200091877441
953.0	5.809705	445.11994701737717
954.0	5.8157258	445.12004283213497
955.0	5.8217467	445.1200139523862
956.0	5.8277695	445.1199803009819
957.0	5.8337904	445.12001680983883
958.0	5.8398236	445.11996705069237
959.0	5.8458466	445.1200067230261
960.0	5.8518716	445.11993560849413
961.0	5.8578946	445.11998102154905
962.0	5.8639153	445.11991646334457
963.0	5.8699362	445.11992675815327
964.0	5.8759614	445.11998026198194
965.0	5.8819842	445.1199638105223
966.0	5.8880051	445.11991214179494
967.0	5.8940258	445.11995261006945
968.0	5.9000488	445.1198799391919
969.0	5.9060737	445.11993308570493
970.0	5.9120968	445.1199465568286
971.0	5.9181196	445.11995216679617
972.0	5.9241405	445.11994824922124
973.0	5.9301654	445.1198914918057
974.0	5.9361885	445.1199141966934
975.0	5.9422092	445.1199190642556
976.0	5.9482342	445.11999216662963
977.0	5.954255	445.119955060737
978.0	5.960276	445.1199260441254
979.0	5.9662968	445.1199455966219
980.0	5.9723176	445.1198854352674
981.0	5.9783406	445.1199337081155
982.0	5.9843633	445.1198503908299
983.0	5.9903863	445.1199222958045
984.0	5.9964093	445.11995524741087
985.0	6.0024302	445.119866395546
986.0	6.008451	445.1199299013059
987.0	6.0144718	445.11997453708364
988.0	6.0204968	445.1199272600468
989.0	6.0265218	445.1199212427446
990.0	6.0325447	445.119857963448
991.0	6.0385697	445.119910265587
992.0	6.0445948	445.11984652844455
993.0	6.0506156	445.1198972521573
994.0	6.0566426	445.11996569926487
995.0	6.0626678	445.11993845802124
996.0	6.0686886	445.1199135209725
997.0	6.0747095	445.119819912749
998.0	6.0807384	445.11985629345963
999.0	6.0867656	445.11992831999913
1000.0	6.0927949	445.11989332719094
1001.0	6.0988219	445.1198382138315
1002.0	6.1048449	445.1199544824177
1003.0	6.1108719	445.1198927924655
1004.0	6.116897	445.11984434792004
1005.0	6.1229282	445.11980172985295
1006.0	6.1289573	445.11981294146096
1007.0	6.1349824	445.11982301716665
1008.0	6.1410032	445.11983034348344
1009.0	6.1470282	445.1198183944401
1010.0	6.1530533	445.11986785663873
1011.0	6.1590761	445.1198479392729
1012.0	6.1650992	445.1198841758787
1013.0	6.1711197	445.1198802303176
1014.0	6.1771406	445.11990755599646
1015.0	6.1831615	445.1198475348217
1016.0	6.1891949	445.11987610683457
1017.0	6.1952179	445.11987624996624
1018.0	6.2012469	445.11990150103276
1019.0	6.207272	445.1198959890011
1020.0	6.2132969	445.11992459013686
1021.0	6.2193241	445.1198336399266
1022.0	6.225349	445.1197922037764
1023.0	6.2313804	445.11976812194985
1024.0	6.2374073	445.1198445492488
1025.0	6.2434366	445.11988934251553
1026.0	6.2494637	445.11978347392863
1027.0	6.2554909	445.11980310874605
1028.0	6.2615199	445.11981698192176
1029.0	6.267549	445.11984416348497
1030.0	6.2735761	445.1198229415558
1031.0	6.2796053	445.11985742537377
1032.0	6.2856283	445.11980625921325
1033.0	6.2916513	445.11986856149406
1034.0	6.297672	445.1198969532034
1035.0	6.3036928	445.11988271160806
1036.0	6.3097158	445.1199016129241
1037.0	6.3157366	445.1198835713306
1038.0	6.3217595	445.1198409522869
1039.0	6.3277867	445.1198719901305
1040.0	6.3338138	445.11983326870126
1041.0	6.3398429	445.1199158737873
1042.0	6.3458743	445.1198132236406
1043.0	6.3518992	445.11984951306295
1044.0	6.3579367	445.11984427325734
1045.0	6.3639658	445.1198989348518
1046.0	6.3699992	445.1198677899008
1047.0	6.3760221	445.1198675845556
1048.0	6.3820493	445.11971605691303
1049.0	6.3880722	445.1196742628503
1050.0	6.394095	445.11981009837746
1051.0	6.400118	445.11973613321913
1052.0	6.4061388	445.11985525292556
1053.0	6.4121597	445.1198419276443
1054.0	6.4181827	445.11980999487065
1055.0	6.4242118	445.119812379953
1056.0	6.4302388	445.11977657230136
1057.0	6.4362681	445.1197397055284
1058.0	6.4422889	445.11979283669945
1059.0	6.4483098	445.11977638578537
1060.0	6.4543346	445.11977028365385
1061.0	6.4603576	445.11977866557464
1062.0	6.4663785	445.1198511369606
1063.0	6.4724015	445.1197366514154
1064.0	6.4784243	445.11974055870974
1065.0	6.4844473	445.1198065678994
1066.0	6.4904722	445.1196682378855
1067.0	6.4964951	445.11977578747303
1068.0	6.502518	445.119795625063
1069.0	6.5085431	445.11972418940616
1070.0	6.514566	445.11969620490834
1071.0	6.5205889	445.11978906813397
1072.0	6.526614	445.1198057230437
1073.0	6.5326348	445.1197478351167
1074.0	6.5386557	445.11968775018715
1075.0	6.5446764	445.11986430045994
1076.0	6.5506973	445.119794809225
1077.0	6.5567244	445.1198047936441
1078.0	6.5627536	445.1197976060249
1079.0	6.5687786	445.1197451540098
1080.0	6.5748058	445.1197507432831
1081.0	6.5808306	445.1197731121739
1082.0	6.5868557	445.1197613250941
1083.0	6.5928765	445.1197641554731
1084.0	6.5989057	445.11975133716413
1085.0	6.6049265	445.11964743748297
1086.0	6.6109515	445.11965923273874
1087.0	6.6169766	445.1196960563216
1088.0	6.6229995	445.1196398336024
1089.0	6.6290308	445.11965741690426
1090.0	6.6350598	445.1197516103354
1091.0	6.6410827	445.11966764373085
1092.0	6.6471036	445.1197477754383
1093.0	6.6531266	445.1197775140256
1094.0	6.6591475	445.11975105537493
1095.0	6.6651684	445.11975270548527
1096.0	6.6711911	445.11967095655183
1097.0	6.6772142	445.1197560021236
1098.0	6.6832349	445.1197487436848
1099.0	6.6892641	445.11963901318273
1100.0	6.6952933	445.11966422834234
1101.0	6.7013161	445.1196403165308
1102.0	6.7073412	445.1196229470265
1103.0	6.7133663	445.11971935767974
1104.0	6.7193932	445.11965018033237
1105.0	6.7254163	445.1197610960898
1106.0	6.7314369	445.1196584179566
1107.0	6.7374578	445.11972232817044
1108.0	6.7434828	445.11970249881887
1109.0	6.7495038	445.11974424356777
1110.0	6.7555245	445.11979876172336
1111.0	6.7615455	445.1197222583099
1112.0	6.7675661	445.11967093283545
1113.0	6.7735892	445.1196531643326
1114.0	6.779612	445.11967343632335
1115.0	6.7856371	445.1197398232341
1116.0	6.7916579	445.1197207833861
1117.0	6.7976809	445.1197536605969
1118.0	6.8037037	445.1197649872583
1119.0	6.8097247	445.1196597705702
1120.0	6.8157475	445.11971314824797
1121.0	6.8217683	445.1197779058345
1122.0	6.8277891	445.1196920030949
1123.0	6.833812	445.1196584393725
1124.0	6.839833	445.11962662261794
1125.0	6.8458538	445.11977402277245
1126.0	6.8518768	445.1196721941942
1127.0	6.8578975	445.1196235250612
1128.0	6.8639289	445.11964450560845
1129.0	6.8699517	445.1196305129392
1130.0	6.8759767	445.1197245895745
1131.0	6.8819976	445.1195871455379
1132.0	6.8880205	445.1196889597027
1133.0	6.8940433	445.11968575682585
1134.0	6.9000644	445.1196502744801
1135.0	6.9060872	445.11963584239214
1136.0	6.9121143	445.1196917509981
1137.0	6.918135	445.1196453201842
1138.0	6.9241601	445.1196118003351
1139.0	6.9301809	445.11962554147874
1140.0	6.9362018	445.11962964055266
1141.0	6.9422227	445.1197561754346
1142.0	6.9482435	445.11969705161096
1143.0	6.9542644	445.1196842054454
1144.0	6.9602872	445.1197781125623
1145.0	6.9663081	445.1195890092845
1146.0	6.972331	445.11968332116555
1147.0	6.9783519	445.1196470629781
1148.0	6.9843726	445.11971562585853
1149.0	6.9903936	445.11970637025087
1150.0	6.9964227	445.1197000951783
1151.0	7.002452	445.1196612476574
1152.0	7.0084768	445.11964672731835
1153.0	7.0145101	445.1196377328844
1154.0	7.0205372	445.1195762199378
1155.0	7.0265644	445.1196153824951
1156.0	7.0325937	445.11965357465704
1157.0	7.0386186	445.1196411016238
1158.0	7.0446436	445.1196349022153
1159.0	7.0506665	445.11961778429065
1160.0	7.0566936	445.1195466198656
1161.0	7.0627165	445.11962328484884
1162.0	7.0687395	445.1196930687724
1163.0	7.0747602	445.1197093299369
1164.0	7.0807832	445.1196943467523
1165.0	7.0868061	445.1196775875219
1166.0	7.0928271	445.1196823829535
1167.0	7.0988499	445.1196824779011
1168.0	7.1048727	445.1197322953401
1169.0	7.1108956	445.119600545944
1170.0	7.1169165	445.11958571677684
1171.0	7.1229395	445.11961401877033
1172.0	7.1289646	445.119725736923
1173.0	7.1349855	445.11961709166997
1174.0	7.1410103	445.11962322783756
1175.0	7.1470312	445.1195737983376
1176.0	7.153052	445.1196143862028
1177.0	7.1590707	445.1196518935802
1178.0	7.1650938	445.11964209224664
1179.0	7.1711146	445.11963158722233
1180.0	7.1771395	445.11969745497294
1181.0	7.1831605	445.11977863272114
1182.0	7.1891834	445.1195880592187
1183.0	7.1952041	445.1196490727802
1184.0	7.2012249	445.1195366539966
1185.0	7.2072458	445.1196001398477
1186.0	7.2132688	445.11965510726844
1187.0	7.2192918	445.1196289390825
1188.0	7.2253147	445.1196754510213
1189.0	7.2313458	445.11965247826276
1190.0	7.2373709	445.1195708541914
1191.0	7.2433937	445.11961280420303
1192.0	7.2494166	445.119607734005
1193.0	7.2554376	445.11960066748696
1194.0	7.2614584	445.1195424358369
1195.0	7.2674813	445.1196232226498
1196.0	7.2735023	445.11963062278494
1197.0	7.2795251	445.11959165697607
1198.0	7.2855481	445.1196096927427
1199.0	7.2915687	445.119658519293
1200.0	7.2975896	445.1196105778557
1201.0	7.3036105	445.119656656264
1202.0	7.3096335	445.1196561125994
1203.0	7.3156543	445.1196362414038
1204.0	7.3216794	445.1195865033761
1205.0	7.3277021	445.1195176336353
1206.0	7.333723	445.1196930130609
1207.0	7.3397459	445.11962162138553
1208.0	7.3457689	445.11960173181683
1209.0	7.3517898	445.1195180324756
1210.0	7.3578147	445.1196083881003
1211.0	7.3638356	445.11963911330776
1212.0	7.3698565	445.119608714463
1213.0	7.3758794	445.1195900828238
1214.0	7.3819001	445.1196740088685
1215.0	7.3879209	445.1196197672884
1216.0	7.3939439	445.1195738765155
1217.0	7.3999669	445.1195418370531
1218.0	7.4059899	445.1196192113878
1219.0	7.4120128	445.119620261952
1220.0	7.418044	445.119589463998
1221.0	7.4240668	445.1195372668807
1222.0	7.4300898	445.1195739077159
1223.0	7.4361126	445.11965838562514
1224.0	7.4421336	445.1195463297905
1225.0	7.4481586	445.1195310771791
1226.0	7.4541815	445.1196016930589
1227.0	7.4602066	445.1196631665457
1228.0	7.4662357	445.1196382300883
1229.0	7.4722566	445.11966796953465
1230.0	7.4782772	445.1196197147445
1231.0	7.4843002	445.1196573670117
1232.0	7.4903231	445.11958329514033
1233.0	7.4963441	445.1196450640866
1234.0	7.502367	445.1196007899237
1235.0	7.5083899	445.11960455492806
1236.0	7.5144107	445.1195495747814
1237.0	7.5204315	445.11960881420896
1238.0	7.5264523	445.11955547499366
1239.0	7.5324774	445.1196582809376
1240.0	7.5385023	445.1196264658029
1241.0	7.5445252	445.11964667294086
1242.0	7.5505524	445.119570611042
1243.0	7.5565774	445.1195082045944
1244.0	7.5626004	445.11956568065665
1245.0	7.5686211	445.11954196430185
1246.0	7.574646	445.1196195410138
1247.0	7.580669	445.1196326710647
1248.0	7.58669	445.11961366397964
1249.0	7.592719	445.11960994475345
1250.0	7.5987421	445.1195755551003
1251.0	7.6047627	445.1196407057401
1252.0	7.6107858	445.1195746834435
1253.0	7.6168066	445.11950399231944
1254.0	7.6228274	445.11950676027567
1255.0	7.6288503	445.1196224538316
1256.0	7.6348712	445.119522228274
1257.0	7.6408962	445.1195974383396
1258.0	7.6469191	445.1195366890567
1259.0	7.6529422	445.1196107844571
1260.0	7.6589629	445.11959278730916
1261.0	7.6649899	445.11941550109907
1262.0	7.6710149	445.1195455174653
1263.0	7.6770358	445.119445871464
1264.0	7.6830587	445.1194857196954
1265.0	7.6890818	445.1195192230953
1266.0	7.6951024	445.119594772876
1267.0	7.7011255	445.1194655015
1268.0	7.7071482	445.11949297039445
1269.0	7.7131775	445.1195057453225
1270.0	7.7192004	445.1194547795574
1271.0	7.7252235	445.1195597002692
1272.0	7.7312462	445.11957382718344
1273.0	7.7372672	445.11959913493877
1274.0	7.7432881	445.11950212077664
1275.0	7.7493109	445.11947321851954
1276.0	7.7553421	445.11958268779915
1277.0	7.7613733	445.11956046968214
1278.0	7.7674046	445.11947056381933
1279.0	7.7734339	445.1194369971679
1280.0	7.7794569	445.1194907319563
1281.0	7.7854777	445.11947952690116
1282.0	7.7915005	445.1206522711149
1283.0	7.7975234	445.11950841124974
1284.0	7.8035443	445.11955194569055
1285.0	7.8095672	445.11957722569264
1286.0	7.8155902	445.11950155092813
1287.0	7.8216109	445.119485255344
1288.0	7.8276339	445.1195773482886
1289.0	7.8336547	445.11949821386077
1290.0	7.8396757	445.11955656058785
1291.0	7.8456986	445.1194324201733
1292.0	7.8517193	445.1194669002314
1293.0	7.8577422	445.11959312948613
1294.0	7.8637672	445.11948309684817
1295.0	7.8697903	445.11947357360435
1296.0	7.8758111	445.119567335158
1297.0	7.881834	445.1196450095655
1298.0	7.8878568	445.1195694790589
1299.0	7.8938776	445.1195342698895
1300.0	7.8999006	445.11947760469394
1301.0	7.9059236	445.1195152935555
1302.0	7.9119444	445.1195020263401
1303.0	7.9179673	445.11948159458456
1304.0	7.9239902	445.1194392103363
1305.0	7.9300237	445.11943052049304
1306.0	7.9360528	445.119466267544
1307.0	7.9420798	445.1206395928123
1308.0	7.9481027	445.1194567468358
1309.0	7.9541235	445.11959211319214
1310.0	7.9601445	445.1195371516423
1311.0	7.9661674	445.11950644536137
1312.0	7.9721904	445.1196006826503
1313.0	7.9782152	445.1195152679943
1314.0	7.9842361	445.11950950041313
1315.0	7.9902611	445.11949668812076
1316.0	7.996284	445.11946072333194
1317.0	8.002305	445.12066000237235
1318.0	8.0083278	445.11951010381046
1319.0	8.0143486	445.1195536116647
1320.0	8.0203696	445.11949588683666
1321.0	8.0263925	445.1195533431558
1322.0	8.0324134	445.11957199165465
1323.0	8.0384361	445.11952778959005
1324.0	8.044459	445.1195212646251
1325.0	8.050482	445.1195766691394
1326.0	8.0565029	445.11957718164746
1327.0	8.0625237	445.1195167856374
1328.0	8.0685446	445.1195661273685
1329.0	8.0745675	445.1195541510129
1330.0	8.0805903	445.1195410795748
1331.0	8.0866195	445.11947602203475
1332.0	8.0926405	445.1195137773365
1333.0	8.0986634	445.1194436684024
1334.0	8.1046883	445.11947891234877
1335.0	8.1107154	445.11941119116625
1336.0	8.1167383	445.11943315068635
1337.0	8.1227614	445.11948088468245
1338.0	8.1287883	445.1195103007201
1339.0	8.1348132	445.119423022848
1340.0	8.1408341	445.119422260202
1341.0	8.1468551	445.11951125772697
1342.0	8.152878	445.1194848568751
1343.0	8.1589031	445.11948377042205
1344.0	8.1649238	445.1195415387432
1345.0	8.1709467	445.1194772120526
1346.0	8.1769675	445.11946071862343
1347.0	8.1829905	445.1194527477604
1348.0	8.1890135	445.1194227925343
1349.0	8.1950363	445.11947545309545
1350.0	8.2010572	445.12064765198784
1351.0	8.2070801	445.1195154979273
1352.0	8.2131052	445.11950707613397
1353.0	8.2191281	445.11951099983924
1354.0	8.2251508	445.1194701414166
1355.0	8.2311717	445.1194414406338
1356.0	8.2371926	445.11949501879593
1357.0	8.2432156	445.11954531392723
1358.0	8.2492386	445.11951071631074
1359.0	8.2552613	445.1194836010822
1360.0	8.2612843	445.11951630941377
1361.0	8.2673092	445.11954318338667
1362.0	8.2733301	445.11953338104036
1363.0	8.279351	445.11945689366934
1364.0	8.2853719	445.1195067190442
1365.0	8.2913989	445.1195034139162
1366.0	8.297426	445.1194944129833
1367.0	8.3034532	445.11955538943045
1368.0	8.3094761	445.11956446841924
1369.0	8.3154989	445.11956654310444
1370.0	8.3215239	445.1194629678907
1371.0	8.3275447	445.119541887169
1372.0	8.3335676	445.1195437057294
1373.0	8.3395907	445.11970675063037
1374.0	8.3456115	445.11961378683026
1375.0	8.3516406	445.119624736176
1376.0	8.3576635	445.1194798535265
1377.0	8.3636906	445.11952445516766
1378.0	8.3697198	445.1194886220018
1379.0	8.3757489	445.119462073973
1380.0	8.3817697	445.11946759362644
1381.0	8.3877907	445.1194739004251
1382.0	8.3938136	445.11942103996773
1383.0	8.3998366	445.1194869818646
1384.0	8.4058595	445.119511385084
1385.0	8.4118801	445.1194724331486
1386.0	8.4179031	445.1195086745494
1387.0	8.4239282	445.1194074279447
1388.0	8.4299512	445.1205821728288
1389.0	8.4359741	445.1194713351068
1390.0	8.441997	445.1194197227061
1391.0	8.4480178	445.1194794789597
1392.0	8.4540385	445.1194836519611
1393.0	8.4600615	445.11945855459464
1394.0	8.4660845	445.1194254742217
1395.0	8.4721075	445.1194649077265
1396.0	8.4781345	445.11946527226513
1397.0	8.4841595	445.120659541936
1398.0	8.4901805	445.1195174871443
1399.0	8.4962012	445.12059883056037
1400.0	8.502222	445.1194057590729
1401.0	8.5082449	445.1206474265235
1402.0	8.5142741	445.1206360301513
1403.0	8.520297	445.1205709560683
1404.0	8.5263201	445.120635044309
1405.0	8.5323429	445.11945879916004
1406.0	8.5383679	445.1194730521771
1407.0	8.5443865	445.11940911206995
1408.0	8.5504116	445.12062991646593
1409.0	8.5564346	445.1206315512728
1410.0	8.5624555	445.1194531093489
1411.0	8.5684783	445.1206142601348
1412.0	8.5745013	445.1194045922144
1413.0	8.5805221	445.11941286806183
1414.0	8.5865451	445.1194197856102
1415.0	8.5925679	445.11945510116897
1416.0	8.5985886	445.119504544092
1417.0	8.6046117	445.1194994228044
1418.0	8.6106326	445.11942656711017
1419.0	8.6166556	445.1194690789132
1420.0	8.6226868	445.1194656419328
1421.0	8.6287096	445.1194581309012
1422.0	8.6347305	445.1194675158615
1423.0	8.6407574	445.119470866071
1424.0	8.646793	445.1195034319512
1425.0	8.6528201	445.1194465426665
1426.0	8.6588452	445.1194143730953
1427.0	8.6648701	445.1194289433336
1428.0	8.6708993	445.1194364859479
1429.0	8.6769264	445.1194032930231
1430.0	8.6829514	445.1206119336507
1431.0	8.6889743	445.1194848573675
1432.0	8.6949992	445.119502916778
1433.0	8.7010243	445.119403792658
1434.0	8.7070451	445.1205612394443
1435.0	8.7130682	445.1194055197101
1436.0	8.719089	445.12064469346683
1437.0	8.7251118	445.11940165301814
1438.0	8.7311347	445.12060878950376
1439.0	8.7371597	445.11943515420506
1440.0	8.7431826	445.12064166143983
1441.0	8.7492055	445.1194254838374
1442.0	8.7552306	445.12059225739205
1443.0	8.7612514	445.12064361526643
1444.0	8.7672765	445.11941338636154
1445.0	8.7733015	445.1194064950718
1446.0	8.7793222	445.12060440905526
1447.0	8.7853472	445.1205822426189
1448.0	8.7913659	445.12057826737566
1449.0	8.797389	445.12065777820834
1450.0	8.8034119	445.12060042456056
1451.0	8.8094349	445.12061563615976
1452.0	8.8154577	445.12060944524706
1453.0	8.8214786	445.12064186158494
1454.0	8.8275014	445.12057173993077
1455.0	8.8335243	445.12060355249884
1456.0	8.8395494	445.119431347376
1457.0	8.8455744	445.12061696757564
1458.0	8.8516016	445.12061546541963
1459.0	8.8576287	445.1206020668013
1460.0	8.8636536	445.1194002586191
1461.0	8.8696829	445.11944362320475
1462.0	8.8757099	445.1194120077477
1463.0	8.8817307	445.1206224208972
1464.0	8.8877515	445.12066005837903
1465.0	8.8937746	445.12061323278857
1466.0	8.8997975	445.1205701604168
1467.0	8.9058184	445.1194007682287
1468.0	8.9118495	445.11944211910605
1469.0	8.9178787	445.1205853978701
1470.0	8.9239077	445.1194113566249
1471.0	8.9299287	445.1206226211652
1472.0	8.9359558	445.1206557674597
1473.0	8.9419808	445.1194304170506
1474.0	8.948012	445.12055336589515
1476.0	8.9553432	445.1206589521067
1477.0	8.9617036	445.1205990374192
1478.0	8.9677328	445.12054443576176
1479.0	8.97376	445.1205954542982
1480.0	8.979783	445.1205505047668
1481.0	8.98581	445.1205586399602
1482.0	8.9918308	445.1205747766737
1483.0	8.9978537	445.12059514976784
1484.0	9.0038787	445.11942818707854
1485.0	9.0099016	445.1206094087798
1486.0	9.0159288	445.12058667162034
1487.0	9.0219557	445.12064811826065
1488.0	9.0279829	445.1206118089358
1489.0	9.0340101	445.1205681278647
1490.0	9.0400393	445.12057083135693
1491.0	9.0460621	445.1205937923572
1492.0	9.0520828	445.12063846959734
1493.0	9.0581079	445.1205156745719
1494.0	9.0641351	445.12049094665105
1495.0	9.0701581	445.12054193151346
1496.0	9.0761789	445.1194118508457
1497.0	9.0822101	445.12059957134807
1498.0	9.0882351	445.12063342716715
1499.0	9.0942641	445.1205748550301
1500.0	9.1002892	445.1205231718971
1501.0	9.1063101	445.119467127697
1502.0	9.112331	445.11942932341924
1503.0	9.1183601	445.1205879662248
1504.0	9.1243872	445.11941624301807
1505.0	9.1304144	445.1194215185482
1506.0	9.1364352	445.12057359972573
1507.0	9.142456	445.11940212040724
1508.0	9.1484767	445.1206136911566
1509.0	9.1545018	445.120552371301
1510.0	9.1605227	445.12056558753585
1511.0	9.1665496	445.12055237009645
1512.0	9.1725726	445.1206092467131
1513.0	9.1785954	445.12064558377335
1514.0	9.1846185	445.1205612448937
1515.0	9.1906392	445.1205203985949
1516.0	9.1966601	445.1205796579946
1517.0	9.202683	445.11941829051403
1518.0	9.2087039	445.12055589520287
1519.0	9.2147267	445.12064221849056
1520.0	9.2207478	445.1205944404456
1521.0	9.2267684	445.11940031062704
1522.0	9.2327914	445.1194761502735
1523.0	9.2388184	445.1205898233914
1524.0	9.2448393	445.1206233774232
1525.0	9.2508601	445.1194254743066
1526.0	9.2568874	445.1194146982854
1527.0	9.2629103	445.1194595300564
1528.0	9.268931	445.11948567795594
1529.0	9.274954	445.1194381077788
1530.0	9.2809768	445.1194159934554
1531.0	9.2869998	445.12061712198704
1532.0	9.2930227	445.11950746452476
1534.0	9.3003644	445.1205857000864
1535.0	9.3067248	445.119427740158
1536.0	9.3127498	445.1206061181425
1537.0	9.3187706	445.11940985730655
1538.0	9.3247915	445.1194392876526
1539.0	9.3308186	445.1194291423993
1540.0	9.3368479	445.119484475834
1541.0	9.342879	445.1194627549542
1542.0	9.3489125	445.1205295892028
1543.0	9.3549415	445.1205147912624
1544.0	9.3609707	445.12059848349674
1545.0	9.3670019	445.12058391056377
1546.0	9.3730249	445.1206094631973
1547.0	9.3790478	445.12057367575875
1548.0	9.3850728	445.1205094845183
1549.0	9.3910958	445.12058912343923
1550.0	9.3971187	445.12057835350566
1551.0	9.4031417	445.12050558820323
1552.0	9.4091645	445.1205361199842
1553.0	9.4151894	445.1205510776896
1554.0	9.4212103	445.12055784722537
1555.0	9.4272313	445.12064312099164
1556.0	9.4332541	445.1194221142381
1557.0	9.439275	445.1194285994554
1558.0	9.4452979	445.1206254286994
1559.0	9.4513207	445.1194201758083
1560.0	9.4573416	445.1205429927393
1561.0	9.4633645	445.1205780258799
1562.0	9.4693855	445.1205263189985
1563.0	9.4754083	445.1205011032833
1564.0	9.4814313	445.1206312954191
1565.0	9.4874542	445.120597828058
1566.0	9.4934772	445.12060168970714
1567.0	9.4995	445.12059078632035
1568.0	9.5055291	445.1206435319694
1569.0	9.5115541	445.1205694556385
1570.0	9.5175793	445.1194323563098
1571.0	9.5236105	445.1205845780074
1572.0	9.5296314	445.1206503144629
1573.0	9.5356521	445.120556928154
1574.0	9.5416729	445.119472099815
1575.0	9.5476937	445.11940108452916
1576.0	9.5537188	445.12062255488786
1577.0	9.5597418	445.11940177129446
1578.0	9.5657647	445.12062137536446
1579.0	9.5717855	445.12064522466306
1580.0	9.5778063	445.1206285085393
1581.0	9.5838294	445.1206038642762
1582.0	9.5898501	445.12062445861153
1583.0	9.5958751	445.12051367074537
1584.0	9.6018979	445.1205930126547
1585.0	9.607921	445.1205938353751
1586.0	9.6139439	445.12058009092897
1587.0	9.6199669	445.11943106388225
1588.0	9.6259877	445.11944482671487
1589.0	9.6320106	445.11940188833023
1590.0	9.6380313	445.1205792838475
1592.0	9.6455126	445.1205962622087
1593.0	9.6518648	445.12048898022795
1594.0	9.6578898	445.1205572625709
1595.0	9.6639169	445.12065775713637
1596.0	9.6699419	445.1205394187167
1597.0	9.6759688	445.12053915366147
1598.0	9.6819897	445.12062956498414
1599.0	9.6880127	445.1205869936768
1600.0	9.6940336	445.12062322331167
1601.0	9.7000586	445.1194080568396
1602.0	9.7060815	445.1206163396202
1603.0	9.7121065	445.12056423434365
1604.0	9.7181272	445.120607251548
1605.0	9.7241502	445.1206274229743
1606.0	9.7301711	445.12063635675554
1607.0	9.7361941	445.12056497575304
1608.0	9.7422168	445.1204986573365
1609.0	9.748244	445.12063827688235
1610.0	9.7542711	445.11940977035056
1611.0	9.7602962	445.1206499243448
1612.0	9.7663169	445.1194338042761
1613.0	9.7723397	445.11942950923424
1614.0	9.7783606	445.12057272376774
1615.0	9.7843816	445.1205917088832
1616.0	9.7904045	445.12060689211813
1617.0	9.7964275	445.12065070707985
1618.0	9.8024502	445.1194447525373
1619.0	9.8084732	445.1206345188854
1620.0	9.8144961	445.12056645638637
1621.0	9.820519	445.1205504462363
1622.0	9.82654	445.1194419629481
1623.0	9.832565	445.12059773441865
1624.0	9.8385858	445.11941870881026
1625.0	9.8446086	445.12063198132705
1626.0	9.8506317	445.11944716793397
1627.0	9.8566587	445.12063944785956
1628.0	9.8626794	445.11944961383074
1629.0	9.8687024	445.1195012655406
1630.0	9.8747233	445.1205919525999
1631.0	9.8807462	445.1205322055285
1632.0	9.8867671	445.12059150021275
1633.0	9.89279	445.12063313668256
1634.0	9.8988129	445.1206250041467
1635.0	9.9048357	445.1206259675912
1636.0	9.9108587	445.12056019788105
1637.0	9.9168879	445.1205915976588
1638.0	9.922915	445.1206365999076
1639.0	9.92894	445.12055673467955
1640.0	9.9349629	445.1206143096602
1641.0	9.940988	445.1206494090966
1642.0	9.9470109	445.1206376356528
1643.0	9.9530337	445.1206345602
1644.0	9.9590545	445.11943688944416
1645.0	9.9650796	445.1205859394853
1646.0	9.9711004	445.1205634662308
1647.0	9.9771235	445.12059190871116
1648.0	9.9831464	445.1205813771214
1649.0	9.9891671	445.12061253504856
1650.0	9.9951879	445.120624523255
1651.0	10.001207	445.1194211232033
1652.0	10.00723	445.1194209005266
1653.0	10.013253	445.1205425274348
1654.0	10.019276	445.1205625718584
1655.0	10.025303	445.1194217673341
1656.0	10.031332	445.1205766561235
1657.0	10.037361	445.1206171010363
1658.0	10.043382	445.1205600128361
1659.0	10.049411	445.1205475095672
1660.0	10.055434	445.1194720687723
1661.0	10.061457	445.12061732421836
1662.0	10.06748	445.1194146935755
1663.0	10.073503	445.12055588674315
1664.0	10.079524	445.1205481789286
1665.0	10.085546	445.1206443051553
1666.0	10.091567	445.12054750627397
1667.0	10.097601	445.1194019261572
1668.0	10.103626	445.1206116114588
1669.0	10.109649	445.1205557324721
1670.0	10.115671	445.12061920390465
1671.0	10.121696	445.1206276290331
1672.0	10.127717	445.12061384899937
1673.0	10.13374	445.1206516220043
1674.0	10.139765	445.12062212337736
1675.0	10.145788	445.1205262800234
1676.0	10.151811	445.12051101098575
1677.0	10.157836	445.1205207079632
1678.0	10.163859	445.1205513687415
1679.0	10.169882	445.12056554607744
1680.0	10.175903	445.1205917489661
1681.0	10.181926	445.12054558379054
1682.0	10.187948	445.12060870203226
1683.0	10.193971	445.12061762298674
1684.0	10.199994	445.1205771742518
1685.0	10.206015	445.12063675654116
1686.0	10.212036	445.11941097839167
1687.0	10.218057	445.1205995671482
1688.0	10.224082	445.1194165890923
1689.0	10.230107	445.11942475315925
1690.0	10.236128	445.1206210779961
1691.0	10.242151	445.12062277032913
1692.0	10.248176	445.120567369046
1693.0	10.254199	445.12058601323184
1694.0	10.26022	445.120576153007
1695.0	10.266243	445.12055517483105
1696.0	10.272267	445.1206547610178
1697.0	10.27829	445.1206026140526
1698.0	10.284313	445.12052976115086
1699.0	10.290347	445.1205475086254
1700.0	10.296374	445.12062780138945
1701.0	10.302401	445.12061627192577
1702.0	10.308428	445.1206046279214
1703.0	10.314459	445.12054009525633
1704.0	10.320484	445.1205744818481
1705.0	10.326511	445.1205633438803
1706.0	10.332536	445.1205913955139
1707.0	10.338565	445.12058935578057
1708.0	10.344588	445.1206048429307
1709.0	10.350615	445.11940667558343
1710.0	10.356638	445.11941462209035
1711.0	10.362661	445.12064073828606
1712.0	10.368684	445.1205529133541
1713.0	10.374707	445.1205622445155
1714.0	10.380728	445.1206376518149
1715.0	10.386751	445.12053173271045
1716.0	10.392772	445.1205382499546
1717.0	10.398797	445.1205679295882
1718.0	10.404818	445.11940554348627
1719.0	10.410842	445.1206027338635
1720.0	10.416865	445.1205852053182
1721.0	10.422886	445.12055753526806
1722.0	10.428909	445.1205676013152
1723.0	10.43493	445.12062165190423
1724.0	10.440955	445.12057574452695
1725.0	10.446984	445.12063349628886
1726.0	10.453009	445.12057947819784
1727.0	10.459034	445.12062851102127
1728.0	10.465057	445.1205972575674
1729.0	10.471078	445.1205724486091
1730.0	10.477101	445.1205287211052
1731.0	10.483124	445.12062712477007
1732.0	10.489147	445.1205487959795
1733.0	10.49517	445.12060212421966
1734.0	10.501193	445.12061857411294
1735.0	10.507216	445.12059647159566
1736.0	10.513236	445.12049815738874
1737.0	10.519259	445.1206395500577
1738.0	10.52528	445.1206136121633
1739.0	10.531303	445.1206017319771
1740.0	10.537326	445.12060504750235
1741.0	10.543347	445.1206096116659
1742.0	10.549372	445.12059451611645
1743.0	10.555395	445.12060530446894
1744.0	10.561415	445.12060141011347
1745.0	10.567438	445.12062452387266
1746.0	10.573461	445.1206108832971
1747.0	10.579486	445.12059516869385
1748.0	10.585507	445.11947453888007
1749.0	10.591532	445.12050303568105
1750.0	10.597553	445.12052110822594
1751.0	10.603576	445.1205386378923
1752.0	10.609599	445.12052474360775
1753.0	10.615622	445.1205359692722
1754.0	10.621653	445.1205314782946
1755.0	10.62768	445.12063412562173
1756.0	10.633707	445.1205990063607
1757.0	10.639735	445.1204614714459
1758.0	10.645761	445.12055676680774
1759.0	10.651784	445.1206100008087
1760.0	10.657811	445.119441929341
1761.0	10.663839	445.1205965654588
1762.0	10.669857	445.11943051232043
1763.0	10.675882	445.1204878093129
1764.0	10.681909	445.1205220346891
1765.0	10.687939	445.1206055532052
1766.0	10.69396	445.1206480522514
1767.0	10.699984	445.12057919531105
1768.0	10.706009	445.119488364591
1769.0	10.712037	445.1205718498
1770.0	10.718062	445.1205921519896
1771.0	10.724091	445.120564325751
1772.0	10.730114	445.12063719469205
1773.0	10.736139	445.1205613513165
1774.0	10.742161	445.1205787193358
1775.0	10.748182	445.12049557045134
1776.0	10.754205	445.12054925828477
1777.0	10.760228	445.12059286434015
1778.0	10.766253	445.1206157833823
1779.0	10.772278	445.1206038329259
1780.0	10.778301	445.1205304387431
1781.0	10.784337	445.1205272937389
1782.0	10.790362	445.12058239691305
1783.0	10.796393	445.12046086469655
1784.0	10.802414	445.12051347715015
1785.0	10.808437	445.12053932746466
1786.0	10.814458	445.12057380821574
1787.0	10.820483	445.12052915822005
1788.0	10.826503	445.11940647077535
1789.0	10.832526	445.120541284139
1790.0	10.838547	445.1205336902589
1791.0	10.844572	445.12057919092325
1792.0	10.850593	445.12054342181466
1793.0	10.856616	445.12059709938717
1794.0	10.862641	445.1205844195384
1795.0	10.868662	445.12050109055195
1796.0	10.874687	445.1206139222828
1797.0	10.88071	445.12046213991954
1798.0	10.886735	445.120588734895
1799.0	10.892755	445.1205506242594
1800.0	10.89878	445.12055149565083
1801.0	10.904812	445.1206147085831
1802.0	10.910833	445.1206181644494
1803.0	10.91686	445.1206009593018
1804.0	10.922881	445.1206141260797
1805.0	10.928905	445.12061825252465
1806.0	10.934928	445.1205502395102
1807.0	10.940951	445.12061384167407
1808.0	10.946972	445.12054666602626
1809.0	10.953001	445.12057121091755
1810.0	10.95903	445.11942377274306
1811.0	10.96506	445.1205482123663
1812.0	10.971083	445.12055616989414
1813.0	10.977103	445.11945451878574
1814.0	10.983126	445.12055260952786
1815.0	10.989149	445.12057797308785
1816.0	10.99517	445.11941043412025
1817.0	11.001195	445.12062155464827
1818.0	11.007218	445.1205497478251
1819.0	11.013243	445.12050418083436
1820.0	11.019264	445.1205000329277
1821.0	11.025293	445.1194288881086
1822.0	11.031316	445.12058947377926
1823.0	11.037339	445.1205762791144
1824.0	11.04336	445.1205494942605
1825.0	11.049385	445.1206040696419
1826.0	11.055408	445.1205716255854
1827.0	11.061433	445.1205871125292
1828.0	11.067454	445.11947049617936
1829.0	11.073474	445.1205762030292
1830.0	11.079497	445.11940532687703
1831.0	11.085518	445.1205024046449
1832.0	11.091543	445.12058149799975
1833.0	11.097568	445.1205648632973
1834.0	11.103595	445.12050121506087
1835.0	11.10962	445.12063083389927
1836.0	11.115649	445.1205912201307
1837.0	11.121685	445.1205344645917
1838.0	11.12771	445.1205990837664
1839.0	11.133743	445.1205609308898
1840.0	11.139774	445.12062290749105
1841.0	11.145804	445.12055170092987
1842.0	11.151827	445.1205511109048
1843.0	11.157854	445.12053833431514
1844.0	11.163877	445.1206067981292
1845.0	11.169904	445.12064495542774
1846.0	11.175929	445.1205247199681
1847.0	11.181956	445.1205155881917
1848.0	11.187983	445.1205589015354
1849.0	11.194006	445.1205436436138
1850.0	11.200033	445.1205588111103
1851.0	11.20606	445.12058702280575
1852.0	11.212085	445.12063719245646
1853.0	11.218112	445.12056182806305
1854.0	11.224139	445.1205056371401
1855.0	11.23017	445.12052647198277
1856.0	11.2362	445.12054819009126
1857.0	11.242233	445.1205064692384
1858.0	11.24826	445.1205095474671
1859.0	11.254287	445.12060095118557
1860.0	11.260312	445.1205173666048
1861.0	11.266337	445.1204985079042
1862.0	11.272366	445.1205277299995
1863.0	11.278391	445.12051660768856
1864.0	11.284421	445.1206176654284
1865.0	11.290448	445.12056901463933
1866.0	11.296477	445.12058391326894
1867.0	11.3025	445.11939991563384
1868.0	11.308527	445.12052164171246
1869.0	11.314554	445.12060371046385
1870.0	11.320577	445.1206147946189
1871.0	11.326604	445.1205582054835
1872.0	11.332633	445.12048317167745
1873.0	11.338664	445.12048445862644
1874.0	11.344691	445.12055610591733
1875.0	11.350725	445.1205704326317
1876.0	11.35675	445.1205578176983
1877.0	11.362777	445.11941550140455
1878.0	11.368802	445.1206151849832
1879.0	11.374825	445.1206452575033
1880.0	11.380846	445.1195039122051
1881.0	11.386869	445.11941405352684
1882.0	11.392891	445.1206482506773
1883.0	11.398912	445.1205452509544
1884.0	11.404935	445.1205282914858
1885.0	11.410958	445.1205964843655
1886.0	11.416983	445.1205328921331
1887.0	11.42301	445.12057662813373
1888.0	11.429035	445.12050049761905
1889.0	11.435071	445.1205924429291
1890.0	11.4411	445.1205622447048
1891.0	11.447133	445.1205596979015
1892.0	11.45316	445.12059747333467
1893.0	11.459192	445.1194020922378
1894.0	11.465221	445.12060728659327
1895.0	11.47125	445.1205007315653
1896.0	11.477275	445.1205751407425
1897.0	11.483302	445.1205079933811
1898.0	11.489325	445.1205941156786
1899.0	11.495352	445.1206565856025
1900.0	11.501375	445.12054856335686
1901.0	11.5074	445.12051393910224
1902.0	11.513427	445.1205228176342
1903.0	11.519452	445.12053729870325
1904.0	11.525479	445.1205764110224
1905.0	11.531506	445.1205997459982
1906.0	11.537531	445.12051091416146
1907.0	11.543558	445.1205360260914
1908.0	11.549587	445.1194343595518
1909.0	11.555616	445.12062173875745
1910.0	11.561644	445.1194149181563
1911.0	11.567673	445.11941130533563
1912.0	11.573704	445.12057752357254
1913.0	11.579737	445.12065403326284
1914.0	11.585769	445.12059878891745
1915.0	11.5918	445.1206029035846
1916.0	11.597825	445.1206261379104
1917.0	11.603854	445.1206555799686
1918.0	11.609879	445.1206598373421
1919.0	11.615906	445.12064577866903
1920.0	11.621935	445.12058356111095
1921.0	11.627956	445.12047279840823
1922.0	11.633983	445.1206051754196
1923.0	11.640008	445.120582336159
1924.0	11.646033	445.1205799772894
1925.0	11.65206	445.12057887040487
1926.0	11.65809	445.1206080900493
1927.0	11.664119	445.12058353345094
1928.0	11.670148	445.11947041128366
1929.0	11.676171	445.12058512514926
1930.0	11.682192	445.120589652861
1931.0	11.688215	445.12052802540984
1932.0	11.694235	445.12061656900573
1933.0	11.70026	445.120539491374
1934.0	11.706281	445.1205451353521
1935.0	11.712304	445.1194002576684
1936.0	11.718327	445.120604175205
1937.0	11.724348	445.12054166452157
1938.0	11.730371	445.1205862291036
1939.0	11.736392	445.12058737588524
1940.0	11.742417	445.120563875373
1941.0	11.748446	445.120545026583
1942.0	11.754475	445.120576180455
1943.0	11.7605	445.12051666406444
1944.0	11.766523	445.12051368126123
1945.0	11.772546	445.1206128932893
1946.0	11.778567	445.1206007913073
1947.0	11.78459	445.1205113188758
1948.0	11.790615	445.12061922739576
1949.0	11.796638	445.120574744324
1950.0	11.80266	445.1206100240998
1951.0	11.808683	445.12054147673143
1952.0	11.814704	445.12061239154315
1953.0	11.820727	445.1206377101561
1954.0	11.826748	445.1194206862374
1955.0	11.832771	445.1206093703717
1956.0	11.838794	445.12051844663745
1957.0	11.844815	445.1205600823624
1958.0	11.85084	445.12058954425135
1959.0	11.856863	445.12051958783053
1960.0	11.862883	445.12059968174265
1961.0	11.868906	445.1205615156482
1962.0	11.874934	445.12055539669916
1963.0	11.880963	445.12061079254914
1964.0	11.886992	445.1205961956352
1965.0	11.893019	445.1206287997651
1966.0	11.899048	445.1205594995315
1967.0	11.905071	445.12048592752103
1968.0	11.911096	445.1205423658832
1969.0	11.917119	445.12063294934137
1970.0	11.92314	445.1205712222016
1971.0	11.929169	445.1206400866462
1972.0	11.935192	445.1205429045718
1973.0	11.941213	445.11941086673085
1974.0	11.947236	445.1205534868769
1975.0	11.953256	445.1206204918606
1976.0	11.959279	445.1205562631018
1977.0	11.965302	445.1206059738225
1978.0	11.971323	445.1205763863119
1979.0	11.977348	445.1205048322485
1980.0	11.983371	445.12056444443266
1981.0	11.989394	445.1205381280768
1982.0	11.995415	445.1206041013105
1983.0	12.001438	445.1205017903333
1984.0	12.007463	445.12055659167874
1985.0	12.013486	445.12061754971523
1986.0	12.019509	445.11940668785417
1987.0	12.025538	445.11942217812987
1988.0	12.031561	445.11941420990786
1989.0	12.037586	445.1205522318577
1990.0	12.043617	445.1206021552454
1991.0	12.049644	445.120644647525
1992.0	12.055671	445.12060550563893
1993.0	12.061692	445.1205414650512
1995.0	12.069013	445.12050355769094
1996.0	12.075369	445.1194065826746
1997.0	12.081392	445.1205983705522
1998.0	12.087415	445.12061504969677
1999.0	12.093436	445.1206197477821
2000.0	12.099457	445.1205882433048
2001.0	12.105479	445.12054678163867
2002.0	12.111503	445.11941128711
2003.0	12.117527	445.1205902414436
2004.0	12.123548	445.1205779699115
2005.0	12.129571	445.1204791884754
2007.0	12.137073000000001	445.1205342822094
2008.0	12.14343	445.1205824559543
2009.0	12.14945	445.1205034001743
2010.0	12.155473	445.1205919717439
2011.0	12.161496	445.12058025930025
2014.0	12.169638	445.12059467932795
2015.0	12.175992	445.1205939376791
[truncated: 5,522 more rows]
