# Supplementary material for: RawBeans: A Simple, Vendor-Independent, Raw-Data Quality-Control Tool
Source: J Proteome Res. 2021 Mar 4;20(4):2098–104. doi: 10.1021/acs.jproteome.0c00956 (PMC8041395; doi:10.1021/acs.jproteome.0c00956)
Supplement: Supplementary file 2 — pr0c00956_si_003.zip [file pr0c00956_si_003.zip › 100_samples_run1.0/resources/HF2_LC1_hela_010720_01-mass-deviation-matrix.tsv]

scan	retention	445.12003
2.0	0.010341902	445.1201978312763
4.0	0.023489816	445.120199286535
5.0	0.02983775	445.12020268559485
6.0	0.036183634	445.12020042935006
7.0	0.042531569	445.1202001735161
9.0	0.055223186	445.1199619967716
10.0	0.061569018	445.1196972752298
11.0	0.067914866	445.1196889329606
12.0	0.074269051	445.1194048123988
13.0	0.080612801	445.11972160818965
14.0	0.086962782	445.11986651194707
15.0	0.093314885	445.1197739698135
16.0	0.099666984	445.1198447401484
17.0	0.10601697	445.119794012767
18.0	0.1123649	445.1196334496106
19.0	0.1187149	445.11966173481926
20.0	0.12506908	445.1197375947121
21.0	0.13141493	445.1205820255446
22.0	0.1377608	445.1200032480997
23.0	0.14411493	445.120466407729
24.0	0.15046495	445.1204072799731
25.0	0.1568212	445.1206563479712
26.0	0.16316912	445.119972444172
27.0	0.16951708	445.11998709026096
28.0	0.175865	445.12009122618707
29.0	0.18222128	445.12001983985635
30.0	0.18856707	445.1200477001106
31.0	0.1949129	445.1199941989491
32.0	0.20125875	445.1200261979447
33.0	0.20760875	445.1199171909365
34.0	0.21396083	445.12009386687106
35.0	0.22031085	445.12000191016557
36.0	0.22666293	445.11980124773555
37.0	0.2330088	445.1198637679667
38.0	0.23938177	445.11991904525433
39.0	0.24573173	445.11976686628554
40.0	0.25207963	445.1199412079514
41.0	0.25842545	445.1200532198765
42.0	0.26477547	445.1196566763924
43.0	0.27112548	445.1195119393214
44.0	0.2774713	445.1195580909676
45.0	0.28381925	445.1197682013921
46.0	0.290163	445.11966983686455
47.0	0.29650884	445.1195805842899
48.0	0.3028568	445.11960993064605
49.0	0.30920675	445.1196503424563
50.0	0.31557142	445.11967473691567
51.0	0.32160267	445.119645269084
52.0	0.32763192	445.11958592470165
53.0	0.33365898	445.11961537362635
54.0	0.3396819	445.11969099223603
55.0	0.34570473	445.119537670455
56.0	0.35172355	445.1195318702559
57.0	0.35775068	445.1194809084283
58.0	0.36377143	445.1194784575413
59.0	0.36979858	445.1206502212744
60.0	0.37582362	445.11950949884556
61.0	0.38184237	445.1194719888777
62.0	0.38786515	445.11946610297673
63.0	0.39388397	445.1195137338682
64.0	0.39990487	445.1195535462068
65.0	0.4059278	445.11950123901977
66.0	0.41195058	445.1195524082
67.0	0.41797362	445.11948098818965
68.0	0.42399437	445.1195961325915
69.0	0.4300216	445.11943328572886
70.0	0.43604442	445.12049265525053
71.0	0.44206735	445.1206080030051
72.0	0.44809449	445.1205279319169
73.0	0.4541173	445.12038017002783
74.0	0.46014032	445.12055824890246
75.0	0.46616107	445.120505521207
76.0	0.47218203	445.12056794762293
77.0	0.47820498	445.1204826425739
78.0	0.48422777	445.12058744085095
79.0	0.49024868	445.1204374669835
80.0	0.49627153	445.12055169213494
81.0	0.50229235	445.12056795135476
82.0	0.50831945	445.120590899995
83.0	0.51434042	445.1203710679372
84.0	0.52036545	445.1205216520525
85.0	0.52638617	445.1205834206541
86.0	0.5324049	445.12053717436277
87.0	0.53842785	445.1204633800347
88.0	0.54444878	445.12061486977757
89.0	0.55046948	445.1194160095617
90.0	0.55649042	445.120629718528
91.0	0.56251543	445.12052351670474
92.0	0.56853415	445.11941044731947
93.0	0.57455282	445.1202508890825
94.0	0.58057163	445.12062229515453
95.0	0.58659047	445.12039465755225
96.0	0.59261545	445.1205079959354
97.0	0.59863412	445.12050016350287
98.0	0.60465503	445.1204775986985
99.0	0.6106759	445.1203856819204
100.0	0.61669679	445.1203505764748
101.0	0.62271537	445.12042076572794
102.0	0.62874043	445.1204624861169
103.0	0.6347634	445.120474447882
104.0	0.64078832	445.1204589015651
105.0	0.64681132	445.12045877241144
106.0	0.65283008	445.1204331716062
107.0	0.65885303	445.12036330837066
108.0	0.66487598	445.12030878384843
109.0	0.67090085	445.1203085890736
110.0	0.67692182	445.1202918217554
111.0	0.68294472	445.12034948798873
112.0	0.6889696	445.12035725247466
113.0	0.69499677	445.120221028025
114.0	0.70101977	445.1203509329629
115.0	0.70703853	445.1202954029293
116.0	0.7130635	445.1204978219286
117.0	0.71908632	445.12047387053286
118.0	0.72511137	445.1204857525213
119.0	0.73113439	445.12040606146473
120.0	0.73715718	445.12026875427364
121.0	0.74318225	445.1203862960669
122.0	0.74920522	445.12058763556126
123.0	0.7552302	445.12032525325503
124.0	0.76125717	445.1205769289815
125.0	0.76728015	445.1204846633649
126.0	0.77330105	445.12034346679786
127.0	0.77932607	445.12022624395615
128.0	0.78534467	445.1205526343157
129.0	0.79136555	445.12040436666683
130.0	0.79738652	445.12033156573807
131.0	0.80340723	445.1202726023868
132.0	0.8094322	445.120549781171
133.0	0.81545097	445.12035320508414
134.0	0.821474	445.12042968942
135.0	0.82749265	445.12045255226644
136.0	0.83351355	445.1202608674599
137.0	0.8395343	445.1204367326744
138.0	0.8455531	445.1202197491007
139.0	0.85157198	445.1201648763856
140.0	0.8575906	445.12015496128333
141.0	0.8636157	445.1202735349028
142.0	0.86963645	445.1202997836543
143.0	0.87566352	445.12028988572297
144.0	0.88169062	445.12038414361825
145.0	0.88771575	445.1202276343483
146.0	0.89373862	445.12035805892765
147.0	0.89975748	445.12034972114265
148.0	0.90578033	445.12037477371
149.0	0.91180737	445.1204996835029
150.0	0.91783038	445.120330001052
151.0	0.923849	445.12042535633793
152.0	0.92987198	445.12022891314075
153.0	0.9358907	445.1201517043425
154.0	0.94191372	445.12029809395756
155.0	0.94793233	445.1202169201882
156.0	0.95395117	445.1203874258564
157.0	0.95996993	445.12048891594605
158.0	0.9659908	445.12039668016433
159.0	0.97201572	445.12052576263744
160.0	0.9780366	445.1204120440564
161.0	0.98405753	445.1203690861142
162.0	0.99007622	445.12042297705415
163.0	0.99609903	445.12037375381874
164.0	1.0021179	445.1204365992651
165.0	1.0081366	445.12032383722834
166.0	1.0141574	445.1203394706918
167.0	1.0201866	445.1202170212515
168.0	1.0262179	445.12007437227555
169.0	1.0322409	445.12036253527793
170.0	1.0382658	445.120354297416
171.0	1.0442845	445.12003843651
172.0	1.0503096	445.12021529797516
173.0	1.0563283	445.120037705511
174.0	1.0623491	445.1204915879578
175.0	1.0683742	445.1204161802889
176.0	1.0743929	445.12035472289534
177.0	1.080418	445.1204225635925
178.0	1.0864368	445.1203295780204
179.0	1.0924575	445.1203099510173
180.0	1.0984784	445.12022013600057
181.0	1.1045035	445.1200225697901
182.0	1.1105221	445.1203813457979
183.0	1.1165451	445.1202075079535
184.0	1.122566	445.1203551502596
185.0	1.128591	445.12029279435114
186.0	1.1346138	445.12039643366495
187.0	1.1406326	445.1205417863751
188.0	1.1466556	445.1203466203436
189.0	1.1526764	445.1202286341978
190.0	1.1586992	445.12010228226893
191.0	1.1647243	445.12015747808977
192.0	1.1707473	445.1200843746364
193.0	1.1767661	445.12024199773697
194.0	1.1827867	445.120194203384
195.0	1.1888139	445.1202898361752
196.0	1.1948389	445.1203751897691
197.0	1.2008576	445.1202854432554
198.0	1.2068806	445.1201729491972
199.0	1.2129098	445.12026454273746
200.0	1.2189328	445.1201546443081
201.0	1.2249578	445.1201574672925
202.0	1.2309764	445.1203872081274
203.0	1.2370161	445.12038775209066
204.0	1.2430452	445.1204095656369
205.0	1.2490701	445.12025985168464
206.0	1.2550952	445.1203333009569
207.0	1.261118	445.1205034922758
208.0	1.267139	445.12005552001955
209.0	1.2731599	445.12036190728134
210.0	1.2791805	445.1203695753928
211.0	1.2852015	445.1200362720952
212.0	1.2912222	445.1203962047444
213.0	1.2972473	445.12014213844117
214.0	1.303266	445.1202758538339
215.0	1.3092849	445.12015875709136
216.0	1.3153056	445.1204229860041
217.0	1.3213285	445.120340754593
218.0	1.3273514	445.12044025072305
219.0	1.3333745	445.12032914508467
220.0	1.3393932	445.1202952838956
221.0	1.3454224	445.12045047955274
222.0	1.3514494	445.12043639624704
223.0	1.3574683	445.1203236467921
224.0	1.363489	445.12037360826855
225.0	1.3695077	445.1203895298951
226.0	1.3755286	445.12008690537584
227.0	1.3815474	445.1204367493747
228.0	1.3875702	445.12036200339236
229.0	1.3935891	445.12014220754554
230.0	1.39961	445.1201931222245
231.0	1.4056328	445.12038749371925
232.0	1.4116517	445.12042162895244
233.0	1.4176724	445.12041669375
234.0	1.4237037	445.1201700585878
235.0	1.4297307	445.12039072983873
236.0	1.4357536	445.12048922784345
237.0	1.4417787	445.1203097146409
238.0	1.4477975	445.12023929513236
239.0	1.4538266	445.12026852052475
240.0	1.4598517	445.1203690885311
241.0	1.4658703	445.120165906721
242.0	1.4718933	445.12031615622965
243.0	1.4779122	445.12041579200985
244.0	1.4839329	445.12030527775914
245.0	1.4899517	445.1203525044335
246.0	1.4959766	445.12020337033556
247.0	1.5020017	445.12017164570113
248.0	1.5080266	445.12017793542026
249.0	1.5140558	445.1202674176998
250.0	1.5200746	445.1199957538051
251.0	1.5260976	445.12005878733237
252.0	1.5321162	445.12025280865157
253.0	1.5381413	445.1203789742284
254.0	1.54416	445.1203418029819
255.0	1.5501789	445.12031290683575
256.0	1.5561975	445.1203420199403
257.0	1.5622205	445.12039383473495
258.0	1.5682454	445.1203142902983
259.0	1.5742662	445.1201443070481
260.0	1.5802893	445.1202475063202
261.0	1.586308	445.12021370134573
262.0	1.5923289	445.12030212374077
263.0	1.5983476	445.1201745645999
264.0	1.6043705	445.12035875020604
265.0	1.6103913	445.1199137017039
266.0	1.6164102	445.1202453962994
267.0	1.6224351	445.1202419718436
268.0	1.628456	445.1204224246519
269.0	1.6344768	445.1202360595188
270.0	1.6404956	445.1205763579295
271.0	1.6465205	445.12040676315553
272.0	1.6525393	445.1202940905992
273.0	1.6585622	445.1198852256061
274.0	1.664581	445.12045118809067
275.0	1.6706039	445.1199841936001
276.0	1.6766289	445.1201021063176
277.0	1.6826477	445.12018933035665
278.0	1.6886748	445.12020848193686
279.0	1.6946976	445.120199105563
280.0	1.7007165	445.120360168667
281.0	1.7067415	445.12018237885746
282.0	1.7127644	445.1203794476252
283.0	1.7187872	445.1204886623079
284.0	1.7248144	445.12018312902273
285.0	1.7308416	445.12013742679187
286.0	1.7368665	445.12017287028675
287.0	1.7428852	445.12015322379466
288.0	1.7489144	445.1198420169614
289.0	1.7549395	445.1202515552694
290.0	1.7609602	445.12045030215296
291.0	1.766979	445.12005509935545
292.0	1.7729978	445.12031284432436
293.0	1.7790186	445.12031729069116
294.0	1.7850437	445.1202207106215
295.0	1.7910644	445.12025607129453
296.0	1.7970853	445.1203670473924
297.0	1.8031061	445.1202094668783
298.0	1.8091269	445.1201092969868
299.0	1.8151478	445.1199882033144
300.0	1.8211666	445.12004454046087
301.0	1.8271874	445.120173455648
302.0	1.8332104	445.12008739475385
303.0	1.8392332	445.1201015599661
304.0	1.845252	445.1201863797102
305.0	1.8512708	445.1204839763999
306.0	1.8572916	445.1203519188954
307.0	1.8633166	445.1203400835796
308.0	1.8693354	445.1203065406292
309.0	1.8753541	445.12025056130443
310.0	1.8813728	445.1203036243462
311.0	1.8873979	445.1203678377129
312.0	1.8934229	445.1203620225828
313.0	1.8994417	445.1203090058837
314.0	1.9054645	445.12026776177896
315.0	1.9114854	445.1204016722908
316.0	1.9175042	445.12015634668995
317.0	1.923523	445.1202284471789
318.0	1.9295416	445.1200913553531
319.0	1.9355604	445.12026001351734
320.0	1.9415813	445.1202062075261
321.0	1.9476041	445.120061490498
322.0	1.9536229	445.12015829519424
323.0	1.9596459	445.12033075007025
324.0	1.9656647	445.1203033916022
325.0	1.9716897	445.1203062225232
326.0	1.9777125	445.1204573316497
327.0	1.9837355	445.120296007676
328.0	1.9897563	445.1202268413184
329.0	1.9957833	445.1202098165136
330.0	2.0018147	445.1201843538437
331.0	2.0078356	445.1200902531544
332.0	2.0138585	445.1202224241971
333.0	2.0198791	445.12027900918906
334.0	2.0259	445.12027930185064
335.0	2.0319208	445.12045491748705
336.0	2.0379418	445.1203529503773
337.0	2.0439605	445.1200051523999
338.0	2.0499813	445.1202559469287
339.0	2.0560084	445.1199467515312
341.0	2.0633334	445.12019481149287
342.0	2.0696813	445.12019473198063
343.0	2.0757042	445.1202416035182
344.0	2.0817272	445.1201703009698
345.0	2.0877606	445.120230791616
346.0	2.0937897	445.1202420159209
347.0	2.0998148	445.12010985207263
348.0	2.1058397	445.12012153181007
349.0	2.1118585	445.12013795615087
350.0	2.1178814	445.120242566272
351.0	2.1239022	445.1203315127932
352.0	2.129921	445.12000451497744
353.0	2.135946	445.1201821851536
354.0	2.1419689	445.12034049282477
355.0	2.1479898	445.1202480053563
356.0	2.1540148	445.1201096909231
357.0	2.1600335	445.12031759754325
358.0	2.1660565	445.12032242377484
359.0	2.1720752	445.1204034388427
360.0	2.1781003	445.1202423356853
361.0	2.1841231	445.12020380493857
362.0	2.190142	445.120135987127
363.0	2.1961627	445.1200925356651
364.0	2.2021836	445.1201728556151
367.0	2.2103252	445.1201896575665
368.0	2.216694	445.12002050791665
369.0	2.222721	445.12010890059184
370.0	2.2287461	445.1199859891
372.0	2.236071	445.11989656222704
373.0	2.2424253	445.11992770819313
374.0	2.2484504	445.11991578677083
375.0	2.2544691	445.12005843500344
376.0	2.2604919	445.12014999283986
377.0	2.2665128	445.12019353083
378.0	2.2725399	445.12001354139124
379.0	2.2785607	445.1200669758526
380.0	2.2845837	445.12036330846746
381.0	2.2906025	445.12029211320186
382.0	2.2966233	445.1201200132388
383.0	2.3026441	445.12014334489425
384.0	2.308669	445.12045859062783
385.0	2.3146983	445.1203710138414
386.0	2.3207191	445.12034158959204
387.0	2.3267441	445.12028631500755
388.0	2.3327733	445.120257671186
389.0	2.3388046	445.1204498595663
390.0	2.3448233	445.12017213664814
391.0	2.3508482	445.1202846564763
392.0	2.356867	445.1201362878783
393.0	2.3628858	445.1200464700093
394.0	2.3689066	445.1198902078692
395.0	2.3749254	445.11984336793483
396.0	2.3809504	445.1198831330913
397.0	2.3869713	445.1198226832967
398.0	2.3929963	445.11984005622577
399.0	2.3990212	445.11995988594725
400.0	2.4050483	445.1199941999661
401.0	2.4110734	445.1199801162299
402.0	2.4170962	445.1200867005754
403.0	2.4231192	445.12008989927165
404.0	2.4291442	445.1198247440779
405.0	2.4351712	445.12023153278716
406.0	2.4411922	445.12034715002767
407.0	2.447215	445.12033282351103
408.0	2.4532338	445.12016632188994
409.0	2.4592568	445.1202630669055
410.0	2.4652796	445.1200025230971
411.0	2.4712984	445.120395777749
412.0	2.4773192	445.12036968543214
413.0	2.4833401	445.1204126183734
414.0	2.4893651	445.1204538750959
415.0	2.4953838	445.1203277166283
416.0	2.5014089	445.12039329357054
417.0	2.5074277	445.1203174429476
418.0	2.5134484	445.1201583967791
419.0	2.5194672	445.12013469716527
420.0	2.5254881	445.12004183210047
421.0	2.5315069	445.12023967092335
422.0	2.5375276	445.12031424317416
423.0	2.5435526	445.1201393083256
424.0	2.5495714	445.12016872302365
425.0	2.5555943	445.12015921151783
426.0	2.5616151	445.12015244165116
427.0	2.5676402	445.1202835581758
428.0	2.5736588	445.1200979442772
429.0	2.579684	445.120241035462
430.0	2.5857089	445.12005785248596
431.0	2.5917318	445.1203353895697
432.0	2.5977569	445.11998834004015
433.0	2.6037776	445.1201998455266
434.0	2.6098027	445.12031616215734
435.0	2.6158298	445.1202126962306
436.0	2.6218674	445.1203274711432
437.0	2.6278945	445.1202744442172
438.0	2.6339131	445.1201346264819
439.0	2.6399319	445.12017430891365
440.0	2.6459528	445.1202362917584
441.0	2.6519777	445.12019966383554
442.0	2.6579986	445.12029069070644
443.0	2.6640193	445.1200885207847
444.0	2.6700424	445.1201236930622
445.0	2.6760693	445.12021296144314
446.0	2.6820923	445.12033516439516
447.0	2.6881131	445.12031477546276
448.0	2.6941362	445.1201850352934
449.0	2.700159	445.12027468705
450.0	2.706182	445.1201709081638
451.0	2.7122069	445.12025676995216
452.0	2.7182341	445.12021669927896
453.0	2.7242569	445.1202608810438
454.0	2.7302778	445.1201506769602
455.0	2.7362965	445.12020123160016
456.0	2.7423194	445.12009777282253
457.0	2.7483507	445.12030835836254
458.0	2.7543695	445.12029486922114
459.0	2.7603945	445.12028390294006
460.0	2.7664174	445.1203233616898
461.0	2.7724465	445.12029134772985
462.0	2.7784716	445.1201095211436
463.0	2.7844967	445.1201611412699
464.0	2.7905237	445.1199542619808
465.0	2.7965508	445.12016728672444
466.0	2.8025716	445.1201616049601
467.0	2.8085905	445.12008358819645
468.0	2.8146153	445.1202017102159
469.0	2.8206383	445.1202986431438
470.0	2.8266612	445.1202843533816
471.0	2.8326863	445.1202602125662
472.0	2.8387133	445.12025811330045
473.0	2.8447404	445.12024479853875
474.0	2.8507591	445.12024659738665
475.0	2.8567822	445.1201399148976
476.0	2.862807	445.1200435044491
477.0	2.86883	445.12008650097766
478.0	2.8748509	445.120126941254
479.0	2.8808717	445.1201043131177
480.0	2.8868904	445.1203891326581
481.0	2.8929154	445.1201584755842
482.0	2.8989343	445.1198008523192
483.0	2.904955	445.1198095559477
487.0	2.9146404	445.1197268283794
488.0	2.9210113	445.1205685259266
493.0	2.9328612	445.119418979668
494.0	2.9390801	445.11968637212243
496.0	2.9465092	445.11997212093235
497.0	2.952955	445.11964601642217
498.0	2.9592988	445.11979011743335
499.0	2.9656217	445.11985883681393
500.0	2.9719925	445.1198382633888
501.0	2.9783426	445.11990492526144
502.0	2.9846905	445.12021534287595
503.0	2.9910384	445.1201753596074
504.0	2.9973842	445.1200539287989
505.0	3.00373	445.12011606057393
506.0	3.0100884	445.12018911411684
507.0	3.0164321	445.1204641719754
508.0	3.022778	445.12032611678154
509.0	3.0291218	445.12024202824944
510.0	3.0354634	445.12027404238637
511.0	3.0418072	445.12040222741297
512.0	3.048153	445.1203842856765
513.0	3.0545051	445.1203216293878
514.0	3.0608572	445.12039674186207
515.0	3.067201	445.1200983729484
516.0	3.0735468	445.11998576773897
517.0	3.0798905	445.12003224250105
518.0	3.0862385	445.12009611238756
519.0	3.0925927	445.1200323295512
520.0	3.0989364	445.1199042659651
521.0	3.1052864	445.120102997323
522.0	3.1116322	445.120034782906
523.0	3.1179802	445.1200154323109
524.0	3.1243281	445.1202024241275
525.0	3.1306739	445.1203017128308
526.0	3.1370219	445.1204212387095
527.0	3.1433698	445.1203399492542
528.0	3.1497156	445.12031979227316
529.0	3.1560656	445.12021134230014
530.0	3.1624136	445.12028583179875
531.0	3.168774	445.12026786144605
532.0	3.1751177	445.1203781032118
533.0	3.1814677	445.1202785186932
534.0	3.1878136	445.1202840396069
535.0	3.1941656	445.12007436658644
536.0	3.2005136	445.12020519945196
537.0	3.2068636	445.12005532861826
538.0	3.2132219	445.1200660128924
539.0	3.2195615	445.12025574411166
540.0	3.2259157	445.12012098095016
541.0	3.2322615	445.12036263910977
542.0	3.2386074	445.1202755362907
543.0	3.2449553	445.1203730990512
544.0	3.251297	445.1204528796696
545.0	3.2576428	445.1202603574504
546.0	3.2639928	445.12037109185997
547.0	3.2703387	445.12033284441674
548.0	3.2766908	445.1201734839393
549.0	3.2830387	445.1203096007791
550.0	3.2893845	445.120164918785
551.0	3.2957324	445.1202163917155
552.0	3.3020824	445.12016306275154
553.0	3.3084283	445.12013162622407
554.0	3.3147803	445.12004982735425
555.0	3.3211283	445.12008403202
556.0	3.32747	445.12005010794013
557.0	3.3338179	445.1201542700838
558.0	3.3401658	445.12021077361976
559.0	3.3465158	445.12006885025085
560.0	3.3528637	445.12023171322943
561.0	3.3592179	445.12040309510763
562.0	3.3655596	445.12004712488215
563.0	3.3719158	445.1202373659749
564.0	3.3782533	445.1201992893645
565.0	3.3846054	445.12006250896235
566.0	3.3909471	445.12005224456544
567.0	3.397295	445.1200783128978
568.0	3.403643	445.12014260324173
569.0	3.409993	445.12002520259773
570.0	3.4163388	445.1202492466083
571.0	3.4226909	445.1203148451555
572.0	3.429043	445.1201191945106
573.0	3.4353888	445.12027745458676
574.0	3.4417367	445.12005605823396
575.0	3.4480805	445.12020527598884
576.0	3.4544263	445.1199143457204
577.0	3.4607742	445.12024726953
578.0	3.4671201	445.1198949415122
579.0	3.473466	445.1202323516558
580.0	3.479816	445.12022093243263
581.0	3.4861638	445.1201134355822
582.0	3.4925139	445.1203567353329
583.0	3.4988576	445.11982789805074
584.0	3.5052035	445.1199128752967
585.0	3.5115576	445.1202287069147
586.0	3.5179118	445.12011039095387
587.0	3.5242597	445.11994420993125
588.0	3.5306077	445.1200501544421
589.0	3.5369577	445.1203376222419
590.0	3.5433139	445.1201849327295
591.0	3.5496535	445.12016918411126
592.0	3.5559993	445.12024689288967
593.0	3.5623452	445.12027746251124
594.0	3.568691	445.1200735011951
595.0	3.5750368	445.11999991801184
596.0	3.5813806	445.1199846312724
597.0	3.5877306	445.1202691641911
598.0	3.5940806	445.1199980536768
599.0	3.6003974	445.12004119490945
600.0	3.6068014	445.12019914825885
601.0	3.6131452	445.1202246430207
602.0	3.6194952	445.1202122591056
603.0	3.6258431	445.1201127852782
604.0	3.6321911	445.12015908611266
605.0	3.6385411	445.1202410629406
606.0	3.644889	445.1203080132733
607.0	3.6512431	445.12011818698255
608.0	3.6575869	445.12016527736523
609.0	3.663937	445.12009773555127
610.0	3.6702807	445.1199783596908
611.0	3.6766349	445.1200617076681
613.0	3.6839473	445.12011032805145
614.0	3.6902911	445.1200759246727
615.0	3.6963161	445.1200388352345
616.0	3.702337	445.12015209600656
617.0	3.708362	445.1202383718019
618.0	3.7143808	445.1201890771953
619.0	3.7204016	445.12016592074644
620.0	3.7264246	445.12016325019965
621.0	3.7324516	445.1201478033578
622.0	3.7384725	445.12013245332577
623.0	3.7444933	445.11984561256776
624.0	3.750512	445.1201732846227
625.0	3.7565329	445.1201500795711
626.0	3.7625559	445.12012266753646
627.0	3.7685746	445.11995653568056
628.0	3.7745997	445.11992354837696
629.0	3.7806246	445.1199925774492
630.0	3.7866559	445.11999871206797
631.0	3.7926871	445.12015092127746
632.0	3.7987142	445.1200099702218
633.0	3.8047392	445.1199544248476
634.0	3.8107601	445.12008490044644
635.0	3.816785	445.11992106805474
636.0	3.8228039	445.1199835107634
637.0	3.8288246	445.12008962696325
638.0	3.8348455	445.1199499708345
639.0	3.8408684	445.1197907674249
640.0	3.8468871	445.11998359358836
641.0	3.8529079	445.11986627793215
642.0	3.858931	445.1199515607398
643.0	3.8649497	445.1198841752784
644.0	3.8709705	445.11977284890213
645.0	3.8769892	445.1197950027028
646.0	3.8830101	445.1196262274797
647.0	3.8890309	445.1198336497017
648.0	3.8950559	445.1200917278889
649.0	3.901081	445.1197662724009
650.0	3.9071059	445.1197757038421
651.0	3.9131373	445.12021418212964
652.0	3.9191622	445.1200823765883
653.0	3.9251893	445.12011237489594
654.0	3.9312102	445.12015854814297
655.0	3.9372309	445.1199195842964
656.0	3.9432518	445.1199962087685
657.0	3.9492769	445.119965155457
658.0	3.9552977	445.1199937020186
659.0	3.9613228	445.11990693226977
660.0	3.967356	445.12011264993413
661.0	3.973381	445.12020628261354
662.0	3.979406	445.1198636493993
663.0	3.9853747	445.1198912114262
664.0	3.9913957	445.1199870154022
665.0	3.9974144	445.1200217086993
666.0	4.0034394	445.1198854857194
667.0	4.0094623	445.1200076788501
668.0	4.0154852	445.11981211508737
669.0	4.0215082	445.1197663747106
670.0	4.0275291	445.1198903473132
671.0	4.0335519	445.1197192633186
672.0	4.0395728	445.11999419530355
673.0	4.0455915	445.1198015875493
674.0	4.0516124	445.11999466958207
675.0	4.0576373	445.1198302840973
676.0	4.0636561	445.1197207992581
677.0	4.069677	445.1198160739516
678.0	4.0756979	445.1196925026436
679.0	4.0817186	445.1197110751675
680.0	4.0877437	445.1197730429964
681.0	4.0937666	445.1196297190139
682.0	4.0997854	445.11976565751587
683.0	4.1058061	445.11984634379814
684.0	4.1118291	445.1198547494042
685.0	4.1178521	445.1197279186136
686.0	4.123879	445.11993673143445
687.0	4.1299083	445.11977442750947
688.0	4.1359312	445.11985749527895
689.0	4.1419542	445.1198305870912
690.0	4.1479854	445.1200307666956
691.0	4.1540041	445.11976849511603
692.0	4.160027	445.12005837335306
693.0	4.1660542	445.1199786452685
694.0	4.1720749	445.11985928749493
695.0	4.1780958	445.11981748085844
696.0	4.1841167	445.1198758505225
697.0	4.1901291	445.1195787246583
698.0	4.1961521	445.1198448122287
699.0	4.202175	445.1197989609722
700.0	4.2081938	445.11972742672145
701.0	4.2142209	445.1197832742257
702.0	4.2202458	445.1197480685721
703.0	4.226275	445.11979403241577
704.0	4.2322918	445.1196772535118
705.0	4.2383147	445.11984697968217
706.0	4.2443333	445.1197825741796
707.0	4.2503563	445.1199628211374
708.0	4.2563813	445.11962607480467
709.0	4.2624021	445.1199053692641
710.0	4.268423	445.1197008712375
711.0	4.27445	445.12003780308726
712.0	4.280398	445.1197906226201
713.0	4.2864189	445.11977060554705
714.0	4.2924375	445.11977730720605
715.0	4.2984563	445.119798957317
716.0	4.3044792	445.1197749726541
717.0	4.3105	445.11967431281954
718.0	4.3165209	445.11982419868974
719.0	4.3225397	445.11974131044536
720.0	4.3285646	445.1199193355325
721.0	4.3345877	445.11977260100394
722.0	4.3406125	445.119811765556
723.0	4.3466439	445.1196808915936
724.0	4.3526688	445.11982635799944
725.0	4.3586896	445.11969298144487
726.0	4.3647146	445.1197935642597
727.0	4.3707356	445.11956414675274
728.0	4.3767542	445.1198001724485
729.0	4.3827815	445.1197809211295
730.0	4.3888001	445.11987876737425
731.0	4.3948209	445.1196929666905
732.0	4.4008419	445.1197924156812
733.0	4.4068626	445.1198120100961
734.0	4.4128835	445.1197092766795
735.0	4.4189043	445.1197479457381
736.0	4.4249232	445.11968215855006
737.0	4.4309439	445.11975265701966
738.0	4.4369689	445.1196787983251
739.0	4.4429918	445.11981294354473
740.0	4.4490147	445.11978139950565
741.0	4.4550377	445.11985820516117
742.0	4.4610586	445.1197716362531
743.0	4.4670835	445.1198378091978
744.0	4.4731023	445.119677784204
745.0	4.4791231	445.11975354256487
746.0	4.485144	445.1197904390402
747.0	4.4911669	445.1197299304973
748.0	4.4971877	445.11982414024766
749.0	4.5032086	445.1198103990825
750.0	4.5092294	445.1196945758195
751.0	4.5152504	445.1197549224063
752.0	4.5212774	445.1195229327653
753.0	4.5272794	445.11960754186345
754.0	4.5333044	445.11985490277476
755.0	4.5393254	445.119640932475
756.0	4.5453565	445.1198807180524
757.0	4.5513795	445.1195925523928
758.0	4.5574065	445.1205910125082
759.0	4.5634295	445.1197419105428
760.0	4.5694503	445.1197034235749
761.0	4.5754753	445.1196182468426
762.0	4.5814941	445.11985916161615
763.0	4.5875171	445.11978349308987
764.0	4.5935378	445.1199393527012
765.0	4.5995649	445.11973532912185
766.0	4.6055943	445.1198652731166
767.0	4.6116128	445.11973459809496
768.0	4.6176316	445.1195875891932
769.0	4.6236524	445.11963792406294
770.0	4.6296754	445.1198781865053
771.0	4.6356962	445.119782116411
772.0	4.6417191	445.1197271182894
773.0	4.647742	445.1197359306745
774.0	4.6536588	445.11970651356927
775.0	4.6596817	445.11948673074244
776.0	4.6656983	445.119656957437
777.0	4.6717254	445.11972088492035
778.0	4.6777463	445.11976437463943
779.0	4.6836775	445.1195611400079
780.0	4.6897004	445.11968710818957
781.0	4.6957275	445.119796250921
782.0	4.7017506	445.1195474588474
783.0	4.7077776	445.1197022878835
784.0	4.7138004	445.1196343418156
785.0	4.7198234	445.11973064592945
786.0	4.7258464	445.1197287213776
787.0	4.7318692	445.1198551919187
788.0	4.7378943	445.1196834647421
789.0	4.7439172	445.1195560255564
790.0	4.7499173	445.1196172153751
791.0	4.7559465	445.1197691399308
792.0	4.7619692	445.119744929041
793.0	4.7679047	445.1198069519968
794.0	4.7739277	445.1196696264913
795.0	4.7799525	445.1198192278208
796.0	4.7859714	445.1198590845307
797.0	4.7919944	445.1197481493286
798.0	4.7980131	445.1197706965099
799.0	4.803936	445.11970560148734
800.0	4.8099568	445.119525378045
801.0	4.8159797	445.1196753331976
802.0	4.8219986	445.1197707282895
803.0	4.8280172	445.1197756704985
804.0	4.8340401	445.11978189994846
805.0	4.8400631	445.11969314058814
806.0	4.8460944	445.1198309304971
807.0	4.8521131	445.11960271178657
808.0	4.8581319	445.11974135140827
809.0	4.8641526	445.1197712638178
810.0	4.8699548	445.1197277573869
811.0	4.8759277	445.1197859630506
812.0	4.8819527	445.1197323454892
813.0	4.8879757	445.1197476084824
814.0	4.8939944	445.1198135093559
815.0	4.8999007	445.11977405893856
816.0	4.9059256	445.1195602012836
817.0	4.9119507	445.1197012393483
818.0	4.9179695	445.1198287817194
819.0	4.9237257	445.11976562376117
820.0	4.9297381	445.11960609150464
821.0	4.935759	445.1198180367204
822.0	4.9417799	445.1198354232287
823.0	4.9477841	445.11981446671064
824.0	4.9537006	445.11966813732505
825.0	4.959609	445.11970777492314
826.0	4.965632	445.1196383027037
827.0	4.9716591	445.1198094846216
828.0	4.9776819	445.1195938616723
829.0	4.983709	445.1197453822954
830.0	4.9897383	445.11970922554156
831.0	4.9957217	445.11967474277003
832.0	5.0017423	445.11966975287254
833.0	5.0077465	445.11956867613407
834.0	5.0137674	445.11965334590315
835.0	5.0197466	445.11962763816024
836.0	5.0257653	445.11965217033264
837.0	5.0317737	445.1195810825664
838.0	5.0377925	445.1195947069998
839.0	5.0438133	445.11973475235635
840.0	5.049834	445.1196272350447
841.0	5.0558466	445.11965385760215
842.0	5.0618654	445.1195702377693
843.0	5.0678903	445.1197963035747
844.0	5.0739154	445.1196482532852
845.0	5.0799425	445.11972050631
846.0	5.0859676	445.1196294133498
847.0	5.0919759	445.1196407177167
848.0	5.0979987	445.11960012203957
849.0	5.1039633	445.1195962817767
850.0	5.1099842	445.1197495659768
851.0	5.1159153	445.1196269294655
852.0	5.1218363	445.1196850158107
853.0	5.127705	445.11965368726936
854.0	5.1337051	445.11951888456474
855.0	5.1396864	445.11949072376956
856.0	5.1455885	445.11970168602227
857.0	5.1515404	445.11949798651875
858.0	5.15743	445.1206418420893
859.0	5.163453	445.11970546105823
860.0	5.1694758	445.11952838945007
861.0	5.1754968	445.1197069277427
862.0	5.1815008	445.1195035574449
863.0	5.1875218	445.1195879602741
864.0	5.1933529	445.1196627112858
865.0	5.1992404	445.1205521593129
866.0	5.2050675	445.1195994755434
867.0	5.210976	445.119728654675
868.0	5.2168758	445.1196201095024
869.0	5.2228988	445.11956347893306
870.0	5.2289217	445.1196241471321
871.0	5.2349446	445.1196036780775
872.0	5.2408447	445.1195409917891
873.0	5.2468698	445.11962591617237
874.0	5.2528926	445.11956366148513
875.0	5.2589177	445.1195372989325
876.0	5.2649405	445.1195738912128
877.0	5.2708614	445.12060113871456
878.0	5.2768905	445.1206468120296
879.0	5.2828405	445.1196633106691
880.0	5.2888573	445.1195246747551
881.0	5.2948135	445.12061650537714
882.0	5.3008343	445.1195623783965
883.0	5.3068635	445.1196982909629
884.0	5.3128907	445.1196723598866
885.0	5.3189197	445.119544034488
886.0	5.3249448	445.119593228047
887.0	5.3309614	445.11954333578024
888.0	5.3369866	445.11942842192235
889.0	5.3430093	445.1195822092714
890.0	5.3489552	445.1206540043023
891.0	5.3549823	445.119447275222
892.0	5.3609595	445.11962360475803
893.0	5.3668906	445.1195520541207
894.0	5.3729157	445.1196009286561
895.0	5.3789406	445.1194655229092
896.0	5.3849678	445.1195771122137
897.0	5.3909927	445.119520913915
898.0	5.3970178	445.120587587875
899.0	5.4029364	445.11942927624085
900.0	5.4089657	445.12064908153235
901.0	5.4149906	445.1195382965495
902.0	5.4209616	445.11944633711397
903.0	5.4269927	445.1195707108553
904.0	5.4330179	445.1195109496526
905.0	5.4390406	445.11951322285296
906.0	5.4450616	445.11952327242716
907.0	5.4510802	445.11952196627396
908.0	5.4569971	445.11943023292156
909.0	5.4629136	445.1195126645181
910.0	5.4689345	445.1206413341872
911.0	5.4749575	445.1194519978498
912.0	5.48092	445.1205019090459
913.0	5.486745	445.11948131525526
914.0	5.492624	445.11943310691595
915.0	5.4986429	445.12054413522895
916.0	5.5046304	445.1206100188704
917.0	5.5106553	445.11956360185485
918.0	5.5166804	445.1206123324561
919.0	5.5226679	445.1206080411845
920.0	5.528693	445.11948686600044
921.0	5.5347159	445.1194696022401
922.0	5.5407387	445.11946682768723
923.0	5.5467679	445.1194357199631
924.0	5.552793	445.1205095608252
925.0	5.5587929	445.12061576000707
926.0	5.564818	445.1194658069844
927.0	5.5708471	445.12064044530683
928.0	5.5768701	445.11949176216183
929.0	5.582893	445.1195719694486
930.0	5.5889159	445.11941233373426
931.0	5.5949409	445.1205911536421
932.0	5.600968	445.1205215663547
933.0	5.6069908999999996	445.1206321078608
934.0	5.6130158	445.11941170151283
935.0	5.6190451	445.11954898759313
936.0	5.6250701	445.1195578642555
937.0	5.6310763	445.11943027568833
938.0	5.6371055	445.11947118870944
939.0	5.6431368	445.1194094180603
940.0	5.6491597	445.1205386178792
941.0	5.6551867	445.11945468769267
942.0	5.6612119	445.1195089689721
943.0	5.6672347	445.1206308550849
944.0	5.6732577	445.1195243501323
945.0	5.6790139	445.12061158513933
946.0	5.6850389	445.1206531946363
947.0	5.691066	445.12065048062146
948.0	5.6970889	445.11943625016136
949.0	5.7031118	445.1194578693359
950.0	5.7091368	445.1205835693425
951.0	5.7150994	445.12062347968487
952.0	5.7211202	445.120488986621
953.0	5.7271451	445.1206473935108
954.0	5.7327013	445.1194112409579
955.0	5.7387264	445.1194034496899
956.0	5.7447494	445.11945767205117
957.0	5.7507722	445.1206115137627
958.0	5.7567952	445.1206390997263
959.0	5.7628182	445.12049243153365
960.0	5.7687974	445.12046617918514
961.0	5.7746661	445.11945391830324
962.0	5.7806868	445.1206091520825
963.0	5.7867119	445.1205869273439
964.0	5.7927307	445.1205680503109
965.0	5.7987514	445.1194670619792
966.0	5.8047723	445.1194377553995
967.0	5.8107974	445.1194539113658
968.0	5.8168266	445.12057842991334
969.0	5.8228515	445.1205991962342
970.0	5.8288348	445.1206551670674
971.0	5.8348682	445.12058417081124
972.0	5.8408975	445.12049810332707
973.0	5.8468703	445.12056285637533
974.0	5.8528995	445.1205831891793
975.0	5.8589058	445.1206035816033
976.0	5.8649287	445.1205991928795
977.0	5.8709558	445.1205596264408
978.0	5.8769786	445.1205633319525
979.0	5.8830037	445.1205230098646
980.0	5.8890266	445.12057224350724
981.0	5.8950557	445.1206099666721
982.0	5.9010808	445.1205389288715
983.0	5.9071078	445.1205541403057
984.0	5.9131308	445.11942606770253
985.0	5.9191536	445.1204512419813
986.0	5.9251787	445.1204268826755
987.0	5.9312058	445.1206322257983
988.0	5.9372309	445.1194130979739
989.0	5.943262	445.1194271720978
990.0	5.949287	445.12055995344383
991.0	5.9552371	445.1204543439675
992.0	5.961262	445.12065964908555
993.0	5.9672078	445.1205230281344
994.0	5.9732078	445.1205063056863
995.0	5.9792329	445.1205332912368
996.0	5.9851995	445.1204543320784
997.0	5.9912203	445.1205774101263
998.0	5.9972391	445.1195102861066
999.0	6.0032642	445.1194301418318
1000.0	6.009287	445.1206149906971
1001.0	6.0153099	445.1204942809793
1002.0	6.0213307	445.1194198164281
1003.0	6.0273496	445.12057162644373
1004.0	6.0333724	445.1205289572171
1006.0	6.0401954	445.11948235885774
1007.0	6.0468975	445.12018267300186
1009.0	6.0542141	445.12051447299405
1010.0	6.0605893	445.12053359366246
1011.0	6.0666142	445.12056232470064
1012.0	6.0726433	445.12059726170884
1013.0	6.0786685	445.12056600492804
1014.0	6.0846954	445.1206398036175
1015.0	6.0906788	445.12057846116494
1016.0	6.0967039	445.12061517692774
1017.0	6.1026371	445.12057868255414
1018.0	6.1086622	445.1205483150587
1019.0	6.1146872	445.12062943335854
1020.0	6.1207123	445.12050967402183
1021.0	6.1267351	445.12051087828206
1022.0	6.1327601	445.1204704864239
1023.0	6.1387372	445.12046239412297
1024.0	6.1447164	445.1203346087624
1025.0	6.1507018	445.12050714201916
1026.0	6.1567288	445.12044817459554
1027.0	6.1627456	445.120352039356
1028.0	6.1687019	445.1203787551414
1029.0	6.174706	445.120493850482
1030.0	6.1806455	445.1204176644826
1031.0	6.1865789	445.1206601337902
1032.0	6.1926081	445.1205036827275
1033.0	6.1985997	445.1206143322784
1034.0	6.2046227	445.1206066447093
1035.0	6.2106478	445.12055050750337
1036.0	6.2166769	445.12049859044754
1037.0	6.2226811	445.1204954637753
1038.0	6.2286664	445.12037637010695
1039.0	6.2346873	445.1204364012798
1040.0	6.240706	445.1205023571395
1041.0	6.2467289	445.1204591180243
1042.0	6.2527498	445.1204250472929
1043.0	6.2587728	445.1206112966029
1044.0	6.2647957	445.1202762551681
1045.0	6.2708207	445.12041944424226
1046.0	6.2767081	445.12064508143476
1047.0	6.2826415	445.1204774997117
1048.0	6.2886666	445.12064281440246
1049.0	6.2946873	445.1204868551205
1050.0	6.3007123	445.12057037630905
1051.0	6.3067311	445.12060925360527
1052.0	6.312752	445.1203495654089
1053.0	6.3187749	445.12040154393276
1054.0	6.3247978	445.1206334492218
1055.0	6.3307811	445.1205621271962
1056.0	6.3368041	445.1205066476612
1057.0	6.3428227	445.1205500507937
1058.0	6.3487978	445.1205838520277
1059.0	6.3548228	445.12033618485964
1060.0	6.360852	445.1205270890582
1061.0	6.3668812	445.12057055714416
1062.0	6.3729103	445.12056003277985
1063.0	6.3789354	445.12054357786485
1064.0	6.3849604	445.1204339900914
1065.0	6.3909894	445.1205843965411
1066.0	6.3970123	445.1205465682375
1067.0	6.4030313	445.12030796052125
1068.0	6.4089144	445.12056981133634
1069.0	6.4149396	445.12058652637285
1070.0	6.4209207	445.1205110016193
1071.0	6.4269458	445.12046085823295
1072.0	6.4329707	445.12056760159794
1073.0	6.4389645	445.1204504601551
1074.0	6.4449874	445.1205005730715
1075.0	6.4510103	445.1204833364864
1076.0	6.4570291	445.1203851637878
1077.0	6.4630542	445.1204329192725
1078.0	6.4690791	445.1205959945353
1079.0	6.4751042	445.1205804822563
1080.0	6.4811291	445.1203966717015
1081.0	6.4871541	445.12037791625715
1082.0	6.4931791	445.1205835947392
1083.0	6.4991937	445.1204622887511
1084.0	6.5052168	445.12062501708533
1085.0	6.5112395	445.1204908806507
1086.0	6.5172667	445.12052183480455
1087.0	6.5232875	445.12056406309875
1088.0	6.5292335	445.12053641706007
1089.0	6.5352542	445.1203913309829
1090.0	6.5412814	445.12049543887423
1091.0	6.5473042	445.12063887025994
1092.0	6.5533272	445.1205422927485
1093.0	6.55935	445.12062328616116
1094.0	6.5653772	445.1205711337532
1095.0	6.5714022	445.1205592384701
1096.0	6.577425	445.1203087377768
1097.0	6.5830313	445.11946625477185
1098.0	6.5890585	445.1206011070416
1099.0	6.5950855	445.12035443069533
1100.0	6.6010523	445.12037471892387
1101.0	6.6070772	445.1204998619239
1102.0	6.6131001	445.12052479117847
1103.0	6.6191209	445.12047978902046
1104.0	6.6251461	445.1205307834653
1105.0	6.6311646	445.120537705276
1106.0	6.6371772	445.1205349753358
1107.0	6.643198	445.1205100552424
1108.0	6.6492232	445.1206067806592
1109.0	6.6552438	445.1205998450006
1110.0	6.6612647	445.12047590239155
1111.0	6.6672855	445.1204723307036
1112.0	6.6733065	445.1205916641951
1113.0	6.6793293	445.1205604607046
1114.0	6.6853482	445.1205328442909
1115.0	6.691369	445.1204558862504
1116.0	6.697392	445.12061904760566
1117.0	6.703421	445.12056867673914
1118.0	6.7094481	445.12039700635984
1119.0	6.7154774	445.1204782243172
1120.0	6.7215044	445.1205231737515
1121.0	6.7275274	445.12044723387186
1122.0	6.7335586	445.12052620956587
1123.0	6.7395857	445.1204811353277
1124.0	6.7456127	445.1204145095627
1125.0	6.7516419	445.12041610890435
1126.0	6.757669	445.1202759541288
1127.0	6.763692	445.1205888249713
1128.0	6.7697148	445.12053632027107
1129.0	6.7757378	445.12037747946795
1130.0	6.7817628	445.12048082178666
1131.0	6.7877858	445.1204887629121
1132.0	6.7938106	445.1204946843323
1133.0	6.7998336	445.1204678001663
1134.0	6.8058587	445.1205075991014
1135.0	6.8118837	445.12054464496083
1136.0	6.8179107	445.12052178587885
1137.0	6.823938	445.1194090874213
1138.0	6.8299607	445.1205264811817
1139.0	6.8359858	445.1205051200186
1140.0	6.8420107	445.1204142597635
1141.0	6.8480336	445.1204383669945
1142.0	6.8540566	445.12047113021754
1143.0	6.8600732	445.1204415765072
1144.0	6.8660982	445.12028246354936
1145.0	6.8720921	445.1204011892802
1146.0	6.8781192	445.12041275491794
1147.0	6.8841275	445.12039246473256
1148.0	6.890142	445.1203863571063
1149.0	6.8961441	445.1203602236841
1150.0	6.9020755	445.120524785327
1151.0	6.9080941	445.1204468924291
1152.0	6.9140837	445.1204455446319
1153.0	6.9201067	445.12047352523444
1154.0	6.9261297	445.1204312443993
1155.0	6.9321547	445.1205517686712
1156.0	6.9381774	445.12035815675364
1157.0	6.9441963	445.1202493957498
1158.0	6.9502213	445.1204006604009
1159.0	6.95624	445.12052107006105
1160.0	6.9622609	445.12048888129993
1161.0	6.9682818	445.1205184765914
1162.0	6.9743108	445.1204384579395
1163.0	6.9803318	445.1203761011438
1164.0	6.9863504	445.12053549712834
1165.0	6.9923693	445.12052087894665
1166.0	6.99839	445.1204041894652
1167.0	7.0044088	445.1205104393165
1168.0	7.0104317	445.12051055145906
1169.0	7.0164506	445.1204488781125
1170.0	7.0224588	445.1205147854037
1171.0	7.0283756	445.1204198700161
1172.0	7.0342817	445.1204296484056
1173.0	7.040311	445.1205061930212
1174.0	7.04634	445.1206072449818
1175.0	7.0523609	445.1204562806469
1176.0	7.058388	445.1204278483333
1177.0	7.0644131	445.1204480082814
1178.0	7.0703546	445.1205480239955
1179.0	7.0763756	445.120649613256
1180.0	7.0823484	445.1204758957439
1181.0	7.0883693	445.12044276507106
1182.0	7.0943923	445.1205610370376
1183.0	7.1004109	445.1204523472056
1184.0	7.1064298	445.12038194232963
1185.0	7.1124528	445.1205254223411
1186.0	7.1184361	445.12039467217784
1187.0	7.1244361	445.120397536716
1188.0	7.1304631	445.1203736971213
1189.0	7.1364569	445.1204289000136
1190.0	7.142484	445.12041221854025
1191.0	7.1485131	445.12039907387526
1192.0	7.1545153	445.12036714328434
1193.0	7.1605402	445.1204448058038
1194.0	7.1665652	445.1205021894987
1195.0	7.1725902	445.12056679079916
1196.0	7.1786131	445.1205294899122
1197.0	7.1846383	445.120577641397
1198.0	7.1906632	445.1205314133485
1199.0	7.1966882	445.1204012130784
1200.0	7.202711	445.1203814307102
1201.0	7.2087341	445.12034185924995
1202.0	7.2147528	445.12035110288434
1203.0	7.2207757	445.1204011608727
1204.0	7.2268049	445.12037504434574
1205.0	7.2326466	445.1204330351569
1206.0	7.238459	445.1204668921266
1207.0	7.244484	445.12027213837325
1208.0	7.2503299	445.12056817697936
1209.0	7.2562404	445.12036867641535
1210.0	7.2622675	445.1204645981317
1211.0	7.2680633	445.1204604006555
1212.0	7.2740924	445.1204900572033
1213.0	7.2801153	445.1203850370132
1214.0	7.2861008	445.12043465360904
1215.0	7.2919487	445.120543404802
1216.0	7.2979737	445.1202877380511
1217.0	7.3038967	445.1205212619397
1218.0	7.3098175	445.1203752945599
1219.0	7.3155383	445.12058052778895
1220.0	7.3215634	445.12037589420794
1221.0	7.3275883	445.1204666151402
1222.0	7.3336133	445.1204522709282
1223.0	7.3396383	445.1195527263861
1224.0	7.345555	445.12052100496174
1225.0	7.35158	445.1206050390672
1226.0	7.3576051	445.12059947298826
1227.0	7.3636343	445.12045656999794
1228.0	7.3696613	445.1205288538618
1229.0	7.3756882	445.1203509000504
1230.0	7.3817175	445.1204256059727
1231.0	7.3877405	445.1203351442811
1232.0	7.393755	445.12040524094715
1233.0	7.3996863	445.1205426986538
1234.0	7.4057113	445.1203632811686
1235.0	7.4117301	445.1206122489753
1236.0	7.4177529	445.1205044958387
1237.0	7.4237654	445.1203611910986
1238.0	7.42973	445.1203784041053
1239.0	7.4356406	445.1204506947151
1240.0	7.4416029	445.120430374677
1241.0	7.4476196	445.1204143403054
1242.0	7.4536571	445.12037767221386
1243.0	7.4596864	445.1203940586265
1244.0	7.4657093	445.12038240339643
1245.0	7.47173	445.12036668141144
1246.0	7.477753	445.12041262718236
1247.0	7.4837552	445.1204480773821
1248.0	7.4897821	445.1203884844194
1249.0	7.4958009	445.12044524637287
1250.0	7.5018218	445.12045856457894
1251.0	7.5078406	445.12041126749943
1252.0	7.513851	445.1204084072439
1253.0	7.5198322	445.1203893354872
1254.0	7.5257177	445.1203902898342
1255.0	7.5317448	445.12036027576414
1256.0	7.5377676	445.12043952128323
1257.0	7.5437552	445.1203464156872
1258.0	7.5497843	445.12046222390916
1259.0	7.5558074	445.1202689131332
1260.0	7.5618344	445.12034587816146
1261.0	7.5678635	445.1205069449655
1262.0	7.5738905	445.1205344157566
1263.0	7.5799156	445.12041770952754
1264.0	7.5858677	445.12018690954636
1265.0	7.5918928	445.1204597636123
1266.0	7.5979178	445.1204803311209
1267.0	7.6038594	445.1204671189562
1268.0	7.6098843	445.12026846895577
1269.0	7.6159094	445.1202756637131
1270.0	7.6219386	445.12031775687444
1271.0	7.6279615	445.12052614505933
1272.0	7.6339885	445.12042315047745
1273.0	7.6400157	445.12048516226935
1274.0	7.6460386	445.1203969403143
1275.0	7.6520637	445.1204621901008
1276.0	7.6580864	445.12047608329806
1277.0	7.6641053	445.1203921053697
1278.0	7.6701282	445.12045839684646
1279.0	7.6761531	445.1202432582297
1280.0	7.6821803	445.12045325712137
1281.0	7.6882054	445.1204687692331
1282.0	7.6942345	445.1204306330168
1283.0	7.7002595	445.12044092578566
1284.0	7.7062844	445.12043074279575
1285.0	7.7123095	445.1203488607655
1286.0	7.7183074	445.12029860559613
1287.0	7.7243095	445.1203646416956
1288.0	7.7303387	445.1203941312993
1289.0	7.7363596	445.120366519265
1290.0	7.7423846	445.12037951369683
1291.0	7.7484075	445.12035815068356
1292.0	7.7544261	445.12037319493055
1293.0	7.760447	445.12038125277826
1294.0	7.7664721	445.1203426362967
1295.0	7.7724908	445.12031727716897
1296.0	7.7785158	445.12042113374105
1297.0	7.7845408	445.1204723743882
1298.0	7.7905659	445.1204703555639
1299.0	7.7965949	445.12041797466276
1300.0	7.8025658	445.1204518923153
1301.0	7.8085784	445.12033115392126
1302.0	7.8146075	445.1203056982951
1303.0	7.8205866	445.1203686457888
1304.0	7.8266075	445.1202988542684
1305.0	7.8325909	445.12047989591935
1306.0	7.8386159	445.12044658123136
1307.0	7.8446345	445.1205869502298
1308.0	7.8506596	445.1204939400451
1309.0	7.8566784	445.1201429292316
1310.0	7.8626993	445.1202566382501
1311.0	7.86872	445.12018382780036
1312.0	7.874745	445.1204439826135
1313.0	7.8807659	445.1204488076304
1314.0	7.886791	445.12061852383744
1315.0	7.8928137	445.12042733191527
1316.0	7.8988368	445.12045342396584
1317.0	7.9048597	445.120322785445
1318.0	7.9108825	445.12039232592656
1319.0	7.9169012	445.1204495466839
1320.0	7.9229264	445.1204146999853
1321.0	7.9289452	445.1203528877749
1322.0	7.934966	445.1203196567339
1323.0	7.9408867	445.1204212264331
1324.0	7.9469139	445.12026324285785
1325.0	7.9527721	445.12044149954244
1326.0	7.9586515	445.12045768385593
1327.0	7.9646763	445.1203363845785
1328.0	7.9705952	445.1204924672094
1329.0	7.976618	445.12033356431243
1330.0	7.9826411	445.12033822405573
1331.0	7.9886617	445.12044546883817
1332.0	7.9946847	445.12041984744457
1333.0	8.0007097	445.1204710376911
1334.0	8.0067369	445.1203514120997
1335.0	8.012768	445.1204246589015
1336.0	8.0187953	445.1202817117042
1337.0	8.0248222	445.1203269572846
1338.0	8.0308474	445.1203951237595
1339.0	8.0368743	445.12030318009903
1340.0	8.0428973	445.1202933693584
1341.0	8.0489182	445.1204463841703
1342.0	8.0549452	445.1203430338328
1343.0	8.0609723	445.1203307165772
1344.0	8.0669995	445.1204448277506
1345.0	8.0730224	445.1202298116811
1346.0	8.0790535	445.12046961628135
1347.0	8.0850806	445.1204616519627
1348.0	8.0911035	445.12039331410807
1349.0	8.0970661	445.12028734316385
1351.0	8.1045577	445.120351059735
1352.0	8.110912	445.1203688994139
1353.0	8.116941	445.12044786963963
1354.0	8.1229703	445.1204515759449
1355.0	8.128991	445.1202980144793
1356.0	8.1349995	445.12025891893194
1357.0	8.1410265	445.12044655190414
1358.0	8.1470641	445.1204122138834
1359.0	8.1530931	445.1201984853579
1360.0	8.1591183	445.1203739660989
1361.0	8.1651369	445.12019015688634
1362.0	8.1710662	445.12036996388963
1363.0	8.1770848	445.1203194447519
1364.0	8.1831098	445.12039731608616
1365.0	8.1891308	445.12041421088173
1366.0	8.1951391	445.1201367286733
1367.0	8.2011142	445.1203147057491
1368.0	8.2070142	445.1201898256679
1369.0	8.2127349	445.1202952553593
1370.0	8.2187599	445.1200757621565
1371.0	8.2245579	445.120425040072
1372.0	8.2305829	445.1201921652436
1373.0	8.2364474	445.12044917399015
1374.0	8.2424703	445.1202840011341
1375.0	8.2484913	445.1203175810037
1376.0	8.254514	445.1204826924689
1377.0	8.260533	445.1204858451435
1378.0	8.2665557	445.1201462550517
1379.0	8.2725246	445.1202073382889
1380.0	8.2785474	445.12020062850894
1381.0	8.2845766	445.1203726144263
1382.0	8.2906037	445.12031920093824
1383.0	8.2966268	445.1204184834087
1384.0	8.3026495	445.12028832999243
1385.0	8.3086683	445.1204124450961
1386.0	8.3146933	445.12030258911267
1387.0	8.3207163	445.12026575973323
1388.0	8.3267246	445.1201173995842
1389.0	8.3326433	445.1203963791026
1390.0	8.3385725	445.12024032031695
1391.0	8.3445017	445.12035905270426
1392.0	8.3505247	445.1203443567612
1393.0	8.3565454	445.12041354560176
1394.0	8.3625684	445.1203215106161
1395.0	8.3685892	445.12037132325446
1396.0	8.3746143	445.120327077077
1397.0	8.380635	445.12035829525183
1398.0	8.3866581	445.12020332634427
1399.0	8.3926809	445.1203332507332
1400.0	8.3987018	445.12030070824176
1401.0	8.4047225	445.1204707764355
1402.0	8.4107455	445.12039248829376
1403.0	8.4167663	445.12033235436706
1404.0	8.4227894	445.12030613181076
1405.0	8.4288142	445.12036702284246
1406.0	8.4348372	445.1203492861597
1407.0	8.4408601	445.1205904688293
1409.0	8.4481621	445.12042110152686
1410.0	8.4545186	445.12045439428164
1411.0	8.4605393	445.1203681350666
1412.0	8.4665623	445.1204110410013
1413.0	8.4725831	445.12030421221135
1414.0	8.4785228	445.12035284122555
1415.0	8.4845498	445.12036992494086
1416.0	8.4905747	445.1204711776304
1417.0	8.4965998	445.12032818529593
1418.0	8.502629	445.12044103247825
1419.0	8.5086539	445.12045761250766
1420.0	8.5146769	445.12030996402643
1421.0	8.5206977	445.12035647118006
1422.0	8.5267207	445.12041281625113
1423.0	8.5327456	445.1202566798996
1424.0	8.5387748	445.1203563475219
1425.0	8.5447769	445.1201873857569
1426.0	8.550804	445.1203431127455
1427.0	8.5568289	445.12022128780217
1428.0	8.562852	445.1203391966642
1429.0	8.5688769	445.1202831499164
1430.0	8.5748998	445.12048345226907
1431.0	8.5809248	445.12060772990094
1432.0	8.5869478	445.1202888958143
1433.0	8.5929165	445.120334463104
1434.0	8.5989457	445.1203776828147
1435.0	8.6049749	445.12028560325837
1436.0	8.6110062	445.12022675739433
1437.0	8.6169123	445.12059143303486
1438.0	8.6228646	445.12029251286737
1439.0	8.6288915	445.1204120960464
1440.0	8.6349187	445.1204310325564
1441.0	8.6409457	445.12035167340747
1442.0	8.6469749	445.1205905495805
1443.0	8.6529978	445.1204413233629
1444.0	8.6590291	445.12031309084864
1445.0	8.6650563	445.1203386846232
1446.0	8.6710834	445.1202197962486
1447.0	8.6771061	445.12039265170995
1448.0	8.6831292	445.1203255124519
1449.0	8.6891584	445.1202679963802
1450.0	8.6951812	445.1203142420075
1451.0	8.7012083	445.12029753319746
1452.0	8.7072311	445.1203849485646
1453.0	8.7132521	445.1202156566695
1454.0	8.7192749	445.1204626665992
1455.0	8.7252979	445.12057219620704
1456.0	8.7313208	445.1204081735322
1457.0	8.7373459	445.12042468089925
1458.0	8.7433728	445.12048124102427
1459.0	8.749398	445.11989184325154
1460.0	8.7553583	445.1202401949404
1461.0	8.7613856	445.12029220374967
1462.0	8.7674145	445.1201922742036
1463.0	8.7734458	445.12014194309364
1464.0	8.7794729	445.12028817556865
1465.0	8.785498	445.12031392294114
1466.0	8.791525	445.120348691813
1467.0	8.7975479	445.1203151223576
1468.0	8.8035731	445.1202775076832
1469.0	8.8096	445.12021113702167
1470.0	8.8156271	445.1202312929732
1471.0	8.8216563	445.1202543769438
1472.0	8.8276814	445.1201570440256
1474.0	8.8351625	445.1201888695467
1475.0	8.8415085	445.12038252515003
1476.0	8.8475334	445.120381455466
1477.0	8.8535626	445.1203860513352
1478.0	8.8595896	445.1203279706907
1479.0	8.8656104	445.1204318475262
1480.0	8.8716355	445.12047441389416
1481.0	8.8776584	445.1203202656541
1482.0	8.8836834	445.1202667983976
1483.0	8.8897022	445.1203356036544
1484.0	8.8957251	445.12039060553013
1485.0	8.9017459	445.1203626658956
1486.0	8.9075252	445.12015751079974
1487.0	8.9135459	445.12033259052225
1489.0	8.921048	445.1202499466655
1490.0	8.9274043	445.12043822152714
1491.0	8.9334272	445.12043628861915
1492.0	8.9394502	445.12032364183557
1493.0	8.9454794	445.1203532984631
1494.0	8.9515023	445.1202213105791
1495.0	8.9575335	445.12039493725774
1496.0	8.9635607	445.1205221589281
1497.0	8.9695877	445.1203659310997
1498.0	8.9756127	445.12027344636346
1499.0	8.9816461	445.12029183281066
1500.0	8.9876773	445.1203236151159
1501.0	8.9937023	445.12034939686527
1502.0	8.9997274	445.12050528662
1503.0	9.0057524	445.12025264557343
1504.0	9.0117753	445.1204994010864
1505.0	9.0178128	445.1203527589526
1506.0	9.0238502	445.12019660288433
1507.0	9.0298794	445.12031303856236
1508.0	9.0359086	445.1202758918296
1509.0	9.0419336	445.1204940230638
1511.0	9.0492315	445.12034216467225
1512.0	9.0555815	445.12057111134936
1513.0	9.0616045	445.12041996790015
1514.0	9.0676274	445.12031869026043
1515.0	9.0736481	445.120424679095
1516.0	9.0796732	445.12053034840295
1517.0	9.0856961	445.120422379298
1518.0	9.0917212	445.1203142910824
1519.0	9.0977399	445.1202883464574
1520.0	9.1037607	445.12046452951506
1521.0	9.1097545	445.1200901098145
1522.0	9.1157774	445.12040117470724
1523.0	9.1218024	445.1203942616435
1524.0	9.1278273	445.1203862844654
1525.0	9.1338504	445.12035488831987
1526.0	9.1398837	445.120447108521
1527.0	9.1459067	445.1205013732896
1528.0	9.1519358	445.1203183707341
1529.0	9.1579608	445.12028163282463
1530.0	9.1639879	445.1203027304908
1531.0	9.1700129	445.12029197927455
1533.0	9.1773316	445.12023023315936
1534.0	9.1836837	445.1205954498237
1535.0	9.1895505	445.1204972493183
1536.0	9.1955817	445.12022730009437
1537.0	9.2016066	445.12019695512464
1538.0	9.2076254	445.12041787349324
1539.0	9.2136483	445.1201964401514
1540.0	9.2196734	445.1204618218915
1541.0	9.2257005	445.12048183298185
1542.0	9.2317296	445.12041460743086
1543.0	9.2377546	445.12031029513753
1544.0	9.2437838	445.1203104175414
1545.0	9.2498066	445.12019186896805
1546.0	9.2558338	445.1202180789216
1547.0	9.2618568	445.1202319801219
1548.0	9.2678921	445.1202741991695
1549.0	9.2739152	445.12019756527405
1550.0	9.2799484	445.12032063082637
1551.0	9.2859735	445.12023642960145
1552.0	9.2920068	445.12042296457633
1553.0	9.2980359	445.12052512205247
1554.0	9.304063	445.12030801194214
1555.0	9.310086	445.120392583072
1556.0	9.3161109	445.12027086343073
1557.0	9.322138	445.120146175027
1558.0	9.3281652	445.1204323240852
1559.0	9.3341943	445.12047607810126
1560.0	9.3402236	445.12051838107845
1561.0	9.3462526	445.12035550291904
1562.0	9.3522798	445.1204148436271
1563.0	9.3583027	445.1203436140885
1564.0	9.3639048	445.12045166803006
1565.0	9.3699297	445.1204001547203
1566.0	9.3759589	445.1202448380926
1567.0	9.3819839	445.1203494793981
1568.0	9.3880153	445.1204193134376
1569.0	9.3940422	445.12042198234127
1570.0	9.4000715	445.1203210493214
1571.0	9.4060986	445.1203309297145
1572.0	9.4121257	445.1202048548803
1573.0	9.4181506	445.1202162594177
1574.0	9.4241756	445.12041006949033
1575.0	9.4302028	445.1203164658949
1576.0	9.4362298	445.1202723197614
1577.0	9.4422589	445.12034337488166
1578.0	9.448286	445.1204212846365
1579.0	9.454307	445.12047229233195
1580.0	9.4603298	445.12024005850134
1581.0	9.4663506	445.1204541867966
1582.0	9.4723715	445.12025983618526
1583.0	9.4783924	445.12045522987523
1584.0	9.4844152	445.120216809583
1585.0	9.4904361	445.12045836904156
1586.0	9.496459	445.1201183985416
1587.0	9.5024799	445.1201370138186
1588.0	9.5085028	445.1204969049525
1589.0	9.5145257	445.12051728745683
1591.0	9.5218506	445.12015950711617
1592.0	9.5281716	445.11986025312547
1593.0	9.5341966	445.1200791270565
1595.0	9.5415277	445.12013397757437
1596.0	9.5478675	445.1201562499476
1597.0	9.5538882	445.1201923682202
1598.0	9.5599154	445.11996095847746
1599.0	9.565907	445.12010440124396
1600.0	9.5719341	445.12005179984385
1601.0	9.5779571	445.1202614286852
1602.0	9.5839757	445.12037594246243
1603.0	9.5899987	445.1205203871948
1604.0	9.5960195	445.1203364504582
1605.0	9.6020445	445.1204883374715
1606.0	9.6080653	445.120324462592
1607.0	9.6140884	445.1202903544678
1608.0	9.6201111	445.12019812578393
1609.0	9.6261341	445.1203966167528
1610.0	9.632157	445.12025340224955
1611.0	9.6381779	445.1203860581736
1612.0	9.6442028	445.120261425327
1613.0	9.6502237	445.1203815661287
1614.0	9.6562445	445.12037014659154
1615.0	9.6622676	445.1203425826448
1616.0	9.6682882	445.1201420973229
1617.0	9.6743112	445.12012749588433
1618.0	9.680332	445.12028391341613
1619.0	9.6862904	445.120219105652
1620.0	9.6923133	445.12022015420996
1621.0	9.6983362	445.12034143865395
1622.0	9.7043572	445.1201937285872
1623.0	9.7103821	445.1203002602619
1624.0	9.7164093	445.12029322642314
1625.0	9.7224404	445.12037650118526
1626.0	9.7284634	445.1204610967522
1627.0	9.7344925	445.1204626514847
1628.0	9.7405133	445.12057470388675
1629.0	9.7465363	445.1204185109086
1630.0	9.7525614	445.1203983194914
1631.0	9.7585863	445.1202083633036
1632.0	9.7646114	445.1202383277897
1633.0	9.7706384	445.12024724348834
1634.0	9.7766593	445.1203636746059
1635.0	9.7826822	445.1204421603763
1636.0	9.788703	445.120387939716
1637.0	9.7947259	445.1202338383229
1638.0	9.8007467	445.1201666648345
1639.0	9.8067719	445.12024859535023
1640.0	9.8127947	445.12016788256284
1641.0	9.8188176	445.1201757786924
1642.0	9.8248385	445.1202778954472
1643.0	9.8308615	445.12020761624507
1644.0	9.8368822	445.12020080553094
1645.0	9.8429072	445.1202153042293
1646.0	9.8489301	445.12020548761154
1647.0	9.8549532	445.12046286094517
1648.0	9.8609759	445.1203200157461
1649.0	9.8669969	445.12048887043505
1650.0	9.8730156	445.12040360833964
1651.0	9.8790384	445.1203116165276
1652.0	9.8850593	445.1203569776223
1653.0	9.8910823	445.1202796260038
1654.0	9.8971032	445.1202995397514
1655.0	9.9031261	445.12040277967174
1656.0	9.9091468	445.12040306905686
1657.0	9.9151698	445.1203283864633
1658.0	9.9211907	445.12031853385025
1659.0	9.9272219	445.1205104387663
1660.0	9.9332449	445.1204668818773
1661.0	9.9392698	445.12027308016854
1662.0	9.9452991	445.12016060083334
1663.0	9.951324	445.1203869637688
1664.0	9.9573469	445.1205688337934
1665.0	9.9633678	445.1202197176666
1666.0	9.9693908	445.12022337861447
1667.0	9.9754136	445.1203136267684
1668.0	9.9814345	445.120317467461
1669.0	9.9874553	445.12028853883925
1670.0	9.9934782	445.120368022981
1671.0	9.9995011	445.1202584824643
1672.0	10.005522	445.12014130441867
1673.0	10.011543	445.12041512644794
1674.0	10.017564	445.12039408951125
1675.0	10.023589	445.1204054266416
1676.0	10.02961	445.1202980888262
1677.0	10.035635	445.1202622153797
1678.0	10.041655	445.12029038060723
1679.0	10.047678	445.1202847565788
1680.0	10.053699	445.1202586432262
1681.0	10.059722	445.1203211162769
1682.0	10.065745	445.1203904116256
1683.0	10.071766	445.12030576406397
1684.0	10.077789	445.1202650178334
1685.0	10.08381	445.1203416638381
1686.0	10.08983	445.1203889667557
1687.0	10.095851	445.1204004358018
1688.0	10.101878	445.1202760534107
1689.0	10.107908	445.12046229406417
1690.0	10.113943	445.12017419365304
1691.0	10.11997	445.12030155043294
1692.0	10.125993	445.1203943471341
1693.0	10.132016	445.1202249422386
1694.0	10.138037	445.12018127242993
1695.0	10.144064	445.1202660750143
1696.0	10.150085	445.12024188314325
1697.0	10.156116	445.12030527306234
1698.0	10.162135	445.1203245158376
1699.0	10.16816	445.1203280900467
1700.0	10.174183	445.12024921728795
1701.0	10.180201	445.1203993142871
1702.0	10.186226	445.1203797454452
1703.0	10.192247	445.1204865331067
1704.0	10.19827	445.120502834105
1705.0	10.204291	445.1202707631964
1706.0	10.210312	445.12038441210433
1707.0	10.216337	445.12042049481624
1708.0	10.222358	445.1203134478052
1709.0	10.228378	445.12041639356534
1710.0	10.234399	445.12056110465346
1711.0	10.240426	445.12032787401574
1712.0	10.246449	445.12040359649654
1713.0	10.252476	445.12035940867565
1714.0	10.258506	445.12030500062156
1715.0	10.264537	445.1203774373297
1716.0	10.270558	445.12031732172744
1717.0	10.276581	445.12015407172856
1718.0	10.282601	445.120472910335
1719.0	10.288624	445.1202255243646
1720.0	10.294651	445.12015839191446
1721.0	10.300672	445.1203442437676
1722.0	10.306695	445.1202861667894
1723.0	10.312716	445.12033998408214
1725.0	10.320045	445.1202609905198
1726.0	10.326399	445.1206115180693
1727.0	10.332422	445.12019379854814
1728.0	10.338449	445.12046545705545
1729.0	10.344472	445.12024110306726
1730.0	10.350493	445.1203725957915
1731.0	10.356518	445.12060870449267
1732.0	10.362539	445.1205059555162
1733.0	10.368566	445.1205108376443
1734.0	10.374589	445.12034897915646
1735.0	10.380622	445.12027226342786
1736.0	10.386645	445.1202018518719
1737.0	10.392672	445.1202929563185
1738.0	10.398697	445.12031063433875
1739.0	10.40472	445.1202374797936
1740.0	10.410743	445.1201849115625
1741.0	10.416764	445.1202472532415
1742.0	10.422795	445.1202511914601
1743.0	10.428824	445.1202706060599
1744.0	10.434854	445.120290933187
1745.0	10.440877	445.12020258943943
1746.0	10.4469	445.12025006213725
1747.0	10.452922	445.1202424625096
1748.0	10.458945	445.12025554292563
1749.0	10.464972	445.1202103023029
1750.0	10.471	445.1201679237635
1751.0	10.477029	445.1201260008709
1752.0	10.483052	445.12022031575856
1753.0	10.489079	445.12036158328226
1754.0	10.495102	445.12046238734695
1755.0	10.501122	445.1203101142314
1756.0	10.507145	445.1203027028325
1757.0	10.513166	445.1202855235554
1758.0	10.519189	445.12046908597125
1759.0	10.52521	445.12020923352554
1760.0	10.531233	445.1202065706354
1761.0	10.537256	445.1202795014752
1762.0	10.543281	445.1202709873935
1763.0	10.549304	445.12033949375694
1764.0	10.555325	445.1203186737976
1765.0	10.561352	445.1201751453997
1766.0	10.567372	445.1201421826228
1767.0	10.573393	445.1202245950769
1768.0	10.579416	445.1202836468076
1769.0	10.585437	445.1202571859612
1770.0	10.591458	445.1204560186804
1771.0	10.597483	445.120328287774
1772.0	10.603506	445.1204862751601
1773.0	10.609529	445.1205289374654
1774.0	10.615552	445.1205010862785
1775.0	10.621573	445.1203831852935
1776.0	10.627593	445.1203884505162
1777.0	10.633619	445.12031343355915
1778.0	10.639643	445.12031371907545
1779.0	10.645668	445.12031010101657
1780.0	10.651691	445.1202871452139
1781.0	10.657714	445.12021703355606
1782.0	10.663735	445.1203713435562
1783.0	10.669756	445.1202820754711
1784.0	10.675777	445.12041630404923
1785.0	10.6818	445.1200945149658
1786.0	10.687827	445.120518471497
1787.0	10.693848	445.12031635383704
1788.0	10.69987	445.1204350573554
1789.0	10.705893	445.12044191711385
1790.0	10.711916	445.1203545268425
1791.0	10.717935	445.1205554650837
1792.0	10.72396	445.1202162575733
1793.0	10.729989	445.12018827158266
1794.0	10.736012	445.12038300027547
1795.0	10.742037	445.1203318918697
1796.0	10.748064	445.12024029868627
1797.0	10.754087	445.12035304496186
1798.0	10.76011	445.1205506526666
1799.0	10.766133	445.1204298607997
1800.0	10.772158	445.1205161632437
1801.0	10.778183	445.1205241848238
1802.0	10.784206	445.12044430485
1803.0	10.790231	445.120422003522
1804.0	10.796252	445.1203660593045
1805.0	10.802277	445.1204225916348
1806.0	10.808298	445.12042699952815
1807.0	10.814323	445.12037170862794
1808.0	10.820346	445.1203073841811
1809.0	10.826369	445.1202407449215
1810.0	10.832394	445.12037221307884
1811.0	10.838417	445.1202577417377
1812.0	10.844444	445.1203579383452
1813.0	10.850464	445.1203861142806
1814.0	10.856487	445.1202723176474
1815.0	10.862512	445.1201897539914
1816.0	10.868535	445.12000292954855
1817.0	10.874558	445.12045794314804
1818.0	10.880579	445.12014782809325
1819.0	10.886598	445.120269363773
1820.0	10.892621	445.1202949816448
1821.0	10.898644	445.1202039394504
1822.0	10.904677	445.1202889512478
1823.0	10.910702	445.1203952858048
1824.0	10.916725	445.12017716524946
1825.0	10.922752	445.1204024466765
1826.0	10.928777	445.12027967440446
1827.0	10.934804	445.12030267024255
1828.0	10.940829	445.12042636664637
1829.0	10.946852	445.1204666961847
1830.0	10.952871	445.12031292198833
1831.0	10.958894	445.1204464869261
1832.0	10.964919	445.12035099441556
1833.0	10.970942	445.12028105345723
1834.0	10.976965	445.12048997263076
1835.0	10.982985	445.12040191628313
1836.0	10.989006	445.120475906587
1837.0	10.995025	445.12036389735283
1838.0	11.001044	445.1203826122731
1839.0	11.007073	445.12030169422763
1840.0	11.0131	445.1203752863524
1841.0	11.019121	445.12042617028345
1842.0	11.02514	445.1204118521421
1843.0	11.031165	445.1202924783378
1844.0	11.03719	445.1200164773661
1845.0	11.042925	445.1201393090355
1846.0	11.04895	445.1202964646871
1847.0	11.054971	445.1199345080375
1848.0	11.060992	445.1200889873834
1849.0	11.067017	445.1201984484828
1850.0	11.073048	445.120336686264
1851.0	11.079075	445.1202756238792
1852.0	11.085098	445.12029996170867
1853.0	11.091119	445.1202723294717
1854.0	11.09714	445.12024156563257
1855.0	11.103161	445.12028753649753
1856.0	11.109185	445.1203698551957
1857.0	11.115215	445.1202630961603
1858.0	11.121244	445.12027255145233
1859.0	11.127273	445.12016326633324
1860.0	11.1333	445.1202739302412
1861.0	11.139327	445.12016325669276
1862.0	11.145356	445.1201723894836
1863.0	11.151388	445.1201780994067
1864.0	11.157423	445.1198951032278
1865.0	11.163452	445.120226975079
1866.0	11.169475	445.1203364063779
1867.0	11.175502	445.120201182996
1868.0	11.181527	445.12037857011273
1869.0	11.187554	445.1203715708999
1870.0	11.193581	445.12029899327877
1871.0	11.199608	445.12035287566846
1872.0	11.205631	445.1202723170748
1873.0	11.211654	445.12029003396003
1874.0	11.217677	445.12030057084485
1875.0	11.223706	445.12032188670065
1876.0	11.229734	445.1201978296777
1877.0	11.235765	445.1201247522696
1878.0	11.241792	445.12032016752073
1879.0	11.247819	445.1203625402506
1880.0	11.253846	445.12020263829356
1881.0	11.259869	445.1202694448504
1882.0	11.265894	445.1202783012332
1883.0	11.271919	445.12042774688575
1884.0	11.277942	445.1202946723644
1885.0	11.283963	445.1202427876641
1886.0	11.289986	445.12020613616335
1887.0	11.296011	445.12036957349073
1888.0	11.302054	445.12030724906987
1889.0	11.308082	445.120153510362
1890.0	11.314104	445.12021553307744
1891.0	11.320129	445.12019378535103
1893.0	11.327442	445.12034737943964
1894.0	11.333796	445.120346860915
1895.0	11.339823	445.12029190578534
1896.0	11.345848	445.1203075600424
1897.0	11.351873	445.12027276335823
1898.0	11.357894	445.12036452711584
1899.0	11.363915	445.1204377750923
1900.0	11.36994	445.1203323385269
1901.0	11.375965	445.120359674179
1902.0	11.381988	445.1202367551925
1903.0	11.388015	445.1202663689131
1904.0	11.394048	445.12035648031525
1905.0	11.40008	445.1202962151944
1907.0	11.407396	445.12011347351296
1908.0	11.413742	445.1201745829977
1911.0	11.421884	445.120000915274
1912.0	11.428273	445.12005092407855
1913.0	11.434298	445.12010477807473
1914.0	11.44033	445.1200869768285
1915.0	11.446353	445.1200680596873
1916.0	11.452376	445.1199873164351
1917.0	11.458402	445.1199480656952
1918.0	11.464425	445.1199477008533
1919.0	11.470453	445.12003141948975
1920.0	11.476478	445.1200079278992
1923.0	11.484669	445.12002700285683
1927.0	11.49434	445.1200484177945
1928.0	11.500696	445.1200564849092
1929.0	11.506723	445.11997716589616
1930.0	11.512746	445.1200033217691
1931.0	11.518769	445.11984202259356
1932.0	11.524792	445.119962811498
1934.0	11.532144	445.1199550173598
1935.0	11.538517	445.11996779090646
1937.0	11.545861	445.1198432935088
1938.0	11.552217	445.1198406914633
1939.0	11.558242	445.1198733735866
1943.0	11.567424	445.1201139054472
1944.0	11.573751	445.11990811429195
1948.0	11.582707	445.1201056689776
1958.0	11.600584	445.12041919600205
1966.0	11.615457	445.1200975542173
1967.0	11.621663	445.1202479480419
1975.0	11.636336	445.11953470860925
1983.0	11.651024	445.11959849272404
1984.0	11.657157	445.11969480845875
1990.0	11.668961	445.12049154027983
1997.0	11.682309	445.12056539271714
1998.0	11.688486	445.1204301901137
2002.0	11.69738	445.1206439352334
2009.0	11.710721	445.1205144150187
2020.0	11.729884	445.11962215497556
2023.0	11.737219	445.12028255417295
2034.0	11.756305	445.1194573622912
2045.0	11.775384	445.11942936934986
2056.0	11.79449	445.1204121113947
2067.0	11.813613	445.1194335157795
2078.0	11.832728	445.1195598288198
2089.0	11.851813	445.1204018838759
2100.0	11.87093	445.1194692303138
2111.0	11.890067	445.11978817388126
2113.0	11.895838	445.1195523259162
2124.0	11.914936	445.1195028742334
2135.0	11.933459	445.1195340439124
2146.0	11.952538	445.1195776998223
2157.0	11.970878	445.1202096036356
2165.0	11.985478	445.11963722536547
2176.0	12.004574	445.1199750022954
2184.0	12.018582	445.1202096510433
2193.0	12.034426	445.1196538777257
2204.0	12.053536	445.11940092568216
2215.0	12.07259	445.1197330150752
2226.0	12.091418	445.1197757310442
2237.0	12.110507	445.11985883540615
2248.0	12.129191	445.1197862147253
2259.0	12.148186	445.1198778802121
2270.0	12.167211	445.1198412493328
2278.0	12.181499	445.11990010482174
2284.0	12.192755	445.1195112591292
2295.0	12.211834	445.1198299227496
2297.0	12.217532	445.11973146189257
2308.0	12.236541	445.12005916283414
2312.0	12.24518	445.1198354981653
2319.0	12.258266	445.1197515998852
2325.0	12.269901	445.11992882556467
2332.0	12.282999	445.11967854809774
2341.0	12.299109	445.11989980062714
2352.0	12.318272	445.119570294393
2359.0	12.331059	445.1197555299022
2370.0	12.350155	445.1198177696193
2381.0	12.369218	445.1197800870629
2384.0	12.376387	445.1204454969807
2395.0	12.395482	445.1203180553879
2397.0	12.40118	445.11980916220125
2408.0	12.420164	445.1197411843651
2419.0	12.438239	445.1201007772025
2430.0	12.456526	445.11998725691285
2440.0	12.473583	445.12015805883067
2447.0	12.486712	445.11992292129935
2448.0	12.492826	445.1197787925801
2452.0	12.501451	445.1198817495458
2456.0	12.510116	445.12032305893456
2467.0	12.529235	445.12001314666384
2469.0	12.534918	445.11976759131034
2480.0	12.554035	445.11967879890767
2491.0	12.573108	445.11962115765385
2502.0	12.592174	445.11995054535123
2513.0	12.610906	445.1198593162241
2524.0	12.629972	445.1198774849032
2535.0	12.649085	445.12004219952763
2543.0	12.662958	445.1199712320986
2544.0	12.669079	445.11951461096425
2555.0	12.688197	445.1200002224005
2566.0	12.70612	445.1197953764201
2568.0	12.711795	445.1202701719162
2579.0	12.730264	445.1199575858721
2590.0	12.748797	445.11983885310383
2601.0	12.766802	445.1200834719739
2610.0	12.782864	445.11976339914884
2621.0	12.801945	445.12027148048594
2632.0	12.82067	445.1199884163066
2643.0	12.839727	445.12020166585984
2653.0	12.856935	445.1202583009203
2664.0	12.874814	445.1201562448003
2675.0	12.893318	445.1196934367291
2682.0	12.906445	445.120492245947
2689.0	12.919395	445.11984899582495
2690.0	12.925512	445.1195548938133
2701.0	12.944577	445.1199057215435
2712.0	12.963641	445.119733450909
2715.0	12.970798	445.11995484997726
2726.0	12.989823	445.12029511822226
2729.0	12.996987	445.1200480744967
2740.0	13.016052	445.12005048511713
2751.0	13.03345	445.12018625695987
[truncated: 4,270 more rows]
