# Supplementary material for: RawBeans: A Simple, Vendor-Independent, Raw-Data Quality-Control Tool
Source: J Proteome Res. 2021 Mar 4;20(4):2098–104. doi: 10.1021/acs.jproteome.0c00956 (PMC8041395; doi:10.1021/acs.jproteome.0c00956)
Supplement: Supplementary file 2 — pr0c00956_si_003.zip [file pr0c00956_si_003.zip › 100_samples_run1.0/resources/HF2_LC1_hela_020220_30B_01-mass-deviation-matrix.tsv]

scan	retention	445.12003
1.0	0.0028620153	445.1204349192804
2.0	0.010295235	445.12038527377086
3.0	0.016628582	445.1203970251498
4.0	0.023270248	445.12038683716594
5.0	0.029609834	445.1203877652918
6.0	0.035947334	445.12038407533436
7.0	0.042282751	445.1203923736291
8.0	0.048618184	445.1204246884741
9.0	0.054953598	445.1203974001095
10.0	0.061286949	445.12039434830933
11.0	0.067622418	445.12038823992435
12.0	0.073955781	445.1203935221907
13.0	0.080287018	445.12039677700517
14.0	0.086622384	445.12039047619055
15.0	0.092959884	445.12039389852913
16.0	0.099295317	445.12039642259106
17.0	0.10563073	445.12039163597973
18.0	0.11196408	445.1203968666902
19.0	0.1182995	445.1203972878879
20.0	0.124637	445.1203939562581
21.0	0.13097663	445.1203959688324
22.0	0.13731625	445.12039685366113
23.0	0.14366832	445.12039641665046
24.0	0.15000578	445.12039349526896
25.0	0.15634118	445.1203999999171
26.0	0.16267453	445.12040007580777
27.0	0.1690162	445.12039567377144
28.0	0.17534955	445.1204010933998
29.0	0.18168705	445.1203909615475
30.0	0.18802038	445.12039542789876
31.0	0.19435378	445.12040027820154
32.0	0.20068712	445.12039948309484
33.0	0.20702463	445.12040059279025
34.0	0.21336212	445.1204029878821
35.0	0.21969543	445.12041890337565
36.0	0.22603293	445.1203987804239
37.0	0.23236836	445.12040705006734
38.0	0.23870793	445.12040277777726
39.0	0.24504755	445.1204009398425
40.0	0.25138503	445.1203982603065
41.0	0.25772053	445.12040501477816
42.0	0.26405802	445.1203991516784
43.0	0.27039343	445.12039561560476
44.0	0.27672673	445.1203977350428
45.0	0.28306215	445.1204054951581
46.0	0.28939757	445.1203952997893
47.0	0.29573092	445.1203964882836
48.0	0.30206633	445.1203910648115
49.0	0.30840175	445.1204034956958
50.0	0.3147372	445.1204014595002
51.0	0.32107682	445.12040143594845
52.0	0.32741225	445.12039699792746
53.0	0.33374767	445.1204028825716
54.0	0.34008512	445.12040529497233
55.0	0.34642472	445.12039095975393
56.0	0.35276637	445.1203965957029
57.0	0.359106	445.1204004466066
58.0	0.36545182	445.1204024057271
59.0	0.37178306	445.12039913256217
60.0	0.37812265	445.1203972802127
61.0	0.38445812	445.1204131265696
62.0	0.3907998	445.120403538981
63.0	0.39661645	445.11943233177834
64.0	0.40317488	445.12043634585626
67.0	0.41121648	445.12048284583017
68.0	0.41750187	445.1204639963827
69.0	0.42383742	445.1203856711144
73.0	0.4330311	445.1202842327997
74.0	0.4393791	445.12020983633647
79.0	0.45013742	445.1202348806062
80.0	0.4565437	445.1200401275507
84.0	0.46674997	445.1200481298647
85.0	0.47328528	445.12015614278914
87.0	0.4806665	445.1201759105614
88.0	0.48701033	445.12019725340247
89.0	0.4930354	445.12021077047694
90.0	0.4990583	445.12045028112055
91.0	0.50508537	445.1204448072776
93.0	0.51243735	445.12040460000424
94.0	0.51878323	445.1205208585036
95.0	0.52480823	445.1194006175443
96.0	0.5308291	445.120581749966
97.0	0.53685834	445.11949001287513
98.0	0.54287917	445.11941467150234
99.0	0.548902	445.12059288829283
100.0	0.55492905	445.1194681493467
101.0	0.56094782	445.1206187531393
102.0	0.56696875	445.1196882610912
103.0	0.5729896	445.11966070908323
104.0	0.5790105	445.11964481410155
105.0	0.5850313	445.11962820044425
106.0	0.59105838	445.1196976175999
107.0	0.59707713	445.11948524725307
108.0	0.60309576	445.1194723096813
109.0	0.60911462	445.11953771042613
110.0	0.61513343	445.11947150177735
111.0	0.62115632	445.1195263598877
112.0	0.62717508	445.1195530934987
113.0	0.63319593	445.1195316062118
114.0	0.6392168	445.1194563287394
115.0	0.64523538	445.1195653694676
116.0	0.65125625	445.1195417156034
117.0	0.65727715	445.1194870623283
118.0	0.66329595	445.1195114390612
119.0	0.66931684	445.1195236495261
120.0	0.67533763	445.1195120442416
121.0	0.68136058	445.11940014760575
122.0	0.68738347	445.120534493309
123.0	0.6934021	445.11942955564564
124.0	0.69942298	445.1205755208362
125.0	0.70544388	445.12056947373355
126.0	0.7114667	445.12060789228525
127.0	0.717496	445.1206583698849
128.0	0.7235167	445.12057401857203
129.0	0.7295398	445.11940687403813
130.0	0.73556255	445.12065023837715
131.0	0.74158338	445.12064105105594
132.0	0.74760632	445.1194613190136
133.0	0.75362517	445.1194499381758
134.0	0.75964385	445.12048211309514
135.0	0.76566693	445.1204162263833
136.0	0.77168776	445.1204712057103
137.0	0.77770637	445.1204883963021
138.0	0.78373773	445.12045064903225
139.0	0.78976053	445.1204315984206
140.0	0.79578143	445.12048213097955
141.0	0.80180223	445.12053518633957
142.0	0.80782108	445.1205620526087
143.0	0.8138439	445.1204838344509
144.0	0.81986278	445.120483970582
145.0	0.82588152	445.12052852980787
146.0	0.8319023	445.1205073212137
147.0	0.83792308	445.1204970163399
148.0	0.84394393	445.1204204969969
149.0	0.84996278	445.12038095638144
150.0	0.85598563	445.1203247620191
151.0	0.8620045	445.12047266632914
152.0	0.86802525	445.12052481298906
153.0	0.87404823	445.1203879225654
154.0	0.88006893	445.1204329384101
155.0	0.88608983	445.12047026992207
156.0	0.892117	445.1204468824504
157.0	0.89813989	445.1203856296967
158.0	0.90416495	445.1203353606591
159.0	0.91019408	445.1203521080375
160.0	0.9162212	445.12041938348966
161.0	0.92225033	445.1204774366644
162.0	0.92827107	445.1202985859536
163.0	0.93429403	445.12037491127796
164.0	0.94031692	445.1203418978442
165.0	0.9463399	445.1203210598377
166.0	0.952365	445.1202395894569
167.0	0.95838578	445.1203404238121
168.0	0.96440873	445.12033826653413
169.0	0.97042748	445.1203993193052
170.0	0.97644822	445.1202995704285
171.0	0.98247112	445.1204098938167
172.0	0.98848998	445.12029903978686
173.0	0.99451085	445.1203472529683
174.0	1.0005337	445.1204195530913
175.0	1.0065525	445.1203476855333
176.0	1.0125713	445.1203394704555
177.0	1.0185942	445.1203983252302
178.0	1.0246129	445.12036919072204
179.0	1.0306337	445.1203394115679
180.0	1.0366546	445.12034722531143
181.0	1.0426755	445.12029991223426
182.0	1.0486963	445.12031683835465
183.0	1.054715	445.1202677231124
184.0	1.060738	445.1203851768477
185.0	1.0667649	445.1202807368312
186.0	1.07279	445.12031027964895
187.0	1.0788088	445.12037054705985
188.0	1.0848297	445.120265194257
189.0	1.0908567	445.12040651613455
190.0	1.0968755	445.12028925969196
191.0	1.1028964	445.12021432445033
192.0	1.1089235	445.1202557064619
193.0	1.1149421	445.12024256894273
194.0	1.1209609	445.12020670274745
195.0	1.1269838	445.12020311372567
196.0	1.1330027	445.1202623625116
197.0	1.1390214	445.12021658362943
198.0	1.1450423	445.120276889546
199.0	1.1510628999999999	445.1203224331537
200.0	1.1570839	445.1202414951745
201.0	1.1631046	445.12020802424524
202.0	1.1691276	445.120293825196
203.0	1.1751464	445.12018693825877
204.0	1.1811673	445.12014469177853
205.0	1.1871902	445.1201627805704
206.0	1.193211	445.1201074246946
207.0	1.199234	445.1200862077264
208.0	1.2052527	445.12014546373314
209.0	1.2112734	445.12015427528354
210.0	1.2173006	445.12022366897725
211.0	1.2233256	445.1202157220863
212.0	1.2293444	445.1202069716334
213.0	1.2353673	445.1202505539752
214.0	1.2413881	445.1202102612614
215.0	1.247409	445.12024196711167
216.0	1.2534297	445.1202398164621
217.0	1.2594506	445.1201119181183
218.0	1.2654715	445.12009563843833
219.0	1.2714924	445.1201756965992
220.0	1.277513	445.1201573649136
221.0	1.283536	445.1200789550333
222.0	1.2895612	445.1200745745506
223.0	1.295586	445.1200804053369
224.0	1.301611	445.12009450851286
225.0	1.3076339	445.12018064411586
226.0	1.3136527	445.120215200111
227.0	1.3196715	445.12021184148404
228.0	1.3256924	445.12010847872295
229.0	1.3317152	445.12009724727534
230.0	1.3377382	445.12021065214896
231.0	1.3437569	445.1201480150075
232.0	1.3497777	445.1200268883425
233.0	1.3557985	445.1201146304729
234.0	1.3618216	445.1201165389182
235.0	1.3678402	445.1201058408036
236.0	1.3738632	445.1201409209582
237.0	1.379882	445.12002151384746
238.0	1.3859028	445.1201099586593
239.0	1.3919237	445.12003664904705
240.0	1.3979423	445.12005680383317
241.0	1.4039653	445.1201173849096
242.0	1.4099841	445.12008311508004
243.0	1.4160069	445.1201076315088
244.0	1.4220258	445.12004167429
245.0	1.4280487	445.1200065458985
246.0	1.4340716	445.12001480586264
247.0	1.4400903	445.12005834209583
248.0	1.4461132	445.12002748685524
249.0	1.4521321	445.1201060302748
250.0	1.4581528	445.1201008537227
251.0	1.4641737	445.1200646444926
252.0	1.4701946	445.12004970737325
253.0	1.4762133	445.1200460603234
254.0	1.4822363	445.12008180172273
255.0	1.4882633	445.1200940699115
256.0	1.4942883	445.1200516369084
257.0	1.5003091	445.1201282844299
258.0	1.5063301	445.11999337310584
259.0	1.5123529	445.12007526563224
260.0	1.5183718	445.1201228191797
261.0	1.5243925	445.12010021638207
262.0	1.5304155	445.1199975975091
263.0	1.5364362	445.1200344911152
264.0	1.5424571	445.1200973097797
265.0	1.5484842	445.1199898512102
266.0	1.554503	445.12006416005136
267.0	1.5605259	445.1200849781323
268.0	1.5665446	445.1200186714959
269.0	1.5725677	445.12003060424246
270.0	1.5785925	445.1200201718013
271.0	1.5846154	445.1199959052878
272.0	1.5906384	445.1200135286242
273.0	1.5966593	445.119981497534
274.0	1.602678	445.12007693202213
275.0	1.608701	445.12003760773524
276.0	1.6147218	445.12000964493865
277.0	1.6207427	445.1199758526451
278.0	1.6267655	445.1200481740015
279.0	1.6327863	445.11998238250584
280.0	1.6388093	445.1199998552385
281.0	1.6448323	445.1200245285667
282.0	1.650853	445.1200296600316
283.0	1.6568739	445.11996391466613
284.0	1.6628927	445.12000131636523
285.0	1.6689177	445.1199791854984
286.0	1.6749468	445.1199826431755
287.0	1.680976	445.1200331087032
288.0	1.6869968	445.1199813750675
289.0	1.6930155	445.11997664143564
290.0	1.6990386	445.12006086392836
291.0	1.7050594	445.11993653023745
292.0	1.7110802	445.11993925202086
293.0	1.7171031	445.1200372554506
294.0	1.7231239	445.1199599979375
295.0	1.7291448	445.11990339977706
296.0	1.7351676	445.1200264183344
297.0	1.7411886	445.1200040567032
298.0	1.7472094	445.1199598976751
299.0	1.7532344	445.120019258557
300.0	1.7592595	445.1199528386727
301.0	1.7652865	445.11997741081717
302.0	1.7713052	445.11989793061315
303.0	1.7773281	445.119967657941
304.0	1.783347	445.11996224604087
305.0	1.7893698	445.1199834251656
306.0	1.7953908	445.1200101864648
307.0	1.8014135	445.1199907558674
308.0	1.8074345	445.1199953618306
309.0	1.8134552	445.11991103288335
310.0	1.819474	445.1199179591639
311.0	1.825497	445.1199732519207
312.0	1.8315178	445.119973905836
313.0	1.8375387	445.11991815190333
314.0	1.8435594	445.1199208739726
315.0	1.8495804	445.1199540500747
316.0	1.8556032	445.1199140208352
317.0	1.8616345	445.11991283727673
318.0	1.8676678	445.11994917629715
319.0	1.873697	445.11995785795017
320.0	1.8797199	445.11991458836536
321.0	1.885745	445.1199802360829
322.0	1.8917658	445.1199811709321
323.0	1.8977887	445.1199445017433
324.0	1.9038095	445.1199112076549
325.0	1.9098303	445.1199389541867
326.0	1.9158532	445.11992513841193
327.0	1.9218741	445.11990042928727
328.0	1.927895	445.1199927105496
329.0	1.9339137	445.11998754845285
330.0	1.9399347	445.1199068573292
331.0	1.9459554	445.1199018967164
332.0	1.9519784	445.1199191135807
333.0	1.9579991	445.11987932687776
334.0	1.9640221	445.1199658519155
335.0	1.9700429	445.11990044876234
336.0	1.9760639	445.11985598006834
337.0	1.9820846	445.1199104554359
338.0	1.9881055	445.11995991907685
339.0	1.9941283	445.1199439945093
340.0	2.0001491	445.11990947478506
341.0	2.00617	445.1199241910207
342.0	2.012193	445.1198450441795
343.0	2.0182159	445.11997893011744
344.0	2.024241	445.1198562730359
345.0	2.0302681	445.1199715732498
346.0	2.0362972	445.1199494728933
347.0	2.0423243	445.1198785242764
348.0	2.0483472	445.1199707852911
349.0	2.0543701	445.1198695060656
350.0	2.0603909	445.1198492484658
351.0	2.0664119	445.11992236981234
352.0	2.0724327	445.11994246470283
353.0	2.0784535	445.1199719531229
354.0	2.0844765	445.1199122688996
355.0	2.0904973	445.11997563609424
356.0	2.0965159	445.1198303287246
357.0	2.1025389	445.11993824915766
358.0	2.1085576	445.1198674787858
359.0	2.1145784	445.1198648474477
360.0	2.1205994	445.1199131795809
361.0	2.1266201	445.11994698489303
362.0	2.1326432	445.11988982153974
363.0	2.1386639	445.1199376827718
364.0	2.1446826	445.1198444809731
365.0	2.1507055	445.11989567369255
366.0	2.1567265	445.1198700665655
367.0	2.1627451	445.11987657931417
368.0	2.1687682	445.11984266917585
369.0	2.1747889	445.11983079966177
370.0	2.1808119	445.11976893453357
371.0	2.1868389	445.11990671115046
372.0	2.1928639	445.1198133936417
373.0	2.1988868	445.1197898949929
374.0	2.2049078	445.1198697125388
375.0	2.2109285	445.11990495842815
376.0	2.2169474	445.11983925746864
377.0	2.2229744	445.1198869883512
378.0	2.2289954	445.1198998608479
379.0	2.2350223	445.1198581451254
380.0	2.2410536	445.1199404316313
381.0	2.2470786	445.11980269682346
382.0	2.2531058	445.119763951697
383.0	2.2591266	445.119825809298
384.0	2.2651495	445.11982631170605
385.0	2.2711766	445.11992820535534
386.0	2.2772016	445.11986613215527
388.0	2.2846661	445.11982828581716
389.0	2.29101	445.1197763368881
390.0	2.2970433	445.1197861495534
391.0	2.3030683	445.1198175475592
392.0	2.3090933	445.11975897375765
393.0	2.315114	445.119722159329
394.0	2.3211348	445.1197768591732
395.0	2.3271537	445.1197361668245
396.0	2.3331766	445.11970607428447
397.0	2.3391976	445.11986920741674
398.0	2.3452204	445.1197440759383
399.0	2.3512412	445.11975876960855
400.0	2.357262	445.11977568520837
401.0	2.3632828	445.11982233057023
402.0	2.3693037	445.1197754512578
403.0	2.3753246	445.11973324607186
404.0	2.3813496	445.1198079807794
405.0	2.3873725	445.1197019435988
406.0	2.3934038	445.119709706436
407.0	2.3994247	445.11962936060746
408.0	2.4054454	445.11957528665306
409.0	2.4114683	445.1196249380332
410.0	2.4174892	445.1194892661567
411.0	2.4235122	445.1194853553752
412.0	2.4295329	445.11955335941633
413.0	2.4355559	445.1196421589822
414.0	2.4415788	445.1196362109484
415.0	2.4475704	445.11964815811945
416.0	2.4535912	445.1197553264675
417.0	2.4596121	445.11962552255426
418.0	2.4656329	445.1196482353866
419.0	2.4716538	445.1196982160307
420.0	2.477685	445.119658667228
421.0	2.4837122	445.1197136352006
422.0	2.4897329	445.11978529215133
423.0	2.4957581	445.1197639305613
424.0	2.5017808	445.11982251108907
425.0	2.507808	445.11975889863817
426.0	2.5138288	445.119736905971
427.0	2.5198518	445.11975109392364
428.0	2.5258727	445.11974942394517
429.0	2.5318935	445.1197028116565
430.0	2.5379227	445.1197529669383
431.0	2.5439497	445.11981423563435
432.0	2.5499726	445.11975775701103
433.0	2.5559934	445.11977886415093
434.0	2.5620123	445.1197042972797
435.0	2.5680351	445.11974694349993
436.0	2.574054	445.11979727157393
437.0	2.5800768	445.1197560583531
438.0	2.5860956	445.119746756239
439.0	2.5921184	445.11972562743944
440.0	2.5981393	445.11977456851946
441.0	2.6041601	445.1196983971581
442.0	2.6101811	445.1197527841302
443.0	2.6162018	445.1197975757164
444.0	2.6222227	445.11973569164763
445.0	2.6282457	445.11976298620425
446.0	2.6342664	445.11975326412545
447.0	2.6402873	445.11972490670297
448.0	2.6463081	445.1198009576725
449.0	2.652329	445.1197686395712
450.0	2.6583561	445.1197813401674
451.0	2.6643833	445.11975591277684
452.0	2.6704123	445.11980463126906
453.0	2.6764353	445.119699869897
454.0	2.6824561	445.1198226896848
455.0	2.6884768	445.11977024966296
456.0	2.6944977	445.11978035492575
457.0	2.7005186	445.1197511743634
458.0	2.7065415	445.11985046045703
459.0	2.7125645	445.1198512622013
460.0	2.7185874	445.11984832319206
461.0	2.7246082	445.1198767851681
462.0	2.7306291	445.1198508874144
463.0	2.7366498	445.1197555603685
464.0	2.7426708	445.11975485347256
465.0	2.7486915	445.11984714385267
466.0	2.7547145	445.1197892508528
467.0	2.7607353	445.1197457847361
468.0	2.7667583	445.1197362390475
469.0	2.7727791	445.11984633821015
470.0	2.7787998	445.1198209253384
471.0	2.7848207	445.1198496530592
472.0	2.7908395	445.1197692040714
473.0	2.7968625	445.11972194953097
474.0	2.8028833	445.11976779808555
475.0	2.8089042	445.1197656301403
476.0	2.814925	445.11977582329615
477.0	2.82095	445.1198009520356
478.0	2.826977	445.1197391189943
479.0	2.8329979	445.1197279820746
480.0	2.8389917	445.11983964258303
481.0	2.8450146	445.11981333692125
482.0	2.8510396	445.11984968505783
483.0	2.857048	445.11974918291764
484.0	2.8630563	445.11979031690856
485.0	2.8690001	445.11987029887075
486.0	2.8749229	445.1197816942796
487.0	2.8808458	445.1197811603484
488.0	2.8867229	445.11993843527046
489.0	2.8926376	445.119807491349
490.0	2.8984792	445.1199115648954
491.0	2.904373	445.1198070949038
492.0	2.9102625	445.11984083818976
493.0	2.9161855	445.11974528965715
494.0	2.9220772	445.11981857023545
495.0	2.9280314	445.11977227013693
496.0	2.9339646	445.11984372637744
497.0	2.9398938	445.1197514833049
498.0	2.9458522	445.1197237459435
499.0	2.9518231	445.11978191677633
500.0	2.9578439	445.1197325359038
501.0	2.9638377	445.11973981498403
502.0	2.9698522	445.1196716438459
503.0	2.9758231	445.11971645957453
504.0	2.9817647	445.1196382714925
505.0	2.9876897	445.11977685371346
506.0	2.9935752	445.1198091001442
507.0	2.9994148	445.1198927129639
508.0	3.0052356	445.1199645191355
509.0	3.0110627	445.11991500664
510.0	3.0168523	445.11997055063745
511.0	3.0226586	445.119969696464
512.0	3.0284606	445.11993112177913
513.0	3.0342397	445.120026502877
514.0	3.0399982	445.11993980707854
515.0	3.0457606	445.1199957607298
516.0	3.0515189	445.1199971755093
517.0	3.0572731	445.1199781960693
518.0	3.0630231	445.12002000882364
519.0	3.0687899	445.11996549253377
520.0	3.0745439	445.1199630617204
521.0	3.0803107	445.11998693069665
522.0	3.0861357	445.11996499621773
523.0	3.0919044	445.12002086069975
524.0	3.0977044	445.11995467443137
525.0	3.1035212	445.1199224232892
526.0	3.1093064	445.11994586110495
527.0	3.1150668	445.1199750045815
528.0	3.1208564	445.1200201234447
529.0	3.1266586	445.1199724039551
530.0	3.132471	445.11990968818117
531.0	3.138292	445.11994615969434
532.0	3.1441294	445.11996381735497
533.0	3.1499962	445.11982334951614
534.0	3.1558523	445.1198613252968
535.0	3.1616962	445.1198991487012
536.0	3.1675731	445.1198434592808
537.0	3.1734233	445.1199626290305
538.0	3.1793002	445.1197634542081
539.0	3.1851899	445.1198576635363
540.0	3.1910649	445.1198799978397
541.0	3.196965	445.11985840076363
542.0	3.2028545	445.1198206635073
543.0	3.2088087	445.1197710972398
544.0	3.2147316	445.1197741745155
545.0	3.220694	445.1198374430644
546.0	3.2266629	445.1197275807504
547.0	3.2325961	445.11978256362914
548.0	3.2385482	445.119706435634
549.0	3.2445232	445.119736935117
550.0	3.2504546	445.1197539507249
551.0	3.2564607	445.11974616936476
552.0	3.262488	445.1197298441126
553.0	3.2685087	445.11971716143637
554.0	3.2745296	445.11975257598436
555.0	3.2805399	445.1197629176537
556.0	3.2865608	445.11977092295825
557.0	3.2925691	445.11968412712207
558.0	3.298563	445.1197256143504
559.0	3.304588	445.11970791135866
560.0	3.310565	445.11982815562055
561.0	3.3165713	445.1197372557614
562.0	3.3225379	445.11980181778574
563.0	3.3285171	445.11976729756714
564.0	3.3344713	445.11985123936955
565.0	3.340413	445.11978390145697
566.0	3.3463192	445.11981658540446
567.0	3.3521964	445.119883318244
568.0	3.358115	445.11981792906926
569.0	3.3639693	445.1198026304307
570.0	3.3698379	445.1197745438179
571.0	3.375686	445.1199001879764
572.0	3.3815483	445.1198321557867
573.0	3.3873483	445.1199310337484
574.0	3.3931463	445.1198806360559
575.0	3.3989568	445.1199092333038
576.0	3.4047526	445.1199425139035
577.0	3.4105734	445.11995029856797
578.0	3.4163589	445.1199596440028
579.0	3.4221151	445.12001320786067
580.0	3.4279089	445.11995912051265
581.0	3.4336505	445.11997821233865
582.0	3.4394131	445.12003508006
583.0	3.4451818	445.1200025232863
584.0	3.4509171	445.1199657618164
585.0	3.4566296	445.12008653500897
586.0	3.4623672	445.1201060592694
587.0	3.4680776	445.12013938768865
588.0	3.4738214	445.12002107202017
589.0	3.4795756	445.1199882943979
590.0	3.4853236	445.11998123489735
591.0	3.4910506	445.11994672338733
592.0	3.4967672	445.12008072712956
593.0	3.5025236	445.11999857530816
594.0	3.5082777	445.11996358943605
595.0	3.5140027	445.1199910832936
596.0	3.5197297	445.12001832554387
597.0	3.5254695	445.1200422531785
598.0	3.5312026	445.12004684563766
599.0	3.5369152	445.1199665702805
600.0	3.5426236	445.120139457505
601.0	3.5483236	445.12009122423757
602.0	3.5540131	445.1200087516759
603.0	3.559707	445.12010621959115
604.0	3.5654236	445.1200808622459
605.0	3.5711445	445.1199751520015
606.0	3.5768735	445.1200618478583
607.0	3.5825945	445.12003743362004
608.0	3.5882902	445.11999483498954
609.0	3.5940153	445.12003372857157
610.0	3.5997131	445.12013040423574
611.0	3.605409	445.12008168440775
612.0	3.6110923	445.12008429698756
613.0	3.6167986	445.1200157643892
614.0	3.622507	445.12015860701547
615.0	3.6281924	445.1201494331539
616.0	3.6339257	445.12012819360865
617.0	3.6396069	445.1201885722464
618.0	3.6453153	445.1200615166312
619.0	3.6510237	445.120133047273
620.0	3.6567029	445.1201690220115
621.0	3.662382	445.1202347408781
622.0	3.6680591	445.1201104649195
623.0	3.6737341	445.12008194027436
624.0	3.6794175	445.1200683164045
625.0	3.6850925	445.12008026179905
626.0	3.6908008	445.12006167757556
627.0	3.6964653	445.1201058105766
628.0	3.7021591	445.1201160541025
629.0	3.707857	445.12009569984224
630.0	3.713555	445.1200276782506
631.0	3.7192217	445.12010760036736
632.0	3.7249238	445.12012774973795
633.0	3.7306238	445.1200530625787
634.0	3.7363259	445.12012866560207
635.0	3.7420071	445.12006153743584
636.0	3.7476862	445.1200457441375
637.0	3.7533613	445.12001502308937
638.0	3.7590362	445.1200635219311
639.0	3.7647092	445.12010798538563
640.0	3.7703883	445.1200789713694
641.0	3.7760593	445.1200545594433
642.0	3.7817508	445.120121291489
643.0	3.7874362	445.1201703583848
644.0	3.7931217	445.12004192946057
645.0	3.7988175	445.1200418684451
646.0	3.8044905	445.12012380659485
647.0	3.810178	445.120098868849
648.0	3.8158614	445.12018194658793
649.0	3.8215383	445.1200836873309
650.0	3.8272196	445.1201033056983
651.0	3.8328967	445.12013654906417
652.0	3.8386092	445.12001125258575
653.0	3.8443114	445.12002456257517
654.0	3.8499697	445.12005062206276
655.0	3.8556405	445.1201136963815
656.0	3.8613197	445.12007679593006
657.0	3.8669842	445.12000628859505
658.0	3.872653	445.12007219466113
659.0	3.8783113	445.12004679697696
660.0	3.884003	445.1199918080095
661.0	3.8896656	445.1200132729504
662.0	3.8953217	445.12009187683174
663.0	3.9009823	445.1201122837174
664.0	3.9066343	445.12011675017015
665.0	3.9123176	445.12007783153206
666.0	3.9179656	445.1201330904181
667.0	3.9236323	445.12009508305744
668.0	3.929328	445.12009252481516
669.0	3.9350177	445.1199612968028
670.0	3.9406719	445.120004695508
671.0	3.9463177	445.1201557923516
672.0	3.9519698	445.12015287895963
673.0	3.9576093	445.120117220669
674.0	3.9632405	445.1200696047761
675.0	3.9688885	445.12009109766217
676.0	3.9745447	445.12002524901976
677.0	3.9802093	445.1199530887011
678.0	3.9858573	445.1200676065299
679.0	3.9915198	445.11995703592453
680.0	3.9971947	445.1199964043489
681.0	4.0028345	445.12003151638
682.0	4.0084761	445.1200520194311
683.0	4.0140907	445.12013146282055
684.0	4.019722	445.120162586532
685.0	4.0253407	445.12004411051
686.0	4.0309948	445.1200918490081
687.0	4.0366385	445.1200628300558
688.0	4.0423033	445.1200716030543
689.0	4.0479574	445.12011988006896
690.0	4.0536323	445.1201116029677
691.0	4.0592927	445.12012181944135
692.0	4.064951	445.1200128752647
693.0	4.070599	445.12012127601935
694.0	4.0762262	445.12013087404284
695.0	4.081899	445.1200893802724
696.0	4.0875387	445.12008795525486
697.0	4.0932117	445.1200341753139
698.0	4.0988637	445.12012317468447
699.0	4.1045033	445.1201745953604
700.0	4.1101325	445.12014084226274
701.0	4.1158054	445.12013225548446
702.0	4.1214428	445.120202383998
703.0	4.1270825	445.12006194480944
704.0	4.1327158	445.1201515171211
705.0	4.1383616	445.1201000024329
706.0	4.1440116	445.1200934270951
707.0	4.149649	445.1201751090992
708.0	4.1553115	445.1200367965277
709.0	4.1609491	445.1201647987897
710.0	4.1665866	445.12014660927065
711.0	4.1722324	445.1201144069659
712.0	4.1778491	445.120085253122
713.0	4.1834742	445.12008657052223
714.0	4.1891304	445.1200965966027
715.0	4.1947659	445.1200719982685
716.0	4.20042	445.1201020704491
717.0	4.2060533	445.1200654930875
718.0	4.2117033	445.12005370206873
719.0	4.2173284	445.1201059907251
720.0	4.2229575	445.1200993737296
721.0	4.228593	445.12002626773705
722.0	4.2342221	445.1201708264354
723.0	4.239845	445.12018885771386
724.0	4.2454992	445.1200708889041
725.0	4.2511325	445.12001861121183
726.0	4.2567471	445.1200987237232
727.0	4.2623909	445.12008121371105
728.0	4.2680075	445.1200767085519
729.0	4.2736409	445.1200653574366
730.0	4.2792617	445.1201123845527
731.0	4.2848867	445.12012888389427
732.0	4.2904971	445.12007819725915
733.0	4.2961305	445.1200319511072
734.0	4.3017681	445.12013639904046
735.0	4.3073971	445.1200961297157
736.0	4.3130243	445.1201412344867
737.0	4.318668	445.1200977326068
738.0	4.324266	445.12017696487544
739.0	4.3298826	445.1200757177814
740.0	4.3354785	445.1202280338002
741.0	4.3411055	445.1200841839183
742.0	4.3467097	445.12020395028264
743.0	4.3523117	445.1200051096132
744.0	4.3579034	445.12007619753933
745.0	4.3635409	445.1201274349714
746.0	4.369168	445.1201999448692
747.0	4.3748139	445.1200461896336
748.0	4.3804326	445.1200828466719
749.0	4.386041	445.12020415839885
750.0	4.3916556	445.12012120231566
751.0	4.3972765	445.12016938300076
752.0	4.402914	445.12008465677553
753.0	4.4085348	445.120053056731
754.0	4.4141556	445.12015999928036
755.0	4.4197723	445.12015333623316
756.0	4.425391	445.120125482013
757.0	4.4310098	445.120185048018
758.0	4.436641	445.1201112776074
759.0	4.4422703	445.1201093058303
760.0	4.4478973	445.1200481185176
761.0	4.4535182	445.12008068350906
762.0	4.4591411	445.12015990817343
763.0	4.4647639	445.1200393267482
764.0	4.4703847	445.12017090273
765.0	4.4760036	445.1199339679186
766.0	4.4815869	445.1201395676265
767.0	4.4872056	445.1201391088549
768.0	4.4928225	445.1200927627855
769.0	4.4984327	445.1201199548808
770.0	4.5040412	445.12009219088304
771.0	4.5096536	445.12016315592007
772.0	4.5152703	445.12007382483966
773.0	4.5208806	445.120002936221
774.0	4.5264829	445.12013662428683
775.0	4.5320931	445.12015834426273
776.0	4.5377035	445.12000360511314
777.0	4.5433182	445.1200575494634
778.0	4.5489141	445.1201894937633
779.0	4.5544994	445.1200576228965
780.0	4.5600892	445.1201366756785
781.0	4.5656827	445.1200778974228
782.0	4.5712744	445.12005222296057
783.0	4.5768724	445.1201032221174
784.0	4.5824787	445.1201836426946
785.0	4.5880682	445.12019339973887
786.0	4.5936933	445.1199663522925
787.0	4.5993079	445.1200627527131
788.0	4.6048871	445.12007401568246
789.0	4.6104787	445.120123454268
790.0	4.6160829	445.1200373053763
791.0	4.6216661	445.1201824419097
792.0	4.6272684	445.1201289073004
793.0	4.6328496	445.120157741876
794.0	4.6384558	445.1201798925777
795.0	4.6440663	445.1200615579414
796.0	4.6496663	445.1200855945553
797.0	4.6552703	445.12013003940467
798.0	4.6608746	445.12015132657115
799.0	4.6664851	445.12010376539376
800.0	4.6721121	445.1201527545642
801.0	4.6777203	445.1201631591111
802.0	4.6833391	445.12010945548207
803.0	4.6889412	445.12012722604754
804.0	4.6945537	445.12008939484997
805.0	4.7001558	445.1201310129313
806.0	4.7057454	445.1201382925141
807.0	4.7113767	445.12009426615407
808.0	4.7169726	445.1200564400343
809.0	4.7225726	445.1201632354279
810.0	4.7281579	445.1201412376515
811.0	4.7337664	445.12018731872803
812.0	4.7393726	445.1201376728922
813.0	4.7449643	445.120204758197
814.0	4.7505788	445.1201090278889
815.0	4.756181	445.1201587690395
816.0	4.761758	445.12007064073043
817.0	4.7673143	445.12020300285934
818.0	4.7728975	445.1200570311647
819.0	4.7784893	445.1201261836887
820.0	4.7840788	445.12010444489783
821.0	4.78966	445.12016092072156
822.0	4.7952475	445.12009964530273
823.0	4.8008475	445.1201007950206
824.0	4.8064268	445.12020249926445
825.0	4.8120018	445.1201138857037
826.0	4.8175913	445.12019260137527
827.0	4.8231727	445.1201492288723
828.0	4.8287705	445.1201355522749
829.0	4.8343601	445.12017869361443
830.0	4.8399581	445.1201808271729
831.0	4.8455643	445.1201716911472
832.0	4.8511726	445.12009247306327
833.0	4.8567561	445.1200710441169
834.0	4.8623644	445.12013459691843
835.0	4.8679894	445.1201296711333
836.0	4.8735997	445.12014349318974
837.0	4.8792019	445.12008231258466
838.0	4.8848206	445.1199997660185
839.0	4.8904269	445.12011227397784
840.0	4.8960165	445.12017612493764
841.0	4.9015998	445.12016068700837
842.0	4.9071893	445.12014733914066
843.0	4.912756	445.12014603003485
844.0	4.9183393	445.1201484316221
845.0	4.923906	445.1200960769132
846.0	4.9295019	445.120141059077
847.0	4.9350852	445.1201029869611
848.0	4.9406394	445.1200223497706
849.0	4.9461853	445.12015362266754
850.0	4.9517394	445.12007571086735
851.0	4.9572956	445.1200761760512
852.0	4.962852	445.1200549946914
853.0	4.968427	445.1201775064119
854.0	4.973977	445.12012199811926
855.0	4.9795416	445.1200331815496
856.0	4.985102	445.12009412471446
857.0	4.9906541	445.12017370512183
858.0	4.9961874	445.1201063558859
859.0	5.0017311	445.12009097613293
860.0	5.0072812	445.1201151411135
861.0	5.0128271	445.12018633706356
862.0	5.0183541	445.1201590610418
863.0	5.0238708	445.12012017294416
864.0	5.0293979	445.1201658310222
865.0	5.0349208	445.1201806110756
866.0	5.0404519	445.1201009975507
867.0	5.0459728	445.1201797898946
868.0	5.0514936	445.12016161429585
869.0	5.0569936	445.1201286754374
870.0	5.062502	445.1200610119589
871.0	5.0679645	445.12004522437644
872.0	5.0734333	445.1201967223929
873.0	5.0789124	445.1201286368885
874.0	5.0843771	445.12015853706674
875.0	5.0898666	445.12006672253165
876.0	5.0953542	445.12010900608885
877.0	5.1008541	445.1201231246768
878.0	5.1063521	445.1201968514265
879.0	5.1118749	445.1201340096446
880.0	5.1173958	445.1201365541571
881.0	5.122902	445.12011251425747
882.0	5.1284333	445.12014332604485
883.0	5.1339978	445.12014437637396
884.0	5.1395313	445.12012741062466
885.0	5.1450563	445.12015284052364
886.0	5.1505938	445.1200987534014
887.0	5.1561438	445.1201086519693
888.0	5.1616751	445.1200498265915
889.0	5.1672146	445.12009384177304
890.0	5.1727585	445.120095002044
891.0	5.1783104	445.12010641212424
892.0	5.1838689	445.1200957245551
893.0	5.1894271	445.12009376866723
894.0	5.1949938	445.12014984693405
895.0	5.2005604	445.12015132628585
896.0	5.2060854	445.12011597561064
897.0	5.21165	445.1201551863515
898.0	5.2172292	445.12005161134147
899.0	5.2227834	445.12017222931655
900.0	5.2283626	445.1201253237357
901.0	5.2339334	445.1201430256238
902.0	5.2394793	445.12024285137574
903.0	5.2450542	445.12009341795175
904.0	5.2506168	445.12007109664677
905.0	5.256198	445.1201191533641
906.0	5.2617752	445.1201472086551
907.0	5.2673335	445.12014254053406
908.0	5.2729188	445.1201737895228
909.0	5.278496	445.12020347817213
910.0	5.2840648	445.1201126976303
911.0	5.2896377	445.120204915014
912.0	5.2951981	445.12023347853096
913.0	5.3007751	445.1201830466408
914.0	5.3063648	445.1200895259555
915.0	5.3119356	445.12012946680187
916.0	5.3174919	445.1201562453101
917.0	5.3230522	445.1201251702054
918.0	5.3286251	445.1200858791966
919.0	5.3341938	445.120122104747
920.0	5.3397606	445.1201280057505
921.0	5.3453148	445.1201837442989
922.0	5.3508752	445.1201769498967
923.0	5.3564481	445.1201218723354
924.0	5.3620272	445.12019143985805
925.0	5.3676127	445.12015073494234
926.0	5.3731876	445.1201105149511
927.0	5.3787731	445.1201225444818
928.0	5.3843377	445.1201727201542
929.0	5.3899003	445.12017985032116
930.0	5.3954793	445.1201536998835
931.0	5.4010482	445.1201378166278
932.0	5.4066106	445.120140360203
933.0	5.4121752	445.1201242781457
934.0	5.4177148	445.1200300450159
935.0	5.423292	445.1200548975095
936.0	5.4288627	445.12021045633367
937.0	5.4344336	445.12006183324985
938.0	5.439994	445.12013076303856
939.0	5.4455607	445.1200985400223
940.0	5.4511481	445.1201408771617
941.0	5.4567148	445.12003909879365
942.0	5.4622711	445.1201573091457
943.0	5.4678253	445.1201221817077
944.0	5.4733982	445.12017837368813
945.0	5.4789441	445.12012919736026
946.0	5.4845294	445.1201953094008
947.0	5.4901108	445.1202078956216
948.0	5.4957086	445.1200796385813
949.0	5.5012857	445.12018459408756
950.0	5.506867	445.1201852312465
951.0	5.5124129	445.1201849926819
952.0	5.5180045	445.12014742285425
953.0	5.5236025	445.1201180345335
954.0	5.5291774	445.12009956995286
955.0	5.5347567	445.1200684519084
956.0	5.5403483	445.1200572330317
957.0	5.5459399	445.1201306533061
958.0	5.5515317	445.12016778421645
959.0	5.5570942	445.12014840949763
960.0	5.5626629	445.12018136310047
961.0	5.5682504	445.1200237792831
962.0	5.5738128	445.12014302568383
963.0	5.5794066	445.12001085610035
964.0	5.5849941	445.1201453433977
965.0	5.5905795	445.1201642081053
966.0	5.5961629	445.1201255189274
967.0	5.6017338	445.1200981271081
968.0	5.6073087	445.1201017962958
969.0	5.6129005	445.1201256348286
970.0	5.6185004	445.1200653823494
971.0	5.6240943	445.1200508423573
972.0	5.6296942	445.1201540920451
973.0	5.635288	445.120102089102
974.0	5.6408713	445.12010572785454
975.0	5.6464714	445.1201208275031
976.0	5.6520589	445.1201656705438
977.0	5.6576776	445.1201456525489
978.0	5.6632672	445.12012256935316
979.0	5.6688714	445.12005901883805
980.0	5.67444	445.1201570109898
981.0	5.6800089	445.120085118886
982.0	5.6855963	445.1200802835481
983.0	5.691165	445.1201261140466
984.0	5.6967359	445.120134218468
985.0	5.7023026	445.12015343178814
986.0	5.7078796	445.1200797557457
987.0	5.7134589	445.1201939689772
988.0	5.7190234	445.1200750591542
989.0	5.7245943	445.12017175358164
990.0	5.7301589	445.12009097917615
991.0	5.7357381	445.1201663142036
992.0	5.7413214	445.1200896941362
993.0	5.7469173	445.1200363233259
994.0	5.7524984	445.12009670342206
995.0	5.7580818	445.12009000826583
996.0	5.7636568	445.12007711988565
997.0	5.7692298	445.12011492663095
998.0	5.7747985	445.12015689759573
999.0	5.7803611	445.1202171086047
1000.0	5.7859297	445.120170041211
1001.0	5.7915111	445.12003421667833
1002.0	5.7971047	445.1201494020607
1003.0	5.8026986	445.1201131139614
1004.0	5.808286	445.1200241062695
1005.0	5.8138506	445.12012639248843
1006.0	5.819411	445.1202039434285
1007.0	5.824986	445.1201388213432
1008.0	5.8305652	445.12009294882415
1009.0	5.8361381	445.120089486705
1010.0	5.8417423	445.1200671887788
1011.0	5.8473278	445.12007973176924
1012.0	5.8529069	445.12005950110705
1013.0	5.8584882	445.1201363852948
1014.0	5.8640673	445.1200898066581
1015.0	5.8696548	445.1200826173952
1016.0	5.8752258	445.1201925600905
1017.0	5.8807944	445.12011072430147
1018.0	5.8863737	445.12008571035494
1019.0	5.8919569	445.1201371696284
1020.0	5.8975112	445.12006753187234
1021.0	5.9030757	445.1201020767949
1022.0	5.9086508	445.12014223317595
1023.0	5.9142111	445.12015175736127
1024.0	5.9197757	445.1202036510874
1025.0	5.9253445	445.1201725436015
1026.0	5.9309196	445.1200860785582
1027.0	5.9364965	445.12004892876683
1028.0	5.9420528	445.12023455510587
1029.0	5.9476069	445.12012809990586
1030.0	5.953182	445.12019594694704
1031.0	5.9587507	445.12017193754997
1032.0	5.9643279	445.1200828670697
1033.0	5.9699132	445.1200822258071
1034.0	5.9754863	445.1201286894451
1035.0	5.9810508	445.12016936996577
1036.0	5.9866196	445.1201578450616
1037.0	5.9921966	445.12007750410163
1038.0	5.9977674	445.1201200426758
1039.0	6.0033237	445.12015340251554
1040.0	6.008882	445.1201707208008
1041.0	6.0144509	445.12010076993346
1042.0	6.0200238	445.1201509614789
1043.0	6.025576	445.12016014615494
1044.0	6.0311321	445.1201161613554
1045.0	6.0367134	445.12011624126234
1046.0	6.0423113	445.1200823381157
1047.0	6.0479279	445.12008623756714
1048.0	6.0535092	445.1201519153467
1049.0	6.0590885	445.12017404183183
1050.0	6.0646633	445.1201141924372
1051.0	6.0702383	445.1201348948082
1052.0	6.0758092	445.12020387650847
1053.0	6.0813717	445.1201963809434
1054.0	6.0869675	445.12000487733644
1055.0	6.0925384	445.12011976750136
1056.0	6.0981113	445.12003130382305
1057.0	6.1037135	445.12003262172675
1058.0	6.1093113	445.1200855710062
1059.0	6.1148614	445.1201054442058
1060.0	6.1204217	445.12007464645166
1061.0	6.1259572	445.12009256124315
1062.0	6.131503	445.1200745936121
1063.0	6.1370363	445.1201189607339
1064.0	6.1425989	445.1201605402205
1065.0	6.148153	445.12018061359873
1066.0	6.1537114	445.1200999800415
1067.0	6.1592801	445.1201190713459
1068.0	6.1648677	445.1200586888562
1069.0	6.1704426	445.12001698436575
1070.0	6.1760177	445.11999195916246
1071.0	6.1815697	445.1201096641007
1072.0	6.1871426	445.1201616109984
1073.0	6.192703	445.12007051087573
1074.0	6.1982551	445.12010368322734
1075.0	6.203828	445.12017140644724
1076.0	6.2093801	445.12012674768255
1077.0	6.2149239	445.12006761249694
1078.0	6.2204593	445.12017140190414
1079.0	6.226028	445.1201525452213
1080.0	6.2315927	445.1201218593717
1081.0	6.2371447	445.12014938803003
1082.0	6.2427032	445.1201151190223
1083.0	6.248278	445.1201935710242
1084.0	6.2538344	445.1200892006771
1085.0	6.2593989	445.1201285124237
1086.0	6.2649865	445.120155658781
1087.0	6.270578	445.12014939906015
1088.0	6.2761741	445.1200876044712
1089.0	6.2817803	445.1200994736175
1090.0	6.2873553	445.12004199512194
1091.0	6.2929283	445.1200276847995
1092.0	6.2985032	445.1201080774668
1093.0	6.3040803	445.12012615538015
1094.0	6.3096616	445.12006300909826
1095.0	6.3152343	445.1201918308785
1096.0	6.3207948	445.12015349278664
1097.0	6.326374	445.1200899947042
1098.0	6.3319594	445.1201365231358
1099.0	6.3375032	445.12010759429415
1100.0	6.3430679	445.12008152920936
1101.0	6.3486366	445.1201263685858
1102.0	6.3542053	445.12011218227246
1103.0	6.3597742	445.12009395715114
1104.0	6.365347	445.1201154695175
1105.0	6.370897	445.1201454097816
1106.0	6.3764762	445.1201553125335
1107.0	6.382024	445.1200851689852
1108.0	6.3876013	445.1200980079877
1109.0	6.3931617	445.1201097289491
1110.0	6.39872	445.12017192720197
1111.0	6.4042888	445.12017980211203
1112.0	6.4098638	445.12013995554094
1113.0	6.4154117	445.12019259224655
1114.0	6.4209762	445.1200598779998
1115.0	6.4265388	445.12007660060493
1116.0	6.4320929	445.1200983403691
1117.0	6.4376492	445.12018087824447
1118.0	6.4432157	445.12013527691073
1119.0	6.4487762	445.1201046605372
1120.0	6.4543512	445.1200830073915
1121.0	6.45992	445.1201524611348
1122.0	6.4654866	445.12011269184956
1123.0	6.4710366	445.1201150741086
1124.0	6.4765971	445.12012805965804
1125.0	6.48217	445.12016211270856
1126.0	6.4877409	445.12008020322384
1127.0	6.4933075	445.12007216848815
1128.0	6.4988721	445.12016141800035
1129.0	6.5044637	445.1201404210066
1130.0	6.5100576	445.120072894687
1131.0	6.5156118	445.12013410969286
1132.0	6.5211847	445.1201831256277
1133.0	6.5267597	445.12009169071945
1134.0	6.5323368	445.1200533304248
1135.0	6.5378764	445.12010264295964
1136.0	6.5434658	445.1200939496693
1137.0	6.5490241	445.1200366468773
1138.0	6.5545991	445.1201917302492
1139.0	6.5601639	445.12009837025806
1140.0	6.5657158	445.1201365798029
1141.0	6.571245	445.1201176586545
1142.0	6.5768117	445.1200850030707
1143.0	6.582395	445.1200903938901
1144.0	6.5879575	445.1201652887523
1145.0	6.593518	445.1200960678162
1146.0	6.59907	445.120061195252
1147.0	6.6046285	445.12019495830566
1148.0	6.6101971	445.1201710397392
1149.0	6.6157868	445.12013957251554
1150.0	6.621345	445.1200706845986
1151.0	6.6269098	445.1201174616784
1152.0	6.6324867	445.12007102878414
1153.0	6.6380555	445.1200599807636
1154.0	6.6436223	445.1201009320582
1155.0	6.6491951	445.1201914743961
1156.0	6.6547723	445.120046583738
1157.0	6.660368	445.1200628920924
1158.0	6.6659452	445.12005462933956
1159.0	6.6715222	445.12015716872764
1160.0	6.6770993	445.1200825318995
1161.0	6.6826743	445.12016840472336
1162.0	6.688239	445.12006076427366
1163.0	6.6938306	445.1201067228082
1164.0	6.6993868	445.1200788492187
1165.0	6.7049618	445.1201444542641
1166.0	6.7105389	445.1200583944122
1167.0	6.7160951	445.1200565363916
1168.0	6.7216369	445.12016695834006
1169.0	6.7271993	445.12016104373174
1170.0	6.7327661	445.1200584975084
1171.0	6.738337	445.12013259003527
1172.0	6.7439037	445.12014743095415
1173.0	6.7494703	445.12004063426747
1174.0	6.7550536	445.1201069945482
1175.0	6.7606245	445.12019322046746
1176.0	6.7661849	445.12012771603696
1177.0	6.7717536	445.120133052527
1178.0	6.777335	445.1201405275019
1179.0	6.7828933	445.12013450761714
1180.0	6.788464	445.1201596350725
1181.0	6.7940411	445.12017427209975
1182.0	6.7996037	445.12006190522897
1183.0	6.8051556	445.1201332287515
1184.0	6.8107162	445.12004365023546
1185.0	6.8162766	445.1201434048475
1186.0	6.8218433	445.1200578350327
1187.0	6.8273953	445.12021974197074
1188.0	6.8329473	445.1201634313525
1189.0	6.8385244	445.1201252048079
1190.0	6.8441182	445.12008729727063
1191.0	6.8496974	445.1201780030843
1192.0	6.8552829	445.12007052697663
1193.0	6.860862	445.1201203180222
1194.0	6.8664432	445.120174390499
1195.0	6.8720079	445.1201604167472
1196.0	6.87756	445.12008765880194
1197.0	6.8831078	445.1201536320284
1198.0	6.8886829	445.1201505000161
1199.0	6.8942329	445.12012130731193
1200.0	6.8997892	445.1200989123906
1201.0	6.905335	445.12017628047596
1202.0	6.9108996	445.1201019085276
1203.0	6.9164767	445.12017343433195
1204.0	6.9220559	445.12019796265736
1205.0	6.9276558	445.1201014338146
1206.0	6.9332226	445.12005421351176
1207.0	6.9387871	445.1201101610379
1208.0	6.944358	445.1201640039601
1209.0	6.9499224	445.12007589706724
1210.0	6.9554849	445.12011854039196
1211.0	6.96106	445.1201439508409
1212.0	6.9666454	445.12010083526565
1213.0	6.9721871	445.1201640030668
1214.0	6.9777538	445.12010932755686
1215.0	6.9833392	445.1200464597922
1216.0	6.988885	445.1201531528943
1217.0	6.9944518	445.12005815769436
1218.0	7.000008	445.12011508119457
1219.0	7.0055643	445.12014122744114
1220.0	7.0111204	445.12004594582737
1221.0	7.0166727	445.12013113340447
1222.0	7.0222288	445.1201439448577
1223.0	7.0277685	445.1200863208854
1224.0	7.0333081	445.12016588764226
1225.0	7.0388685	445.1201510577966
1226.0	7.0444081	445.12008576478786
1227.0	7.0499642	445.12016042106126
1228.0	7.055531	445.1200976512115
1229.0	7.0610977	445.1201491088828
1230.0	7.0666706	445.1200395301394
1231.0	7.0722372	445.1200892160082
1232.0	7.0778102	445.12014604171327
1233.0	7.0833538	445.1201286570409
1234.0	7.0888996	445.1200781959009
1235.0	7.0944726	445.1201722177196
1236.0	7.1000435	445.12003213578885
1237.0	7.1056039	445.1200735890404
1238.0	7.1111893	445.1200863043534
1239.0	7.1167602	445.1201319879775
1240.0	7.1223227	445.12008577942663
1241.0	7.1278727	445.12009598093823
1242.0	7.1334102	445.12002574863664
1243.0	7.138979	445.1200897355934
1244.0	7.144552	445.12005926008993
1245.0	7.1501144	445.1201287182915
1246.0	7.1556915	445.1200783105264
1247.0	7.1612624	445.1201373161618
1248.0	7.1668207	445.1201014872294
1249.0	7.1723707	445.1200527369536
1250.0	7.1779061	445.1200577332513
1251.0	7.1834666	445.12000196042845
1252.0	7.189004	445.1201298073768
1253.0	7.1945478	445.12003761179096
1254.0	7.2000957	445.12014942190035
1255.0	7.205627	445.12012234037616
1256.0	7.2111916	445.1201063131078
1257.0	7.2167477	445.12012484890033
1258.0	7.2222977	445.12018401705785
1259.0	7.2278498	445.1201405324779
1260.0	7.2333936	445.1201399614749
1261.0	7.2389519	445.12012313504096
1262.0	7.2444936	445.1200978176141
1263.0	7.2500332	445.12006757807023
1264.0	7.2555832	445.12015550009164
1265.0	7.2611228	445.12015312146667
1266.0	7.2666687	445.1201312855722
1267.0	7.2722187	445.12011919260345
1268.0	7.2777562	445.1201208369474
1269.0	7.2832979	445.1201803792865
1270.0	7.2888853	445.1200926085859
1271.0	7.2944479	445.12007502282006
1272.0	7.3	445.1200816126538
1273.0	7.3055728	445.12010236499884
1274.0	7.3111146	445.12011984125974
1275.0	7.31665	445.1200909957606
1276.0	7.3221895	445.1201377007724
1277.0	7.327725	445.1202039206635
1278.0	7.3332521	445.12018939456993
1279.0	7.3387917	445.1200664336168
1280.0	7.3443292	445.120168442683
1281.0	7.3498667	445.1201840095548
1282.0	7.3554145	445.1200786458683
1283.0	7.3609457	445.12004719954825
1284.0	7.3665	445.1200466349474
1285.0	7.3720604	445.12010501595694
1286.0	7.3776041	445.12022026321756
1287.0	7.3831646	445.120067947972
1288.0	7.3886937	445.1201902002834
1289.0	7.3942375	445.1202276994726
1290.0	7.3997938	445.1201141767531
1291.0	7.4053334	445.12012289558896
1292.0	7.4109105	445.1200947687475
1293.0	7.4164542	445.1200902349424
1294.0	7.4220126	445.12010179629567
1295.0	7.4275729	445.12009339681566
1296.0	7.4331397	445.12003631388035
1297.0	7.4386709	445.12009159084454
1298.0	7.4441897	445.12017571748464
1299.0	7.449748	445.12021316109445
1300.0	7.4553042	445.12018891271094
1301.0	7.4608647	445.12010541870916
1302.0	7.4664334	445.12014691457085
1303.0	7.4719876	445.12014793032705
1304.0	7.4775314	445.1200750268492
1305.0	7.4831043	445.12005281076955
1306.0	7.4886396	445.1201933111545
1307.0	7.4941709	445.12015003093364
1308.0	7.4997167	445.12008417533673
1309.0	7.5052689	445.12007487275207
1310.0	7.5108209	445.1201266379604
1311.0	7.5163751	445.1201473819664
1312.0	7.5219168	445.1201119890975
1313.0	7.527471	445.12016575848344
1314.0	7.5330127	445.120137957561
1315.0	7.5385668	445.1200733399697
1316.0	7.5441377	445.1200895876866
1317.0	7.5496919	445.12013777351325
1318.0	7.5552293	445.1200965469872
1319.0	7.5607794	445.12007386307084
1320.0	7.5663398	445.12003756372496
1321.0	7.5718898	445.12007626884844
1322.0	7.5774482	445.12006437810703
1323.0	7.5830127	445.1200593776998
1324.0	7.5885794	445.12014798742496
1325.0	7.5941357	445.12007405544506
1326.0	7.5996855	445.12016571322107
1327.0	7.6052628	445.1200328443663
1328.0	7.6108315	445.1200946431583
1329.0	7.6164127	445.1200170324048
1330.0	7.6219689	445.1200901673669
1331.0	7.6275522	445.1200372681134
1332.0	7.6330981	445.12009414279254
1333.0	7.6386376	445.12008774318736
1334.0	7.6441794	445.12010552472884
1335.0	7.6497378	445.1201228001636
1336.0	7.6552732	445.1201250694063
1337.0	7.6608128	445.12004983537145
1338.0	7.6663399	445.12008059465154
1339.0	7.6718878	445.1201625133108
1340.0	7.6774107	445.1200523027434
1341.0	7.6829607	445.1202054273418
1342.0	7.6885149	445.1201327990474
1343.0	7.6940774	445.12005282119
1344.0	7.6996212	445.1200349456024
1345.0	7.7051524	445.120218570138
1346.0	7.710717	445.12001732687276
1347.0	7.7162732	445.1200456508869
1348.0	7.7218233	445.120139498771
1349.0	7.72739	445.12020471316225
1350.0	7.7329421	445.12011586913235
1351.0	7.7385128	445.12004538187034
1352.0	7.7440692	445.12020721854515
1353.0	7.749617	445.12003832250304
1354.0	7.7551754	445.12004650433323
1355.0	7.7607336	445.1201441376142
1356.0	7.7663107	445.12003318851214
1357.0	7.7718732	445.12011062046315
1358.0	7.7774399	445.12004023468614
1359.0	7.7829732	445.1201887011115
1360.0	7.7885253	445.12016532635397
1361.0	7.7940608	445.12020132503574
1362.0	7.7996087	445.12011598239627
1363.0	7.8051836	445.12015261627596
1364.0	7.8107463	445.120075393749
1365.0	7.8162817	445.1200680958537
1366.0	7.8218296	445.120129514292
1367.0	7.8273817	445.12017868405445
1368.0	7.8329317	445.12016084964114
1369.0	7.8384817	445.12006279296344
1370.0	7.8440462	445.12011249727186
1371.0	7.8496045	445.12003367568377
1372.0	7.8551274	445.1201406990279
1373.0	7.8606589	445.1201786377596
1374.0	7.8662108	445.12007252943795
1375.0	7.8717463	445.1200553640338
1376.0	7.8772879	445.1200745534044
1377.0	7.8828276	445.1201655217592
1378.0	7.8883691	445.1200904996169
1379.0	7.8939297	445.12007852538926
1380.0	7.8994712	445.1200621368621
1381.0	7.9050191	445.12008721154734
1382.0	7.9105941	445.12003222838865
1383.0	7.9161442	445.12008212131906
1384.0	7.9216754	445.120088733858
1385.0	7.9272318	445.1201440284255
1386.0	7.9327776	445.12014298222414
1387.0	7.9383318	445.12005296918
1388.0	7.9438734	445.1201048556886
1389.0	7.9494089	445.1201248220065
1390.0	7.9549442	445.12009121161844
1391.0	7.96049	445.1200948486592
1392.0	7.9660255	445.12017825971606
1393.0	7.971588	445.1200499360915
1394.0	7.9771442	445.1202021533302
1395.0	7.9827192	445.11999840452137
1396.0	7.9882609	445.1201539136987
1397.0	7.9938297	445.12003997709576
1398.0	7.9993755	445.12010112056686
1399.0	8.0049547	445.1200260272664
1400.0	8.0105193	445.12008244095836
1401.0	8.0160505	445.12008774937726
1402.0	8.0215818	445.1201469522349
1403.0	8.0271609	445.12005068354347
1404.0	8.0327339	445.12013075330765
1405.0	8.0382798	445.1201848010436
1406.0	8.0438318	445.1200780023016
1407.0	8.0493755	445.12017078123574
1408.0	8.0549256	445.1201216470785
1409.0	8.0604756	445.12013847993023
1410.0	8.0660172	445.1201411819144
1411.0	8.0715693	445.12014963657606
1412.0	8.0771152	445.1200725540332
1413.0	8.082661	445.12012187867845
1414.0	8.088184	445.12005678525423
1415.0	8.093711	445.12023358175526
1416.0	8.0992506	445.12006731280735
1417.0	8.1047944	445.1201532258658
1418.0	8.1103569	445.1200726246318
1419.0	8.1159089	445.1201193013337
1420.0	8.1214652	445.1201248857719
1421.0	8.1270152	445.12006669743346
1422.0	8.1325757	445.12014414500936
1423.0	8.1381215	445.1201621804663
1424.0	8.1436757	445.12012228706203
1425.0	8.1492278	445.1201355066514
1426.0	8.1547924	445.1201131188537
1427.0	8.1603278	445.1200936422927
1428.0	8.1658653	445.1201386759746
1429.0	8.1714173	445.12010209287934
1430.0	8.1769673	445.12017278167303
1431.0	8.1825132	445.12018439113893
1432.0	8.1880694	445.1201377944767
1433.0	8.1935945	445.1201200714183
1434.0	8.1991257	445.12002641743186
1435.0	8.204657	445.12006729685595
1436.0	8.2101758	445.1200400816846
1437.0	8.215709	445.12014119039
1438.0	8.2212403	445.1200016564153
1439.0	8.2267779	445.12003261137147
1440.0	8.2323112	445.1200739198577
1441.0	8.2378528	445.1200748158276
1442.0	8.2433758	445.1201200038408
1443.0	8.2489029	445.1200826309221
1444.0	8.2544571	445.12012032416425
1445.0	8.2599862	445.12015269194234
1446.0	8.2655216	445.1201472166589
1447.0	8.271055	445.1201262206209
1448.0	8.2766008	445.1201150731576
1449.0	8.2821279	445.12012989867486
1450.0	8.2876675	445.1201394197749
1451.0	8.2932133	445.12005275860855
1452.0	8.2987696	445.1200829863095
1453.0	8.3042967	445.12016229381493
1454.0	8.3098571	445.1200829121334
1455.0	8.3153841	445.12015583983435
1456.0	8.3209133	445.1201439817939
1457.0	8.3264362	445.1201678228564
1458.0	8.3320029	445.1200976741026
1459.0	8.3375488	445.1201533370003
1460.0	8.3430821	445.12008927546316
1461.0	8.3486384	445.1201595579174
1462.0	8.3541884	445.1200823891582
1463.0	8.3597405	445.120165762033
1464.0	8.365278	445.1200926253041
1465.0	8.3707967	445.1201266837644
1466.0	8.3763259	445.1200329715253
1467.0	8.3818676	445.120138700934
1468.0	8.3873906	445.12009116031635
1469.0	8.3929322	445.1201882957816
1470.0	8.3984531	445.12018570534866
1471.0	8.4039676	445.1201348516562
1472.0	8.4094843	445.1200679248342
1473.0	8.4150009	445.1201864412468
1474.0	8.4205218	445.12009661804404
1475.0	8.4260697	445.12004024207147
1476.0	8.4316115	445.1201042387746
1477.0	8.4371322	445.12015409238734
1478.0	8.4426573	445.1200818224086
1479.0	8.4481822	445.1201166058093
1480.0	8.4536948	445.120106298876
1481.0	8.4592156	445.12015036746305
1482.0	8.4647426	445.1201627585925
1483.0	8.4702718	445.1200517093145
1484.0	8.4757989	445.1201092179012
1485.0	8.4813218	445.1201087733712
1486.0	8.4868447	445.12018602044026
1487.0	8.4923801	445.12009526398094
1488.0	8.4979239	445.12007186149515
1489.0	8.5034677	445.1201069440037
1490.0	8.5090094	445.1201683147137
1491.0	8.5145593	445.12009405604795
1492.0	8.5201053	445.1200951286349
1493.0	8.5256677	445.1201519201866
1494.0	8.5312157	445.120168491347
1495.0	8.5367552	445.120085553052
1496.0	8.5423011	445.12015476890133
1497.0	8.5478594	445.12007153848896
1498.0	8.5534032	445.12017453682796
1499.0	8.5589343	445.1201027694561
1500.0	8.5644908	445.12016500790753
1501.0	8.5700178	445.12014684162205
1502.0	8.5755636	445.1201543792152
1503.0	8.5811032	445.1201163976704
1504.0	8.5866387	445.1201529238824
1505.0	8.5921845	445.1200496834559
1506.0	8.5977512	445.1201853572303
1507.0	8.6032991	445.1200710823329
1508.0	8.6088365	445.1200057887322
1509.0	8.6143844	445.12009468654696
1510.0	8.6199427	445.1200297307081
1511.0	8.6254928	445.120033783168
1512.0	8.6310552	445.1201133712888
1513.0	8.6366074	445.1200447487342
1514.0	8.6421741	445.12013304314473
1515.0	8.6477074	445.1201433402985
1516.0	8.6532637	445.12014244050914
1517.0	8.6587991	445.1200769533178
1518.0	8.6643408	445.12010730847413
1519.0	8.6698949	445.120130413051
1520.0	8.6754533	445.1200302382308
1521.0	8.6810033	445.12005630753254
1522.0	8.6865678	445.1201570881091
1523.0	8.6921199	445.12005254772293
1524.0	8.6976825	445.1200959385603
1525.0	8.7032388	445.1200217778893
1526.0	8.7087805	445.1201396956575
1527.0	8.7143429	445.1200226140815
1528.0	8.7199055	445.12004847885055
1529.0	8.7254638	445.1201174703931
1530.0	8.7310013	445.1200836694201
1531.0	8.7365533	445.120086609344
1532.0	8.7420991	445.1201540600332
1533.0	8.7476179	445.12004781388265
1534.0	8.7531512	445.1201300170219
1535.0	8.7587095	445.1201603761831
1536.0	8.7642533	445.1200727957097
1537.0	8.7697992	445.12017133770945
1538.0	8.7753471	445.12014999171566
1539.0	8.7808867	445.1201969637285
1540.0	8.7864284	445.1201747766651
1541.0	8.79197	445.1201441869939
1542.0	8.7974889	445.1201825960328
1543.0	8.8030159	445.12021371674393
1544.0	8.8085637	445.1201215882886
1545.0	8.8141097	445.1200708073209
1546.0	8.8196597	445.1200936242773
1547.0	8.825218	445.12013530133663
1548.0	8.8307701	445.12005693088196
1549.0	8.8363159	445.12011706572616
1550.0	8.8418743	445.12016726467374
1551.0	8.8474326	445.12007196587115
1552.0	8.8529972	445.12014479658626
1553.0	8.8585305	445.1201266079991
1554.0	8.8640889	445.1201389370801
1555.0	8.8696222	445.1200587741599
1556.0	8.8751577	445.12010431480127
1557.0	8.8806868	445.12014393215094
1558.0	8.886218	445.1201947147363
1559.0	8.8917659	445.1201498806329
1560.0	8.8973096	445.1200567990405
1561.0	8.9028347	445.12008263536694
1562.0	8.9083847	445.1201182277957
1563.0	8.9139035	445.12018767241125
1564.0	8.9194327	445.12017974130185
1565.0	8.9249827	445.1200884854458
1566.0	8.9305202	445.1201903027717
1567.0	8.936066	445.12013696743327
1568.0	8.9416119	445.1201515131572
1569.0	8.9471473	445.1201145512083
1570.0	8.9526723	445.12013377807426
1571.0	8.9581911	445.1202400070692
1572.0	8.9637078	445.12015465159
1573.0	8.9692473	445.1200866769744
1574.0	8.9747786	445.1201710539457
1575.0	8.9803223	445.1201321258647
1576.0	8.9858453	445.12017462337747
1577.0	8.9913828	445.120083869349
1578.0	8.9969223	445.1200971212821
1579.0	9.0024599	445.1201868019257
1580.0	9.0080099	445.12008625486646
1581.0	9.0135537	445.1201398329284
1582.0	9.0191036	445.12003336632625
1583.0	9.0246433	445.1200545962029
1584.0	9.0301911	445.1200806488857
1585.0	9.0357161	445.12016430316186
1586.0	9.0412785	445.11999670470766
1587.0	9.0467869	445.1201893303261
1588.0	9.052339	445.12006057430244
1589.0	9.0578703	445.12010673200825
1590.0	9.0634161	445.1200581605165
1591.0	9.0689578	445.12019101884573
1592.0	9.0744953	445.1201506914969
1593.0	9.080037	445.12018817180183
1594.0	9.0855682	445.12007331762874
1595.0	9.091112	445.1201785783289
1596.0	9.0966725	445.120074861379
1597.0	9.1022078	445.1200139468196
1598.0	9.10776	445.12006873026394
1599.0	9.1133141	445.1201492362662
1600.0	9.1188454	445.1201702389981
1601.0	9.1243641	445.1201265879044
1602.0	9.1299142	445.1201603176775
1603.0	9.1354537	445.1201935256526
1604.0	9.14101	445.12014693410947
1605.0	9.1465557	445.12012742598205
1606.0	9.1521017	445.12014590012245
1607.0	9.1576391	445.12014802542814
1608.0	9.1631829	445.1201463072223
1609.0	9.168712	445.12014063052845
1610.0	9.1742412	445.1201688211047
1611.0	9.1797661	445.1201502890622
1612.0	9.1852828	445.1200420091854
1613.0	9.1908246	445.12019799206394
1614.0	9.1963766	445.12015135922394
1615.0	9.201937	445.120109907576
1616.0	9.2074746	445.1201630021604
1617.0	9.2130059	445.1201586864085
1618.0	9.2185537	445.1200735368349
1619.0	9.2240913	445.12005783324526
1620.0	9.2296246	445.1201377230008
1621.0	9.2351601	445.12004206350537
1622.0	9.2406976	445.12005798980175
1623.0	9.2462372	445.12008277651836
1624.0	9.2517747	445.12012136149235
1625.0	9.2573164	445.1201062390815
1626.0	9.2628684	445.1200946591435
1627.0	9.2684039	445.1200841978811
1628.0	9.2739642	445.1201234568893
1629.0	9.2795122	445.1200944238659
1630.0	9.2850538	445.12019483584385
1631.0	9.2906163	445.1200157215853
1632.0	9.2961935	445.120016146082
1633.0	9.3017454	445.120120923892
1634.0	9.3072914	445.1201350345778
1635.0	9.3128329	445.1200391320013
1636.0	9.3183538	445.1201682974011
1637.0	9.3238934	445.1200577557493
1638.0	9.3294184	445.12006616023945
1639.0	9.3349642	445.1200866653882
1640.0	9.3405039	445.1201170876799
1641.0	9.3460226	445.1202004372754
1642.0	9.3515539	445.12009978775444
1643.0	9.357058	445.12020440582404
1644.0	9.3626039	445.12008623635467
1645.0	9.368158	445.12002952954543
1646.0	9.3736935	445.1202003258693
1647.0	9.3792351	445.12012780695534
1648.0	9.3847644	445.1201396102058
1649.0	9.3902976	445.1200249251438
1650.0	9.3958393	445.1200689742108
1651.0	9.401379	445.1200048004831
1652.0	9.4069247	445.12012695430315
1653.0	9.4124603	445.1201164547144
1654.0	9.4179935	445.1201087093916
1655.0	9.4235311	445.12007566408096
1656.0	9.4290497	445.12005345727624
1657.0	9.4345686	445.12011618074166
1658.0	9.440081	445.1201292540967
1659.0	9.4455853	445.1201273023373
1660.0	9.4510997	445.1201016765248
1661.0	9.456627	445.12004172634624
1662.0	9.4621685	445.1200226852636
1663.0	9.4676956	445.1200470639622
1664.0	9.4732372	445.1200972894669
1665.0	9.4787581	445.1201742943005
1666.0	9.4842894	445.1201027799239
1667.0	9.4898227	445.1200754903462
1668.0	9.4953539	445.1200911949528
1669.0	9.5008978	445.1201106519927
1670.0	9.5064269	445.1202230778636
1671.0	9.5119499	445.12020941058626
1672.0	9.5174749	445.12016350671735
1673.0	9.5229853	445.1201530622532
1674.0	9.528525	445.12007849750097
1675.0	9.5340395	445.1201542778043
1676.0	9.5395791	445.120125672952
1677.0	9.5451292	445.12017063891443
1678.0	9.5506521	445.1201635264644
1679.0	9.5561979	445.12010935061426
1680.0	9.5617	445.12012118144463
1681.0	9.5672313	445.1200302644657
1682.0	9.5727416	445.1200556865099
1683.0	9.5782625	445.12014314257743
1684.0	9.5837895	445.12020068095893
1685.0	9.5893082	445.120141700223
1686.0	9.5948479	445.12007129851133
1687.0	9.6003833	445.12013201093185
1688.0	9.6059438	445.12007369546666
1689.0	9.6114688	445.1201321961823
1690.0	9.6170249	445.120143814518
1691.0	9.6225603	445.1201842840871
1692.0	9.6280874	445.12016953848945
1693.0	9.6335999	445.12016394980947
1694.0	9.6391208	445.12011080053867
1695.0	9.6446583	445.12010929907024
1696.0	9.6501833	445.1200619697235
1697.0	9.6557229	445.120165334088
1698.0	9.6612438	445.12005011797356
1699.0	9.6667605	445.12014952864996
1700.0	9.6723001	445.12016382258946
1701.0	9.6778168	445.1201326382217
1702.0	9.6833459	445.12002391247296
1703.0	9.6888729	445.1200548874232
1704.0	9.6943897	445.1200353164872
1705.0	9.6999209	445.1200996466833
1706.0	9.7054501	445.1201619788912
1707.0	9.7109772	445.1201400339995
1708.0	9.7164751	445.12018123086574
1709.0	9.7219772	445.120085635864
1710.0	9.7274814	445.1201483125923
1711.0	9.7330002	445.1201768664127
1712.0	9.7385252	445.1200910896478
1713.0	9.7440418	445.12010672757845
1714.0	9.7495501	445.120107057859
1715.0	9.7550523	445.1201753158238
1716.0	9.7605793	445.1201218988961
1717.0	9.7660793	445.1200823593516
1718.0	9.7715813	445.12013639623706
1719.0	9.7771125	445.12014527808947
1720.0	9.7826334	445.1201083839784
1721.0	9.7881563	445.12005954353447
1722.0	9.7936834	445.12019769577404
1723.0	9.7992084	445.1200482824346
1724.0	9.804746	445.1201523582241
1725.0	9.8102668	445.12023447569766
1726.0	9.8157918	445.12017564438133
1727.0	9.821296	445.12010474204334
1728.0	9.826819	445.12013373286385
1729.0	9.8323294	445.1201455445579
1730.0	9.837844	445.1201836514783
1731.0	9.843394	445.12018670130976
1732.0	9.8489023	445.1200817432377
1733.0	9.8544107	445.12012889855043
1734.0	9.8599003	445.1201607694302
1735.0	9.8654107	445.12011287066883
1736.0	9.8709315	445.12017985799685
1737.0	9.8764461	445.120116424581
1738.0	9.8819711	445.12007455776416
1739.0	9.8874899	445.120171458758
1740.0	9.8929858	445.1202029369556
1741.0	9.8984753	445.12020001374043
1742.0	9.9039899	445.1201713304409
1743.0	9.9095233	445.1201076694683
1744.0	9.9150462	445.1199998868598
1745.0	9.9205691	445.1201836008623
1746.0	9.9261233	445.12005325916317
1747.0	9.9316377	445.12016738848877
1748.0	9.9371752	445.1200689749069
1749.0	9.9427023	445.1200745025253
1750.0	9.9482419	445.12009438433773
1751.0	9.953769	445.1200829087926
1752.0	9.9592878	445.1201516081368
1753.0	9.9647899	445.1201319760726
1754.0	9.9703399	445.1201459366351
1755.0	9.9758483	445.12022026187185
1756.0	9.9813837	445.12007093333966
1757.0	9.9869337	445.12015277373723
1758.0	9.9924546	445.1201681946035
1759.0	9.9979691	445.12003804212856
1760.0	10.003494	445.12002917355164
1761.0	10.008992	445.1200533344522
1762.0	10.01449	445.1201665084367
1763.0	10.02	445.12006286873395
1764.0	10.025513	445.1201312824821
1765.0	10.031032	445.120131110685
1766.0	10.036546	445.1200976712751
1767.0	10.042082	445.1200552754989
1768.0	10.047596	445.1200786386904
1769.0	10.053117	445.12014850833555
1770.0	10.058638	445.12006340577005
1771.0	10.064171	445.1201264376239
1772.0	10.069705	445.12010222436794
1773.0	10.075211	445.12012067755444
1774.0	10.080732	445.12002234608974
1775.0	10.086257	445.1200772282989
1776.0	10.091782	445.1200160627238
1777.0	10.097292	445.1201519120895
1778.0	10.102786	445.12013285142746
1779.0	10.1083	445.1201421799764
1780.0	10.113815	445.12011501348604
1781.0	10.119321	445.12013492074215
1782.0	10.12484	445.1200703859502
1783.0	10.130332	445.1200443005314
1784.0	10.135838	445.1201442190592
1785.0	10.141355	445.1200216583223
1786.0	10.146882	445.12007339510654
1787.0	10.152415	445.12009086463235
1788.0	10.157951	445.1201059005199
1789.0	10.163465	445.12006443562495
1790.0	10.168961	445.12019522465397
1791.0	10.174469	445.12006534513426
1792.0	10.179976	445.1201240272447
1793.0	10.185476	445.1201357691559
1794.0	10.19099	445.1200336023613
1795.0	10.196511	445.12006508851084
1796.0	10.202013	445.1201351433583
1797.0	10.207515	445.1201337682089
1798.0	10.213021	445.1200988274208
1799.0	10.218544	445.1200914808783
1800.0	10.224069	445.1200928232624
1801.0	10.229588	445.1200899309113
1802.0	10.235101	445.1200947137274
1803.0	10.240626	445.12010945086354
1804.0	10.246142	445.12012049741895
1805.0	10.251646	445.12009984472985
1806.0	10.257155	445.12012448061347
1807.0	10.262684	445.1201720122382
1809.0	10.269634	445.1200875645967
1810.0	10.275901	445.1201459839639
1811.0	10.28214	445.120054343108
1812.0	10.288411	445.1200742824444
1813.0	10.294636	445.1200982133353
1814.0	10.300905	445.12012847467514
1815.0	10.307155	445.12009881123623
1816.0	10.313405	445.12003071211853
1817.0	10.319649	445.12010794813835
1818.0	10.325905	445.12004084344517
1819.0	10.332148	445.1200396623763
1820.0	10.338409	445.1200358043046
1821.0	10.344665	445.1201284314849
1822.0	10.350919	445.12009785292827
1823.0	10.357159	445.1200800211666
1824.0	10.363411	445.12020363213026
1825.0	10.369638	445.120190727706
1826.0	10.375921	445.1201138255546
1827.0	10.382161	445.1201482094769
1828.0	10.388434	445.1199995076196
1829.0	10.394667	445.12017943480254
1830.0	10.400938	445.1201355430136
1831.0	10.407159	445.12008234622
1832.0	10.413138	445.12059311366266
1833.0	10.41953	445.1202461047996
1834.0	10.425797	445.12021860682233
1835.0	10.432051	445.1201492449846
1836.0	10.438315	445.12017345891803
1837.0	10.444547	445.1201197458224
1838.0	10.450799	445.1201522462121
1839.0	10.457049	445.12005284448907
1840.0	10.463297	445.1200869937639
1841.0	10.469547	445.1201138496794
1842.0	10.475794	445.1200484288291
1843.0	10.482044	445.12015450039496
1844.0	10.488307	445.1200241374624
1845.0	10.49454	445.1200911153595
1846.0	10.500788	445.120177193556
1847.0	10.507028	445.1200468249308
1848.0	10.513286	445.1200660803867
1849.0	10.519538	445.12005286089015
1850.0	10.525745	445.1201253852994
1851.0	10.531999	445.1200611942908
1852.0	10.538243	445.1201950237493
1853.0	10.544463	445.1202274008424
1854.0	10.550749	445.1201159096958
1855.0	10.556984	445.1201510286128
1856.0	10.563245	445.1201475307189
1857.0	10.569505	445.1201003125528
1858.0	10.575757	445.1201474853099
1859.0	10.582007	445.1201894667039
1860.0	10.588272	445.12013702731576
1861.0	10.594497	445.12013797462953
1862.0	10.600743	445.1200597913355
1864.0	10.607559	445.12016497976657
1865.0	10.613799	445.12005450410817
1866.0	10.620036	445.12013910802364
1867.0	10.626263	445.1200893479866
1868.0	10.632526	445.1201252877559
1869.0	10.638772	445.12011984234346
1870.0	10.645022	445.12006418983145
1871.0	10.651259	445.120111278065
1872.0	10.657505	445.1201212607059
1873.0	10.663747	445.12014833461245
1874.0	10.670011	445.12011322607236
1875.0	10.676247	445.1200573069231
1876.0	10.682493	445.12019877373655
1877.0	10.688741	445.12007203291364
1878.0	10.694995	445.12015996359145
1879.0	10.70123	445.1201614582086
1880.0	10.707497	445.1201463229036
1881.0	10.713741	445.12001960649116
1882.0	10.719995	445.1200814520653
1883.0	10.726261	445.12014076043727
1884.0	10.732495	445.12009243149583
1885.0	10.738728	445.1200987693734
1886.0	10.744978	445.120058364754
1887.0	10.751232	445.1200758324637
1888.0	10.757478	445.120146420791
1889.0	10.763713	445.1201284678861
1890.0	10.76997	445.12013137344036
1891.0	10.776253	445.12003033916545
1892.0	10.782495	445.12014226590003
1893.0	10.788728	445.12001646996436
1894.0	10.79498	445.1201033955464
1895.0	10.801199	445.1200420944493
1896.0	10.80743	445.12018376978887
1897.0	10.813707	445.12013345572694
1898.0	10.819964	445.12016135437403
1899.0	10.826218	445.1201345623459
1900.0	10.832466	445.1200859587643
1901.0	10.838724	445.12010459637355
1902.0	10.844972	445.12003997079125
1903.0	10.851212	445.12007306802127
1904.0	10.857457	445.12016164324695
1905.0	10.863707	445.12017841874376
1906.0	10.869949	445.1201501512401
1907.0	10.876205	445.12008122128657
1908.0	10.882462	445.12013271874486
1909.0	10.888695	445.12007565203453
1910.0	10.89496	445.12004791691476
1911.0	10.901203	445.1199866475836
1912.0	10.907451	445.12012301701407
1913.0	10.913684	445.1201165156903
1914.0	10.919955	445.1200400331675
1915.0	10.926208	445.1201459163989
1916.0	10.932482	445.12006757407715
1917.0	10.93872	445.1200604330223
1918.0	10.944959	445.12009712121727
1919.0	10.95123	445.12016822462164
1921.0	10.958212	445.12014325498615
1922.0	10.964449	445.12013978670404
1923.0	10.970672	445.12013198096366
1924.0	10.976922	445.12010956200794
1925.0	10.983187	445.12010272087207
1926.0	10.989433	445.12018460696663
1927.0	10.99568	445.1200983694319
1928.0	11.001903	445.1201216202749
1930.0	11.008714	445.12004385047624
1931.0	11.014918	445.12016312760335
1932.0	11.021185	445.12011719073126
1933.0	11.02742	445.12015678052177
1934.0	11.033685	445.12008706829744
1935.0	11.039901	445.12017591012483
1936.0	11.046158	445.1200710699124
1937.0	11.052399	445.12016177619216
1938.0	11.058637	445.1201514863089
1939.0	11.064872	445.12023636503403
1940.0	11.071131	445.12011011926126
1941.0	11.077378	445.12019661109315
1942.0	11.083637	445.1200473668891
1943.0	11.089874	445.1201502788769
1944.0	11.09611	445.1201191644693
1945.0	11.10238	445.1201502547899
1946.0	11.108608	445.1200986855945
1947.0	11.11487	445.12012499131555
1948.0	11.121112	445.12001211902754
1949.0	11.127368	445.12000005093836
1950.0	11.133599	445.1200928520133
1951.0	11.139845	445.12002870747585
1952.0	11.146072	445.1200688240422
1953.0	11.152318	445.12010229338694
1954.0	11.158558	445.1199661739166
1955.0	11.164797	445.12004616817546
1956.0	11.171033	445.1199847203302
1957.0	11.177293	445.1200304849585
1958.0	11.183539	445.1199507905248
1959.0	11.189785	445.12008801153394
1960.0	11.196039	445.1200742269213
1961.0	11.202253	445.1200411801396
1962.0	11.208506	445.12002825785896
1963.0	11.214753	445.11993834257197
1964.0	11.220987	445.1200671557444
1965.0	11.227222	445.1201054156575
1966.0	11.233497	445.12009351765056
1967.0	11.239731	445.12010614485393
1968.0	11.245976	445.11999918390507
1969.0	11.252214	445.12007799358196
1970.0	11.258439	445.12002763201673
1971.0	11.264701	445.1200141441401
1972.0	11.270941	445.1200827307396
1973.0	11.277191	445.1200309730318
1974.0	11.283418	445.1200861387067
1975.0	11.289668	445.1200759918543
1976.0	11.295897	445.12009898623575
1977.0	11.302137	445.12006198575045
1978.0	11.308389	445.12006683538254
1979.0	11.314631	445.1200119728222
1980.0	11.320856	445.1199934523848
1981.0	11.327116	445.12006983314586
1984.0	11.334729	445.11999695797607
1985.0	11.340949	445.120184373479
1987.0	11.3479	445.12007559932664
1988.0	11.354135	445.1200878064499
1989.0	11.360387	445.1202076996944
1990.0	11.366614	445.12006222870474
1991.0	11.372885	445.12010652952665
1992.0	11.379141	445.1200488905447
1993.0	11.385358	445.12012402069655
1994.0	11.391604	445.1201655879659
1995.0	11.397852	445.1201130236636
1996.0	11.404116	445.1201550247439
1997.0	11.410379	445.12003684371166
1998.0	11.41662	445.12010846944946
1999.0	11.422881	445.1200358888852
2000.0	11.429133	445.120083079147
2001.0	11.43536	445.1201868818049
2002.0	11.441602	445.12007386712395
2003.0	11.44786	445.12006624072785
2004.0	11.454108	445.12006066156795
2005.0	11.460333	445.12012710655813
2006.0	11.466577	445.12001091657083
2007.0	11.472806	445.120162287043
2008.0	11.479062	445.12020662668317
2009.0	11.4853	445.12011664881874
2010.0	11.491558	445.1201430264961
2011.0	11.497798	445.1200948517273
2012.0	11.504045	445.12003028081926
2013.0	11.510281	445.120170202536
2014.0	11.516543	445.12017710705527
2015.0	11.522806	445.1201496239781
2016.0	11.529052	445.1201314258411
2017.0	11.535283	445.1200826408697
2018.0	11.541541	445.12018578377075
2019.0	11.5478	445.12008785949604
2020.0	11.554041	445.12002617355324
2021.0	11.560298	445.1201852291978
[truncated: 4,865 more rows]
