# Supplementary material for: RawBeans: A Simple, Vendor-Independent, Raw-Data Quality-Control Tool
Source: J Proteome Res. 2021 Mar 4;20(4):2098–104. doi: 10.1021/acs.jproteome.0c00956 (PMC8041395; doi:10.1021/acs.jproteome.0c00956)
Supplement: Supplementary file 2 — pr0c00956_si_003.zip [file pr0c00956_si_003.zip › 100_samples_run1.0/resources/HF2_LC1_hela_020320_30B_01-mass-deviation-matrix.tsv]

scan	retention	445.12003
1.0	0.002859198	445.1205678567948
4.0	0.013311298	445.1204166628476
9.0	0.024454934	445.1204521337502
10.0	0.03080085	445.12043398716133
11.0	0.036827933	445.1203927213078
16.0	0.047975797	445.12049866798907
17.0	0.054321666	445.1204977294728
18.0	0.060340447	445.120484998086
19.0	0.066361216	445.1204222517705
20.0	0.072386383	445.1204337527748
21.0	0.078415381	445.1204545258909
22.0	0.084446715	445.12048349305434
23.0	0.090478014	445.1205039264391
24.0	0.096507067	445.12045386386757
25.0	0.10253632	445.1205212327356
26.0	0.1085593	445.1204137955006
27.0	0.11459052	445.12040037491965
28.0	0.12061556	445.12047796540105
29.0	0.12664463	445.1204774664434
30.0	0.1326718	445.1204630137887
31.0	0.13869676	445.12046429064327
32.0	0.14472383	445.12040733064197
33.0	0.1507426	445.12049257105457
34.0	0.1567697	445.1203533623109
35.0	0.16279898	445.12048866281344
36.0	0.16881763	445.1203596815965
37.0	0.1748447	445.12040098880306
38.0	0.1808635	445.12034954356386
39.0	0.18688433	445.1204110454729
40.0	0.19290928	445.1204341065999
41.0	0.19892812	445.1203830839445
42.0	0.2049551	445.12046520125176
43.0	0.21099273	445.1203544652432
44.0	0.21701966	445.12043587917725
45.0	0.22304058	445.12038971483685
46.0	0.22906771	445.1201414421838
47.0	0.23509486	445.12042109386215
48.0	0.24112187	445.12047064642945
49.0	0.24714471	445.120264740174
51.0	0.25448013	445.1202978139925
52.0	0.2608303	445.12004256771985
53.0	0.26685537	445.11971329104324
54.0	0.27288018	445.12063277233335
55.0	0.27890107	445.12047107987587
56.0	0.28492615	445.12051882832645
59.0	0.29310312	445.1194688326984
60.0	0.29945102	445.12031200250857
62.0	0.30695728	445.1203501906902
63.0	0.31330108	445.120306395173
64.0	0.31933028	445.120342800641
65.0	0.32535525	445.12032806254496
66.0	0.33137813	445.12037291167934
67.0	0.33740318	445.12025158869307
68.0	0.3434241	445.1202749543482
69.0	0.3494429	445.12033427326537
70.0	0.35546362	445.12034399283334
71.0	0.36148445	445.1203706241337
73.0	0.368799	445.12034854401014
74.0	0.37514693	445.12025505202064
75.0	0.38117208	445.12028169608857
76.0	0.38719705	445.1203883488097
77.0	0.39321985	445.1203122171701
78.0	0.39923866	445.1203698201625
79.0	0.40526373	445.12036405655385
80.0	0.41129293	445.12030530871385
81.0	0.4173157	445.120313631981
82.0	0.4233428	445.1204054342222
83.0	0.42937196	445.12040236318717
84.0	0.43539713	445.12041169519756
85.0	0.44141786	445.12034022908296
86.0	0.44743872	445.12036377130863
89.0	0.45625533	445.1203780060108
90.0	0.46260118	445.12039897043024
91.0	0.4686242	445.1202596674052
92.0	0.47465341	445.1203491183747
93.0	0.48068255	445.12030848203597
94.0	0.48670122	445.12036392927564
95.0	0.49272215	445.12030460190664
96.0	0.49874927	445.12029839315943
97.0	0.50477428	445.1203458536296
98.0	0.51079707	445.1202413082888
99.0	0.51682005	445.12036614148013
100.0	0.52284721	445.12035378784265
101.0	0.52887835	445.1202380366408
102.0	0.53490133	445.12021608807294
103.0	0.54092206	445.1201237092181
105.0	0.54822625	445.1201259160279
106.0	0.55457017	445.12031942469054
108.0	0.56188668	445.120427186722
109.0	0.56823268	445.1203798730998
110.0	0.57425138	445.12040430378204
111.0	0.58027215	445.1204028197752
112.0	0.58630335	445.12031812659353
113.0	0.59232437	445.12044648856875
114.0	0.59835128	445.12040877887495
115.0	0.60437635	445.1203189387443
116.0	0.61039712	445.1203901482185
117.0	0.6164181	445.1204715447441
118.0	0.62244088	445.12036811689563
119.0	0.62846182	445.12033397879014
120.0	0.63448685	445.1204275713477
121.0	0.64050966	445.12041584965874
122.0	0.64653052	445.12049392519253
123.0	0.65255138	445.12043964142333
124.0	0.65857235	445.12051334017417
125.0	0.66459517	445.120431578234
126.0	0.67061595	445.12046457379836
127.0	0.67663888	445.12039696398176
128.0	0.68265775	445.1205248120541
129.0	0.6886786	445.1205025322482
130.0	0.69470357	445.1204411662725
131.0	0.70072857	445.12045152267547
132.0	0.70675352	445.1204812741579
133.0	0.71277653	445.120471242327
134.0	0.71879937	445.1205137748161
135.0	0.72482445	445.12041916527306
136.0	0.73084737	445.1205065946941
137.0	0.73687225	445.12050712973337
138.0	0.7428973	445.12048018358007
139.0	0.74892018	445.1205096306441
140.0	0.75493908	445.1204669149786
141.0	0.76095776	445.1204859220709
142.0	0.76698273	445.120382257339
143.0	0.7730057	445.12040582105914
144.0	0.77902872	445.12046858075075
145.0	0.78504942	445.1205070682904
146.0	0.79107445	445.12049125389905
147.0	0.79710368	445.1204712553398
148.0	0.8031287	445.1204528801366
149.0	0.80915358	445.1204824947817
150.0	0.81517865	445.1204753446751
151.0	0.8212037	445.12057221243026
152.0	0.82722878	445.1204629639757
153.0	0.83325365	445.12044220854636
154.0	0.8392787	445.12053137259676
155.0	0.84530585	445.1204607207961
156.0	0.8513308	445.12051748508134
157.0	0.85735576	445.1204716246113
158.0	0.86337873	445.12050651670006
159.0	0.86940378	445.1205031935323
160.0	0.87542448	445.12047197039635
161.0	0.88144958	445.1204572921509
162.0	0.88747462	445.12042174847437
163.0	0.89349758	445.12037131876883
164.0	0.8995225	445.1203914447137
165.0	0.90555162	445.1203734251001
166.0	0.91157877	445.1203214190903
167.0	0.91760592	445.12043470874966
168.0	0.92362871	445.12037145317134
169.0	0.92965162	445.12047843300337
170.0	0.93568298	445.1204736767172
171.0	0.94171215	445.1204678086418
172.0	0.94773513	445.12046259852616
173.0	0.95376205	445.1204003709416
174.0	0.95978715	445.1203808960179
175.0	0.96581007	445.1204317440741
176.0	0.97183083	445.12037993693247
177.0	0.97786012	445.12047318935487
178.0	0.98388518	445.12037034674944
179.0	0.98991638	445.12046028031307
180.0	0.99594333	445.12044443165865
181.0	1.0019622	445.12041975199105
182.0	1.0079851	445.12045561347253
183.0	1.0140039	445.12046791641137
184.0	1.0200288	445.12038048272854
185.0	1.0260497	445.12033368867424
186.0	1.0320727	445.1204883155349
187.0	1.0380935	445.12045756155624
188.0	1.0441142	445.12045754896025
189.0	1.050133	445.12034686909965
190.0	1.0561539	445.1203422864855
191.0	1.0621768	445.1204582040123
192.0	1.0682018	445.1204079593182
193.0	1.0742247	445.1194932439583
194.0	1.0802477	445.12027941263784
195.0	1.0862686	445.12034273411143
196.0	1.0922872	445.11974226937167
197.0	1.0983102	445.1196394588499
198.0	1.104329	445.1197203927639
199.0	1.1103601	445.1196954732683
200.0	1.1163789	445.119763881689
201.0	1.122404	445.1198080981213
202.0	1.1284311	445.11978881750844
203.0	1.1344518	445.1196537230891
204.0	1.1404727	445.1197496124611
205.0	1.1464936	445.1197308337049
206.0	1.1525165	445.1197464980503
207.0	1.1585414	445.11975128746974
208.0	1.1645686	445.11975799069955
209.0	1.1705997	445.1197120365866
210.0	1.1766248	445.1196393416683
211.0	1.1826498	445.1196049771237
212.0	1.1886686	445.11947684750083
213.0	1.1946894	445.11955414506997
214.0	1.2007123	445.1195920193575
215.0	1.2067373	445.11955311554715
216.0	1.2127581	445.1195085402485
217.0	1.218781	445.1195397334819
218.0	1.2247999	445.11951084974936
219.0	1.2308185	445.1196102120201
220.0	1.2368436	445.11962575512126
221.0	1.2428623	445.1195884246765
222.0	1.2488832	445.1194772936494
223.0	1.2549061	445.11961377191574
224.0	1.2609269	445.1194664335644
225.0	1.2669479	445.11943733260625
226.0	1.2729665	445.12063545422643
227.0	1.2789915	445.11940591666126
228.0	1.2850144	445.1206012267305
229.0	1.2910396	445.1194475267308
230.0	1.2970686	445.1206132791604
231.0	1.3030958	445.1194045604764
232.0	1.3091187	445.1206033019381
233.0	1.3151417	445.1206313017515
234.0	1.3211603	445.1206553149707
235.0	1.3271833	445.1194380023235
236.0	1.333202	445.12060642964263
237.0	1.339223	445.1194433708855
238.0	1.3452458	445.1205364444088
239.0	1.3512666	445.1206443449578
240.0	1.3572875	445.1205233194585
241.0	1.3633083	445.1205675863147
242.0	1.3693291	445.12063398981894
243.0	1.37535	445.120555770578
244.0	1.381373	445.1205073934345
245.0	1.3873979	445.12051961842667
246.0	1.3934208	445.12056419237484
247.0	1.3994459	445.1205231011491
248.0	1.4054647	445.12058778306175
249.0	1.4114855	445.1205599924081
250.0	1.4175041	445.12048782246353
251.0	1.4235292	445.1205079189951
252.0	1.4295479	445.12041695096576
253.0	1.4355687	445.1204838358293
254.0	1.4415896	445.12048048493097
255.0	1.4476104	445.1205718620121
256.0	1.4536355	445.1203999557824
257.0	1.4596544	445.1205527225158
258.0	1.465673	445.1205076103315
259.0	1.471696	445.1204793435412
260.0	1.4777188	445.1204816522896
261.0	1.4837417	445.12051864199003
262.0	1.489771	445.1205421911776
263.0	1.4957939	445.12042787389663
264.0	1.501821	445.1205063814172
265.0	1.5078438	445.1204890601697
266.0	1.5138626	445.1203983454912
267.0	1.5198814	445.1205163979742
268.0	1.5259022	445.1204919158379
269.0	1.5319272	445.1203792241723
270.0	1.5379481	445.1204135123455
271.0	1.543971	445.1204325662154
272.0	1.5499898	445.1205202085935
273.0	1.5560105	445.1204335179506
274.0	1.5620335	445.12053438219533
275.0	1.5680523	445.12044256587086
276.0	1.5740752	445.1203896221273
277.0	1.5800939	445.12047329074124
278.0	1.5861148	445.12048460254283
279.0	1.5921357	445.12041233713666
280.0	1.5981607	445.1204201386518
281.0	1.6041835	445.12039761118194
282.0	1.6102065	445.12046053336394
283.0	1.6162294	445.1204188763891
284.0	1.6222522	445.1204633809436
285.0	1.6282814	445.1204410619546
286.0	1.6343107	445.12050677589053
287.0	1.6403399	445.1205201137783
288.0	1.6463587	445.1204875890391
289.0	1.6523773	445.1204695014196
290.0	1.6584024	445.12051356064507
291.0	1.6644253	445.12042531421594
292.0	1.6704502	445.1204215332302
293.0	1.6764815	445.1204434177555
294.0	1.6825045	445.12052468558454
295.0	1.6885274	445.1204831845372
296.0	1.6945523	445.1204899142856
297.0	1.7005795	445.12041390864306
298.0	1.7066108	445.12052488974524
299.0	1.7126358	445.12041231391703
300.0	1.7186649	445.12044738067067
301.0	1.7246899	445.12040959187476
302.0	1.7307108	445.1204177561721
303.0	1.7367316	445.1204783541953
304.0	1.7427524	445.12040588655947
305.0	1.7487774	445.120438975667
306.0	1.7547962	445.1204780227309
307.0	1.7608171	445.12047804911055
308.0	1.7668378	445.1204165967002
309.0	1.772865	445.1204373986651
310.0	1.778888	445.1204185406458
311.0	1.7849067	445.1204094333156
312.0	1.790917	445.1204721066402
313.0	1.7969379	445.1204440925863
314.0	1.8029588	445.1204708286788
315.0	1.808967	445.1205087556486
316.0	1.8149775	445.120429823835
317.0	1.8210026	445.120489917785
318.0	1.8270297	445.1203523839675
319.0	1.8330547	445.1204003381896
320.0	1.8390775	445.1203826593289
321.0	1.8451088	445.1204727335592
322.0	1.851138	445.1204265928483
323.0	1.8571671	445.1204512366888
324.0	1.8631963	445.12041197444574
325.0	1.8692214	445.12049834857993
326.0	1.8752443	445.1204944416216
327.0	1.8812692	445.1204464670256
328.0	1.8872942	445.12040441514887
329.0	1.8933214	445.12046041057636
330.0	1.8993464	445.12045279655956
331.0	1.9053713	445.12050438382227
332.0	1.9113922	445.1203809742775
333.0	1.9174131	445.1203386239602
334.0	1.9234317	445.120491033062
335.0	1.9294546	445.12047516818643
336.0	1.9354775	445.1204823391229
337.0	1.9415026	445.12044119054707
338.0	1.9475212	445.12039065578665
339.0	1.9535422	445.1204738562666
340.0	1.959563	445.1204814173954
341.0	1.965588	445.120489407884
342.0	1.9716088	445.12048583285457
343.0	1.9776276	445.1203762368448
344.0	1.9836506	445.12041275563314
345.0	1.9896755	445.1203113380593
346.0	1.9956984	445.1203607911803
347.0	2.0017193	445.12052031023165
348.0	2.0077381	445.1204060354645
349.0	2.0137568	445.12048469062216
350.0	2.0197819	445.12052398415204
351.0	2.0258006	445.1204257996759
352.0	2.0318256	445.120493741659
353.0	2.0378547	445.12052224403675
354.0	2.0438776	445.12044275897347
355.0	2.0499006	445.12046008449187
356.0	2.0559215	445.1204682571673
357.0	2.0619402	445.120392479576
358.0	2.0679631	445.1204204899567
359.0	2.073986	445.12039063474543
360.0	2.0800049	445.12048314022906
361.0	2.0860256	445.1204662197988
362.0	2.0920485	445.1204948423421
363.0	2.0980715	445.1202907425336
364.0	2.1040944	445.12038244861156
365.0	2.1101132	445.1204082091838
366.0	2.1161339	445.1203709715634
367.0	2.1221549	445.1203756642055
368.0	2.1281757	445.12043609910205
369.0	2.1341966	445.1205003821749
370.0	2.1402173	445.12048611010187
371.0	2.1462383	445.12047276489704
373.0	2.1535569	445.1204611878586
374.0	2.1599007	445.120400767401
375.0	2.1659195	445.1203915378278
376.0	2.1719403	445.12033573149125
377.0	2.1779591	445.12037180284017
378.0	2.183982	445.12041244109747
379.0	2.1900007	445.12034421502557
380.0	2.1960215	445.12046247530697
381.0	2.2020466	445.1204650651386
382.0	2.2080695	445.1203927339931
383.0	2.2140883	445.12043492540437
384.0	2.2201091	445.1203389255175
385.0	2.22613	445.1203286089984
386.0	2.2321509	445.12040041116103
387.0	2.2381717	445.1204480334594
388.0	2.2441924	445.1204860634354
389.0	2.2502154	445.1203813857412
390.0	2.2562384	445.1204678260987
391.0	2.2622632	445.1204543321025
392.0	2.2682862	445.12046415659984
393.0	2.2743071	445.12044090185856
394.0	2.2803259	445.120343664013
395.0	2.2863467	445.1203215056028
396.0	2.2923696	445.12041576242973
397.0	2.2983884	445.1205196364885
398.0	2.3044092	445.12035781893707
399.0	2.310432	445.12040394693435
400.0	2.316455	445.12042307531664
401.0	2.322482	445.1203433239255
402.0	2.3285051	445.1202065443004
403.0	2.3342612	445.1202234187866
404.0	2.3402488	445.1196549397276
409.0	2.3520946	445.11971210338294
410.0	2.358503	445.1196308530241
412.0	2.3657675	445.1200414665586
413.0	2.3721842	445.12023796649765
415.0	2.3794696	445.1202962742781
416.0	2.3858279	445.12035439450125
417.0	2.3918488	445.120302034922
418.0	2.3978718	445.1204046680032
419.0	2.4038946	445.12042153682245
420.0	2.4099155	445.12038273927266
421.0	2.4159385	445.12035772326516
422.0	2.4219614	445.1204541586634
423.0	2.4279821	445.12038954450327
424.0	2.434003	445.12036408910245
425.0	2.4400261	445.12032373559657
426.0	2.446053	445.12036413892827
427.0	2.4520718	445.12041386475374
428.0	2.4580968	445.1203425979674
429.0	2.4641198	445.1203506731423
430.0	2.4701447	445.1203010883129
431.0	2.4761781	445.1202166654198
432.0	2.482201	445.1201471203955
433.0	2.488228	445.12009738867437
434.0	2.4942532	445.1201703510023
435.0	2.5002801	445.12023685486685
436.0	2.5063073	445.1202623401965
437.0	2.5123365	445.1201951201164
439.0	2.5198468	445.12042151656743
440.0	2.5261824	445.12030023118473
441.0	2.5322093	445.12038924818995
442.0	2.5382323	445.12032018243445
443.0	2.5442531	445.12038384624896
444.0	2.550276	445.1202910332552
445.0	2.5562948	445.12038851693876
446.0	2.5623178	445.12032797732394
447.0	2.5683365	445.12035737630356
448.0	2.5743574	445.12033015252644
449.0	2.5803844	445.12033027787504
450.0	2.5864136	445.1203023799367
451.0	2.5924366	445.12021257152657
452.0	2.5984678	445.1203658003135
453.0	2.6044886	445.12029778854327
454.0	2.6105199	445.1203887605836
455.0	2.6165429	445.12043593557814
456.0	2.6225699	445.12046499238517
457.0	2.6285991	445.1203679077075
458.0	2.6346261	445.12035617078266
459.0	2.640647	445.1203928719392
460.0	2.6466657	445.1204816640391
461.0	2.6526866	445.1203806585665
462.0	2.6587075	445.12031330546023
463.0	2.6647262	445.1204032033093
464.0	2.6707469	445.12038561897526
465.0	2.6767699	445.12045862268917
466.0	2.6827886	445.12041154989566
467.0	2.6888096	445.12039367947733
468.0	2.6948345	445.12042628280625
469.0	2.7008554	445.12040773755706
470.0	2.7068784	445.12038898428966
471.0	2.7128992	445.12042852176825
472.0	2.7189199	445.1204576696332
473.0	2.7249408	445.120396393372
474.0	2.7309659	445.1203927605991
475.0	2.7369866	445.12034121619723
476.0	2.7430033	445.1203627549199
477.0	2.7490242	445.12043723185667
478.0	2.7550138	445.12040234451746
479.0	2.76102	445.12037989317855
480.0	2.7670116	445.12032066055116
481.0	2.7729784	445.1202853558602
482.0	2.7789555	445.120353365948
483.0	2.7849179	445.1203251988842
484.0	2.7908763	445.12038888373064
486.0	2.79822	445.1203938292866
487.0	2.8045616	445.1204181633341
488.0	2.8108992	445.12032560113886
489.0	2.8172512	445.1203931991514
490.0	2.8236096	445.12047374476947
491.0	2.82997	445.1204174220026
492.0	2.8363033	445.12035168616507
493.0	2.8426325	445.120306280945
494.0	2.8488951	445.1202332621523
499.0	2.8596492	445.1203527959476
500.0	2.8660097	445.120276242609
504.0	2.8756159	445.12039586898214
506.0	2.8832638	445.1203741119015
507.0	2.8896097	445.12029477242623
508.0	2.8955785	445.1203515268322
509.0	2.9015411	445.1204050798507
510.0	2.9075702	445.12040045589526
511.0	2.9135159	445.12033940201883
512.0	2.9195327	445.12041505552696
513.0	2.9254807	445.12038056757825
514.0	2.9314265	445.12036216563286
515.0	2.9373847	445.1203486546121
516.0	2.9433556	445.12043486376
517.0	2.9493182	445.1204080643897
518.0	2.9553265	445.12039089580026
519.0	2.961314	445.1203108870312
520.0	2.9672827	445.1202955623818
521.0	2.9732077	445.1204170212114
522.0	2.9791412	445.1203790647103
523.0	2.9850807	445.1203168457999
524.0	2.991041	445.12038186889936
525.0	2.9970098	445.1202834059805
526.0	3.0030078	445.1202645448435
527.0	3.0090243	445.1201891126172
528.0	3.0150264	445.1203068559855
529.0	3.0210515	445.12030003069816
530.0	3.0270703	445.12029692606006
531.0	3.0330912	445.12034059519374
532.0	3.039114	445.1204011851368
533.0	3.045137	445.1203103039686
534.0	3.0511641	445.1203483686234
535.0	3.0571891	445.12031309196834
536.0	3.0632203	445.12038707751304
537.0	3.0692454	445.12039303732007
538.0	3.0752745	445.12030055027884
539.0	3.0813036	445.1203017306886
540.0	3.0873287	445.1204047320249
541.0	3.0933557	445.1204015951644
542.0	3.0993808	445.12039241790006
543.0	3.1054057	445.1202920160587
544.0	3.1114309	445.12034256483355
545.0	3.1174558	445.12038487753966
546.0	3.1234829	445.1202953107784
547.0	3.1295099	445.1203378828569
548.0	3.135537	445.1203686714864
549.0	3.1415662	445.1203965457885
550.0	3.1475913	445.1204595584022
551.0	3.1536183	445.12042432687423
552.0	3.1596454	445.12037497687453
553.0	3.1656704	445.1203566355556
554.0	3.1716976	445.1203711318819
555.0	3.1777204	445.1203981391962
556.0	3.1837496	445.12030847457214
557.0	3.1897768	445.1204249464625
558.0	3.1958037	445.1203679900486
559.0	3.2018288	445.1203330055868
560.0	3.2078516	445.1203473857604
561.0	3.2138747	445.12025817953526
562.0	3.2199037	445.1203491867942
563.0	3.2259288	445.1203931149086
564.0	3.23196	445.12038589584444
565.0	3.2379913	445.12033866596715
566.0	3.2440162	445.1203596922201
567.0	3.2500455	445.120349831155
568.0	3.2560662	445.1203682541645
569.0	3.2620914	445.12035992914406
570.0	3.2681121	445.12030629817116
571.0	3.2741351	445.12030195936455
572.0	3.2801642	445.1203738355522
573.0	3.2861914	445.120337425708
574.0	3.2922163	445.12034607869606
575.0	3.2982456	445.1202673554734
576.0	3.3042704	445.12031985498044
577.0	3.3102935	445.1203257515606
578.0	3.3163163	445.12032526776693
579.0	3.3223414	445.120368931227
580.0	3.3283643	445.12040625924874
581.0	3.3343892	445.1203954377287
582.0	3.3404164	445.12024140857324
583.0	3.3464434	445.1204078853307
584.0	3.3524686	445.1203008505727
585.0	3.3584956	445.12031664440514
586.0	3.3645247	445.12040641265173
587.0	3.3705539	445.1203172344102
588.0	3.3765853	445.12040012737566
589.0	3.3826143	445.12027485691334
590.0	3.3886435	445.12021490296735
591.0	3.3946644	445.12029212745074
592.0	3.4006873	445.1202833277687
593.0	3.406706	445.12033669563357
594.0	3.4127289	445.12037845436043
595.0	3.4187519	445.1203422131675
596.0	3.4247747	445.12025457549936
597.0	3.4307935	445.12034427163877
598.0	3.4368164	445.12029086427737
599.0	3.4428395	445.12035870077494
600.0	3.4488622	445.120283761576
601.0	3.4548851	445.12029510172385
602.0	3.460906	445.12029806829077
603.0	3.466927	445.1203794557174
604.0	3.4729477	445.12030128791173
605.0	3.4789707	445.1203004809139
606.0	3.4849935	445.12032938161076
607.0	3.4910145	445.1202546499296
608.0	3.4970352	445.12033973197276
609.0	3.5030561	445.12033925190485
610.0	3.509079	445.12022872689107
611.0	3.5150998	445.12024963342
612.0	3.5211207	445.12024231249893
613.0	3.5271436	445.12033286072443
614.0	3.5331666	445.12033935480036
615.0	3.5391874	445.1201855905492
616.0	3.5452083	445.120208473819
617.0	3.551229	445.12031973514854
618.0	3.557252	445.1203375674402
619.0	3.5632749	445.1203022763658
620.0	3.5692999	445.1202797879343
621.0	3.575327	445.12014275691865
622.0	3.58135	445.12018950769715
623.0	3.5873728	445.1202849804225
624.0	3.5933936	445.12033333019104
625.0	3.5994145	445.12017612816516
626.0	3.6054354	445.12027204562105
627.0	3.6114582	445.12016890594805
628.0	3.6174812	445.1202746041134
629.0	3.6235021	445.1202638167607
630.0	3.629525	445.1202612911782
631.0	3.635548	445.1202734195584
632.0	3.6415687	445.1202933563318
633.0	3.6475896	445.1201738824759
634.0	3.6536083	445.1202642790316
635.0	3.6596313	445.12027645481317
636.0	3.6656541	445.1202280102023
637.0	3.6716792	445.12029018984356
638.0	3.6777	445.12025445947427
639.0	3.6837209	445.1203129801974
640.0	3.6897417	445.1202333618045
641.0	3.6957709	445.1201938910637
642.0	3.7017937	445.120213365016
643.0	3.7078146	445.1201994338611
644.0	3.7138417	445.1202214190909
645.0	3.719873	445.12014993150274
646.0	3.7258981	445.12028978196395
647.0	3.7319272	445.1202631502947
648.0	3.7379585	445.12026737831746
649.0	3.7439855	445.1202408474852
650.0	3.7500148	445.1202860958762
651.0	3.7560417	445.1202993671057
652.0	3.7620668	445.120177233272
653.0	3.7680939	445.1202291010669
654.0	3.774119	445.12019585693395
655.0	3.780148	445.1202289132708
656.0	3.786171	445.12024328023585
657.0	3.792196	445.12020811421905
658.0	3.7982232	445.1201779770054
659.0	3.8042543	445.1202207093314
660.0	3.8102813	445.1203103039332
661.0	3.8163106	445.1202713851198
662.0	3.8223377	445.1202431217288
663.0	3.8283627	445.1202684180214
664.0	3.8343877	445.1202540884797
665.0	3.8404105	445.1202012455829
666.0	3.8464355	445.12025518958285
667.0	3.8524647	445.1202093841304
668.0	3.8584898	445.120209413508
669.0	3.8645189	445.12021332101426
670.0	3.8705441	445.12025463149064
671.0	3.8765731	445.12020597772226
672.0	3.8826003	445.12034061064213
673.0	3.8886293	445.1203077233802
674.0	3.8946627	445.12025462021114
675.0	3.9006939	445.1203377479005
676.0	3.9067232	445.12028476938343
677.0	3.9127481	445.12029154527454
678.0	3.918771	445.120241179673
679.0	3.924796	445.12021309237986
680.0	3.9308252	445.12025908970566
681.0	3.9368525	445.12022244116935
682.0	3.9428815	445.12021072583434
683.0	3.9489024	445.12026261088994
684.0	3.9549233	445.1202111056534
685.0	3.9609462	445.1202601622147
686.0	3.9669669	445.1202394039215
687.0	3.972992	445.12023045765363
688.0	3.9790128	445.12025141136985
689.0	3.9850358	445.1201696754915
690.0	3.9910586	445.12024819563584
691.0	3.9970816	445.1202122267313
692.0	4.0031023	445.12023479035344
693.0	4.0091254	445.1201862361563
694.0	4.0151482	445.12023980658165
695.0	4.0211733	445.1202231745306
696.0	4.0271919	445.1201588098217
697.0	4.0332149	445.12019811225525
698.0	4.0392357	445.1201940282969
699.0	4.0452567	445.12020786431333
700.0	4.0512794	445.1202189850663
701.0	4.0573004	445.1201751430061
702.0	4.0633232	445.12028080721444
703.0	4.0693483	445.12026386561035
704.0	4.0753711	445.1202424097132
705.0	4.0813962	445.12022010073133
706.0	4.0874149	445.12021192033717
707.0	4.0934379	445.1201863049746
708.0	4.0994609	445.1203063201295
709.0	4.1054837	445.12020915615113
710.0	4.1115066	445.12029215251056
711.0	4.1175274	445.1202766009428
712.0	4.1235463	445.1202341462482
713.0	4.1295712	445.1202387993791
714.0	4.1356005	445.1202464721743
715.0	4.1416275	445.1203152337122
716.0	4.1476547	445.12021733185856
717.0	4.1536858	445.1201999189462
718.0	4.1597109	445.12015336141707
719.0	4.1657359	445.120178365829
720.0	4.1717609	445.1201483860117
721.0	4.1777922	445.12020491041454
722.0	4.183815	445.12015061726765
723.0	4.1898421	445.12018423449734
724.0	4.1958652	445.12027508524517
725.0	4.2018942	445.12025124894274
726.0	4.2079214	445.12023559074083
727.0	4.2139484	445.12017645970707
728.0	4.2199692	445.1202125741345
729.0	4.2259942	445.1202171680718
730.0	4.2320235	445.120212615914
731.0	4.2380484	445.12026752198426
732.0	4.2440693	445.12022051250943
733.0	4.2500922	445.1201996620976
734.0	4.2561131	445.1200812599923
735.0	4.2621402	445.1201800852825
736.0	4.2681651	445.12022889033955
737.0	4.2741902	445.1202478728968
738.0	4.2802153	445.1202363812063
739.0	4.2862444	445.1202235345585
740.0	4.2922672	445.12016197838466
741.0	4.2982944	445.12009221555763
742.0	4.3043194	445.1202003907529
743.0	4.3103464	445.12027461840074
744.0	4.3163756	445.12027204098115
745.0	4.3223985	445.1202600753992
746.0	4.3284215	445.1202067199285
747.0	4.3344402	445.1201910437226
748.0	4.3404631	445.1202465006788
749.0	4.3464861	445.12026454843175
750.0	4.352507	445.12017354531054
751.0	4.3585298	445.1201407549375
752.0	4.3645507	445.1201392117475
753.0	4.3705694	445.1202492442977
754.0	4.3765944	445.12026441269825
755.0	4.3826153	445.12019066522475
756.0	4.388636	445.1201674962855
757.0	4.3946589	445.1202062500326
758.0	4.4006819	445.1201417589194
759.0	4.406709	445.12025113680613
760.0	4.412734	445.1202794254443
761.0	4.4187591	445.1202680384909
762.0	4.424782	445.12030135728304
763.0	4.4308048	445.1202106264591
764.0	4.4368257	445.120265001465
765.0	4.4428466	445.120188258314
766.0	4.4488695	445.12024871561977
767.0	4.4548924	445.1201896885356
768.0	4.4609112	445.1201716331737
769.0	4.4669341	445.12015871855203
770.0	4.4729549	445.12028140372206
771.0	4.4789757	445.1203005493859
772.0	4.4849987	445.120203122545
773.0	4.4910175	445.1202197260597
774.0	4.4970404	445.12017989645074
775.0	4.5030632	445.12027325230713
776.0	4.5090863	445.12024432966064
777.0	4.5151112	445.120189675585
778.0	4.52113	445.1202333753728
779.0	4.5271528	445.1201917753501
780.0	4.5331758	445.1202244874027
781.0	4.5391987	445.12025933182576
782.0	4.5452216	445.12016749093937
783.0	4.5512425	445.1202529678238
784.0	4.5572634	445.1201146219377
785.0	4.5632883	445.1201494758193
786.0	4.5693092	445.1201917279216
787.0	4.57533	445.12020102443535
788.0	4.5813509	445.1202804834841
789.0	4.5873738	445.12010492506676
790.0	4.593405	445.12011205536476
791.0	4.5994321	445.1201591269899
792.0	4.605455	445.120184422329
793.0	4.611478	445.1201686890584
794.0	4.6174987	445.12014698578287
795.0	4.6235217	445.1201830972911
796.0	4.6295426	445.1202610874544
797.0	4.6355676	445.12024230125417
798.0	4.6415904	445.1201481835091
799.0	4.6476155	445.1201133060073
800.0	4.6536343	445.12023200307226
801.0	4.6596552	445.1202315584429
802.0	4.6656759	445.1201429450435
803.0	4.6716988	445.12021119457967
804.0	4.6777197	445.1202276047614
805.0	4.6837406	445.1201624696345
806.0	4.6897614	445.1202477858065
807.0	4.6957843	445.1202149384858
808.0	4.7018072	445.12023137046856
809.0	4.707826	445.1202767934204
810.0	4.7138488	445.12018413443235
811.0	4.7198718	445.120166211567
812.0	4.7258927	445.1202064974043
813.0	4.7319155	445.12018501297734
814.0	4.7379385	445.12017830629526
815.0	4.7439719	445.12018485791685
816.0	4.7499948	445.1201240320312
817.0	4.7560177	445.1202208027472
818.0	4.7620385	445.12026823037303
819.0	4.7680698	445.1202556763161
820.0	4.7740928	445.12025799652184
821.0	4.7801198	445.12017184927606
822.0	4.7861406	445.12028294478404
823.0	4.7921615	445.1202462722631
824.0	4.7981824	445.1201784747676
825.0	4.8042052	445.1202383311078
826.0	4.8102302	445.1202326524425
827.0	4.8162532	445.1202330023346
828.0	4.8222741	445.1201998319102
829.0	4.828299	445.1202385784181
830.0	4.8343198	445.1201318321293
831.0	4.8403428	445.12012637847266
832.0	4.8463637	445.1201908777544
833.0	4.8523865	445.12018058254114
834.0	4.8584136	445.12011352394006
835.0	4.8644408	445.1201806363536
836.0	4.8704679	445.1202740743395
837.0	4.8764907	445.120234526767
838.0	4.8825179	445.12025067411486
839.0	4.888545	445.1201966090297
840.0	4.89457	445.1201906435717
841.0	4.9006011	445.1200850762926
842.0	4.9066262	445.1202377837401
843.0	4.9126492	445.1202709514966
844.0	4.9186719	445.12025513831264
845.0	4.9246928	445.1202554337764
846.0	4.9307136	445.12020893937466
847.0	4.9367407	445.1202137305074
848.0	4.9427658	445.12014906877494
849.0	4.9487928	445.12016593078187
850.0	4.9548158	445.1201726246188
851.0	4.9608407	445.1201287333504
852.0	4.9668637	445.1201235813986
853.0	4.9728866	445.1202116091066
854.0	4.9789074	445.12026456400474
855.0	4.9849303	445.12010852141657
856.0	4.9909512	445.1202028625252
857.0	4.9969741	445.1201683698326
858.0	5.0029971	445.120284396528
859.0	5.0090199	445.12015874674796
860.0	5.0150471	445.12021921067293
861.0	5.0210678	445.1201454606239
862.0	5.0270908	445.120246612649
863.0	5.0331118	445.1201742822143
864.0	5.0391325	445.12023259304925
865.0	5.0451575	445.1201544771039
866.0	5.0511783	445.1202414003753
867.0	5.0572033	445.1201625747943
868.0	5.0632242	445.1202578644209
869.0	5.0692472	445.1202454896709
870.0	5.0752742	445.1201511750426
871.0	5.0812972	445.12015089771376
872.0	5.08732	445.1201996638853
873.0	5.093341	445.12021378259226
874.0	5.0993638	445.1201798863185
875.0	5.1053867	445.1201794141802
876.0	5.1114055	445.12022289810227
877.0	5.1174389	445.12020033359755
878.0	5.1234596	445.1202100012888
879.0	5.1294827	445.12013192085163
880.0	5.1355076	445.1202352121807
881.0	5.1415285	445.1201112973553
882.0	5.1475494	445.1202613323633
883.0	5.1535722	445.12020468373316
884.0	5.1595931	445.12027641013935
885.0	5.1656181	445.12020766312327
886.0	5.1716389	445.12017785019594
887.0	5.1776638	445.12027658128136
888.0	5.1836868	445.12020336493464
889.0	5.1897098	445.120130978149
890.0	5.1957285	445.1201582811218
891.0	5.2017514	445.12023502230863
892.0	5.2077702	445.12021333006663
893.0	5.2137953	445.1202246040155
894.0	5.2198161	445.1201916646728
895.0	5.225839	445.1202464719996
896.0	5.2318598	445.120167741791
897.0	5.2378827	445.1202162183128
898.0	5.2439056	445.12016794490563
899.0	5.2499265	445.1201938224934
900.0	5.2559515	445.12026701904324
901.0	5.2619744	445.12020106365225
902.0	5.2679932	445.1201757161561
903.0	5.2740181	445.120259728519
904.0	5.280039	445.1201880045219
905.0	5.286062	445.1201551919611
906.0	5.2920848	445.120082879594
907.0	5.2981162	445.12013681968574
908.0	5.3041412	445.1201615817851
909.0	5.3101703	445.12020727053334
910.0	5.316191	445.12019227037894
911.0	5.322214	445.1201790858914
912.0	5.3282349	445.12012255861123
913.0	5.3342558	445.1201728096003
914.0	5.3402765	445.12023057626106
915.0	5.3462995	445.12011457359256
916.0	5.3523225	445.12015753143976
917.0	5.3583411	445.1202347614453
918.0	5.3643619	445.1202109935124
919.0	5.3703891	445.1201985012077
920.0	5.3764121	445.1201528872268
921.0	5.3824392	445.1202636472715
922.0	5.388462	445.12012391512764
923.0	5.3944912	445.1201582413838
924.0	5.4005163	445.12016903366185
925.0	5.4065454	445.12008729788363
926.0	5.4125683	445.1201911652074
927.0	5.4185933	445.12019689114345
928.0	5.4246205	445.1200702110087
929.0	5.4306516	445.12017270451133
930.0	5.4366787	445.1201125165632
931.0	5.4427079	445.12016334666197
932.0	5.448733	445.12016306866326
933.0	5.454758	445.12008009729516
934.0	5.460787	445.12001589990507
935.0	5.4668184	445.1202011293589
936.0	5.4728455	445.12011603060324
937.0	5.4788725	445.1201504326633
938.0	5.4848976	445.1201330669053
939.0	5.4909247	445.1201422126947
940.0	5.4969476	445.12008571089024
941.0	5.5029767	445.12021929937754
942.0	5.5090017	445.12011618915597
943.0	5.5150289	445.1201444974643
944.0	5.5210539	445.1201475350566
945.0	5.5270767	445.1201254373595
946.0	5.5331059	445.1201567686091
947.0	5.5391352	445.12016037033527
948.0	5.5451602	445.1201591202094
949.0	5.5511892	445.1201744560101
950.0	5.5572163	445.1200926491335
951.0	5.5632393	445.1201791619701
952.0	5.5692663	445.12022893452024
953.0	5.5752935	445.1201322336977
954.0	5.5813206	445.120090027626
955.0	5.5873477	445.12021433948826
956.0	5.5933727	445.1202494426354
957.0	5.5994018	445.12024779028366
958.0	5.605431	445.1202624475084
959.0	5.6114602	445.1201098233217
960.0	5.6174955	445.1201948184084
961.0	5.6235269	445.1201633791964
962.0	5.6295519	445.120079183926
963.0	5.6355811	445.120136710869
964.0	5.6416059	445.1201181816836
965.0	5.6476289	445.1201151672505
966.0	5.6536498	445.12014881758955
967.0	5.659679	445.1202490992327
968.0	5.665704	445.12015275684774
969.0	5.671729	445.12014328087383
970.0	5.677754	445.1201054296639
971.0	5.6837832	445.12011701610174
972.0	5.6898081	445.12018664817873
973.0	5.6958373	445.1202015549606
974.0	5.7018603	445.12010860799506
975.0	5.7078895	445.1200999067807
976.0	5.7139185	445.120081868915
977.0	5.7199457	445.1200950685502
978.0	5.7259708	445.12005581470726
979.0	5.7319978	445.12015779454237
980.0	5.7380207	445.1200873017911
981.0	5.7440478	445.12009121188
982.0	5.750077	445.1201793024261
983.0	5.7561061	445.12018503888777
984.0	5.7621312	445.1201584487384
985.0	5.7681604	445.1201435064454
986.0	5.7741875	445.12009445808826
987.0	5.7802208	445.1202275251179
988.0	5.786252	445.1200747427913
989.0	5.792275	445.120146526664
990.0	5.7983	445.1201362785821
991.0	5.8043332	445.1201967765415
992.0	5.8103583	445.12018679722087
993.0	5.8163832	445.12008151845686
994.0	5.8224167	445.12007864782737
995.0	5.8284457	445.1201037372175
996.0	5.8344708	445.1200839332937
997.0	5.8404937	445.1201671999432
998.0	5.8465167	445.12021277763796
999.0	5.8525395	445.1202310592991
1000.0	5.8585603	445.1201346858176
1001.0	5.8645855	445.12004594193894
1002.0	5.8706063	445.1200975337486
1003.0	5.8766249	445.12010567578704
1004.0	5.8826479	445.12014036485186
1005.0	5.8886792	445.12006036787807
1006.0	5.8947062	445.12006920834415
1007.0	5.9007353	445.12015199518765
1008.0	5.9067584	445.1201528285664
1009.0	5.9127813	445.1201314665798
1010.0	5.9188001	445.1201412063053
1011.0	5.9248249	445.1201431902977
1012.0	5.9308604	445.12007468869945
1013.0	5.9368833	445.12005190066213
1014.0	5.9429104	445.1201727368759
1015.0	5.9489354	445.1202067727823
1016.0	5.9549542	445.1201074413679
1017.0	5.9609792	445.1201208634876
1018.0	5.967	445.12009734346174
1019.0	5.9730229	445.1201803062514
1020.0	5.9790438	445.12011369831856
1021.0	5.9850646	445.1201114497149
1022.0	5.9910917	445.1201429332776
1023.0	5.9971188	445.1201403762958
1024.0	6.0031481	445.1201841855059
1025.0	6.009173	445.12018610339186
1026.0	6.0152042	445.12022563795955
1027.0	6.0212271	445.12015155287713
1028.0	6.0272502	445.1201762298792
1029.0	6.033275	445.1201941716274
1030.0	6.0393064	445.1200978901219
1031.0	6.0453355	445.12013082914996
1032.0	6.0513669	445.120192044712
1033.0	6.0573938	445.12017386342046
1034.0	6.0634168	445.12019913744683
1035.0	6.0694459	445.1201269959243
1036.0	6.0754732	445.1201198498447
1037.0	6.0815022	445.12020459769906
1038.0	6.0875293	445.12012172584343
1039.0	6.0935584	445.1201665927708
1040.0	6.0995878	445.1200595106968
1041.0	6.1056147	445.12000855921895
1042.0	6.111646	445.1200176428901
1043.0	6.117673	445.12008839827234
1044.0	6.123694	445.1200119505432
1045.0	6.1297189	445.1201627742609
1046.0	6.1357398	445.1202133060106
1047.0	6.1417607	445.1201014046678
1048.0	6.1477857	445.12008175904907
1049.0	6.1538085	445.1200985898395
1050.0	6.1598315	445.12019435061814
1051.0	6.1658544	445.12012635680446
1052.0	6.1718732	445.1201340514777
1053.0	6.1778981	445.1201537312739
1054.0	6.1839189	445.1202031673252
1055.0	6.1899441	445.12004941537344
1056.0	6.1959627	445.12006183502626
1057.0	6.2019856	445.1201664639319
1058.0	6.2080064	445.12013165518687
1059.0	6.2140274	445.12019224096224
1060.0	6.2200523	445.1201509851201
1061.0	6.2260816	445.1202195064103
1062.0	6.2321107	445.1201831017805
1063.0	6.23814	445.1201766495821
1064.0	6.2441669	445.12014058648884
1065.0	6.2501899	445.1201811063232
1066.0	6.2562273	445.1200969526968
1067.0	6.2622629	445.1202317029452
1068.0	6.2682899	445.12013690803485
1069.0	6.2743149	445.12011888792955
1070.0	6.2803398	445.12016481297945
1071.0	6.2863671	445.12014327512253
1072.0	6.2923941	445.1201456653093
1073.0	6.2984191	445.12012305118157
1074.0	6.3044441	445.1201773580072
1075.0	6.3104755	445.12012837274517
1076.0	6.3165004	445.1201850725304
1077.0	6.3225253	445.12005899202904
1078.0	6.3285568	445.1201036200337
1079.0	6.3345838	445.1201442902908
1080.0	6.3406108	445.1200376833185
1081.0	6.34664	445.12015286935923
1082.0	6.352663	445.1201364644824
1083.0	6.3586879	445.12013503447804
1084.0	6.3647171	445.12010793296827
1085.0	6.3707484	445.12005671556227
1086.0	6.3767734	445.1201577383349
1087.0	6.3828026	445.1200933436894
1088.0	6.3888254	445.1200950460154
1089.0	6.3948526	445.1202115549494
1090.0	6.4008797	445.1200723146583
1091.0	6.4069108	445.12015960779416
1092.0	6.412938	445.1200808597627
1093.0	6.4189673	445.1200869277853
1094.0	6.4249923	445.1200931310376
1095.0	6.4310192	445.1200434042999
1096.0	6.4370505	445.12006498548993
1097.0	6.4430797	445.12004856928127
1098.0	6.4491068	445.1200581596909
1099.0	6.4551359	445.1200947126905
1100.0	6.4611609	445.12006925480665
1101.0	6.4671839	445.12011334859295
1102.0	6.4732152	445.1201188263457
1103.0	6.4792443	445.120060210978
1104.0	6.4852713	445.120074128401
1105.0	6.4912943	445.12003898423103
1106.0	6.4973171	445.12001289609833
1107.0	6.5033443	445.1201599642834
1108.0	6.5093694	445.1200557662
1109.0	6.5153965	445.12009344936484
1110.0	6.5214215	445.1201414016587
1111.0	6.5274443	445.12021522008814
1112.0	6.5334736	445.12012777268666
1113.0	6.5394986	445.1200635689436
1114.0	6.5455256	445.1201530427354
1115.0	6.5515527	445.1200752874472
1116.0	6.5575902	445.12014411751153
1117.0	6.5636236	445.1201859806106
1118.0	6.5696464	445.1202244229777
1119.0	6.5756693	445.12013438169737
1120.0	6.5816986	445.1200550540671
1121.0	6.5877299	445.12007181728023
1122.0	6.5937568	445.1200308666908
1123.0	6.599784	445.12011583261295
1124.0	6.6058091	445.1201167650823
1125.0	6.6118383	445.12015429855893
1126.0	6.6178673	445.120059185749
1127.0	6.6238923	445.1201497825119
1128.0	6.6299216	445.120174951905
1129.0	6.6359487	445.12010322742185
1130.0	6.6419757	445.1201671556077
1131.0	6.6480028	445.12015961097836
1132.0	6.654032	445.12016511221725
1133.0	6.6600612	445.1202287115422
1134.0	6.6660882	445.120093023349
1135.0	6.6721174	445.12013119873785
1136.0	6.6781403	445.1200384519482
1137.0	6.6841611	445.12018155803736
1138.0	6.6901861	445.1200426943259
1139.0	6.6962174	445.12011644141836
1140.0	6.7022466	445.12018944269454
1141.0	6.7082779	445.1200687979278
1142.0	6.714307	445.1200921498435
1143.0	6.7203362	445.12010170973696
1144.0	6.7263654	445.12008801028867
1145.0	6.7323904	445.12008935868874
1146.0	6.7384153	445.1201944023413
1147.0	6.7444446	445.1201818575709
1148.0	6.7504717	445.1201534434077
1149.0	6.7564987	445.1200669447675
1150.0	6.7625258	445.12012254233923
1151.0	6.768553	445.1201745485084
1152.0	6.7745821	445.1201702930533
1153.0	6.780607	445.1201685259382
1154.0	6.7866321	445.120095382907
1155.0	6.7926551	445.12016872373823
1156.0	6.7986864	445.1200581069446
1157.0	6.8047174	445.1201012787439
1158.0	6.8107446	445.1200642470908
1159.0	6.8167717	445.120117904824
1160.0	6.8227987	445.1200940766681
1161.0	6.828828	445.12004880610993
1162.0	6.8348571	445.1201328850142
1163.0	6.8408843	445.1201638707783
1164.0	6.8469092	445.12019457810095
1165.0	6.8529425	445.12023358360125
1166.0	6.8589718	445.12013399465843
1167.0	6.8650031	445.1201152796017
1168.0	6.8710321	445.1201688628678
1169.0	6.8770592	445.12009624734844
1170.0	6.8830842	445.1201693906047
1171.0	6.8891114	445.12017909482444
1172.0	6.8951383	445.120170081919
1173.0	6.9011571	445.1202223540561
1174.0	6.9071821	445.1201806615459
1175.0	6.9132114	445.1201359356132
1176.0	6.9192385	445.1201530279141
1177.0	6.9252635	445.1202113506392
1178.0	6.9312927	445.1201625150253
1179.0	6.9373177	445.12021001123105
1180.0	6.9433467	445.1200522017336
1181.0	6.9493718	445.1201333867568
1182.0	6.9553948	445.12010255428027
1183.0	6.9614217	445.1201412451363
1184.0	6.9674489	445.12015697694807
1185.0	6.9734781	445.1201871072345
1186.0	6.9795053	445.1201732803097
1187.0	6.9855323	445.1201036188827
1188.0	6.9915593	445.1202188350375
1189.0	6.9975844	445.1201819593252
1190.0	7.0036073	445.12007136195774
1191.0	7.0096385	445.12012670320183
1192.0	7.0156761	445.1200641411972
1193.0	7.0217074	445.1201130803575
1194.0	7.0277344	445.1200871554278
1195.0	7.0337572	445.1201334292225
1196.0	7.0397823	445.12010865551593
1197.0	7.0458073	445.1201617072709
1198.0	7.0518386	445.1201178004105
1199.0	7.0578677	445.120162011377
1200.0	7.0638907	445.1201208068592
1201.0	7.0699178	445.1200602080993
1202.0	7.0759448	445.12012372391894
1203.0	7.0819719	445.1200755442343
1204.0	7.088001	445.1200534440705
1205.0	7.0940303	445.1201039480751
1206.0	7.1000573	445.1200520929189
1207.0	7.1060824	445.1200734724398
1208.0	7.1121053	445.1199826624993
1209.0	7.1181283	445.12011105695296
1210.0	7.1241616	445.12015750498205
1211.0	7.1301928	445.12008685541474
1212.0	7.1362241	445.12006125937825
1213.0	7.1422512	445.1200982489036
1214.0	7.148274	445.12008140417834
1215.0	7.1543074	445.12004823318597
1216.0	7.1603386	445.12008297907175
1217.0	7.1663721	445.12015322679343
1218.0	7.1724011	445.12010788323875
1219.0	7.1784283	445.1201278280178
1220.0	7.1844553	445.1202031532227
1221.0	7.1904804	445.1200965829215
1222.0	7.1965116	445.1201057223456
1223.0	7.2025366	445.12009370216066
1224.0	7.2085658	445.1200674963221
1225.0	7.2145949	445.12006486342653
1226.0	7.2206178	445.12003279060946
1227.0	7.2266429	445.12016132922685
1228.0	7.2326742	445.12017217691545
1229.0	7.2387075	445.1200915320499
1230.0	7.2447366	445.12015146090897
1231.0	7.2507617	445.12004041975143
1232.0	7.2567909	445.12016924124447
1233.0	7.2628158	445.1199649091307
1234.0	7.2688471	445.120112267343
1235.0	7.2748721	445.12001929194196
1236.0	7.2808993	445.1201635280433
1237.0	7.2869283	445.12008180714673
1238.0	7.2929555	445.12015735979537
1239.0	7.2989868	445.12010489809046
1240.0	7.3050159	445.1200488298465
1241.0	7.311045	445.1200478984514
1242.0	7.31707	445.1200012117363
1243.0	7.3230993	445.120092782439
1244.0	7.3291222	445.120109283997
1245.0	7.3351471	445.12002808554035
1246.0	7.3411784	445.12016308158763
1247.0	7.3472098	445.12009812666025
1248.0	7.3532409	445.1201259641203
1249.0	7.359268	445.1200928628248
1250.0	7.3652931	445.12019464160323
1251.0	7.3713202	445.1201242653602
1252.0	7.3773451	445.1200621463359
1253.0	7.3833743	445.1200686278681
1254.0	7.3893993	445.12009032334896
1255.0	7.3954285	445.1199729999774
1256.0	7.4014556	445.1201212602054
1257.0	7.4074826	445.1200276238744
1258.0	7.4135139	445.12005916683927
1259.0	7.4195431	445.12005002316323
1260.0	7.4255701	445.12009085280107
1261.0	7.4315972	445.1200974326797
1262.0	7.4376223	445.1199951436056
1263.0	7.4436452	445.12005055952966
1264.0	7.4496827	445.12004333108564
1265.0	7.455716	445.12002051477845
1266.0	7.4617473	445.120117265994
1267.0	7.4677765	445.1200122472654
1268.0	7.4738014	445.12003213242195
1269.0	7.4798265	445.1200491208916
1270.0	7.4858578	445.12006790100247
1271.0	7.4918828	445.1199993406579
1272.0	7.4979118	445.12004341249684
1273.0	7.503939	445.1201015672322
1274.0	7.5099661	445.120054381575
1275.0	7.5159953	445.12003868425387
1276.0	7.5220265	445.12000367380614
1277.0	7.5280494	445.1201091148386
1278.0	7.5340786	445.1201025834312
1279.0	7.5401056	445.1200638000646
1280.0	7.5461286	445.1201573472837
1281.0	7.5521536	445.12008763386524
1282.0	7.5581849	445.1201155588296
1283.0	7.5642119	445.1200580301181
1284.0	7.5702411	445.12014937783977
1285.0	7.5762704	445.12013605089436
1286.0	7.5822953	445.1200874841627
1287.0	7.5883204	445.1200997057717
1288.0	7.5943515	445.1200896759191
1289.0	7.6003808	445.1200513873028
1290.0	7.6064121	445.12008132737566
1291.0	7.6124411	445.12003276426907
1292.0	7.6184682	445.120160778216
1293.0	7.6244953	445.1200736659823
1294.0	7.6305246	445.1200145624159
1295.0	7.6365432	445.12011467113706
1296.0	7.6425641	445.12006422510603
1297.0	7.6485891	445.12017275787844
1298.0	7.6546079	445.120066564304
1299.0	7.6606286	445.1201401577563
1300.0	7.66666	445.120135539115
1301.0	7.6726871	445.1200985732187
1302.0	7.6787163	445.1200363972482
1303.0	7.6847432	445.12003703995697
1304.0	7.6907662	445.1201196914299
1305.0	7.6967955	445.12007473393106
1306.0	7.7028245	445.1200516293546
1307.0	7.7088517	445.1200745107224
1308.0	7.7148767	445.12001151618097
1309.0	7.7209059	445.12002446247936
1310.0	7.7269351	445.12000932423626
1311.0	7.7329621	445.1200820673759
1312.0	7.7389891	445.1200395324499
1313.0	7.7450163	445.12007868489565
1314.0	7.7510516	445.12000021279675
1315.0	7.7570851	445.12001785416555
1316.0	7.7631121	445.12010244931383
1317.0	7.7691351	445.12004651907137
1318.0	7.7751641	445.1199910106515
1319.0	7.7811913	445.12003117780904
1320.0	7.7872205	445.1201304194125
1321.0	7.7932475	445.12012042798113
1322.0	7.7992747	445.1200593474098
1323.0	7.8053018	445.1200543980594
1324.0	7.8113247	445.12013279092434
1325.0	7.8173518	445.1201210664757
1326.0	7.8233767	445.11999613498705
1327.0	7.8294059	445.1201472332255
1328.0	7.8354289	445.1200839394152
1329.0	7.8414498	445.1200914117437
1330.0	7.8474726	445.1200402594276
1331.0	7.8534935	445.1200404737571
1332.0	7.8595144	445.12001162800436
1333.0	7.8655373	445.1200588152956
1334.0	7.8715622	445.1200689854077
1335.0	7.8775872	445.1201380971445
1336.0	7.8836207	445.12013431058784
1337.0	7.8896476	445.1200490595426
1338.0	7.8956727	445.1201256766772
1339.0	7.9016956	445.120081627702
1340.0	7.9077186	445.120033320311
1341.0	7.9137478	445.12001684254403
1342.0	7.9197768	445.1201143429229
1343.0	7.9258018	445.12005068522683
1344.0	7.9318207	445.11996940711634
1345.0	7.9378414	445.12009960446954
1346.0	7.9438602	445.120059687761
1347.0	7.9498832	445.12010140265437
1348.0	7.9559082	445.120107026111
1349.0	7.9619289	445.1201413934001
1350.0	7.9679497	445.12001376391515
1351.0	7.9739728	445.1200788396662
1352.0	7.9799935	445.1200073343417
1353.0	7.9860143	445.1199989181648
1354.0	7.9920372	445.1199904073816
1355.0	7.9980602	445.1199605840054
1356.0	8.004081	445.1200968184191
1357.0	8.010104	445.12001947464154
1358.0	8.0161248	445.1200647864092
1359.0	8.0221541	445.1200335291892
1360.0	8.0281769	445.11996950385696
1361.0	8.034202	445.12003272262854
1362.0	8.040231	445.1200727897054
1363.0	8.0462583	445.12000757385084
1364.0	8.0522853	445.1199725349237
1365.0	8.0583144	445.1201103820522
1366.0	8.0643436	445.1200795344292
1367.0	8.070375	445.1201506053003
1368.0	8.0764145	445.120018355761
1369.0	8.0824457	445.1200567516538
1370.0	8.0884708	445.120049038337
1371.0	8.0944958	445.1200010339229
1372.0	8.100529	445.120133670634
1373.0	8.1065541	445.1200882101361
1374.0	8.1125812	445.12013466654497
1375.0	8.1186104	445.12010860467984
1376.0	8.1246395	445.1201411325518
1377.0	8.1306708	445.1200424883744
1378.0	8.1366958	445.11986510973446
1379.0	8.1427229	445.1200274129636
1380.0	8.1487499	445.1200488706895
1381.0	8.1547771	445.120033697021
1382.0	8.1608063	445.1200627795083
1383.0	8.1668332	445.12007868366794
1384.0	8.1728646	445.12000774629166
1385.0	8.1788876	445.12000577345566
1386.0	8.1849146	445.11998376038053
1387.0	8.1909417	445.1200029864985
1388.0	8.1969687	445.1200974925749
1389.0	8.2029917	445.1200129444393
1390.0	8.2090209	445.12001426613926
1391.0	8.21505	445.1200648277335
1392.0	8.2210771	445.1201049414095
1393.0	8.2271064	445.12008328008386
1394.0	8.2331397	445.11994429935567
1395.0	8.2391667	445.12007485079613
1396.0	8.2451896	445.12002281343274
1397.0	8.2512168	445.11997740980775
1398.0	8.2572439	445.12004903109545
1399.0	8.2632688	445.1200542115384
1400.0	8.2692939	445.12007897997694
1401.0	8.2753231	445.12000913320713
1402.0	8.2813481	445.1201204701171
1403.0	8.2873688	445.11999580097284
1404.0	8.2933897	445.1200257774943
1405.0	8.2994126	445.1200171206556
1406.0	8.3054335	445.12010962340213
1407.0	8.3114543	445.1200823379289
1408.0	8.3174772	445.12004299076807
1409.0	8.3235023	445.12009657723775
1410.0	8.3295252	445.1200159618611
1411.0	8.335548	445.1200493840649
1412.0	8.3415668	445.120051861626
1413.0	8.3475919	445.1200080843165
1414.0	8.3536126	445.1199723425356
1415.0	8.3596356	445.120002843766
1416.0	8.3656585	445.11999901225414
1417.0	8.3716794	445.1199644428191
1418.0	8.3777003	445.12002129293427
1419.0	8.383721	445.12001938588344
1420.0	8.389744	445.1199804500985
1421.0	8.3957669	445.12000091618336
1422.0	8.401796	445.12001233664625
1423.0	8.4078231	445.1200314739279
1424.0	8.4138461	445.12004330068
1425.0	8.4198689	445.1201321763981
1426.0	8.4258939	445.1200449109809
1427.0	8.4319169	445.1200357664062
1428.0	8.4379399	445.11994457890256
1429.0	8.4439628	445.1200467921368
1430.0	8.4499835	445.12006665265426
1431.0	8.4560086	445.1200804114124
1432.0	8.4620294	445.11999554640175
1433.0	8.4680524	445.1200202239077
1434.0	8.4740794	445.1199893269336
1435.0	8.4801065	445.1200560791047
1436.0	8.4861377	445.1198561747387
1437.0	8.4921587	445.1200507800736
1438.0	8.4981836	445.1201522433497
1439.0	8.5042023	445.12009773094786
1440.0	8.5102232	445.1200620134943
1441.0	8.5162483	445.1200048438084
1442.0	8.522269	445.12005791007505
1443.0	8.5282879	445.12009786907015
1444.0	8.5343127	445.1199471684849
1445.0	8.5403378	445.1200655585478
1446.0	8.5463648	445.12007379304833
1447.0	8.5523941	445.1200935312658
1448.0	8.558419	445.1201597070111
1449.0	8.5644525	445.1201569345369
1450.0	8.5704815	445.1200124159455
1451.0	8.5765108	445.12010825555745
1452.0	8.582538	445.12003819068286
1453.0	8.5885628	445.120076819516
1454.0	8.5945879	445.12015300916704
1455.0	8.600617	445.12014945402797
1456.0	8.6066484	445.12009426242344
1457.0	8.6126733	445.120035980811
1458.0	8.6187004	445.12014665939404
1459.0	8.6247295	445.1200368861218
1460.0	8.6307526	445.12010608445803
1461.0	8.6367753	445.11999395763814
1462.0	8.6428004	445.1199862775536
1463.0	8.6488233	445.11999610821215
1464.0	8.6548463	445.1201056686166
1465.0	8.6608712	445.12005180966406
1466.0	8.6668922	445.12009618352835
1467.0	8.672915	445.1200413427116
1468.0	8.6789337	445.119967694695
1469.0	8.6849587	445.1200281640476
1470.0	8.6909818	445.12006831487815
1471.0	8.6970067	445.1200603972165
1472.0	8.703036	445.1199889579726
1473.0	8.7090651	445.120051285468
1474.0	8.7150922	445.11998522621224
1475.0	8.7211152	445.12007710544714
1476.0	8.7271484	445.12004303080903
1477.0	8.7331798	445.11994983120917
1478.0	8.7392047	445.1199943688418
1479.0	8.7452256	445.1199768448614
1480.0	8.7512484	445.12000390700433
1481.0	8.7572755	445.12006036356996
1482.0	8.7633026	445.12007100748565
1483.0	8.7693319	445.1201114731425
1484.0	8.7753609	445.1200545137479
1485.0	8.7813881	445.1200645810731
1486.0	8.7874131	445.12006869854577
1487.0	8.7934382	445.12002120902815
1488.0	8.7994652	445.1200850253771
1489.0	8.8054922	445.1201435344307
1490.0	8.8115194	445.1200967155384
1491.0	8.8175486	445.11998220835125
1492.0	8.8235757	445.1200277692669
1493.0	8.8295986	445.1200579958401
1494.0	8.8356237	445.1200670580223
1495.0	8.8416507	445.12008496407304
1496.0	8.8476756	445.12010185440704
1497.0	8.8536986	445.1199812441318
1498.0	8.859732	445.1199716502411
1499.0	8.865759	445.11999377149573
1500.0	8.8717882	445.1199646973557
1501.0	8.8778257	445.1200428475157
1502.0	8.8838612	445.11994002208314
1503.0	8.889886	445.12001070977516
1504.0	8.8959132	445.11999403432077
1505.0	8.9019403	445.1199965022826
1506.0	8.9079612	445.1198953228005
1507.0	8.913984	445.1200718928468
1508.0	8.9200112	445.11999724067095
1509.0	8.9260361	445.1200442979445
1510.0	8.9320654	445.120082812162
1511.0	8.9380902	445.1200181709128
1512.0	8.9441132	445.1200683278023
1513.0	8.9501445	445.1199337712109
1514.0	8.9561695	445.1199746128656
1515.0	8.9621944	445.1200013036639
1516.0	8.9682278	445.12003226764165
1517.0	8.974255	445.1200628856896
1518.0	8.9802821	445.1200505609681
1519.0	8.9863091	445.1200560066378
1520.0	8.9923383	445.1200850959185
1521.0	8.9983613	445.12008072597484
1522.0	9.004384	445.1200638601539
1523.0	9.010407	445.1200520214783
1524.0	9.0164279	445.12006655948846
1525.0	9.0224487	445.12003364878035
1526.0	9.0284674	445.11999120599995
1527.0	9.0344924	445.1200597949294
1528.0	9.0405174	445.11997529141547
1529.0	9.0465467	445.1200463514217
1530.0	9.0525737	445.1199004806096
1531.0	9.058605	445.1200587465484
1532.0	9.0646278	445.1200550335424
1533.0	9.0706488	445.1200734382094
1534.0	9.0766779	445.1200889011099
1535.0	9.0827071	445.1199626556836
1536.0	9.0887362	445.12006222793076
1537.0	9.0947634	445.1201564307411
1538.0	9.1007904	445.1200309309703
1539.0	9.1068155	445.1200915530484
1540.0	9.1128404	445.120115604325
1541.0	9.1188655	445.12001860422396
1542.0	9.1248966	445.1201126962936
1543.0	9.1309238	445.1200967047465
1544.0	9.136953	445.11998400329685
1545.0	9.14298	445.12004468329803
1546.0	9.1490093	445.11993913214326
1547.0	9.1550385	445.1200614942153
1548.0	9.1610635	445.1199962980015
1549.0	9.1670926	445.1199910604166
1550.0	9.1731155	445.1201346407853
1551.0	9.1791405	445.12004116786653
1552.0	9.1851634	445.1200451570979
1553.0	9.1911946	445.120091239629
1554.0	9.1972259	445.12006148709406
1555.0	9.2032552	445.12007990659777
1556.0	9.2092844	445.1200778846662
1557.0	9.2153092	445.12012514141094
1558.0	9.2213343	445.12005166481555
1559.0	9.2273593	445.120002250015
1560.0	9.2333864	445.1199920317197
1561.0	9.2394135	445.1199714150349
1562.0	9.2454385	445.1200724960515
1563.0	9.2514656	445.1200584654971
1564.0	9.2574927	445.1200931337197
1565.0	9.2635218	445.1200226389306
1566.0	9.269549	445.1201074488571
1567.0	9.2755802	445.12007702956606
1568.0	9.2816051	445.1201239074234
1569.0	9.2876323	445.1201068018016
1570.0	9.2936636	445.1201107866755
1571.0	9.2996907	445.1199933447026
1572.0	9.3057199	445.12002087262493
1573.0	9.3117468	445.11998017721476
1574.0	9.3177782	445.1199631680216
1575.0	9.3238032	445.12005131865095
1576.0	9.3298281	445.1200159589878
1577.0	9.3358553	445.1199821544239
1578.0	9.3418824	445.12001217890145
1579.0	9.3479115	445.12007044976286
1580.0	9.3539406	445.1199837159772
1581.0	9.3599678	445.11998058099124
1582.0	9.3659949	445.1199420263249
1583.0	9.372022	445.1200605636474
1584.0	9.378049	445.12006516072586
1585.0	9.384074	445.12004088389915
1586.0	9.390099	445.1200908105507
1587.0	9.3961241	445.11994536251495
1588.0	9.4021573	445.11993008805973
1589.0	9.4081844	445.1199489438436
1590.0	9.4142116	445.1199493894913
1591.0	9.4202387	445.11994428479375
1592.0	9.4262699	445.12000880395834
1593.0	9.4322907	445.11996488907033
1594.0	9.4383137	445.12006444181543
1595.0	9.4443366	445.12003837954313
1596.0	9.4503595	445.12002496058864
1597.0	9.4563824	445.1201298199688
1598.0	9.4624074	445.1199886767796
1599.0	9.4684365	445.12004180211187
1600.0	9.4744636	445.12001160512443
1601.0	9.4804909	445.12002715096867
1602.0	9.4865138	445.1201169291906
1603.0	9.4925575	445.12007034790963
1604.0	9.4985803	445.11995359630146
1605.0	9.5046096	445.1200057551495
1606.0	9.5106409	445.1199768446287
1607.0	9.516672	445.11998548603145
1608.0	9.5226992	445.1200038001847
1609.0	9.5287284	445.12011387066303
1610.0	9.5347555	445.12003838914353
1611.0	9.5407824	445.11998724030775
1612.0	9.5468096	445.1200304736781
1613.0	9.5528368	445.1200613889151
1614.0	9.5588617	445.1201098604117
1615.0	9.5648846	445.1200721688728
1616.0	9.5709138	445.1200775259844
1617.0	9.576941	445.1200296509664
1618.0	9.5829702	445.1199630132951
1619.0	9.5889971	445.1200491545386
1620.0	9.5950201	445.12009357943725
1621.0	9.6010535	445.1200478517296
1623.0	9.6085492	445.1200046104128
1624.0	9.614891	445.1201304726499
1625.0	9.6209221	445.1200391167864
1626.0	9.6269493	445.1200726133775
1627.0	9.6329785	445.1199858154617
1628.0	9.6390075	445.1200239216398
1629.0	9.6450305	445.11989923863854
1630.0	9.6510535	445.1199144983596
1631.0	9.6570827	445.11997249537245
1632.0	9.6631098	445.12002271209656
1633.0	9.6691388	445.1200593294163
1634.0	9.6751681	445.12001360781125
1635.0	9.6811952	445.1201068183605
1636.0	9.6872284	445.12001993312765
1637.0	9.6932535	445.12000852134037
1638.0	9.6992786	445.12003966644534
1639.0	9.7053077	445.1201134841308
1640.0	9.7113368	445.1199998684008
1641.0	9.7173598	445.12000623140005
1642.0	9.7233869	445.12006176669075
1643.0	9.7294203	445.1200022491603
1644.0	9.7354472	445.11996451289116
1645.0	9.7414765	445.12007657391644
1646.0	9.7475036	445.1200288824653
1647.0	9.7535307	445.120039288016
1648.0	9.7595535	445.12002090138583
1649.0	9.7655764	445.11997638708937
1650.0	9.7715953	445.11998880862484
1651.0	9.7776162	445.1200365601719
1652.0	9.7836389	445.1200022754471
1653.0	9.7896598	445.1200260588097
1654.0	9.7956828	445.1199377374612
1655.0	9.8017037	445.12003149166804
1656.0	9.8077244	445.11997702286794
1657.0	9.8137452	445.12001300545546
1658.0	9.8197682	445.12002489010996
1659.0	9.8257889	445.1200803444797
1660.0	9.8318161	445.1199786147739
1661.0	9.8378474	445.1200737260763
1662.0	9.8438725	445.1200013369923
1663.0	9.8498995	445.1201012490791
1664.0	9.8559287	445.1200575904608
1665.0	9.8619578	445.1200501300859
1666.0	9.8679891	445.1200088118997
1667.0	9.874014	445.1200209569251
1668.0	9.8800328	445.1200479266269
1669.0	9.8860558	445.119969783342
1670.0	9.8920767	445.12006393421524
1671.0	9.8980994	445.1200123448885
1672.0	9.9041223	445.1199779142349
1673.0	9.9101433	445.12006588902295
1674.0	9.9161661	445.12006541790697
1675.0	9.922187	445.12004388140963
1676.0	9.9282099	445.11999207229724
1677.0	9.9342288	445.1199534761274
1678.0	9.9402536	445.1199909806614
1680.0	9.9475162	445.1200289701905
1681.0	9.9538641	445.1200343339587
1682.0	9.9598912	445.1200144207096
1683.0	9.9659246	445.12001243649553
1684.0	9.9719474	445.1199909646898
1685.0	9.9779807	445.1200376283496
1686.0	9.9840058	445.11999145569126
1687.0	9.990033	445.12003855007026
1688.0	9.99606	445.1199814596165
1689.0	10.002091	445.11999519568
1690.0	10.008118	445.1200422654874
1691.0	10.014145	445.1199579760725
1692.0	10.020175	445.12000828924613
1693.0	10.026197	445.11994920026564
1694.0	10.032225	445.120013160406
1695.0	10.038252	445.12002955448605
1696.0	10.044281	445.1200112064985
1697.0	10.050312	445.1199171488301
1698.0	10.056339	445.12003885884207
1699.0	10.062362	445.11999328611694
1700.0	10.068383	445.1199934336397
1701.0	10.074406	445.1200610618927
1702.0	10.080427	445.1199904557049
1703.0	10.086452	445.1200154900553
1704.0	10.09247	445.12006985344976
1705.0	10.098493	445.1199468887185
1706.0	10.104516	445.120004568229
1707.0	10.110541	445.1199875748126
1708.0	10.116571	445.1199450447507
1709.0	10.122598	445.1199151603022
1710.0	10.128625	445.12004064067344
1711.0	10.134652	445.1200047860367
1712.0	10.140683	445.12002056283364
1713.0	10.14671	445.1200381788017
1714.0	10.152737	445.12002810504396
1715.0	10.158764	445.12006293021136
1716.0	10.164793	445.12001571982773
1717.0	10.170821	445.1199924103644
1718.0	10.176846	445.12003094310387
1719.0	10.182879	445.1200240211818
1720.0	10.188902	445.11998175486065
1721.0	10.194929	445.11995627599697
1722.0	10.200952	445.11998798633584
1723.0	10.206975	445.1199652504917
1724.0	10.213	445.11993589593334
1725.0	10.219029	445.1199735343769
1726.0	10.225056	445.1200215373826
1727.0	10.231085	445.1200065171752
1728.0	10.237108	445.11991212861517
1729.0	10.243133	445.1199609083482
1730.0	10.249158	445.11996537518246
1731.0	10.255181	445.1199332127438
1732.0	10.26121	445.1199372151316
1733.0	10.267239	445.12002217753263
1734.0	10.273264	445.1199604557647
1735.0	10.279298	445.1200412239045
1736.0	10.285323	445.12001046906425
1738.0	10.292639	445.1200972065545
1739.0	10.298979	445.1199368661797
1740.0	10.305002	445.11996984000365
1741.0	10.311027	445.1199806479759
1742.0	10.31705	445.1199828461423
1743.0	10.323077	445.11994378166884
1744.0	10.329102	445.1199722549672
1745.0	10.335131	445.1199964122814
1746.0	10.341156	445.1199745190011
1747.0	10.347183	445.1199521679006
1748.0	10.35321	445.1199221155127
1749.0	10.359231	445.1198933037751
1750.0	10.365256	445.11996211461053
1751.0	10.371281	445.12002032367235
1752.0	10.377308	445.1199382460008
1753.0	10.383335	445.1199919135627
1754.0	10.389371	445.12000348187206
1755.0	10.3954	445.1199142889474
1756.0	10.401425	445.12005046039167
1757.0	10.407448	445.1199065341287
1758.0	10.413469	445.1199761346541
1759.0	10.419494	445.120007563688
1760.0	10.425519	445.11991014360655
1761.0	10.431539	445.12005294030945
1762.0	10.43756	445.11998870516754
1763.0	10.443581	445.1200219038602
1764.0	10.4496	445.1199445919998
1765.0	10.455621	445.12000978501345
1766.0	10.461644	445.11995850309654
1767.0	10.467667	445.11999802438066
1768.0	10.47369	445.11995669405974
1769.0	10.479715	445.1199539342917
1770.0	10.485738	445.12005053126774
1771.0	10.49176	445.1199557849333
1772.0	10.497781	445.11999830621727
1773.0	10.503806	445.1200449493827
1774.0	10.509831	445.1200001849334
1775.0	10.515854	445.12001637906945
1776.0	10.521877	445.1200352704572
1777.0	10.5279	445.120059451356
1778.0	10.533921	445.1199537280033
1779.0	10.539942	445.1200338075091
1780.0	10.545963	445.11997826988613
1781.0	10.551988	445.11994264539305
1782.0	10.558011	445.1199501752565
1783.0	10.564033	445.1199552137343
1784.0	10.570058	445.1199911455885
1785.0	10.576079	445.1200278282458
1786.0	10.5821	445.12001205748993
1787.0	10.588123	445.1200532461653
1788.0	10.594148	445.12008059562754
1789.0	10.600177	445.1200533556583
1790.0	10.6062	445.1198891656471
1791.0	10.612234	445.1199567693832
1792.0	10.618258	445.12004481767934
1793.0	10.624281	445.120014184685
1794.0	10.6303	445.12009207050164
1796.0	10.637617	445.11999484071885
1797.0	10.643959	445.1199504865299
1798.0	10.64999	445.12000110021705
1799.0	10.656017	445.11993655804423
1800.0	10.662044	445.1200337093538
1801.0	10.668071	445.1199510996259
1802.0	10.674094	445.1200452092379
1803.0	10.680115	445.1200395480977
1804.0	10.686144	445.1200854892606
1805.0	10.692169	445.119996741826
1806.0	10.698194	445.1200540355896
1807.0	10.704217	445.12003208638754
1808.0	10.71024	445.1199943858411
1809.0	10.716265	445.11993524491896
1810.0	10.722288	445.1200193709052
1811.0	10.728311	445.12006242612216
1812.0	10.734331	445.1200492123789
1813.0	10.740357	445.12009838031736
1814.0	10.746377	445.1200761612263
1815.0	10.752402	445.12005368981914
1816.0	10.758423	445.1198946050215
1817.0	10.764444	445.1199409871138
1818.0	10.770465	445.11998689285133
1819.0	10.776486	445.11995246551214
1820.0	10.782506	445.11993647014356
1821.0	10.78853	445.1200031972917
1822.0	10.79455	445.11996635224153
1823.0	10.800573	445.1200858119253
1824.0	10.806596	445.11989777999634
1825.0	10.812619	445.11998790761226
1826.0	10.81864	445.1199741703995
1827.0	10.824663	445.12002580421705
1828.0	10.830686	445.1200604680633
1829.0	10.836711	445.1200686537514
1830.0	10.842734	445.12007043818807
1831.0	10.848759	445.12005933515525
1832.0	10.85478	445.1200258923779
1833.0	10.860802	445.11994798473006
1834.0	10.866823	445.12006263634737
1835.0	10.872844	445.12006500072414
1836.0	10.878867	445.1200545427748
1837.0	10.884888	445.1200301641683
1838.0	10.890909	445.11998019778633
1839.0	10.896932	445.1200521568052
1840.0	10.902953	445.12004682641196
1841.0	10.908973	445.12002305771676
1842.0	10.914996	445.1199931796821
1843.0	10.921019	445.1200433306507
1844.0	10.927042	445.1200770694087
1845.0	10.933065	445.1199913153296
1846.0	10.93909	445.1200359256129
1847.0	10.945113	445.12004149904436
1848.0	10.951132	445.12000944873694
1849.0	10.957157	445.119924531108
1850.0	10.963177	445.12006799801856
1851.0	10.969201	445.12003646445106
1852.0	10.975219	445.12008269098476
1854.0	10.98253	445.11997967209163
1855.0	10.98888	445.12002167142083
1856.0	10.9949	445.12002326302564
1857.0	11.000921	445.11997944825856
1858.0	11.00695	445.11995543517804
1859.0	11.012975	445.11999167527415
1860.0	11.018998	445.11997741986585
1861.0	11.025025	445.11990089938445
1862.0	11.031057	445.11999726119717
1863.0	11.03708	445.12004241746513
1864.0	11.043105	445.1199515872525
1865.0	11.049128	445.1199733098092
1866.0	11.055149	445.12006570339145
1867.0	11.061171	445.1199919907627
1868.0	11.067192	445.1199596173856
1869.0	11.073217	445.1199835269807
1870.0	11.079238	445.1200016655197
1871.0	11.085261	445.1200576840259
1872.0	11.091284	445.1200654871125
1873.0	11.097307	445.11994860053335
1874.0	11.103328	445.1200554090805
1875.0	11.109346	445.1200352754445
1876.0	11.115371	445.1200572183705
1877.0	11.121394	445.12007034220466
1878.0	11.127421	445.12002391171893
1879.0	11.133451	445.1199397298486
1880.0	11.139471	445.12001160811815
1881.0	11.145494	445.1200117217657
1882.0	11.151523	445.1200365285882
1883.0	11.157551	445.1199821412722
1884.0	11.163574	445.1199960839518
1885.0	11.169607	445.12008502256566
1886.0	11.175632	445.1200344072465
1887.0	11.181655	445.1199863665785
1888.0	11.187676	445.11996567060754
1889.0	11.193699	445.1200306584791
1890.0	11.199719	445.1199039085641
1891.0	11.205744	445.1200923006144
1892.0	11.211765	445.1200019225969
1893.0	11.217788	445.12008620785446
1894.0	11.223809	445.1200315684604
1895.0	11.22983	445.1199534275719
1896.0	11.235851	445.1200040988534
1897.0	11.241874	445.1199977053114
1898.0	11.247894	445.1200230518213
1899.0	11.253917	445.11992769604393
1900.0	11.25994	445.1199300784052
1901.0	11.265965	445.11996302384813
1902.0	11.271986	445.1199655591659
1903.0	11.278009	445.12001751229275
1904.0	11.28403	445.12006577502933
1905.0	11.290057	445.1200599354019
1906.0	11.296076	445.1200060961581
1907.0	11.302105	445.12000335047986
1908.0	11.308132	445.12000733446797
1909.0	11.314157	445.1200583466799
1910.0	11.320178	445.1200508616869
1912.0	11.32749	445.1199124397244
1913.0	11.333838	445.12007175150734
1914.0	11.339865	445.1199495479621
1915.0	11.345892	445.12000400390514
1916.0	11.351915	445.11998002177216
1917.0	11.357936	445.1199889242587
1918.0	11.363959	445.1200254670736
1919.0	11.369984	445.11994630339086
1920.0	11.376003	445.12001059372574
1921.0	11.382028	445.1200473940818
1922.0	11.388049	445.1200272310611
1923.0	11.394084	445.11993794559686
1924.0	11.400107	445.11988547159365
1925.0	11.406134	445.12004939797833
1926.0	11.412157	445.1200090373404
1927.0	11.41818	445.11999199836265
1928.0	11.424201	445.12000708574215
1929.0	11.430224	445.1200540603838
1930.0	11.436245	445.12000131320247
1931.0	11.442268	445.1200400488118
1932.0	11.448288	445.119949232997
1933.0	11.454311	445.1200259182115
1934.0	11.460332	445.12001856551365
1935.0	11.466353	445.1199324389529
1936.0	11.472376	445.1200587756376
1937.0	11.478399	445.1199555177128
1938.0	11.484422	445.1200510133621
1939.0	11.490443	445.1199247852772
1940.0	11.496464	445.12006192417056
1941.0	11.502489	445.1199900268665
1942.0	11.508509	445.11997573991863
1943.0	11.514532	445.11997221160277
1944.0	11.520553	445.1200538001564
1945.0	11.526576	445.12001086551885
1946.0	11.532597	445.1200839811118
1947.0	11.538622	445.11997871057343
1948.0	11.544643	445.12000679963614
1949.0	11.550668	445.1199898285569
1950.0	11.556689	445.11993206882727
1951.0	11.562709	445.1200030352463
1952.0	11.56873	445.1199096781877
1953.0	11.574753	445.1199421870779
1954.0	11.580784	445.1199068340388
1955.0	11.586816	445.11995492436466
1956.0	11.592839	445.1198888426601
1957.0	11.598862	445.1199888859661
1958.0	11.604882	445.1199480177691
1959.0	11.610903	445.11997342452713
1960.0	11.616926	445.1199659722335
1961.0	11.622951	445.11998348158426
1962.0	11.62898	445.11993737553354
1963.0	11.635005	445.12003746089414
1964.0	11.641026	445.1199648297173
1965.0	11.647049	445.1200513067363
1966.0	11.653068	445.11996231410615
1967.0	11.659093	445.1199908966993
1968.0	11.665116	445.1199354401038
1970.0	11.672597	445.11998019058376
1971.0	11.678945	445.11998663205327
1972.0	11.68497	445.1199982569467
1973.0	11.690993	445.119969294762
1974.0	11.697018	445.11990645947327
1975.0	11.703045	445.1199631012844
1976.0	11.709066	445.11996226863175
1977.0	11.715045	445.12005111488156
1978.0	11.721051	445.11997572393904
1979.0	11.727076	445.1199915319002
1980.0	11.733097	445.1199950489011
1981.0	11.739085	445.1199155553336
1982.0	11.745066	445.1200185134605
1983.0	11.751091	445.1199347516433
1984.0	11.757112	445.1199776080868
1985.0	11.763122	445.11995508023625
1986.0	11.76911	445.1200044768368
1987.0	11.775028	445.12003179378604
1988.0	11.781024	445.11992714054804
1989.0	11.78702	445.11997421787726
1990.0	11.79301	445.12005355025985
1991.0	11.798995	445.119952146339
1992.0	11.805007	445.11995098021595
1993.0	11.811005	445.1199957885494
1994.0	11.817026	445.12004913543433
1995.0	11.823028	445.1200505333821
1996.0	11.829051	445.12002678398375
1997.0	11.835049	445.1200170687841
1998.0	11.841076	445.11987180157126
1999.0	11.847031	445.1200123296686
2000.0	11.852991	445.1199514163523
2001.0	11.858914	445.1201184762265
2002.0	11.864935	445.1199948036614
2003.0	11.870912	445.1200308067719
2004.0	11.876922	445.12004715735037
2005.0	11.882935	445.1199975869397
2006.0	11.888957	445.1200312261034
2007.0	11.894978	445.11996872317616
2008.0	11.900976	445.12002356777646
2009.0	11.906976	445.1200613390263
2010.0	11.912983	445.12005202143433
2011.0	11.918981	445.1200041351876
2012.0	11.924985	445.1200767462179
2013.0	11.931001	445.12003360046526
2014.0	11.936999	445.12006747767725
2015.0	11.943022	445.11999544825755
2016.0	11.948964	445.12005357448874
2017.0	11.954926	445.1200916802351
2018.0	11.960897	445.12008441211464
2019.0	11.966874	445.11997066942195
2020.0	11.972899	445.11999401833623
2021.0	11.978876	445.120055428014
2022.0	11.984872	445.12000643975983
2023.0	11.990887	445.1200285879756
2024.0	11.996885	445.1199676898568
2025.0	12.002876	445.1200581077568
2026.0	12.008826	445.12008870988956
2028.0	12.01606	445.12012647859024
2029.0	12.022441	445.120122390785
2030.0	12.028739	445.1200531327552
2031.0	12.035101	445.12010954778725
2032.0	12.041418	445.12010402410993
2033.0	12.047766	445.12013885794374
2034.0	12.054024	445.1201586892711
2035.0	12.060343	445.1201998071263
2036.0	12.066722	445.1201349356379
2037.0	12.073056	445.1201360737533
2038.0	12.079327	445.1200897033762
2039.0	12.085643	445.1202430820391
2040.0	12.091989	445.12013818747613
2041.0	12.098245	445.1202218347618
2042.0	12.104564	445.12022563256096
2043.0	12.110893	445.1201626201794
[truncated: 4,940 more rows]
