# Supplementary material for: RawBeans: A Simple, Vendor-Independent, Raw-Data Quality-Control Tool
Source: J Proteome Res. 2021 Mar 4;20(4):2098–104. doi: 10.1021/acs.jproteome.0c00956 (PMC8041395; doi:10.1021/acs.jproteome.0c00956)
Supplement: Supplementary file 2 — pr0c00956_si_003.zip [file pr0c00956_si_003.zip › 100_samples_run1.0/resources/HF2_LC1_hela_020420_30B_01-mass-deviation-matrix.tsv]

scan	retention	445.12003
5.0	0.029789351	445.12012885278574
9.0	0.055147714	445.1201386484547
10.0	0.0614873	445.12013957000516
12.0	0.074162351	445.1201372096884
16.0	0.099539418	445.1201401475513
17.0	0.10589358	445.12013534916537
25.0	0.15669988	445.12013784842935
36.0	0.22658745	445.1201396667621
50.0	0.31545212	445.12013370766016
51.0	0.32181047	445.1201382620767
60.0	0.37892717	445.1199757881822
61.0	0.385273	445.12013787479907
63.0	0.39796682	445.1206160354594
68.0	0.42972722	445.1196512359528
69.0	0.43607937	445.1199793760921
73.0	0.44586475	445.11998075444166
74.0	0.45221278	445.11993804562775
75.0	0.45824408	445.11982715181995
76.0	0.46426697	445.11984217618743
77.0	0.47029188	445.1197749348787
78.0	0.476319	445.11991336837394
79.0	0.48233782	445.1199706531094
80.0	0.48836287	445.11981162745803
81.0	0.4943857	445.1197907723009
82.0	0.50040448	445.11977473959575
83.0	0.50642327	445.11973652768023
84.0	0.51244828	445.1197327276138
85.0	0.51846898	445.1196491127585
86.0	0.52448987	445.1197550180707
87.0	0.53051493	445.1199331378945
88.0	0.53653372	445.1198392482852
89.0	0.54255667	445.1197730292135
90.0	0.54858165	445.11986502704576
91.0	0.55460248	445.11976763870865
92.0	0.56062733	445.11986801687044
93.0	0.56665236	445.11989180117314
94.0	0.57267743	445.11968654642976
95.0	0.57869822	445.1197450949997
96.0	0.58471917	445.1197898964865
97.0	0.59073792	445.1197897311128
98.0	0.59676903	445.1197502619022
99.0	0.60279211	445.11972519717807
100.0	0.60881488	445.1198314486651
101.0	0.61483991	445.11981292476344
102.0	0.62086488	445.1198558712728
103.0	0.62688588	445.1196864563811
104.0	0.63290465	445.1198209692537
105.0	0.63892952	445.1197325040665
106.0	0.6449505	445.11971202730086
107.0	0.65096911	445.1197928129809
108.0	0.65699408	445.11981075067087
109.0	0.6630212	445.1197869892251
110.0	0.66904633	445.119698430501
111.0	0.67506917	445.11972340065097
112.0	0.68109008	445.1197295947105
113.0	0.687113	445.1197442429965
114.0	0.69313377	445.1198328843755
115.0	0.69915472	445.11975862220027
116.0	0.70518165	445.1197823707929
117.0	0.71120672	445.1197378290623
118.0	0.71722545	445.1197530080494
119.0	0.7232464	445.1197872308296
120.0	0.72927141	445.11972370769007
121.0	0.73529427	445.11973752484795
122.0	0.74131307	445.11978310247156
123.0	0.74734001	445.11972079253394
124.0	0.7533588	445.11986785643
125.0	0.75937968	445.1197908142301
126.0	0.76540062	445.11980935426726
127.0	0.77142348	445.1197662586567
128.0	0.77744845	445.11978832142154
129.0	0.78347145	445.11976570135744
130.0	0.78949642	445.11971535086855
131.0	0.79552135	445.1197580714698
132.0	0.80154218	445.11970554376927
133.0	0.807563	445.1197632035046
134.0	0.81358598	445.11972454296523
135.0	0.81960898	445.11971887767504
136.0	0.82562982	445.11978047135864
137.0	0.83165273	445.11972440885523
138.0	0.83767562	445.1198401857542
139.0	0.8437005	445.11979365338436
140.0	0.84971933	445.1197628110495
141.0	0.8557444	445.11976709555637
142.0	0.8617632	445.1198129025017
143.0	0.86778397	445.1197691618037
144.0	0.87380473	445.11974991310035
145.0	0.8798278	445.1198072115587
146.0	0.88585071	445.1197709412821
147.0	0.89187143	445.11971021716863
148.0	0.89789228	445.11977581942034
149.0	0.90391318	445.11983020163655
150.0	0.9099341	445.11980314237405
151.0	0.91595491	445.11976814693355
152.0	0.921982	445.1198459629075
153.0	0.92800488	445.11979448670587
154.0	0.93402767	445.119720400013
155.0	0.94005273	445.11970179738694
156.0	0.94607781	445.11971500436357
157.0	0.95210913	445.11972534862844
158.0	0.95814456	445.1197590755899
159.0	0.96417575	445.1197460015474
160.0	0.9702008	445.1198580625025
161.0	0.97622576	445.11980969292887
162.0	0.98225688	445.1197506332858
163.0	0.98828193	445.11978941564286
164.0	0.99431116	445.119809877945
165.0	1.0003298	445.1198213922325
166.0	1.0063529	445.11971517581014
167.0	1.0123736	445.11974692932705
168.0	1.0183967	445.11972625102777
169.0	1.0244216	445.11979762922476
170.0	1.0304465	445.1198046048344
171.0	1.0364695	445.1197183600973
172.0	1.0424925	445.11980790767564
173.0	1.0485153	445.1197857560842
174.0	1.0545445	445.1198211331502
175.0	1.0605738	445.11973322650033
176.0	1.0666008	445.1197156124399
177.0	1.0726299	445.1197173358032
178.0	1.078657	445.1198111963397
179.0	1.0846841	445.1197366125074
180.0	1.0907113	445.11975227616705
181.0	1.0967384	445.1195189933157
182.0	1.1027633	445.11946614780027
183.0	1.1087884	445.1194755887934
184.0	1.1148133	445.1194518846633
185.0	1.1208488	445.1195023212795
186.0	1.1268821	445.1194992419866
187.0	1.1329092	445.1194525534927
188.0	1.1389343	445.1194759452771
189.0	1.1449613	445.11955110158107
190.0	1.1509864	445.11952315169873
191.0	1.1570092	445.11940484860304
192.0	1.1630364	445.1194432249006
193.0	1.1690612	445.1194701756414
194.0	1.1750905	445.11942632999717
195.0	1.1811176	445.11950914465723
196.0	1.1871426	445.11948293212396
197.0	1.1931677	445.1194141210857
198.0	1.1991947	445.1194729366099
199.0	1.2052197	445.1195138352241
200.0	1.2112467	445.11953576208987
201.0	1.2172759	445.11944029803544
202.0	1.2233009	445.11947103456197
203.0	1.229326	445.1194518582347
204.0	1.2353531	445.11953133388215
205.0	1.2413782	445.11947450095914
206.0	1.2474052	445.1195436693534
207.0	1.2534344	445.11949151843606
208.0	1.2594592	445.11958405424787
209.0	1.2654822	445.1194980627213
210.0	1.2715177	445.1194726539963
211.0	1.2775531	445.1194254256858
212.0	1.2835782	445.11944837930736
213.0	1.2896011	445.1194508899688
214.0	1.2956218	445.11956031512267
215.0	1.3016427	445.12062883619103
216.0	1.3076634	445.11952102613924
217.0	1.3136844	445.11944657913455
218.0	1.3197094	445.1194042514602
219.0	1.3257323	445.11944217522745
220.0	1.3317552	445.1194587530976
221.0	1.337776	445.1195356709879
222.0	1.3437969	445.11950107651626
223.0	1.3498178	445.11947566971554
224.0	1.3558406	445.1195155992999
225.0	1.3618677	445.1195045574406
226.0	1.3678886	445.1195148848236
227.0	1.3739095	445.1196283808081
228.0	1.3799345	445.1195317409209
229.0	1.3859575	445.11947239100147
230.0	1.3919824	445.1206438544069
231.0	1.3980052	445.11947329182
232.0	1.4040281	445.119435175314
233.0	1.410049	445.1194672612664
234.0	1.4160699	445.11950727448937
235.0	1.4220929	445.1194815433005
236.0	1.4281158	445.11944035680614
237.0	1.4341345	445.11951162500054
238.0	1.4401554	445.11952468833124
239.0	1.4461782	445.119507445193
240.0	1.4522011	445.1195020759439
241.0	1.4582199	445.1194267252127
242.0	1.4642491	445.1195623682095
243.0	1.4702721	445.1194927403391
244.0	1.476295	445.1194672557182
245.0	1.4823138	445.11949933761093
246.0	1.4883387	445.1195033484202
247.0	1.4943616	445.1194545625039
248.0	1.5003803	445.1206334740333
249.0	1.5064053	445.1195098551329
250.0	1.5124282	445.1206551937338
251.0	1.5184471	445.1206147402916
252.0	1.5244699	445.1206593957585
253.0	1.5304909	445.12060669899654
254.0	1.5365137	445.1206206658806
255.0	1.5425366	445.12063653471563
256.0	1.5485553	445.12060841685746
257.0	1.5545784	445.1206085230916
258.0	1.5606012	445.11942115379514
259.0	1.5666222	445.12065505658694
260.0	1.5726449	445.1194420416886
261.0	1.578668	445.12061670600195
262.0	1.5846887	445.12060249638176
263.0	1.5907096	445.1205871025596
264.0	1.5967345	445.1205440350458
265.0	1.6027596	445.1205938744627
266.0	1.6087889	445.12054647607454
267.0	1.6148117	445.12055144555
268.0	1.6208326	445.12063453482347
269.0	1.6268513	445.1205905464954
270.0	1.6328867	445.12059240142815
271.0	1.6389117	445.1194446522661
272.0	1.6449368	445.12053302908276
273.0	1.6509617	445.1205544425997
274.0	1.6569806	445.1194935505714
275.0	1.6630034	445.1206601032211
276.0	1.6690264	445.1206024365672
277.0	1.6750513	445.12059802725736
278.0	1.6810763	445.1206265388424
279.0	1.6871076	445.1205763042978
280.0	1.6931264	445.1206584003664
281.0	1.6991534	445.12063694625886
282.0	1.7051763	445.11943031624617
283.0	1.7111994	445.1205706094615
284.0	1.7172263	445.12059472168494
285.0	1.7232515	445.12062487629265
286.0	1.7292742	445.12058689250136
287.0	1.7352952	445.1206239116134
288.0	1.7413139	445.120595630881
289.0	1.7473369	445.12059205192276
290.0	1.7533597	445.1206325218392
291.0	1.7593848	445.1204993032256
292.0	1.7654056	445.1205873722082
293.0	1.7714284	445.12058221796525
294.0	1.7774514	445.1205531942098
295.0	1.7834723	445.1205134504522
296.0	1.7894952	445.1205213525982
297.0	1.7955182	445.1205058595018
298.0	1.8015389	445.120541507823
299.0	1.8075702	445.12053669915645
300.0	1.8135974	445.1204126328625
301.0	1.8196223	445.12046481323887
302.0	1.8256473	445.12053137243225
303.0	1.8316702	445.120492097797
304.0	1.837691	445.1204887715887
305.0	1.8437119	445.12049387265
306.0	1.8497349	445.12054006825326
307.0	1.8557557	445.12052849105265
308.0	1.8617786	445.1205108406803
309.0	1.8678056	445.1206009752191
310.0	1.8738286	445.1206151923617
311.0	1.8798473	445.1206203305361
312.0	1.8858704	445.12061358454
313.0	1.8918911	445.12054768407324
314.0	1.8979162	445.12061543824376
315.0	1.9039391	445.12045683228746
316.0	1.9099598	445.12059657585
317.0	1.9159807	445.1205767220017
318.0	1.9220057	445.12060944999536
319.0	1.9280287	445.1205866832338
320.0	1.9340537	445.1204959786314
321.0	1.940085	445.12052735817184
322.0	1.9461037	445.12057762322024
323.0	1.9521267	445.1205689018686
324.0	1.9581495	445.1205349196759
325.0	1.9641682	445.12058884962056
326.0	1.9701975	445.1205573861083
327.0	1.9762163	445.1206120427252
328.0	1.9822434	445.12051227425513
329.0	1.9882621	445.1205506925592
330.0	1.9942871	445.12051133362644
331.0	2.0003184	445.1205510377167
332.0	2.0063433	445.12053501949407
333.0	2.0123683	445.12054753056753
334.0	2.0183871	445.1205650698129
335.0	2.0244079	445.1205496337648
336.0	2.030433	445.1205483253887
337.0	2.0364538	445.12044577999
338.0	2.0424747	445.12055953447026
339.0	2.0484996	445.1206156888506
340.0	2.0545183	445.1205566218282
341.0	2.0605392	445.1205620017113
342.0	2.066558	445.1205554840192
343.0	2.0725789	445.12048838369196
344.0	2.0786039	445.12056743205045
345.0	2.0846247	445.12057818615864
346.0	2.0906454	445.12052245676506
347.0	2.0966683	445.1204915222779
348.0	2.1026892	445.1205691233556
349.0	2.108708	445.1205199682444
350.0	2.1147331	445.1205433306065
351.0	2.1207581	445.1206028667384
352.0	2.1267768	445.1206023794838
353.0	2.1327956	445.1205902749673
354.0	2.1388206	445.1205118573464
355.0	2.1448434	445.1205996646481
356.0	2.1508621	445.1205487913139
357.0	2.1568852	445.12059287083434
358.0	2.162904	445.1206226258483
359.0	2.168929	445.1206516938673
360.0	2.1749477	445.12046903509156
361.0	2.1809706	445.1205096973504
362.0	2.1870019	445.1194473743305
363.0	2.1930226	445.1206006843343
364.0	2.1990456	445.1205728452425
365.0	2.2050644	445.12058301399156
366.0	2.2110873	445.1205183772568
367.0	2.2171103	445.1194061596771
368.0	2.2231332	445.1204743767806
369.0	2.2291582	445.12051145560224
370.0	2.2351832	445.12047545735885
371.0	2.241206	445.11940123210405
372.0	2.2472331	445.1205749825142
373.0	2.2532603	445.1205738645757
374.0	2.2592811	445.1206163778589
375.0	2.2653061	445.12053507719276
376.0	2.271329	445.12057990909386
377.0	2.277352	445.1206034722633
378.0	2.2833706	445.1205972844465
379.0	2.2893914	445.12062292279074
380.0	2.2954144	445.1194195196623
381.0	2.3014332	445.11950579571464
382.0	2.3074539	445.12058868306644
383.0	2.3134749	445.11945078347793
384.0	2.3194958	445.1205879718554
385.0	2.3255187	445.12055544159443
386.0	2.3315415	445.1206557645594
387.0	2.3375644	445.11942924943725
388.0	2.3435873	445.12051333576557
389.0	2.3496125	445.1204947686243
390.0	2.3556396	445.12056865711287
391.0	2.3616709	445.12054953149163
392.0	2.3676979	445.1206259781038
393.0	2.3737271	445.12052934021574
394.0	2.3797457	445.1194279915802
395.0	2.3857665	445.11940530280526
396.0	2.3917875	445.1205467530202
397.0	2.3978187	445.12055169283235
398.0	2.4038459	445.12052438598596
399.0	2.4098688	445.1205368616917
400.0	2.4158896	445.12055477696566
401.0	2.4219188	445.12053801500406
402.0	2.4279458	445.12040681233873
403.0	2.4339729	445.12040087188853
404.0	2.4399959	445.12033967669026
405.0	2.4460209	445.12039323016813
406.0	2.4520417	445.1204110426402
407.0	2.4580646	445.12035664906745
408.0	2.4640875	445.1202908540438
409.0	2.4701103	445.1205786698822
410.0	2.4761312	445.12041776510625
411.0	2.4821542	445.1206497457855
412.0	2.4881771	445.12036685512624
414.0	2.4954812	445.120442287038
415.0	2.5018271	445.12034766436625
417.0	2.5093062	445.12047438775966
418.0	2.5156523	445.1203794674835
419.0	2.5216834	445.1203068721202
420.0	2.5277126	445.1203000454616
421.0	2.5337335	445.1202633319635
422.0	2.5397563	445.1203226514635
423.0	2.5457793	445.1202328280506
424.0	2.5518022	445.12030988965694
425.0	2.557821	445.12023431734656
426.0	2.5638397	445.1204340861612
427.0	2.5698689	445.1203409379233
428.0	2.5758918	445.12026663732337
429.0	2.5819127	445.1204056363473
430.0	2.5879354	445.1203268258634
431.0	2.5939564	445.1201397252328
432.0	2.5999773	445.12020786639874
433.0	2.6060002	445.1201887676088
434.0	2.6120231	445.12017356343983
435.0	2.618046	445.12015691840213
436.0	2.6240669	445.12027793706466
437.0	2.6300876	445.12030291240984
438.0	2.6361084	445.1203062866775
439.0	2.6421292	445.12033060250536
440.0	2.6481523	445.1203444958196
441.0	2.6541752	445.1202741293383
442.0	2.6601982	445.12029636644064
443.0	2.6662252	445.1203800282763
444.0	2.6722482	445.1204420150535
445.0	2.6782709	445.12034732785054
446.0	2.6842939	445.1203695167494
447.0	2.6903231	445.1203407794917
448.0	2.6963482	445.1202836982118
449.0	2.7023732	445.1202709047934
450.0	2.7083961	445.12023677382496
451.0	2.7144169	445.1202016480988
452.0	2.7204399	445.1202294252386
453.0	2.7264606	445.12032981815474
454.0	2.7324794	445.12032125213875
455.0	2.7385003	445.12025459892874
456.0	2.7445232	445.1202731604364
457.0	2.7505462	445.12037769810365
458.0	2.7565691	445.12030397600444
459.0	2.762592	445.1202608591758
460.0	2.7686149	445.12021399582085
461.0	2.7746356	445.1203127794949
462.0	2.7806586	445.1203242108951
463.0	2.7866816	445.12029807671803
464.0	2.7927046	445.1203214259058
465.0	2.7987295	445.12033151358474
466.0	2.8047545	445.120374908762
467.0	2.8107732	445.1203471446883
468.0	2.816794	445.1204230825979
469.0	2.8228149	445.12021752845783
470.0	2.8288399	445.12012552794073
471.0	2.8348608	445.12020278966986
472.0	2.8408816	445.12035997583934
473.0	2.8469025	445.12019980297447
474.0	2.8529233	445.120289909409
475.0	2.8589463	445.12028607137427
476.0	2.864967	445.1202191500224
477.0	2.870992	445.12028260525165
478.0	2.877017	445.12029842338853
479.0	2.8830359	445.120215837376
480.0	2.889063	445.12026417863507
481.0	2.8950857	445.1203740271725
482.0	2.901115	445.12020992632245
483.0	2.9071401	445.12029396611575
484.0	2.913167	445.1204724935365
485.0	2.9191858	445.12026456587944
486.0	2.9252067	445.12023219861175
487.0	2.9312276	445.1202524859819
488.0	2.9372526	445.1202982794089
489.0	2.9432714	445.1203262454025
490.0	2.9492943	445.12035735584766
491.0	2.955313	445.1201696389602
492.0	2.9613358	445.12014581822956
493.0	2.9673567	445.1201088850488
494.0	2.9733776	445.12020686135173
495.0	2.9794026	445.1202273744016
496.0	2.9854298	445.1201252332303
497.0	2.9914527	445.12024041484887
498.0	2.9974777	445.1202866628249
499.0	3.0035025	445.1202776706508
500.0	3.0095254	445.1203316269455
501.0	3.0155463	445.1202134469627
502.0	3.0215714	445.12038493721246
505.0	3.0303754	445.12007439274186
506.0	3.0367109	445.12020228842573
507.0	3.0427339	445.1202253856774
508.0	3.0487568	445.12038723666126
509.0	3.0547776	445.1205615549473
510.0	3.0607965	445.1203639967243
511.0	3.0668151	445.12051266009377
512.0	3.0728359	445.1203010594242
513.0	3.0788547	445.1203466111902
514.0	3.0848798	445.12022827097775
515.0	3.0909048	445.1204201726136
516.0	3.0969235	445.1202820184974
517.0	3.1029443	445.12032203753404
518.0	3.1089693	445.1203368990712
519.0	3.1149923	445.1203032882195
520.0	3.121013	445.1202657971367
521.0	3.1270381	445.120481874953
522.0	3.1330611	445.1201944560922
523.0	3.1390861	445.120186905358
524.0	3.1451048	445.12030539349576
525.0	3.1511298	445.12036392176833
526.0	3.1571486	445.1202838220225
527.0	3.1631695	445.1203090506401
528.0	3.1691902	445.120329059469
529.0	3.1752111	445.1202851264905
530.0	3.181234	445.12043429905015
531.0	3.1872568	445.12036278510647
532.0	3.1932819	445.12033442255773
533.0	3.1993028	445.12041408391593
534.0	3.2053215	445.12029017257214
535.0	3.2113443	445.120180675869
536.0	3.2173673	445.1203096394162
537.0	3.2233923	445.1203361969401
538.0	3.2294111	445.1203717342768
539.0	3.235436	445.1202996307881
540.0	3.2414591	445.12036477502056
541.0	3.2474798	445.1203103123679
542.0	3.2534987	445.1202634057756
543.0	3.2595236	445.1201246051991
544.0	3.2655465	445.1202603104945
545.0	3.2715652	445.1200240575513
546.0	3.2775883	445.12008669245506
547.0	3.2836069	445.12011150219666
548.0	3.2896279	445.12019029861494
549.0	3.2956486	445.12021992312714
550.0	3.3016717	445.120186564811
551.0	3.3076944	445.120285929446
552.0	3.3137153	445.12046161969306
553.0	3.3197383	445.1203461491219
554.0	3.3257675	445.120189871183
555.0	3.3317904	445.1202370287591
556.0	3.3378092	445.12027178033986
557.0	3.3438342	445.12021034928796
558.0	3.3498572	445.1201593467175
559.0	3.35588	445.1203166265765
560.0	3.3619071	445.1202393178924
561.0	3.3679363	445.1203317250189
562.0	3.3739635	445.12024818876955
563.0	3.3799822	445.1202776697921
564.0	3.3860051	445.12019758581346
565.0	3.3920259	445.1201897324021
566.0	3.3980467	445.1201126133787
567.0	3.4040695	445.12027215899667
568.0	3.4100946	445.1204045684872
569.0	3.4161134	445.12023432264607
570.0	3.4221384	445.1203545267665
571.0	3.4281613	445.12031948707033
572.0	3.4341843	445.12030933913854
573.0	3.4402071	445.1201627058752
574.0	3.4462279	445.12023897293665
575.0	3.4522508	445.12033761331105
576.0	3.4582738	445.12015593411485
577.0	3.4642947	445.1201776455647
578.0	3.4703156	445.120259365111
579.0	3.4763406	445.1202549123962
580.0	3.4823614	445.12033114992767
581.0	3.4883863	445.12039095008487
582.0	3.4944155	445.1201392006037
583.0	3.5004446	445.1201267967703
584.0	3.5064676	445.12019913479554
585.0	3.5124884	445.12022130169015
586.0	3.5185114	445.12019541413133
587.0	3.5245322	445.1201493375371
588.0	3.5305552	445.1201590307121
589.0	3.5365759	445.1202035423159
590.0	3.5426009	445.1202321944306
591.0	3.5486238	445.1202472852053
592.0	3.5546448	445.12028212960826
593.0	3.5606697	445.120256900574
594.0	3.5666927	445.12018827200467
595.0	3.5727155	445.12036916706217
596.0	3.5787365	445.12028555179734
597.0	3.5847614	445.1202353165855
598.0	3.5907822	445.1203140144504
599.0	3.5968052	445.1203070052069
600.0	3.602826	445.12022724292456
601.0	3.6088449	445.12020649160456
602.0	3.6148677	445.1202900610851
603.0	3.6208886	445.1202551746767
604.0	3.6269114	445.1202841414787
605.0	3.6329322	445.1203238099194
606.0	3.6389573	445.12030796581297
607.0	3.6449802	445.12030994056903
608.0	3.6510031	445.1201666962041
609.0	3.6570262	445.1202254261251
610.0	3.6630469	445.1201925999829
611.0	3.669072	445.1202604724232
612.0	3.6750969	445.1203068744247
613.0	3.6811177	445.12022347716294
614.0	3.6871448	445.12014879836096
615.0	3.6931699	445.1202563511394
616.0	3.6991908	445.1202248111417
617.0	3.7052115	445.1201775355645
618.0	3.7112303	445.12015042748646
619.0	3.7172532	445.1202304844508
620.0	3.7232742	445.12025315895403
621.0	3.7292949	445.12037645063384
622.0	3.7353199	445.1202838345443
623.0	3.7413407	445.120414144102
624.0	3.7473638	445.1202272143258
625.0	3.7533824	445.1202002946854
626.0	3.7594054	445.1201416225547
627.0	3.7654282	445.1200760207046
628.0	3.7714471	445.12006387737773
629.0	3.777472	445.1200377740158
630.0	3.7834971	445.1201539960129
631.0	3.7895158	445.1201066079405
632.0	3.7955387	445.1201212870414
633.0	3.8015638	445.1202232633181
634.0	3.8075845	445.12007187118974
635.0	3.8136055	445.1201824541195
636.0	3.8196262	445.12004052227815
637.0	3.825647	445.12019821158407
638.0	3.83167	445.12024339747626
639.0	3.8376909	445.12021175568805
640.0	3.8437179	445.12004996839465
641.0	3.8497389	445.12020062270415
642.0	3.8557721	445.1202248957164
643.0	3.8617971	445.1200781582268
644.0	3.8678262	445.1202209290221
645.0	3.8738471	445.12021529198836
646.0	3.8798659	445.12016839574596
647.0	3.8858909	445.12015685723594
648.0	3.8919138	445.1200976046296
649.0	3.8979347	445.12011169446583
650.0	3.9039556	445.1201737980784
651.0	3.9099784	445.12018700170074
652.0	3.9160013	445.1202270007644
653.0	3.9220221	445.12014309589665
654.0	3.9280409	445.12007702410637
655.0	3.9340618	445.12018228548925
656.0	3.9400848	445.12026397825645
657.0	3.9461056	445.1202357926981
658.0	3.9521306	445.1202869797791
659.0	3.9581492	445.1201939144075
660.0	3.9641742	445.12020768099984
661.0	3.9701951	445.12011252610085
662.0	3.9762202	445.12010713099835
663.0	3.9822452	445.1202436617488
664.0	3.9882744	445.12013635457856
665.0	3.9943035	445.12008487173387
666.0	4.0003265	445.1200409892339
667.0	4.0063493	445.1200298904231
668.0	4.0123681	445.12026942918845
669.0	4.0183931	445.12007817539006
670.0	4.024414	445.1201480631142
671.0	4.0304348	445.1202452612935
672.0	4.0364577	445.11998652552097
673.0	4.0424786	445.12018561833594
674.0	4.0485015	445.1202086366799
675.0	4.0545243	445.12031478702033
676.0	4.0605473	445.1202727958792
677.0	4.0665681	445.1200550803409
678.0	4.072591	445.1202404306705
679.0	4.078614	445.1201368756622
680.0	4.084639	445.12022886243915
681.0	4.090662	445.1201589315877
682.0	4.0966848	445.1201535634017
683.0	4.1027098	445.1201655619825
684.0	4.1087327	445.1201540681191
685.0	4.1147578	445.12012373005433
686.0	4.1207765	445.12009735188246
687.0	4.1267995	445.12018035977553
688.0	4.1328204	445.12018137827044
689.0	4.1388433	445.1202249896858
690.0	4.1448703	445.12018598371037
691.0	4.1508973	445.12004787969477
692.0	4.1569245	445.1202811630198
693.0	4.1629495	445.120232266885
694.0	4.1689788	445.12015487775426
695.0	4.1750037	445.1200570171301
696.0	4.1810371	445.1200241492075
697.0	4.1870641	445.11998118555664
698.0	4.1930911	445.11997056623886
699.0	4.1991162	445.11996684204547
700.0	4.2051516	445.1200561730722
701.0	4.2111808	445.120020593464
702.0	4.2172058	445.1200928702533
703.0	4.2232266	445.1200757132408
704.0	4.2292454	445.1201597378181
705.0	4.2352683	445.1201652580832
706.0	4.2412891	445.1201015453952
707.0	4.2473078	445.12010566925443
708.0	4.2533308	445.1202139761526
709.0	4.2593517	445.12017251781737
710.0	4.2653746	445.1201326852779
711.0	4.2713955	445.12008923077093
712.0	4.2774184	445.1199595380459
713.0	4.2834392	445.12014005803076
714.0	4.289462	445.120132787143
715.0	4.295485	445.1202297821398
716.0	4.3015079	445.1201167571274
717.0	4.3075287	445.12020490255395
718.0	4.3135496	445.12009718930284
719.0	4.3195747	445.12014130671963
720.0	4.3255976	445.12013452581255
721.0	4.3316204	445.120135555007
722.0	4.3376433	445.12003657088667
723.0	4.3436747	445.1199843688754
724.0	4.3497018	445.12011844934887
725.0	4.3557268	445.1200320892853
726.0	4.3617518	445.12006194762785
727.0	4.3677789	445.120121634801
728.0	4.3737998	445.1199866758933
729.0	4.379835	445.120014053172
730.0	4.3858664	445.1200087772433
731.0	4.3918956	445.12000408478264
732.0	4.397929	445.11980346648807
733.0	4.403956	445.1199616520953
734.0	4.4099831	445.119935193176
735.0	4.4160144	445.1198688502174
736.0	4.4220414	445.1199381610534
737.0	4.4280642	445.11994278145664
738.0	4.4340893	445.1199753715294
739.0	4.4401123	445.1199828948349
740.0	4.4461332	445.1198855792541
741.0	4.4521623	445.1199649067151
742.0	4.4581874	445.1199263724751
743.0	4.4642103	445.119966939091
744.0	4.4702353	445.11988137919013
745.0	4.4762643	445.11994656412145
746.0	4.4822935	445.119989784731
747.0	4.4883228	445.1201137681298
748.0	4.494352	445.1197790431774
749.0	4.500377	445.11992234956233
750.0	4.5064062	445.11996496095406
751.0	4.5124311	445.1200128056942
752.0	4.5184602	445.119955213185
753.0	4.5244894	445.1200379784869
754.0	4.5305185	445.11997867716855
755.0	4.5365478	445.119854120757
756.0	4.542577	445.1200243332008
757.0	4.5485999	445.1199472204804
758.0	4.5546249	445.11991974952787
759.0	4.560652	445.11985980835186
760.0	4.5666789	445.1199863136988
761.0	4.572704	445.12001641605576
762.0	4.578727	445.11991003624325
763.0	4.5847562	445.1199019901883
764.0	4.5907812	445.12003013165685
765.0	4.5968021	445.1200788906494
766.0	4.602825	445.1199545312303
767.0	4.6088437	445.1199760497437
768.0	4.6148685	445.11990633775764
769.0	4.6208895	445.1199121778274
770.0	4.6269145	445.11996443947646
771.0	4.6329375	445.1199838187052
772.0	4.6389583	445.12003324252083
773.0	4.6449812	445.12000555635774
774.0	4.6510042	445.1200873205423
775.0	4.6570269	445.1200204208187
776.0	4.6630458	445.1200142403162
777.0	4.6690686	445.11999103259234
778.0	4.6750917	445.1198753927796
779.0	4.6811103	445.119962267034
780.0	4.6871313	445.11986033547214
781.0	4.6931541	445.1201220564276
782.0	4.6991854	445.1200566688254
783.0	4.7052145	445.12002541765486
784.0	4.7112479	445.12001546104597
785.0	4.7172708	445.12009178901246
786.0	4.723298	445.11997751109107
787.0	4.7293207	445.12005810912166
788.0	4.735348	445.120047474498
789.0	4.741377	445.1200156094117
790.0	4.7473959	445.11986912474623
791.0	4.7534208	445.120002894817
792.0	4.7594438	445.1200137314356
793.0	4.7654646	445.1198095488841
794.0	4.7714855	445.1200929448836
795.0	4.7775085	445.1199289725621
796.0	4.7835293	445.1199159562386
797.0	4.7895502	445.11996905801647
798.0	4.7955709	445.11996213704725
799.0	4.8015979	445.1199883674542
800.0	4.8076229	445.12012593350215
801.0	4.8136418	445.11984516106753
802.0	4.8196668	445.1199535407709
803.0	4.8256876	445.11997472274186
804.0	4.8317127	445.1199183187199
805.0	4.8377335	445.11990271411867
806.0	4.8437584	445.11992413078895
807.0	4.8497793	445.1200140631281
808.0	4.855798	445.1199385970931
809.0	4.8618231	445.11985627872485
810.0	4.867846	445.1199747891661
811.0	4.8738711	445.1198558036029
812.0	4.879894	445.1200940514498
813.0	4.885919	445.1197616732046
814.0	4.891946	445.1199158259112
815.0	4.897973	445.1197987635345
816.0	4.903996	445.1199609803609
817.0	4.9100147	445.1199842954535
818.0	4.9160356	445.120026108447
819.0	4.9220585	445.12001125262213
820.0	4.9280815	445.1199289900248
821.0	4.9341044	445.11986972401445
822.0	4.9401272	445.11986826502965
823.0	4.9461481	445.11977274247636
824.0	4.952171	445.1199591658992
825.0	4.9581919	445.1199215349989
826.0	4.9642128	445.1198400161711
827.0	4.9702378	445.1199325521436
828.0	4.9762628	445.1198419826492
829.0	4.9822836	445.11980291372834
830.0	4.9883043	445.1198240179183
831.0	4.9943293	445.11986803397616
832.0	5.0003502	445.11978132895285
833.0	5.0063691	445.1198044560302
834.0	5.0123898	445.1199262718021
835.0	5.0184107	445.1198479370224
836.0	5.0244335	445.119808456304
837.0	5.0304565	445.1198642443939
838.0	5.0364794	445.12001267063425
839.0	5.0425003	445.12004092097163
840.0	5.0485232	445.11991829360267
841.0	5.0545462	445.11998865818015
842.0	5.060569	445.11980594501176
843.0	5.0665921	445.11984357717154
844.0	5.072619	445.1198210476741
845.0	5.078644	445.119851693728
846.0	5.0846669	445.1199426126645
847.0	5.0906879	445.1199616351758
848.0	5.0967108	445.11986704456115
849.0	5.1027336	445.11988525138685
850.0	5.1087546	445.1199660908954
851.0	5.1147753	445.11973959973415
852.0	5.1207963	445.11988883257203
853.0	5.1268232	445.11986422795195
854.0	5.1328504	445.1198685859368
855.0	5.1388795	445.11986625206276
856.0	5.1449067	445.11991609351344
857.0	5.1509274	445.1199176062196
858.0	5.1569505	445.1199295922098
859.0	5.1629733	445.1198228408759
860.0	5.1689982	445.1200269349895
861.0	5.1750274	445.12000074988975
862.0	5.1810546	445.1197711032529
863.0	5.1870837	445.11989090451374
864.0	5.1931067	445.11989157415974
865.0	5.1991276	445.1198492748519
866.0	5.2051483	445.1199301574928
867.0	5.2111734	445.1198402971643
868.0	5.2171962	445.11981273566636
869.0	5.223215	445.12009266912156
870.0	5.2292421	445.11986720633973
871.0	5.2352651	445.11980225254734
872.0	5.24129	445.11999003612374
873.0	5.2473152	445.1198823598964
874.0	5.2533401	445.11993233419713
875.0	5.2593609	445.12002945779227
876.0	5.2653838	445.1199644249228
877.0	5.2714067	445.1198338789673
878.0	5.2774297	445.1199682165532
879.0	5.2834506	445.11994775539574
880.0	5.2894734	445.11976971329995
881.0	5.2954985	445.1199907227179
882.0	5.3015215	445.11980269528436
883.0	5.3075421	445.11987169736807
884.0	5.313563	445.1199226324004
885.0	5.3195922	445.11984361414284
886.0	5.3256172	445.11983802722693
887.0	5.3316421	445.1198100348475
888.0	5.3376652	445.1198511356887
889.0	5.3436881	445.1199144091244
890.0	5.3497069	445.11985438066455
891.0	5.3557276	445.1197528720186
892.0	5.3617505	445.11983089619565
893.0	5.3677714	445.11989962071783
894.0	5.3737944	445.1198556211118
895.0	5.3798173	445.11975460306894
896.0	5.3858423	445.1197832073434
897.0	5.3918673	445.1198692261627
898.0	5.3978923	445.11997660870895
899.0	5.4039172	445.1198281663835
900.0	5.4099422	445.119839875308
901.0	5.4159652	445.1198405373416
902.0	5.4219923	445.12000050146713
903.0	5.4280153	445.11992390771906
904.0	5.4340361	445.1197587635188
905.0	5.440057	445.11972684948756
906.0	5.4460756	445.11976278226666
907.0	5.4520964	445.1197825126975
908.0	5.4581256	445.1197986774576
909.0	5.4641445	445.11989516900076
910.0	5.4701695	445.11981970447675
911.0	5.4761882	445.1197782874804
912.0	5.4822132	445.11977974483005
913.0	5.4882341	445.11997707591854
914.0	5.494257	445.1199230732554
915.0	5.5002798	445.1197620557579
916.0	5.5063007	445.1197638781789
917.0	5.5123237	445.1197772983474
918.0	5.5183487	445.11982408504207
919.0	5.5243675	445.1197542485417
920.0	5.5303904	445.1198662994812
921.0	5.5364133	445.1199354712697
922.0	5.542434	445.11992469819404
923.0	5.5484549	445.11988298779863
924.0	5.5544737	445.11977543048386
925.0	5.5604946	445.1197352158001
926.0	5.5665154	445.11975816111385
927.0	5.5725362	445.11993045283276
928.0	5.5785612	445.1198120528737
929.0	5.5845799	445.119756649181
930.0	5.590607	445.1199895573187
931.0	5.5966299	445.1199025983072
932.0	5.602655	445.11980411704616
933.0	5.6086863	445.11990088085986
934.0	5.614705	445.1198644882761
935.0	5.62073	445.11974944091946
936.0	5.6267529	445.1198242328154
937.0	5.6327759	445.1197868586384
938.0	5.6388008	445.1198691855272
939.0	5.6448279	445.1198405918541
940.0	5.6508509	445.11977762571263
941.0	5.6568718	445.1198829740134
942.0	5.6628925	445.11980624496414
943.0	5.6689134	445.11997672420426
944.0	5.6749342	445.1198386463494
945.0	5.6809551	445.1197862534041
946.0	5.6869821	445.11979038611395
947.0	5.693003	445.1198490667351
948.0	5.699028	445.1199117045135
949.0	5.7050489	445.11979790292025
950.0	5.7110739	445.11976962880976
951.0	5.7170968	445.1197366159249
952.0	5.7231155	445.1198290954833
953.0	5.7291404	445.1197526633196
954.0	5.7351634	445.11979228622477
955.0	5.7411863	445.11980374248145
956.0	5.7472094	445.1197806502044
957.0	5.7532322	445.11972401787915
958.0	5.759251	445.1198849968041
959.0	5.7652739	445.11978423923097
960.0	5.7712969	445.11984020214527
961.0	5.7773259	445.11972880249874
962.0	5.783351	445.1199456391342
963.0	5.7893739	445.1197432617765
964.0	5.7953969	445.1198486319398
965.0	5.8014177	445.1198739990377
966.0	5.8074405	445.1198585873503
967.0	5.8134636	445.1198227533918
968.0	5.8194885	445.11976382040797
969.0	5.8255113	445.11976263210545
970.0	5.8315343	445.11977619241105
971.0	5.8375594	445.12004068427024
972.0	5.8435824	445.1198938859962
973.0	5.8496032	445.1198085051465
974.0	5.8556261	445.1198412084503
975.0	5.8616532	445.1199353997368
976.0	5.8676761	445.1199000213565
977.0	5.8736989	445.1199156650197
978.0	5.8797198	445.1197912951098
979.0	5.8857407	445.11986856838325
980.0	5.8917678	445.11970880759236
981.0	5.8977887	445.1197128566589
982.0	5.9038116	445.11979403693744
983.0	5.9098365	445.1197932487411
984.0	5.9158635	445.1197462270165
985.0	5.9218948	445.11979882763933
986.0	5.9279219	445.11974366056313
987.0	5.933945	445.1197304396233
988.0	5.9399699	445.1198509497115
989.0	5.9459928	445.1199082002708
990.0	5.9520158	445.1197665573231
991.0	5.9580408	445.1197548095245
992.0	5.9640615	445.11983248385394
993.0	5.9700845	445.1197145402149
994.0	5.9761032	445.1197133208031
995.0	5.9821262	445.11980836149996
996.0	5.988145	445.11969047687137
997.0	5.9941679	445.11974535831456
998.0	6.000195	445.1196872834331
999.0	6.006222	445.119788939965
1000.0	6.012249	445.1197524196058
1001.0	6.0182741	445.11977983101895
1002.0	6.0243012	445.1197797665444
1003.0	6.0303242	445.11977565808456
1004.0	6.0363471	445.1196996019684
1005.0	6.04237	445.119738971018
1006.0	6.048395	445.11974265508064
1007.0	6.0544199	445.11978899244076
1008.0	6.0604428	445.1197649364592
1009.0	6.0664659	445.11977665189187
1010.0	6.0724888	445.11968822969743
1011.0	6.078518	445.1196652299032
1012.0	6.0845388	445.1197506667236
1013.0	6.0905617	445.1199403813809
1014.0	6.0965805	445.11976889376035
1015.0	6.1026033	445.1196682046094
1016.0	6.1086242	445.11979572157594
1017.0	6.114645	445.1197515826105
1018.0	6.120668	445.11970509142964
1019.0	6.1266951	445.1197596341683
1020.0	6.1327242	445.119777162502
1021.0	6.1387472	445.1197911609433
1022.0	6.1447701	445.1197309089704
1023.0	6.1507929	445.11974112493266
1024.0	6.1568138	445.119719677586
1025.0	6.1628367	445.119744791751
1026.0	6.1688618	445.119826223781
1027.0	6.1748827	445.1197469333157
1028.0	6.1809014	445.1197684489745
1029.0	6.1869263	445.1198090302795
1030.0	6.1929472	445.1197764004064
1031.0	6.1989679	445.1198434175014
1032.0	6.2049868	445.11987386322653
1033.0	6.2110055	445.1197284686034
1034.0	6.2170285	445.1198594233851
1035.0	6.2230492	445.11979175214384
1036.0	6.2290723	445.1199032290374
1037.0	6.235093	445.11978041771755
1038.0	6.2411159	445.1197860862697
1039.0	6.2471388	445.1198121467291
1040.0	6.2531659	445.11984594751516
1041.0	6.2591951	445.11998528163184
1042.0	6.2652202	445.11987018370104
1043.0	6.2712493	445.11978165366077
1044.0	6.2772723	445.1197383197763
1045.0	6.2832931	445.11980729378496
1046.0	6.2893118	445.11976560186076
1047.0	6.295343	445.11984728667824
1048.0	6.301366	445.11972805190607
1049.0	6.3073951	445.1196834846241
1050.0	6.3134223	445.11978122601715
1051.0	6.3194411	445.1198439565731
1052.0	6.3254702	445.11976616667226
1053.0	6.3314974	445.11977755153436
1054.0	6.3375201	445.1197115235909
1055.0	6.3435432	445.11961740512504
1056.0	6.349566	445.11976812204415
1057.0	6.3555869	445.11976303601136
1058.0	6.3616119	445.119779026723
1059.0	6.3676328	445.1198133749693
1060.0	6.3736536	445.1198362621926
1061.0	6.3796766	445.1197961588559
1062.0	6.3857014	445.1198862484215
1063.0	6.3917203	445.1198416469371
1064.0	6.3977432	445.1196378163199
1065.0	6.4037682	445.11975871118767
1066.0	6.409787	445.1198392718183
1067.0	6.4158099	445.11993882030913
1068.0	6.4218286	445.1198522433165
1069.0	6.4278515	445.11981475744074
1070.0	6.4338744	445.11970086283134
1071.0	6.4398953	445.1197036358618
1072.0	6.4459183	445.119811986317
1073.0	6.451939	445.1197510077214
1074.0	6.4579621	445.1197564299742
1075.0	6.4639828	445.11980991708595
1076.0	6.4700058	445.1196603889144
1077.0	6.4760307	445.1197452281681
1078.0	6.4820516	445.119738695292
1079.0	6.4880766	445.1196418611575
1080.0	6.49411	445.1196757861456
1081.0	6.5001309	445.11976913176534
1082.0	6.5061495	445.11979504134064
1083.0	6.5121725	445.11978240474303
1084.0	6.5181912	445.11971421987033
1085.0	6.5242141	445.11975314289845
1086.0	6.5302329	445.1198535796301
1087.0	6.5362558	445.1197059828108
1088.0	6.5422787	445.11983572213785
1089.0	6.5482997	445.1197490317276
1090.0	6.5543225	445.1197200209819
1091.0	6.5603434	445.1197643996788
1092.0	6.5663663	445.119780281374
1093.0	6.5723891	445.1198235595377
1094.0	6.5784121	445.11985470570755
1095.0	6.5844351	445.11978572480535
1096.0	6.5904579	445.1197666346137
1097.0	6.5964809	445.11979453713406
1098.0	6.6025039	445.11985214368934
1099.0	6.6085267	445.1197892679667
1100.0	6.6145454	445.11982475985315
1101.0	6.6205746	445.11978085039664
1102.0	6.6265955	445.11966721983936
1103.0	6.6326184	445.11977935174554
1104.0	6.6386393	445.11968530336634
1105.0	6.6446622	445.1197314900118
1106.0	6.6506852	445.1198272418106
1107.0	6.6567039	445.1197915447695
1108.0	6.662735	445.11975008918114
1109.0	6.6687559	445.1198290335272
1110.0	6.6747851	445.1196963672376
1111.0	6.6808102	445.1197810424349
1112.0	6.6868352	445.1197965705074
1113.0	6.6928581	445.1197896683291
1114.0	6.6988789	445.1196735894126
1115.0	6.704904	445.1196377699378
1116.0	6.7109268	445.11980461170083
1117.0	6.7169476	445.11975600271586
1118.0	6.7229685	445.1198336713992
1119.0	6.7289915	445.119788248459
1120.0	6.7350102	445.1197913470391
1121.0	6.7410311	445.1198006236236
1122.0	6.7470519	445.11985647299105
1123.0	6.7530707	445.119863454353
1124.0	6.7590914	445.11972155695213
1125.0	6.7651102	445.1197957222865
1126.0	6.7711353	445.11970801031333
1127.0	6.7771561	445.11972881310726
1128.0	6.783179	445.1197143251961
1129.0	6.7892019	445.11966947067026
1130.0	6.7952249	445.1197406806009
1131.0	6.8012497	445.11975569252223
1132.0	6.8072685	445.1196857849905
1133.0	6.8132936	445.1197471372606
1134.0	6.8193186	445.11969163101287
1135.0	6.8253395	445.1197971490793
1136.0	6.8313603	445.1198150219562
1137.0	6.8373833	445.11976064662116
1138.0	6.8434082	445.1197500384727
1139.0	6.8494352	445.11975247654726
1140.0	6.8554644	445.11972894027576
1141.0	6.8614853	445.11972402142527
1142.0	6.8675062	445.1196733148195
1143.0	6.8735292	445.1197459758447
1144.0	6.879552	445.1197171939207
1145.0	6.885577	445.11976605063745
1146.0	6.8916104	445.11980951573173
1147.0	6.8976311	445.11971832866277
1148.0	6.9036562	445.119742824853
1149.0	6.9096791	445.11993588502764
1150.0	6.9157	445.1198229821366
1151.0	6.9217229	445.11972993706155
1152.0	6.9277459	445.11977961112336
1153.0	6.9337667	445.1198613826616
1154.0	6.9397896	445.11976942232405
1155.0	6.9458124	445.1197740612483
1156.0	6.9518333	445.1198030205851
1157.0	6.9578521	445.11983820509573
1158.0	6.9638709	445.11981745354404
1159.0	6.9698938	445.1197307401354
1160.0	6.9759145	445.11971897035755
1161.0	6.9819376	445.1196607902199
1162.0	6.9879624	445.1197827690117
1163.0	6.9939916	445.1198310612163
1164.0	7.0000167	445.11979312057
1165.0	7.0060375	445.1196771371694
1166.0	7.0120605	445.1197413000942
1167.0	7.0180855	445.119757403292
1168.0	7.0241084	445.11971070784324
1169.0	7.0301334	445.1196604122836
1170.0	7.0361583	445.1197794939189
1171.0	7.0421771	445.1197085755447
1172.0	7.048198	445.1199181698646
1173.0	7.0542229	445.1197840798386
1174.0	7.0602439	445.11988579950696
1175.0	7.0662645	445.11977924747043
1176.0	7.0722834	445.1197093922381
1177.0	7.0783021	445.1196968132554
1178.0	7.084325	445.1197646870489
1179.0	7.0903459	445.1197365435287
1180.0	7.0963689	445.1197431273788
1181.0	7.1023896	445.11975860013905
1182.0	7.1084127	445.1197979655282
1183.0	7.1144334	445.1198591206667
1184.0	7.1204585	445.11981934321926
1185.0	7.1264813	445.1197885393431
1186.0	7.1325042	445.11975631785117
1187.0	7.1385271	445.1198819235924
1188.0	7.1445502	445.1198416422069
1189.0	7.150569	445.1197804349831
1190.0	7.1565917	445.119771391219
1191.0	7.1626169	445.11991736374796
1192.0	7.1686355	445.1197909048213
1193.0	7.1746543	445.1196899087103
1194.0	7.1806772	445.11977979369925
1195.0	7.1866981	445.11988448601375
1196.0	7.1927189	445.11968739563264
1197.0	7.1987378	445.1196644392115
1198.0	7.2047647	445.1197780666374
1199.0	7.2107919	445.11976909398317
1200.0	7.2168189	445.1196506002496
1201.0	7.2228418	445.11979527632025
1202.0	7.2288647	445.11973894076993
1203.0	7.2348877	445.11978056778554
1204.0	7.2409064	445.11973518259487
1205.0	7.2469315	445.11972654695273
1206.0	7.2529564	445.119688607223
1207.0	7.2589753	445.1197715363093
1208.0	7.264994	445.1197142754372
1209.0	7.2710189	445.11973737155677
1210.0	7.2770377	445.1197056538361
1211.0	7.2830565	445.119679428865
1212.0	7.2890794	445.1196636908547
1213.0	7.2951004	445.1197371576273
1214.0	7.3011211	445.1197005048109
1215.0	7.307142	445.1197254196422
1216.0	7.3131669	445.1196891337976
1217.0	7.3191877	445.1197627021789
1218.0	7.3252107	445.11964643532747
1219.0	7.3312316	445.1196676867892
1220.0	7.3372545	445.1196780048357
1221.0	7.3432774	445.1196489622371
1222.0	7.3493003	445.119784168666
1223.0	7.3553233	445.1196620510798
1224.0	7.3613461	445.1196670534249
1225.0	7.367367	445.1198275425698
1226.0	7.3733899	445.11973303456347
1227.0	7.3794129	445.1197090191703
1228.0	7.3854336	445.11963194958474
1229.0	7.3914567	445.11967057122826
1230.0	7.3974815	445.1196295865134
1231.0	7.4035088	445.1196979888179
1232.0	7.4095379	445.1197878292938
1233.0	7.415565	445.1198175108239
1234.0	7.421592	445.11973006583617
1235.0	7.4276172	445.1195990658739
1236.0	7.4336504	445.11965784716966
1237.0	7.4396734	445.1198008309803
1238.0	7.4457026	445.1197311288198
1239.0	7.4517316	445.11974004249765
1240.0	7.4577567	445.11971290631715
1241.0	7.4637796	445.1197347991205
1242.0	7.4698026	445.119792407517
1243.0	7.4758254	445.11974640167534
1244.0	7.4818568	445.1197684952858
1245.0	7.4878817	445.1196867700878
1246.0	7.4939005	445.1197445849158
1247.0	7.4999212	445.1196966793028
1248.0	7.5059421	445.1197377989082
1249.0	7.5119609	445.1197759067639
1250.0	7.5179839	445.1196748443043
1251.0	7.5240046	445.11974799639916
1252.0	7.5300276	445.1196341140282
1253.0	7.5360505	445.1196982775654
1254.0	7.5420734	445.1195636073753
1255.0	7.5480942	445.11965126775544
1256.0	7.5541172	445.1196956782313
1257.0	7.5601442	445.1197897397373
1258.0	7.5661651	445.119751860146
1259.0	7.5721902	445.11981755086356
1260.0	7.5782193	445.1198182615139
1261.0	7.5842402	445.1197722677218
1262.0	7.590263	445.1197905919603
1263.0	7.5962859	445.1197597296978
1264.0	7.6023067	445.1196557026349
1265.0	7.6083361	445.11971005587446
1266.0	7.6143589	445.1198012524571
1267.0	7.6203777	445.11980083698955
1268.0	7.6264005	445.1197427213429
1269.0	7.6324194	445.1197405893879
1270.0	7.6384444	445.11978282509756
1271.0	7.6444651	445.1196695252131
1272.0	7.6504881	445.1196517732699
1273.0	7.656511	445.11974878579144
1274.0	7.662534	445.1197742838657
1275.0	7.6685569	445.11976842152694
1276.0	7.6745757	445.11963136337033
1277.0	7.6806007	445.11962167324884
1278.0	7.6866234	445.1197900843315
1279.0	7.6926443	445.1196262573843
1280.0	7.6986673	445.1197191250187
1281.0	7.7046924	445.1196137533973
1282.0	7.7107216	445.11964714513647
1283.0	7.7167444	445.11964698086274
1284.0	7.7227674	445.11973359170014
1285.0	7.7287923	445.119696882798
1286.0	7.7348131	445.1196992998728
1287.0	7.740834	445.1197294771069
1288.0	7.7468611	445.1197166477663
1289.0	7.7528923	445.1197340046104
1290.0	7.7589237	445.1196794351712
1291.0	7.7649486	445.1197984327849
1292.0	7.7709716	445.1197278856758
1293.0	7.7769944	445.1196661368166
1294.0	7.7830173	445.1197467978779
1295.0	7.7890403	445.1196689240003
1296.0	7.7950654	445.1196779206571
1297.0	7.8010861	445.11966685780186
1298.0	7.807105	445.11969863561245
1299.0	7.8131298	445.119672713394
1300.0	7.8191508	445.1196556000341
1301.0	7.8251715	445.1197364142367
1302.0	7.8311924	445.11967134179196
1303.0	7.8372153	445.11974418949285
1304.0	7.8432362	445.11973168800165
1305.0	7.8492591	445.1196554344301
1306.0	7.8552842	445.119781734101
1307.0	7.8613132	445.11977906765037
1308.0	7.8673426	445.1197801368849
1309.0	7.8733716	445.1197603456625
1310.0	7.8793987	445.11976341790955
1311.0	7.8854278	445.1197659445487
1312.0	7.891453	445.11967571493796
1313.0	7.8974822	445.1196717082965
1314.0	7.9035135	445.1196885853198
1315.0	7.9095384	445.11962075206844
1316.0	7.9155634	445.119724823625
1317.0	7.9215925	445.11960643785164
1318.0	7.9276196	445.119767284563
1319.0	7.9336467	445.1197834099056
1320.0	7.9396697	445.1197858416738
1321.0	7.9456968	445.1196286467192
1322.0	7.9517197	445.1196619607244
1323.0	7.9577468	445.1198702610344
1324.0	7.963776	445.1197140864534
1325.0	7.9698008	445.11978196077285
1326.0	7.9758279	445.1196978186296
1327.0	7.9818551	445.1197364244068
1328.0	7.9878843	445.11966139817645
1329.0	7.9939093	445.1197114434371
1330.0	7.9999364	445.11964192482407
1331.0	8.0059656	445.11977550321285
1332.0	8.0119925	445.11963879633345
1333.0	8.0180155	445.1196818270889
1334.0	8.0240405	445.1196550006737
1335.0	8.0300677	445.1196850092996
1336.0	8.0360927	445.11967844724904
1337.0	8.0421177	445.11966958465257
1338.0	8.0481427	445.11967076946496
1339.0	8.0541677	445.1196581662973
1340.0	8.0601926	445.1196988446806
1341.0	8.0662218	445.11974815575934
1342.0	8.0722531	445.1197253725746
1343.0	8.0782844	445.1197313525434
1344.0	8.0843157	445.11976350819424
1345.0	8.0903428	445.1196873385992
1346.0	8.0963719	445.1197034495069
1347.0	8.1023969	445.1197612515487
1348.0	8.1084218	445.1197423536635
1349.0	8.1144469	445.1197847992218
1350.0	8.1204699	445.1196954800043
1351.0	8.1264928	445.11963155118355
1352.0	8.1325157	445.11976390518066
1353.0	8.1385447	445.1195747942641
1354.0	8.144572	445.11965032217574
1355.0	8.1505989	445.1196508269737
1356.0	8.156624	445.1196210489023
1357.0	8.1626489	445.1197103922508
1358.0	8.1686699	445.11966981151966
1359.0	8.1746968	445.11966741836017
1360.0	8.1807262	445.11964768633425
1361.0	8.1867552	445.1197818580652
1362.0	8.1927887	445.1196515303433
1363.0	8.1988156	445.119669054493
1364.0	8.2048427	445.1195899795617
1365.0	8.2108719	445.11958077983564
1366.0	8.216897	445.1196995826077
1367.0	8.2229261	445.1197038449557
1368.0	8.2289575	445.11955010451464
1369.0	8.2349823	445.11966755760704
1370.0	8.2410073	445.1197625007002
1371.0	8.2470344	445.11971966145893
1372.0	8.2530636	445.1197293701802
1373.0	8.2590866	445.11967405959257
1374.0	8.2651115	445.11975060938875
1375.0	8.2711367	445.11982018153327
1376.0	8.2771616	445.11983832660053
1377.0	8.2831888	445.119686500813
1378.0	8.2892178	445.1196954761401
1379.0	8.2952428	445.1196827550529
1380.0	8.3012657	445.1196370100181
1381.0	8.3072929	445.11964244104047
1382.0	8.3133199	445.1196408881944
1383.0	8.3193451	445.11970996618174
1384.0	8.3253699	445.11960788750537
1385.0	8.3313971	445.11964237708474
1386.0	8.3374283	445.11963696793316
1387.0	8.3434533	445.1196157712255
1388.0	8.3494784	445.1196242776476
1389.0	8.3555033	445.11963180350006
1390.0	8.3615284	445.119657752896
1391.0	8.3675554	445.11968879468543
1392.0	8.3735805	445.1196240598633
1393.0	8.3796055	445.1196873960145
1394.0	8.3856325	445.11970786739755
1395.0	8.3916596	445.11964109124534
1396.0	8.3976868	445.1197596569653
1397.0	8.4037117	445.11969626980886
1398.0	8.4097452	445.11966188098853
1399.0	8.4157721	445.1196683167084
1400.0	8.4218014	445.1195615372002
1401.0	8.4278263	445.1195879994225
1402.0	8.4338513	445.119566250491
1403.0	8.4398785	445.1196576074036
1404.0	8.4459075	445.1195796078518
1405.0	8.4519306	445.11970456368726
1406.0	8.4579534	445.1197636739284
1407.0	8.4639827	445.11966821559645
1408.0	8.4700118	445.1197308839859
1409.0	8.4760388	445.11959296244976
1410.0	8.4820638	445.11964845831454
1411.0	8.4880888	445.1195889438954
1412.0	8.4941118	445.1196934355807
1413.0	8.5001369	445.1196260772928
1414.0	8.5061639	445.1197482274524
1415.0	8.512189	445.11971232030595
1416.0	8.5182181	445.1197485422465
1417.0	8.5242576	445.11966631802466
1418.0	8.5302889	445.1197093940988
1419.0	8.5363181	445.1196646087372
1420.0	8.542341	445.1195929582638
1421.0	8.5483702	445.1197546394322
1422.0	8.5543974	445.1196494057016
1423.0	8.5604202	445.1198084795196
1424.0	8.5664432	445.1195608466351
1425.0	8.572468	445.1196710852549
1426.0	8.5784931	445.1196616205457
1427.0	8.5845161	445.11971992013844
1428.0	8.5905391	445.11971367552405
1429.0	8.596564	445.1196564180213
1430.0	8.6025869	445.11973757248626
1431.0	8.6086182	445.1196015871534
1432.0	8.6146453	445.1196312803941
1433.0	8.6206744	445.1196935155799
1434.0	8.6267057	445.11972081544775
1435.0	8.6327328	445.11961660750546
1436.0	8.6387599	445.1195759345141
1437.0	8.644787	445.11959796325965
1438.0	8.6508099	445.11965725012976
1439.0	8.6568391	445.11958555026433
1440.0	8.6628703	445.11964508588716
1441.0	8.6688952	445.119689013202
1442.0	8.6749224	445.11957233646496
1443.0	8.6809495	445.1195906674254
1444.0	8.6869808	445.11970233501194
1445.0	8.6930099	445.11962476375953
1446.0	8.6990328	445.11966529715835
1447.0	8.7050578	445.1196929855564
1448.0	8.7110848	445.1196292118055
1449.0	8.7171141	445.1196683939495
1450.0	8.7231412	445.11960386890246
1451.0	8.7291704	445.11969274149635
1452.0	8.7351974	445.1196569821263
1453.0	8.7412246	445.11972502477187
1454.0	8.7472537	445.11970949306505
1455.0	8.7532829	445.119728842784
1456.0	8.7593016	445.1196394395627
1457.0	8.7653266	445.1196341045271
1458.0	8.7713517	445.1195588080887
1459.0	8.7773746	445.1196057968898
1460.0	8.7833975	445.1196361460485
1461.0	8.7894204	445.11963383164033
1462.0	8.7954412	445.119715795121
1463.0	8.801462	445.1196537919163
1464.0	8.8074829	445.11957960872
1465.0	8.8135058	445.11966565906414
1466.0	8.8195267	445.11960245423575
1467.0	8.8255454	445.11968599869414
1468.0	8.8315705	445.11969192978466
1469.0	8.8375913	445.11963308754076
1470.0	8.8436142	445.11964417576985
1471.0	8.8496391	445.11974484291403
1472.0	8.8556704	445.11956387630426
1473.0	8.8616955	445.11963545722244
1474.0	8.8677185	445.11968430231036
1475.0	8.8737434	445.11971864387795
1476.0	8.8797685	445.11964942576316
1477.0	8.8857893	445.1196734290721
1478.0	8.8918101	445.1197240158682
1479.0	8.8978329	445.11976518239425
1480.0	8.9038559	445.11979926144033
1481.0	8.9098746	445.1196467048951
1482.0	8.9158977	445.1196338981608
1483.0	8.9219164	445.11974276990634
1484.0	8.9279393	445.11966897414936
1485.0	8.9339602	445.1197237876576
1486.0	8.939983	445.11957032963574
1487.0	8.9460038	445.1197229942751
1488.0	8.9520288	445.1197175550232
1489.0	8.9580498	445.1196466295731
1490.0	8.9640726	445.11966039360595
1491.0	8.9700956	445.1196802768202
1492.0	8.9761143	445.1196850347295
1493.0	8.9821394	445.1196690812208
1494.0	8.9881622	445.1196542564042
1495.0	8.9941831	445.119687456164
1496.0	9.000206	445.11964491647467
1497.0	9.006229	445.11975422310337
1498.0	9.0122477	445.11962196971075
1499.0	9.0182686	445.11965994825397
1500.0	9.0242936	445.1196170507149
1501.0	9.0303123	445.1197160692221
1502.0	9.0363372	445.11965261243756
1503.0	9.0423643	445.1196948551849
1504.0	9.0483894	445.11962703130865
1505.0	9.0544082	445.1197222394628
1506.0	9.0604332	445.1196796244788
1507.0	9.066452	445.1198037054716
1508.0	9.072477	445.11964077489364
1509.0	9.0784999	445.11963721198885
1510.0	9.0845185	445.11982643335494
1511.0	9.0905436	445.1197426395944
1512.0	9.0965665	445.1196804521105
1513.0	9.1025854	445.11963583358977
1514.0	9.1086062	445.1196453533509
1515.0	9.1146312	445.1195832080151
1516.0	9.1206518	445.1196238208998
1517.0	9.1266708	445.1197034327382
1518.0	9.1326935	445.11950442560527
1519.0	9.1387145	445.1197417017607
1520.0	9.1447374	445.11975103874676
1521.0	9.1507562	445.1196839582139
1522.0	9.1567812	445.1195817828212
1523.0	9.1627999	445.1196174797328
1524.0	9.168825	445.1196307516285
1525.0	9.1748457	445.1196301167551
1526.0	9.1808686	445.11968283085406
1527.0	9.1868937	445.1195869964551
1528.0	9.1929125	445.1196456120084
1529.0	9.1989375	445.11967541243956
1530.0	9.2049625	445.1196660540605
1531.0	9.2109938	445.11958290791495
1532.0	9.2170146	445.11962656372583
1533.0	9.2230436	445.1196399788098
1534.0	9.2290708	445.11956689525005
1535.0	9.2350917	445.11966638314243
1536.0	9.2411124	445.1196416869413
1537.0	9.2471313	445.11970107016316
1538.0	9.2531541	445.11962614125287
1539.0	9.259173	445.1196257627604
1540.0	9.2651958	445.11961344423895
1541.0	9.2712187	445.1196419296862
1542.0	9.2772416	445.11961090427457
1543.0	9.2832625	445.11967463427123
1544.0	9.2892854	445.11962062493234
1545.0	9.2953063	445.1195801521442
1546.0	9.301325	445.1196087736034
1547.0	9.3073501	445.11962979620387
1548.0	9.3133729	445.11968949545735
1549.0	9.3193937	445.11967586192645
1550.0	9.3254146	445.11964359773094
1551.0	9.3314397	445.1196250764487
1552.0	9.3374605	445.1197129956589
1553.0	9.3434813	445.119772896528
1554.0	9.3495022	445.1195972963721
1555.0	9.3555209	445.1195476231721
1556.0	9.3615417	445.1197316391175
1557.0	9.3675626	445.1196510743255
1558.0	9.3735855	445.11966592926586
1559.0	9.3796063	445.1196950902997
1560.0	9.3856294	445.1196052055457
1561.0	9.3916501	445.1195372484253
1562.0	9.3976835	445.1196521371308
1563.0	9.4037084	445.11965374149105
1564.0	9.4097292	445.1196275448839
1565.0	9.4157543	445.1196811129534
1566.0	9.4217773	445.11972587751626
1567.0	9.427798	445.1196377238286
1568.0	9.433819	445.1196492418713
1569.0	9.4398419	445.1196400948402
1570.0	9.4458606	445.1195310561332
1571.0	9.4518815	445.11959031982667
1572.0	9.4579022	445.1196418194249
1573.0	9.4639231	445.119551056327
1574.0	9.4699439	445.11955913089395
1575.0	9.4759669	445.11959783105993
1576.0	9.4819919	445.1195583511965
1577.0	9.4880128	445.11955732854625
1578.0	9.4940356	445.11962587823695
1579.0	9.5000628	445.1196920695905
1580.0	9.5060897	445.11975552483835
1581.0	9.5121148	445.11971792909475
1582.0	9.5181356	445.11962478035105
1583.0	9.5241586	445.1196770901768
1584.0	9.5301877	445.1196969317666
1585.0	9.5362149	445.1197276107091
1586.0	9.5422377	445.11954393119856
1587.0	9.5482669	445.11948393818756
1588.0	9.5542898	445.11953863053975
1589.0	9.5603128	445.11969282903306
1590.0	9.5663357	445.1195595862152
1591.0	9.5723712	445.11965492871207
1592.0	9.578394	445.11961578934194
1593.0	9.584415	445.1197202915568
1594.0	9.5904419	445.119624379171
1595.0	9.5964627	445.1196882992807
1596.0	9.6024857	445.11962608780215
1597.0	9.6085066	445.11962082550446
1598.0	9.6145316	445.1196341329974
1599.0	9.6205546	445.119563535241
1600.0	9.6265732	445.11962541954443
1601.0	9.6325983	445.1197257966642
1602.0	9.6386212	445.1197123055627
1603.0	9.6446398	445.11974403523254
1604.0	9.6506607	445.1196201553005
1605.0	9.6566857	445.11951326879495
1606.0	9.6627067	445.11960609782113
1607.0	9.6687295	445.1197031378451
1608.0	9.6747484	445.11965937224323
1609.0	9.6807691	445.119534172771
1610.0	9.6867899	445.1196188492136
1611.0	9.6928149	445.11960710103926
1612.0	9.6988421	445.1195900978448
1613.0	9.7048671	445.11960820505004
1614.0	9.7108922	445.1196895795603
1615.0	9.7169192	445.1196710088015
1616.0	9.7229464	445.1197101021629
1617.0	9.7289733	445.1196322039398
1618.0	9.7349941	445.11958195229437
1619.0	9.7410192	445.11962540174267
1620.0	9.7470504	445.11967733759593
1621.0	9.7530713	445.11960952288064
1622.0	9.7590963	445.11965678860594
1623.0	9.7651193	445.11958845872357
1624.0	9.7711401	445.1196276761413
1625.0	9.7771589	445.1196545645829
1626.0	9.7831817	445.11954545083853
1627.0	9.7892025	445.11956628259793
1628.0	9.7952255	445.11964079219155
1629.0	9.8012443	445.1196601816518
1630.0	9.8072693	445.1196656067929
1631.0	9.8132922	445.11960730287853
1632.0	9.8193152	445.1195799798143
1633.0	9.8253381	445.1195864158033
1634.0	9.8313629	445.1196402048262
1635.0	9.8373901	445.11952972135293
1636.0	9.8434131	445.1197331049143
1637.0	9.8494401	445.1197162870054
1638.0	9.8554652	445.11967812710344
1639.0	9.861486	445.1197389216664
1640.0	9.8675048	445.11965446211235
1641.0	9.8735296	445.11963005659373
1642.0	9.8795484	445.1195934158592
1643.0	9.8855693	445.1196031477117
1644.0	9.8915902	445.1196242944254
1645.0	9.897611	445.1196456636072
1646.0	9.903634	445.11967907505925
1647.0	9.909661	445.11965572602696
1648.0	9.9156903	445.1197240116367
1649.0	9.9217172	445.11963030624213
1650.0	9.9277464	445.11963122848596
1651.0	9.9337715	445.1196621245654
1652.0	9.9397964	445.1196013033686
1653.0	9.9458215	445.119647224579
1654.0	9.9518402	445.1196908906847
1655.0	9.9578653	445.11960028891434
1656.0	9.9638985	445.1196579027098
1657.0	9.9699255	445.1196541959457
1658.0	9.9759506	445.1196445191959
1659.0	9.9819778	445.11968746527657
1660.0	9.9879965	445.1196847416423
1661.0	9.9940173	445.11968201029873
1662.0	10.000038	445.11956459114907
1663.0	10.006059	445.1197460802069
1664.0	10.012082	445.1197123646123
1665.0	10.018101	445.11969795831135
1666.0	10.024126	445.11968505438915
1667.0	10.030146	445.119618984426
1668.0	10.03617	445.11972935326537
1669.0	10.042188	445.11971038817325
1670.0	10.048213	445.1196605978496
1671.0	10.054236	445.1196060721737
1672.0	10.060257	445.1196676588502
1673.0	10.06628	445.1196602120867
1674.0	10.072305	445.11971198411374
1675.0	10.078326	445.1197073302121
1676.0	10.084345	445.1196689251177
1677.0	10.090369	445.11969136445447
1678.0	10.096401	445.11963402622814
1679.0	10.102426	445.11962882263913
1680.0	10.108451	445.1196268555082
1681.0	10.11448	445.11953940163755
1682.0	10.120505	445.1197072397694
1683.0	10.126532	445.11971586168454
1684.0	10.132559	445.11969744817816
1685.0	10.138586	445.11980097898856
1686.0	10.144613	445.1196352367309
1687.0	10.150643	445.11967297102404
1688.0	10.156669	445.11966892802775
1689.0	10.162692	445.1195864405162
1690.0	10.168711	445.11963991211474
1691.0	10.174738	445.1196975174523
1692.0	10.180761	445.11960850540504
1693.0	10.186782	445.11959104519684
1694.0	10.192801	445.11964826159533
1695.0	10.198826	445.1197126411837
1696.0	10.204845	445.1196108155493
1697.0	10.210867	445.11961365726995
1698.0	10.216888	445.11955117990607
1699.0	10.222907	445.11967103423484
1700.0	10.22893	445.1196253331422
1701.0	10.234951	445.11965102242686
1702.0	10.240974	445.1197178929905
1703.0	10.246997	445.1196447270616
1704.0	10.25302	445.11958298865596
1705.0	10.25904	445.1196114263612
1706.0	10.265063	445.1197044393083
1707.0	10.271093	445.11976201962506
1708.0	10.277111	445.1197432022804
1709.0	10.283138	445.11975717375446
1710.0	10.289166	445.11965046589614
1711.0	10.295186	445.1196161263451
1712.0	10.301205	445.11963136234743
1713.0	10.30723	445.1197162233502
1714.0	10.313251	445.11956377635653
1715.0	10.319274	445.119647772192
1716.0	10.325295	445.1195866876158
1717.0	10.331316	445.11960341376437
1718.0	10.337338	445.1196954171375
1719.0	10.343359	445.1196222153765
1720.0	10.349382	445.1196217191161
1721.0	10.355407	445.11966333536753
1722.0	10.36143	445.1195847960123
1723.0	10.367451	445.1195895541635
1724.0	10.373476	445.1196549180407
1725.0	10.379501	445.11979473445285
1726.0	10.38552	445.1196047224058
1727.0	10.391545	445.119652761097
1728.0	10.397568	445.1195978338502
1729.0	10.403589	445.1195083635044
1730.0	10.409609	445.11963602133204
1731.0	10.415634	445.1198235432812
1732.0	10.421655	445.11967071550833
1733.0	10.427678	445.11963105369506
1734.0	10.433697	445.1197256485107
1735.0	10.439718	445.11957492073236
1736.0	10.445741	445.11970111999983
1737.0	10.451759	445.1196083644525
1738.0	10.457793	445.1196285294624
1739.0	10.463818	445.1196079524274
1740.0	10.469843	445.11962219520655
1741.0	10.475864	445.1195505381455
1742.0	10.481889	445.11951295810036
1743.0	10.487914	445.1195821012581
1744.0	10.493932	445.1196120637947
1745.0	10.499957	445.11953611269223
1746.0	10.50598	445.11959136315767
1747.0	10.512001	445.11967551733403
1748.0	10.518024	445.11951309252055
1749.0	10.524047	445.11953929037185
1750.0	10.530066	445.1195400406393
1751.0	10.536089	445.1195962808811
1752.0	10.54211	445.1195337097789
1753.0	10.54813	445.1196492885887
1754.0	10.554155	445.1195481735687
1755.0	10.560185	445.1195398153862
1756.0	10.566212	445.1196553245719
1757.0	10.572237	445.11953381078973
1758.0	10.578266	445.11957549238747
1759.0	10.584287	445.119619316819
1760.0	10.590316	445.1195771305727
1761.0	10.596339	445.1195522728253
1762.0	10.60236	445.11961350297287
1763.0	10.608383	445.119549078835
1764.0	10.614405	445.1195608794814
1765.0	10.620426	445.1196554739936
1766.0	10.626447	445.1195981100542
1767.0	10.632476	445.11962007761184
1769.0	10.639801	445.1196321672848
1770.0	10.646147	445.119637505197
1771.0	10.652168	445.11956711604466
1772.0	10.658191	445.11962666463285
1773.0	10.66421	445.119552774008
1774.0	10.670233	445.11963781537975
1775.0	10.676253	445.1195453987725
1776.0	10.682276	445.1195387624901
1777.0	10.688297	445.11962466129853
1778.0	10.694322	445.11960642325806
1779.0	10.700347	445.1196543528112
1780.0	10.706372	445.1196300979891
1781.0	10.712397	445.119749189166
1782.0	10.718422	445.119595802689
1783.0	10.724441	445.11964363172245
1784.0	10.730466	445.1195808492858
1785.0	10.736491	445.11963815669327
1786.0	10.742524	445.1196224888768
1787.0	10.748545	445.1196156324035
1788.0	10.75457	445.1196278657329
1789.0	10.760589	445.11959940281486
1790.0	10.76661	445.1195749925985
1791.0	10.772633	445.11962596799583
1792.0	10.778654	445.11966231518596
1793.0	10.784674	445.1196097217173
1794.0	10.790699	445.1195678889805
1795.0	10.79672	445.119627287918
1796.0	10.802745	445.11965357825034
1797.0	10.808766	445.119556578035
1798.0	10.814785	445.1196329270179
1799.0	10.82081	445.1196218756575
1800.0	10.826835	445.11953648339824
1801.0	10.832856	445.1195482979514
1802.0	10.838879	445.1195623980168
1803.0	10.844899	445.1195225724146
1804.0	10.850922	445.11962331994664
1805.0	10.856833	445.1196180792907
1806.0	10.862858	445.11959588753695
1807.0	10.868881	445.1196575008836
1808.0	10.874902	445.11953372407896
1809.0	10.88092	445.1195691334754
1810.0	10.886941	445.11965242282065
1811.0	10.892962	445.1195747943482
1812.0	10.898987	445.1196063745255
1813.0	10.905012	445.1195431838782
1814.0	10.911041	445.1196100901456
1815.0	10.917068	445.11963013663495
1816.0	10.923091	445.11960320954637
1817.0	10.929114	445.11951705633766
1818.0	10.935137	445.11957324619505
1819.0	10.94116	445.1196551932707
1820.0	10.947183	445.11958164410476
1821.0	10.953206	445.1196458884224
1822.0	10.959229	445.119644677745
1823.0	10.965247	445.11964047906446
1824.0	10.97127	445.1195732313257
1825.0	10.977289	445.1196048316768
1827.0	10.984756	445.1195899785383
1828.0	10.991102	445.11960024650386
1829.0	10.997129	445.1195585823593
1830.0	11.003156	445.1196226077058
1831.0	11.009175	445.11957048143415
1832.0	11.015197	445.1195065447247
1833.0	11.021227	445.11965065940603
1834.0	11.02725	445.1195341868683
1835.0	11.033272	445.1195046753244
1836.0	11.039295	445.1195299814284
1837.0	11.045316	445.1196952010696
1838.0	11.051337	445.11955169093625
1839.0	11.057358	445.11955893540915
1840.0	11.063381	445.1196591423856
1841.0	11.069402	445.11960879792326
1842.0	11.075429	445.11965176187175
1843.0	11.081447	445.11958964139524
1844.0	11.08747	445.11967025962844
1845.0	11.093491	445.11964625125773
1846.0	11.099514	445.1195953843597
1847.0	11.105535	445.1196427013427
1848.0	11.111558	445.11955992099166
1849.0	11.117579	445.1195704050236
1850.0	11.123604	445.11962217753614
1851.0	11.129633	445.11949344379786
1852.0	11.135654	445.1195819898046
1853.0	11.141677	445.1195932150875
1854.0	11.147702	445.1195868129026
1855.0	11.15372	445.1196197709795
1856.0	11.159741	445.11963377780484
1857.0	11.165764	445.11956676785707
1858.0	11.171785	445.1194797818852
1859.0	11.177806	445.1196231594336
1860.0	11.183829	445.11972608123006
1861.0	11.189862	445.11963360692704
1862.0	11.195887	445.11972400539116
1863.0	11.201916	445.119600136706
1864.0	11.207939	445.1196099432169
1865.0	11.21396	445.11960562034017
1866.0	11.219983	445.119638090804
1867.0	11.226002	445.11961426806516
1868.0	11.232023	445.11960362282855
1869.0	11.23805	445.11971767902685
1870.0	11.244071	445.1195929953422
1871.0	11.250095	445.1196340505355
1872.0	11.256118	445.119598835922
1873.0	11.262137	445.1195816412301
1874.0	11.26816	445.1195633620707
1875.0	11.274179	445.1195772242753
1876.0	11.280202	445.1196085771751
1877.0	11.286223	445.11960125237437
1878.0	11.292248	445.11952902115894
1879.0	11.298268	445.119586590054
1880.0	11.304293	445.119653640514
1881.0	11.310312	445.11957452167974
1882.0	11.316337	445.11964577511566
1883.0	11.322362	445.11956155052263
1885.0	11.329662	445.1195766789332
1886.0	11.336006	445.11961039099947
1887.0	11.342027	445.1196461393397
1888.0	11.348048	445.1197089043364
1889.0	11.354067	445.11971941348804
1890.0	11.360089	445.1196108580995
1891.0	11.36611	445.11955727996053
1892.0	11.372131	445.11963497792175
1893.0	11.378154	445.1195851375333
1894.0	11.384183	445.1197252385116
1895.0	11.390202	445.1196276202122
1896.0	11.396227	445.11959501367903
1897.0	11.40225	445.11968638964976
1898.0	11.408277	445.11958738207846
1899.0	11.414308	445.11962921042146
1900.0	11.420335	445.1196276047432
1901.0	11.426358	445.119689306748
1902.0	11.432387	445.11965053635294
1903.0	11.43841	445.11964531862793
1904.0	11.444435	445.1196278701039
1905.0	11.450456	445.11956480150144
1906.0	11.456477	445.1196385079582
1907.0	11.462498	445.11962044360456
1908.0	11.468521	445.1196365718956
1909.0	11.474548	445.11966938486165
1910.0	11.480569	445.11970292142286
1911.0	11.486592	445.1196227473001
1912.0	11.492615	445.11962469999384
1913.0	11.498633	445.11969655758395
1914.0	11.504658	445.1196125910433
1915.0	11.510679	445.1195904422836
1916.0	11.5167	445.119622507079
1917.0	11.522721	445.1195748831935
1918.0	11.528744	445.11969128342156
1919.0	11.534767	445.1196267201301
1920.0	11.540792	445.11954306168826
1921.0	11.546815	445.1196122443488
1922.0	11.552837	445.1195519333046
1923.0	11.558856	445.1196252191364
1924.0	11.564875	445.119662166691
1925.0	11.570898	445.11958153516423
1926.0	11.576921	445.11956594279224
1927.0	11.582944	445.1195268821877
1928.0	11.588935	445.11948670508167
1929.0	11.594958	445.1196363080359
1930.0	11.600985	445.1196109627642
1931.0	11.60701	445.11956050150314
1932.0	11.613038	445.1195864126173
1933.0	11.619056	445.11966780257967
1934.0	11.625079	445.11953804355375
1935.0	11.6311	445.1196442025099
1936.0	11.637125	445.11969561074693
1937.0	11.643146	445.1194847529642
1938.0	11.649169	445.1195844444757
1939.0	11.655192	445.1195679763088
1940.0	11.661215	445.11966421865736
1941.0	11.667246	445.11961687732054
1943.0	11.67456	445.11966119868043
1944.0	11.680909	445.1196332260334
1945.0	11.686931	445.11956456532613
1946.0	11.692958	445.1195281447452
1947.0	11.698979	445.1196028991464
1948.0	11.705004	445.1195311562138
1949.0	11.711025	445.11957637584146
1950.0	11.717048	445.119544125175
1951.0	11.723069	445.1194840466835
1952.0	11.729096	445.11951877515037
1953.0	11.735119	445.1195334507785
1954.0	11.741144	445.11965698449717
1955.0	11.747165	445.11957356102926
1956.0	11.753192	445.11961886731785
1957.0	11.759221	445.1195625250685
1958.0	11.765246	445.1195793997657
1959.0	11.771269	445.11952739302933
1960.0	11.777298	445.1195830811554
1961.0	11.783317	445.11957239219726
1962.0	11.789342	445.11951238926304
1963.0	11.795363	445.11960072365633
1964.0	11.801384	445.1196026720629
1965.0	11.807406	445.11959208479715
1966.0	11.813429	445.1195401363367
1967.0	11.819452	445.1195537393935
1968.0	11.825477	445.11958381851593
1969.0	11.831498	445.11965224881686
1970.0	11.837521	445.11966841210557
1971.0	11.84354	445.1195988771666
1972.0	11.849565	445.1195559068297
1973.0	11.855584	445.11965174221245
1974.0	11.861609	445.1195216701193
1975.0	11.867634	445.1195693216098
1976.0	11.873656	445.1196007444461
1977.0	11.879677	445.1196060758626
1978.0	11.8857	445.119631806065
1979.0	11.891721	445.1196604873506
1980.0	11.897746	445.1196123173371
1981.0	11.903767	445.1195867893917
1982.0	11.909788	445.1196273339228
1983.0	11.915811	445.11962322441275
1984.0	11.921836	445.11957585011777
1985.0	11.927854	445.1196542508935
1986.0	11.933879	445.11970863145496
1987.0	11.9399	445.11957138452703
1988.0	11.945927	445.11955199610486
1989.0	11.951948	445.1195781797908
1990.0	11.957973	445.11954939792196
1991.0	11.964005	445.11965191520363
1992.0	11.970027	445.11959283676066
1993.0	11.976048	445.11969416043297
1994.0	11.982071	445.11963728808377
1995.0	11.988094	445.1195454904256
1996.0	11.994119	445.11954058623326
1997.0	12.000138	445.11951499611234
1998.0	12.006163	445.1196406383656
1999.0	12.012184	445.1196053762076
2001.0	12.019663	445.11965516405047
2002.0	12.026003	445.11964630542474
2003.0	12.032028	445.1195627042051
2004.0	12.038046	445.11956923557466
2005.0	12.044069	445.11959579197037
2006.0	12.050092	445.1195658418266
2007.0	12.056113	445.11952381549554
2008.0	12.062136	445.11948524240836
2009.0	12.068157	445.1196498376646
2010.0	12.074182	445.1196766258642
2011.0	12.080205	445.1197163570788
2012.0	12.086228	445.119682876972
2013.0	12.092257	445.11960321981906
2014.0	12.09828	445.1195234018337
2015.0	12.1043	445.1195512650805
2016.0	12.110323	445.11952814103364
2017.0	12.116346	445.1195290334758
2018.0	12.122369	445.119634294211
2019.0	12.12839	445.1194938730183
2020.0	12.134413	445.1195368464736
2021.0	12.140434	445.1194872316631
2022.0	12.146455	445.1196134652253
2023.0	12.152476	445.11967694754776
2024.0	12.158499	445.11958306488674
2025.0	12.164519	445.11960662164375
2026.0	12.170542	445.1195034318125
2027.0	12.176565	445.1195463016899
2028.0	12.182588	445.11958669648436
2029.0	12.188613	445.11946578740435
2030.0	12.19464	445.11954017543206
2031.0	12.200674	445.1195492789162
2032.0	12.206709	445.1195487432181
2033.0	12.212738	445.11951245309365
2034.0	12.218761	445.1196437232665
2035.0	12.224786	445.1195660585881
2036.0	12.230811	445.11965071722665
2037.0	12.236834	445.11955578909254
2038.0	12.242859	445.11951183553373
2039.0	12.248878	445.11959086965857
2040.0	12.254899	445.11968111190936
2041.0	12.260919	445.1196593571347
2042.0	12.266942	445.1196809314291
2043.0	12.272963	445.1195819836433
2044.0	12.278986	445.11952456253516
2045.0	12.285011	445.1196679747427
2046.0	12.291034	445.11969139360576
2047.0	12.297057	445.11955369387636
2048.0	12.303078	445.1196034488165
2049.0	12.309099	445.11958925688293
2050.0	12.315122	445.1194882285259
2051.0	12.321142	445.11967100892093
2052.0	12.327167	445.11959374815837
2053.0	12.33319	445.11968029915613
2054.0	12.339215	445.119522205696
2055.0	12.345234	445.1194851837788
2056.0	12.351255	445.11951519187966
2057.0	12.357278	445.1195574279046
2059.0	12.364601	445.1196313011264
2060.0	12.370945	445.1195721298901
2061.0	12.376967	445.11959393987024
2062.0	12.382988	445.1195403461913
2063.0	12.389011	445.11952854787035
2064.0	12.395036	445.1195922762609
2065.0	12.401059	445.1195941265453
2066.0	12.407082	445.1195742858549
[truncated: 4,955 more rows]
