# Supplementary material for: RawBeans: A Simple, Vendor-Independent, Raw-Data Quality-Control Tool
Source: J Proteome Res. 2021 Mar 4;20(4):2098–104. doi: 10.1021/acs.jproteome.0c00956 (PMC8041395; doi:10.1021/acs.jproteome.0c00956)
Supplement: Supplementary file 2 — pr0c00956_si_003.zip [file pr0c00956_si_003.zip › 100_samples_run1.0/resources/HF2_LC1_hela_020520_01-mass-deviation-matrix.tsv]

scan	retention	445.12003
10.0	0.061445482	445.1199193449816
11.0	0.067785067	445.1196291325235
12.0	0.074124665	445.1196568146815
13.0	0.080466381	445.11970286449025
15.0	0.087778833	445.11968275816196
16.0	0.094129017	445.11962347854586
17.0	0.10015188	445.1196744177436
18.0	0.10617051	445.11972448137993
19.0	0.11219762	445.11978241464243
20.0	0.11821853	445.1197201986462
21.0	0.12423928	445.11966107689284
22.0	0.13026012	445.119720969768
23.0	0.1362811	445.1196681532616
24.0	0.14229985	445.11975210257555
25.0	0.14831848	445.1196754311876
26.0	0.15434767	445.1197578369163
27.0	0.16036855	445.11974685218354
28.0	0.16638936	445.1196789138946
29.0	0.17241655	445.1196723726485
30.0	0.17843741	445.11974033757207
31.0	0.18445612	445.1196380148645
32.0	0.19048118	445.11967644584627
33.0	0.19650198	445.119767286459
34.0	0.2025248	445.1196255781091
35.0	0.20854775	445.1197206207866
36.0	0.21456657	445.11965859006006
37.0	0.22059162	445.1197038382502
38.0	0.22661245	445.1196799908388
39.0	0.23263117	445.1196163550415
40.0	0.23865203	445.1197192849732
41.0	0.2446729	445.1196635703962
42.0	0.25069357	445.1196544588302
43.0	0.25671235	445.11958312938856
44.0	0.26273326	445.11953817404293
46.0	0.27006443	445.11962835376386
47.0	0.2764208	445.1196342160161
50.0	0.28456666	445.119478126671
53.0	0.29272915	445.1194931196507
59.0	0.30539165	445.11955702466264
66.0	0.3195103	445.1196251140379
67.0	0.3258604	445.1195686035411
68.0	0.33188747	445.1195045267683
69.0	0.33791656	445.1195109125048
72.0	0.34673122	445.11949877690853
73.0	0.3530834	445.1195724330191
74.0	0.35911262	445.11962581605013
75.0	0.36513958	445.11955474615047
76.0	0.37116051	445.119623726655
77.0	0.37718127	445.1196038299058
78.0	0.38320218	445.1196277619066
79.0	0.38922506	445.11962246042094
80.0	0.39525625	445.1195641991129
81.0	0.40127925	445.11954012565656
82.0	0.40730216	445.1195884119202
83.0	0.41332515	445.1196584134933
84.0	0.419348	445.11956510814736
85.0	0.42537515	445.11961863103403
86.0	0.43140218	445.11974516117084
87.0	0.43742916	445.11968741340144
88.0	0.44345848	445.11958897521
89.0	0.44948337	445.1196023948863
90.0	0.45550643	445.1195532715647
91.0	0.46153142	445.1196590646437
92.0	0.46755643	445.1196438458059
93.0	0.47358136	445.1195720671173
94.0	0.47960628	445.11966217713837
95.0	0.48562713	445.1196075637942
96.0	0.49165005	445.11957593810564
97.0	0.49767312	445.1195979705045
98.0	0.50370435	445.1196387709295
99.0	0.50972935	445.1197454320957
100.0	0.51575643	445.1195782409377
101.0	0.52178565	445.11966213729823
102.0	0.52781053	445.1196286734446
103.0	0.53383345	445.11959152416335
104.0	0.53985655	445.1195750133692
105.0	0.54588155	445.1196527008879
106.0	0.55191276	445.1196580966452
107.0	0.55793568	445.11970937350003
108.0	0.5639607	445.11957870415586
109.0	0.56998775	445.119623377591
110.0	0.5760126	445.11960570283236
111.0	0.58203763	445.1196367930647
112.0	0.58806277	445.11960912660726
113.0	0.59408558	445.1196092275832
114.0	0.6001086	445.1197205328873
115.0	0.60613348	445.119684420375
116.0	0.61215656	445.1196960851824
117.0	0.61817932	445.11966014655917
118.0	0.62419808	445.11959759996745
119.0	0.63021893	445.11973319694414
120.0	0.63623978	445.1197182259461
121.0	0.64226492	445.1196597623344
122.0	0.64828981	445.11964579504934
123.0	0.6543087	445.11967166669433
124.0	0.66033355	445.11956058379633
126.0	0.66782311	445.11968392642024
127.0	0.67416705	445.11968072148954
128.0	0.68019196	445.1196868727841
129.0	0.68621705	445.119659800574
130.0	0.69224402	445.1195731510586
131.0	0.69826691	445.1196483421686
132.0	0.70429193	445.1196770915347
133.0	0.71031495	445.119739079547
134.0	0.71633787	445.11965135634676
135.0	0.72235655	445.119680618123
136.0	0.72837541	445.1195657004011
137.0	0.73440037	445.11966829142165
138.0	0.74042123	445.11957948628424
139.0	0.74644613	445.11956644530716
140.0	0.7524753	445.1196392703639
141.0	0.75849827	445.1196961829165
142.0	0.7645192	445.1196243591201
143.0	0.77054622	445.1196543107393
144.0	0.77657133	445.11978628695545
145.0	0.7826004	445.11972677914645
146.0	0.78862548	445.11968253977875
147.0	0.79465037	445.1197601758035
148.0	0.80067332	445.1196723491604
149.0	0.80669838	445.11970533721353
150.0	0.81272135	445.119698834605
151.0	0.81874425	445.1196762774555
152.0	0.82477122	445.1195924666386
153.0	0.83079427	445.11962294846364
154.0	0.8368192	445.119728925289
155.0	0.84284207	445.1196601533651
156.0	0.84886502	445.1196717242571
157.0	0.85489418	445.11960280134605
158.0	0.86092346	445.11968538823845
159.0	0.8669505	445.1196812739283
160.0	0.87297767	445.11966954221435
161.0	0.8790067	445.11971716516695
162.0	0.88503375	445.11967694941166
163.0	0.89105877	445.11959745633203
164.0	0.89709013	445.1195966008362
165.0	0.9031151	445.11969677851846
166.0	0.90914432	445.11968749981287
167.0	0.91516918	445.1196318000522
168.0	0.92119642	445.119786519839
169.0	0.9272193	445.11971941728694
170.0	0.93324223	445.119621417241
171.0	0.93926722	445.1196210182803
172.0	0.94529013	445.1196051185501
173.0	0.9513151	445.11964826918023
174.0	0.95733381	445.11970235947956
175.0	0.963359	445.1197193789073
176.0	0.96938808	445.1197388226676
177.0	0.97541523	445.11957407320364
178.0	0.98144423	445.1197696082774
179.0	0.98747351	445.11973985197847
180.0	0.9935006	445.11962116431397
181.0	0.9995257	445.1196501438534
182.0	1.0055485	445.1196979279846
183.0	1.0115736	445.1197546595101
184.0	1.0175965	445.1196453419678
185.0	1.0236235	445.11960252221064
186.0	1.0296464	445.11962405605004
187.0	1.0356714	445.11975672796547
188.0	1.0416944	445.1197809214983
189.0	1.0477215	445.119697795994
190.0	1.0537445	445.1196747387776
191.0	1.059782	445.11969828416915
192.0	1.065807	445.11969668013603
193.0	1.0718319	445.1197482846082
194.0	1.0778568	445.11975087085443
195.0	1.0838757	445.11972110205295
196.0	1.0898986	445.1196365625821
197.0	1.0959215	445.11972839210216
198.0	1.1019403	445.11965904849177
199.0	1.1079654	445.11967551875136
200.0	1.1139862	445.119650247687
201.0	1.1200069	445.1196822810275
202.0	1.1260277	445.1196723658371
203.0	1.1320466	445.1197374477581
204.0	1.1380674	445.11966745493015
205.0	1.1440883	445.1197010361992
206.0	1.1501091	445.11969966389705
207.0	1.1561299	445.1197573571763
208.0	1.1621529	445.11964560404664
209.0	1.1681715	445.11962906026764
210.0	1.1741924	445.11971205652696
211.0	1.1802133	445.119605168796
212.0	1.1862383	445.1197114818481
213.0	1.1922633	445.11966695851555
214.0	1.1982883	445.1196229164727
215.0	1.2043175	445.1196694402571
216.0	1.2103424	445.11970332582786
217.0	1.2163695	445.11971538963456
218.0	1.2223945	445.11958826148435
219.0	1.2284175	445.11964812794844
220.0	1.2344363	445.11958733375957
221.0	1.2404613	445.1197483698671
222.0	1.2464842	445.1196827253417
223.0	1.2525134	445.11965505814936
224.0	1.2585362	445.1197805718003
225.0	1.2645549	445.11973864572025
226.0	1.2705758	445.11972094098604
227.0	1.2765967	445.1196121814728
228.0	1.2826175	445.11961692773417
229.0	1.2886384	445.1196912831828
230.0	1.2946633	445.1195875183504
231.0	1.3006843	445.1197682958959
232.0	1.3067071	445.1197806367713
233.0	1.31273	445.1197558217665
234.0	1.3187488	445.1196762800003
235.0	1.3247739	445.11958965843377
236.0	1.3307925	445.1197006195516
237.0	1.3368134	445.11971418796105
238.0	1.3428341	445.11959524116094
239.0	1.348855	445.119609049452
240.0	1.3548758	445.11960393168505
241.0	1.3608988	445.1195817930658
242.0	1.3669196	445.119751329658
243.0	1.3729385	445.11977026039904
244.0	1.3789592	445.11963013754104
245.0	1.3849823	445.11960506541163
246.0	1.3910009	445.11970590546804
247.0	1.3970238	445.1196609191722
248.0	1.4030488	445.11967970097106
249.0	1.4090697	445.11968461846214
250.0	1.4150948	445.1196727087965
251.0	1.421128	445.1197998294348
252.0	1.4271552	445.1196474217487
253.0	1.4331926	445.11960963998393
254.0	1.4392261	445.1196965715822
255.0	1.445253	445.11965162903533
256.0	1.451276	445.1196417989959
257.0	1.4573031	445.1197696288488
258.0	1.4633324	445.1196996760538
259.0	1.4693573	445.11968530356694
260.0	1.4753803	445.1195857570633
261.0	1.4814051	445.119613334555
262.0	1.4874282	445.1196531742967
263.0	1.4934489	445.119556085594
264.0	1.4994718	445.11964632876703
265.0	1.505499	445.1195907357716
266.0	1.511524	445.11962223099414
267.0	1.517547	445.1196597126988
268.0	1.5235677	445.1197157237157
269.0	1.5295907	445.11979417645676
270.0	1.5356093	445.1196135173376
271.0	1.5416323	445.1197454424546
272.0	1.5476532	445.11969869557987
273.0	1.553672	445.1197267509609
274.0	1.5596948	445.11969358026494
275.0	1.5657137	445.1195595188741
276.0	1.5717344	445.11974675153647
277.0	1.5777554	445.1195824305453
278.0	1.583776	445.1197797043203
279.0	1.5897969	445.11978095576376
280.0	1.5958199	445.11964759124766
281.0	1.6018387	445.11965907548665
282.0	1.6078637	445.1196681824245
283.0	1.6138928	445.11962933184117
284.0	1.6199179	445.1197371675634
285.0	1.6259366	445.1196294973039
286.0	1.6319574	445.11958598269007
287.0	1.6379803	445.11958670885866
288.0	1.6440075	445.1197243394922
289.0	1.6500366	445.119659328025
290.0	1.6560636	445.1197070854174
291.0	1.6620887	445.1197709037802
292.0	1.6681075	445.11967980647967
293.0	1.6741346	445.11961425574066
294.0	1.6801595	445.1197966338036
295.0	1.6861846	445.1197322503087
296.0	1.6922075	445.119747272469
297.0	1.6982284	445.1196548824844
298.0	1.7042513	445.1196313534365
299.0	1.7102743	445.11965162030043
300.0	1.7162971	445.1197519998348
301.0	1.7223262	445.1196929656213
302.0	1.7283554	445.11965650796816
303.0	1.7343763	445.11969821920303
304.0	1.7403971	445.1196961902886
305.0	1.7464222	445.11976675002484
306.0	1.7524409	445.1197373039497
307.0	1.7584638	445.11977703148875
308.0	1.7644826	445.11971683968665
309.0	1.7705116	445.1196849783814
310.0	1.7765325	445.1197786853548
311.0	1.7825555	445.1197018239975
312.0	1.7885805	445.11963978753175
313.0	1.7945993	445.119628253039
314.0	1.800618	445.1196897162707
315.0	1.8066368	445.11968727415194
316.0	1.8126597	445.1196120980427
317.0	1.8186784	445.11962699625474
318.0	1.8246972	445.11975801444544
319.0	1.8307201	445.11968748335454
320.0	1.836745	445.1196943525221
321.0	1.8427639	445.11978224746514
322.0	1.8487869	445.11974071517875
323.0	1.8548098	445.1196825866998
324.0	1.8608285	445.1196471126113
325.0	1.8668534	445.11973795690136
326.0	1.8728722	445.1196387383815
327.0	1.8788931	445.1197449624662
328.0	1.8849161	445.119734113088
329.0	1.8909369	445.11962651211246
330.0	1.8969577	445.119697406767
331.0	1.9029765	445.1196726761316
332.0	1.9089972	445.1196502540448
333.0	1.915018	445.1196606758836
334.0	1.9210389	445.1196319314499
335.0	1.9270619	445.11962020459174
336.0	1.9330807	445.1197120570541
337.0	1.9391057	445.119724330689
338.0	1.9451287	445.119619274392
339.0	1.9511474	445.11963041827426
340.0	1.957168	445.11969976021186
341.0	1.9631951	445.11963682365365
342.0	1.9692202	445.1195757060184
343.0	1.9752495	445.11970299214886
344.0	1.9812703	445.1197697929206
345.0	1.987289	445.11968793227186
346.0	1.9933099	445.11959528752243
347.0	1.9993287	445.11971649775626
348.0	2.0053494	445.1197997352005
349.0	2.0113702	445.11965069533204
350.0	2.0173911	445.1197363308585
351.0	2.0234139	445.11973350810246
352.0	2.0294349	445.1196904904262
353.0	2.0354577	445.11969177118544
354.0	2.0414766	445.119725680686
355.0	2.0474994	445.11976987715167
356.0	2.0535223	445.11974905819807
357.0	2.0595452	445.1196677796781
358.0	2.0655662	445.11962205144346
359.0	2.071589	445.1197839724519
360.0	2.07761	445.11956818401666
361.0	2.0836348	445.11967575837207
362.0	2.0896557	445.11962736407645
363.0	2.0956744	445.11965908504436
364.0	2.1016953	445.11962387768034
365.0	2.1077204	445.11972541917675
366.0	2.1137474	445.1196102204742
367.0	2.1197725	445.11977028249237
368.0	2.1257974	445.11973215016076
369.0	2.1318225	445.11969800137376
370.0	2.1378412	445.1196603079625
371.0	2.143862	445.1196663957897
372.0	2.1498828	445.1198192950275
373.0	2.1559079	445.11972535547926
374.0	2.161937	445.1196791937871
375.0	2.167958	445.11964394434494
376.0	2.1739766	445.11964645748554
377.0	2.1800017	445.11972192286504
378.0	2.1860204	445.1196318489429
379.0	2.1920454	445.11958864009165
380.0	2.1980662	445.1197144534114
381.0	2.2040871	445.1196258872495
382.0	2.210108	445.11971088953305
383.0	2.2161288	445.1195948839884
384.0	2.2221497	445.1196528143921
385.0	2.2281746	445.1197268854897
386.0	2.2341997	445.1196771933442
387.0	2.2402246	445.11970093082243
388.0	2.2462476	445.1197663244509
389.0	2.2522705	445.11966519435924
390.0	2.2582954	445.1197142008588
391.0	2.2643226	445.1197488056558
392.0	2.270356	445.1197150696376
393.0	2.276383	445.11973412808345
394.0	2.28241	445.1197564446247
395.0	2.2884392	445.1197064423609
396.0	2.2944643	445.1196572605947
397.0	2.3004956	445.1197297672769
398.0	2.3065207	445.11967864874833
399.0	2.3125434	445.1196647729805
400.0	2.3185769	445.1196558677136
401.0	2.3245955	445.1196778138378
402.0	2.3306226	445.11969728925675
403.0	2.3366476	445.1197403742331
404.0	2.3426747	445.11961729586307
405.0	2.3486955	445.1196505388753
406.0	2.3547165	445.11967360962046
407.0	2.3607351	445.11960385049366
408.0	2.3667561	445.11969485414414
409.0	2.3727809	445.1197046903733
410.0	2.378806	445.11960026546086
411.0	2.3848268	445.1196968736423
412.0	2.3908477	445.1196621378683
413.0	2.3968726	445.1195646095535
414.0	2.4028936	445.1195557077798
415.0	2.4089165	445.1196617164316
416.0	2.4149372	445.1196419859776
417.0	2.4209582	445.11956476208593
418.0	2.426981	445.11966933739404
419.0	2.4330081	445.1196723396979
420.0	2.439031	445.11966079365135
421.0	2.445052	445.1197069413754
422.0	2.4510706	445.1197135045743
423.0	2.4570935	445.1197202503267
424.0	2.4631123	445.11973371801025
425.0	2.4691331	445.11961295918434
426.0	2.475154	445.11971952759376
427.0	2.481177	445.11970448376013
428.0	2.4871998	445.1197170809648
429.0	2.4932208	445.1196812223194
430.0	2.4992436	445.1196192254683
431.0	2.5052667	445.1195757264633
432.0	2.5112915	445.1197089689942
434.0	2.5187665	445.1196918466387
435.0	2.5251145	445.1196519201226
436.0	2.5311417	445.11976743634034
437.0	2.5371709	445.1197387835905
438.0	2.5431999	445.1196598901529
439.0	2.5492228	445.11968947312045
440.0	2.5552478	445.1196543991062
441.0	2.561275	445.11964747567055
442.0	2.5673083	445.11963851290903
443.0	2.5733333	445.1197040498319
444.0	2.5793561	445.11951762777835
445.0	2.585375	445.11957313454576
447.0	2.5927145	445.11956039026165
448.0	2.5990729	445.11968942617966
449.0	2.605098	445.1196729465344
451.0	2.6124374	445.11960377321503
452.0	2.6187895	445.1196521900736
453.0	2.6248187	445.1196731006275
454.0	2.6308501	445.1196339705328
455.0	2.636877	445.1196714229389
456.0	2.6428958	445.11966898333634
457.0	2.6489146	445.1197430573657
458.0	2.6549355	445.11970517446423
459.0	2.6609542	445.1196862355092
460.0	2.6669729	445.11970465379545
461.0	2.6729938	445.119736812002
462.0	2.6790168	445.1196442651764
463.0	2.6850355	445.1197708503313
464.0	2.6910584	445.11976237760064
465.0	2.6970792	445.1196196533467
466.0	2.7031022	445.11966289177036
467.0	2.7091292	445.1195847161826
469.0	2.7166187	445.1196237640151
470.0	2.7229688	445.11957076495656
471.0	2.7289918	445.11964566897865
472.0	2.7350168	445.11963879219724
473.0	2.7410438	445.11969388054973
474.0	2.7470709	445.11959443937286
475.0	2.7530939	445.11965294965336
476.0	2.759121	445.11963337716406
477.0	2.7651439	445.11968733387926
478.0	2.771169	445.11966303792804
479.0	2.777196	445.1196501502838
480.0	2.783219	445.1196053998396
481.0	2.7892417	445.11958832148576
482.0	2.795271	445.1195985818703
483.0	2.8012981	445.1197529076065
484.0	2.8073335	445.119629524511
485.0	2.8133605	445.1196177131261
486.0	2.8193877	445.11971652580115
487.0	2.8254148	445.1196843972377
488.0	2.8314439	445.1196851635958
489.0	2.8374647	445.1196627825619
490.0	2.8434856	445.1197271441032
491.0	2.8495064	445.119685170173
492.0	2.8555293	445.1196924500682
493.0	2.8615482	445.1196144534098
494.0	2.8675731	445.11967640419505
495.0	2.8735961	445.11967764868007
497.0	2.8810856	445.1196567822317
498.0	2.8874356	445.11960897872405
499.0	2.8934586	445.1197956059185
500.0	2.8994877	445.1197539322558
501.0	2.9055149	445.1197893690113
502.0	2.9115441	445.1197129248117
503.0	2.917569	445.1196724280741
504.0	2.9235941	445.1196434183093
505.0	2.9296232	445.11961986919715
506.0	2.9356524	445.11950808798423
514.0	2.9512629	445.1201221838068
525.0	2.9713357	445.12000021267255
536.0	2.9913983	445.11949503635674
540.0	3.0010398	445.1196743795617
541.0	3.0073899	445.11971907753116
542.0	3.0134107	445.119701534332
543.0	3.0194315	445.119677263591
544.0	3.0254525	445.1196629822529
545.0	3.0314775	445.11973990435035
546.0	3.0375004	445.1197034544786
547.0	3.0435212	445.1197289105475
548.0	3.0495484	445.11966303488543
549.0	3.0555754	445.11971491757714
550.0	3.061594	445.11967487377063
551.0	3.0676149	445.1197698209705
552.0	3.0736379	445.1196816749372
553.0	3.079663	445.11972398433954
554.0	3.0856817	445.1196831196058
555.0	3.0917047	445.11973179933364
556.0	3.0977255	445.1196948692124
557.0	3.1037463	445.11960500943206
558.0	3.1097712	445.11964283888926
559.0	3.1158025	445.11962276688337
560.0	3.1218297	445.1197269249323
561.0	3.1278568	445.11970389471793
562.0	3.1338818	445.11968142848497
563.0	3.1399131	445.1196093065664
564.0	3.14594	445.1196901708757
565.0	3.1519629	445.1196698234143
566.0	3.1579901	445.1197848768195
567.0	3.164013	445.1197896518069
568.0	3.1700402	445.119746352345
569.0	3.1760652	445.1196239019469
570.0	3.1820881	445.11962589736214
571.0	3.188111	445.11964217526474
572.0	3.1941297	445.1197655233359
573.0	3.2001505	445.11983787480966
574.0	3.2061734	445.1197258516789
575.0	3.2121943	445.1197901388682
576.0	3.218215	445.1197377757593
577.0	3.2242402	445.11974943081157
578.0	3.2302609	445.11963818374375
579.0	3.2362798	445.1196613782831
580.0	3.2423005	445.11976259335916
581.0	3.2483255	445.1196687839474
582.0	3.2543442	445.1197197348203
583.0	3.2603673	445.119744442051
584.0	3.2663882	445.1197581202662
585.0	3.2724089	445.1197910604118
586.0	3.2784299	445.11969803172303
587.0	3.2844526	445.11965048291177
588.0	3.2904714	445.1197538231776
589.0	3.2964922	445.1197174548056
590.0	3.3025152	445.11978302851014
591.0	3.3085339	445.1195778368442
592.0	3.3145569	445.1196613883792
593.0	3.3205776	445.11956077603145
594.0	3.3266007	445.11962281623505
595.0	3.3326236	445.1196374113237
596.0	3.3386443	445.11974142441517
597.0	3.3446673	445.1196145579301
598.0	3.3506924	445.1197551506429
599.0	3.3567278	445.1197271937724
600.0	3.3627548	445.11961821653625
601.0	3.3687737	445.1197360788553
602.0	3.3747944	445.1196660433609
603.0	3.3808132	445.1196933208555
604.0	3.3868319	445.1197576283368
605.0	3.3928528	445.1196706790383
606.0	3.3988736	445.1196550820887
607.0	3.4048945	445.11965704180835
608.0	3.4109174	445.1197399106445
609.0	3.4169382	445.1196586754488
610.0	3.4229571	445.11972172632983
611.0	3.4289799	445.1196120819317
612.0	3.4350027	445.11962813641424
613.0	3.4410278	445.11976561087016
614.0	3.4470487	445.11965914776596
615.0	3.4530695	445.119754338247
616.0	3.4590904	445.11981459568415
617.0	3.4651154	445.11962525367846
618.0	3.4711425	445.1196450448654
619.0	3.4771653	445.1196198672798
620.0	3.4831945	445.1196774413937
621.0	3.4892216	445.1196208907265
622.0	3.4952509	445.11981151798545
623.0	3.5012779	445.11974927227067
624.0	3.5073009	445.119691187001
625.0	3.5133238	445.1196079516767
626.0	3.519355	445.1197592408521
627.0	3.525382	445.11968868057596
628.0	3.5314175	445.1196888622973
629.0	3.5374426	445.11968647964034
630.0	3.5434717	445.1196901746424
631.0	3.5494968	445.11972862596303
632.0	3.5555176	445.1197177074821
633.0	3.5615384	445.1197235881924
634.0	3.5675592	445.11965527345626
635.0	3.5735842	445.1197479057214
636.0	3.579605	445.1197498034518
637.0	3.5856238	445.1195963675215
638.0	3.5916447	445.1196720053105
639.0	3.5976634	445.11962985947036
640.0	3.6036863	445.11964095976145
641.0	3.6097071	445.1197877097372
642.0	3.6157281	445.1197892425328
643.0	3.6217487	445.11966170312263
644.0	3.6277696	445.1196803188855
645.0	3.6337905	445.1196284052302
646.0	3.6398093	445.1197011251546
647.0	3.6458322	445.119744001655
648.0	3.6518573	445.11972798139965
649.0	3.6578843	445.1198044208891
650.0	3.6639092	445.1197137652678
651.0	3.6699384	445.119778697909
652.0	3.6759572	445.1196896421667
653.0	3.6819823	445.11978555058516
654.0	3.6880073	445.11964503556993
655.0	3.6940344	445.11968767170583
656.0	3.7000594	445.1197002907345
657.0	3.7060844	445.1196128009642
658.0	3.7121093	445.1197107148559
659.0	3.7181385	445.11977150362713
660.0	3.7241677	445.1197633636192
661.0	3.7301906	445.11973397799767
662.0	3.7362178	445.11972060228084
663.0	3.7422448	445.119749428367
664.0	3.7482699	445.11964188665326
665.0	3.754299	445.11970865755785
666.0	3.7603281	445.11976866270214
667.0	3.7663573	445.11979949488176
668.0	3.7723824	445.1197199460607
669.0	3.7784094	445.1197143535406
670.0	3.7844324	445.11968241151294
671.0	3.7904594	445.11962396440316
672.0	3.7964866	445.11965788473617
673.0	3.8025093	445.1196018458886
674.0	3.8085323	445.1197445388193
675.0	3.8145553	445.119624042758
676.0	3.8205781	445.11971856907627
677.0	3.8266053	445.11968785537283
678.0	3.8326262	445.1196818555166
679.0	3.838647	445.11961249821894
680.0	3.8446678	445.119679751775
681.0	3.8506885	445.1196986241091
682.0	3.8567136	445.1196237811154
683.0	3.8627386	445.1196251156217
684.0	3.8687679	445.11973998968404
685.0	3.8747909	445.1196571152245
686.0	3.8808095	445.11966161538794
687.0	3.8868304	445.11977739373526
688.0	3.8928513	445.1196428462376
689.0	3.8988761	445.11960733767444
690.0	3.904897	445.1196419778593
691.0	3.9109178	445.1197705358778
692.0	3.9169366	445.11971345221644
693.0	3.9229574	445.11967999626677
694.0	3.9289763	445.11971133556915
695.0	3.9349971	445.11974470769775
696.0	3.9410179	445.11976595984135
697.0	3.9470365	445.1197612689998
698.0	3.9530574	445.1197051915208
699.0	3.9590784	445.1196203298457
700.0	3.9650992	445.119639403983
701.0	3.9711221	445.11961432154226
702.0	3.9771471	445.119648420104
703.0	3.9831701	445.11969018132834
704.0	3.9891908	445.1196776332985
705.0	3.9952095	445.1197742045885
706.0	4.0012283	445.11971029087044
707.0	4.0072534	445.11963830549786
708.0	4.0132764	445.1196358663842
709.0	4.0193014	445.1196559327546
710.0	4.0253263	445.1196679221809
711.0	4.031347	445.1197254924542
712.0	4.0373679	445.119785596843
713.0	4.0433887	445.1197316605661
714.0	4.0494221	445.1196680093968
715.0	4.055441	445.119704562819
716.0	4.0614637	445.1196460132704
717.0	4.0674868	445.1197036560447
718.0	4.0735054	445.1196805634178
719.0	4.0795285	445.11970167560133
720.0	4.0855513	445.1197243178686
721.0	4.0915743	445.11966179736606
722.0	4.0975971	445.11974354643695
723.0	4.1036181	445.1197210292094
724.0	4.1096388	445.11968462997794
725.0	4.1156639	445.1196773606711
726.0	4.1216825	445.11961453485077
727.0	4.1277014	445.1196848393123
728.0	4.1337221	445.1196361844126
729.0	4.139743	445.119723231135
730.0	4.1457659	445.1196755580187
731.0	4.1517869	445.1196305044933
732.0	4.1578119	445.1196591339258
733.0	4.1638368	445.11976734570976
734.0	4.169864	445.11969732201135
735.0	4.1758847	445.1197537817849
736.0	4.1819035	445.11970483705824
737.0	4.1879264	445.1197007428534
738.0	4.1939494	445.119752477953
739.0	4.1999722	445.11966388780036
740.0	4.2059953	445.1196336512547
741.0	4.2120139	445.11965730621387
742.0	4.2180348	445.11970753750415
743.0	4.2240597	445.1197005580929
744.0	4.2300827	445.11965145704846
745.0	4.2361098	445.11964579111816
746.0	4.2421349	445.1196790014142
747.0	4.2481556	445.1196391837549
748.0	4.2541808	445.1196767801595
749.0	4.260212	445.119743835167
750.0	4.2662306	445.1197158586048
751.0	4.2722535	445.11966442146746
752.0	4.2782786	445.1197567125432
753.0	4.2843079	445.1196774514923
754.0	4.2903348	445.1196417465951
755.0	4.296362	445.1195998117287
756.0	4.302389	445.11966171888605
757.0	4.3084183	445.11971200342987
758.0	4.3144453	445.11969624358784
759.0	4.3204702	445.119648340158
760.0	4.3264953	445.11967500205543
761.0	4.3325245	445.11961110629557
762.0	4.3385474	445.1196520257746
763.0	4.3445745	445.11974920936956
764.0	4.3505974	445.1197011097758
765.0	4.3566225	445.1197401074191
766.0	4.3626432	445.11973495648544
767.0	4.3686661	445.1196740034022
768.0	4.3746849	445.1197481322343
769.0	4.3807058	445.11969432888407
770.0	4.3867267	445.1196707212997
771.0	4.3927475	445.11973885323374
772.0	4.3987684	445.1197915929756
773.0	4.4047913	445.1197818980701
774.0	4.4108182	445.1196769438152
775.0	4.4168537	445.11960951610746
776.0	4.4228767	445.1196359710898
777.0	4.4288954	445.1197917566456
778.0	4.4349184	445.11971191213667
779.0	4.4409412	445.1197737643326
780.0	4.4469621	445.1196566849604
781.0	4.4529808	445.11963439592665
782.0	4.4590016	445.1197066495963
783.0	4.4650225	445.1197226962443
784.0	4.4710455	445.1196847112401
785.0	4.4770643	445.1197023126275
786.0	4.4830934	445.1196730828363
787.0	4.4891185	445.11964286956936
788.0	4.4951456	445.11969660421124
789.0	4.5011727	445.119623327518
790.0	4.5072017	445.1196869858239
791.0	4.5132267	445.11965705077336
792.0	4.5192539	445.1196697921349
793.0	4.5252831	445.1196209403255
794.0	4.5313102	445.1196446118016
795.0	4.5373352	445.1196588600384
796.0	4.5433601	445.11960544198337
797.0	4.5493892	445.11975106638624
798.0	4.5554121	445.11963580035894
799.0	4.5614352	445.11978196376464
800.0	4.5674623	445.1196774617277
801.0	4.5734873	445.1196743000647
802.0	4.5795206	445.1196533175331
803.0	4.5855498	445.11965118400747
804.0	4.5915769	445.11971753148686
805.0	4.5975997	445.11965225556713
806.0	4.6036248	445.1197103812041
807.0	4.609654	445.11963012806586
808.0	4.615679	445.11965247044793
809.0	4.6217102	445.119691260777
810.0	4.6277394	445.1198038342405
811.0	4.6337707	445.11964459608066
812.0	4.6397956	445.11971450303173
813.0	4.6458226	445.1196706499123
814.0	4.6518519	445.11971701541114
815.0	4.6578811	445.1196668882832
816.0	4.6639061	445.1196694472826
817.0	4.669929	445.1196429342101
818.0	4.6759478	445.11969921925686
819.0	4.6819665	445.119643217843
820.0	4.6879893	445.11974811947374
821.0	4.6940081	445.1197492591994
822.0	4.700031	445.11960285450647
823.0	4.7060561	445.1196525581183
824.0	4.7120791	445.11974054244297
825.0	4.7181041	445.11961224440427
826.0	4.7241374	445.1196298002012
827.0	4.7301603	445.1196137605065
828.0	4.7361873	445.1197048334424
829.0	4.7422206	445.1196614260508
830.0	4.74825	445.119725962881
831.0	4.754277	445.1196930507291
832.0	4.7602999	445.11963736496864
833.0	4.7663311	445.1197261210695
834.0	4.7723583	445.1196340409422
835.0	4.7783832	445.119624543883
836.0	4.784404	445.1196612245946
837.0	4.790429	445.11962764324363
838.0	4.7964562	445.1196755855923
839.0	4.8024833	445.1196591468757
840.0	4.8085146	445.1196792958861
841.0	4.8145416	445.1196533778282
842.0	4.8205644	445.1196004813502
843.0	4.8265894	445.1196244615118
844.0	4.8326145	445.11961016038754
845.0	4.8386437	445.11967811301275
846.0	4.8446728	445.1197154294822
847.0	4.8507042	445.119689550413
848.0	4.8567312	445.11974286398157
849.0	4.8627605	445.1197218301005
850.0	4.8687853	445.1197206525385
851.0	4.8748145	445.1196903567207
852.0	4.8808396	445.1197235341265
853.0	4.8868625	445.1197042163577
854.0	4.8928916	445.1197013845709
855.0	4.8989188	445.1196864594864
856.0	4.9049458	445.11962864020984
857.0	4.9109709	445.11973727308254
858.0	4.9169999	445.1197834647329
859.0	4.923025	445.1196389649687
860.0	4.9290479	445.119706652526
861.0	4.9350751	445.11969510470635
862.0	4.9411021	445.11972113727643
863.0	4.9471314	445.11968427583656
864.0	4.9531604	445.1197178393055
865.0	4.9591918	445.1196675694339
866.0	4.9652187	445.1197178051864
867.0	4.971248	445.1196809145377
868.0	4.977275	445.1197775547784
869.0	4.9832981	445.11978394667386
870.0	4.9893188	445.11974652981837
871.0	4.9953417	445.11961873909826
872.0	5.0013647	445.1197746516642
873.0	5.0073875	445.1197659007586
874.0	5.0134084	445.11970758922735
875.0	5.0194271	445.1196645999418
876.0	5.0254522	445.1196836108235
877.0	5.0314751	445.11969089051524
878.0	5.037496	445.11968292047345
879.0	5.0435188	445.11979496134495
880.0	5.0495377	445.11967979858565
881.0	5.0555626	445.1197052857711
882.0	5.0615876	445.11961009192305
883.0	5.0676105	445.1197670183456
884.0	5.0736294	445.11964143537745
885.0	5.0796522	445.1196900015087
886.0	5.0856711	445.1197613589005
887.0	5.0916959	445.11970597151105
888.0	5.0977168	445.11966011416183
889.0	5.1037378	445.1197044721897
890.0	5.1097585	445.11974324374125
891.0	5.1157835	445.11968469017654
892.0	5.1218106	445.1196362916449
893.0	5.1278337	445.1196842075074
894.0	5.1338627	445.11968573043026
895.0	5.1398878	445.11962320382884
896.0	5.1459127	445.1197416435765
897.0	5.1519418	445.11963437150956
898.0	5.157969	445.11962476087393
899.0	5.1639961	445.11966268376267
900.0	5.1700232	445.11967997006366
901.0	5.1760504	445.1196471025488
902.0	5.1820794	445.11969186361404
903.0	5.1881066	445.11967646321904
904.0	5.1941336	445.1196172124365
905.0	5.2001606	445.119631390318
906.0	5.2061877	445.11962977302517
907.0	5.2122107	445.11971478944093
908.0	5.2182378	445.1196798090707
909.0	5.224265	445.1196154053642
910.0	5.230294	445.1196412632941
911.0	5.2363212	445.11969781615505
912.0	5.2423503	445.11966414648924
913.0	5.2483816	445.1196280962694
914.0	5.2544086	445.11967720993357
915.0	5.2604295	445.11970102373954
916.0	5.2664524	445.1197427432155
917.0	5.2724713	445.11965280801917
918.0	5.2784962	445.11974380702765
919.0	5.2845192	445.1196971083187
920.0	5.2905419	445.1196658240131
921.0	5.2965607	445.1196345213178
922.0	5.3025816	445.11968453107124
923.0	5.3086088	445.1196894506115
924.0	5.3146317	445.1197073594134
925.0	5.3206547	445.11978733605997
926.0	5.3266797	445.119775404455
927.0	5.3327047	445.11973903927844
928.0	5.3387316	445.1197731927082
929.0	5.3447567	445.1197925816158
930.0	5.350788	445.1196684824555
931.0	5.3568151	445.1197034399196
932.0	5.3628422	445.11979566561524
933.0	5.3688714	445.11974783366935
934.0	5.3749005	445.11971573055513
935.0	5.380936	445.1197028603099
936.0	5.386965	445.11970256500143
937.0	5.3929942	445.11977213737487
938.0	5.3990172	445.11964412165867
939.0	5.4050443	445.1196693886714
940.0	5.4110735	445.1197540152139
941.0	5.4170963	445.1196997363293
942.0	5.4231193	445.1196383503642
943.0	5.429138	445.1196853889904
944.0	5.4351588	445.11960930357526
945.0	5.4411796	445.11970793801873
946.0	5.4471984	445.1196972398684
947.0	5.4532193	445.1196542258156
948.0	5.4592443	445.1196096155168
949.0	5.4652672	445.119689907524
950.0	5.4712902	445.11979874411367
951.0	5.4773088	445.11962508701373
952.0	5.4833276	445.1196048096915
953.0	5.4893506	445.11969885199807
954.0	5.4953735	445.11962430501893
955.0	5.5013985	445.11965224486636
956.0	5.5074172	445.11960934029923
957.0	5.5134403	445.11962985840137
958.0	5.519461	445.119598406156
959.0	5.5254839	445.11974781719357
960.0	5.531511	445.1196941218746
961.0	5.537534	445.1196418679276
962.0	5.543559	445.1196385445988
963.0	5.5495882	445.1196346027963
964.0	5.5556194	445.1196544573186
965.0	5.5616465	445.11973504556204
966.0	5.5676757	445.11970575441666
967.0	5.5737006	445.11975932756906
968.0	5.5797277	445.11971207814906
969.0	5.5857526	445.119721748891
970.0	5.5917778	445.11965708048604
971.0	5.5978069	445.1197822456747
972.0	5.6038319	445.1196543856944
973.0	5.609857	445.1197527645229
974.0	5.6158757	445.11978907528913
975.0	5.6218985	445.1196754806885
976.0	5.6279172	445.1196680588069
977.0	5.6339424	445.1196327473208
978.0	5.6399632	445.1197227913513
979.0	5.6459862	445.11965891908784
980.0	5.6520049	445.11971017202643
981.0	5.6580257	445.11976828124114
982.0	5.6640464	445.11966166828927
983.0	5.6700694	445.1196590870934
984.0	5.6760924	445.1196863952812
985.0	5.6821153	445.11970385715284
986.0	5.6881362	445.11972818881145
987.0	5.694157	445.11972098375173
988.0	5.70018	445.119739099414
989.0	5.7061987	445.1196272204898
990.0	5.7122236	445.11962622464665
991.0	5.7182465	445.1197109671437
992.0	5.7242675	445.11971107182165
993.0	5.7302967	445.11969731514375
994.0	5.7363217	445.11969211948036
995.0	5.7423508	445.11964273635505
996.0	5.7483717	445.1197035468538
997.0	5.7543945	445.119685342523
998.0	5.7604174	445.11969826229813
999.0	5.7664383	445.11966408430567
1000.0	5.7724571	445.1196528450875
1001.0	5.7784779	445.1196446033889
1002.0	5.784503	445.11972152335477
1003.0	5.7905257	445.1196389327083
1004.0	5.7965446	445.1196456022841
1005.0	5.8025655	445.119767779144
1006.0	5.8085882	445.1196547365458
1007.0	5.8146071	445.1197442944672
1008.0	5.8206322	445.119744841044
1009.0	5.8266572	445.1197100329235
1010.0	5.8326759	445.11965073733546
1011.0	5.8386987	445.11977032118796
1012.0	5.8447196	445.11986313865833
1013.0	5.8507425	445.1197963114457
1014.0	5.8567633	445.1196959695264
1015.0	5.8627863	445.11965454431885
1016.0	5.8688051	445.1196626891679
1017.0	5.874828	445.11973862936526
1018.0	5.8808468	445.11975219238315
1019.0	5.8868677	445.11969105610143
1020.0	5.8928907	445.1197006343709
1021.0	5.8989134	445.11968986939024
1022.0	5.9049342	445.11967446058463
1023.0	5.910953	445.11973764689895
1024.0	5.9169781	445.1196509953293
1025.0	5.9229967	445.1196301891743
1026.0	5.9290198	445.11961288324994
1027.0	5.9350427	445.1196272688496
1028.0	5.9410677	445.11963416675974
1029.0	5.9470947	445.1196933239735
1030.0	5.9531197	445.1196571963873
1031.0	5.9591427	445.11966897816717
1032.0	5.9651677	445.1196870431647
1033.0	5.9711865	445.11962022558436
1034.0	5.9772051	445.11967408994826
1035.0	5.983226	445.11973336734724
1036.0	5.9892447	445.1197459772009
1037.0	5.9952655	445.11965901981125
1038.0	6.0012905	445.11971134669386
1039.0	6.0073134	445.11970702846173
1040.0	6.0133343	445.1196636162669
1041.0	6.0193553	445.11973690157805
1042.0	6.0253759	445.1197034579523
1043.0	6.0313948	445.1197387448872
1044.0	6.037426	445.11968815727346
1045.0	6.043453	445.1196315440821
1046.0	6.0494718	445.1196845803053
1047.0	6.0554949	445.1197064716254
1048.0	6.0615155	445.11963541897023
1049.0	6.0675407	445.1196644577375
1050.0	6.0735635	445.1197058415508
1051.0	6.0795844	445.11962911905573
1052.0	6.0856156	445.11965481650856
1053.0	6.0916385	445.1197166364665
1054.0	6.0976615	445.119616639715
1055.0	6.1036885	445.1196447175638
1056.0	6.1097137	445.11972374589214
1057.0	6.1157365	445.1196768978747
1058.0	6.1217553	445.1197203664226
1059.0	6.1277761	445.1197141734705
1060.0	6.1337969	445.1197641844717
1061.0	6.1398157	445.11970266207766
1062.0	6.1458408	445.11970475923926
1063.0	6.1518698	445.11967183995773
1064.0	6.1578887	445.1197778804426
1065.0	6.1639094	445.11963377566667
1066.0	6.1699304	445.1197175739729
1067.0	6.1759532	445.1197638970316
1068.0	6.1819782	445.11967028869935
1069.0	6.1879991	445.11965307937936
1070.0	6.1940178	445.11966959936166
1071.0	6.2000409	445.1196578415745
1072.0	6.2060616	445.1196588593244
1073.0	6.2120825	445.1197769508736
1074.0	6.2181116	445.1196968698029
1075.0	6.2241386	445.11968622052626
1076.0	6.2301658	445.1196370328579
1077.0	6.2361867	445.1197118072127
1078.0	6.2422137	445.1197039166342
1079.0	6.2482346	445.1196629765863
1080.0	6.2542595	445.119709163952
1081.0	6.2602826	445.1197638333575
1082.0	6.2663012	445.1196530654874
1083.0	6.2723283	445.1196999670626
1084.0	6.2783554	445.11961890962704
1085.0	6.2843783	445.11973926998525
1086.0	6.2904012	445.1197897404349
1087.0	6.29642	445.11966961805894
1088.0	6.302441	445.1197348437114
1089.0	6.3084659	445.1196746865347
1090.0	6.3144868	445.1196786249153
1091.0	6.3205075	445.11979105260554
1092.0	6.3265325	445.11972340035817
1093.0	6.3325576	445.11971178108473
1094.0	6.3385764	445.1197007698526
1095.0	6.3445972	445.1196957466876
1096.0	6.3506181	445.1197240999921
1097.0	6.3566388	445.11968189939745
1098.0	6.3626639	445.11962063452086
1099.0	6.3686867	445.11978941911246
1100.0	6.3747096	445.1196826560073
1101.0	6.3807284	445.1197216496504
1102.0	6.3867472	445.1196958820564
1103.0	6.3927723	445.1197370388279
1104.0	6.3987951	445.1197579897963
1105.0	6.4048139	445.11973225315245
1106.0	6.4108346	445.1197091885651
1107.0	6.4168597	445.11970736786196
1108.0	6.4228805	445.11966987272234
1109.0	6.4289015	445.1197129360892
1110.0	6.4349243	445.11980702937956
1111.0	6.4409473	445.11970578048465
1112.0	6.446966	445.11966045979574
1113.0	6.452989	445.119694547385
1114.0	6.459016	445.11961676034775
1115.0	6.465043	445.1197245164797
1116.0	6.4710681	445.1196302481265
1117.0	6.4770911	445.11973688023136
1118.0	6.4831119	445.11971126435384
1119.0	6.4891307	445.11966971086446
1120.0	6.4951515	445.11968958527115
1121.0	6.5011807	445.1196602910796
1122.0	6.5072077	445.11962831710713
1123.0	6.5132348	445.1196400653254
1124.0	6.5192578	445.1196855767322
1125.0	6.5252828	445.1196657983181
1126.0	6.5313057	445.119678415527
1127.0	6.5373286	445.1197084026622
1128.0	6.5433558	445.11964223214017
1129.0	6.5493807	445.11967014952467
1130.0	6.5554057	445.1197142692977
1131.0	6.5614328	445.119638873407
1132.0	6.5674578	445.11965006889255
1133.0	6.5734829	445.11964614451693
1134.0	6.5795141	445.11969347680537
1135.0	6.5855433	445.11967775489506
1136.0	6.5915746	445.1196756225251
1137.0	6.5976016	445.11967005286886
1138.0	6.6036286	445.11968120721434
1139.0	6.6096599	445.1196535106359
1140.0	6.6156891	445.1196944797704
1141.0	6.6217225	445.11967867198996
1142.0	6.6277474	445.11967587345555
1143.0	6.6337746	445.11972286329365
1144.0	6.6397933	445.1196295573849
1145.0	6.645812	445.11964278186736
1146.0	6.6518349	445.1196728874823
1147.0	6.65786	445.1196215739666
1148.0	6.6638787	445.1197122986012
1149.0	6.6698996	445.1197360272063
1150.0	6.6759225	445.11968388015936
1151.0	6.6819413	445.1196472649854
1152.0	6.6879642	445.1196604608447
1153.0	6.693987	445.11967853881885
1154.0	6.7000058	445.11966549441104
1155.0	6.7060267	445.11967404187175
1156.0	6.7120476	445.1196545973256
1157.0	6.7180746	445.11967442385674
1158.0	6.7240997	445.1196352045768
1159.0	6.7301205	445.1196389321798
1160.0	6.7361391	445.1196721163599
1161.0	6.7421642	445.1197370347622
1162.0	6.7481872	445.1196739179922
1163.0	6.75421	445.1196743940944
1164.0	6.7602331	445.11969278104334
1165.0	6.766258	445.119708740614
1166.0	6.7722768	445.1197034665807
1167.0	6.7782976	445.11971934084954
1168.0	6.7843162	445.11974647585566
1169.0	6.7903371	445.1197146630001
1170.0	6.7963705	445.11974119770343
1171.0	6.8023977	445.1196629322496
1172.0	6.8084185	445.11963759067
1173.0	6.8144393	445.11973356384846
1174.0	6.8204602	445.1196252663191
1175.0	6.8264831	445.11973481532596
1176.0	6.8325059	445.1196984263596
1177.0	6.8385267	445.11961559021404
1178.0	6.8445476	445.1196170374877
1179.0	6.8505685	445.1197955328169
1180.0	6.8565915	445.119632598084
1181.0	6.8626102	445.1196925188491
1182.0	6.8686331	445.11970141765187
1183.0	6.874656	445.1197152164002
1184.0	6.8806747	445.1197214546989
1185.0	6.8866955	445.1196723083243
1186.0	6.8927186	445.11971641503493
1187.0	6.8987373	445.1197259231652
1188.0	6.9047623	445.1196984958745
1189.0	6.9107853	445.119647976492
1190.0	6.9168039	445.1197529503496
1191.0	6.9228247	445.1196651580767
1192.0	6.9288455	445.11964565194575
1193.0	6.9348685	445.119693177889
1194.0	6.9408935	445.1197293532322
1195.0	6.9469145	445.11968912798284
1196.0	6.9529393	445.1196649812023
1197.0	6.9589666	445.1196883353306
1198.0	6.9649894	445.1196879095772
1199.0	6.9710123	445.1196951399697
1200.0	6.9770435	445.11964779993497
1201.0	6.9830707	445.1196132856144
1202.0	6.9890998	445.1196894186588
1203.0	6.9951207	445.1196756817706
1204.0	7.0011477	445.11969238419977
1205.0	7.0071707	445.11963920786565
1206.0	7.0131937	445.119768225348
1207.0	7.0192165	445.1197055293291
1208.0	7.0252353	445.1196236943315
1209.0	7.0312582	445.1197571955198
1210.0	7.0372791	445.11972337765997
1211.0	7.043302	445.11970860432245
1212.0	7.0493271	445.1196429793548
1213.0	7.0553478	445.1197355012304
1214.0	7.0613666	445.119676897261
1215.0	7.0673915	445.11965887355325
1216.0	7.0734103	445.119664860276
1217.0	7.0794312	445.119744573055
1218.0	7.0854562	445.1196523256881
1219.0	7.0914791	445.11975408581736
1220.0	7.0974979	445.11961110918077
1221.0	7.1035207	445.119752440471
1222.0	7.1095416	445.1196736436317
1223.0	7.1155666	445.1196962285491
1224.0	7.1215959	445.11973748419035
1225.0	7.1276271	445.1197264734296
1226.0	7.1336541	445.1197210269132
1227.0	7.1396813	445.1196930302459
1228.0	7.1457083	445.11966844427207
1229.0	7.1517376	445.11965667743834
1230.0	7.1577708	445.119669043787
1231.0	7.1638	445.1196358505348
1232.0	7.1698313	445.1197229068332
1233.0	7.1758563	445.119662518308
1234.0	7.1818813	445.11966469117965
1235.0	7.1879064	445.11972101562014
1236.0	7.1939313	445.11965777273554
1237.0	7.1999585	445.1196064075118
1238.0	7.2059875	445.11967435129094
1239.0	7.2120147	445.1196983154905
1240.0	7.2180397	445.11959823650415
1241.0	7.2240626	445.11973374033835
1242.0	7.2300917	445.1196731316221
1243.0	7.2361147	445.11967583631576
1244.0	7.2421354	445.11968338794065
1245.0	7.2481562	445.119620936026
1246.0	7.2541771	445.119812399563
1247.0	7.2602021	445.11975186210117
1248.0	7.2662252	445.1196399063687
1249.0	7.2722501	445.1196266055505
1250.0	7.2782689	445.1196758982554
1251.0	7.2842959	445.1196145586614
1252.0	7.2903167	445.1196907625155
1253.0	7.2963396	445.11967245304
1254.0	7.3023688	445.11969715138764
1255.0	7.308398	445.1196250130715
1256.0	7.3144231	445.1197495182511
1257.0	7.3204543	445.1197143301604
1258.0	7.3264794	445.119671691205
1259.0	7.3325002	445.11969936846447
1260.0	7.3385253	445.1197595639375
1261.0	7.344548	445.11972797086827
1262.0	7.3505668	445.11976494873505
1263.0	7.3565898	445.11975398886636
1264.0	7.3626085	445.1196756198676
1265.0	7.3686336	445.11978465805595
1266.0	7.3746585	445.1196867634549
1267.0	7.3806774	445.1197916978077
1268.0	7.3866981	445.11971012953524
1269.0	7.3927231	445.1197075093225
1270.0	7.3987418	445.1197518944559
1271.0	7.4047627	445.1197359032102
1272.0	7.4107898	445.119607390213
1273.0	7.4168128	445.1196862547335
1274.0	7.4228315	445.11972092929454
1275.0	7.4288524	445.1197018950592
1276.0	7.434871	445.11965354901236
1277.0	7.4408918	445.1198312236712
1278.0	7.4469148	445.11966680061073
1279.0	7.4529441	445.11969927524365
1280.0	7.4589691	445.11961916346127
1281.0	7.4650004	445.1196829472879
1282.0	7.4710233	445.1196984317464
1283.0	7.4770483	445.1196821536481
1284.0	7.4830794	445.1196588914228
1285.0	7.4891086	445.11980768204694
1286.0	7.4951358	445.1196597361095
1287.0	7.501165	445.1197113047073
1288.0	7.50719	445.1196643095091
1289.0	7.5132129	445.11968436137954
1290.0	7.5192442	445.1197003881533
1291.0	7.5252713	445.1197103007131
1292.0	7.5312941	445.11974286553
1293.0	7.537317	445.11965284188057
1294.0	7.5433441	445.1196789905268
1295.0	7.5493671	445.1197077335206
1296.0	7.5553943	445.11967071931934
1297.0	7.5614213	445.11981862596656
1298.0	7.5674504	445.11969558203657
1299.0	7.5734796	445.119701239698
1300.0	7.5795045	445.119736531928
1301.0	7.5855296	445.1196579796318
1302.0	7.5915608	445.119673214345
1303.0	7.5975859	445.119666318579
1304.0	7.6036046	445.1197315360012
1305.0	7.6096255	445.11966955885123
1306.0	7.6156463	445.11970981207185
1307.0	7.6216713	445.11972841190425
1308.0	7.6276983	445.1197040691148
1309.0	7.6337254	445.11972408034603
1310.0	7.6397484	445.1196666312311
1311.0	7.6457754	445.1197818681971
1312.0	7.6518047	445.11973634285704
1313.0	7.6578317	445.11967442207686
1314.0	7.6638631	445.1196537399286
1315.0	7.6698921	445.1196852119739
1316.0	7.6759171	445.1196879453042
1317.0	7.6819401	445.1196202925873
1318.0	7.687965	445.11979844806086
1319.0	7.6939922	445.1196340220349
1320.0	7.7000152	445.1196485083893
1321.0	7.7060339	445.11973649540437
1322.0	7.7120546	445.1197769765166
1323.0	7.7180754	445.11979129371537
1324.0	7.7240943	445.1196173733563
1325.0	7.7301172	445.11971023732656
1326.0	7.7361464	445.1196803935343
1327.0	7.7421735	445.1197512451487
1328.0	7.7481985	445.1197003922746
1329.0	7.7542215	445.11969036490564
1330.0	7.7602463	445.11971813043573
1331.0	7.7662692	445.11966330666513
1332.0	7.7722964	445.1196792760624
1333.0	7.7783278	445.1196681876295
1334.0	7.7843528	445.1196456163585
1335.0	7.7903776	445.1197151839194
1336.0	7.7964027	445.11972678027365
1337.0	7.8024278	445.11965556603843
1338.0	7.8084714	445.1196806235118
1339.0	7.8144901	445.1197725067797
1340.0	7.8205151	445.11966929820903
1341.0	7.8265382	445.1197915579758
1342.0	7.8325589	445.1196906687246
1343.0	7.838582	445.11973372513404
1344.0	7.8446047	445.11965991892515
1345.0	7.8506278	445.1197214392286
1346.0	7.8566526	445.1197137432169
1347.0	7.8626756	445.1197209257379
1348.0	7.8687007	445.1196379366053
1349.0	7.8747237	445.11973584063827
1350.0	7.8807527	445.1197171953732
1351.0	7.8867799	445.1196664054482
1352.0	7.8928048	445.11967280334386
1353.0	7.898832	445.1197053166503
1354.0	7.9048569	445.119743624158
1355.0	7.910884	445.1197404398556
1356.0	7.9169153	445.1197501708422
1357.0	7.9229424	445.1196653126393
1358.0	7.9289653	445.11972183802965
1359.0	7.9349923	445.1196520267761
1360.0	7.9410154	445.1196206403016
1361.0	7.9470402	445.1197340950607
1362.0	7.9530673	445.1196266953326
1363.0	7.9590966	445.11964648952124
1364.0	7.9651196	445.11961976391126
1365.0	7.9711528	445.1196995102665
1366.0	7.9771842	445.1195980743168
1367.0	7.9832091	445.1197053445552
1368.0	7.9892384	445.11976268653837
1369.0	7.9952674	445.1197509299122
1370.0	8.0012924	445.11961154218835
1371.0	8.0073174	445.11971870982205
1372.0	8.0133404	445.11974394029465
1373.0	8.0193653	445.1197427984361
1374.0	8.0253967	445.1196800402526
1375.0	8.0314216	445.11968218280566
1376.0	8.0374467	445.11966119740464
1377.0	8.0434716	445.11967669051415
1378.0	8.0494966	445.11970136235277
1379.0	8.0555174	445.1196090398338
1380.0	8.0615446	445.1196417093927
1381.0	8.0675737	445.1197442497929
1382.0	8.0735966	445.1197120088431
1383.0	8.0796238	445.1196930731501
1384.0	8.0856487	445.11971230998046
1385.0	8.0916737	445.1196499382485
1386.0	8.0977008	445.1197007428343
1387.0	8.1037301	445.1196670123814
1388.0	8.109755	445.11970548727896
1389.0	8.1157822	445.1196641459084
1390.0	8.121805	445.1196469932823
1391.0	8.1278301	445.11970997308924
1392.0	8.1338613	445.1196118163825
1393.0	8.1398988	445.11974485856115
1394.0	8.1459217	445.1196325929429
1395.0	8.1519468	445.1197562758723
1396.0	8.1579696	445.1196974326941
1397.0	8.1639927	445.1196283003223
1398.0	8.1700238	445.1197443948663
1399.0	8.1760488	445.11969895464824
1400.0	8.1820738	445.1196250973377
1401.0	8.1880988	445.11968259449986
1402.0	8.1941217	445.11969768481634
1403.0	8.2001447	445.1196991041683
1404.0	8.206174	445.11965154575597
1405.0	8.2122009	445.1196347761296
1406.0	8.218226	445.1197084000134
1407.0	8.2242509	445.1196937029206
1408.0	8.2302738	445.11979575702907
1409.0	8.2362968	445.1196197040779
1410.0	8.2423198	445.1196650830483
1411.0	8.2483405	445.1197137127114
1412.0	8.2543615	445.1197003124437
1413.0	8.2603843	445.11965903115595
1414.0	8.2664094	445.1196859078388
1415.0	8.2724343	445.1196891724014
1416.0	8.2784614	445.1196074470034
1417.0	8.2844885	445.1196266106098
1418.0	8.2905114	445.11968366170277
1419.0	8.2965407	445.11962105535855
1420.0	8.3025698	445.1196855206063
1421.0	8.3085991	445.1197208678122
1422.0	8.3146261	445.11971387507486
1423.0	8.3206573	445.1197129374859
1424.0	8.3266823	445.11962864596535
1425.0	8.3327074	445.11967606006607
1426.0	8.3387324	445.1197052731586
1427.0	8.3447596	445.1197805749443
1428.0	8.3507865	445.119641355877
1429.0	8.3568116	445.1196775259679
1430.0	8.3628407	445.11968390639396
1431.0	8.3688677	445.1196610677304
1432.0	8.3748928	445.11960870076445
1433.0	8.3809178	445.1195909552821
1434.0	8.3869471	445.11966008089513
1435.0	8.392972	445.11966387276607
1436.0	8.3989971	445.1197537439691
1437.0	8.4050241	445.1197285617195
1438.0	8.4110469	445.11972013324294
1439.0	8.4170698	445.11970509167236
1440.0	8.4231012	445.1196813447375
1441.0	8.4291283	445.11967656449247
1442.0	8.4351575	445.1196295616119
1443.0	8.4411824	445.11979102984293
1444.0	8.4472075	445.1197350733525
1445.0	8.4532366	445.1196930750235
1446.0	8.4592678	445.1197569972379
1447.0	8.465295	445.1197336353458
1448.0	8.4713179	445.1197319600816
1449.0	8.4773429	445.11969805690853
1450.0	8.483368	445.1196821413229
1451.0	8.4893929	445.11969037188203
1452.0	8.4954222	445.11965352139725
1453.0	8.5014491	445.11970119898274
1454.0	8.507472	445.1196571910725
1455.0	8.5134971	445.1196658602694
1456.0	8.51952	445.11969667532236
1457.0	8.525545	445.119745590047
1458.0	8.5315679	445.11966918335077
1459.0	8.5375909	445.11965942339515
1460.0	8.5436117	445.1196980670326
1461.0	8.5496324	445.11971061218316
1462.0	8.5556533	445.1197228422354
1463.0	8.5616783	445.11965302418935
1464.0	8.5677013	445.11968391924694
1465.0	8.5737243	445.1196668990285
1466.0	8.5797472	445.1198057392991
1467.0	8.585768	445.1196967975172
1468.0	8.5917867	445.1195935574404
1469.0	8.5978054	445.11973808829015
1470.0	8.6038304	445.1197024852242
1471.0	8.6098534	445.11963016151026
1472.0	8.6158784	445.11966341790173
1473.0	8.6219055	445.1197090957096
1474.0	8.6279348	445.1197300943372
1475.0	8.6339577	445.11960534595187
1476.0	8.6399848	445.1196851641057
1477.0	8.6460138	445.1196683727157
1478.0	8.6520388	445.1196288291038
1479.0	8.6580639	445.11971067264125
1480.0	8.6640869	445.1197149776185
1481.0	8.670116	445.11964900198484
1482.0	8.6761452	445.1197189056509
1483.0	8.6821722	445.1196999019319
1484.0	8.6882015	445.1197205728398
1485.0	8.6942263	445.1198095129225
1486.0	8.7002493	445.1196568341115
1487.0	8.7062723	445.11974708953386
1488.0	8.7123036	445.1196572960609
1489.0	8.7183307	445.11971098862386
1490.0	8.7243536	445.1196287411594
1491.0	8.7303806	445.1197120529591
1492.0	8.7364097	445.11971080877566
1493.0	8.7424326	445.11964618589343
1494.0	8.7484556	445.11970273326233
1495.0	8.7544785	445.1196981839524
1496.0	8.7604995	445.1196502483502
1497.0	8.7665202	445.11961537192144
1498.0	8.7725495	445.1196105134992
1499.0	8.7785765	445.11967170306315
1500.0	8.7846077	445.1197828217132
1501.0	8.7906306	445.1197378083702
1502.0	8.7966536	445.11967662226004
1503.0	8.8026786	445.11969115995953
1504.0	8.8087016	445.1197111965285
1505.0	8.8147265	445.11964571378604
1506.0	8.8207558	445.11966534044524
1507.0	8.8267828	445.1196939950908
1508.0	8.8328078	445.1197303335862
1509.0	8.8388307	445.11968180072773
1510.0	8.8448578	445.11973539137085
1511.0	8.8508807	445.1197683465716
1512.0	8.8569079	445.11966447463016
1513.0	8.8629349	445.11972008302615
1514.0	8.86896	445.11966163737185
1515.0	8.8749848	445.1196919195744
1516.0	8.8810077	445.11977003260506
1517.0	8.8870328	445.11961477793193
1518.0	8.8930621	445.1197104980361
1519.0	8.8990911	445.11976617082564
1520.0	8.9051204	445.1196956089855
1521.0	8.9111474	445.11965744489254
1522.0	8.9171662	445.1196208100169
1523.0	8.923187	445.1196354627762
1524.0	8.929212	445.1196643119746
1525.0	8.9352391	445.1196303637219
1526.0	8.9412579	445.11960739259206
1527.0	8.947283	445.119793720358
1528.0	8.9533162	445.1197025297473
1529.0	8.9593434	445.1197347536995
1530.0	8.9653704	445.1197138573766
1531.0	8.9713975	445.1196847741242
1532.0	8.9774246	445.11973952658917
1533.0	8.9834476	445.11971374523756
1534.0	8.9894745	445.11970768308174
1535.0	8.9955017	445.1197234777168
1536.0	9.0015308	445.1196371265209
1537.0	9.0075558	445.11973359585176
1538.0	9.0135872	445.11962867725305
1539.0	9.0196121	445.11977081203435
1540.0	9.0256351	445.11970866978305
1541.0	9.0316601	445.11977960082606
1542.0	9.0376935	445.119642001997
1543.0	9.0437205	445.1197229234928
1544.0	9.0497476	445.11962496687977
1545.0	9.0557726	445.1197178573566
1546.0	9.0617996	445.1197597724516
1547.0	9.0678246	445.11967152427906
1548.0	9.0738517	445.1197624940969
1549.0	9.079881	445.119749144147
1550.0	9.085906	445.11972381380906
1551.0	9.0919351	445.1196503073404
1552.0	9.0979581	445.11974613087824
1553.0	9.1039914	445.11961317328274
1554.0	9.1100226	445.1196130310273
1555.0	9.1160497	445.11964243215425
1556.0	9.1220768	445.1197006334409
1557.0	9.1280976	445.11969939970845
1558.0	9.1341185	445.1196151845219
1559.0	9.1401373	445.119588439253
1560.0	9.1461623	445.1196409329839
1561.0	9.1521851	445.11968310429864
1562.0	9.1582038	445.1196330288248
1563.0	9.1642226	445.11966763723984
1564.0	9.1702415	445.1197148465788
1565.0	9.1762643	445.1196287301804
1566.0	9.1822914	445.1196659850291
1567.0	9.1883228	445.11970466254985
1568.0	9.1943456	445.11973035322296
1569.0	9.2003643	445.11968266323123
1570.0	9.206383	445.1196540567435
1571.0	9.2124081	445.11972055103075
1572.0	9.218431	445.119618879172
1573.0	9.224452	445.1197206602705
1574.0	9.2304728	445.11971713474986
1575.0	9.2364957	445.1197088609449
1576.0	9.2425165	445.1197427923737
1577.0	9.2485352	445.11959312295687
1578.0	9.2545581	445.11967296269313
1579.0	9.2605811	445.11968182303286
1580.0	9.2666103	445.11963113834
1581.0	9.2726353	445.11971484002834
1582.0	9.2786644	445.11973335753936
1583.0	9.2846874	445.11963561254515
1584.0	9.2907123	445.119712918702
1585.0	9.2967415	445.1197550353396
1586.0	9.3027666	445.1196916743498
1587.0	9.3087958	445.1197850083106
1588.0	9.3148187	445.1197507693541
1589.0	9.3208478	445.11973242942264
1590.0	9.3268771	445.11971043781574
1591.0	9.3329042	445.11961272626496
1592.0	9.3389313	445.1197958225263
1593.0	9.3449561	445.11977992352934
1594.0	9.3509811	445.1196322259801
1595.0	9.3570041	445.1195990114602
1596.0	9.3630334	445.1197194058551
1597.0	9.3690583	445.1197786586155
1598.0	9.3750813	445.1196981844298
1599.0	9.3811041	445.1197804616357
1600.0	9.3871291	445.1198004117758
1601.0	9.3931541	445.1197386902847
1602.0	9.3991792	445.1197540454792
1603.0	9.4052083	445.1197432697336
1604.0	9.4112272	445.1196586300466
1605.0	9.41725	445.1196911696319
1606.0	9.4232709	445.1196958245125
1607.0	9.4292937	445.119643120637
1608.0	9.4353208	445.11976388596133
1609.0	9.4413479	445.11974941775884
1610.0	9.4473709	445.11973809693245
1611.0	9.4533938	445.11971001193706
1612.0	9.4594126	445.11966959170144
1613.0	9.4654333	445.119717765771
1614.0	9.4714605	445.1197102261908
1615.0	9.4774834	445.1196775663864
1616.0	9.4835021	445.1196710239075
1618.0	9.4908	445.11975471794085
1619.0	9.4971481	445.11962892715354
1620.0	9.5031752	445.1197526162419
1621.0	9.5092044	445.1196716496575
1622.0	9.5152292	445.1195911005626
1623.0	9.5212563	445.11973679391076
1624.0	9.5272855	445.11969591377795
1625.0	9.5333106	445.11965090560886
1626.0	9.5393418	445.11963721357273
1627.0	9.5453773	445.119645176762
1628.0	9.5514064	445.11973564068035
1629.0	9.5574293	445.1196620326552
1630.0	9.5634501	445.1196094367475
1631.0	9.5694731	445.1196030021335
1632.0	9.5754982	445.119756903668
1633.0	9.5815231	445.11974623640845
1634.0	9.5875501	445.11974270189944
1635.0	9.5935794	445.1196892192343
1636.0	9.5996043	445.11975580815147
1637.0	9.6056294	445.11971222364525
1638.0	9.6116584	445.1196900993647
1639.0	9.6176856	445.11975211560315
1640.0	9.6237147	445.1196280456312
1641.0	9.6297399	445.1196035717073
1642.0	9.6357628	445.119734779486
1643.0	9.6417899	445.11963274322204
1644.0	9.647819	445.11964366023074
1645.0	9.6538439	445.11963916421814
1646.0	9.659871	445.11967438756767
1647.0	9.665896	445.1197390287532
1648.0	9.671919	445.1197682362298
1649.0	9.677942	445.1197253205334
1650.0	9.6839732	445.11969190200244
1651.0	9.6900024	445.1197502009903
1652.0	9.6960316	445.1197088754129
1653.0	9.7020607	445.11962165673543
1654.0	9.7080835	445.1196221126265
1655.0	9.7141107	445.1196866269612
1656.0	9.7201379	445.11968904243975
1657.0	9.7261628	445.11964418289756
1658.0	9.7321899	445.1196300592418
1659.0	9.7382149	445.11958132830364
1660.0	9.744242	445.11962202733895
1661.0	9.7502669	445.11960774292686
1662.0	9.7562983	445.1196325824508
1663.0	9.7623233	445.11958249859737
1664.0	9.7683504	445.11965559941956
1665.0	9.7743754	445.1197279155253
1666.0	9.7804004	445.1197616750488
1667.0	9.7864191	445.1197101453446
1668.0	9.792444	445.11978060699
1669.0	9.7984669	445.11968487162517
1670.0	9.8044878	445.1197735634399
1671.0	9.8105108	445.1197656208609
1672.0	9.8165296	445.1196897659927
1673.0	9.8225546	445.11974269258945
1674.0	9.8285754	445.11969207724707
1676.0	9.8358899	445.1197787869278
1677.0	9.84224	445.1196960198504
1678.0	9.8482651	445.1196861163316
1679.0	9.8542921	445.1197450673427
1680.0	9.8603172	445.1196001508607
1681.0	9.8663422	445.1197915785563
1682.0	9.8723672	445.11973682148994
1683.0	9.878392	445.1196096633486
1684.0	9.8844171	445.1196586471299
1685.0	9.890442	445.11972634029974
1686.0	9.8964735	445.1197109453185
1687.0	9.9025004	445.119686153769
1688.0	9.9085255	445.1197299187956
1689.0	9.9145545	445.1197056065394
1690.0	9.9205816	445.1196326233402
1691.0	9.9266108	445.1197010023135
1692.0	9.9326401	445.1197635547073
1693.0	9.9386713	445.11966514899177
1694.0	9.9447026	445.1197309904321
1695.0	9.9507358	445.1196321824409
1696.0	9.9567629	445.1197252103147
1697.0	9.9627942	445.1197765906264
1698.0	9.9688193	445.11967175124755
1699.0	9.9748442	445.119708025562
1700.0	9.9808734	445.11962705423315
1701.0	9.9868985	445.11966705131306
1702.0	9.9929234	445.1196528142512
1703.0	9.9989485	445.1197142818102
1704.0	10.004973	445.11975228177545
1705.0	10.011005	445.11974096885973
1706.0	10.017025	445.1196824392728
1707.0	10.023051	445.1196658483824
1708.0	10.029075	445.1196717662483
1709.0	10.035103	445.11978090593635
1710.0	10.041128	445.11977722647356
1711.0	10.047153	445.1197192371078
1712.0	10.05318	445.1196703494579
1713.0	10.059209	445.1197027519194
1714.0	10.06523	445.11960171538647
1715.0	10.071253	445.1197571330306
1716.0	10.07728	445.1197382357686
1717.0	10.083307	445.1196743662408
1718.0	10.089332	445.11969804030383
1719.0	10.095367	445.11962806622296
1720.0	10.101392	445.1197090807883
1721.0	10.107421	445.11963917522553
1722.0	10.113451	445.11960012293326
1723.0	10.119478	445.11968178894784
1724.0	10.125501	445.1197136946007
1725.0	10.131532	445.11969368778705
1726.0	10.137559	445.1197503147579
1727.0	10.143582	445.11966089666055
1728.0	10.149605	445.11968122145964
1729.0	10.155628	445.1197236862258
1730.0	10.161646	445.1197528833077
1731.0	10.167671	445.1198036493261
1732.0	10.173692	445.1196506499527
1734.0	10.181011	445.1196725932748
1735.0	10.187384	445.1196255537217
1736.0	10.193415	445.1196427229149
1737.0	10.199442	445.119686685746
1738.0	10.205467	445.11971819969654
1739.0	10.21149	445.11963705672576
1740.0	10.217513	445.11968457304397
1741.0	10.22354	445.1196194227835
1742.0	10.229563	445.1196683594755
1743.0	10.235595	445.11974237382077
1744.0	10.241624	445.1198025182191
1745.0	10.247653	445.119671608065
1746.0	10.253674	445.1197210249361
1747.0	10.259697	445.1196669326959
1748.0	10.265717	445.1197212151932
1749.0	10.271743	445.11975461619204
1750.0	10.277763	445.11959878293385
1751.0	10.283788	445.11970106852726
1752.0	10.289809	445.1196020820634
1753.0	10.295832	445.11972089403884
1754.0	10.301853	445.11965454961626
1755.0	10.307874	445.1196614941348
1756.0	10.313897	445.1196173553899
1757.0	10.319917	445.11972801637563
1758.0	10.325938	445.1196785498725
1759.0	10.331961	445.11959873017463
1760.0	10.337982	445.1197488389785
1761.0	10.344013	445.1197333232572
1762.0	10.35004	445.1196225073724
1763.0	10.35607	445.1197737599217
1764.0	10.362103	445.1197039513016
1765.0	10.368128	445.1196808237661
1766.0	10.374149	445.1196315426046
1767.0	10.380174	445.1197068395533
1768.0	10.386195	445.11964381893875
1769.0	10.392217	445.1196585360106
1770.0	10.39824	445.11968218294123
1771.0	10.404263	445.11962643343963
1772.0	10.410286	445.1196517734011
1773.0	10.416307	445.1197110251204
1774.0	10.422326	445.1196857478848
1775.0	10.428347	445.1196241597602
1776.0	10.43437	445.11967043994395
1777.0	10.440391	445.1197652543138
1778.0	10.446413	445.1196638046331
1779.0	10.452436	445.1196279286147
1780.0	10.458457	445.11972023091477
1781.0	10.464482	445.11971532156804
1782.0	10.470503	445.1196632781515
1783.0	10.476526	445.1196465905775
1784.0	10.482547	445.1196834376468
1785.0	10.48857	445.1196876397318
1786.0	10.494591	445.11963098362446
1787.0	10.500613	445.11970319035055
1788.0	10.506636	445.1196722989021
1789.0	10.512659	445.1196776334986
1790.0	10.51868	445.1196617010815
1792.0	10.525984	445.11977163547715
1793.0	10.53233	445.11958808710426
1794.0	10.538355	445.1197699981966
1795.0	10.544378	445.1196499102882
1796.0	10.550397	445.11973930905197
1797.0	10.556422	445.11973277962045
1798.0	10.562445	445.1197010209425
1799.0	10.56847	445.1196685264725
1800.0	10.574493	445.1196088975141
1801.0	10.58052	445.1197304200437
1802.0	10.586549	445.1196861754952
1803.0	10.592574	445.119720396309
1804.0	10.598599	445.1196549827439
1805.0	10.604626	445.1196594387361
1806.0	10.610655	445.11973608259365
1807.0	10.616682	445.11962241051873
1808.0	10.622705	445.11965668575834
1809.0	10.628732	445.1197193116999
1810.0	10.634759	445.1196599386933
1811.0	10.640791	445.11963010432515
1812.0	10.64682	445.11973162488033
1813.0	10.652841	445.1196310393879
1815.0	10.660134	445.1197122494574
1816.0	10.66648	445.11972800975207
1817.0	10.672505	445.11974211877623
1818.0	10.678528	445.1196641828981
1819.0	10.684553	445.11969525649835
1820.0	10.690578	445.1196708229792
1821.0	10.696605	445.1196482875514
1822.0	10.70263	445.1196535708671
1823.0	10.70866	445.1196615246455
1824.0	10.714687	445.1196428741914
1825.0	10.720714	445.1196562262025
1826.0	10.726732	445.1195936559893
1827.0	10.732768	445.1196707981253
1828.0	10.738791	445.1196369148175
1829.0	10.744816	445.1196784057506
1830.0	10.750839	445.119622486703
1831.0	10.75686	445.1196265026996
1832.0	10.76288	445.119654789812
1833.0	10.768901	445.11961488811465
1834.0	10.774926	445.1196715524412
1835.0	10.780949	445.11972940048315
1836.0	10.78697	445.1196492796414
1837.0	10.792993	445.1196497803352
1838.0	10.799014	445.11968892753674
1839.0	10.805033	445.1196537624286
1840.0	10.811055	445.1196461133315
1841.0	10.817078	445.11967558205
1842.0	10.823099	445.11960577664297
1843.0	10.829124	445.1196488630242
1844.0	10.835145	445.11962573083355
1845.0	10.841168	445.1196238384464
1846.0	10.847189	445.1196313858137
1847.0	10.853214	445.119596885881
1848.0	10.859235	445.1196857875828
1850.0	10.866707	445.1196876675556
1851.0	10.873056	445.1197355234843
1852.0	10.879078	445.119633383121
1853.0	10.885101	445.11969853658616
1854.0	10.891131	445.11961582069415
1855.0	10.897155	445.11962662300226
1856.0	10.903185	445.11961940962254
1857.0	10.90921	445.1196292792482
1858.0	10.915228	445.1196645145667
1859.0	10.921249	445.1196895554294
1860.0	10.927272	445.1196333422811
1861.0	10.933295	445.1197274811748
1862.0	10.939316	445.1196740828296
1863.0	10.945341	445.11964977972445
1864.0	10.951362	445.11964821604437
1865.0	10.957385	445.11965234616446
1866.0	10.963404	445.119688191882
1867.0	10.969428	445.1197435100173
1868.0	10.975464	445.11959850747377
1869.0	10.981487	445.11970472723044
1870.0	10.987512	445.1196379777707
1871.0	10.993533	445.119703857191
1873.0	11.000858	445.1197288192627
1874.0	11.007212	445.11967275235384
1875.0	11.013235	445.1196777808471
1876.0	11.019256	445.1196481349578
1877.0	11.025278	445.11980175983916
1878.0	11.031308	445.1196851813203
1879.0	11.037329	445.11964337065393
1880.0	11.043352	445.1196349411434
1881.0	11.049372	445.11964068331764
1882.0	11.055393	445.11965397761037
1883.0	11.061418	445.1196701133837
1884.0	11.067437	445.1196392588836
1885.0	11.073462	445.1197585584931
1886.0	11.079487	445.1197118622028
1887.0	11.085518	445.1196607270962
1888.0	11.091541	445.11966637702494
1889.0	11.097564	445.11965745418564
1890.0	11.103587	445.119691337512
1891.0	11.109606	445.11966195186136
1892.0	11.115631	445.1197487723343
1893.0	11.121652	445.11965908289227
1894.0	11.12767	445.11970475585713
1895.0	11.133695	445.1197043221012
1896.0	11.139716	445.1197804114231
1897.0	11.145739	445.1197014593009
1898.0	11.151758	445.1198080250766
1899.0	11.157779	445.119632626318
1900.0	11.163799	445.1197024448837
1901.0	11.169824	445.11961894356654
1902.0	11.175843	445.1196790870178
1903.0	11.181868	445.1196963263759
1904.0	11.187887	445.11974562250657
1905.0	11.193912	445.1196837715098
1906.0	11.199931	445.1197149763481
1908.0	11.207418	445.1196123515034
1909.0	11.213766	445.11963529306087
1910.0	11.219787	445.1196914537115
1911.0	11.225814	445.11959773347417
1912.0	11.231839	445.1196575111147
1913.0	11.237862	445.1196744556674
1914.0	11.243885	445.1196650773453
1915.0	11.249906	445.1196372942968
1916.0	11.255927	445.11969227087894
1917.0	11.261946	445.1196574344305
1918.0	11.267968	445.1195978159597
1919.0	11.273993	445.1196551506214
1920.0	11.280012	445.1197092950614
1921.0	11.286037	445.11974322612053
1922.0	11.292058	445.1196864364716
1923.0	11.298081	445.1197101298188
1924.0	11.3041	445.1196238580149
1925.0	11.310125	445.1196946256106
1926.0	11.316145	445.1196933866843
1927.0	11.32217	445.1197344546191
1928.0	11.328193	445.11961425810927
1929.0	11.334214	445.11964761132623
1931.0	11.341462	445.11973172505725
1932.0	11.347814	445.11971677446655
1933.0	11.353843	445.1196449500549
1934.0	11.359871	445.11963800962985
1935.0	11.365898	445.11967458827485
1936.0	11.371923	445.11966617746526
1937.0	11.377948	445.1196769099328
1938.0	11.383971	445.119627421298
1939.0	11.389993	445.11962150205056
1940.0	11.396019	445.11974195211246
1941.0	11.402048	445.11968812178986
1942.0	11.408077	445.1196486567113
1943.0	11.414104	445.1197548012247
1944.0	11.420127	445.11971853609015
1945.0	11.426148	445.11968529093684
1946.0	11.432169	445.1196814877836
1947.0	11.438191	445.1196378401489
1948.0	11.444219	445.11967797943197
1949.0	11.450241	445.1197194774883
1950.0	11.456264	445.11968906509117
1951.0	11.462285	445.1196881336116
1952.0	11.468306	445.1197751762237
1953.0	11.474327	445.11970786107116
1954.0	11.48035	445.11962998914754
1955.0	11.486371	445.11967916810784
1956.0	11.492389	445.1196259700874
1957.0	11.49841	445.1196812450142
1958.0	11.504433	445.1196876655847
1959.0	11.510456	445.11972470529196
1960.0	11.516477	445.11977339778116
1961.0	11.5225	445.1197329515961
1962.0	11.528521	445.1196022516924
1963.0	11.534544	445.11959068218306
1964.0	11.540567	445.11961168068893
1966.0	11.547831	445.119608202907
1967.0	11.554189	445.11961003302764
1968.0	11.560221	445.1196311721289
1969.0	11.566248	445.11965848075084
1970.0	11.572277	445.1196540097293
1971.0	11.578304	445.1196728052829
1972.0	11.584329	445.11968224981956
1973.0	11.590358	445.1196243891274
1974.0	11.596381	445.1197119723844
1975.0	11.602408	445.1196006586447
1976.0	11.608431	445.11958054697214
1977.0	11.61446	445.119697585744
1978.0	11.620483	445.1196750089181
1979.0	11.626513	445.1196994364274
1980.0	11.632542	445.1196243742459
1981.0	11.638571	445.11965686316
1982.0	11.644594	445.1196279836349
1983.0	11.650619	445.11967706795
1984.0	11.656642	445.11963934707404
1985.0	11.662671	445.11958523366076
1986.0	11.668694	445.11961346607535
1987.0	11.674721	445.1197027789073
1989.0	11.682206	445.11966095374135
1990.0	11.688548	445.11972133480106
1991.0	11.694571	445.11961937127467
1992.0	11.700596	445.1196879782249
1993.0	11.706621	445.1196389048745
1994.0	11.712644	445.1196487988991
1995.0	11.718669	445.11970422928005
1996.0	11.724692	445.11961922064114
1997.0	11.730713	445.119683206346
1998.0	11.736731	445.11967474330106
1999.0	11.742756	445.11965225306074
2000.0	11.748775	445.11959038455063
2001.0	11.7548	445.11957299326224
2002.0	11.760821	445.1196378896775
2003.0	11.766844	445.1196519081187
2004.0	11.772875	445.1195898728169
2005.0	11.778896	445.11964933404215
2006.0	11.784921	445.1195387080707
2009.0	11.793115	445.11971917733257
2010.0	11.799467	445.1197099216272
2011.0	11.805485	445.1195985415519
2015.0	11.81511	445.11964007787645
2016.0	11.821459	445.11961842080353
2018.0	11.828788	445.11962368441743
2019.0	11.835136	445.11963868683296
2020.0	11.841158	445.1196626062655
2021.0	11.847181	445.1196013444807
2022.0	11.853204	445.11957275621853
2024.0	11.860556	445.1195488351729
2025.0	11.866911	445.1195414388467
2026.0	11.872936	445.1196358678837
2027.0	11.878958	445.1195624235869
2028.0	11.884979	445.1196356735105
2029.0	11.891	445.11960408192175
2031.0	11.898311	445.11951504347536
2032.0	11.904661	445.1194637283051
2037.0	11.915858	445.1194913681252
2038.0	11.922219	445.11951928225955
2041.0	11.931029	445.11953624973614
2042.0	11.937381	445.11956874139076
2046.0	11.947036	445.1195457644605
2047.0	11.953386	445.1194909707542
2050.0	11.961556	445.11943425014005
2053.0	11.969702	445.1205577872635
2059.0	11.982375	445.12052665476665
2067.0	11.997956	445.12058784767976
2068.0	12.004311	445.12056620572287
2076.0	12.019996	445.1194076411645
2077.0	12.026348	445.1206352723634
2083.0	12.039036	445.11947608566305
2084.0	12.045388	445.1194698050621
2087.0	12.053531	445.11947305631327
2088.0	12.059888	445.12061393977524
2093.0	12.070986	445.12065774219195
2094.0	12.077338	445.12052895406123
2098.0	12.087009	445.11944785643095
2099.0	12.093363	445.1206572648949
2104.0	12.104459	445.12065936242703
2105.0	12.110813	445.1194074888214
2111.0	12.123423	445.12062390297035
2112.0	12.129775	445.12064794620017
2118.0	12.142348	445.11944600522276
2119.0	12.1487	445.1206055562026
2124.0	12.15983	445.1205727156578
2125.0	12.16618	445.1205653898965
2129.0	12.176471	445.12055565707254
2134.0	12.187636	445.12063030597017
2135.0	12.193984	445.1206184319221
2143.0	12.20953	445.1205466835388
2151.0	12.225142	445.1205873888086
2152.0	12.231494	445.1205698828075
2159.0	12.2456	445.12055037486687
2160.0	12.251957	445.1204167889635
2168.0	12.267542	445.12011313982896
2169.0	12.273898	445.1199634707669
2177.0	12.289213	445.11986011900717
2178.0	12.295642	445.1196085383765
2189.0	12.31574	445.1199450280481
2191.0	12.322419	445.11993550486903
2196.0	12.333534	445.12025720601287
2203.0	12.347644	445.12038536458755
2209.0	12.361076	445.1203184607396
2210.0	12.367426	445.1203248381318
2214.0	12.377084	445.1205021282005
2218.0	12.386757	445.1204649666795
2219.0	12.393117	445.12051078506585
[truncated: 4,706 more rows]
