# Supplementary material for: RawBeans: A Simple, Vendor-Independent, Raw-Data Quality-Control Tool
Source: J Proteome Res. 2021 Mar 4;20(4):2098–104. doi: 10.1021/acs.jproteome.0c00956 (PMC8041395; doi:10.1021/acs.jproteome.0c00956)
Supplement: Supplementary file 2 — pr0c00956_si_003.zip [file pr0c00956_si_003.zip › 100_samples_run1.0/resources/HF2_LC1_hela_020820_01-mass-deviation-matrix.tsv]

scan	retention	445.12003
1.0	0.002913315	445.1196244719248
2.0	0.010127901	445.11952716826886
3.0	0.01674865	445.1194833578337
4.0	0.023204882	445.1204067876573
5.0	0.029550714	445.1195380327827
6.0	0.035936148	445.12044028942734
7.0	0.042375734	445.12053918784005
8.0	0.048671582	445.1204106351854
9.0	0.055067399	445.1203811772576
10.0	0.061419498	445.1203914471217
11.0	0.067769534	445.12044944295536
12.0	0.074119499	445.12040801290283
13.0	0.080473684	445.12042026770695
14.0	0.086823681	445.1203985196956
15.0	0.093173682	445.1203824192556
16.0	0.099521616	445.120339877175
17.0	0.10587165	445.1205155432524
18.0	0.11223413	445.12038765557315
19.0	0.11857998	445.12047078021266
20.0	0.1249258	445.12038673180297
21.0	0.13127797	445.12043822008405
22.0	0.1376342	445.1204159692396
23.0	0.1439925	445.12050511985365
24.0	0.1503425	445.120398805564
25.0	0.15668833	445.1205425277255
26.0	0.16303625	445.12042127790204
27.0	0.16939252	445.12060806401666
28.0	0.17573835	445.1202777363181
29.0	0.18209251	445.1203205488795
30.0	0.1884467	445.12032241651775
31.0	0.19480295	445.12034277636326
32.0	0.20115507999999999	445.12051234021874
33.0	0.20750928	445.12035723536866
34.0	0.21354258	445.11946015602183
35.0	0.22018838	445.12040526717044
36.0	0.2265384	445.12046042065356
37.0	0.23289048	445.12038911732384
38.0	0.23924258	445.12046608994007
39.0	0.24559883	445.12033410009445
40.0	0.25194885	445.1204771125777
41.0	0.2583051	445.12030757641475
42.0	0.26455097	445.12063254456245
43.0	0.27101557	445.12045702159156
44.0	0.27736973	445.1206240357705
45.0	0.2837197	445.1204035021412
46.0	0.29007803	445.12041826557186
47.0	0.2961239	445.1206352933747
48.0	0.30275721	445.1203513493594
49.0	0.3085365	445.11985139516094
50.0	0.31535515	445.1204251147068
51.0	0.32169891	445.1203226664292
52.0	0.32805937	445.1203785885514
53.0	0.33441142	445.12061552779664
54.0	0.34075933	445.1206243487644
55.0	0.34711352	445.1201772899696
56.0	0.35346976	445.1201419823597
57.0	0.35982188	445.120488110694
58.0	0.36618022	445.1201690045518
59.0	0.37253647	445.12020557713953
60.0	0.37888853	445.1201436214668
61.0	0.38524063	445.1195561923562
62.0	0.39159063	445.11957682592436
63.0	0.397674	445.1196433623178
64.0	0.40421568	445.11991893390535
66.0	0.4170219	445.11107959224057
67.0	0.42323233	445.1199501069355
68.0	0.429724	445.1199242170983
69.0	0.43610733	445.11994707203706
70.0	0.44247817	445.1199386596376
71.0	0.44884277	445.1199451389618
74.0	0.46795118	445.11996176567726
75.0	0.47405333	445.11958787145346
76.0	0.48032838	445.11980483382683
77.0	0.48659703	445.11992194508974
79.0	0.49912007	445.1249331135469
80.0	0.50563033	445.09848130610084
81.0	0.51135333	445.1206450044823
82.0	0.51766378	445.11966524321997
83.0	0.52364286	445.1198902356339
84.0	0.52999713	445.1194121238335
85.0	0.53597218	445.11981295656074
87.0	0.54244913	445.1198240028136
88.0	0.54855132	445.11975239305235
89.0	0.5548159	445.1200186106172
94.0	0.56573872	445.12053718093966
97.0	0.5729118	445.1197651554579
98.0	0.57905956	445.11945359363926
109.0	0.59820338	445.1202051327611
111.0	0.6038825	445.1198061889032
118.0	0.616895	445.1197320790941
124.0	0.62765542	445.11952397308573
132.0	0.64296185	445.11983247682383
133.0	0.64940128	445.11986200647164
134.0	0.65553473	445.12013015256446
135.0	0.6617202	445.1204184687324
136.0	0.66788678	445.1206007831864
137.0	0.67414725	445.1205292877215
138.0	0.68035352	445.1206498143648
140.0	0.68706388	445.119448912373
141.0	0.6932702	445.11943529407444
142.0	0.69948053	445.1195127842043
143.0	0.70569101	445.11963614301413
144.0	0.711889	445.11952152560156
145.0	0.71808257	445.11958075411013
146.0	0.72429515	445.11953272090574
147.0	0.73047023	445.1195943094663
149.0	0.73727643	445.1196486554817
150.0	0.74348485	445.11950587220605
151.0	0.74968072	445.11965043972134
152.0	0.75587225	445.1196156638963
153.0	0.76204528	445.11968984725587
154.0	0.76826405	445.11963624186086
155.0	0.7744681	445.11966899276496
156.0	0.78064735	445.11961562876877
157.0	0.78683903	445.11967038733906
158.0	0.79304102	445.11962647050086
159.0	0.7992661	445.11960830742476
160.0	0.8054953	445.1194995588628
161.0	0.81174732	445.119482697976
162.0	0.81793907	445.1206597841954
163.0	0.82412242	445.1206589504085
164.0	0.8303452	445.1206125609758
165.0	0.83652447	445.11946026101117
168.0	0.84459533	445.11954296846113
169.0	0.8507766	445.1205730640582
171.0	0.85727233	445.1197153782965
172.0	0.8634745	445.1206431244096
173.0	0.8696308	445.11940819100386
174.0	0.87578692	445.11955191369583
177.0	0.88371193	445.1197491321285
178.0	0.88990158	445.1204914069802
182.0	0.89863915	445.1197189409302
183.0	0.90484108	445.1204459356979
184.0	0.91096407	445.1206543079828
185.0	0.91712042	445.1204708146799
189.0	0.92583088	445.1198118348203
190.0	0.93205368	445.1202584909376
191.0	0.93816413	445.11943320931243
192.0	0.94434333	445.1204107687629
193.0	0.95046201	445.1205335913951
195.0	0.9570142	445.11982239402306
196.0	0.96322045	445.12021736216076
199.0	0.97113088	445.1198495976058
200.0	0.97734538	445.12010484556873
201.0	0.98344338	445.12064375111396
202.0	0.98960383	445.1204940043791
204.0	0.99602457	445.1198887089377
205.0	1.0022434	445.1201081233154
206.0	1.0083642	445.120507415818
208.0	1.0149267	445.11987661611937
209.0	1.0211538	445.1202374693756
214.0	1.0320101	445.1198948284632
215.0	1.0382183	445.1202428029421
218.0	1.0461454	445.1198772091319
219.0	1.0523496	445.1201536774984
220.0	1.0584414	445.1206333667767
221.0	1.0645914	445.12042546930263
222.0	1.0707226	445.1205902619892
225.0	1.07796	445.11988725240616
226.0	1.0842309	445.1200984195001
227.0	1.0903477	445.12047509186567
229.0	1.0967477	445.11978552705034
230.0	1.1029497	445.12003962968083
232.0	1.1093977	445.11974183948433
233.0	1.1155997	445.12020806880554
234.0	1.1217018	445.11940059755653
235.0	1.1278664	445.1204459743296
236.0	1.1340019	445.12046508617397
237.0	1.1401309	445.1204370316591
238.0	1.1462664	445.1205598566829
239.0	1.1523831	445.120553588541
240.0	1.1585497	445.1203011664653
241.0	1.164656	445.1206041264095
244.0	1.1725789	445.11985209149054
245.0	1.1788373	445.1199379894974
246.0	1.1849185	445.1194908389802
247.0	1.1910685	445.12039640356494
248.0	1.1972102	445.12028118599704
249.0	1.203331	445.1205217345392
250.0	1.2094602	445.1204681092187
251.0	1.2156039	445.1203434125287
254.0	1.2235226	445.11993122565275
255.0	1.2298018	445.1197625394223
256.0	1.2358435	445.1195656558008
259.0	1.2437477	445.11991794782
260.0	1.2499789	445.1199395515875
261.0	1.256056	445.120514003124
262.0	1.2622414	445.1203582257358
263.0	1.2683872	445.12053459561986
264.0	1.2745039	445.12044189388416
265.0	1.280631	445.1204847889454
266.0	1.2867602	445.1205034005172
267.0	1.2928894	445.12050033341933
268.0	1.299029	445.12044435855165
269.0	1.3051561	445.12043588730967
271.0	1.3115562	445.11981686678496
272.0	1.3178082	445.1199729156978
273.0	1.3238811	445.11949203467805
274.0	1.3300354	445.1203597340944
275.0	1.3361687	445.12043450479183
277.0	1.3425561	445.11987927529594
278.0	1.3487645	445.12019708978744
279.0	1.3548583	445.1194926700046
280.0	1.3609999	445.12052601648315
281.0	1.367152	445.1204239548433
282.0	1.3732666	445.12051544830615
283.0	1.3794042	445.12060572589627
284.0	1.3855333	445.1205372248921
286.0	1.3919104	445.11992126738807
287.0	1.3981228	445.1201452234378
288.0	1.4042333	445.1205510297351
289.0	1.4103709	445.12044750102416
291.0	1.4167604	445.12004486786464
292.0	1.423	445.1201373068973
293.0	1.4290876	445.1194878654197
294.0	1.4352791	445.1202524113993
295.0	1.4413833	445.12061484443586
296.0	1.4475396	445.1203925630989
298.0	1.4539271	445.119908828975
299.0	1.460225	445.1197774590177
300.0	1.4662584	445.11956009380236
302.0	1.4726437	445.11981372946576
303.0	1.4788563	445.1201266149481
304.0	1.4849502	445.1194743969899
306.0	1.4913314	445.11993005915525
307.0	1.497548	445.1200463745668
311.0	1.5069814	445.1199585641266
312.0	1.5132021	445.1201096706833
313.0	1.5193022	445.1206295548536
314.0	1.5254793	445.12051055263566
315.0	1.5316646	445.12041938860784
318.0	1.53955	445.11982499447424
319.0	1.5458043	445.11993227553876
320.0	1.5518606	445.1194744531116
321.0	1.558023	445.1206081025962
322.0	1.5641522	445.1203731422516
323.0	1.5702752	445.12062364403886
325.0	1.576671	445.1199056749184
326.0	1.5828959	445.12017318870886
327.0	1.5889919	445.11944554730417
329.0	1.5953792	445.1198246875286
330.0	1.6016335	445.1199058964129
331.0	1.6077064	445.11949525677153
332.0	1.613869	445.12039448915203
333.0	1.6199876	445.1205508678262
334.0	1.6261356	445.12044886428424
336.0	1.6325689	445.11987884574245
337.0	1.6388002	445.1200873834462
338.0	1.644919	445.1205220558458
339.0	1.6510627	445.1204686393959
341.0	1.6574627	445.11984845071373
342.0	1.6637127	445.1199701570173
345.0	1.6716566	445.1198447573732
346.0	1.6779316	445.12003426738374
349.0	1.6851649	445.1199923423305
350.0	1.6914252	445.12010934159605
351.0	1.6974856	445.1194772713751
353.0	1.7040649	445.1198911014339
354.0	1.7103502	445.12017697841486
355.0	1.7164877	445.1205014841653
357.0	1.7228689	445.11994595790634
358.0	1.7290898	445.12022333155244
360.0	1.7356565	445.11994327910224
361.0	1.7419835	445.1199861214475
362.0	1.7480377	445.11953404263625
363.0	1.754269	445.1203366181308
364.0	1.7603586	445.11941569990427
365.0	1.7665002	445.1206311593132
366.0	1.7727231	445.1203818968623
367.0	1.7788336	445.12049675157596
369.0	1.7852357	445.1198715459576
370.0	1.7915065	445.1200702563321
371.0	1.7975711	445.1194387683348
372.0	1.8037086	445.1204775141459
373.0	1.8098836	445.1205179028234
374.0	1.8160128	445.12053559355945
375.0	1.8221546	445.1204758750264
376.0	1.8283003	445.1204416381123
377.0	1.8344463	445.1205217902616
381.0	1.843165	445.119854883234
382.0	1.8494649	445.1200801611195
383.0	1.8555296	445.11953885488464
384.0	1.8617296	445.1203326322549
385.0	1.8678212	445.1194005161972
386.0	1.8740046	445.1204091309748
387.0	1.8801025	445.12064708629015
388.0	1.886292	445.12023652717147
389.0	1.8923983	445.1205613008709
392.0	1.8996295	445.119940755229
393.0	1.9058338	445.12035371364937
397.0	1.9145463	445.1198659712732
398.0	1.92079	445.12012556451356
399.0	1.9268942	445.1194281923607
400.0	1.933063	445.12049449753243
401.0	1.9392338	445.12051189707444
402.0	1.9453817	445.1205922446939
403.0	1.9515296	445.1205187246095
404.0	1.9576817	445.1204667478788
406.0	1.9643088	445.1197450820172
407.0	1.970538	445.12034075851784
409.0	1.9769754	445.11988486396734
410.0	1.9832359	445.12034034353144
411.0	1.9893651	445.1194705964266
412.0	1.9955609	445.1205469619492
415.0	2.0028068	445.1198158102975
416.0	2.0091151	445.12023056599077
417.0	2.0152026	445.12064564485246
418.0	2.021363	445.12060062990344
420.0	2.0279693	445.11978216376116
421.0	2.0342234	445.12013536693524
422.0	2.0403006	445.1194437380019
424.0	2.0467339	445.1198952282371
425.0	2.0530047	445.1201608506128
426.0	2.0590985	445.12056811801943
427.0	2.0652755	445.1205325327366
428.0	2.0714339	445.12057423807727
429.0	2.0775881	445.1205862944246
430.0	2.0837318	445.1205112894612
431.0	2.0899047	445.1204116996857
435.0	2.0986464	445.1197560086088
436.0	2.104888	445.12027066186175
438.0	2.1113152	445.119866192194
439.0	2.1175922	445.12014846191454
441.0	2.124286	445.1199015549526
442.0	2.1305402	445.1201770027037
446.0	2.1399944	445.11990701109966
447.0	2.1462819	445.12008148325947
448.0	2.1523673	445.1194316056496
449.0	2.1585381	445.12056491002835
450.0	2.1646923	445.12050579581796
451.0	2.1708444	445.12047209309327
452.0	2.1771048	445.1206041976091
454.0	2.1837402	445.11985050282357
455.0	2.1900257	445.1201096267856
456.0	2.1961131	445.1194790568378
457.0	2.2022757	445.1206094218188
458.0	2.2085257	445.12042392988224
459.0	2.2146361	445.1206000746708
460.0	2.2207861	445.12054807577834
462.0	2.2271882	445.11986427885245
463.0	2.2334507	445.12022713880873
464.0	2.2395528	445.11944052201653
465.0	2.2457257	445.1204980612957
469.0	2.2544882	445.11984275043767
470.0	2.2607715	445.1202589715696
471.0	2.2668362	445.119450456068
472.0	2.2730424	445.120385621327
473.0	2.2791633	445.1206243229929
474.0	2.285332	445.12055782227714
475.0	2.2914986	445.12051096349995
476.0	2.2976445	445.12052695134787
477.0	2.3038258	445.1205407373083
478.0	2.3099695	445.12048832383675
481.0	2.3172257	445.11990372504994
482.0	2.323482	445.12028431362614
483.0	2.3295758	445.12064076287703
484.0	2.3357466	445.12050840698237
485.0	2.3419175	445.1205111415036
488.0	2.349907	445.119882475996
489.0	2.3561799	445.1203717964326
490.0	2.3622654	445.11943910404295
491.0	2.3684466	445.12055179055494
492.0	2.3745987	445.1205492194154
493.0	2.380757	445.1205962337362
494.0	2.3869362	445.1205037069754
495.0	2.3930675	445.12065395470796
498.0	2.4003468	445.11983535407074
499.0	2.4066196	445.1203759827302
500.0	2.4127405	445.1206568322693
501.0	2.4189239	445.12055496224224
502.0	2.4250758	445.12065035497056
504.0	2.4315426	445.11983218733786
505.0	2.4378176	445.12023436633615
506.0	2.4439259	445.1206454651589
507.0	2.4500968	445.1206099177368
508.0	2.4562677	445.1204785634007
509.0	2.4624009	445.12061314873495
510.0	2.4685697	445.1205640734884
511.0	2.4747093	445.1206475420197
512.0	2.480878	445.1205550748994
513.0	2.487028	445.11940800733794
514.0	2.4931844	445.120549396895
517.0	2.5011281	445.11988752138916
518.0	2.5074009	445.1203268806038
519.0	2.5135385	445.1194152749629
520.0	2.5196782	445.1205530163323
522.0	2.5261281	445.11988682727576
523.0	2.5323906	445.1203814073388
524.0	2.5384864	445.1195014387808
525.0	2.5446801	445.12053350525855
526.0	2.5508239	445.12059655784645
527.0	2.5569844	445.11949626348525
528.0	2.5631636	445.1205849107887
529.0	2.5693093	445.12065163838986
530.0	2.5754657	445.12064155725255
531.0	2.5816511	445.12057769327635
532.0	2.5877989	445.120581843257
536.0	2.5973032	445.1198488056685
537.0	2.6035489	445.12042973101404
538.0	2.6096844	445.1194226362189
539.0	2.6158345	445.1206485013531
540.0	2.6220137	445.1205506040135
541.0	2.6281907	445.12064975772137
542.0	2.6343615	445.1194387777691
545.0	2.6423303	445.11982656600946
546.0	2.6485823	445.12039594195306
549.0	2.6558762	445.11985003042923
550.0	2.6621448	445.1203731111126
552.0	2.6688198	445.11982711846565
553.0	2.6750844	445.1204458719703
555.0	2.6815699	445.11975656322187
556.0	2.6878219	445.1203727547995
557.0	2.6939469	445.11942743977977
559.0	2.7005595	445.1197783716023
560.0	2.706872	445.1203929424129
561.0	2.7129782	445.1194652836192
562.0	2.7191678	445.1205717283443
563.0	2.7253157	445.1194218830341
565.0	2.7319262	445.1198776775317
566.0	2.7382596	445.1203183001966
569.0	2.7462325	445.11978359707047
570.0	2.7525117	445.12032495605035
571.0	2.7586074	445.12065036766637
572.0	2.7648096	445.12055744287795
573.0	2.7709763	445.11940184587996
574.0	2.7771366	445.1206413313257
575.0	2.7832887	445.120633987886
576.0	2.7894847	445.1205320032661
577.0	2.7956262	445.11951709925506
580.0	2.8029076	445.1197920370417
581.0	2.8091595	445.1204709182196
582.0	2.8152867	445.1194045498681
583.0	2.8214846	445.1205419358379
584.0	2.82762	445.1194011458278
585.0	2.8338325	445.1205809918348
586.0	2.8400139	445.12057334218105
587.0	2.8461639	445.1194021476046
588.0	2.8523055	445.1195136972596
589.0	2.8584784	445.120544642454
590.0	2.8646326	445.11940334285475
593.0	2.8726826	445.11981144757095
594.0	2.8790888	445.1202230750004
595.0	2.885193	445.11955943638634
596.0	2.8913742	445.11952061025164
597.0	2.8974701	445.1194968347997
598.0	2.9036722	445.1205013465967
599.0	2.9097889	445.1195364898443
600.0	2.9159972	445.12050226110415
601.0	2.9221347	445.11943255764226
602.0	2.9283389	445.12063389448474
604.0	2.9349805	445.1198478739457
605.0	2.9412639	445.12052678434947
607.0	2.9477722	445.1197288323195
608.0	2.9542035	445.12042358454227
609.0	2.9602931	445.1194806931357
611.0	2.9669202	445.1203938829607
612.0	2.9731952	445.1205735671041
614.0	2.9796763	445.1197368270404
615.0	2.9860389	445.12012318382966
621.0	2.9977576	445.1198900279397
622.0	3.003966	445.12036091500136
627.0	3.0141889	445.11990691823166
628.0	3.0204118	445.12025492650173
633.0	3.0305993	445.12010984527205
634.0	3.0368639	445.1200402792341
635.0	3.0429222	445.11960253001956
639.0	3.0522994	445.1202006107637
640.0	3.0585368	445.1200694146929
643.0	3.0664495	445.1200297780572
644.0	3.0727245	445.12003535719356
647.0	3.0806578	445.11990729805854
648.0	3.0869431	445.1200060853855
652.0	3.0956849	445.1199042893611
653.0	3.1019849	445.12023714651303
654.0	3.1080306	445.11950437271776
655.0	3.1142453	445.12039831687065
656.0	3.1203683	445.12060835500455
660.0	3.1298224	445.1197279969935
661.0	3.1361162	445.1202547094438
662.0	3.1422494	445.1205666373039
663.0	3.1484432	445.1206236663948
664.0	3.1546225	445.12061341696347
665.0	3.1608142	445.11942072242937
666.0	3.1669786	445.1194003496354
667.0	3.17316	445.1206029736301
668.0	3.1793621	445.11942301042086
670.0	3.1860683	445.11972216263945
671.0	3.1924705	445.12025302700823
672.0	3.198489	445.1194891006252
673.0	3.2047162	445.1205475629742
674.0	3.2109204	445.11940092574963
676.0	3.2176433	445.119772763045
677.0	3.2239559	445.1204303261743
678.0	3.2300559	445.1195146840227
679.0	3.236262	445.1206186187662
682.0	3.2435766	445.11970759174767
683.0	3.2498434	445.1205314124095
684.0	3.2560122	445.11944784754144
685.0	3.2622496	445.1205379492542
686.0	3.2684204	445.1194191739657
689.0	3.2764642	445.1197639586699
690.0	3.2828434	445.12054630833455
691.0	3.289012	445.11942142349034
692.0	3.2952413	445.12062506094003
693.0	3.3014226	445.11944868025466
694.0	3.3076891	445.11943121303517
695.0	3.3138517	445.1194272409288
696.0	3.3200704	445.12059495356743
698.0	3.3266725	445.119734385151
699.0	3.3329476	445.1194416711088
700.0	3.3391373	445.11953592298937
701.0	3.3453725	445.11940305237385
702.0	3.351583	445.1195088383403
703.0	3.3577809	445.1205823402777
704.0	3.3639475	445.11951837153237
707.0	3.3720747	445.1196492164787
708.0	3.3784268	445.12047640334663
710.0	3.3849601	445.1197123777159
711.0	3.3912622	445.12054354144533
713.0	3.397829	445.1197553141157
714.0	3.4044247	445.12049941666714
715.0	3.4105081	445.1194741623098
716.0	3.4168165	445.1194543296744
717.0	3.4231268	445.1194095121355
720.0	3.431231	445.1197390987777
721.0	3.4374852	445.1194171018193
722.0	3.4436582	445.11950972562
723.0	3.4498456	445.1194580834292
724.0	3.4560644	445.1194735729288
727.0	3.4641374	445.1197731128462
728.0	3.4704185	445.1206543341735
729.0	3.4766144	445.11949110468066
730.0	3.4828561	445.1206011915551
731.0	3.4889747	445.1194646769414
732.0	3.4952206	445.1206563671458
734.0	3.5019602	445.1197790689896
735.0	3.5082164	445.12064111285247
736.0	3.5143624	445.11957804223647
739.0	3.5224978	445.1196901825915
740.0	3.5287832	445.120587593535
741.0	3.5349373	445.1195565130742
742.0	3.5411874	445.11947092649103
743.0	3.5474082	445.1194799483277
744.0	3.5536102	445.1194284189655
745.0	3.5598145	445.119407345078
746.0	3.5659895	445.1195343207233
747.0	3.5722123	445.1194678844212
748.0	3.5784187	445.11948345115843
749.0	3.5846103	445.1194602026424
751.0	3.591352	445.1196994785758
752.0	3.5976228	445.1194434352515
753.0	3.6038165	445.1194853040733
754.0	3.610002	445.11948494083504
757.0	3.6173728	445.11978919068747
758.0	3.6237499	445.12049074500726
760.0	3.6303229	445.1197738689849
761.0	3.6366499	445.1205870553925
762.0	3.6428229	445.11952937104365
763.0	3.6490353	445.11945551822043
764.0	3.6552374	445.1194497903679
765.0	3.6614437	445.1194626386206
767.0	3.6688166	445.1196722504905
768.0	3.6751541	445.12054086922996
769.0	3.681327	445.1195018032218
770.0	3.6876083	445.1206064039202
771.0	3.6937625	445.1195284667392
772.0	3.7000479	445.11941627733034
773.0	3.7062375	445.11940546965263
774.0	3.7124458	445.11944109788766
776.0	3.7192229	445.11972739712985
777.0	3.7254938	445.11941807970476
778.0	3.7316688	445.11944821877614
779.0	3.7379333	445.12063397204565
780.0	3.7440521	445.1195718611968
781.0	3.7503687	445.1206052601262
782.0	3.7565167	445.11954164586604
783.0	3.7627626	445.1195064888632
784.0	3.7689375	445.1194530467118
785.0	3.7751354	445.1194099101249
786.0	3.781373	445.11947877082105
787.0	3.7875833	445.1194386362926
788.0	3.7937667	445.11949204247196
789.0	3.7999876	445.11948074631744
790.0	3.8061959	445.11945081713856
791.0	3.812423	445.11946566306585
792.0	3.8185897	445.119533409187
793.0	3.8248959	445.1194152390237
794.0	3.8310105	445.11953787798933
795.0	3.8372793	445.11946125725166
796.0	3.843473	445.1194854206871
798.0	3.8500918	445.11972536388373
799.0	3.8564585	445.12064842398036
800.0	3.8625168	445.11964968191705
802.0	3.8693001	445.11978540287737
803.0	3.8759397	445.12052224281575
804.0	3.8818314	445.1195926221054
805.0	3.8880231	445.11949587649326
807.0	3.8947647	445.11970868101395
808.0	3.9010544	445.1194243860038
810.0	3.9076877	445.11969168890784
811.0	3.9139398	445.1194864609596
812.0	3.9202169	445.11944279654824
815.0	3.9276419	445.1196643683572
816.0	3.9340252	445.12059994334146
817.0	3.9402085	445.1195068942624
818.0	3.9464628	445.119418166774
820.0	3.9531398	445.1196283774643
821.0	3.9594273	445.11948545147334
823.0	3.9662627	445.1197401918291
824.0	3.9725648	445.11949879764956
825.0	3.9788169	445.11950638974906
827.0	3.985644	445.11968482296663
828.0	3.9920148	445.1206442291092
829.0	3.9982065	445.1195680275191
830.0	4.004419	445.1194824263977
831.0	4.0107107	445.1195109814953
832.0	4.0170002	445.11953125127803
833.0	4.023217	445.12063428604375
834.0	4.0294044	445.1206590340585
836.0	4.0360044	445.11976018290994
837.0	4.0424565	445.1205946917693
838.0	4.048419	445.11966634965745
839.0	4.0546794	445.1206491167813
840.0	4.060842	445.1195379893228
841.0	4.0671066	445.1206594985196
842.0	4.0733961	445.11946732369125
844.0	4.0800296	445.1197574784308
845.0	4.0863878	445.1194484204535
846.0	4.0925003	445.11952284211503
847.0	4.0987378	445.11950316903716
850.0	4.1069192	445.1197012153918
851.0	4.1132128	445.11950554281333
852.0	4.1193713	445.11955028863235
853.0	4.1256462	445.1194454681635
854.0	4.1318545	445.11957961564383
855.0	4.1381296	445.120651763554
856.0	4.1443629	445.11947513945444
857.0	4.1506129	445.1194528442443
858.0	4.1567734	445.11952251377556
859.0	4.1630442	445.119538238686
860.0	4.1692712	445.1195757337298
861.0	4.1754983	445.1196210679863
862.0	4.1817234	445.119519688464
863.0	4.1879192	445.11946588948814
864.0	4.1941505	445.11956876397176
865.0	4.2005129	445.12061267545005
866.0	4.206715	445.11949184983473
867.0	4.2128692	445.1195753693259
868.0	4.21914	445.1195416091865
869.0	4.2253317	445.11951108294284
870.0	4.2315171	445.11960459622384
871.0	4.2377692	445.1194126912789
872.0	4.2439692	445.1194849352368
873.0	4.2502776	445.11940338245404
874.0	4.2564588	445.119448208976
876.0	4.2632547	445.119737397021
877.0	4.2696255	445.11940459897903
878.0	4.2756609	445.1197516269601
879.0	4.2821234	445.12042951339777
882.0	4.2902943	445.1197691980542
883.0	4.2967047	445.1205520434245
884.0	4.3028505	445.11957767910934
885.0	4.3091193	445.12065271691125
886.0	4.3152963	445.1195408611866
889.0	4.3227714	445.1196438457195
890.0	4.3290881	445.1194433897164
891.0	4.335311	445.11950653694373
894.0	4.3435214	445.11958492540134
895.0	4.3497964	445.11943242942954
896.0	4.3560297	445.1195756740877
897.0	4.3622485	445.11950109017295
898.0	4.3685756	445.11947504786565
899.0	4.3748464	445.1194967803112
900.0	4.3810777	445.1194784716505
901.0	4.3873215	445.1195589110927
902.0	4.3935923	445.11953623057514
904.0	4.4003694	445.1196522690229
905.0	4.4066214	445.11947101819476
906.0	4.4128798	445.1195062470715
907.0	4.4191506	445.119493497962
908.0	4.425361	445.1194802979336
909.0	4.4315173	445.1195708394155
910.0	4.4378173	445.1195605574271
911.0	4.4440527	445.11946933936406
912.0	4.4501653	445.1195654125983
913.0	4.456507	445.11941057565525
916.0	4.4640403	445.11968226878724
917.0	4.4703444	445.1195252767413
918.0	4.4765299	445.1195968511381
919.0	4.4827882	445.1195670566634
920.0	4.4890278	445.11945398025284
921.0	4.4952382	445.11946782977606
922.0	4.5014778	445.11950648633524
923.0	4.5077548	445.11952079026935
924.0	4.5140424	445.1194989319928
925.0	4.5202424	445.1195615669292
926.0	4.5264819	445.11955862872566
927.0	4.5327216	445.11954525335443
928.0	4.5389716	445.11952125311456
929.0	4.5451695	445.1195446712412
930.0	4.5514695	445.12064388102254
931.0	4.5576883	445.1194624535931
932.0	4.5639195	445.11949960378666
933.0	4.5701758	445.12065393936984
934.0	4.5764008	445.11959660533137
935.0	4.5826195	445.11954414951845
936.0	4.5889716	445.11955910274435
937.0	4.5951341	445.11951549089963
939.0	4.6019841	445.1197377896706
940.0	4.60833	445.1194612309934
941.0	4.6145758	445.1194819566243
942.0	4.620805	445.1194890724884
944.0	4.6276737	445.11974509286404
945.0	4.6339779	445.11951439810167
946.0	4.6401717	445.11962692872197
947.0	4.646505	445.1205810030236
948.0	4.6526842	445.119535652927
949.0	4.6589487	445.1194942669484
952.0	4.6671988	445.11969926231285
953.0	4.6735258	445.1194616056245
954.0	4.6797551	445.1195310500627
955.0	4.6860529	445.1194214860309
956.0	4.6922196	445.11959959280466
957.0	4.6985404	445.1195635953481
958.0	4.70478	445.11947455620185
959.0	4.7109759	445.1195134757148
960.0	4.7172425	445.1194848781508
961.0	4.7235405	445.1196021693298
962.0	4.7296884	445.1194916674521
963.0	4.7358218	445.1196273782231
964.0	4.7421177	445.1194943003734
965.0	4.7482968	445.1195349834966
966.0	4.754599	445.11948399196797
968.0	4.7613196	445.11965765462026
969.0	4.7676072	445.11951272045303
970.0	4.7738719	445.1195505279014
971.0	4.780128	445.1195107348539
972.0	4.7863948	445.11948796373844
973.0	4.7926365	445.1195555364486
974.0	4.7988572	445.1195368383638
976.0	4.8055427	445.11972147158946
977.0	4.8120864	445.1205234452249
978.0	4.8180781	445.11960013549765
979.0	4.8244053	445.11949843011126
980.0	4.8306385	445.11951636448947
981.0	4.8368844	445.11947995548866
982.0	4.8431595	445.11954930201455
983.0	4.8494344	445.1195448850484
984.0	4.8556636	445.11952467973254
985.0	4.861974	445.11944872014715
986.0	4.8681593	445.119566425055
987.0	4.8743906	445.11951191500305
989.0	4.8810552	445.1197279919372
990.0	4.887449	445.1194317281727
991.0	4.8936095	445.1196404122788
993.0	4.9003594	445.11966442227094
994.0	4.9067199	445.11947382001716
995.0	4.9130052	445.1194739894251
996.0	4.9192365	445.11953327299716
997.0	4.9254574	445.11958502334767
998.0	4.9317887	445.11950242304226
1000.0	4.938572	445.1196025868221
1001.0	4.9449052	445.1195416764003
1002.0	4.951222	445.11952572564417
1003.0	4.95742	445.11949966057784
1004.0	4.9636469	445.11953369117714
1006.0	4.9704011	445.1196218660819
1007.0	4.9767323	445.11950708219325
1008.0	4.9829657	445.11958381221507
1009.0	4.9892261	445.11951253246457
1010.0	4.9954949	445.11962911546186
1012.0	5.0024324	445.1197193625515
1013.0	5.0088407	445.11949228557916
1014.0	5.0150803	445.11954104849883
1015.0	5.021297	445.1194285521046
1016.0	5.0275637	445.11944667864884
1018.0	5.034372	445.11963582037384
1019.0	5.040697	445.11950484697064
1020.0	5.046947	445.1195363170059
1022.0	5.0539409	445.11968739187125
1023.0	5.0602824	445.1195676185325
1024.0	5.0665721	445.1195823627697
1025.0	5.0727867	445.1194332587079
1026.0	5.07907	445.1196000159569
1027.0	5.0854284	445.11943531907673
1028.0	5.0916555	445.1195661297103
1029.0	5.0978721	445.1195313513589
1030.0	5.1043264	445.1206180116455
1031.0	5.1104929	445.11953481144013
1032.0	5.1168387	445.11940946779725
1033.0	5.1230221	445.1194927413201
1034.0	5.1293137	445.119441994887
1035.0	5.1355783	445.1195489534406
1036.0	5.141895	445.1194829442614
1037.0	5.1480679	445.1194985104402
1039.0	5.1550096	445.11971180240386
1040.0	5.1613554	445.1206420054548
1043.0	5.1696846	445.1196509213819
1044.0	5.1760075	445.11948158073426
1045.0	5.1823409	445.11940374740885
1046.0	5.1884388	445.1195679000152
1047.0	5.1947473	445.11940374835456
1048.0	5.2009867	445.1194941588974
1049.0	5.2072681	445.11941997401993
1050.0	5.213589	445.1194928184499
1051.0	5.2197973	445.11959743039137
1052.0	5.2261243	445.11947693777
1053.0	5.2323035	445.11950767960775
1057.0	5.241368	445.1196401067659
1058.0	5.247691	445.1194867644787
1059.0	5.2539744	445.1195777027333
1060.0	5.2603014	445.1194723672763
1061.0	5.266514	445.1195493476878
1062.0	5.2728307	445.11952596910476
1063.0	5.2791806	445.11940986572955
1065.0	5.2860203	445.11961215287914
1066.0	5.2923097	445.11944150834694
1067.0	5.298514	445.1195222022426
1071.0	5.3082348	445.119571871227
1072.0	5.3146661	445.1206036555979
1073.0	5.3208224	445.11967454219655
1074.0	5.3272015	445.120646779098
1075.0	5.3333787	445.1196230140725
1076.0	5.3396702	445.1194789901558
1077.0	5.3458619	445.1195036008766
1078.0	5.3521162	445.1195307459481
1079.0	5.3584891	445.11941907360733
1081.0	5.3652578	445.1196208105027
1082.0	5.3715079	445.1196220530957
1084.0	5.37856	445.11956725229186
1085.0	5.384762	445.1195632662605
1086.0	5.3913266	445.1205635203322
1087.0	5.3973704	445.11973050018076
1088.0	5.4036973	445.11944617495885
1089.0	5.4098662	445.1195948586004
1090.0	5.4162349	445.1194287446146
1091.0	5.422412	445.119601931346
1092.0	5.4288162	445.1194467514012
1093.0	5.4350225	445.1195182150686
1095.0	5.4420266	445.11967973787694
1096.0	5.4484287	445.120602224391
1097.0	5.4546911	445.1195485489745
1098.0	5.4609808	445.12064516963903
1100.0	5.4677786	445.1197003776313
1101.0	5.4741517	445.11949190658265
1103.0	5.481183	445.1196767002694
1104.0	5.4874996	445.1194763628959
1106.0	5.4943349	445.11960635723483
1107.0	5.5007037	445.11941915789606
1108.0	5.5068996	445.11958899595214
1109.0	5.5133058	445.11943817067646
1110.0	5.5194975	445.1195686151896
1111.0	5.5258121	445.1196070860812
1112.0	5.531962	445.1195569584923
1113.0	5.5383517	445.12065791552186
1114.0	5.5445581	445.1196299148599
1115.0	5.5508683	445.11963400870593
1116.0	5.5571601	445.1195243604458
1117.0	5.5635101	445.1194065362425
1118.0	5.5696621	445.1195382761683
1119.0	5.5759476	445.11948124214126
1121.0	5.5827475	445.11963092487974
1122.0	5.5891601	445.11952382323483
1124.0	5.59606	445.11961895015236
1125.0	5.6023497	445.1194932412022
1126.0	5.6086143	445.11960597733963
1127.0	5.6149934	445.1194647162462
1129.0	5.6219288	445.1196385255241
1130.0	5.6282538	445.11953550000214
1131.0	5.6344997	445.1195586155713
1133.0	5.6414267	445.1196901761488
1134.0	5.647856	445.1194675243337
1135.0	5.6540581	445.11962050239913
1136.0	5.6603372	445.1195226149344
1137.0	5.6666289	445.1195092258858
1139.0	5.6735101	445.11961715751926
1140.0	5.6797581	445.1195230200092
1141.0	5.686158	445.1206523647594
1142.0	5.6924768	445.119467935769
1143.0	5.6987205	445.11962225705656
1144.0	5.7050872	445.1195529090604
1145.0	5.7112976	445.11961002550237
1146.0	5.7175497	445.1196077823421
1147.0	5.7238435	445.1195380975512
1148.0	5.7301143	445.1195368707452
1149.0	5.7363685	445.11947771253784
1150.0	5.7426435	445.11961931482864
1151.0	5.7489997	445.1194785602963
1152.0	5.7553122	445.1195594539939
1153.0	5.7616539	445.1195181870645
1154.0	5.7678791	445.1195375565181
1155.0	5.7741791	445.11943671700396
1156.0	5.7803852	445.1195153615003
1159.0	5.7880206	445.11966863856236
1160.0	5.7944645	445.11950845027553
1161.0	5.8007187	445.1195358505302
1162.0	5.8070644	445.119429301114
1163.0	5.813329	445.1194934424899
1166.0	5.8217541	445.11954495977966
1167.0	5.8280935	445.11949124928503
1169.0	5.8351791	445.1195779767522
1170.0	5.8415269	445.11943960571995
1173.0	5.8499749	445.11970998566335
1174.0	5.8562478	445.1194633209785
1175.0	5.8625581	445.11959250198754
1176.0	5.8688103	445.11958421700723
1177.0	5.8751915	445.1194272534625
1178.0	5.8813957	445.1195258618812
1179.0	5.8878333	445.12064655926497
1180.0	5.8940646	445.1195314881255
1181.0	5.9003083	445.1196179405481
1182.0	5.9067063	445.11954555908983
1183.0	5.9130479	445.119537895969
1184.0	5.9192728	445.1196731353781
1185.0	5.9255875	445.11954580828126
1186.0	5.9318416	445.11955585867287
1187.0	5.9381875	445.11944002282604
1190.0	5.9465729	445.1195457680357
1191.0	5.9529688	445.11941579955715
1193.0	5.9600771	445.11963285442624
1194.0	5.9663521	445.11948164646674
1195.0	5.9727312	445.11942733291653
1198.0	5.9812001	445.11955552125073
1199.0	5.9877645	445.11941241732944
1200.0	5.9938792	445.11955141011424
1201.0	6.0001542	445.1195255442152
1202.0	6.0065125	445.11950769516204
1203.0	6.0127396	445.119550142706
1204.0	6.0189751	445.11953175596267
1205.0	6.0252896	445.1195778176183
1206.0	6.0315146	445.11949672230503
1207.0	6.0380647	445.1194952503089
1208.0	6.0442937	445.1195543879509
1209.0	6.0506377	445.1194790337957
1210.0	6.0569626	445.1194371083939
1212.0	6.0640189	445.11950012837747
1213.0	6.0702794	445.1194545608621
1216.0	6.078825	445.11958745530757
1217.0	6.0852042	445.11953935137177
1218.0	6.0915	445.1194533971131
1220.0	6.0987231	445.1194868993046
1221.0	6.1050064	445.1195108636154
1222.0	6.1113293	445.1195492401074
1223.0	6.117694	445.11956877541655
1224.0	6.1238417	445.11956769755545
1225.0	6.1301773	445.1195388280124
1226.0	6.1366023	445.11947595839774
1227.0	6.1429793	445.1195085721044
1228.0	6.1492877	445.1195320491333
1230.0	6.1563376	445.1195260916441
1231.0	6.1626084	445.11950038314336
1233.0	6.1695772	445.11954426353714
1234.0	6.1758815	445.1195361003375
1235.0	6.1822878	445.11948559303113
1236.0	6.1885815	445.11951643347174
1237.0	6.1949795	445.11955199671434
1238.0	6.2012691	445.1195307968556
1239.0	6.2075898	445.1194628386602
1240.0	6.213794	445.11956063165803
1242.0	6.2209419	445.1195805728714
1243.0	6.2272899	445.1195242446718
1244.0	6.233644	445.11951361877163
1245.0	6.2398211	445.1196121474368
1246.0	6.246167	445.11957074036314
1248.0	6.2533566	445.1194961023594
1249.0	6.2596941	445.11947787865324
1253.0	6.2689149	445.1195845291921
1254.0	6.2752587	445.1194447401694
1255.0	6.2816065	445.11948903631907
1256.0	6.287944	445.11945615006414
1258.0	6.2949212	445.1195945253203
1259.0	6.3012587	445.1194715463787
1260.0	6.3077004	445.11951512127797
1261.0	6.3137732	445.1196714413295
1263.0	6.3206504	445.11956701798255
1264.0	6.3270149	445.11947484155115
1265.0	6.3333565	445.1194912563624
1266.0	6.33959	445.11961059015846
1269.0	6.3481024	445.1196782281106
1270.0	6.3544692	445.1195159322552
1271.0	6.3607171	445.1195101832296
1272.0	6.366992	445.11955291690975
1273.0	6.3733817	445.119520708791
1274.0	6.3797524	445.11952809580293
1275.0	6.3862503	445.11950912695755
1276.0	6.3925295	445.1194587854861
1277.0	6.3987253	445.1195848996918
1278.0	6.4049421	445.1195197864756
1279.0	6.4112859	445.1195477898796
1280.0	6.4177087	445.1206401621838
1281.0	6.4239943	445.119474546266
1282.0	6.4302631	445.119579423653
1283.0	6.4366421	445.1195545200181
1286.0	6.4443567	445.11959834888023
1287.0	6.4507693	445.1195259599843
1288.0	6.4571255	445.1194320737527
1289.0	6.4634545	445.11948386738237
1290.0	6.4696963	445.1195858403465
1291.0	6.476115	445.1194916986526
1292.0	6.4824151	445.1195635514816
1293.0	6.4886922	445.11951173001336
1294.0	6.4950671	445.11954981327085
1295.0	6.501388	445.119528121915
1297.0	6.5084463	445.11955139052026
1298.0	6.5149069	445.1195009585173
1299.0	6.5211798	445.11954321460894
1300.0	6.527463	445.11954861579034
1301.0	6.5338131	445.11953113242237
1302.0	6.5402046	445.119528346301
1303.0	6.5465297	445.1195091528851
1304.0	6.5528214	445.119494048316
1306.0	6.559886	445.11950476477335
1307.0	6.5662798	445.1195018916938
1309.0	6.5735131	445.1194852458651
1310.0	6.5799298	445.119572371121
1311.0	6.5862505	445.1194248451216
1312.0	6.5925402	445.1194644443605
1313.0	6.5988964	445.11946172868346
1314.0	6.6053007	445.1194993093032
1315.0	6.6116298	445.11952344984513
1318.0	6.6202277	445.11957437097675
1319.0	6.6264838	445.11955577966256
1321.0	6.6336047	445.11957982570266
1322.0	6.6399068	445.11949495104875
1323.0	6.6462547	445.11954236688933
1326.0	6.6549506	445.11955426679714
1327.0	6.6612382	445.11958551098957
1329.0	6.6684652	445.11961734675623
1330.0	6.6748486	445.1195360272329
1332.0	6.6820964	445.1195335248141
1333.0	6.6884091	445.11955679587203
1335.0	6.695784	445.1195536587182
1336.0	6.7019632	445.11957043580054
1338.0	6.7090256	445.1195397392721
1339.0	6.7153194	445.1195996710944
1340.0	6.7215402	445.1195501965898
1341.0	6.7278757	445.11940441997996
1342.0	6.7343466	445.11946880801094
1343.0	6.7407403	445.11952342770485
1344.0	6.7470904	445.1195068664871
1345.0	6.7534507	445.11952309780656
1346.0	6.7596695	445.11955508044065
1347.0	6.7660445	445.11958158795454
1348.0	6.7723861	445.1195160659709
1349.0	6.7787195	445.1195194944378
1350.0	6.7851694	445.11944667188146
1352.0	6.7926465	445.119514922803
1353.0	6.7989049	445.1194579041907
1354.0	6.804707	445.119549380216
1355.0	6.8104675	445.11949621468597
1358.0	6.8190758	445.1194866526365
1359.0	6.8254486	445.11949047630475
1361.0	6.8325591	445.11956441146333
1362.0	6.8390132	445.11953140699404
1363.0	6.8454007	445.11945885388616
1364.0	6.8516238	445.11958450103856
1366.0	6.8589258	445.1195295859933
1367.0	6.8652341	445.1194684914407
1368.0	6.8710883	445.1194952315611
1369.0	6.8768987	445.11949519946074
1370.0	6.8826654	445.1195588648579
1371.0	6.8884259	445.1194557399144
1372.0	6.8941779	445.1195921815518
1373.0	6.8999801	445.11958614459036
1375.0	6.9072342	445.1194374957049
1376.0	6.9134654	445.11957905426885
1377.0	6.9198216	445.11955083606273
1378.0	6.9262195	445.1195412515466
1379.0	6.9324966	445.11946632960394
1380.0	6.938905	445.1195419256935
1381.0	6.9452487	445.119533207783
1382.0	6.9515279	445.1195218784803
1383.0	6.9578425	445.1195297314247
1384.0	6.9643654	445.1195282036704
1386.0	6.9715177	445.1195453173015
1387.0	6.9778759	445.1195263988992
1388.0	6.9842259	445.1194919227747
1389.0	6.9905884	445.1195649890748
1390.0	6.9970738	445.1194743894406
1391.0	7.0034676	445.11952539729526
1393.0	7.0109738	445.11949777644855
1394.0	7.0172842	445.11942113950573
1396.0	7.0244426	445.1195301191113
1397.0	7.0307613	445.1194748630352
1398.0	7.0372051	445.11948678900313
1401.0	7.0459072	445.11944644603847
1402.0	7.0522343	445.1195136434343
1403.0	7.0585155	445.1195687057303
1404.0	7.0648989	445.11948314232575
1405.0	7.0714156	445.11956475971164
1406.0	7.0776739	445.1195154648166
1407.0	7.0840593	445.1195701065459
1408.0	7.0904906	445.119457216514
1409.0	7.0968426	445.11941345027986
1410.0	7.1030281	445.11956048609426
1411.0	7.1093323	445.11948098730386
1413.0	7.1164968	445.1195067590101
1414.0	7.1228469	445.1195742142529
1416.0	7.1301406	445.1194886789589
1417.0	7.1365094	445.11952983447685
1419.0	7.1439489	445.11954634308745
1420.0	7.1502199	445.11949807285134
1421.0	7.1564969	445.11945680075837
1422.0	7.1629406	445.1195108706974
1423.0	7.1693073	445.1194730678941
1424.0	7.1755532	445.11953480124856
1426.0	7.1827219	445.11950034791147
1427.0	7.189047	445.1195297857257
1428.0	7.1955094	445.11950121458244
1429.0	7.2017991	445.1194799318327
1430.0	7.2082199	445.119492718956
1432.0	7.215372	445.1195900707406
1433.0	7.2216679	445.11957785814633
1434.0	7.2282095	445.1195023989717
1436.0	7.2355615	445.11945208191827
1437.0	7.241797	445.11956052637044
1438.0	7.2482658	445.1194901042239
1440.0	7.2554886	445.1194345023935
1441.0	7.2619678	445.11944179057497
1442.0	7.2682928	445.1194886370735
1443.0	7.2745282	445.119551039061
1444.0	7.2808928	445.1194957474122
1445.0	7.2872657	445.1194324861099
1446.0	7.2937553	445.11943731372384
1447.0	7.3001095	445.1194804956541
1448.0	7.3062595	445.119522714364
1449.0	7.3125012	445.1196157221088
1450.0	7.3191303	445.11951534959064
1451.0	7.3254054	445.1195145850115
1452.0	7.3315637	445.119482296662
1453.0	7.3378846	445.11955375942864
1455.0	7.3448492	445.1197149730638
1456.0	7.3514158	445.1195614478803
1458.0	7.3587366	445.1194526836696
1460.0	7.3659492	445.1196040818691
1461.0	7.3725179	445.11942863368535
1462.0	7.37882	445.1195310249822
1465.0	7.3875596	445.1195002637011
1466.0	7.3939179	445.11947066642
1467.0	7.40027	445.1194761111021
1468.0	7.4066262	445.11947941290174
1469.0	7.4129118	445.11955925256206
1470.0	7.4192513	445.1195647818089
1471.0	7.4256638	445.1195746387704
1472.0	7.432095	445.1195903795442
1473.0	7.4384909	445.119510041212
1474.0	7.4446971	445.1195071163429
1475.0	7.451143	445.1195522045708
1476.0	7.4574201	445.1194617548399
1478.0	7.4645846	445.1194705413945
1479.0	7.4710034	445.1196107162447
1480.0	7.4774367	445.11946447137274
1481.0	7.483793	445.1194817955788
1482.0	7.490193	445.1194784298512
1483.0	7.496318	445.1195361173365
1484.0	7.502716	445.1194713999289
1485.0	7.5091222	445.1194764523621
1486.0	7.5154555	445.1195190041822
1487.0	7.5216993	445.11954425032206
1488.0	7.528268	445.11948045798437
1489.0	7.5344805	445.1195760013651
1490.0	7.5409951	445.1195215137195
1491.0	7.5473534	445.1195506955859
1492.0	7.5535056	445.11960037763794
1493.0	7.5598369	445.11954044781453
1494.0	7.5663035	445.11952288592533
1495.0	7.5725889	445.1195878263035
1496.0	7.5790118	445.1194373936299
1497.0	7.5852827	445.11953244892266
1500.0	7.5933306	445.1195830769444
1501.0	7.5997056	445.1195246348686
1502.0	7.6060869	445.11950453458866
1503.0	7.6124827	445.11950449864526
1504.0	7.6188369	445.1194635658928
1505.0	7.6250058	445.1195889248815
1506.0	7.6313244	445.11964418459013
1507.0	7.6378806	445.11948875348594
1508.0	7.6441556	445.1195077468426
1509.0	7.6503016	445.1195176240301
1510.0	7.6567161	445.1196725776689
1511.0	7.6632556	445.11959956245
1512.0	7.6696119	445.12065840123114
1513.0	7.6759681	445.11956311753715
1514.0	7.682135	445.1195936901126
1515.0	7.6884828	445.11951901792753
1518.0	7.6964703	445.11950330982376
1519.0	7.702912	445.11963073862637
1520.0	7.7093245	445.11959937462353
1521.0	7.7156829	445.11951839835416
1523.0	7.723012	445.1195172583829
1524.0	7.7292328	445.119547945618
1525.0	7.7351683	445.11951263308816
1527.0	7.7426745	445.11957307610663
1528.0	7.7490058	445.1195439658871
1529.0	7.7549683	445.1194775606352
1530.0	7.7609413	445.11957215019214
1531.0	7.7668808	445.1195382037641
1532.0	7.7728517	445.11954974656095
1533.0	7.7787121	445.11954069863833
1534.0	7.7847268	445.1195944350195
1537.0	7.7936058	445.11960184830673
1538.0	7.7999579	445.119544905161
1540.0	7.8073121	445.11947136763223
1541.0	7.813708	445.11953552837855
1542.0	7.8197101	445.1194889332603
1543.0	7.8255766	445.119636709809
1544.0	7.8315997	445.11954088415564
1545.0	7.8376247	445.11957713226974
1546.0	7.8435955	445.1195226178554
1547.0	7.8495141	445.1195503641527
1548.0	7.8555038	445.1194511050623
1549.0	7.8614934	445.11950645648585
1550.0	7.8674122	445.11949993863584
1551.0	7.8734329	445.11955073278375
1552.0	7.879458	445.1195561226907
1553.0	7.8854809	445.11955545690887
1554.0	7.8914206	445.11952605685605
1555.0	7.8973893	445.1195521839018
1556.0	7.9033892	445.11950395465936
1557.0	7.9093705	445.1195226548367
1558.0	7.9153935	445.11948935038276
1559.0	7.9213455	445.1196267691416
1560.0	7.9272893	445.1196474308856
1561.0	7.9332935	445.1195748773021
1562.0	7.9393164	445.1195857003877
1563.0	7.9453165	445.1194362998637
1564.0	7.9512101	445.1195111202075
1566.0	7.9585684	445.1196040162499
1567.0	7.9649226	445.1195209646756
1568.0	7.9708206	445.11956956366964
1569.0	7.9768478	445.1195351566036
1570.0	7.9828684	445.1195834146718
1571.0	7.9888664	445.11959462806806
1572.0	7.9948894	445.11952406188516
1573.0	8.0008749	445.1195025333902
1574.0	8.0068331	445.11949688653766
1575.0	8.0128581	445.11965287765065
1576.0	8.0188791	445.1196526906304
1577.0	8.0248978	445.11956324583224
1578.0	8.0309185	445.11954202340644
1579.0	8.0366769	445.1196168102816
1580.0	8.0426998	445.11957990084505
1581.0	8.0487103	445.11952482894884
1582.0	8.0545333	445.11953054656396
1583.0	8.0604123	445.11958641966834
1586.0	8.069204	445.11953749637166
1587.0	8.0754998	445.1195246935411
1588.0	8.0819061	445.1195588365447
1591.0	8.0906331	445.1195532553436
1592.0	8.0969312	445.11955491118124
1593.0	8.1034978	445.1196708771027
1595.0	8.1108811	445.11968121420125
1596.0	8.1172353	445.1195577820854
1598.0	8.1246248	445.1197904918718
1599.0	8.1309791	445.11961358552935
1600.0	8.1369562	445.1195828739948
1601.0	8.1429832	445.1196243100136
1603.0	8.150679	445.1195764873436
1604.0	8.1570375	445.119622616643
1605.0	8.1630666	445.1195659380803
1606.0	8.1690896	445.119606455515
1607.0	8.1751165	445.11947786408354
1608.0	8.1811375	445.1195965688167
1609.0	8.1871542	445.1195770990039
1610.0	8.1930646	445.1195609733251
1611.0	8.1990062	445.11951601263377
1612.0	8.2050021	445.1195168718041
1613.0	8.2110146	445.1195998519764
1614.0	8.2170354	445.1194612551126
1615.0	8.2229645	445.1195059388333
1616.0	8.2289875	445.1195444816621
1617.0	8.2350105	445.1196550606286
1618.0	8.2410313	445.11946774187345
1619.0	8.246977	445.1195897249372
1620.0	8.253	445.11962190851654
1621.0	8.2590208	445.1195928221919
1622.0	8.2650418	445.11977323141696
1623.0	8.2710646	445.11967537168476
1624.0	8.2770855	445.1195448063141
1625.0	8.2831063	445.119666938748
1626.0	8.2891272	445.11961509709545
1627.0	8.2951521	445.119516195415
1628.0	8.3011729	445.1195754347041
1630.0	8.3085437	445.11965609966524
1631.0	8.3149022	445.1196076654712
1632.0	8.3209293	445.1195675022196
1633.0	8.3269542	445.1195640308204
1634.0	8.3329772	445.1196556406873
1635.0	8.3390064	445.1195655862691
1636.0	8.3450294	445.1195224365155
1637.0	8.35105	445.119670409654
1638.0	8.3570731	445.1195236476324
1639.0	8.363096	445.11951777107913
1640.0	8.3691231	445.1197070344241
1641.0	8.375146	445.11950987787554
1642.0	8.3811669	445.1196580648599
1643.0	8.3871898	445.1195623167627
1644.0	8.3932106	445.1196396673564
1645.0	8.3992313	445.1194895393489
1646.0	8.4052543	445.11958069291643
1648.0	8.4126167	445.1195797015634
1649.0	8.418969	445.1195372165021
1650.0	8.4248773	445.119580939006
1651.0	8.4307668	445.11955465281494
1653.0	8.4380856	445.1196273267266
1654.0	8.4444814	445.11961130791303
1656.0	8.4518481	445.11959182541864
1657.0	8.4582085	445.11962001470584
1658.0	8.4642315	445.11954771316556
1659.0	8.4702607	445.1195948785687
1660.0	8.4762814	445.11959069326764
1661.0	8.4823023	445.11959929922256
1663.0	8.4896627	445.1195922876092
1664.0	8.496021	445.119634303932
1665.0	8.5020482	445.11970991542745
1666.0	8.5080689	445.1196379185606
1667.0	8.5140919	445.11952482635195
1668.0	8.5201148	445.1196218714716
1669.0	8.5261357	445.1195981474988
1671.0	8.533521	445.1196758215431
1672.0	8.5398691	445.11960449473617
1673.0	8.5458941	445.11961360338296
1674.0	8.5519169	445.1196527766401
1675.0	8.5579483	445.1196953496998
1676.0	8.5639733	445.1196545938874
1677.0	8.569967	445.11961837713477
1678.0	8.5759941	445.11960679154686
1679.0	8.5820149	445.11958761853515
1680.0	8.5880357	445.1195061749827
1681.0	8.5940607	445.1196510972819
1682.0	8.6000859	445.1195269236835
1683.0	8.6061129	445.11959813333175
1685.0	8.613469	445.119490715605
1686.0	8.6197421	445.11965185044846
1687.0	8.6257045	445.1194960511735
1690.0	8.634544	445.1196772942197
1691.0	8.6408504	445.1195966621955
1692.0	8.6468858	445.11967193277064
1693.0	8.652915	445.11969660021396
1694.0	8.6589441	445.11959374507154
1695.0	8.6649692	445.1195728502179
1696.0	8.6709983	445.11948661788347
1697.0	8.6770234	445.1195348949737
1699.0	8.6843753	445.1196093756742
1700.0	8.6907297	445.11963265332145
1701.0	8.6967337	445.11963220149534
1702.0	8.7027567	445.1196857608084
1703.0	8.7087796	445.11980560889305
1704.0	8.7148005	445.1196745777928
1705.0	8.7208213	445.1196860729683
1706.0	8.726842	445.11964542050356
1707.0	8.7328629	445.1196631548175
1708.0	8.7388964	445.1197076344626
1709.0	8.7449193	445.1196806342558
1710.0	8.7509441	445.1196321127703
1711.0	8.7569671	445.1195274434702
1712.0	8.762988	445.11959538337544
1713.0	8.7690089	445.1197159276986
1714.0	8.7750296	445.1197229089849
1715.0	8.7810505	445.119653862832
1717.0	8.7884213	445.11962814085996
1718.0	8.7947756	445.1196434098176
1719.0	8.8008027	445.1196655957188
1721.0	8.8083275	445.1195709856647
1722.0	8.8146777	445.1196339771673
1723.0	8.8206984	445.1197142444054
1724.0	8.8267214	445.11973780758933
1726.0	8.8340796	445.1196034828155
1727.0	8.8404402	445.1196100438881
1728.0	8.8464673	445.11967337965086
1729.0	8.8524963	445.11954327408364
1730.0	8.8585172	445.11972081767686
1731.0	8.8645381	445.11957171491787
1733.0	8.8720776	445.11966611981
1734.0	8.878434	445.11967109189914
1735.0	8.8844609	445.1196609620209
1736.0	8.8904861	445.119539838623
1737.0	8.8965111	445.1196843281425
1738.0	8.902534	445.1196474414792
1739.0	8.908561	445.11958528391284
1740.0	8.9145882	445.11960925863355
1741.0	8.9206131	445.1196548973537
1742.0	8.9265715	445.1195927713851
1743.0	8.9326006	445.11958612921325
1745.0	8.9399693	445.1195854556918
1746.0	8.9463236	445.1196719926223
1747.0	8.9523528	445.119665503566
1748.0	8.9583737	445.11965723912465
1749.0	8.9643964	445.11963184201613
1750.0	8.9704194	445.11958088135617
1751.0	8.9764403	445.11959856385494
1752.0	8.9824632	445.1196644584451
1753.0	8.9884861	445.11963959433336
1754.0	8.994507	445.1196359787873
1755.0	9.0005278	445.1196797273007
1756.0	9.0065487	445.1197118027474
1757.0	9.0125694	445.1195386702091
1758.0	9.0185736	445.11962002837265
1760.0	9.0259403	445.11963860624735
1761.0	9.0323029	445.11958451138577
1762.0	9.0383321	445.1195314984195
1763.0	9.0443528	445.1197224425098
1764.0	9.0503736	445.11962758342594
1766.0	9.0577465	445.11957208267324
1767.0	9.0641029	445.1195630070328
1768.0	9.0701342	445.1196444189778
1769.0	9.0761571	445.11956707745776
1770.0	9.0821841	445.11954607115916
1771.0	9.0882071	445.11962963501344
1772.0	9.09423	445.11965769652375
1773.0	9.100259	445.1195832150471
1774.0	9.106282	445.11962282582925
1776.0	9.1136507	445.11971819545545
1777.0	9.1200029	445.11965535926333
1778.0	9.1260279	445.11964902210525
1779.0	9.1320528	445.1196828056672
1780.0	9.1380737	445.1196930235096
1781.0	9.1440947	445.1196140962474
1783.0	9.1514862	445.1195304617335
1784.0	9.1578572	445.11971907153514
1785.0	9.1638779	445.1197291391848
1786.0	9.1698987	445.11965334753376
1788.0	9.177257	445.11965786468994
1789.0	9.1836092	445.1197183972938
1791.0	9.1909612	445.11960914572853
1792.0	9.1973156	445.11955828366894
1793.0	9.2033425	445.11967322696717
1794.0	9.2092489	445.11955894735905
1796.0	9.216605	445.1195762718841
1797.0	9.2229426	445.1194302736919
1798.0	9.2288321	445.1195615164843
1799.0	9.2348572	445.1195643675195
1800.0	9.2408801	445.1196310589539
1801.0	9.2469052	445.11964485651134
1802.0	9.2529385	445.11964571988597
1803.0	9.2589656	445.1196196183801
1805.0	9.26633	445.11959260728383
1806.0	9.272676	445.1196568703163
1807.0	9.2786968	445.1196071129299
1808.0	9.2847176	445.1197216196
1809.0	9.2907405	445.1196469974549
1810.0	9.2967677	445.1196811916624
1811.0	9.3027926	445.1198087273699
1813.0	9.3101738	445.11975211541403
1814.0	9.316526	445.1197068385556
1815.0	9.3225468	445.1196917392811
1816.0	9.3285678	445.1197338281235
1817.0	9.3345886	445.1197111151162
1818.0	9.3406093	445.1196033062669
1819.0	9.3466323	445.1196111443738
1820.0	9.3526532	445.119702199785
1821.0	9.3586823	445.1196626181957
1822.0	9.3647135	445.11968456258114
1823.0	9.3707386	445.11969845801343
1824.0	9.3767637	445.11959782795867
1825.0	9.3827906	445.11974075038074
1826.0	9.3888156	445.1196502222025
1827.0	9.3948407	445.1198156542074
1828.0	9.4008678	445.11970584299354
1829.0	9.4068886	445.1196836048634
1830.0	9.4129094	445.1197036185544
1831.0	9.4189303	445.11970174830066
1832.0	9.4249553	445.1196292566756
1833.0	9.4309823	445.1196583415278
1834.0	9.4370094	445.1196914189319
1835.0	9.4430324	445.1196718681329
1836.0	9.4490532	445.1196526094112
1837.0	9.4550739	445.11973850128214
1838.0	9.4610949	445.1196817911214
1839.0	9.4671158	445.11958435598757
1840.0	9.4731386	445.1196202862467
1841.0	9.4791594	445.11971008078683
1842.0	9.4851887	445.1197226766422
1843.0	9.4912158	445.11970073175337
1844.0	9.4972387	445.11981075858586
1845.0	9.5032637	445.11952004592797
1847.0	9.5106221	445.1197041776895
1849.0	9.5183053	445.1196778778897
1850.0	9.5246574	445.11964321815987
1851.0	9.5306824	445.11964909729545
1852.0	9.5367096	445.1197740388908
1853.0	9.5427324	445.1196934721687
1854.0	9.5487554	445.11978351847995
1857.0	9.557622	445.1197191141305
1858.0	9.5639741	445.1197412538336
1859.0	9.5699991	445.1195776991609
1860.0	9.5760242	445.11968186930216
1861.0	9.5820555	445.1195380491204
1862.0	9.5880784	445.1196003584975
1863.0	9.5941012	445.1196400352662
1864.0	9.6001263	445.11973869611774
1865.0	9.6061534	445.1197305680197
1866.0	9.6121762	445.11976057672047
1867.0	9.6181992	445.11967471694595
1868.0	9.6242222	445.11959884677043
1869.0	9.6302326	445.1196311005785
1871.0	9.6375991	445.11958168284184
1872.0	9.6439535	445.1197574208539
1873.0	9.6499763	445.11962405929444
1874.0	9.6560034	445.11956493500054
1875.0	9.6620264	445.1196271738199
1876.0	9.6680493	445.11973760830926
1877.0	9.67407	445.11967826647674
1878.0	9.6800909	445.1196853909436
1879.0	9.6861117	445.11966295860304
1880.0	9.6921325	445.11967093195375
1881.0	9.6981534	445.1197039392459
1882.0	9.7041743	445.11962302902083
1883.0	9.7101972	445.11973967944414
1884.0	9.7162181	445.11972192298714
1885.0	9.7222388	445.11961835249963
1886.0	9.7282598	445.11959699213025
1887.0	9.7342806	445.1196958592949
1888.0	9.7403013	445.11963736879375
1889.0	9.7463222	445.1196787366339
1890.0	9.7523452	445.11968610518176
1891.0	9.7583682	445.1197501432707
1892.0	9.7643909	445.119615476825
1893.0	9.7704118	445.11968492680353
1894.0	9.7764369	445.11971381304073
1895.0	9.7824598	445.1197270359477
1896.0	9.7884806	445.1197423151951
1897.0	9.7945035	445.11981037292344
1898.0	9.8005244	445.1197648917104
1899.0	9.8065453	445.119729830692
1900.0	9.8125681	445.11967766030597
1901.0	9.818589	445.11973704869223
1902.0	9.8246098	445.1195907966938
1903.0	9.8306347	445.11975408125323
1904.0	9.8366577	445.1198841104277
1905.0	9.8426806	445.11996592963396
1907.0	9.8500327	445.1197942504109
1908.0	9.856391	445.11990873518124
1909.0	9.862416	445.11991847612654
1910.0	9.868439	445.1198231615597
1911.0	9.8744598	445.11975207813197
1912.0	9.8804807	445.11964157388144
1914.0	9.8878494	445.119692433917
1915.0	9.8941974	445.1197598119748
1916.0	9.9002223	445.11975918814727
1917.0	9.9062495	445.1198044369378
1918.0	9.9122765	445.1198799222568
1921.0	9.9211411	445.11979081161525
1922.0	9.9275016	445.1197070112512
1923.0	9.9335287	445.11973031658965
1924.0	9.9395517	445.11971544676845
1925.0	9.9455788	445.1196896664125
1926.0	9.9516015	445.1197419457866
1927.0	9.9576287	445.1197784223676
1928.0	9.9636517	445.1197967043203
1929.0	9.9696891	445.1197339374307
1930.0	9.9757203	445.1197404100638
1931.0	9.9817434	445.1197538227237
1932.0	9.9877704	445.1197460255776
1933.0	9.9937932	445.1197605164724
1934.0	9.9998183	445.11980225943057
1935.0	10.005843	445.1197760326467
1936.0	10.01187	445.11978449480773
1937.0	10.0179	445.1197781271431
1938.0	10.023929	445.11986042160964
1939.0	10.029952	445.11978486460697
1940.0	10.035977	445.1197501481596
1941.0	10.042	445.11963912607825
1942.0	10.048027	445.11967490152165
1943.0	10.054052	445.1197690671416
1944.0	10.060077	445.1196570557932
1945.0	10.066104	445.11967823835806
1946.0	10.072127	445.11984258075444
1947.0	10.07815	445.11972473172256
1948.0	10.084177	445.11979366593084
1949.0	10.090202	445.11985250336113
1950.0	10.096227	445.11975331434184
1951.0	10.102254	445.11973501327475
1952.0	10.108277	445.11975149442105
1953.0	10.114304	445.1197611994219
1954.0	10.120327	445.1198091968924
1955.0	10.126352	445.11978675559743
1956.0	10.132381	445.1198362421234
1957.0	10.138406	445.1198916247155
1958.0	10.144429	445.1198355394488
1959.0	10.150452	445.1198110137343
1960.0	10.156475	445.11981665817996
1961.0	10.162495	445.119783583646
1962.0	10.168516	445.11967920241733
1963.0	10.174539	445.1196684934175
1964.0	10.18056	445.119818462742
1966.0	10.187937	445.1197636947552
1967.0	10.194294	445.11973301692205
1969.0	10.201633	445.11976248128116
1970.0	10.207985	445.1198510357673
1971.0	10.214008	445.1197848367582
1972.0	10.220035	445.1197506125997
1974.0	10.227543	445.11978768953924
1975.0	10.233891	445.1197668942105
1977.0	10.241237	445.1198438984126
1978.0	10.247589	445.11981216365683
1979.0	10.253617	445.11968809841005
1980.0	10.259642	445.1196255012112
1981.0	10.265664	445.1196679069707
1983.0	10.273012	445.1197637809972
1984.0	10.279371	445.1199091848609
1985.0	10.285398	445.11978743424993
1987.0	10.292737	445.11972317010213
1988.0	10.299096	445.1198190114673
1989.0	10.305121	445.11985429291013
1990.0	10.311143	445.11984103903137
1991.0	10.317166	445.11979428816204
1992.0	10.323187	445.1197645891032
1993.0	10.329208	445.1197603798981
1994.0	10.335233	445.1197947226716
1995.0	10.341256	445.11975009415096
1996.0	10.347279	445.11969702248
1998.0	10.354652	445.1197130185108
1999.0	10.361002	445.11981316568773
2000.0	10.367025	445.11970649196246
2001.0	10.373054	445.11968943766266
2002.0	10.379077	445.1197489304976
2003.0	10.3851	445.1199222456751
2004.0	10.391123	445.1198984782215
2005.0	10.397144	445.12003583337986
2006.0	10.403164	445.11982808508066
2007.0	10.409185	445.1196024073745
2008.0	10.415206	445.1197596924463
2009.0	10.421227	445.1196329425181
2010.0	10.427204	445.1196044722322
2011.0	10.433225	445.11966649927007
2013.0	10.440733	445.1196664181918
2014.0	10.447083	445.11977589347873
2015.0	10.453117	445.1197359929993
2016.0	10.459142	445.11977305634207
2017.0	10.465167	445.1200464396215
2018.0	10.471194	445.1197191522405
2019.0	10.477217	445.11972011340015
2020.0	10.483242	445.1197374829735
2021.0	10.489269	445.1197841932919
2022.0	10.495296	445.1197659896919
2023.0	10.501321	445.1198527644144
2024.0	10.507346	445.1198780903124
2025.0	10.513369	445.1198039240883
2026.0	10.519396	445.11968043230985
2027.0	10.525421	445.11965623578243
2028.0	10.531446	445.1198410056557
2029.0	10.537471	445.1198415039875
2031.0	10.544833	445.1198166081718
2032.0	10.551185	445.1197640649268
2033.0	10.557208	445.1198676750019
2034.0	10.563231	445.1198412579591
2035.0	10.569256	445.11978205509325
2036.0	10.575279	445.1197791417152
2038.0	10.582648	445.11972047977866
2039.0	10.588956	445.11959999414967
2040.0	10.594983	445.1196753327329
2041.0	10.601006	445.11978841699624
2042.0	10.607031	445.11970546247244
2043.0	10.613058	445.1197967369633
2044.0	10.619092	445.1196937077448
2045.0	10.625113	445.11971548826386
2046.0	10.631138	445.1197765156971
2049.0	10.639356	445.1197435798314
2050.0	10.645704	445.11977923730046
2051.0	10.651727	445.1198200822968
2053.0	10.659235	445.11971566257284
2054.0	10.665588	445.119641123495
2055.0	10.671617	445.12014408305316
2057.0	10.678979	445.1202847880873
2058.0	10.685338	445.1200869986657
2059.0	10.691361	445.11970669269573
2060.0	10.697388	445.11971991855097
2061.0	10.703415	445.1197383934708
2062.0	10.709438	445.11964191973215
2063.0	10.715459	445.11964955046966
2064.0	10.721482	445.11962826815875
2065.0	10.727502	445.1196701720877
2066.0	10.733523	445.1196787744493
2067.0	10.739544	445.11977815443976
2068.0	10.745565	445.11974880884736
2069.0	10.751586	445.1196924320107
2070.0	10.757609	445.11981704134894
2072.0	10.764971	445.1198028971953
2073.0	10.771325	445.1197576905988
2074.0	10.777346	445.1197850484867
2075.0	10.783375	445.11968480227665
2076.0	10.789396	445.1196707909441
2077.0	10.795417	445.11981731257754
2078.0	10.80144	445.11978169082545
2079.0	10.807461	445.1198411184899
2080.0	10.813482	445.11982763458593
2081.0	10.819505	445.1197112388087
2082.0	10.825525	445.119831326733
2083.0	10.831546	445.1196645189226
2084.0	10.837567	445.1197517206
2085.0	10.843588	445.11981829576166
2086.0	10.849611	445.1197853147907
2087.0	10.855632	445.1197623807751
2088.0	10.861652	445.1197193867845
2089.0	10.867675	445.11989245088546
2090.0	10.873696	445.120076869937
2091.0	10.879717	445.11985969407806
2092.0	10.885738	445.11973257836587
2093.0	10.891761	445.1197503038932
2095.0	10.899294	445.11992455856796
2096.0	10.905648	445.1199537404737
2098.0	10.912992	445.11983200812045
2099.0	10.919344	445.1197915177612
2100.0	10.925367	445.11971481133304
2101.0	10.931388	445.11976022951757
2102.0	10.937409	445.11974774765105
2104.0	10.944757	445.1197387378682
2105.0	10.951125	445.11977596561
2106.0	10.957157	445.1197331615937
2107.0	10.963182	445.11967931415273
2108.0	10.969205	445.1196036702372
2109.0	10.975138	445.11971755600143
2111.0	10.982511	445.11982736959186
2112.0	10.988859	445.11973087972024
2114.0	10.996238	445.1198194429218
2115.0	11.002596	445.1198138871039
2116.0	11.008617	445.119723782326
2117.0	11.01464	445.1197711387366
2118.0	11.020661	445.11983443904336
2119.0	11.026684	445.1197453096859
2120.0	11.032705	445.11968977190105
2121.0	11.038726	445.1197736455567
2122.0	11.044746	445.1199709092816
2123.0	11.050767	445.119811562362
2124.0	11.056788	445.11972981236147
2125.0	11.062811	445.1196971201172
2126.0	11.068832	445.11967731977217
2127.0	11.074859	445.11963607844797
2128.0	11.08088	445.1197851200871
2129.0	11.0869	445.11978832321097
2130.0	11.092921	445.119768916948
2131.0	11.098942	445.1197285661179
2132.0	11.104963	445.1198210981189
2133.0	11.110984	445.1198878256349
2134.0	11.117005	445.11977208642065
2135.0	11.12303	445.11974870318863
2136.0	11.129051	445.1198011873355
2137.0	11.135071	445.1197911217477
2138.0	11.141092	445.1198632345654
2139.0	11.147113	445.1197626201547
2140.0	11.153134	445.1198436398643
2141.0	11.159159	445.11983376790016
2142.0	11.165186	445.1196954432658
2143.0	11.171209	445.1198711316181
2144.0	11.17723	445.11986438402977
2145.0	11.183253	445.11992401643164
2146.0	11.189274	445.1198129853168
2147.0	11.195294	445.1198373828306
2148.0	11.201317	445.1198644414137
2149.0	11.207338	445.1198095292003
2150.0	11.213359	445.1198612489881
2151.0	11.219382	445.1197969589984
2152.0	11.225403	445.11988551308315
2153.0	11.231424	445.11990230776036
2154.0	11.237444	445.11986430585983
2155.0	11.243465	445.1198103017125
2156.0	11.249488	445.1197032162439
2157.0	11.255509	445.11980076328433
2158.0	11.26153	445.11979154439126
2159.0	11.267553	445.11980470576214
2160.0	11.273576	445.1198385376139
2162.0	11.280934	445.1197614588316
2163.0	11.287294	445.1197141785857
2164.0	11.293317	445.11966288728445
2165.0	11.299345	445.1200358296722
2167.0	11.306671	445.11990611853685
2168.0	11.313024	445.11976555862617
2169.0	11.319044	445.11981802058506
2170.0	11.325067	445.11966741189747
2172.0	11.332428	445.1197281793203
2173.0	11.338778	445.11978353662255
2174.0	11.344801	445.11997723377357
2176.0	11.352299	445.11974676512614
2177.0	11.358653	445.11977225674065
2178.0	11.36468	445.1197540333946
2180.0	11.372003	445.1198823718845
2181.0	11.378353	445.11988394362004
2182.0	11.384376	445.1200817845748
2183.0	11.390403	445.12011605635973
2184.0	11.39643	445.1198024432743
2185.0	11.402453	445.11990544811124
2186.0	11.408476	445.1198091896526
2187.0	11.414501	445.11985357276996
2188.0	11.420528	445.1197261412125
2189.0	11.426557	445.11973954021914
2190.0	11.432584	445.1198870602397
2191.0	11.438613	445.1200694200808
2192.0	11.444634	445.1198062849192
2193.0	11.450655	445.1198329496243
2194.0	11.456678	445.1198410457832
2195.0	11.462705	445.11980191560656
2196.0	11.468728	445.11981586871275
2197.0	11.474749	445.1197232435308
2198.0	11.48077	445.1197038282955
2199.0	11.486791	445.11972594756446
2200.0	11.492811	445.1197870436824
2201.0	11.498832	445.11973576781907
2202.0	11.504855	445.1198110229298
2203.0	11.510876	445.11981057723955
2204.0	11.516899	445.1197353785557
2205.0	11.52292	445.1197353257421
2206.0	11.528941	445.11970470616865
2207.0	11.534961	445.1198929839661
2208.0	11.540982	445.11975770429694
2209.0	11.547005	445.1199606288952
2210.0	11.553028	445.1198111689684
2211.0	11.559049	445.119719562702
2212.0	11.565072	445.1196855525457
2213.0	11.571093	445.1197268885606
2214.0	11.577114	445.11973898895883
2215.0	11.583134	445.1198331266991
2216.0	11.589155	445.1198639184759
2217.0	11.595184	445.11980687298586
2218.0	11.601207	445.1198104177311
2219.0	11.607234	445.1198597202031
2220.0	11.613257	445.1198185424524
2222.0	11.620609	445.1198451593906
2223.0	11.626961	445.1198056430328
2224.0	11.632989	445.1198041410335
2225.0	11.639009	445.1198332733248
2226.0	11.645032	445.1198415297334
2227.0	11.651053	445.11971501732216
2228.0	11.657076	445.11974767591784
2229.0	11.663097	445.1198242304378
2230.0	11.66912	445.11980846441924
2231.0	11.675141	445.11979093041185
2232.0	11.681161	445.11981197504275
2233.0	11.687189	445.11996056873704
2234.0	11.693211	445.11979449224793
2235.0	11.699237	445.11968565365737
2236.0	11.705261	445.11970733182136
2237.0	11.711284	445.11998197588565
2238.0	11.717305	445.1199790112443
2239.0	11.723326	445.11987520008256
2240.0	11.729347	445.1197232518665
2242.0	11.736843	445.11971032169333
2243.0	11.743205	445.11969261981784
2244.0	11.749228	445.119849630282
2246.0	11.756562	445.1200610300564
2247.0	11.76292	445.11981256823117
2248.0	11.768947	445.1198232345041
2249.0	11.77497	445.1197254613197
2250.0	11.780995	445.11979911194095
2251.0	11.787022	445.11970201878734
2252.0	11.793049	445.11978861044696
2254.0	11.800555	445.1200383629609
2255.0	11.806903	445.11976445116613
2256.0	11.81293	445.11977705213764
2257.0	11.818957	445.1197397972805
2258.0	11.824987	445.1198434084999
2259.0	11.831009	445.1197572839923
2260.0	11.837032	445.11989732786094
2261.0	11.843058	445.1199174552467
2262.0	11.849078	445.11976772138433
2263.0	11.855101	445.1198792868659
2265.0	11.862445	445.11995814799724
2266.0	11.868795	445.1197400115194
2267.0	11.874816	445.1197877101379
2268.0	11.880837	445.11981542869046
2269.0	11.886858	445.11993020558083
2270.0	11.892885	445.1198064467604
2271.0	11.898912	445.11970143239733
2272.0	11.904937	445.1198758741095
2273.0	11.91096	445.11983171760164
2274.0	11.916983	445.1198899534176
2275.0	11.923008	445.11985387586265
2276.0	11.929031	445.1197062699892
2277.0	11.935053	445.1197129884326
2278.0	11.941074	445.11975723645037
2279.0	11.947095	445.1197033748096
2280.0	11.953118	445.119851997537
2281.0	11.959139	445.11980864825233
2283.0	11.966485	445.1198491531003
2284.0	11.972839	445.11974136276604
2285.0	11.978862	445.11980290095937
2286.0	11.984885	445.1197400045079
2287.0	11.990906	445.1197475920727
2288.0	11.996931	445.1198410001301
2289.0	12.002962	445.11986823355727
2290.0	12.008985	445.1198431200904
2291.0	12.015012	445.11983613474575
2292.0	12.021035	445.1199353259347
2293.0	12.027064	445.11984526098274
2294.0	12.033091	445.11970471514144
2295.0	12.03912	445.11976994001105
2296.0	12.045147	445.1200460051858
2297.0	12.05117	445.1198337339644
2298.0	12.057197	445.1197992733649
2299.0	12.063233	445.1197553446834
2300.0	12.069262	445.1199695058749
2302.0	12.076608	445.1198891377725
2303.0	12.08296	445.1198112235735
2304.0	12.088981	445.11978289494965
2305.0	12.095004	445.11979770960335
2307.0	12.10251	445.1199723443246
2308.0	12.108864	445.11980393348244
2309.0	12.114887	445.1197441730626
2310.0	12.120914	445.11984068514414
2311.0	12.126939	445.1198153961477
2312.0	12.132966	445.1198405685513
2313.0	12.138989	445.11980839648396
2314.0	12.145016	445.11980799409633
2316.0	12.152514	445.11992641732087
2317.0	12.158866	445.11977213654933
2318.0	12.164891	445.1199355018718
2319.0	12.170918	445.1197550506045
2320.0	12.176943	445.1197135289972
2321.0	12.182968	445.1197344827765
2322.0	12.188991	445.11978273757
2323.0	12.195012	445.1198349912819
2325.0	12.20252	445.12002120268176
2326.0	12.208868	445.1200302643273
2327.0	12.214895	445.1199402542062
2328.0	12.220924	445.1197457692449
2329.0	12.226945	445.119804828496
2330.0	12.232968	445.1197505469721
2331.0	12.238991	445.11977248497476
2332.0	12.245012	445.1198649687318
2333.0	12.251037	445.11982961075256
2334.0	12.25706	445.1197296894519
2335.0	12.263081	445.11975845069446
2336.0	12.26911	445.119788445528
2337.0	12.275131	445.11976837753787
2338.0	12.281154	445.11977279170634
2339.0	12.287175	445.11975023184726
2340.0	12.293195	445.1199421048916
2341.0	12.299216	445.1198222142292
2343.0	12.306531	445.11983159165294
2344.0	12.312883	445.11983451710967
2345.0	12.318906	445.11982079988474
2347.0	12.326256	445.11977236868063
2348.0	12.332614	445.11975049398256
2350.0	12.339956	445.11975255389893
2351.0	12.346318	445.1197032655162
2352.0	12.352339	445.1197851948996
2353.0	12.35836	445.1196833185892
2354.0	12.364379	445.11977779042854
2355.0	12.370402	445.1198042303172
2356.0	12.376423	445.11975128247934
2357.0	12.382445	445.11976034120187
2358.0	12.388466	445.11971842802444
2359.0	12.394489	445.1196767505738
2360.0	12.40051	445.1198085165084
2361.0	12.406531	445.1198903697653
2362.0	12.412552	445.11975684059973
2363.0	12.418573	445.11974019402504
2365.0	12.42591	445.1197889563089
2366.0	12.432262	445.11985364979904
2367.0	12.438285	445.11981475640897
2368.0	12.444314	445.1198112751269
2369.0	12.450343	445.1197242206528
2370.0	12.456366	445.1199112442086
2371.0	12.462387	445.11986343637614
2372.0	12.468408	445.11980466421574
2373.0	12.474429	445.119772569921
2374.0	12.480452	445.11972644412907
2375.0	12.486473	445.11980119925727
2376.0	12.492495	445.11982291674036
2377.0	12.498518	445.11979505740834
2378.0	12.504539	445.1198857274127
2379.0	12.51056	445.1197750325477
2380.0	12.516581	445.11980439987036
2381.0	12.522604	445.11976077360225
2382.0	12.528627	445.11963760001447
2383.0	12.53465	445.1196458314616
2385.0	12.542162	445.1198034053946
2386.0	12.548514	445.1197601142935
2387.0	12.554539	445.1198475814457
2388.0	12.560562	445.11980768299713
2389.0	12.566594	445.1197507993489
2390.0	12.572625	445.1198449972501
2391.0	12.578646	445.1197254539363
2392.0	12.584669	445.1199866422887
2393.0	12.590696	445.11990667709955
2394.0	12.596719	445.1197522338541
2395.0	12.602739	445.1197398585094
2396.0	12.60876	445.1197769619052
2397.0	12.614781	445.1197870172272
2398.0	12.620804	445.11987474242295
2399.0	12.626825	445.1198243372111
2400.0	12.632848	445.1198306480309
2401.0	12.638871	445.11991242825815
2402.0	12.644892	445.1198487040952
2403.0	12.650915	445.1197846576381
2404.0	12.65694	445.1197716041369
2405.0	12.662964	445.119760106265
2407.0	12.670473	445.11981942668234
2409.0	12.677992	445.1197692892004
2410.0	12.684346	445.11971906157254
2411.0	12.690373	445.1198680594579
2412.0	12.696402	445.1198437472918
2413.0	12.702431	445.11982192640687
2414.0	12.70846	445.1197344742951
2415.0	12.71449	445.1199131785613
2416.0	12.720515	445.1198707439666
2417.0	12.72654	445.11977769973237
2418.0	12.732562	445.11982847182395
2419.0	12.738585	445.11988396182875
[truncated: 4,735 more rows]
