# Supplementary material for: RawBeans: A Simple, Vendor-Independent, Raw-Data Quality-Control Tool
Source: J Proteome Res. 2021 Mar 4;20(4):2098–104. doi: 10.1021/acs.jproteome.0c00956 (PMC8041395; doi:10.1021/acs.jproteome.0c00956)
Supplement: Supplementary file 2 — pr0c00956_si_003.zip [file pr0c00956_si_003.zip › 100_samples_run1.0/resources/HF2_LC1_hela_021120_01-mass-deviation-matrix.tsv]

scan	retention	445.12003
1.0	0.0029463638	445.11979419492707
2.0	0.010417099	445.11966990128377
3.0	0.016763015	445.11973806142726
4.0	0.023465032	445.11969356361175
5.0	0.02982335	445.1198361708852
6.0	0.036169182	445.1198396080608
7.0	0.042521281	445.11987622127924
8.0	0.048879583	445.1198288259246
9.0	0.05523583	445.11967131071253
10.0	0.061585882	445.1196545170561
11.0	0.067937997	445.1194927859487
12.0	0.07429633	445.11996850849926
13.0	0.080660914	445.1196704339319
14.0	0.087021314	445.1197322295467
15.0	0.09338175	445.11977985348307
16.0	0.099748432	445.11977118516245
17.0	0.10610258	445.11983473239286
18.0	0.1124609	445.1204451006748
19.0	0.11881512	445.11951620849095
21.0	0.12619215	445.1205112020996
22.0	0.13255898	445.1195900349317
23.0	0.13857982	445.1197881515876
24.0	0.14460262	445.11973777068494
26.0	0.15212555	445.12037993545295
27.0	0.15829236	445.12021000140805
32.0	0.16903598	445.1202736388439
33.0	0.17573178	445.11945994618594
34.0	0.1821276	445.12004847616936
35.0	0.188486	445.1202096531685
39.0	0.19817146	445.1204801780969
40.0	0.20453191	445.12012572087764
42.0	0.21190268	445.12012951310396
43.0	0.21826533	445.12018803464025
44.0	0.22428813	445.1201781305648
45.0	0.230309	445.12013326112185
46.0	0.236332	445.1201582255371
47.0	0.24235276	445.12008933214673
48.0	0.2483799	445.12013594975656
49.0	0.25440908	445.12002309080896
50.0	0.26043816	445.1200501483858
51.0	0.26645918	445.12002849007564
52.0	0.2724819	445.11999212529616
53.0	0.2785048	445.12001170419586
54.0	0.28452785	445.1199702599153
55.0	0.29055086	445.12005418144673
56.0	0.29657168	445.12017585034107
57.0	0.30259037	445.1202246424862
58.0	0.3086112	445.12013487947104
59.0	0.31463195	445.12031559782196
60.0	0.32065076	445.1202593388038
61.0	0.32667361	445.12025045745025
62.0	0.33269451	445.12033138992444
63.0	0.33871941	445.1196097474328
64.0	0.34474255	445.1200586074962
65.0	0.35077155	445.12016887790213
66.0	0.35679467	445.1201470787286
67.0	0.36281528	445.12001707626024
68.0	0.36883612	445.1199764420732
69.0	0.37485917	445.12003766842116
70.0	0.38087997	445.11993757177385
71.0	0.3868987	445.12011370426296
72.0	0.39292378	445.1199013272905
73.0	0.3989466	445.11998805936025
74.0	0.40496963	445.1199460788887
75.0	0.4109883	445.1198930096458
76.0	0.41700917	445.1198954404722
77.0	0.42303215	445.11982621272705
78.0	0.42905285	445.1197554090274
79.0	0.43507372	445.11978034284647
80.0	0.44109472	445.11977896394296
81.0	0.44711545	445.1197507818536
82.0	0.45314058	445.1197907406937
83.0	0.45916748	445.11970111795284
84.0	0.46518621	445.11969088377924
85.0	0.47120926	445.1196261485029
86.0	0.47723008	445.1196129563395
87.0	0.48324878	445.1197392532706
88.0	0.48926963	445.1197209549633
89.0	0.49529261	445.1196884356243
90.0	0.5013217	445.11966647274073
91.0	0.5073468	445.11968602692895
92.0	0.51337591	445.1196500422301
93.0	0.51939886	445.11972476315765
94.0	0.52542188	445.11968838802784
95.0	0.53144473	445.1196811210015
96.0	0.53747187	445.1196830889575
97.0	0.54349903	445.1196215570266
98.0	0.5495259	445.11966090221387
99.0	0.55554878	445.1196997860564
100.0	0.56156971	445.119712649808
101.0	0.56759065	445.11961111923665
102.0	0.57361153	445.1197386005612
103.0	0.57963227	445.1196929147528
104.0	0.58565518	445.1197823766475
105.0	0.59167385	445.1196150760183
106.0	0.59769683	445.1197163334103
107.0	0.60371763	445.11961104173645
108.0	0.60973858	445.1196306430345
109.0	0.61576145	445.1196724005202
110.0	0.62178023	445.11969222493883
111.0	0.62780533	445.1196405364144
112.0	0.63382825	445.1196273889425
113.0	0.639849	445.11970765870853
114.0	0.64588017	445.1196842116599
115.0	0.65190305	445.1196751342727
116.0	0.65792406	445.1196642477793
117.0	0.66394493	445.1196378311218
118.0	0.66996578	445.11960003283536
119.0	0.67598861	445.1196243572977
120.0	0.68200931	445.1197116579329
121.0	0.68803021	445.1197297652579
122.0	0.69405527	445.1197395087684
123.0	0.70007398	445.11970245852496
124.0	0.70609693	445.11968949923624
125.0	0.71211766	445.1195702410823
126.0	0.71813877	445.1196929015134
127.0	0.7241636	445.11970869823193
128.0	0.73018461	445.11961308425464
129.0	0.73620313	445.11963498370216
130.0	0.7422302	445.11962444573584
131.0	0.74825948	445.1196101960266
132.0	0.7542803	445.1196949552685
133.0	0.7603013	445.11962485388153
134.0	0.76632401	445.119644470744
135.0	0.77234706	445.1196684634981
136.0	0.77836776	445.11967061464594
137.0	0.78439075	445.1196041601347
138.0	0.7904116	445.11958221338904
139.0	0.79643248	445.1196613805903
140.0	0.80245527	445.11954929727176
141.0	0.80848658	445.1197448411677
142.0	0.81452218	445.1197395084223
143.0	0.82054913	445.1196924142952
144.0	0.82657213	445.119681448377
145.0	0.832597	445.11962650260415
146.0	0.83862406	445.1196764766787
147.0	0.84464703	445.1195999011848
148.0	0.85066796	445.1196655910923
149.0	0.8566889	445.1196190326636
150.0	0.86270955	445.11959808332983
151.0	0.86873253	445.11970709044624
152.0	0.8747533	445.11965236935345
153.0	0.88077418	445.11964060372924
154.0	0.88679498	445.1196759096162
155.0	0.89281586	445.11955918050893
156.0	0.89883668	445.1196943239163
157.0	0.9048577	445.11972680102286
158.0	0.9108806	445.11965966583676
159.0	0.91690557	445.1196565480411
160.0	0.92292832	445.1196937063566
161.0	0.92894912	445.1196150907494
162.0	0.93497006	445.11969004808867
163.0	0.94099311	445.11968421671776
164.0	0.94701603	445.1197256251623
165.0	0.95303673	445.11967371153463
166.0	0.95905763	445.1196307929918
167.0	0.96508051	445.1196781501662
168.0	0.97110135	445.1195936579735
169.0	0.97712008	445.11970290859784
170.0	0.98314293	445.11968324963993
171.0	0.98916596	445.11974243104527
172.0	0.99518678	445.11967397527303
173.0	1.0012098	445.11981676967645
174.0	1.0072369	445.1196354693823
175.0	1.0132578	445.1196646492749
176.0	1.0192805	445.1197347329474
177.0	1.0253034	445.1197908357556
178.0	1.0313223	445.11965442184453
179.0	1.0373453	445.11963609743793
180.0	1.0433682	445.11960612627405
181.0	1.049391	445.1195484289224
182.0	1.0554117	445.11959458248043
183.0	1.0614347	445.11956098903437
184.0	1.0674556	445.119719904067
185.0	1.0734765	445.1195943422779
186.0	1.0794973	445.1196123294508
187.0	1.0855161	445.11967730853706
188.0	1.0915391	445.11965686519284
189.0	1.0975599	445.1196481132909
190.0	1.103587	445.1197258360465
191.0	1.1096076	445.1196249956081
192.0	1.1156285	445.11965415224745
193.0	1.1216495	445.11962121656046
194.0	1.1276724	445.11963296925643
195.0	1.1336954	445.119693805714
196.0	1.1397161	445.119633044616
197.0	1.145737	445.1197675140999
198.0	1.1517599	445.1195750504636
199.0	1.1577828	445.11952966327186
200.0	1.1638036	445.11973168634006
201.0	1.1698223	445.11966823894545
202.0	1.1758453	445.11957359553344
203.0	1.1818683	445.11966152048177
204.0	1.1878913	445.11961031529773
205.0	1.1939204	445.1196262442159
206.0	1.1999434	445.1197257752295
207.0	1.205964	445.1196647660481
208.0	1.2119911	445.1196739330422
209.0	1.2180183	445.11960619660744
210.0	1.2240391	445.1197276080138
211.0	1.2300601	445.1196860345239
212.0	1.2360828	445.1197150653339
213.0	1.242108	445.1196379878357
214.0	1.2481328	445.1195767381041
215.0	1.2541558	445.1196502312904
216.0	1.2601786	445.11963400145623
217.0	1.26621	445.11968035947865
218.0	1.2722391	445.1195650125844
219.0	1.2782622	445.1197242343276
220.0	1.2842849	445.1195975164792
221.0	1.290306	445.1195743988563
222.0	1.2963266	445.1195640384662
223.0	1.3023474	445.119619347643
224.0	1.3083684	445.11963120925617
225.0	1.3143933	445.11962090149416
226.0	1.3204164	445.11962501507054
227.0	1.3264454	445.1195729993694
228.0	1.3324726	445.1195526922174
229.0	1.3384996	445.11963578537825
230.0	1.3445309	445.11970935601596
231.0	1.3505642	445.11963517139293
232.0	1.3565935	445.11968331352364
233.0	1.3626205	445.11960756656686
234.0	1.3686456	445.11965152245307
235.0	1.3746746	445.1196755558667
236.0	1.3807018	445.11972130009894
237.0	1.3867246	445.11959113188743
238.0	1.3927496	445.11957947578946
239.0	1.3987746	445.11964612372896
240.0	1.4048039	445.119584582993
241.0	1.4108269	445.11960990968487
242.0	1.4168538	445.1196702165389
243.0	1.4228769	445.1196463789437
244.0	1.4289018	445.1196517317377
245.0	1.4349309	445.1195261478401
246.0	1.4409601	445.11963514902436
247.0	1.4469872	445.11959889269167
248.0	1.4530143	445.1196089905021
249.0	1.4590457	445.11957848506086
250.0	1.4650726	445.1195014745969
251.0	1.4711019	445.11950824520227
252.0	1.4771268	445.11961869869214
253.0	1.483158	445.1194988794522
254.0	1.4891852	445.11963151515187
255.0	1.4952081	445.1195888156737
256.0	1.5012456	445.1196313726537
257.0	1.507279	445.11957828081887
258.0	1.5133103	445.11971359698015
259.0	1.5193353	445.11955548497133
260.0	1.5253603	445.1195830611907
261.0	1.5313831	445.11968957188674
262.0	1.5374081	445.1197316239088
263.0	1.5434374	445.11956969420993
264.0	1.5494645	445.1197288044072
265.0	1.5554874	445.1196283541434
266.0	1.5615145	445.11969480627687
267.0	1.5675395	445.11967176952083
268.0	1.5735664	445.11955473625477
269.0	1.5795957	445.1195696478027
270.0	1.5856185	445.1197057021014
271.0	1.591652	445.1196353703059
272.0	1.5976791	445.119707118083
273.0	1.603702	445.11972300047165
274.0	1.6097249	445.11962304701586
275.0	1.6157478	445.11967414931956
276.0	1.6217748	445.1197260878844
277.0	1.6277957	445.11968893940315
278.0	1.6338166	445.11960976241903
279.0	1.6398373	445.1196692957187
280.0	1.6458582	445.11962984609477
281.0	1.6518813	445.11965332064915
282.0	1.6579124	445.11956918555234
283.0	1.6639375	445.1197155676722
284.0	1.6699686	445.1197073566294
285.0	1.6759978	445.1196522458594
286.0	1.6820186	445.1196865588315
287.0	1.6880396	445.1196078478328
288.0	1.6940584	445.1197148843462
289.0	1.7000834	445.1195828679704
290.0	1.7061062	445.11968779937365
291.0	1.7121269	445.1196544184012
292.0	1.71815	445.11957453244565
293.0	1.7241708	445.1196077848033
294.0	1.7301896	445.1195670973909
295.0	1.7362104	445.1195077104485
296.0	1.7422396	445.1196888105803
297.0	1.7482625	445.11965095330294
298.0	1.7542855	445.11959880889657
299.0	1.7603083	445.1195466177659
300.0	1.7663312	445.1196418937852
301.0	1.77235	445.11963479615395
302.0	1.7783751	445.1195885371115
303.0	1.784398	445.1196214253552
304.0	1.7904189	445.11952831767627
305.0	1.7964417	445.1195579789661
306.0	1.8024605	445.11965009352474
307.0	1.8084833	445.1196364656459
308.0	1.8145063	445.1197349933958
309.0	1.8205251	445.11958078880133
310.0	1.8265459	445.11965795874994
311.0	1.8325668	445.11959159618243
312.0	1.8385897	445.11961995465305
313.0	1.8446127	445.11973365728556
314.0	1.8506335	445.1197625037836
315.0	1.8566604	445.11971077943554
316.0	1.8626875	445.1196083381619
317.0	1.8687147	445.11971252027786
318.0	1.8747418	445.11964137326373
319.0	1.8807627	445.119568776936
320.0	1.8867876	445.119718837641
321.0	1.8928105	445.1196089580046
322.0	1.8988333	445.11975476574816
323.0	1.9048522	445.11970185176443
324.0	1.9108814	445.11958171882475
325.0	1.9169127	445.1195482016051
326.0	1.9229377	445.11960901706396
327.0	1.9289627	445.1196399108046
328.0	1.9349898	445.1196423063483
329.0	1.9410128	445.11956370141763
330.0	1.9470335	445.1196898668443
331.0	1.9530522	445.11966809580395
332.0	1.9590772	445.11966164824895
333.0	1.9650961	445.11965427362753
334.0	1.971117	445.11967588877854
335.0	1.9771399	445.11969412145146
336.0	1.9831605	445.11958209500614
337.0	1.9891815	445.119558276965
338.0	1.9952064	445.11964502257666
339.0	2.0012294	445.11954912352036
340.0	2.0072502	445.11961343447535
341.0	2.0132752	445.11954633808847
342.0	2.019296	445.11955935578936
343.0	2.0253191	445.11953893107597
344.0	2.0313439	445.1197385005692
345.0	2.0373649	445.1196650958626
346.0	2.0433835	445.1196282038153
347.0	2.0494064	445.1196442223313
348.0	2.0554252	445.1195661421116
349.0	2.0614461	445.11957283410766
350.0	2.067469	445.1194898612887
351.0	2.0734899	445.11947845456075
352.0	2.0795106	445.119609071495
353.0	2.0855356	445.1195163943223
354.0	2.0915565	445.11959998848295
355.0	2.0975774	445.1195854875497
356.0	2.1036003	445.1195371881999
357.0	2.1096232	445.1195574970594
358.0	2.1156462	445.1196020423476
359.0	2.121667	445.11966654513736
360.0	2.12769	445.1196039682554
361.0	2.1337191	445.1196224130775
362.0	2.139742	445.1196489036337
363.0	2.145767	445.11953397179377
364.0	2.15179	445.11959719705413
365.0	2.1578107	445.1197086109488
366.0	2.1638318	445.11963292749726
367.0	2.1698503	445.1195615632552
368.0	2.1758712	445.11964149148764
369.0	2.181892	445.1195848823573
370.0	2.1879149	445.11971957414875
371.0	2.1939379	445.1197515601127
372.0	2.1999629	445.1196483470158
373.0	2.2059859	445.1196190973287
374.0	2.2120108	445.11970659938277
375.0	2.2180443	445.1197424224122
376.0	2.2240733	445.1198494316809
377.0	2.2300941	445.11980249986493
378.0	2.2361149	445.1197645415025
379.0	2.2421422	445.11994503544116
380.0	2.2481671	445.1198878514286
381.0	2.254186	445.1198714935683
382.0	2.2602087	445.11981847946987
383.0	2.2662297	445.1198663700188
384.0	2.2722483	445.1199046613432
385.0	2.2782692	445.1198285062535
386.0	2.2842921	445.11967603793704
387.0	2.290311	445.1199854836132
388.0	2.2963338	445.11971264148906
389.0	2.3023589	445.1196526315123
390.0	2.3083798	445.11976565322493
391.0	2.3144005	445.11972963883966
392.0	2.3204234	445.11957002521785
393.0	2.3264462	445.1197588429464
394.0	2.3324671	445.11969741584227
395.0	2.3384881	445.11948841943075
396.0	2.344509	445.11965369523324
397.0	2.3505319	445.11967285556346
398.0	2.3565547	445.1197900298741
399.0	2.3625755	445.1197021242865
400.0	2.3685943	445.1196260242139
401.0	2.3746151	445.11961134567093
402.0	2.380636	445.1196920258012
403.0	2.3866693	445.11974164263114
404.0	2.3927027	445.11957692829304
405.0	2.3987298	445.119697415687
406.0	2.4047485	445.1197010149993
407.0	2.4107716	445.11976994603884
408.0	2.4167964	445.11978610607275
409.0	2.4228193	445.1197314515909
410.0	2.4288485	445.11966120151567
411.0	2.4348714	445.1195348601357
412.0	2.4408945	445.1195736445986
413.0	2.4469152	445.1196283469322
414.0	2.4529361	445.1195980666381
415.0	2.4589589	445.1196190667895
416.0	2.4649777	445.1195451076639
417.0	2.4710027	445.1195822607309
418.0	2.4770256	445.11962157282244
419.0	2.4830527	445.1194776175345
420.0	2.489082	445.119550185729
421.0	2.4951091	445.1195464315644
422.0	2.5011299	445.1195561015719
423.0	2.5071507	445.1195233513922
424.0	2.5131714	445.11960710874234
425.0	2.5191943	445.1195745913717
426.0	2.5252175	445.119670054555
427.0	2.5312383	445.11957977434906
428.0	2.5372654	445.1196373214723
429.0	2.5432882	445.1196221708686
430.0	2.5493091	445.1196688245208
431.0	2.555332	445.1196675143798
432.0	2.5613548	445.11964064333085
433.0	2.5673841	445.1195415102779
434.0	2.5734049	445.1195841491879
435.0	2.5794257	445.11958705276635
436.0	2.5854467	445.1195086702685
437.0	2.5914696	445.1196033006618
438.0	2.5974904	445.11958308254225
439.0	2.6035111	445.1195190090161
440.0	2.609534	445.11946714356475
441.0	2.615555	445.11949398383587
442.0	2.6215779	445.11959114607555
443.0	2.6276007	445.1194672565091
444.0	2.633628	445.11951937575856
445.0	2.6396549	445.1194983349645
446.0	2.6456799	445.120647496891
447.0	2.6517113	445.120634479429
448.0	2.6577342	445.12050517676164
449.0	2.6637592	445.12055720807706
450.0	2.6697821	445.11940792436616
451.0	2.6758051	445.120620342162
452.0	2.6818259	445.11941277563733
453.0	2.6878468	445.1206573794375
454.0	2.6938696	445.1206360238339
455.0	2.6998903	445.119465388544
456.0	2.7059112	445.11960131354925
457.0	2.7119343	445.1195986742743
458.0	2.7179551	445.1196724317249
459.0	2.723976	445.1195436413014
460.0	2.7299967	445.11961447688117
461.0	2.7360218	445.1194264419459
462.0	2.7420467	445.1194544868866
463.0	2.7480717	445.1206556611782
464.0	2.7541009	445.1205845366158
465.0	2.7601302	445.1205494164925
466.0	2.7661572	445.1205837083441
467.0	2.7721842	445.119469962925
468.0	2.7782073	445.1195320803081
469.0	2.7842301	445.119479694522
470.0	2.7902509	445.11955708410545
471.0	2.7962738	445.1195667655305
472.0	2.8022947	445.11950483116107
473.0	2.8083157	445.1195053229367
474.0	2.8143365	445.1195174019003
475.0	2.8203593	445.11945895897026
476.0	2.8263823	445.1195271009607
477.0	2.8324009	445.1195405130488
478.0	2.8384239	445.11956019738363
479.0	2.844449	445.11966392071326
480.0	2.8504699	445.11956850757394
481.0	2.8564906	445.1194698055067
483.0	2.8638135	445.1194709104475
484.0	2.8701718	445.11955352338487
485.0	2.876201	445.11954559638787
486.0	2.8822302	445.11954744124506
487.0	2.888251	445.11948338634033
488.0	2.8942741	445.1194455934283
489.0	2.9002947	445.1195539816311
490.0	2.9063136	445.11952200854466
491.0	2.9123364	445.1194990590201
492.0	2.9183573	445.1195554754406
493.0	2.9243803	445.1196004749896
494.0	2.9304032	445.1195944155046
495.0	2.9364281	445.11940032537984
496.0	2.9424553	445.1195555520764
497.0	2.9484844	445.11945338142436
498.0	2.9545116	445.11949851442864
499.0	2.9605324	445.1194689132479
500.0	2.9665552	445.11946033597064
501.0	2.9725781	445.120580828738
502.0	2.9786011	445.11944740700096
503.0	2.984624	445.1194779297124
504.0	2.990645	445.11950288368445
505.0	2.9966636	445.1194466827905
507.0	3.0039803	445.11949417728596
508.0	3.0103429	445.1194344819278
509.0	3.0163657	445.1194608049589
510.0	3.0223888	445.11952194734715
511.0	3.0284095	445.11944449462993
512.0	3.0344305	445.1194328286756
513.0	3.0404532	445.11949490815397
514.0	3.046474	445.11946454820054
515.0	3.052497	445.1206310545813
516.0	3.05852	445.1194301747083
517.0	3.064545	445.1194571258685
518.0	3.0705741	445.11948682853193
519.0	3.0766013	445.1198331540895
520.0	3.0826304	445.1194018372331
521.0	3.0886575	445.12051427705956
526.0	3.100499	445.1194475938095
527.0	3.1068616	445.12050938458106
531.0	3.116497	445.11979826610985
532.0	3.1228555	445.1198395272907
533.0	3.1288804	445.1198523744813
534.0	3.1349035	445.11993416441476
535.0	3.1409222	445.120161348879
536.0	3.1469428	445.12010124258666
537.0	3.1529658	445.1200381783459
538.0	3.1589846	445.119968079056
539.0	3.1650076	445.1198924380381
540.0	3.1710285	445.1200681396859
541.0	3.1770513	445.11992783007446
542.0	3.1830743	445.11999103512574
543.0	3.1890973	445.11998902354003
544.0	3.1951159	445.12007240211733
545.0	3.2011368	445.11992621956375
546.0	3.2071596	445.11991820938533
547.0	3.2131805	445.1199842452136
548.0	3.2191993	445.12009478200434
549.0	3.2252202	445.1199768106379
550.0	3.2312453	445.1200861351225
551.0	3.237264	445.1200584105835
552.0	3.2432846	445.1200673765583
553.0	3.2493075	445.1200094597279
554.0	3.2553285	445.12008870379907
555.0	3.2613492	445.1199423618035
556.0	3.2673703	445.1199251803702
557.0	3.2733888	445.11994723755373
558.0	3.279416	445.11981990780225
559.0	3.2854409	445.1196898785886
560.0	3.2914722	445.11971699270555
561.0	3.2974972	445.11977492366753
562.0	3.303516	445.1197742215752
563.0	3.309543	445.11971375084715
564.0	3.3155682	445.1197613427577
565.0	3.3215889	445.1196806179888
566.0	3.3276078	445.11973998636637
567.0	3.3336305	445.119715582192
568.0	3.3396556	445.11964758400416
569.0	3.3456764	445.1196363619058
570.0	3.3517035	445.1196828562318
571.0	3.3577308	445.11966597679947
572.0	3.3637535	445.11979258232475
573.0	3.3697765	445.11965928273474
574.0	3.3757994	445.1196248165342
575.0	3.3818244	445.1197230704307
576.0	3.3878472	445.1196760043657
577.0	3.3938702	445.1195838860991
578.0	3.3998931	445.1196209750351
579.0	3.4059161	445.1194885865455
580.0	3.411939	445.1194536824355
581.0	3.41796	445.11945908735044
582.0	3.4239806	445.11940879206827
583.0	3.4300035	445.1194947445664
584.0	3.4360243	445.1194702204456
585.0	3.4420452	445.1194714509236
586.0	3.4480682	445.11953715902297
587.0	3.4540912	445.12065923773537
588.0	3.4601162	445.12064524852457
589.0	3.4661411	445.1206349892933
591.0	3.4734682	445.11946323642843
592.0	3.4798308	445.12053046889974
593.0	3.4858537	445.1206562928899
594.0	3.4918767	445.1194639926947
595.0	3.4978975	445.12063411761386
596.0	3.5039183	445.1195431297676
597.0	3.5099411	445.1194502067951
598.0	3.5159619	445.1195029342059
599.0	3.521987	445.1195573576087
600.0	3.5280099	445.1195477841658
601.0	3.5340308	445.1194190209399
602.0	3.5400517	445.11952128737727
603.0	3.5460724	445.11952684566205
604.0	3.5520996	445.1194849934764
605.0	3.5581204	445.1195075024629
606.0	3.5641412	445.11956733124697
607.0	3.5701704	445.1195544047415
608.0	3.5761933	445.11955766809024
609.0	3.5822143	445.1195493845891
610.0	3.5882371	445.1195739792054
611.0	3.5942581	445.11952792371295
612.0	3.6002786	445.11963849149026
613.0	3.6063016	445.1195895236398
614.0	3.6123204	445.119536819296
615.0	3.6183455	445.1195233137525
616.0	3.6243663	445.11962973175554
617.0	3.6303913	445.119616936861
618.0	3.6364163	445.1196170646166
619.0	3.6424414	445.1195636407543
620.0	3.6484663	445.11948283014885
621.0	3.6544893	445.1196957100743
622.0	3.6605142	445.11959758398274
623.0	3.6665371	445.11950552824686
624.0	3.6725581	445.119642111268
625.0	3.6785789	445.1197246236343
626.0	3.6846039	445.11952776044546
627.0	3.6906309	445.1196546498433
628.0	3.6966558	445.11950821673855
629.0	3.7026809	445.11952405217164
630.0	3.708706	445.11953080397006
631.0	3.7147331	445.11966148189725
632.0	3.7207561	445.11965828315033
633.0	3.726783	445.1195411890932
634.0	3.7328081	445.1196070960669
635.0	3.7388372	445.1195835910368
636.0	3.7448685	445.1195922850875
637.0	3.7508976	445.11973223279807
638.0	3.7569164	445.1195489693035
639.0	3.7629414	445.1195712383286
640.0	3.7689665	445.11964435229805
641.0	3.7749935	445.11961560597854
642.0	3.7810165	445.1195859124928
643.0	3.7870393	445.1195878751061
644.0	3.7930643	445.1196720799966
645.0	3.7990852	445.119569324376
646.0	3.8051082	445.1195725702027
647.0	3.811129	445.119668676081
648.0	3.8171518	445.1196117238745
649.0	3.8231728	445.11965007028874
650.0	3.8291935	445.11961859521864
651.0	3.8352227	445.11957753068174
652.0	3.8412456	445.11957008742564
653.0	3.8472644	445.11958523987624
654.0	3.8532935	445.1196035777214
655.0	3.8593228	445.1195948458699
656.0	3.8653436	445.11949138738197
657.0	3.8713666	445.11958711793403
658.0	3.8773956	445.11964272222866
659.0	3.8834164	445.1195638318627
660.0	3.8894373	445.1196192668673
661.0	3.8954582	445.11963399703
662.0	3.9014936	445.11958255954494
663.0	3.9075208	445.1194734450677
664.0	3.9135436	445.1194842682239
665.0	3.9195644	445.11954266357156
666.0	3.9255834	445.11961540337046
667.0	3.9316041	445.1196178932076
668.0	3.9376249	445.1196736240703
669.0	3.9436477	445.1196756314249
670.0	3.9496708	445.1195199408393
671.0	3.9556916	445.11958681010924
672.0	3.9617146	445.1195583508799
673.0	3.9677354	445.1196870767095
674.0	3.9737561	445.11956239818784
675.0	3.979777	445.1196467202109
676.0	3.9857999	445.11961815452884
677.0	3.9918187	445.1195166221862
678.0	3.9978418	445.1196575364831
679.0	4.0038603	445.11958251697956
680.0	4.0098854	445.1196236098293
681.0	4.0159062	445.1196296016286
682.0	4.0219291	445.1196136120829
683.0	4.0279499	445.1195740447561
684.0	4.0339708	445.1195458242701
685.0	4.0399917	445.11950405976233
686.0	4.0460146	445.11961421130763
687.0	4.0520397	445.1196846196013
688.0	4.0580647	445.11959095902535
689.0	4.0640876	445.1195894767621
690.0	4.0701125	445.1196245143903
691.0	4.0761416	445.1195355348857
692.0	4.0821688	445.1196311353388
693.0	4.0881918	445.1195489783817
694.0	4.094223	445.1196316822823
695.0	4.1002418	445.11956899993993
696.0	4.1062668	445.11954104232916
697.0	4.1122897	445.11950562620297
698.0	4.1183167	445.11966159056914
699.0	4.1243418	445.11955283327933
700.0	4.1303688	445.1195426872564
701.0	4.1363918	445.1196176001386
702.0	4.1424148	445.1196287667756
703.0	4.1484356	445.11958649983063
704.0	4.1544605	445.1195319826616
705.0	4.1604917	445.1195432563843
706.0	4.1665168	445.11963573793645
707.0	4.1725397	445.11949955540837
708.0	4.1785648	445.1194628353641
709.0	4.1845919	445.1195632835503
710.0	4.1906127	445.11953005420605
711.0	4.1966335	445.11963282601045
712.0	4.2026607	445.1196630882225
713.0	4.2086835	445.11962083559797
714.0	4.2147064	445.11971080746156
715.0	4.2207293	445.1195625707128
716.0	4.2267565	445.1196265319894
717.0	4.2327835	445.1195269344015
718.0	4.2388064	445.11955876086836
719.0	4.2448273	445.11957352467897
720.0	4.2508627	445.119511692352
721.0	4.2568939	445.1195277485957
722.0	4.2629189	445.1196067490943
723.0	4.2689481	445.1196073573799
724.0	4.2749753	445.119563736743
725.0	4.2809982	445.1194447631912
726.0	4.287019	445.1195733810563
727.0	4.293046	445.11953369646903
728.0	4.2990752	445.11952513257035
729.0	4.3051003	445.1195999378134
730.0	4.3111252	445.1195699505736
731.0	4.3171482	445.11951097813494
732.0	4.3231711	445.11965590847416
733.0	4.3291941	445.11959515870814
734.0	4.335217	445.1195597176981
735.0	4.3412379	445.11948303192037
736.0	4.3472627	445.11953270539533
737.0	4.3532835	445.1195622082843
738.0	4.3593045	445.1195288003573
739.0	4.3653253	445.1194680918742
740.0	4.3713462	445.11960473919083
741.0	4.3773712	445.11961220789635
742.0	4.383392	445.1196564931311
743.0	4.389413	445.1194481586542
744.0	4.3954357	445.1197131975285
745.0	4.4014586	445.11951287994845
746.0	4.4074815	445.11953342361284
747.0	4.4135024	445.11955330990793
748.0	4.4195275	445.1195881194417
749.0	4.4255588	445.1194908562175
750.0	4.4315817	445.1194569818375
751.0	4.4376045	445.11950919390455
752.0	4.4436295	445.11959282674394
753.0	4.4496503	445.1195408850286
754.0	4.4556754	445.1194873994526
755.0	4.4616963	445.11949870477684
756.0	4.4677172	445.11953372550516
757.0	4.47374	445.11948980520265
758.0	4.4797609	445.1195033647566
759.0	4.4857858	445.1195083036191
760.0	4.4918067	445.1195963929928
761.0	4.4978275	445.1195155098057
762.0	4.5038483	445.1195706473955
763.0	4.5098692	445.1194859803584
764.0	4.5158901	445.11952831181236
765.0	4.5219131	445.11951350423885
766.0	4.5279381	445.1195376879507
767.0	4.5339608	445.1195376016122
768.0	4.5399817	445.11951919496784
769.0	4.5460026	445.11957992234676
770.0	4.5520256	445.119511254308
771.0	4.5580464	445.1194969289482
772.0	4.5640713	445.11946142213395
773.0	4.5700922	445.11957548777593
774.0	4.576113	445.1195041010375
775.0	4.5821338	445.1195667294627
776.0	4.5881546	445.1195580300625
777.0	4.5941776	445.11951497288135
778.0	4.6001985	445.1195204755164
779.0	4.6062215	445.11947764376015
780.0	4.6122444	445.1195139193195
781.0	4.6182694	445.1195661591653
782.0	4.6242902	445.11961899937415
783.0	4.630313	445.1195828566813
784.0	4.6363359	445.11962366733275
785.0	4.6423548	445.1195456254808
786.0	4.6483778	445.1195076214897
787.0	4.6544007	445.1195986144256
788.0	4.6604235	445.11952798875257
789.0	4.6664444	445.1196081938769
790.0	4.6724693	445.1196164601194
791.0	4.6784902	445.1195033883982
792.0	4.6845111	445.11949921190245
793.0	4.6905319	445.11952729875617
794.0	4.6965527	445.1194683651047
795.0	4.7025778	445.1195959079856
796.0	4.7086007	445.11955380218853
797.0	4.7146235	445.11957783713643
798.0	4.7206526	445.11947853891365
799.0	4.7266818	445.1194917319856
800.0	4.7327069	445.1195581469966
801.0	4.7387318	445.11955115485176
802.0	4.7447591	445.11958038539166
803.0	4.750786	445.1195600850034
804.0	4.7568112	445.1195349860376
805.0	4.762836	445.1194726477061
806.0	4.7688611	445.1194884351361
807.0	4.7748819	445.11955392378457
808.0	4.7809069	445.1194524225858
809.0	4.7869298	445.11960079621133
810.0	4.7929549	445.11963166290855
811.0	4.7989757	445.1194701812549
812.0	4.8049967	445.1194838838407
813.0	4.8110195	445.1194180001003
814.0	4.8170402	445.11956971056946
815.0	4.8230611	445.119469665468
816.0	4.829084	445.1195241557366
817.0	4.8351051	445.1194483987785
818.0	4.8411278	445.1195841462172
819.0	4.8471508	445.1195393156492
820.0	4.8531736	445.11953283934037
821.0	4.8591945	445.11952082558173
822.0	4.8652153	445.11946544885336
823.0	4.8712362	445.1194532041213
824.0	4.8772653	445.11958624724275
825.0	4.8832883	445.1195873979595
826.0	4.8893174	445.11951064790185
827.0	4.8953404	445.1194279670157
828.0	4.9013675	445.11958489226976
829.0	4.9073945	445.1195796608276
830.0	4.9134216	445.1195776736991
831.0	4.9194529	445.1195636576096
832.0	4.9254822	445.1195202327474
833.0	4.931503	445.11955194206234
834.0	4.93753	445.11957221770706
835.0	4.9435508	445.1195749959027
836.0	4.9495759	445.1195421233677
837.0	4.9555987	445.1196320980803
838.0	4.9616216	445.1195314591508
839.0	4.9676508	445.1194669406884
840.0	4.9736717	445.11958228972185
841.0	4.9796925	445.11961346511765
842.0	4.9857155	445.11960347191155
843.0	4.9917363	445.1195487147067
844.0	4.9977633	445.11959396500316
845.0	5.0037863	445.11957407194603
846.0	5.0098092	445.11956503033576
847.0	5.0158322	445.1196141215374
848.0	5.0218531	445.11961585151306
849.0	5.027876	445.1195734780182
850.0	5.033903	445.1195202007539
851.0	5.0399323	445.11948559438343
852.0	5.0459571	445.1195701785887
853.0	5.0519843	445.11946604802273
854.0	5.0580134	445.1196125777115
855.0	5.0640364	445.1196166675388
856.0	5.0700655	445.11959528144143
857.0	5.0760906	445.1195525938304
858.0	5.0821176	445.11950529398075
859.0	5.0881406	445.1194425213497
860.0	5.0941697	445.1194495133688
861.0	5.1001926	445.11947898348757
862.0	5.1062218	445.1195865832114
863.0	5.1122448	445.1194715223372
864.0	5.118274	445.11959675180566
865.0	5.124301	445.1195662123145
866.0	5.1303344	445.11953067810595
867.0	5.1363594	445.11946814680687
868.0	5.1423802	445.1195374054568
869.0	5.148401	445.11942428559536
870.0	5.1544218	445.1194772417117
871.0	5.1604448	445.1194409159273
872.0	5.1664634	445.11942526250476
873.0	5.1724865	445.1194519754171
874.0	5.1785116	445.11951882289696
875.0	5.1845323	445.11949761077335
876.0	5.1905531	445.1195545931875
877.0	5.1965739	445.1196063748452
878.0	5.2025969	445.11961459078225
879.0	5.2086178	445.1195926921683
880.0	5.2146429	445.1196254065191
881.0	5.2206636	445.1196606717293
882.0	5.2266865	445.1194974540557
883.0	5.2327073	445.11940355248834
884.0	5.2387302	445.1195593253789
885.0	5.2447533	445.1196578698051
886.0	5.2507782	445.1196644603547
887.0	5.2568053	445.1195315015536
888.0	5.2628325	445.1195482089391
889.0	5.2688555	445.11951797218927
890.0	5.2748763	445.1195351609437
891.0	5.2808969	445.11961084702625
892.0	5.2869177	445.11950727227554
893.0	5.2929387	445.1194667094697
894.0	5.298972	445.1196015001225
895.0	5.3050013	445.1196066732031
896.0	5.3110262	445.1195486243037
897.0	5.3170469	445.11956272603476
898.0	5.32307	445.11965131399313
899.0	5.3290908	445.11950980894227
900.0	5.3351116	445.1195600472635
901.0	5.3411345	445.11959313010095
902.0	5.3471554	445.1195335821911
903.0	5.3531783	445.1195596763229
904.0	5.3592014	445.11951806465396
905.0	5.3652222	445.1195943402354
906.0	5.3712428	445.1195275680892
907.0	5.3772637	445.11963106070556
908.0	5.3832845	445.1195253132625
909.0	5.3893076	445.119547926925
910.0	5.3953306	445.11950321865135
911.0	5.4013514	445.11949957192877
912.0	5.4073742	445.11957675692946
913.0	5.413395	445.1195858086389
914.0	5.4194179	445.11958890461716
915.0	5.4254387	445.1195492861995
916.0	5.4314618	445.1195421001045
917.0	5.4374867	445.1195310699101
918.0	5.4435077	445.1194799436908
919.0	5.4495348	445.11963453553915
920.0	5.4555639	445.11964016802773
921.0	5.4615931	445.11962220055693
922.0	5.4676158	445.119625539248
923.0	5.4736388	445.1195246257523
924.0	5.4796618	445.1195387740728
925.0	5.4856848	445.1195589946648
926.0	5.491714	445.1195516345611
927.0	5.4977368	445.11957461249096
928.0	5.5037596	445.11955358134645
929.0	5.5097807	445.11955244978924
930.0	5.5157993	445.1195315710371
931.0	5.5218243	445.1196162255162
932.0	5.5278472	445.11960657037184
933.0	5.5338681	445.1195558694724
934.0	5.539893	445.1196040835746
935.0	5.545914	445.11951567108673
936.0	5.5519348	445.11954702150734
937.0	5.5579555	445.11955017866705
938.0	5.5639764	445.11954659866655
939.0	5.5700014	445.1195373538463
940.0	5.5760244	445.1196115177187
941.0	5.5820556	445.11962821562315
942.0	5.5880807	445.1195790505926
943.0	5.5941056	445.1195327990885
944.0	5.6001306	445.11958334752535
945.0	5.6061556	445.11953222823354
946.0	5.6121827	445.11963260658075
947.0	5.6182056	445.11964918248515
948.0	5.6242327	445.1195625108948
949.0	5.6302577	445.1196072777872
950.0	5.6362808	445.11962723755613
951.0	5.6423015	445.1196130478734
952.0	5.6483329	445.11955308183576
953.0	5.6543556	445.11951661183514
954.0	5.6603785	445.11960979948
955.0	5.6664056	445.1195053350891
956.0	5.6724266	445.1195091756938
957.0	5.6784496	445.11953906412566
958.0	5.6844703	445.1196102708471
959.0	5.6904912	445.11963271181077
960.0	5.696514	445.11958158955315
961.0	5.7025349	445.1195782084203
962.0	5.7085577	445.1196573326777
963.0	5.7145807	445.1195173704836
964.0	5.7206036	445.1196057951158
965.0	5.7266266	445.1195984938122
966.0	5.7326496	445.11964376219896
967.0	5.7386682	445.1196159194081
968.0	5.7446974	445.1195906567352
969.0	5.7507224	445.1195542945533
970.0	5.7567516	445.1195656238708
971.0	5.7627746	445.119647360013
972.0	5.7687975	445.11961797511645
973.0	5.7748246	445.11951074156076
974.0	5.7808538	445.11959114926464
975.0	5.7868829	445.1195305149002
976.0	5.7929078	445.11958352519304
977.0	5.798935	445.11960329942264
978.0	5.8049621	445.11958678814955
979.0	5.8109872	445.11951950690127
980.0	5.8170141	445.11954461998636
981.0	5.8230392	445.1196534807622
982.0	5.8290705	445.11961046736144
983.0	5.8350955	445.11961776914643
984.0	5.8411183	445.1195490997926
985.0	5.8471454	445.11955720756544
986.0	5.8531705	445.11960591844263
987.0	5.8591976	445.1196158584326
988.0	5.8652268	445.1195607047334
989.0	5.8712517	445.1194960482431
990.0	5.8772747	445.1195587031915
991.0	5.8833017	445.1195903206196
992.0	5.8893288	445.11963229000776
993.0	5.895358	445.1195225816998
994.0	5.901381	445.1196172375814
995.0	5.9074101	445.1196184745934
996.0	5.9134394	445.11966367332974
997.0	5.9194643	445.11963262445295
998.0	5.9254913	445.1195974344147
999.0	5.9315143	445.11965619822735
1000.0	5.9375434	445.11954877674134
1001.0	5.9435664	445.11955910170616
1002.0	5.9495914	445.11960895925904
1003.0	5.9556144	445.11946983300913
1004.0	5.9616352	445.11953541140986
1005.0	5.9676581	445.11951383851857
1006.0	5.9736831	445.11946921256543
1007.0	5.9797059	445.1195474602544
1008.0	5.9857268	445.119518223791
1009.0	5.9917561	445.11961920113566
1010.0	5.9977768	445.1196102075611
1011.0	6.0037997	445.11949592090974
1012.0	6.0098207	445.1195617258516
1013.0	6.0158415	445.11960936815836
1014.0	6.0218622	445.1195962600157
1015.0	6.0278852	445.11959671846546
1016.0	6.0339123	445.1195783139136
1017.0	6.0399373	445.11946766590813
1018.0	6.0459643	445.1196331991439
1019.0	6.0519874	445.1195306531982
1020.0	6.0580103	445.11962989113255
1021.0	6.0640353	445.11959615661857
1022.0	6.0700623	445.11967162723136
1023.0	6.0760873	445.11953632914356
1024.0	6.0821165	445.11963371960707
1025.0	6.0881414	445.1196432505653
1026.0	6.0941645	445.119530944421
1027.0	6.1001936	445.11953809040597
1028.0	6.1062145	445.1195881062796
1029.0	6.1122374	445.11956323249956
1030.0	6.1182665	445.11966038266985
1031.0	6.1242893	445.11967557811647
1032.0	6.1303102	445.1196416596033
1033.0	6.1363312	445.11956794051
1034.0	6.1423521	445.1196792402998
1035.0	6.148375	445.11954821246934
1036.0	6.1543999	445.1195879440827
1037.0	6.1604228	445.1195217501121
1038.0	6.1664499	445.1195615895109
1039.0	6.1724728	445.11966996335906
1040.0	6.1784958	445.11962300013937
1041.0	6.1845166	445.11964264765874
1042.0	6.1905395	445.1195507686421
1043.0	6.1965625	445.1195232671011
1044.0	6.2025813	445.1195984822699
1045.0	6.208604	445.1196034831719
1046.0	6.214627	445.11962107818215
1047.0	6.2206499	445.11958675812804
1048.0	6.2266708	445.11953316989707
1049.0	6.2326917	445.11954930541816
1050.0	6.2387126	445.11960944278024
1051.0	6.2447354	445.1196656808775
1052.0	6.2507561	445.1195883928449
1053.0	6.256777	445.11960285726445
1054.0	6.262802	445.11958948577256
1055.0	6.268825	445.11954353620547
1056.0	6.2748479	445.1196683098161
1057.0	6.280873	445.1196715127313
1058.0	6.2868979	445.1195923220176
1059.0	6.2929209	445.11957067428386
1060.0	6.2989479	445.11966285124475
1061.0	6.3049709	445.1197107449609
1062.0	6.3109895	445.1195750571855
1063.0	6.3170124	445.11965850844956
1064.0	6.3230334	445.1195890791253
1065.0	6.3290585	445.1197015797516
1066.0	6.3350876	445.11961048640234
1067.0	6.3411125	445.11961004263657
1068.0	6.3471376	445.119611157881
1069.0	6.3531605	445.11958303870034
1070.0	6.3591813	445.1195791865763
1071.0	6.3652022	445.11960177585644
1072.0	6.3712251	445.11962357870584
1073.0	6.3772479	445.1195592895051
1074.0	6.3832669	445.1196370682654
1075.0	6.3892897	445.1196725554896
1076.0	6.3953146	445.1195052314507
1077.0	6.4013354	445.11960662400276
1078.0	6.4073584	445.1196193075642
1079.0	6.4133793	445.1196040454411
1080.0	6.4193982	445.1196003993398
1081.0	6.4254209	445.11965825270454
1082.0	6.4314419	445.11960554736606
1083.0	6.4374668	445.1195272535184
1084.0	6.4434918	445.1196342058758
1085.0	6.4495209	445.1196378387523
1086.0	6.455546	445.119540417238
1087.0	6.4615668	445.119611002186
1088.0	6.4675897	445.1195079617088
1089.0	6.4736105	445.11959258635903
1090.0	6.4796336	445.1196226792762
1091.0	6.4856565	445.1195394915694
1092.0	6.4916773	445.11959367644374
1093.0	6.497698	445.1196342275571
1094.0	6.503721	445.11961034260713
1095.0	6.509746	445.1197102048296
1096.0	6.5157691	445.1196458299525
1097.0	6.521794	445.11964790774823
1098.0	6.5278232	445.1196044193991
1099.0	6.5338523	445.11965514136335
1100.0	6.5398815	445.11954793621163
1101.0	6.5459086	445.1196447256374
1102.0	6.5519335	445.1196525175392
1103.0	6.5579586	445.11952065921616
1104.0	6.5639858	445.11959393172236
1105.0	6.5700107	445.119576752953
1106.0	6.5760399	445.1195673152354
1107.0	6.5820627	445.1196141772913
1108.0	6.5880878	445.119517330115
1109.0	6.5941127	445.11963440922136
1110.0	6.6001399	445.1195765389999
1111.0	6.6061649	445.11959395018414
1112.0	6.61219	445.1195791494052
1113.0	6.6182128	445.1194843795015
1114.0	6.6242399	445.1195318968339
1115.0	6.6302669	445.11953351714044
1116.0	6.6362899	445.11955573508754
1117.0	6.642315	445.1196129265639
1118.0	6.6483421	445.1195369634559
1119.0	6.6543712	445.1196718791147
1120.0	6.6603942	445.11967220357724
1121.0	6.6664232	445.11960537293606
1122.0	6.6724526	445.11953416793085
1123.0	6.6784815	445.11954211255687
1124.0	6.6845025	445.1195356188127
1125.0	6.6905253	445.1195958342521
1126.0	6.6965484	445.11955178418395
1127.0	6.7025691	445.1195697815797
1128.0	6.7085943	445.1195407932158
1129.0	6.714619	445.1195417058635
1130.0	6.7206462	445.1194753011103
1131.0	6.7266712	445.1195037326798
1132.0	6.7326983	445.11952766939703
1133.0	6.7387234	445.1195576527159
1134.0	6.7447462	445.1194991988032
1135.0	6.7507734	445.11954249008534
1136.0	6.7568025	445.11954604989194
1137.0	6.7628339	445.11965840308096
1138.0	6.7688566	445.1195100446454
1139.0	6.7748775	445.1195047875615
1140.0	6.7809025	445.1196066283207
1141.0	6.7869297	445.1195221871255
1142.0	6.7929588	445.1195835552254
1143.0	6.7989818	445.11957733686216
1144.0	6.8050108	445.1195999855468
1145.0	6.8110339	445.1196653956819
1146.0	6.8170567	445.1195933096662
1147.0	6.8230817	445.11961908590104
1148.0	6.8291109	445.1196161323866
1149.0	6.8351381	445.11961210137207
1150.0	6.8411715	445.1195288233948
1151.0	6.8471985	445.1195880514391
1152.0	6.8532277	445.1195405212208
1153.0	6.8592548	445.1195655347457
1154.0	6.8652839	445.1195212911801
1155.0	6.8713151	445.1195809121517
1156.0	6.8773381	445.1196177098814
1157.0	6.8833632	445.11953381251305
1158.0	6.8893923	445.119612743445
1159.0	6.8954173	445.1196825095939
1160.0	6.9014486	445.11957515554667
1161.0	6.9074734	445.11954057453477
1162.0	6.9134985	445.11950475989363
1163.0	6.9195235	445.11961074371436
1164.0	6.9255465	445.11954156193724
1165.0	6.9315672	445.1196309069773
1166.0	6.9375923	445.11959341184354
1167.0	6.9436174	445.11965588140237
1168.0	6.9496465	445.11958063624115
1169.0	6.9556693	445.11965676236235
1170.0	6.9616944	445.11961079075155
1171.0	6.9677194	445.11962178642705
1172.0	6.9737464	445.11961199467964
1173.0	6.9797736	445.1196426427337
1174.0	6.9858049	445.1196542614094
1175.0	6.9918299	445.119615613737
1176.0	6.9978591	445.1195938948572
1177.0	7.0038881	445.1195712406629
1178.0	7.0099173	445.11960151976865
1179.0	7.0159402	445.11963909232406
1180.0	7.0219652	445.1196292865161
1181.0	7.0279904	445.11962173895137
1182.0	7.0340131	445.1195652183469
1183.0	7.0400383	445.1195550818834
1184.0	7.0460631	445.11962553308007
1185.0	7.0520903	445.11950630380136
1186.0	7.0581173	445.1195491384158
1187.0	7.0641424	445.1195648428388
1188.0	7.0701694	445.119553513313
1189.0	7.0761924	445.1196139311533
1190.0	7.0822173	445.11964879418827
1191.0	7.0882425	445.1195552913925
1192.0	7.0942653	445.1196900797963
1193.0	7.1002903	445.11962439140694
1194.0	7.1063153	445.11959566887435
1195.0	7.1123403	445.1196617660845
1196.0	7.1183633	445.1196380130967
1197.0	7.1243861	445.11954859720873
1198.0	7.1304113	445.1196259566192
1199.0	7.1364362	445.1196103346378
1200.0	7.1424612	445.1197142750653
1201.0	7.1484945	445.119634110062
1202.0	7.1545258	445.1196566734449
1203.0	7.1605508	445.11971662649165
1204.0	7.1665759	445.11967563566714
1205.0	7.1725987	445.11957000594253
1206.0	7.1786259	445.11955660398775
1207.0	7.1846528	445.119557758994
1208.0	7.19068	445.1195040356608
1209.0	7.1967092	445.11959026693773
1210.0	7.2027342	445.11966391673775
1211.0	7.2087571	445.1197060553459
1212.0	7.2147843	445.11956486131237
1213.0	7.2208112	445.11955956005374
1214.0	7.2268404	445.1194993095881
1215.0	7.2328612	445.1196574131552
1216.0	7.2388863	445.1196510078904
1217.0	7.2449071	445.11967571930956
1218.0	7.2509279	445.11963725437033
1219.0	7.2569468	445.1196740589662
1220.0	7.2629717	445.1197576325123
1221.0	7.2689906	445.1195891394442
1222.0	7.2750196	445.11959261936516
1223.0	7.2810404	445.1197593248564
1224.0	7.2870696	445.11969340266006
1225.0	7.2930968	445.11960975624635
1226.0	7.2991238	445.1196271190964
1227.0	7.3051531	445.11972771606764
1228.0	7.3111801	445.1196664872284
1229.0	7.3172072	445.1196750895509
1230.0	7.3232363	445.1195792531939
1231.0	7.3292634	445.1196879703759
1232.0	7.3352905	445.1195745209873
1233.0	7.3413155	445.11964378956844
1234.0	7.3473427	445.11956983573396
1235.0	7.3533655	445.11969776744326
1236.0	7.3593886	445.1196870110085
1237.0	7.3654134	445.1196376993589
1238.0	7.3714426	445.11966094974866
1239.0	7.3774676	445.11962909840526
1240.0	7.3834989	445.11969942652286
1241.0	7.3895218	445.11957495379676
1242.0	7.395549	445.1197019220962
1243.0	7.4015781	445.11958953661866
1244.0	7.4076073	445.1197036862518
1245.0	7.4136343	445.1195646987335
1246.0	7.4196573	445.11963368493076
1247.0	7.4256802	445.11961722563854
1248.0	7.4317073	445.11960750242935
1249.0	7.4377343	445.1196089094321
1250.0	7.4437616	445.1196140774801
1251.0	7.4497864	445.1196187902479
1252.0	7.4558136	445.1196782500537
1253.0	7.4618385	445.11960287956595
1254.0	7.4678636	445.1196335323652
1255.0	7.4738948	445.1196106551624
1256.0	7.479924	445.11960434343916
1257.0	7.4859491	445.11970946199847
1258.0	7.4919762	445.11964690136875
1259.0	7.4979991	445.11956075840266
1260.0	7.5040262	445.11967124651756
1261.0	7.5100511	445.11959451192945
1262.0	7.5160782	445.1196677862109
1263.0	7.5221074	445.11961564802255
1264.0	7.5281304	445.1196482254421
1265.0	7.5341533	445.1195862761884
1266.0	7.5401825	445.11964354717855
1267.0	7.5462095	445.1196158000588
1268.0	7.5522367	445.1195440778278
1269.0	7.5582615	445.11971777159044
1270.0	7.5642844	445.1196745175011
1271.0	7.5703053	445.11963269505475
1272.0	7.5763263	445.11961602955853
1273.0	7.582345	445.11965994091923
1274.0	7.58837	445.1196242518143
1275.0	7.5943908	445.11965360412285
1276.0	7.6004138	445.11958188308756
1277.0	7.6064408	445.1196851711059
1278.0	7.6124679	445.1195735874974
1279.0	7.618495	445.1196811343903
1280.0	7.6245242	445.1196580626947
1281.0	7.6305492	445.1195835372602
1282.0	7.6365743	445.1196660835545
1283.0	7.6426035	445.11957237448826
1284.0	7.6486346	445.11964399429127
1285.0	7.6546574	445.1195627710789
1286.0	7.6606803	445.11962940075796
1287.0	7.6667034	445.1195924343894
1288.0	7.6727306	445.11954435845456
1289.0	7.6787535	445.1195871177611
1290.0	7.6847784	445.1196533647231
1291.0	7.6908014	445.11960361580776
1292.0	7.6968262	445.11960625049755
1293.0	7.7028492	445.11966998694345
1294.0	7.7088764	445.11967449623984
1295.0	7.7149014	445.1196802173454
1296.0	7.7209306	445.1196552848489
1297.0	7.7269598	445.11966237844763
1298.0	7.7329869	445.1196337990599
1299.0	7.7390118	445.1196167312531
1300.0	7.7450346	445.119584894315
1301.0	7.7510596	445.1195820570622
1302.0	7.7570805	445.1195894056367
1303.0	7.7631035	445.11959084126414
1304.0	7.7691265	445.11960047321804
1305.0	7.7751472	445.1195973280443
1306.0	7.7811701	445.1196249912506
1307.0	7.787189	445.1197234719396
1308.0	7.7932139	445.119629279614
1309.0	7.799243	445.11955739340203
1310.0	7.8052743	445.11952998617437
1311.0	7.8112973	445.11966086756723
1312.0	7.8173263	445.11964414821995
1313.0	7.8233473	445.1196282254342
1314.0	7.8293682	445.1197138579716
1315.0	7.8353888	445.11960245449114
1316.0	7.841416	445.119658419921
1317.0	7.847443	445.1195944638199
1318.0	7.8534702	445.11962457961874
1319.0	7.859491	445.11966221041104
1320.0	7.865512	445.1196692635434
1321.0	7.8715306	445.1196769174427
1322.0	7.8775536	445.11970809529333
1323.0	7.8835764	445.11962867294045
1324.0	7.8895994	445.11947538911653
1325.0	7.8956243	445.1196424384807
1326.0	7.9016473	445.11966427412256
1327.0	7.907668	445.1195923489252
1328.0	7.9136912	445.1196041314223
1329.0	7.9197119	445.11951609228186
1330.0	7.925737	445.1195784626071
1331.0	7.9317597	445.1196172402154
1332.0	7.9377806	445.1196154179306
1333.0	7.9438035	445.11946457667483
1334.0	7.9498245	445.11956800002315
1335.0	7.9558473	445.1195257571539
1336.0	7.9618704	445.11966373140433
1337.0	7.9678994	445.11961097653165
1338.0	7.9739287	445.11957357289026
1339.0	7.9799536	445.119555643874
1340.0	7.9859744	445.1196748785492
1341.0	7.9919973	445.1196333036908
1342.0	7.9980202	445.11955246490857
1343.0	8.0040412	445.1195333200436
1344.0	8.010062	445.11960308464614
1345.0	8.0160851	445.1196115907487
1346.0	8.0221098	445.11959545277585
1347.0	8.0281349	445.1195936772199
1348.0	8.034164	445.119576890519
1349.0	8.0401871	445.11952269401087
1350.0	8.0462078	445.1195588031758
1351.0	8.0522309	445.1196380265107
1352.0	8.0582537	445.119640317691
1353.0	8.0642809	445.11970293026184
1354.0	8.0703057	445.11965333550785
1355.0	8.0763287	445.11958379810903
1356.0	8.0823558	445.1195763317984
1357.0	8.0883809	445.11954375881066
1358.0	8.0944079	445.11963249330495
1359.0	8.1004351	445.11962325410093
1360.0	8.106462	445.1196003854981
1361.0	8.1124872	445.11972942973546
1362.0	8.1185099	445.1196094664086
1363.0	8.1245329	445.1196330250725
1364.0	8.1305579	445.11965559868696
1365.0	8.1365975	445.1196429691577
1366.0	8.1426268	445.11968662562623
1367.0	8.1486496	445.11946726896355
1368.0	8.1546768	445.11957681332683
1369.0	8.1607017	445.119584647939
1370.0	8.1667288	445.1195458057178
1371.0	8.1727538	445.1195317487148
1372.0	8.178781	445.1197103079301
1373.0	8.1848059	445.1196105202438
1374.0	8.1908352	445.11955231225664
1375.0	8.1968579	445.11950186917824
1376.0	8.2028811	445.11962371384345
1377.0	8.2089017	445.1196713471786
1378.0	8.2149288	445.1196553472125
1379.0	8.2209518	445.1195442730815
1380.0	8.2269747	445.11963164944603
1381.0	8.2329997	445.11963287827365
1382.0	8.239029	445.11965867851694
1383.0	8.2450498	445.119634400446
1384.0	8.2510747	445.1195042051117
1385.0	8.2570955	445.11965358349664
1386.0	8.2631184	445.11953628920776
1387.0	8.2691394	445.11959612325256
1388.0	8.2751621	445.11963961351023
1389.0	8.2811852	445.1196077495505
1390.0	8.2872059	445.1196807138989
1391.0	8.2932269	445.1197064893055
1392.0	8.2992476	445.119637947416
1393.0	8.3052705	445.11966513628556
1394.0	8.3112976	445.1196826391541
1395.0	8.3173247	445.1196306412828
1396.0	8.3233476	445.11957505330867
1397.0	8.3293686	445.1196984357742
1398.0	8.3353872	445.1195939394835
1399.0	8.3414102	445.11959070190096
1400.0	8.3474331	445.1196445940355
1401.0	8.353454	445.11959065736215
1402.0	8.3594768	445.1195686667184
1403.0	8.3654998	445.11960949649955
1404.0	8.3715226	445.1196057618145
1405.0	8.3775435	445.11965713999473
1406.0	8.3835645	445.1195814553433
1407.0	8.3895873	445.1196318061841
1408.0	8.3956082	445.11949425215977
1409.0	8.401631	445.11960797024426
1410.0	8.4076498	445.1196388956737
1411.0	8.4136727	445.11961845891057
1412.0	8.4196937	445.11962241415677
1413.0	8.4257145	445.1195474948702
1414.0	8.4317374	445.1196214071441
1415.0	8.4377581	445.1195975566983
1416.0	8.443779	445.1196482258058
1417.0	8.4498019	445.1196233556122
1418.0	8.4558291	445.11953337315344
1419.0	8.4618519	445.11959315479953
1420.0	8.4678749	445.1195575681737
1421.0	8.4738957	445.1196749461345
1422.0	8.4799166	445.1195515172774
1423.0	8.4859375	445.11963357420825
1424.0	8.4919603	445.11963649358455
1425.0	8.4979853	445.11962563487907
1426.0	8.5040145	445.11960299428017
1427.0	8.5100376	445.1195279352879
1428.0	8.5160667	445.1195869801504
1429.0	8.5220896	445.1195632451837
1430.0	8.5281103	445.1195400805411
1431.0	8.5341333	445.11965910123126
1432.0	8.5401562	445.11960149958554
1433.0	8.5461771	445.11960663063394
1434.0	8.5521999	445.1195106098756
1435.0	8.5582208	445.11963674267787
1436.0	8.5642437	445.11959747442404
1437.0	8.5702647	445.1195964515138
1438.0	8.5762875	445.11952325664873
1439.0	8.5823124	445.11967413571665
1440.0	8.5883333	445.11957038260107
1441.0	8.5943604	445.11971114026414
1442.0	8.6003897	445.11960014765975
1443.0	8.6064126	445.11972748676834
1444.0	8.6124397	445.11961662966183
1445.0	8.6184604	445.1196189921752
1446.0	8.6244834	445.11967368768484
1447.0	8.6305042	445.119642440379
1448.0	8.6365292	445.11966512302513
1449.0	8.6425501	445.1195713098493
1450.0	8.6485731	445.1194840264178
1451.0	8.6545979	445.11958439759906
1452.0	8.6606273	445.1195501355297
1453.0	8.666648	445.11952519720546
1454.0	8.6726711	445.1196207568884
1455.0	8.6786959	445.1195399735548
1456.0	8.6847209	445.11952914431293
1457.0	8.6907417	445.1195824641055
1458.0	8.6967626	445.11966769463055
1459.0	8.7027834	445.11958697306324
1460.0	8.7088043	445.11954160265014
1461.0	8.7148292	445.1195684911131
1462.0	8.7208501	445.11955926634033
1463.0	8.726873	445.11958490064194
1464.0	8.7328939	445.1195861128678
1465.0	8.7389146	445.11966917464684
1466.0	8.7449356	445.11964773709985
1467.0	8.7509563	445.11964494818614
1468.0	8.7569795	445.11968621766493
1469.0	8.7630022	445.11959313505014
1470.0	8.769023	445.11962660882574
1471.0	8.7750502	445.1196562745441
1472.0	8.781073	445.1195910750261
1473.0	8.7870961	445.11959750144587
1474.0	8.7931191	445.11965652430956
1475.0	8.7991399	445.1197537716566
1476.0	8.8051627	445.11970891426097
1477.0	8.8111815	445.11970437224625
1478.0	8.8172023	445.1196811435595
1479.0	8.8232252	445.1196395468815
1480.0	8.8292482	445.11960258309364
1481.0	8.835269	445.1195617373482
1482.0	8.8412897	445.11965328864017
1483.0	8.8473128	445.1196749722823
1484.0	8.8533419	445.1196589639715
1485.0	8.8593691	445.1195762471644
1486.0	8.8653981	445.1195904233773
1487.0	8.8714189	445.11951438701595
1488.0	8.8774398	445.11964674415816
1489.0	8.8834608	445.11969969221036
1490.0	8.8894836	445.1196335810133
1491.0	8.8955066	445.119662233593
1492.0	8.9015294	445.1197185122139
1493.0	8.9075503	445.11961368522674
1494.0	8.9135732	445.11944568328266
1495.0	8.9195962	445.1195281245081
1496.0	8.925619	445.1194817620785
1497.0	8.9316441	445.1195948006246
1498.0	8.9376732	445.1195721581189
1499.0	8.9436941	445.11951515994116
1500.0	8.9497151	445.1195536550591
1501.0	8.9557378	445.11964482642077
1502.0	8.9617628	445.119502818184
1503.0	8.9677878	445.1196445693082
1504.0	8.973813	445.11951799258475
1505.0	8.9798399	445.11958102771933
1506.0	8.985861	445.119564072067
1507.0	8.9918816	445.11955436046975
1508.0	8.9979067	445.11961322368154
1509.0	9.0039275	445.1195476290546
1510.0	9.0099504	445.1195775099482
1511.0	9.0159713	445.1194906012993
1512.0	9.0219921	445.11951359753306
1513.0	9.0280128	445.11951781597645
1514.0	9.0340339	445.11956408838586
1515.0	9.0400629	445.1196823118665
1516.0	9.0460859	445.11958712614285
1517.0	9.0521087	445.1196570150151
1518.0	9.0581316	445.1195343878645
1519.0	9.0641526	445.11957346520103
1520.0	9.0701734	445.1196774552714
1521.0	9.0761964	445.1195394826696
1522.0	9.0822192	445.1195937467455
1523.0	9.0882422	445.1195633787356
1524.0	9.0942629	445.1196226606918
1525.0	9.1002838	445.1195833020674
1526.0	9.1063089	445.11957659640086
1527.0	9.1123297	445.1194760691454
1528.0	9.1183525	445.1196280258062
1529.0	9.1243735	445.1194932574537
1530.0	9.1303964	445.11961259723694
1531.0	9.1364173	445.11951590864976
1532.0	9.142438	445.1196088129849
1533.0	9.1484609	445.11954336252876
1534.0	9.1544817	445.1195429396528
1536.0	9.1617942	445.1196010444132
1537.0	9.1681569	445.11965779050405
1538.0	9.1741839	445.1196439910512
1539.0	9.1802089	445.1195447841229
1540.0	9.186234	445.11960303159293
1541.0	9.192261	445.11951124246093
1542.0	9.1982901	445.1195606322462
1543.0	9.2043132	445.1195968109021
1544.0	9.210336	445.1194326442334
1545.0	9.2163611	445.1194909348356
1546.0	9.2223901	445.11955177396254
1547.0	9.2284131	445.11953836898977
1548.0	9.2344382	445.119490283244
1549.0	9.2404653	445.119517621303
1550.0	9.2464861	445.11964657177276
1551.0	9.252509	445.11952935197144
1552.0	9.2585318	445.11958255475315
1553.0	9.2645548	445.1194699740531
1554.0	9.2705756	445.1196276019772
1555.0	9.2766006	445.1196397900831
1556.0	9.2826215	445.1195973080889
1557.0	9.2886422	445.1196078669561
1558.0	9.2946631	445.11951808800126
1559.0	9.3006841	445.11964306697956
1560.0	9.3067069	445.11961696057364
1561.0	9.3127279	445.1195828223789
1562.0	9.3187527	445.1195264116259
1563.0	9.3247756	445.1196411733154
1564.0	9.3307986	445.1195726230682
1565.0	9.3368194	445.1195739877701
1566.0	9.3428403	445.11957710115837
1567.0	9.3488611	445.1196307437029
1568.0	9.3548841	445.11957531905557
1569.0	9.3609111	445.11960760105336
1570.0	9.3669362	445.11960916223256
1571.0	9.3729653	445.11959196051447
1572.0	9.3789883	445.1195276521088
1573.0	9.3850153	445.1195191650405
1574.0	9.3910405	445.11948180390965
1575.0	9.3970695	445.119616696076
1576.0	9.4030925	445.11963735118775
1577.0	9.4091174	445.1197365579122
1578.0	9.4151466	445.1195075923874
1579.0	9.4211737	445.1194409103383
1580.0	9.4271988	445.1196591189233
1581.0	9.4332216	445.11953356810574
1582.0	9.4392488	445.11960998313907
1583.0	9.4452716	445.1196464532449
1584.0	9.4512968	445.11960322083337
1585.0	9.4573237	445.11968094458314
1586.0	9.4633446	445.1196790330684
1587.0	9.4693675	445.11970780035597
1588.0	9.4753988	445.11967375586187
1589.0	9.4814299	445.11964736315076
1590.0	9.487455	445.11964011108444
1591.0	9.4934802	445.1196711987913
1592.0	9.4995071	445.11956965947326
1593.0	9.5055279	445.1195798749167
1595.0	9.5130237	445.11959861745646
1596.0	9.5193926	445.1196658813074
1597.0	9.5254217	445.119505347545
1598.0	9.5314489	445.1195503494206
1599.0	9.537478	445.1196835720944
1600.0	9.543503	445.11960462607624
1601.0	9.549528	445.1195445701687
1602.0	9.5555531	445.11957990784373
1603.0	9.5615821	445.1195519051905
1604.0	9.5676115	445.1196398850058
1605.0	9.5736405	445.1195601964371
1606.0	9.5796634	445.1196654928893
1607.0	9.5856926	445.11967548861094
1608.0	9.5917176	445.11956603528625
1609.0	9.5977447	445.1196157667723
1610.0	9.6037699	445.11963434329164
1611.0	9.6097988	445.11972664738465
1612.0	9.6158302	445.11958753287297
1613.0	9.6218551	445.1195989343997
1614.0	9.6278843	445.1195187437764
1615.0	9.6339072	445.1196097363903
1616.0	9.6399323	445.1195027948589
1617.0	9.6459552	445.1195082455283
1618.0	9.6519803	445.1196801826681
1619.0	9.6580031	445.1196727122272
1620.0	9.6640261	445.11959674472325
1621.0	9.6700511	445.11963719181085
1622.0	9.6760782	445.1195990679563
1623.0	9.6821072	445.1197169995471
1624.0	9.6881364	445.1196647802759
1625.0	9.6941658	445.11969028395043
1626.0	9.7001887	445.1196437637932
1627.0	9.7062179	445.1196320679805
1628.0	9.7122447	445.1196615369921
1629.0	9.7182718	445.11957998484934
1630.0	9.7243052	445.1195932566475
1631.0	9.7303344	445.1195944455544
1632.0	9.7363616	445.1195762396724
1633.0	9.7423866	445.1195910937419
1634.0	9.7484116	445.11955565902815
1635.0	9.7544366	445.1195269335869
1636.0	9.7604637	445.1197551761165
1637.0	9.7664865	445.1194346148326
1638.0	9.7725094	445.1194910445836
1639.0	9.7785345	445.119597256293
1640.0	9.7845616	445.1195759688756
1641.0	9.7905927	445.11948250568224
1642.0	9.7966158	445.11952432051993
1643.0	9.8026428	445.1196243598532
1644.0	9.8086679	445.1195536170352
1645.0	9.8146928	445.1194925953486
1646.0	9.8207199	445.11959485901224
1647.0	9.8267511	445.119609553452
1648.0	9.8327824	445.1195287115768
1649.0	9.8388156	445.11963333064483
1650.0	9.8448429	445.1196942967669
1651.0	9.8508699	445.11950306070173
1652.0	9.856899	445.1195233755708
1653.0	9.862922	445.11961853506637
1654.0	9.868947	445.1195719741683
1655.0	9.8749698	445.1195673417034
1656.0	9.8809951	445.11954700333195
1657.0	9.887022	445.1195209318049
1658.0	9.893045	445.1196002454297
1659.0	9.8990679	445.1195601878408
1660.0	9.9050887	445.1195924237183
1661.0	9.9111179	445.11956101198274
1662.0	9.9171429	445.11955100421034
1663.0	9.9231722	445.1195295228679
1664.0	9.929197	445.11961622838646
1665.0	9.9352242	445.11953243303515
1666.0	9.9412533	445.1195212347063
1667.0	9.9472764	445.11966198487215
1668.0	9.9532992	445.11959221611073
1669.0	9.95932	445.1195249318346
1670.0	9.9653471	445.1195942783677
1671.0	9.9713701	445.1195954097435
1672.0	9.9773929	445.1195554904051
1673.0	9.9834117	445.1195019669796
1674.0	9.9894368	445.11955812239876
1676.0	9.9967471	445.11949857561837
1677.0	10.003112	445.1196291749582
1678.0	10.009135	445.11963804513925
1679.0	10.015162	445.11955051883166
1680.0	10.021187	445.11967800372963
1681.0	10.027216	445.11957745415185
1682.0	10.033237	445.1195979128223
1683.0	10.03926	445.1196124573485
1684.0	10.045283	445.11967262518453
1685.0	10.051306	445.1195823807706
1686.0	10.057331	445.1195168215141
1687.0	10.063354	445.1196617086173
1688.0	10.069374	445.11966433770783
1689.0	10.075395	445.11955880208734
1690.0	10.081416	445.11967725661077
1691.0	10.087441	445.1196374734641
1692.0	10.093468	445.11963773754223
1693.0	10.099499	445.1196030555292
1694.0	10.105526	445.11966496988043
1695.0	10.111551	445.11943655424665
1696.0	10.117572	445.1195629298806
1697.0	10.123595	445.11954836823713
1698.0	10.129618	445.11959378709895
1699.0	10.135647	445.1196596087931
1700.0	10.141668	445.1195831846947
1701.0	10.147691	445.119541273056
1702.0	10.153714	445.1196137010779
1703.0	10.159735	445.11951945277
1704.0	10.165758	445.11960103931585
1705.0	10.171778	445.1195486707456
1706.0	10.177802	445.11966423951924
1707.0	10.183824	445.11957765186935
1708.0	10.189845	445.11950031846607
1709.0	10.195868	445.1195939794529
1710.0	10.201893	445.1195786268012
1711.0	10.207922	445.1195472377541
1712.0	10.213943	445.119560213639
1713.0	10.219966	445.11967039717024
1714.0	10.225989	445.119523382205
1715.0	10.232016	445.1196284750346
1716.0	10.238041	445.1196397688581
1717.0	10.24407	445.1196539345112
1718.0	10.250091	445.11967685984973
1719.0	10.256118	445.1196781745213
1720.0	10.262152	445.11954083932187
1721.0	10.268181	445.1196647520599
1722.0	10.274214	445.11968511537117
1723.0	10.280239	445.1195766239843
1724.0	10.286268	445.11954215213746
1725.0	10.292295	445.1195049717357
1726.0	10.298324	445.1195060596468
1727.0	10.304345	445.11954989497247
1728.0	10.310368	445.11957125977915
1729.0	10.316391	445.11954484640273
1730.0	10.322414	445.1196464842496
1731.0	10.328437	445.11967479261006
1732.0	10.334458	445.11964495453884
1733.0	10.340481	445.1196131964536
1734.0	10.346502	445.1195779451133
1735.0	10.352531	445.1197026757077
1736.0	10.35856	445.1196513435421
1737.0	10.364587	445.11950967338
1738.0	10.370616	445.11961172276506
1739.0	10.376637	445.11970251060694
1740.0	10.382668	445.11955041754334
1741.0	10.388695	445.1196042720965
1742.0	10.394727	445.11964470356116
1743.0	10.400748	445.1196672010925
1744.0	10.406768	445.1196116717641
1745.0	10.412791	445.1196475940149
1746.0	10.418816	445.1195905397
1747.0	10.424848	445.11970260096723
1748.0	10.430881	445.11967383044725
1749.0	10.436904	445.1197260764959
1750.0	10.442927	445.1196020982562
1751.0	10.448948	445.1197049301704
1752.0	10.45497	445.1196144104363
1753.0	10.460991	445.1195841951853
1754.0	10.467014	445.11965591568065
1755.0	10.473035	445.1196949730385
1756.0	10.47906	445.1196389853457
1757.0	10.485081	445.11960430108
1758.0	10.491104	445.1197404015119
1759.0	10.497125	445.1196028679147
1760.0	10.503146	445.12063615190726
1761.0	10.509168	445.1195904762852
1762.0	10.515196	445.1195650963766
1763.0	10.521219	445.1196189286082
1764.0	10.527244	445.11967429369696
1765.0	10.533271	445.11962584304945
1766.0	10.539298	445.11957221545714
1767.0	10.545327	445.1196038200575
1768.0	10.551354	445.11959211479956
1769.0	10.557381	445.11965801048916
1770.0	10.563406	445.11944696281284
1771.0	10.569437	445.11951414640856
1772.0	10.575464	445.1196874016352
1773.0	10.581485	445.11959767980926
1774.0	10.587519	445.1196387160638
1775.0	10.593548	445.11961828518054
1776.0	10.599575	445.11959302184675
1777.0	10.605602	445.11956467155653
1778.0	10.611631	445.1194891605428
1779.0	10.617658	445.1196177321079
1780.0	10.623687	445.1195764076255
1781.0	10.629712	445.11952453011287
1782.0	10.635735	445.11958305417164
1783.0	10.641758	445.119611122889
1784.0	10.647783	445.11955359391453
1785.0	10.653815	445.1194907588832
1786.0	10.659842	445.1196025490465
1787.0	10.665869	445.11961831332684
1788.0	10.671896	445.11958186521736
1789.0	10.677925	445.11958514351466
1790.0	10.68395	445.1195684965299
1791.0	10.689971	445.1195810941828
1792.0	10.695994	445.1195186703386
1793.0	10.702014	445.1195613545674
1794.0	10.70804	445.1196672802015
1795.0	10.71406	445.11954206092156
1796.0	10.720083	445.11950601657054
1797.0	10.726104	445.1196773079845
1798.0	10.732125	445.11970590452506
1799.0	10.738146	445.1196135020444
1800.0	10.744167	445.1195111586667
1801.0	10.7502	445.119629815947
1802.0	10.756231	445.1196551074279
1803.0	10.762262	445.11960546337536
1804.0	10.76829	445.11963392967454
1805.0	10.774314	445.11967086570974
1806.0	10.78034	445.1195612526764
1807.0	10.786362	445.1196075832674
1808.0	10.792383	445.11964500543934
1809.0	10.798404	445.1196768940722
1810.0	10.804429	445.1195972666001
1811.0	10.810448	445.11967086798666
1812.0	10.816473	445.11961948158955
1813.0	10.822494	445.11952252649917
1814.0	10.828515	445.1196463143536
1815.0	10.834538	445.11964002330814
1816.0	10.840558	445.11964828868645
1817.0	10.846579	445.1196083577428
1818.0	10.852602	445.11960901193254
1819.0	10.858631	445.1195815724436
1820.0	10.864658	445.1196645320527
1821.0	10.870688	445.11962572282494
1822.0	10.876715	445.11961908313987
1823.0	10.88274	445.11952901521215
1824.0	10.888767	445.11951707593136
1825.0	10.894792	445.11960189371
1826.0	10.900817	445.1196953920168
1827.0	10.906842	445.11965588352325
1828.0	10.912883	445.1196716668198
1829.0	10.918913	445.11954561458015
1830.0	10.924944	445.11965230256885
1831.0	10.930971	445.11953433908565
1832.0	10.937	445.11947458690076
1833.0	10.943027	445.1194676882713
1834.0	10.949056	445.11941419303315
1835.0	10.955081	445.1195340249666
1836.0	10.961104	445.11955527763257
1837.0	10.967138	445.11952622890846
1838.0	10.973165	445.11962303113626
1839.0	10.979196	445.11962778062065
1840.0	10.985223	445.11950866548085
1841.0	10.991248	445.1195227865611
1842.0	10.997275	445.1195195366557
1843.0	11.0033	445.1195797775696
1844.0	11.009327	445.1196247313136
1845.0	11.015348	445.1195422411833
1846.0	11.021369	445.1196540426795
1847.0	11.027394	445.11961501410383
1848.0	11.033417	445.11947013194685
1849.0	11.03944	445.1196004334814
1850.0	11.045463	445.1195717473942
1851.0	11.051484	445.11957106389076
1852.0	11.057504	445.1195742007322
1853.0	11.063525	445.1195425204223
1854.0	11.069548	445.11958164063424
1855.0	11.075573	445.1196297078839
1856.0	11.081596	445.1195519016118
1857.0	11.087621	445.1194871239513
1858.0	11.093644	445.1195318227517
1859.0	11.099669	445.11950060049253
1860.0	11.10569	445.1195355323344
1861.0	11.111719	445.11950049776743
1862.0	11.117748	445.1195411599064
1863.0	11.123769	445.1196454612489
1864.0	11.129794	445.1196176786747
1865.0	11.135823	445.119664682885
1866.0	11.141852	445.1196564064677
1867.0	11.147879	445.11959118239037
1868.0	11.153911	445.1195120382142
1869.0	11.159938	445.11963088866156
1870.0	11.165967	445.1195597552341
1871.0	11.17199	445.11964727684295
1872.0	11.178013	445.11963819573447
1873.0	11.184036	445.11962164973215
1874.0	11.190057	445.11962241190474
1875.0	11.196082	445.1195453190029
1876.0	11.202102	445.11969330165226
1877.0	11.208127	445.11956427412883
1878.0	11.21415	445.1195279935204
1879.0	11.220175	445.1195844557098
1880.0	11.2262	445.11959810716144
1881.0	11.23223	445.11956440045486
1882.0	11.238255	445.11965094175554
1883.0	11.244284	445.11964454623
1884.0	11.250311	445.119574863293
1885.0	11.256338	445.1196022207331
1886.0	11.262365	445.1196124000469
1887.0	11.268394	445.1195726673775
1888.0	11.274417	445.11953254877875
1889.0	11.280438	445.1195773815459
1890.0	11.286461	445.1196231959113
1891.0	11.292486	445.11964428403826
1892.0	11.298511	445.119593712357
1893.0	11.304542	445.1195561257842
1894.0	11.310567	445.11963730208686
1895.0	11.316596	445.11966823140847
1896.0	11.322619	445.1195387658362
1897.0	11.32865	445.1195836972294
1898.0	11.334678	445.1196170741815
1899.0	11.340705	445.11956966491385
1900.0	11.346728	445.11962840687215
1901.0	11.352753	445.11952905693346
1902.0	11.35878	445.11952176527427
1903.0	11.364807	445.1196090693425
1904.0	11.370838	445.11963466986253
1905.0	11.376865	445.11958240019584
1906.0	11.382892	445.11954889075196
1907.0	11.388932	445.11953195772634
1908.0	11.394955	445.11964379103085
1909.0	11.400986	445.11951193250195
1910.0	11.407013	445.1196070202781
1911.0	11.413042	445.1196454097307
1912.0	11.419065	445.1195490356276
1913.0	11.42509	445.1195798742349
1914.0	11.431115	445.1196364357169
1915.0	11.437148	445.1195468130404
1916.0	11.443176	445.11956396224065
1917.0	11.449203	445.1195523348701
1918.0	11.455226	445.1195435251574
1919.0	11.461251	445.1196128772718
1920.0	11.46728	445.11971263841434
1921.0	11.473307	445.1195812051584
1922.0	11.479328	445.11963803801245
1923.0	11.485346	445.1195232538166
1924.0	11.491369	445.11950797992915
1925.0	11.49739	445.1196330213294
1926.0	11.503411	445.11953348770953
1927.0	11.509434	445.1196668330858
1928.0	11.515455	445.1196052708133
1929.0	11.521478	445.1195346669899
1930.0	11.527501	445.11961933955104
1931.0	11.533526	445.1195219172062
1932.0	11.539549	445.1195690892417
1933.0	11.54558	445.1195554689304
1934.0	11.551615	445.1195832566331
1935.0	11.557649	445.11961398037965
1936.0	11.563672	445.11963288543257
1937.0	11.569699	445.1195833256605
1938.0	11.57573	445.11960488715215
1939.0	11.581751	445.11958973462083
1940.0	11.587772	445.11961099067423
1941.0	11.593792	445.11963473099576
1942.0	11.599815	445.11962783795724
1943.0	11.605836	445.1196712464431
1944.0	11.611855	445.1196806786927
1945.0	11.61788	445.11957053785983
1946.0	11.623901	445.11959720567904
1947.0	11.629924	445.11964394131485
1948.0	11.635944	445.11963918932554
1949.0	11.641967	445.1196950065477
1950.0	11.647988	445.11962174332257
1951.0	11.654013	445.11964339997274
1952.0	11.660034	445.11965265237257
1953.0	11.666055	445.1195851336235
1954.0	11.672076	445.119577429444
1955.0	11.678099	445.11953164668
1956.0	11.684122	445.1196210980319
1957.0	11.690143	445.11960058136793
1958.0	11.696163	445.1195418278629
1959.0	11.702186	445.11956345686485
1960.0	11.708207	445.1196260284057
1961.0	11.714228	445.11965607527316
1962.0	11.720251	445.119621294433
1963.0	11.726282	445.1195667327005
1964.0	11.732305	445.1194954825319
1965.0	11.738338	445.1194948063626
1966.0	11.744365	445.1195997394386
1967.0	11.750395	445.11964515991446
1968.0	11.756418	445.1195856226264
1969.0	11.762445	445.11960970525996
1970.0	11.768472	445.1195668187805
1971.0	11.774499	445.119702160472
1972.0	11.780524	445.1195830535315
1973.0	11.786549	445.1195531874914
1974.0	11.79258	445.1196261308303
1975.0	11.798607	445.1196861078563
1976.0	11.804634	445.1196592873404
1977.0	11.810659	445.1196037198964
1978.0	11.816686	445.11964505578516
1979.0	11.822713	445.11964377947805
1980.0	11.828736	445.11973563899375
1981.0	11.834761	445.1197380759858
1982.0	11.840784	445.11970811506166
1983.0	11.846816	445.11967330224826
1984.0	11.852838	445.1196511243854
1985.0	11.858866	445.11961322339266
1986.0	11.864891	445.11971766028273
1987.0	11.870918	445.11963938172966
1988.0	11.876943	445.11970892140334
1989.0	11.88297	445.1197487881118
1990.0	11.888991	445.1197485421674
1991.0	11.895018	445.11970048306785
1992.0	11.901043	445.1195931647047
1993.0	11.907064	445.11965360481526
1994.0	11.913084	445.11968121043066
1995.0	11.919105	445.11958973014436
1996.0	11.925126	445.11958993618157
1997.0	11.931149	445.11968663392776
1998.0	11.93717	445.119561262345
1999.0	11.943199	445.1196056377592
2000.0	11.949224	445.1195336850487
2001.0	11.955255	445.11965647763736
2002.0	11.961278	445.11970781800306
2003.0	11.967303	445.1197060467008
2004.0	11.973332	445.1196406856535
2005.0	11.979362	445.1196059546455
2006.0	11.985391	445.11970208225875
2007.0	11.991418	445.11962416646503
2008.0	11.997441	445.11973509543054
2009.0	12.003466	445.11966277635895
2010.0	12.009495	445.1196359642599
2011.0	12.015522	445.1196939212202
2012.0	12.021551	445.119564128912
2013.0	12.027578	445.1195288900558
2014.0	12.033605	445.1196281748282
2015.0	12.039628	445.1196533434302
2016.0	12.045655	445.11973834543875
2017.0	12.051687	445.1195783586101
2018.0	12.057716	445.11963029276205
2019.0	12.063743	445.11960258154954
2020.0	12.069766	445.1195208595329
2021.0	12.075791	445.1196264089887
2022.0	12.08182	445.11960620249454
[truncated: 5,155 more rows]
