# Supplementary material for: RawBeans: A Simple, Vendor-Independent, Raw-Data Quality-Control Tool
Source: J Proteome Res. 2021 Mar 4;20(4):2098–104. doi: 10.1021/acs.jproteome.0c00956 (PMC8041395; doi:10.1021/acs.jproteome.0c00956)
Supplement: Supplementary file 2 — pr0c00956_si_003.zip [file pr0c00956_si_003.zip › 100_samples_run1.0/resources/HF2_LC1_hela_030220_30B_01-mass-deviation-matrix.tsv]

scan	retention	445.12003
1.0	0.0028456161	445.12028497909745
2.0	0.010280902	445.12011893151885
3.0	0.016612219	445.1202152110923
4.0	0.023330918	445.12022226270625
5.0	0.0296747	445.12013744002036
6.0	0.03601425	445.12018575075433
7.0	0.04237885	445.12022038151827
8.0	0.048716349	445.12024737312703
9.0	0.055058017	445.12017911863705
10.0	0.061399701	445.1202341551382
11.0	0.067737217	445.12024624668567
12.0	0.074080999	445.1201284038224
13.0	0.080418502	445.12012317676454
14.0	0.086758084	445.12016691898236
15.0	0.093091384	445.1202418849091
16.0	0.09943515	445.12005899183924
17.0	0.10577265	445.12007946033987
18.0	0.11211017	445.1200845534964
19.0	0.11844558	445.1199902847238
20.0	0.12479142	445.1199251755718
21.0	0.13112892	445.1200347166215
22.0	0.13747273	445.1199115980018
23.0	0.1438144	445.1199383342625
24.0	0.15016025	445.11985992738914
25.0	0.1564998	445.1198512923188
26.0	0.16284145	445.1198795787895
27.0	0.16918312	445.11985508718396
28.0	0.17552272	445.1198554361159
29.0	0.18186438	445.11966370211866
30.0	0.18820614	445.1200035075433
32.0	0.19554773	445.12004610867433
33.0	0.20188942	445.1200662596796
34.0	0.2079144	445.1200497479848
35.0	0.21393745	445.1199670300731
36.0	0.21996248	445.11997331276626
37.0	0.22598542	445.11988844450025
38.0	0.23201453	445.1198209008837
39.0	0.23803962	445.1199321635848
40.0	0.24406667	445.1200884401273
41.0	0.25009158	445.11974022976466
42.0	0.25612282	445.1199102545738
43.0	0.26215415	445.12011365752994
44.0	0.26818337	445.11956562965497
45.0	0.27420623	445.1206048439324
46.0	0.28022712	445.12065345675575
47.0	0.28624792	445.1194344816461
48.0	0.2922688	445.11955678536526
49.0	0.29829163	445.1194841759651
50.0	0.30431452	445.1195146363905
51.0	0.31033542	445.11953548934946
52.0	0.3163584	445.1194424871257
53.0	0.32237925	445.1195569285433
54.0	0.3284001	445.1194284216095
55.0	0.33442092	445.1202855554682
56.0	0.34044158	445.1206540421177
57.0	0.34646459	445.12058196025157
58.0	0.35248539	445.11941572419005
59.0	0.35850637	445.1204873912405
60.0	0.36453142	445.1199135966391
61.0	0.36976463	445.1196900467921
62.0	0.37578762	445.1199225064759
70.0	0.39089802	445.1200521439051
77.0	0.40438763	445.12016641273675
82.0	0.41558543	445.1194124048197
83.0	0.42193338	445.1194614201241
84.0	0.4279564	445.11947380496656
85.0	0.43397923	445.11952279664126
86.0	0.44000433	445.1195898120149
87.0	0.4460334	445.11958490524097
88.0	0.45206062	445.11970404210285
89.0	0.45808757	445.1195224570541
90.0	0.4641168	445.11958426856916
91.0	0.47014604	445.1196122186952
92.0	0.47617515	445.1196259412662
93.0	0.48220857	445.11957901610566
94.0	0.48824185	445.1195632409194
95.0	0.49426478	445.1195903162629
96.0	0.50028562	445.11956637589617
97.0	0.50630848	445.11961998060684
98.0	0.5123293	445.11940815482274
99.0	0.5183502	445.1194630140578
100.0	0.52437733	445.11945987657555
101.0	0.53040024	445.1194713681668
102.0	0.5364253	445.12063340238217
103.0	0.5424482	445.1194742823638
104.0	0.54847097	445.12063778716384
105.0	0.55449185	445.1206253685863
106.0	0.5605127	445.1205972088549
107.0	0.56653567	445.12062828386854
108.0	0.57255657	445.1194026496237
109.0	0.57857947	445.11942623341884
110.0	0.58460032	445.1194286798026
111.0	0.59062112	445.11945792365253
112.0	0.59664185	445.1206498005982
113.0	0.60266478	445.1205483292345
114.0	0.60868572	445.12062040890663
115.0	0.61470865	445.12054495367596
116.0	0.6207337	445.1206462384133
117.0	0.62675658	445.12063633811465
118.0	0.63278164	445.1206317742869
119.0	0.63880455	445.1205651674921
120.0	0.64482735	445.12058720392093
121.0	0.65085024	445.1205508428839
122.0	0.65687948	445.12048532495385
123.0	0.66290023	445.12051311253464
124.0	0.66892125	445.1205934752745
125.0	0.67494192	445.12056393143854
126.0	0.68096288	445.120458466106
127.0	0.68698983	445.1205277400489
128.0	0.69301073	445.1204792327667
129.0	0.69903152	445.12044731342263
130.0	0.70505457	445.1204334900642
131.0	0.7110754	445.1204143502477
132.0	0.71709613	445.1204276311909
133.0	0.72311715	445.12038899160825
134.0	0.72913782	445.1204194613658
135.0	0.73515863	445.12049119200145
136.0	0.7411795	445.12044147861894
137.0	0.74720035	445.12049426484623
138.0	0.75322325	445.1203950713338
139.0	0.7592462	445.1203674378603
140.0	0.76526717	445.12034263415626
141.0	0.77128792	445.1203667692483
142.0	0.7773088	445.12040252856
143.0	0.78332953	445.12041457663054
144.0	0.78935037	445.12037191628946
145.0	0.79537328	445.1204476341955
146.0	0.80140262	445.12036923823075
147.0	0.80742342	445.120371641891
148.0	0.81344418	445.1203939109582
149.0	0.81946722	445.12045622703465
150.0	0.82549007	445.1204291253529
151.0	0.83151295	445.1203975665747
152.0	0.83753998	445.12043595035834
153.0	0.84356922	445.12028124252566
154.0	0.84959423	445.12040358658857
155.0	0.85561723	445.12027218455296
156.0	0.86163805	445.12037168382767
157.0	0.86766092	445.12027199383533
158.0	0.873686	445.12038391541194
159.0	0.87971507	445.12038119335216
160.0	0.885738	445.1202896201725
161.0	0.8917589	445.1203532548414
162.0	0.89777977	445.1203274810372
163.0	0.90380055	445.1202378412106
164.0	0.90982355	445.1202696650066
165.0	0.91584433	445.12035555437393
166.0	0.92186507	445.12027887923335
167.0	0.92788597	445.12017672314795
168.0	0.93390887	445.1202613800264
169.0	0.93992975	445.1201728581274
170.0	0.94595065	445.1201991759288
171.0	0.95197567	445.12021380136
172.0	0.95799847	445.1202558538899
173.0	0.96402568	445.12021311912844
174.0	0.9700485	445.1202104138666
175.0	0.97607137	445.12024539481916
176.0	0.98209647	445.12020044545517
177.0	0.98812777	445.12028940686355
178.0	0.9941507	445.1202057713636
179.0	1.0001903	445.12014938660064
180.0	1.0062131	445.1201655299996
181.0	1.0122382	445.12020592379224
182.0	1.0182611	445.1201828595247
183.0	1.0242839	445.1202097062198
184.0	1.0303048	445.1201526604842
185.0	1.0363257	445.1201279388592
186.0	1.0423466	445.1202339543461
187.0	1.0483695	445.12014251495475
188.0	1.0543924	445.1202263354647
189.0	1.0604195	445.12019344462095
190.0	1.0664423	445.1202585471156
191.0	1.0724673	445.12025628985504
192.0	1.0784924	445.1202528545739
193.0	1.0845196	445.1202308318746
194.0	1.0905465	445.1202024343132
195.0	1.0965758	445.12022986881425
196.0	1.1026008	445.1201957488258
197.0	1.1086319	445.12022505481355
198.0	1.1146591	445.1200854435993
199.0	1.1206862	445.12019008749604
200.0	1.1267174	445.12020154713156
201.0	1.1327446	445.12015363914463
202.0	1.1387758	445.1201565375932
203.0	1.144805	445.12020516393613
204.0	1.1508342	445.12019827415594
205.0	1.1568611	445.120228626537
206.0	1.1628861	445.1201172112091
207.0	1.1689111	445.1201826676909
208.0	1.174932	445.1201449464063
209.0	1.1809529	445.1202176873901
210.0	1.1869758	445.12019907260964
211.0	1.1929967	445.12017967063787
212.0	1.1990174	445.1201683935465
213.0	1.2050383	445.1202447333829
214.0	1.2110591	445.1201595183797
215.0	1.2170821	445.1201884837957
216.0	1.2231049	445.12006109002886
217.0	1.2291259	445.1200818763111
218.0	1.2351487	445.1200438252147
219.0	1.2411697	445.12009782156724
220.0	1.2471904	445.1200824766144
221.0	1.2532112	445.120145871084
222.0	1.2592321	445.12016421682176
223.0	1.2652529	445.1200673901809
224.0	1.2712759	445.12011349851826
225.0	1.2772967	445.1200225507848
226.0	1.2833176	445.12010031834325
227.0	1.2893383	445.1201070317098
228.0	1.2953592	445.1201348858779
229.0	1.30138	445.12008148357944
230.0	1.307403	445.12003450817855
231.0	1.3134238	445.12005211241865
232.0	1.3194468	445.1200706011483
233.0	1.3254675	445.12014647850793
234.0	1.3314885	445.12009919202023
235.0	1.3375092	445.1200829459559
236.0	1.34353	445.11998381705496
237.0	1.3495571	445.1200857305607
238.0	1.3555801	445.12008331930946
239.0	1.3616052	445.12005046434
240.0	1.3676301	445.12013982819
241.0	1.3736531	445.1200728822008
242.0	1.3796739	445.12008097442236
243.0	1.3856948	445.1201245209074
244.0	1.3917155	445.1199623093648
245.0	1.3977385	445.1200264579911
246.0	1.4037593	445.1200991061734
247.0	1.4097802	445.1200731972662
248.0	1.4158031	445.12002642823467
249.0	1.4218239	445.1201272328556
250.0	1.4278447	445.1200178355055
251.0	1.4338655	445.1200883692763
252.0	1.4398864	445.11997723180855
253.0	1.4459094	445.12010907663154
254.0	1.4519303	445.1200600897192
255.0	1.457951	445.1200917954201
256.0	1.463974	445.120114324277
257.0	1.4699948	445.1199774923276
258.0	1.4760157	445.12009325151786
259.0	1.4820364	445.1199840381414
260.0	1.4880573	445.1200224363808
261.0	1.4940802	445.120042031219
262.0	1.5001011	445.1200127602124
263.0	1.5061219	445.11998254109255
264.0	1.5121449	445.1200200017292
265.0	1.5181657	445.1199974535566
266.0	1.5241865	445.1199920819119
267.0	1.5302073	445.1199580257789
268.0	1.5362302	445.1200493165391
269.0	1.5422533	445.1200353104912
270.0	1.548274	445.12004506752334
271.0	1.5542991	445.1200552997624
272.0	1.560322	445.1200326518742
273.0	1.5663429	445.1200463780027
274.0	1.5723637	445.1200455102975
275.0	1.5783845	445.12002051455016
276.0	1.5844053	445.1200266053579
277.0	1.5904283	445.120059214204
278.0	1.5964491	445.1199990082213
279.0	1.6024721	445.1199137507497
280.0	1.608495	445.1199743532552
281.0	1.6145158	445.1200641504892
282.0	1.6205365	445.12000677775706
283.0	1.6265574	445.119945476152
284.0	1.6325782	445.120140302763
285.0	1.6386012	445.1200500120075
286.0	1.6446221	445.11999586504425
287.0	1.650645	445.12002535590426
288.0	1.6566659	445.1200358482298
289.0	1.6626867	445.12002145264165
290.0	1.6687074	445.12003967394963
291.0	1.6747366	445.11997294216246
292.0	1.6807637	445.1199725022339
293.0	1.6867888	445.12001949146867
294.0	1.6928138	445.11993137256013
295.0	1.6988388	445.1199850961237
296.0	1.7048638	445.1200339778976
297.0	1.7108909	445.11994933401155
298.0	1.7169179	445.119989408617
299.0	1.7229533	445.1199375536462
300.0	1.7289826	445.11995867169856
301.0	1.7350055	445.11996360658884
302.0	1.7410305	445.11995706906646
303.0	1.7470535	445.1199366784138
304.0	1.7530806	445.1200441006459
305.0	1.7591118	445.1199466171075
306.0	1.7651388	445.11995002265826
307.0	1.7711617	445.12001961758597
308.0	1.7771889	445.1200160794441
309.0	1.783216	445.1199891695217
310.0	1.7892431	445.11992421391767
311.0	1.7952702	445.1200650133281
312.0	1.8012931	445.11996261310065
313.0	1.807318	445.119948577544
314.0	1.813345	445.120002301125
315.0	1.8193659	445.12000680812355
316.0	1.8253868	445.11996855266494
317.0	1.8314075	445.1199760749431
318.0	1.8374285	445.119971603334
319.0	1.8434513	445.1199695150958
320.0	1.8494723	445.11998331044117
321.0	1.855493	445.119935374896
322.0	1.8615159	445.11990054498364
323.0	1.867543	445.1199754858054
324.0	1.8735702	445.1199363268716
325.0	1.8796014	445.1200074065897
326.0	1.8856349	445.1199444973281
327.0	1.8916702	445.11993870397083
328.0	1.8976953	445.1199174520443
329.0	1.9037222	445.1198985857731
330.0	1.9097452	445.11984599342395
331.0	1.9157681	445.11986906388006
332.0	1.9217911	445.1199453332962
333.0	1.9278118	445.11990104629126
334.0	1.9338327	445.1199643285789
335.0	1.9398557	445.1199040309736
336.0	1.9458765	445.11992366743766
337.0	1.9518973	445.1199808051629
338.0	1.957916	445.11983609279366
339.0	1.963939	445.11990111476837
340.0	1.9699619	445.11990760527544
341.0	1.9759829	445.119894220782
342.0	1.9820036	445.1198979402219
343.0	1.9880266	445.1198956166918
344.0	1.9940494	445.1197959122172
345.0	2.0000702	445.1198789580223
346.0	2.0060932	445.1199050414528
347.0	2.0121141	445.11996515777776
348.0	2.0181369	445.11992712137396
349.0	2.0241578	445.11983378579777
350.0	2.0301786	445.1198821237409
351.0	2.0362016	445.1198763581791
352.0	2.0422224	445.11989563714894
353.0	2.0482411	445.1200110689224
354.0	2.0542641	445.1199388404825
355.0	2.0602891	445.11984524766785
356.0	2.0663121	445.1199047873816
357.0	2.0723432	445.1198287945539
358.0	2.0783684	445.1198519873725
359.0	2.0843974	445.11991303485263
360.0	2.0904245	445.119870340071
361.0	2.0964454	445.11991188257883
362.0	2.1024704	445.1199688818834
363.0	2.1084996	445.1198493466208
364.0	2.1145226	445.1198034464553
365.0	2.1205516	445.1198460479162
366.0	2.1265788	445.11991003194464
367.0	2.1326016	445.11986849079744
368.0	2.1386225	445.1198144992715
369.0	2.1446454	445.11986605437255
370.0	2.1506642	445.1198817314077
371.0	2.1566871	445.1198582302038
372.0	2.1627101	445.1198714000085
373.0	2.1687309	445.1197605437457
374.0	2.1747518	445.11987820907297
375.0	2.1807725	445.1198431276598
376.0	2.1867975	445.1198740977239
377.0	2.1928184	445.11984034624703
378.0	2.1988038	445.11975922975444
379.0	2.2047184	445.1198840443038
380.0	2.2106289	445.11990668681466
381.0	2.2165142	445.1198558198059
382.0	2.2224101	445.1197797208677
383.0	2.2282663	445.12005209544037
384.0	2.234135	445.1199374890521
385.0	2.2398871	445.12000288788107
386.0	2.245608	445.1199834851068
387.0	2.2513392	445.1200141397047
388.0	2.2570539	445.1200324822546
389.0	2.2627289	445.12004425746744
390.0	2.2683998	445.11999793222174
391.0	2.2739935	445.12009734929876
392.0	2.2795644	445.12015480480767
393.0	2.2851415	445.1200312976183
394.0	2.2907185	445.1200379117444
395.0	2.2962393	445.11991413693875
396.0	2.3017602	445.12004618315666
397.0	2.3072685	445.1199866026866
398.0	2.3128519	445.1200679534952
399.0	2.3184352	445.12015774429693
400.0	2.3240415	445.1200238374263
401.0	2.3296851	445.120094113353
402.0	2.335333	445.1200671494242
403.0	2.3409477	445.1199906614181
404.0	2.3465893	445.1199742610024
405.0	2.3522977	445.12013004682865
406.0	2.3579956	445.1200675225563
407.0	2.3637165	445.12002526760284
408.0	2.3694082	445.12006653835874
409.0	2.3751061	445.12004591315247
410.0	2.3807749	445.1199997152763
411.0	2.3864331	445.1200313636941
412.0	2.3920874	445.1200048441833
413.0	2.3977269	445.1199845082172
414.0	2.4033561	445.12003534578787
415.0	2.4089228	445.11997107760504
416.0	2.4144832	445.1201295105027
417.0	2.4200249	445.120130974442
418.0	2.4255979	445.1200109379439
419.0	2.4311395	445.1201303631672
420.0	2.4366123	445.1201231652337
421.0	2.442079	445.12025323764215
422.0	2.4475269	445.1201398898154
423.0	2.4529581	445.1201788136875
424.0	2.4583706	445.1202165135921
425.0	2.4637623	445.12008815236305
426.0	2.4690561	445.12018622032224
427.0	2.4743582	445.1201955395828
430.0	2.4818583	445.1201780495527
431.0	2.48815	445.12027110070625
432.0	2.4944666	445.12003324845466
433.0	2.500754	445.12007127991717
434.0	2.5070478	445.1201169994235
435.0	2.5133104	445.12018710968994
436.0	2.5196021	445.12010016144177
437.0	2.5258479	445.12010301955894
438.0	2.5321458	445.1199882267636
439.0	2.5384145	445.1200534296763
440.0	2.5447103	445.12006420837986
441.0	2.5509875	445.12011267222624
442.0	2.5572667	445.12012205488895
443.0	2.5635229	445.12014044007657
444.0	2.5697938	445.12009462441694
445.0	2.5760187	445.1202051598299
446.0	2.5822458	445.120181662013
447.0	2.5884875	445.1202375009986
448.0	2.594748	445.1200466966874
449.0	2.6009917	445.12012437570826
450.0	2.6071959	445.12009347267036
451.0	2.6134458	445.1201282628763
452.0	2.6196667	445.1201358033099
453.0	2.625923	445.1201237883898
454.0	2.6321751	445.12009099587436
455.0	2.6383834	445.1201982951518
456.0	2.6446291	445.12016807852257
457.0	2.6509021	445.12019060096833
458.0	2.6571417	445.12019018586125
459.0	2.6633564	445.1201335894858
460.0	2.6695877	445.1201649415708
461.0	2.6758397	445.1201898956806
462.0	2.6820792	445.12007989956703
463.0	2.6883521	445.120112421544
464.0	2.6945418	445.12009327329514
465.0	2.7007501	445.1201387815009
466.0	2.706946	445.1201774587026
467.0	2.7131293	445.12007334335834
468.0	2.7193146	445.1200647221132
469.0	2.7255271	445.12005063500595
470.0	2.7317668	445.12008493420655
471.0	2.7380481	445.1201055611847
472.0	2.744321	445.1201795219248
473.0	2.750644	445.12023008771104
474.0	2.7569001	445.12014732656905
475.0	2.763223	445.1202354457803
476.0	2.7695272	445.120259095043
477.0	2.7758314	445.12022024477284
478.0	2.7821189	445.12021833685355
479.0	2.7884273	445.1202242551322
480.0	2.7947439	445.1201538808212
481.0	2.8010523	445.1201667421522
482.0	2.8073272	445.12008596355827
483.0	2.8136481	445.1202114082589
484.0	2.8199481	445.12008683464245
485.0	2.8262731	445.12004795553673
486.0	2.8326252	445.12009461976
487.0	2.8389502	445.1200536508074
488.0	2.8452918	445.1200743846355
489.0	2.851594	445.1200460971059
490.0	2.8579982	445.11994601860107
491.0	2.8643148	445.1201191601075
492.0	2.8707064	445.1201529940538
493.0	2.8770731	445.1199585763956
494.0	2.8833794	445.1200067697067
495.0	2.8898752	445.12001624848614
496.0	2.8961731	445.11993826758993
497.0	2.9024752	445.12002860430334
498.0	2.9089002	445.119930997693
499.0	2.9152378	445.119903538656
500.0	2.9215732	445.1199210440477
501.0	2.9279128	445.11978781933766
502.0	2.9342503	445.11993156466673
503.0	2.9405898	445.11994247588797
504.0	2.9469336	445.1198141830312
505.0	2.9532794	445.1197905234255
506.0	2.959619	445.1198394022693
507.0	2.9659628	445.11986369200173
508.0	2.9723024	445.11976336386726
509.0	2.978642	445.11987329761956
510.0	2.9849795	445.11982239925106
511.0	2.9913149	445.11981505859694
512.0	2.9976525	445.1198355006877
513.0	3.003992	445.11987716199326
514.0	3.0103337	445.11980582377265
515.0	3.0166753	445.1198255668387
516.0	3.0230107	445.11981680916483
517.0	3.0293399	445.11987708873824
518.0	3.0356816	445.11982195181076
519.0	3.0418963	445.1197170333199
526.0	3.0553005	445.1197206499681
527.0	3.0615003	445.11944706714445
538.0	3.0812088	445.11948987443196
542.0	3.090613	445.1194747824863
546.0	3.1000275	445.119729694971
547.0	3.1063547	445.1200225276576
548.0	3.1127193	445.1199729004084
549.0	3.1190339	445.1200075553187
550.0	3.1253838	445.11995769461794
551.0	3.131638	445.1200855370897
552.0	3.1380442	445.12013301434314
553.0	3.1443547	445.12009136584606
554.0	3.1506798	445.12007227328587
555.0	3.1569421	445.12020005663084
556.0	3.1632776	445.1201687386822
557.0	3.1696089	445.12017092573313
558.0	3.1759193	445.1201665705217
559.0	3.182313	445.12013864301554
560.0	3.188586	445.1201601094772
561.0	3.194888	445.1200750968517
562.0	3.2012235	445.12010965616895
563.0	3.2075047	445.12017645076
564.0	3.2138152	445.1201514257083
565.0	3.2201485	445.1201717139406
566.0	3.2264755	445.1201840083889
567.0	3.2328027	445.12016756112746
568.0	3.2391756	445.1201066405023
569.0	3.2455298	445.1200373154357
570.0	3.2518402	445.12012633123874
571.0	3.2582131	445.1201105482653
572.0	3.2645026	445.12011733416773
573.0	3.2708319	445.1200741975129
574.0	3.2772318	445.1200037286121
575.0	3.2835444	445.12004670854145
576.0	3.2898965	445.1199098294658
577.0	3.2963006	445.11988431542125
578.0	3.3025716	445.11997816238693
579.0	3.3090152	445.11985546296836
580.0	3.3153423	445.1199141905589
581.0	3.3217214	445.11996859869646
582.0	3.3281339	445.1198247656239
583.0	3.3344215	445.11994390326635
584.0	3.3407861	445.119859022959
585.0	3.3471402	445.119850499089
586.0	3.3534861	445.11987751897
587.0	3.3598319	445.11987845416655
588.0	3.3662548	445.1197335563745
589.0	3.3725944	445.1198436198808
590.0	3.378934	445.1198585180076
591.0	3.3852736	445.11985204498717
592.0	3.3916111	445.11979752032636
593.0	3.3979486	445.11985637057495
594.0	3.4042861	445.1198890180785
595.0	3.4106278	445.11978496111715
596.0	3.4169632	445.1198251005693
597.0	3.4233007	445.11985371963203
598.0	3.4296445	445.11979625263785
599.0	3.4359882	445.1197599004004
600.0	3.4423299	445.1197212760056
601.0	3.4486716	445.11971078804606
602.0	3.455007	445.1197982023983
603.0	3.4613466	445.1198153310252
604.0	3.467682	445.1197662926855
605.0	3.4740195	445.1198286945795
606.0	3.4803591	445.1197880995652
607.0	3.4867028	445.11982908587424
608.0	3.4930424	445.119835171971
609.0	3.499382	445.1198263230586
610.0	3.5057216	445.119824384747
611.0	3.5120654	445.119910664175
612.0	3.5184029	445.1197948891304
613.0	3.5247404	445.1198372647364
614.0	3.5310759	445.1198844538851
615.0	3.5374175	445.11989336287695
616.0	3.5437612	445.1198223988329
617.0	3.550105	445.1198888494798
618.0	3.5564529	445.1197971434317
619.0	3.5627821	445.1198332974253
620.0	3.5691258	445.11984033548924
621.0	3.5754613	445.1196988159196
622.0	3.5818072	445.1197419308207
623.0	3.5881384	445.1198203975685
624.0	3.5944801	445.1196720906588
625.0	3.6008196	445.1197251372158
626.0	3.6071592	445.1198230824127
627.0	3.6134946	445.11974343025236
628.0	3.6198446	445.11978507937715
629.0	3.6261759	445.11977763359545
630.0	3.6325155	445.119734491183
631.0	3.6388509	445.11979790789366
632.0	3.6451989	445.11976314602214
633.0	3.6515322	445.11978978103974
634.0	3.6578739	445.11980126627344
635.0	3.6642155	445.1198122478821
636.0	3.6705509	445.119708452546
637.0	3.6768905	445.11970467676866
638.0	3.6832259	445.1197165149434
639.0	3.6895635	445.1197533116261
640.0	3.6959051	445.1197864523123
641.0	3.7022427	445.11969260317613
642.0	3.7085822	445.11969823607757
643.0	3.7149197	445.119667137485
644.0	3.7212573	445.1197830073739
645.0	3.7275968	445.11968869407997
646.0	3.7339364	445.1197053021492
647.0	3.740276	445.1197809642668
648.0	3.7466156	445.1196832031228
649.0	3.7529573	445.11983608284186
650.0	3.759301	445.119806762381
651.0	3.7656427	445.1197505157163
652.0	3.7719823	445.1197002497501
653.0	3.7783177	445.11979859278847
654.0	3.7846532	445.1197147863005
655.0	3.7909886	445.1197012461847
656.0	3.7973261	445.1197172464942
657.0	3.8036636	445.1197667613792
658.0	3.8100011	445.1197986881424
659.0	3.8163427	445.11977331599735
660.0	3.8226802	445.1197431931187
661.0	3.8290198	445.1197822798367
662.0	3.8353616	445.11979582294344
663.0	3.8417011	445.1197715516085
664.0	3.8480491	445.11973867281944
665.0	3.8543844	445.11975376294333
666.0	3.8607261	445.1197004001265
667.0	3.8670699	445.1197060903999
668.0	3.8734115	445.11975944258177
669.0	3.8797511	445.1196640183861
670.0	3.8860865	445.1197348381937
671.0	3.892424	445.1197080113746
672.0	3.8987595	445.1196756207692
673.0	3.905097	445.11969542492915
674.0	3.9114366	445.119674472513
675.0	3.9177762	445.1197744150215
676.0	3.9241158	445.1197419787837
677.0	3.9304616	445.119802623367
678.0	3.9367991	445.11973081345815
679.0	3.9431429	445.11976905247263
680.0	3.9494824	445.1197505590485
681.0	3.9558283	445.1197306789597
682.0	3.9621637	445.11979369014284
683.0	3.9685054	445.1197949866684
684.0	3.974845	445.1197577443029
685.0	3.9811846	445.1196303393323
686.0	3.9875262	445.1198017541624
687.0	3.9938658	445.11968015730474
688.0	4.0002012	445.1197233834169
689.0	4.0065408	445.1197580169882
690.0	4.0128762	445.1196942068063
691.0	4.0192158	445.11973992389
692.0	4.0255534	445.11981049476975
693.0	4.0319013	445.1196958911814
694.0	4.0382326	445.1197740729883
695.0	4.044568	445.119698277393
696.0	4.0509034	445.1197174931515
697.0	4.0572409	445.1197565533697
698.0	4.0635763	445.1197257368169
699.0	4.0699159	445.11970146624304
700.0	4.0762555	445.1196651715098
701.0	4.0825992	445.1197450963735
702.0	4.0889409	445.11979661778275
703.0	4.0952847	445.1197971952854
704.0	4.1016201	445.1197012107188
705.0	4.1079555	445.1196909463128
706.0	4.1142909	445.119735929046
707.0	4.1206263	445.1197154959166
708.0	4.1269659	445.1196701566532
709.0	4.1333034	445.1197540486591
710.0	4.1396451	445.1197453697458
711.0	4.1459847	445.11977022262306
712.0	4.1523222	445.11973588436877
713.0	4.1586618	445.1197391106807
714.0	4.1650035	445.1197513915477
715.0	4.171341	445.1197846138319
716.0	4.1776806	445.1196897871227
717.0	4.1840181	445.1197316189411
718.0	4.1903618	445.1197638549219
719.0	4.1967056	445.1196911067687
720.0	4.2030494	445.1197241730482
721.0	4.2093868	445.1197546221436
722.0	4.2157223	445.11977018152226
723.0	4.2220598	445.1196713831725
724.0	4.2283994	445.1197144595546
725.0	4.234739	445.11970805555666
726.0	4.2410785	445.1197211548494
727.0	4.247416	445.11971622206516
728.0	4.2537556	445.11971861778784
729.0	4.2601036	445.11969892779
730.0	4.2664411	445.1197090367327
731.0	4.2727807	445.11972438352865
732.0	4.2791161	445.119696743436
733.0	4.2854536	445.1196229526456
734.0	4.2917932	445.11967221724893
735.0	4.298137	445.1197885415001
736.0	4.3044765	445.11980572938313
737.0	4.3108203	445.11972512261485
738.0	4.3171599	445.1196628425804
739.0	4.3234974	445.1196893497
740.0	4.329837	445.1196800764245
741.0	4.3361745	445.11965655237816
742.0	4.3425182	445.1197581507002
743.0	4.3488579	445.11975718735897
744.0	4.3552079	445.11960145307813
745.0	4.3615391	445.1196672653692
746.0	4.3678766	445.1197579874426
747.0	4.3742141	445.11956188642307
748.0	4.3805516	445.1197356332138
749.0	4.3868891	445.11967104151
750.0	4.3932266	445.1196770155433
751.0	4.3995641	445.1197450040924
752.0	4.4059078	445.1197286340267
753.0	4.4122496	445.11963543195867
754.0	4.4186037	445.11966248839656
755.0	4.424935	445.11970266785056
756.0	4.4312746	445.11966667727216
757.0	4.43761	445.1196465526645
758.0	4.4439475	445.119654971114
759.0	4.4502829	445.1197307035395
760.0	4.4566204	445.1196812577455
761.0	4.46296	445.119623013612
762.0	4.4692975	445.11970814896256
763.0	4.4756351	445.1197199859711
764.0	4.4819726	445.1196325915081
765.0	4.4883142	445.1197591273492
766.0	4.4946497	445.1196706740934
767.0	4.500985	445.11966382591345
768.0	4.5073225	445.11973570623684
769.0	4.5136663	445.1197002324818
770.0	4.520008	445.119725005175
771.0	4.5263496	445.11971129454236
772.0	4.5326913	445.119709995378
773.0	4.5390289	445.11965733886626
774.0	4.5453664	445.1196686037097
775.0	4.551706	445.1197326367345
776.0	4.5580435	445.1196400252919
777.0	4.5643809	445.11963382479985
778.0	4.5707205	445.1196925311624
779.0	4.5770601	445.11967176905216
780.0	4.5833955	445.11963947090294
781.0	4.589733	445.11965870356056
782.0	4.5960768	445.1196300024201
783.0	4.6024143	445.11967574608076
784.0	4.6087498	445.1196510618172
785.0	4.6150894	445.11965882228327
786.0	4.6214331	445.1196638179608
787.0	4.6277747	445.1196503357771
788.0	4.6341206	445.11968587689785
789.0	4.6404581	445.1197162666373
790.0	4.6468039	445.1196206088484
791.0	4.6531414	445.1195782231095
792.0	4.6594769	445.1196254329975
793.0	4.6658123	445.11956915331626
794.0	4.6721519	445.1196849726134
795.0	4.6784956	445.1196850848957
796.0	4.6848353	445.1197376552663
797.0	4.6911706	445.11962109735936
798.0	4.6975081	445.11966800113004
799.0	4.7038498	445.1196756902623
800.0	4.7101873	445.1196209310862
801.0	4.7165227	445.11973014314594
802.0	4.7228623	445.1196528361514
803.0	4.7292019	445.11958511084777
804.0	4.7355436	445.1195881003784
805.0	4.7418853	445.11965647523897
806.0	4.7482228	445.11969713746856
807.0	4.7545665	445.11964888012756
808.0	4.760904	445.11966279006776
809.0	4.7672519	445.1196745228052
810.0	4.7735811	445.11962447372156
811.0	4.779927	445.1195127970212
812.0	4.7862686	445.11965799346274
813.0	4.7926061	445.11965895152747
814.0	4.7989437	445.11960779191384
815.0	4.8052833	445.11962048922163
816.0	4.8116229	445.11962839525944
817.0	4.8179666	445.11962324849617
818.0	4.8242999	445.1195616690034
819.0	4.8306478	445.11967034229883
820.0	4.8369833	445.11962555065566
821.0	4.8433291	445.1197208636611
822.0	4.8496687	445.11946095921394
823.0	4.8560041	445.119534859251
824.0	4.8623396	445.1196066500655
825.0	4.8686771	445.11962311333565
826.0	4.8750188	445.1195533143666
827.0	4.8813562	445.1196497498567
828.0	4.8876916	445.11952614327345
829.0	4.8940333	445.1196094078407
830.0	4.9003729	445.11955495568
831.0	4.9067104	445.1196189891615
832.0	4.91305	445.11961247745285
833.0	4.9193937	445.1195269263043
834.0	4.9257334	445.11961640590096
835.0	4.9320751	445.11953776880085
836.0	4.9384167	445.1195526826942
837.0	4.9447626	445.1195577963465
838.0	4.9511084	445.11954847801667
839.0	4.9574521	445.11946883019294
840.0	4.9637938	445.119635759796
841.0	4.9701292	445.11961406956436
842.0	4.9764667	445.1196342910421
843.0	4.9828084	445.1196231423148
844.0	4.989148	445.1195548564343
845.0	4.9954917	445.1195898597288
846.0	5.0018334	445.1195443989355
847.0	5.0081709	445.11954686419267
848.0	5.0145105	445.11955654256326
849.0	5.0208501	445.11954052027704
850.0	5.0271897	445.1195208182853
851.0	5.0335292	445.119490477809
852.0	5.0398668	445.1195634167757
853.0	5.0462085	445.11952068086316
854.0	5.0525376	445.1194481549205
855.0	5.0588918	445.1195486808051
856.0	5.0652376	445.1195057639233
857.0	5.071548	445.1195553233676
858.0	5.0779168	445.11952472312726
859.0	5.0842251	445.1196241329834
860.0	5.0905835	445.11961229569926
861.0	5.0968397	445.1196157116262
862.0	5.1031814	445.1196734840554
863.0	5.109496	445.11966090482713
864.0	5.1157918	445.1195654998418
865.0	5.1220815	445.11969577901203
866.0	5.1284106	445.1197823809949
867.0	5.1347545	445.1196805819298
868.0	5.1410794	445.11974447212333
869.0	5.1473564	445.1196274643463
870.0	5.1536857	445.11970728396966
871.0	5.1600004	445.11981242606737
872.0	5.1662899	445.119721373707
873.0	5.1725545	445.11981699534783
874.0	5.1788586	445.1197984317584
875.0	5.1851503	445.11992068853255
876.0	5.1914565	445.11999517817327
877.0	5.1977254	445.11998748073853
878.0	5.2040025	445.1199288314974
879.0	5.2102773	445.11988637197055
881.0	5.2174087	445.11983332862724
882.0	5.2236358	445.12002175059297
883.0	5.2299046	445.12003171251274
884.0	5.2361921	445.11998715981343
885.0	5.2424607	445.1198489442265
886.0	5.248717	445.1200438768777
887.0	5.2549795	445.1200501123459
888.0	5.2612692	445.12002961413435
889.0	5.2675025	445.1199447148415
890.0	5.2737713	445.1201220956368
891.0	5.2800712	445.12007529494673
892.0	5.286317	445.1200307921888
893.0	5.2925483	445.1201433761039
894.0	5.2988171	445.1201062913272
895.0	5.305038	445.1199822747006
896.0	5.3112733	445.1199752946221
897.0	5.3175295	445.120142562613
898.0	5.323815	445.1200512903332
899.0	5.330117	445.12000430934097
900.0	5.3363587	445.1200889343029
901.0	5.3426191	445.1200736185941
902.0	5.3488796	445.12014424366697
903.0	5.3551274	445.12005060571664
904.0	5.3613754	445.1199796112717
905.0	5.3676358	445.1200469768887
906.0	5.3739214	445.1200171198525
907.0	5.380161	445.1200554022018
908.0	5.3864213	445.1201507721185
909.0	5.3926879	445.1200046202483
910.0	5.3989401	445.1200231755325
911.0	5.4051797	445.12011372462644
912.0	5.4114464	445.12009774681985
913.0	5.4177277	445.11991466143877
914.0	5.4239963	445.1201229296702
915.0	5.4302297	445.12001521787084
916.0	5.4365256	445.1201725053053
917.0	5.4427985	445.1200316699264
918.0	5.4490609	445.1200143107009
919.0	5.4553338	445.12009173839755
920.0	5.4616172	445.1199721126597
921.0	5.4678651	445.1201416625038
922.0	5.4742255	445.1199736094708
923.0	5.4804776	445.1198683576227
924.0	5.4867693	445.1198947794684
925.0	5.4930338	445.12000814065664
926.0	5.4993548	445.119848451608
927.0	5.5056213	445.1199091036598
928.0	5.5119005	445.11997397372517
929.0	5.5182256	445.11985312500036
930.0	5.524486	445.11990940867815
931.0	5.5308172	445.1199239766214
932.0	5.537209	445.1196716426051
933.0	5.543482	445.11978604177295
934.0	5.5498112	445.1197662380394
935.0	5.5561216	445.11965030310563
936.0	5.5624464	445.1196714265483
937.0	5.568736	445.11983489918913
938.0	5.5750798	445.11967982336296
939.0	5.5813841	445.11988239962017
940.0	5.5876965	445.11981994323946
941.0	5.594034	445.1196724220308
942.0	5.6004152	445.1197407740609
943.0	5.6067277	445.1197354144402
944.0	5.6130486	445.11974328105725
945.0	5.6193486	445.1196953289338
946.0	5.6256881	445.1196885008054
947.0	5.632034	445.11972313615854
948.0	5.6384486	445.1196563853907
949.0	5.6447446	445.11965199351266
950.0	5.6505132	445.1197939282105
951.0	5.6563341	445.1196229218409
952.0	5.6620632	445.11976173352303
953.0	5.6678508	445.1196949399023
954.0	5.6736238	445.119702898214
955.0	5.6794342	445.1195899698015
956.0	5.6852404	445.1197087352452
957.0	5.6911278	445.1195539325599
958.0	5.6970383	445.11950579948024
959.0	5.7028716	445.1196030932867
960.0	5.7087884	445.1195536370389
961.0	5.7147654	445.11961010802554
962.0	5.7207404	445.1194981661823
963.0	5.7265425	445.1196440522393
964.0	5.7325154	445.11952516882786
965.0	5.7384778	445.119562703839
966.0	5.7443466	445.1195712627713
967.0	5.750155	445.119671905155
968.0	5.7561758	445.1195158020353
969.0	5.7621863	445.11942260575853
970.0	5.7681447	445.11951941973194
971.0	5.7741404	445.1195932591964
972.0	5.7801613	445.11948720747597
973.0	5.7861841	445.1194991830109
974.0	5.7921175	445.11959635603296
975.0	5.7980862	445.11944692971593
976.0	5.8041092	445.11951205776745
977.0	5.81013	445.1194584272226
978.0	5.8161509	445.11952254758677
979.0	5.8221717	445.1194663927998
980.0	5.8281947	445.1194694586678
981.0	5.8342155	445.11942863876976
982.0	5.8402384	445.11953181533494
983.0	5.8462405	445.1195732620863
984.0	5.8522634	445.1194600065362
985.0	5.8582842	445.11949662440554
986.0	5.8643051	445.11952535345364
987.0	5.8703259	445.1195190263951
988.0	5.8763156	445.1194809497543
989.0	5.8823384	445.1206458408688
990.0	5.8883613	445.11947322492773
991.0	5.8943822	445.1195926139665
992.0	5.9004051	445.11950230897077
993.0	5.906426	445.12062207453494
994.0	5.9124469	445.11957587884046
995.0	5.9184677	445.11947797891446
996.0	5.9244886	445.1194000795828
997.0	5.9305093	445.1195655813944
998.0	5.9365322	445.1206552560236
999.0	5.942553	445.11943119703153
1000.0	5.948576	445.1206494656155
1001.0	5.9546031	445.1195316049927
1002.0	5.960624	445.1195216522797
1003.0	5.966651	445.1194291190362
1004.0	5.9726719	445.12062786844973
1005.0	5.9786968	445.1194989185625
1006.0	5.984726	445.1194426917531
1007.0	5.9907552	445.11949254422444
1008.0	5.9967761	445.1195828421678
1009.0	6.002797	445.1195551487047
1010.0	6.0088177	445.11948749665027
1011.0	6.0148386	445.12061637540273
1012.0	6.0208594	445.1194304511516
1013.0	6.0268823	445.11948904794315
1014.0	6.0329032	445.1194100793191
1015.0	6.0389261	445.11957079967283
1016.0	6.0449511	445.1194168067001
1017.0	6.0509741	445.119494465688
1018.0	6.0569949	445.11943928970953
1019.0	6.0630158	445.11944542852115
1020.0	6.0690365	445.11949763705564
1021.0	6.0750573	445.11957070456367
1022.0	6.0810782	445.11950922727385
1023.0	6.0871012	445.1195317727514
1024.0	6.0931221	445.12062917878285
1025.0	6.0991428	445.11952000378136
1026.0	6.1051637	445.11944847338896
1027.0	6.1111845	445.1194178678648
1028.0	6.1172074	445.1195047549133
1029.0	6.1232282	445.11943280956507
1030.0	6.1292158	445.119457894754
1031.0	6.1352387	445.11945582070206
1032.0	6.1412596	445.1206529903273
1033.0	6.1472825	445.11945633550374
1034.0	6.1533034	445.11944525550257
1035.0	6.1593242	445.119519836599
1036.0	6.1653449	445.1194345096032
1037.0	6.1713657	445.11958952193197
1038.0	6.1773887	445.11943620933505
1039.0	6.1834096	445.1194532102264
1040.0	6.1894346	445.11944426575246
1041.0	6.1954534	445.12059115248655
1042.0	6.2014742	445.11948599726486
1043.0	6.2074951	445.1194594401493
1044.0	6.2135158	445.1194399414444
1045.0	6.2195367	445.11958032072624
1046.0	6.2255575	445.1196143519716
1047.0	6.2315784	445.11952748001124
1048.0	6.2375993	445.11951891103496
1049.0	6.2436222	445.1205948288647
1050.0	6.2496264	445.1194614010396
1051.0	6.2556493	445.11945021977715
1052.0	6.26167	445.11952384061357
1053.0	6.2676909	445.1194704937181
1054.0	6.2737118	445.12060989828325
1055.0	6.2797347	445.11940714093413
1056.0	6.2857554	445.1206282646831
1057.0	6.2917764	445.1194020074399
1058.0	6.2977346	445.11951826776766
1059.0	6.3037554	445.11941340724775
1060.0	6.3097763	445.12056657771217
1061.0	6.3157992	445.120602587237
1062.0	6.32182	445.119442573903
1063.0	6.327841	445.1195209159515
1064.0	6.3338617	445.1194055546598
1065.0	6.3398827	445.11956125412564
1066.0	6.3459054	445.11950471957806
1067.0	6.3519263	445.119434805182
1068.0	6.3579472	445.1194633584257
1069.0	6.3639701	445.1194340474477
1070.0	6.3699952	445.1195200394385
1071.0	6.3760181	445.1194105677598
1072.0	6.3820411	445.11948339133244
1073.0	6.388068	445.1194356615698
1074.0	6.3940432	445.1194237504751
1075.0	6.400068	445.12061183211785
1076.0	6.4061014	445.12064481284705
1077.0	6.4121305	445.1194299395047
1078.0	6.4181557	445.119458793756
1079.0	6.4241826	445.12065243231615
1080.0	6.4302078	445.1205950463334
1081.0	6.4362222	445.1206229569499
1082.0	6.4422473	445.1194782926338
1083.0	6.4482723	445.1194363061419
1084.0	6.4543015	445.1206391210665
1085.0	6.4603286	445.11940845312023
1086.0	6.4663536	445.119438888256
1087.0	6.4723766	445.11947873292763
1088.0	6.4784036	445.11952868277956
1089.0	6.4844308	445.1194664543283
1090.0	6.4904556	445.1195022247621
1091.0	6.4964807	445.1206204920305
1092.0	6.5025078	445.12057325751397
1093.0	6.5085329	445.1206042010832
1094.0	6.5145557	445.1205078995698
1095.0	6.5205808	445.12054305239
1096.0	6.526589	445.12065811123716
1097.0	6.5326141	445.1194725178788
1098.0	6.5386411	445.11948236125835
1099.0	6.5446661	445.1194291869552
1100.0	6.5506911	445.11944015249674
1101.0	6.5567141	445.12061003639735
1102.0	6.5627475	445.11940769434744
1103.0	6.5687829	445.1206555091945
1104.0	6.5748142	445.12062789523725
1105.0	6.5808412	445.1194620809605
1106.0	6.5868641	445.1205805572437
1107.0	6.5928912	445.12061473064534
1108.0	6.5988809	445.1194227850268
1109.0	6.6049037	445.11948579318187
1110.0	6.6109351	445.1194736978924
1111.0	6.6169621	445.12060342009926
1112.0	6.6229892	445.1194389171992
1113.0	6.629012	445.1194132733578
1114.0	6.635035	445.11945741779414
1115.0	6.641062	445.1206459688013
1116.0	6.6470871	445.11946254096966
1117.0	6.6531142	445.1194538776949
1118.0	6.6591393	445.11949006044114
1119.0	6.6651663	445.1194084405288
1120.0	6.6711934	445.1194289572347
1121.0	6.6772204	445.11949391937736
1122.0	6.6832454	445.12064346755403
1123.0	6.6892725	445.11944556389784
1124.0	6.6952955	445.12062748864156
1125.0	6.7013204	445.11941458482346
1126.0	6.7073476	445.1194095629768
1127.0	6.7133434	445.1206573053749
1128.0	6.7193768	445.12060389194716
1129.0	6.7254038	445.1206581062198
1130.0	6.7314308	445.1194027971188
1131.0	6.7374558	445.1194295483576
1132.0	6.7434852	445.11941018553625
1133.0	6.7495142	445.11945066375347
1134.0	6.7555373	445.1194361077232
1135.0	6.7615621	445.1206208086196
1136.0	6.7675831	445.11940251660207
1137.0	6.7736038	445.1194154010397
1138.0	6.7796288	445.1205170610063
1139.0	6.7856517	445.12065214520055
1140.0	6.7916746	445.119417380176
1141.0	6.7976956	445.1205595665434
1142.0	6.8037163	445.1206107199953
1143.0	6.8097373	445.1194420026661
1144.0	6.815758	445.11947132214914
1145.0	6.8217788	445.1194354197315
1146.0	6.8278018	445.1205422640134
1147.0	6.8338227	445.120604627933
1148.0	6.8397872	445.1205466646069
1149.0	6.845756	445.1194493220454
1150.0	6.8517768	445.12055938447617
1151.0	6.8577998	445.1206400611747
1152.0	6.8638205	445.1206192773286
1153.0	6.8698414	445.11947825276184
1154.0	6.8758643	445.119532085397
1155.0	6.8818852	445.1206564328402
1156.0	6.887906	445.1194434312068
1157.0	6.8939268	445.11941683229264
1158.0	6.8999478	445.11945378695856
1159.0	6.9059706	445.1194225466547
1160.0	6.9119914	445.119440298755
1161.0	6.9180123	445.12063347619767
1162.0	6.9240102	445.11942554779864
1163.0	6.9300331	445.12051737979914
1164.0	6.9360541	445.1206497660503
1165.0	6.9420748	445.11943936365765
1166.0	6.9480957	445.1195415412392
1167.0	6.9541186	445.11941083399995
1168.0	6.9601415	445.11945665442414
1169.0	6.9661623	445.1206559977137
1170.0	6.9721915	445.1194812531193
1171.0	6.9782144	445.11951313276387
1172.0	6.9842354	445.1194816607211
1173.0	6.9902561	445.1194188023484
1174.0	6.9962769	445.1194251947901
1175.0	7.0022979	445.11950510109375
1176.0	7.0083207	445.1194480748032
1177.0	7.0143415	445.1194489454476
1178.0	7.0203645	445.1194972113871
1179.0	7.0263854	445.11955258855346
1180.0	7.0324062	445.1194413305103
1181.0	7.0384271	445.12065064731615
1182.0	7.044452	445.1194250822868
1183.0	7.0504811	445.1195317923657
1184.0	7.0565083	445.11942740875
1185.0	7.0625208	445.1195113009922
1186.0	7.068548	445.11946894704573
1187.0	7.074573	445.11940494028914
1188.0	7.0805958	445.1194046141407
1189.0	7.0866188	445.1206108645551
1190.0	7.0926458	445.1206109959328
1191.0	7.0986728	445.1194292887787
1192.0	7.1046958	445.119468943636
1193.0	7.1107187	445.1194693515451
1194.0	7.1167395	445.1194675186172
1195.0	7.1227605	445.1194057977191
1196.0	7.1287813	445.1206395125203
1197.0	7.1348063	445.11945673889454
1198.0	7.1408314	445.1194040059107
1199.0	7.1468583	445.1194203685142
1200.0	7.1528855	445.1194341015881
1201.0	7.1589146	445.1195162272175
1202.0	7.1649418	445.11947391554287
1203.0	7.1709647	445.1206045307208
1204.0	7.1769918	445.120643238545
1205.0	7.1830168	445.11943337361123
1206.0	7.1890418	445.11941480273214
1207.0	7.1950688	445.11942540130883
1208.0	7.2010917	445.1194566382318
1209.0	7.2071189	445.1194123366212
1210.0	7.213144	445.119400940236
1211.0	7.2191689	445.1206552772479
1212.0	7.2251918	445.12064859043636
1213.0	7.2312148	445.11942305352324
1214.0	7.2372375	445.1205714656256
1215.0	7.2431459	445.1206190884315
1216.0	7.2491689	445.11945452035525
1217.0	7.2551897	445.11942852657637
1218.0	7.2612106	445.1205747727757
1219.0	7.2672335	445.12061059295235
1220.0	7.273244	445.12056709722333
1221.0	7.2792669	445.1206417934846
1222.0	7.2852876	445.1194722372781
1223.0	7.2913084	445.11945576064295
1224.0	7.2973293	445.12063660705024
1225.0	7.3033502	445.1194122188783
1226.0	7.309371	445.11947270107186
1227.0	7.315394	445.11944734469927
1228.0	7.3214149	445.1206373763607
1229.0	7.3274357	445.1205721431725
1230.0	7.3334564	445.11940880871407
1231.0	7.3394772	445.119436500638
1232.0	7.3455002	445.12060637977095
1233.0	7.3515232	445.1194235075516
1234.0	7.3575482	445.1194116169187
1235.0	7.3635691	445.11947187264155
1236.0	7.3695983	445.1206186463066
1237.0	7.3756274	445.1194715021904
1238.0	7.3816565	445.1194218086813
1239.0	7.3876794	445.11943994744723
1240.0	7.3937003	445.1194053426696
1241.0	7.3997211	445.1194251053461
1242.0	7.4057441	445.119464249562
1243.0	7.4117649	445.11945526326366
1244.0	7.4177858	445.1206224433862
1245.0	7.4238065	445.12065391739156
1246.0	7.4298044	445.1206410292175
1247.0	7.4357878	445.120623247665
1248.0	7.4418107	445.12063784112536
1249.0	7.4478316	445.12062829304847
1250.0	7.4538546	445.119450304352
1251.0	7.4598754	445.120653171156
1252.0	7.4658962	445.1194545109973
1253.0	7.471919	445.11944688904595
1254.0	7.4779399	445.12065948269634
1255.0	7.4839608	445.1194917343018
1256.0	7.4899879	445.12064908999463
1257.0	7.4960109	445.12064243251956
1258.0	7.502038	445.1195098753844
1259.0	7.5080609	445.1206326858973
1260.0	7.5140838	445.1206382491031
1261.0	7.5201107	445.1206082298332
1262.0	7.52614	445.1194163303563
1263.0	7.5321629	445.1205833888529
1264.0	7.5381982	445.1206183048136
1265.0	7.5441901	445.12049437919734
1266.0	7.5502172	445.11952649169274
1267.0	7.5562484	445.1194129458774
1268.0	7.5622713	445.1206401241011
1269.0	7.5682983	445.120593451006
1270.0	7.5743212	445.1194767146259
1271.0	7.5803483	445.11941270106735
1272.0	7.5863776	445.1205860539304
1273.0	7.5924068	445.1206312480086
1274.0	7.598438	445.11942086021605
1275.0	7.6044651	445.12064106274335
1276.0	7.6104816	445.12057939701083
1277.0	7.6165068	445.11943023803974
1278.0	7.6225295	445.1206206086492
1279.0	7.6285526	445.1206029716157
1280.0	7.634565	445.1206557492269
1281.0	7.6405859	445.12065525651303
1282.0	7.6466089	445.12060131312984
1283.0	7.6526297	445.1194267994345
1284.0	7.6586504	445.12064076991527
1285.0	7.6646712	445.1195181008986
1286.0	7.6706922	445.11941042181763
1287.0	7.6767151	445.12060764773975
1288.0	7.682736	445.1205966654351
1289.0	7.6887568	445.12062488331316
1290.0	7.6947798	445.1206311762036
1291.0	7.7008006	445.11942218906563
1292.0	7.7068213	445.1194438303924
1293.0	7.7128421	445.1194776971494
1294.0	7.7188651	445.1194222509207
1295.0	7.7248922	445.1205132297516
1296.0	7.7309152	445.1194588457131
1297.0	7.7369381	445.1206386222906
1298.0	7.742961	445.1205786889675
1299.0	7.7489817	445.1194287260957
1300.0	7.7550026	445.12056175594466
1301.0	7.7609839	445.1194312767402
1302.0	7.7670068	445.1206489008519
1303.0	7.7730277	445.1194483784614
1304.0	7.7790485	445.1206421900382
1305.0	7.7850694	445.1195297639159
1306.0	7.7910901	445.1206162430336
1307.0	7.7971111	445.1206493030717
1308.0	7.8031318	445.1194466515391
1309.0	7.8091527	445.12062785602615
1310.0	7.8151736	445.1206028314875
1311.0	7.8211945	445.1194255200328
1312.0	7.8272152	445.1206600330931
1313.0	7.8332382	445.12061747729615
1314.0	7.8392611	445.1206283329989
1315.0	7.8452881	445.11945271997376
1316.0	7.8513131	445.12065429064364
1317.0	7.857334	445.1194491313919
1318.0	7.8633549	445.11945101567636
1319.0	7.8693757	445.1206382564936
1320.0	7.8753987	445.1194558635161
1321.0	7.8813882	445.1194116947548
1322.0	7.8873799	445.12062376157047
1323.0	7.893336	445.1194401129812
1324.0	7.899359	445.1194638765821
1325.0	7.9053799	445.12057589820387
1326.0	7.9113965	445.12062150853745
1327.0	7.9173717	445.11943059925704
1328.0	7.9233216	445.11942044722184
1329.0	7.9293112	445.11940351437204
1330.0	7.9352779	445.1206261163641
1331.0	7.9412173	445.11942734052747
1332.0	7.9472403	445.1205737438092
1333.0	7.953259	445.12059713073626
1334.0	7.9592821	445.1206271381615
1335.0	7.965305	445.11947038289964
1336.0	7.9713259	445.1194592465049
1337.0	7.9773467	445.1205874853518
1338.0	7.9833675	445.11940483137374
1339.0	7.9893882	445.12062009766356
1340.0	7.9954111	445.1194086958389
1341.0	8.0014321	445.12065142231376
1342.0	8.0074529	445.1194162422525
1343.0	8.0134696	445.12059574425683
1344.0	8.0194905	445.120593806477
1345.0	8.0255113	445.1204552942352
1346.0	8.0315322	445.1204741185486
1347.0	8.0375529	445.1194602374885
1348.0	8.0435883	445.1206294624787
1349.0	8.0496091	445.1206147269925
1350.0	8.0556342	445.12056042428014
1351.0	8.0616592	445.12055369459625
1352.0	8.0676822	445.12062597710576
1353.0	8.073705	445.11941251999076
1354.0	8.0796905	445.1206314335209
1355.0	8.0857133	445.12060286650444
1356.0	8.0917342	445.120569395516
1357.0	8.097755	445.12060882569403
1358.0	8.1037218	445.12065748544376
1359.0	8.1097425	445.1206213236167
1360.0	8.1157656	445.12059175269843
1361.0	8.1217696	445.12053971725726
1362.0	8.1277927	445.12061417332177
1363.0	8.1337217	445.1194136827882
1364.0	8.1397301	445.12056940327096
1365.0	8.1457573	445.1206475427484
1366.0	8.1517842	445.1205619948804
1367.0	8.1577407	445.11940219617884
1368.0	8.1637468	445.12048912273644
1369.0	8.169774	445.1205862276905
1370.0	8.1757989	445.12056877195636
1371.0	8.181826	445.12060841287865
1372.0	8.1878509	445.1206389543747
1373.0	8.1938739	445.1205533071643
1374.0	8.199901	445.1194169615235
1375.0	8.2059281	445.1194509225964
1376.0	8.2119509	445.12057965776086
1377.0	8.2179761	445.119417165578
1378.0	8.224003	445.11944118614406
1379.0	8.2300281	445.12062794503936
1380.0	8.2360552	445.12055625863314
1381.0	8.2420844	445.1205412228957
1382.0	8.2481136	445.1205673276821
1383.0	8.2541427	445.1205649721058
1384.0	8.2601157	445.12059409690755
1385.0	8.2661427	445.1194270640593
1386.0	8.2721677	445.1206015375492
1387.0	8.2781677	445.12056174920843
1388.0	8.2841386	445.12054109929136
1389.0	8.2901656	445.12064947090965
1390.0	8.2961929	445.12065846988276
1391.0	8.3022157	445.119418132996
1392.0	8.3082428	445.1206006757221
1393.0	8.3142802	445.11942055866797
1394.0	8.3203032	445.12061673226293
1395.0	8.3263303	445.1206339584985
1396.0	8.3323531	445.1204970208606
1397.0	8.3383803	445.1194063659361
1398.0	8.3443033	445.11941081157215
1399.0	8.3503344	445.1194189104767
1400.0	8.3563657	445.1194563752195
1401.0	8.3623929	445.12065524451623
1402.0	8.3684157	445.11945729266256
1403.0	8.3744365	445.1194106582954
1404.0	8.3804366	445.1205931009827
1405.0	8.3864575	445.12059243098713
1406.0	8.3924782	445.11943834195637
1407.0	8.3985033	445.12057944879245
1408.0	8.4045199	445.12065790678093
1409.0	8.4105407	445.1206360417331
1410.0	8.4165616	445.12049687988326
1411.0	8.4225366	445.1206240345157
1412.0	8.4285595	445.12062510892395
1413.0	8.4345804	445.1206068765897
1414.0	8.4406012	445.12065681684163
1415.0	8.4465242	445.1194020283359
1416.0	8.452547	445.12065578137697
1417.0	8.4585678	445.1206382472019
1418.0	8.4644929	445.1194159712359
1419.0	8.4705137	445.1206153772073
1420.0	8.4765346	445.1205892511035
1421.0	8.4825554	445.1206053257823
1422.0	8.4885763	445.12054904483614
1423.0	8.4945388	445.12051136809004
1424.0	8.5005595	445.1206206754406
1425.0	8.5065804	445.12065971771125
1426.0	8.5126013	445.1194697653858
1427.0	8.5186221	445.11940026931455
1428.0	8.5245846	445.1206135359441
1429.0	8.5306076	445.1205901946981
1430.0	8.5366306	445.1206597849877
1431.0	8.5426513	445.1206208824391
1432.0	8.5486764	445.120594563211
1433.0	8.5547033	445.11940436369275
1434.0	8.5607263	445.1194071462334
1435.0	8.5667492	445.12064767803173
1436.0	8.5727701	445.1194569229671
1437.0	8.5787971	445.12061058181666
1438.0	8.5848264	445.120653709958
1439.0	8.5908555	445.1206533154123
1440.0	8.5968869	445.11940774805004
1441.0	8.6027909	445.12064562597146
1442.0	8.6088138	445.120631926792
1443.0	8.614818	445.12065476782413
1444.0	8.6208452	445.11943031621445
1445.0	8.6268617	445.1206380507221
1446.0	8.6328847	445.1205969531124
1447.0	8.6388931	445.1194186857483
1448.0	8.6449181	445.1206210209973
1449.0	8.6509451	445.11942305434235
1450.0	8.6569451	445.1206165588458
1451.0	8.6629556	445.1206098187928
1452.0	8.6689784	445.1205412014042
1453.0	8.6749953	445.12061022701266
1454.0	8.6810265	445.12060096017336
1455.0	8.6869974	445.1194043738257
1456.0	8.6930327	445.1205431819924
1457.0	8.699066	445.12057997092217
1458.0	8.705091	445.12060038748973
1459.0	8.7111118	445.1205500235447
1460.0	8.7171015	445.12058760411975
1461.0	8.7231244	445.1205554868779
1462.0	8.7291452	445.1194437511736
1463.0	8.7351036	445.1205877040272
1464.0	8.7411264	445.1194629584045
1465.0	8.7471473	445.1194682182635
1466.0	8.7531681	445.1194280850268
1467.0	8.759114	445.1206551967303
1468.0	8.765091	445.1206026197593
1469.0	8.7710349	445.1205857685598
1470.0	8.7767785	445.11962359459875
1471.0	8.7828016	445.1205862025129
1472.0	8.7888244	445.12059999498643
1473.0	8.7948453	445.1205361282282
1474.0	8.8008411	445.12064958796896
1475.0	8.806864	445.1205709852436
1476.0	8.812887	445.120652524501
1477.0	8.8189077	445.12055215392087
1478.0	8.8249287	445.12052211677775
1479.0	8.8309494	445.12056596843735
1480.0	8.8369557	445.1205326459411
1481.0	8.8429786	445.1205256098131
1482.0	8.8490015	445.1205374732106
1483.0	8.8550245	445.1205913208392
1484.0	8.8610475	445.1206592673964
1485.0	8.8670453	445.1206591478503
1486.0	8.8730579	445.1206068642175
1487.0	8.8790807	445.120592280687
1488.0	8.8850579	445.12058500699925
1489.0	8.8910828	445.1206479824064
1490.0	8.8971037	445.1206393439246
1491.0	8.903085	445.12065359523945
1492.0	8.9091079	445.12064534292824
1493.0	8.9151288	445.12053112029554
1494.0	8.9211495	445.1206260999536
1495.0	8.9271725	445.1205784413653
1496.0	8.9331245	445.1194027530743
1497.0	8.9391475	445.12056354709995
1498.0	8.9451683	445.12060863569343
1499.0	8.9511892	445.1206406818463
1500.0	8.95721	445.12065330283895
1501.0	8.963233	445.1206499550753
1502.0	8.9692537	445.11941108362026
1503.0	8.9752684	445.12055165798597
1504.0	8.9812912	445.12057549438964
1505.0	8.9872808	445.12061709176817
1506.0	8.993258	445.120550097906
1507.0	8.99926	445.1206200047272
1508.0	9.0052372	445.12065701888275
1509.0	9.011258	445.1205542975238
1510.0	9.0172789	445.11945193939385
1511.0	9.0232767	445.1206328519973
1512.0	9.0291976	445.1194186830609
1513.0	9.0351372	445.1206165008051
1514.0	9.0411101	445.12064804475403
1515.0	9.047108	445.1206534218875
1516.0	9.0531352	445.11941395350556
1517.0	9.059158	445.1194347200739
1518.0	9.0651811	445.1206208154878
1519.0	9.071206	445.1205956272496
1520.0	9.0771415	445.12061558955253
1521.0	9.0830976	445.11950231965824
1522.0	9.0890309	445.11941561577385
1523.0	9.0950352	445.11941824240523
1524.0	9.1010644	445.11946819632624
1525.0	9.1070998	445.1206106777436
1526.0	9.1131102	445.12055255409234
1527.0	9.1190977	445.1206472418984
1528.0	9.1249956	445.1194482179888
1529.0	9.131006	445.1205741799929
1530.0	9.1370435	445.1206239660291
1531.0	9.1430706	445.12062655646247
1532.0	9.1490936	445.120652180499
1533.0	9.1551145	445.11948418342115
1534.0	9.1611352	445.1205702161876
1535.0	9.1670603	445.11941591012794
1536.0	9.1730831	445.1205777669596
1537.0	9.1791081	445.1194206631856
1538.0	9.1851019	445.1206585579922
1539.0	9.1910915	445.1206346848632
1540.0	9.1970311	445.120642036813
1541.0	9.203054	445.12060881498047
1542.0	9.2090707	445.120614522798
1543.0	9.2150978	445.1205850403339
1544.0	9.2211207	445.1206306119988
1545.0	9.2271415	445.12058519380304
1546.0	9.2331623	445.1205906452615
1547.0	9.239129	445.1194166225643
1548.0	9.245027	445.1194492289001
1549.0	9.2509916	445.119447427789
1550.0	9.2570146	445.12056794478934
1551.0	9.2630353	445.1206088985444
1552.0	9.2690312	445.1205302096867
1553.0	9.2750519	445.12054183700235
1554.0	9.281079	445.1206012877294
1555.0	9.2870958	445.1206544127322
1556.0	9.2931165	445.12051901850174
1557.0	9.2990979	445.12059974762735
1558.0	9.3050729	445.1205696678261
1559.0	9.3111021	445.1194877531204
1560.0	9.3171229	445.1205315701337
1561.0	9.3231061	445.1206304428197
1562.0	9.3290728	445.12057139115024
1563.0	9.3350999	445.1194033534553
1564.0	9.3411229	445.12062912650305
1565.0	9.3471104	445.1206374988395
1566.0	9.3531313	445.1205881857781
1567.0	9.3591521	445.11942341881365
1568.0	9.3651729	445.1194004384054
1569.0	9.3711	445.1206086440805
1570.0	9.3770395	445.11943656950587
1571.0	9.3830625	445.1206348505365
1572.0	9.3890855	445.12057433177705
1573.0	9.3951147	445.12061612861885
1574.0	9.4011376	445.11943792950433
1575.0	9.4071459	445.12064221622086
1576.0	9.4131688	445.12059856615286
1577.0	9.4191896	445.1194022961268
1578.0	9.4252104	445.12065026829174
1579.0	9.4312334	445.12064656660914
1580.0	9.4372543	445.12058588116173
1581.0	9.4432293	445.12059971971956
1582.0	9.4491897	445.12065672302856
1583.0	9.4552126	445.1194326547022
1584.0	9.4612356	445.1206089684924
1585.0	9.4672605	445.11946801735905
1586.0	9.4732875	445.11943796036405
1587.0	9.4793105	445.12059151247234
1588.0	9.4853356	445.11943156428487
1589.0	9.4913606	445.11940167385706
1590.0	9.4973856	445.11942526684277
1591.0	9.5034147	445.1206051377629
1592.0	9.5093438	445.1193998397102
1593.0	9.5153688	445.120612359383
1594.0	9.5213939	445.11945865624875
1595.0	9.5274167	445.12060730512997
1596.0	9.5334377	445.12064944336055
1597.0	9.5394605	445.1205584447343
1598.0	9.5454814	445.1206572972443
1599.0	9.5514126	445.1206035297779
1600.0	9.5573959	445.1194216621472
1601.0	9.563273	445.1206425800266
1602.0	9.5692043	445.11944394132667
1603.0	9.5752272	445.12064001149497
1604.0	9.5811107	445.12059445701175
1605.0	9.5869876	445.11941990446945
1606.0	9.5929148	445.11944413485105
1607.0	9.5987835	445.11940715118993
1608.0	9.6047482	445.1206418260139
1609.0	9.6107522	445.12051357304233
1610.0	9.6166564	445.1194412727002
1611.0	9.6226377	445.11940581316645
1612.0	9.6285648	445.1194278826983
1613.0	9.6344628	445.119425314617
1614.0	9.6404898	445.1205494738047
1615.0	9.6465065	445.1205990211088
1616.0	9.6525377	445.1205901770374
1617.0	9.658567	445.12063095204843
1618.0	9.664594	445.1206171026763
1619.0	9.6706023	445.12055280155664
1620.0	9.6765752	445.12063158321547
1621.0	9.6825795	445.1206341504382
1622.0	9.6885482	445.11941677145427
1623.0	9.6945233	445.12058183751896
1624.0	9.7005503	445.1206001399961
1625.0	9.7065066	445.11943317459304
1626.0	9.7124815	445.11943144341376
1627.0	9.7184336	445.12061320278
1628.0	9.7244378	445.12065265755797
1629.0	9.7303899	445.1206097057746
1630.0	9.736415	445.12063849373754
1631.0	9.7424399	445.1195464013717
1632.0	9.7484671	445.11943730187227
1633.0	9.7544899	445.1205850442092
1634.0	9.7604357	445.11946201938974
1635.0	9.7664441	445.120622954487
1636.0	9.7724733	445.12058039660934
1637.0	9.7784712	445.11944089676564
1638.0	9.7844879	445.12061590739285
1639.0	9.7903503	445.1194143583565
1640.0	9.7963733	445.1194644364096
1641.0	9.8023108	445.1194723201204
1642.0	9.8083337	445.11940223256084
1643.0	9.8143545	445.1194870509845
1644.0	9.8202608	445.12065373385684
1645.0	9.8262817	445.12063223770446
1646.0	9.8323025	445.1205816811661
1647.0	9.8383255	445.12060311024493
1648.0	9.8442421	445.119462934369
1649.0	9.8500776	445.1194786470788
1650.0	9.8560649	445.11940936483524
1651.0	9.8620879	445.12055061092315
1652.0	9.8681108	445.12057810348097
1653.0	9.8741401	445.1206089780524
1654.0	9.8801234	445.1205394611754
1655.0	9.8861506	445.1205811264119
1656.0	9.8921775	445.1194211002284
1657.0	9.8982026	445.12064650308247
1658.0	9.9042025	445.12065930518867
1659.0	9.9101193	445.1195089528462
1660.0	9.9161443	445.1206318048591
1661.0	9.9221713	445.1205838281354
1662.0	9.9281756	445.1194288252171
1663.0	9.9341547	445.1194432922645
1664.0	9.9401777	445.12065144657856
1666.0	9.9473588	445.1194110480854
1667.0	9.95379	445.1206555784171
1668.0	9.9601275	445.120560365464
1669.0	9.9662567	445.11950314506055
1670.0	9.9726609	445.1205850610862
1671.0	9.9791255	445.1194388886475
1672.0	9.9853484	445.11944815242686
1673.0	9.9917651	445.12064543310225
1674.0	9.9980984	445.1206339791578
1675.0	10.004411	445.12061356890655
1676.0	10.010844	445.12061886091317
1677.0	10.01713	445.12059380820756
1678.0	10.023455	445.1205810725466
1679.0	10.029869	445.11940217624726
1680.0	10.036236	445.1205737322729
1681.0	10.042365	445.1194140776833
1682.0	10.048705	445.11947299482904
1683.0	10.055257	445.1194153640103
1684.0	10.061563	445.12065425526924
1685.0	10.067767	445.1206018934638
1686.0	10.074171	445.11948432465647
1687.0	10.080498	445.1194346696539
1688.0	10.086701	445.11945901892534
1689.0	10.093067	445.11950335628234
1690.0	10.099384	445.11947762965724
1691.0	10.10569	445.1195199764933
1692.0	10.112063	445.1194446712755
1693.0	10.118365	445.11949732762133
1694.0	10.124713	445.119493199474
1695.0	10.131153	445.12062787284174
1696.0	10.137415	445.11948582982825
1697.0	10.143759	445.11943812760705
1698.0	10.150213	445.12065410719794
1699.0	10.156613	445.11948599117295
1700.0	10.162965	445.12061361710215
1701.0	10.169126	445.1194662216354
1702.0	10.175415	445.1194522883205
1703.0	10.181865	445.1194942131057
1704.0	10.188211	445.11943008402704
1705.0	10.194513	445.1194381775728
1706.0	10.200836	445.11947565718907
1707.0	10.207238	445.12064237102896
1708.0	10.213482	445.1195502065362
1709.0	10.219905	445.1195099226142
1710.0	10.226257	445.1205689491295
1711.0	10.232578	445.1194360584525
1712.0	10.238965	445.1194157684276
1713.0	10.245324	445.11948308028576
1714.0	10.251667	445.12062909539793
1715.0	10.258024	445.1194728207372
1716.0	10.264297	445.1194725845378
1717.0	10.27068	445.119483661321
1718.0	10.277007	445.1194726334368
1720.0	10.284192000000001	445.11947984795955
1721.0	10.290655	445.11941138343434
1722.0	10.29692	445.11947761796097
1723.0	10.303265	445.12058560069244
1724.0	10.309495	445.11943494052514
1725.0	10.315951	445.11941055636083
1726.0	10.322282	445.12063661129855
1727.0	10.328586	445.11943358324913
1728.0	10.335022	445.11941173918694
1729.0	10.341338	445.1194541060448
1730.0	10.347597	445.1194381357352
1731.0	10.354047	445.12059144709866
1732.0	10.360295	445.11942442892035
1733.0	10.366703	445.1194107135432
1734.0	10.373126	445.1206192381871
1735.0	10.379476	445.12055805562136
1736.0	10.38582	445.11943197067984
1737.0	10.392159	445.12057396732473
1738.0	10.39848	445.1205872210758
1739.0	10.404749	445.11940253376434
1740.0	10.411082	445.1194290111204
1741.0	10.417522	445.1205730363466
1742.0	10.423874	445.12058237768787
1743.0	10.430182	445.12060558313794
1744.0	10.436451	445.1206528062497
1745.0	10.442818	445.1195025120667
1746.0	10.44913	445.1194418833402
1747.0	10.455509	445.11941085517816
1748.0	10.46187	445.11940566651157
1749.0	10.468197	445.11945321152245
1750.0	10.474364	445.1194521082465
1751.0	10.480888	445.1206346104282
1752.0	10.487182	445.1205830503968
1753.0	10.493643	445.12058677283477
1754.0	10.49997	445.1205316557451
1755.0	10.506322	445.12056500284774
1756.0	10.512572	445.1194078394974
1757.0	10.518814	445.11944488059237
1758.0	10.525195	445.1206488834828
1759.0	10.531613	445.12058624507983
1760.0	10.537976	445.1205943509192
1761.0	10.544297	445.11946037471034
1762.0	10.550718	445.12054771851575
1763.0	10.557076	445.1206162054002
1764.0	10.563418	445.12064234417306
1765.0	10.569764	445.120541642609
1766.0	10.576101	445.12059191509496
1767.0	10.582407	445.12065559733145
1768.0	10.58878	445.12059062822243
1769.0	10.595078	445.11941375068426
1770.0	10.601422	445.1205986433185
1771.0	10.607849	445.1205788670717
1772.0	10.614114	445.11940292112774
1774.0	10.621453	445.1206338659456
1775.0	10.627697	445.1195107203774
1776.0	10.634057	445.11950372501843
1777.0	10.640607	445.12055215522287
1778.0	10.646914	445.1205302190872
1779.0	10.653268	445.1205646656945
1780.0	10.659593	445.1205583458033
1781.0	10.665945	445.12052691545216
1782.0	10.672284	445.12057240545266
1783.0	10.678637	445.1206036962845
1784.0	10.684991	445.12055429589685
1785.0	10.691337	445.12055261382363
1786.0	10.697678	445.12058158799056
1787.0	10.70402	445.1206341310918
1788.0	10.710362	445.11944442057575
1789.0	10.716699	445.1206327622339
1790.0	10.722953	445.11941617882843
1791.0	10.729251	445.120651885869
1792.0	10.735657	445.1206074227043
1793.0	10.742097	445.12059157389433
1794.0	10.748437	445.12063972077385
1795.0	10.754776	445.1205710309816
1796.0	10.761118	445.1205396339288
1797.0	10.767457	445.1205801540415
1798.0	10.773799	445.12054801649913
1799.0	10.780139	445.1205587119067
1800.0	10.786482	445.12054868648204
1801.0	10.792822	445.12065465006197
1802.0	10.799166	445.1206431797898
1803.0	10.805462	445.12055128698654
1804.0	10.811837	445.12059608088043
1805.0	10.818135	445.11944742733607
1806.0	10.824553	445.1205813780218
1807.0	10.830828	445.1194381224349
1808.0	10.837174	445.12058342497164
1809.0	10.843583	445.1205654780857
1810.0	10.849953	445.1206346264001
1811.0	10.856255	445.1206142997078
1812.0	10.862493	445.11941534077755
1813.0	10.868968	445.12064569204324
1814.0	10.875308	445.12061914196613
1815.0	10.881649	445.12056705563776
1816.0	10.887991	445.120644032299
1817.0	10.894318	445.1205948235201
1818.0	10.900581	445.1205743512429
1819.0	10.907008	445.1205681640308
1820.0	10.913349	445.1194210725604
1821.0	10.919658	445.1205704059627
1822.0	10.92603	445.1205820720593
1823.0	10.932358	445.12050800780736
1824.0	10.938703	445.1206316113852
1825.0	10.945045	445.12065462776803
1826.0	10.951385	445.1205426645429
1828.0	10.958653	445.1206093036525
1829.0	10.965047	445.1205717876126
1830.0	10.971074	445.1206442324413
1831.0	10.977106	445.1194123147631
1832.0	10.983131	445.1206107741102
1833.0	10.98916	445.1206406963624
1834.0	10.995187	445.1206495396653
1835.0	11.001225	445.11940558498213
1836.0	11.007164	445.1206260663918
1837.0	11.013079	445.11941466361895
1838.0	11.018912	445.1195519228563
1839.0	11.024858	445.11940845856293
1840.0	11.030812	445.1194397855744
1841.0	11.036756	445.1194549476881
1842.0	11.042779	445.1205180763269
1843.0	11.048745	445.12059672288075
1844.0	11.054743	445.11946396124927
1845.0	11.060687	445.11940390509255
1846.0	11.066708	445.12064468587084
1847.0	11.072729	445.1194081326616
1848.0	11.078749	445.1194765673103
1849.0	11.084739	445.1194226074904
1850.0	11.090691	445.1194851040288
1851.0	11.096647	445.1205753864188
1852.0	11.102602	445.1194570112057
1853.0	11.108627	445.1194094665272
1854.0	11.11465	445.12061220508724
1855.0	11.120522	445.11944360748316
1856.0	11.126512	445.1194116066716
1857.0	11.132535	445.120590889997
1858.0	11.138564	445.1206098149286
1859.0	11.144481	445.1194683005702
1860.0	11.150502	445.1205781471367
1861.0	11.15651	445.1206219472698
1862.0	11.162479	445.1194192540084
1863.0	11.168456	445.11944762579765
1864.0	11.174475	445.1206081489589
1865.0	11.18047	445.1205844885594
1866.0	11.186475	445.11940801396725
1867.0	11.192495	445.1205163226697
1868.0	11.198487	445.1205521353053
1869.0	11.204452	445.1205799597022
1870.0	11.210335	445.1195272434684
1871.0	11.216293	445.11941097221467
1872.0	11.222298	445.1194898735297
1873.0	11.228233	445.1194413151003
1874.0	11.23411	445.1195003213118
1875.0	11.240039	445.1195271380187
1876.0	11.24596	445.11953193386387
1877.0	11.251852	445.11945149656003
1878.0	11.257775	445.12062158392644
1879.0	11.26366	445.1195168252646
1880.0	11.269664	445.1194192245802
1881.0	11.275627	445.11948451901594
1882.0	11.281589	445.120605492301
1883.0	11.287514	445.11947021834794
1884.0	11.293518	445.12063193026773
1886.0	11.300754	445.119413743905
1887.0	11.307141	445.1194845666088
1888.0	11.313527	445.12058607504946
1889.0	11.319829	445.12062443145834
1890.0	11.326023	445.11952623049916
1891.0	11.332427	445.11944906747607
1892.0	11.338875	445.1206374258107
1893.0	11.345075	445.11953327691583
1894.0	11.351452	445.12062369843665
1895.0	11.357868	445.1205711755195
1896.0	11.364202	445.1206057229157
1897.0	11.370443	445.1194187020058
1898.0	11.376793	445.119483779733
1899.0	11.383179	445.1194906285865
1900.0	11.389533	445.11940509250076
1901.0	11.395941	445.12057689341225
1902.0	11.402331	445.12056886178016
1903.0	11.408675	445.12058792807505
1904.0	11.41486	445.1194380578667
1905.0	11.421181	445.1194631911304
1906.0	11.427512	445.119447251507
1907.0	11.433829	445.1194979930519
1908.0	11.440183	445.119540980093
1909.0	11.44661	445.1206232570094
1910.0	11.452975	445.1205926230866
1911.0	11.459408	445.1206140346736
1912.0	11.465748	445.120609592888
1913.0	11.472085	445.12059136941195
1914.0	11.47841	445.12058398849376
1916.0	11.485858	445.119402538696
1917.0	11.492242	445.12061471691663
1918.0	11.498271	445.1205134627148
1919.0	11.504285	445.1205364915665
1920.0	11.510279	445.1205892076161
1921.0	11.516302	445.1205290964662
1922.0	11.522289	445.1206049637432
1923.0	11.528317	445.1205887131178
1924.0	11.534327	445.12060846013384
1925.0	11.540344	445.1205542919504
1926.0	11.546325	445.12057623535827
1927.0	11.552325	445.12062245832425
1928.0	11.558277	445.11944361527713
1929.0	11.56419	445.11943765448405
1930.0	11.570135	445.12056870428376
1931.0	11.576	445.11942246239215
1932.0	11.581975	445.12064954422556
1933.0	11.588004	445.1205161230429
1934.0	11.593971	445.1206299987147
1935.0	11.599971	445.12062527036363
1936.0	11.605879	445.11945949229585
1937.0	11.611817	445.12065518692225
1938.0	11.617785	445.119421983074
1939.0	11.623777	445.12053085023746
1940.0	11.629765	445.1194493669613
1941.0	11.635742	445.11939989523665
1943.0	11.643017	445.1206030703041
1944.0	11.64929	445.11940332777135
1945.0	11.655196	445.11949100404456
1946.0	11.661219	445.119413935715
1947.0	11.667225	445.12059671500964
1948.0	11.673238	445.12065348702646
1949.0	11.679181	445.11947523356065
1950.0	11.685204	445.12056407910814
1951.0	11.691233	445.1194190684942
1952.0	11.697183	445.12061767138147
1953.0	11.70321	445.1205637606866
1954.0	11.709238	445.12057242876904
1955.0	11.715221	445.11940557981933
1956.0	11.721202	445.11940351436914
1957.0	11.727092	445.1194710329731
1958.0	11.7331	445.11941870765065
1959.0	11.739065	445.11948361551185
1960.0	11.745048	445.12063439624893
1961.0	11.750973	445.1206504738429
1962.0	11.756944	445.1206065993213
1963.0	11.762929	445.12057346679967
1964.0	11.768856	445.1206528441687
1965.0	11.774717	445.11947930234777
1966.0	11.780673	445.11940996604176
1967.0	11.786644	445.1206536095741
1968.0	11.792627	445.1206054901735
1969.0	11.798644	445.12058320504343
1970.0	11.804563	445.1206520059003
1971.0	11.81055	445.12060022338704
1972.0	11.816523	445.1205907050888
1973.0	11.822471	445.1206350961715
1974.0	11.828492	445.11943753309407
1975.0	11.834513	445.12064182848513
1976.0	11.840454	445.12065660526827
1977.0	11.846388	445.119437134615
1978.0	11.852359	445.1194110039792
1980.0	11.859571	445.1194872758953
1981.0	11.865834	445.1196175488678
1982.0	11.872333	445.1205967208904
1983.0	11.878531	445.1195210719171
1984.0	11.885058	445.11941650929253
1985.0	11.891254	445.11946136394766
1986.0	11.897515	445.11949886642515
1987.0	11.903977	445.1206087508974
1988.0	11.910267	445.1206358151003
1989.0	11.916625	445.12065351460075
1990.0	11.92294	445.1206054975229
1991.0	11.929331	445.11940543685574
1992.0	11.935671	445.1194266809744
1993.0	11.942046	445.12062897866963
1994.0	11.948317	445.12060655099543
1995.0	11.95465	445.119422654211
1996.0	11.960963	445.1195379992148
1997.0	11.967267	445.1195858009562
1998.0	11.973634	445.1206528878209
2000.0	11.980923	445.1195787784342
2001.0	11.987311	445.11948028559334
2002.0	11.993669	445.1194292491561
2003.0	12.000011	445.119446578028
2004.0	12.006317	445.1194785243981
2005.0	12.012629	445.1195194708849
2006.0	12.018894	445.11955115686806
2007.0	12.0253	445.1194339610995
2008.0	12.03163	445.1195952276543
2009.0	12.038002	445.1194673874932
2010.0	12.044369	445.11942905081764
2011.0	12.050698	445.1194557963972
2012.0	12.057069	445.11951824103846
2013.0	12.063375	445.11947567353434
2014.0	12.069736	445.11948899953063
2015.0	12.075986	445.1194342300669
2016.0	12.082361	445.11943538531705
2017.0	12.08875	445.1194554385196
2018.0	12.095125	445.11953904369045
2019.0	12.101413	445.119566695193
2020.0	12.107652	445.1196151845509
2021.0	12.114053	445.1195988286463
2022.0	12.120348	445.1195321520369
2023.0	12.126663	445.1195379908289
2024.0	12.133019	445.119549469046
2025.0	12.139323	445.1196335639701
2027.0	12.146569	445.1195798831646
2028.0	12.152909	445.1195152646033
2029.0	12.159244	445.1195087813412
2030.0	12.165634	445.1194557897089
2031.0	12.171917	445.11954660979745
2032.0	12.178198	445.11957895790664
2033.0	12.184471	445.1195728724023
2034.0	12.19079	445.1195191307819
2035.0	12.197103	445.11960697360587
2036.0	12.203373	445.11958192577197
2037.0	12.209632	445.1196836373601
2038.0	12.215901	445.11975813900494
2039.0	12.222182	445.1197042619833
2040.0	12.22844	445.1196968735726
2041.0	12.234709	445.1197378876326
2042.0	12.241001	445.11973545987524
2043.0	12.247267	445.11983749031816
2044.0	12.253551	445.11980456123877
2045.0	12.259859	445.11980734075803
2046.0	12.266153	445.1197756842785
2050.0	12.275394	445.1197764061499
2051.0	12.281663	445.1198144949049
2052.0	12.287907	445.11979876574793
2053.0	12.294161	445.11996937325085
2056.0	12.302465	445.12001406142514
2057.0	12.308721	445.11990750698646
[truncated: 4,895 more rows]
