# Supplementary material for: RawBeans: A Simple, Vendor-Independent, Raw-Data Quality-Control Tool
Source: J Proteome Res. 2021 Mar 4;20(4):2098–104. doi: 10.1021/acs.jproteome.0c00956 (PMC8041395; doi:10.1021/acs.jproteome.0c00956)
Supplement: Supplementary file 2 — pr0c00956_si_003.zip [file pr0c00956_si_003.zip › 100_samples_run1.0/resources/HF2_LC1_hela_030620_01_200604000800-mass-deviation-matrix.tsv]

scan	retention	445.12003
1.0	0.0028858492	445.11998781001284
2.0	0.01033573	445.1200457052747
3.0	0.016679497	445.11998145686096
4.0	0.023344083	445.12000555424476
5.0	0.029687833	445.1199376707211
6.0	0.036029497	445.12000433533177
7.0	0.042369098	445.12003421286363
8.0	0.048714931	445.11994529215224
9.0	0.055058697	445.11999570856625
10.0	0.061402447	445.12001580051987
11.0	0.067746197	445.1200405939347
12.0	0.074089983	445.1200154094333
13.0	0.080439948	445.1200033869152
14.0	0.086785816	445.12005190634477
15.0	0.093142063	445.1199866399347
16.0	0.099479563	445.1199894252484
17.0	0.1058254	445.11998934119555
18.0	0.11216917	445.1200611115791
19.0	0.118515	445.11994057764355
20.0	0.12486085	445.11993558764317
21.0	0.13121085	445.12005001974694
22.0	0.13754628	445.11997980916817
23.0	0.14389003	445.1199994099057
24.0	0.15023376	445.1200272317764
25.0	0.15657126	445.1199909975192
26.0	0.1629088	445.12004479119616
27.0	0.16925255	445.12003065790833
28.0	0.17559421	445.120067708553
29.0	0.18194007	445.1200442600171
30.0	0.1882859	445.1201028083533
31.0	0.19463175	445.1200310074605
32.0	0.2009755	445.12006562385886
33.0	0.2073172	445.119972871761
34.0	0.21365886	445.12008115067704
35.0	0.21999848	445.1200380103462
36.0	0.22634218	445.1200458247233
37.0	0.23268802	445.1197146134865
38.0	0.23903385	445.1200408685496
39.0	0.24537553	445.11991202216734
40.0	0.2517193	445.11996742069545
41.0	0.25806305	445.1199495158361
42.0	0.2644068	445.1199204822231
43.0	0.27074645	445.1199810642659
44.0	0.2770902	445.1198472366484
45.0	0.28343395	445.1199089301708
46.0	0.28977558	445.1199734759159
47.0	0.29612141	445.11995268527664
48.0	0.30246933	445.1199789132161
49.0	0.30881516	445.11989137239783
50.0	0.31516102	445.1198836071039
51.0	0.32150475	445.1199521745042
52.0	0.32784643	445.1199176318782
53.0	0.33418815	445.1198487495644
54.0	0.34054443	445.12001489358767
55.0	0.3468861	445.11998775934364
56.0	0.35322777	445.12002233775814
57.0	0.35957146	445.1200312202942
58.0	0.36591521	445.12007247318724
59.0	0.3722798	445.12003355295843
60.0	0.37861731	445.1200612145618
61.0	0.384959	445.120049059731
62.0	0.39130067	445.1200564341988
63.0	0.39764237	445.12003573256646
64.0	0.40398817	445.1200699192936
66.0	0.41667568	445.11988946166275
67.0	0.42301945	445.1199162398182
68.0	0.42936737	445.1198948839948
69.0	0.4357132	445.1199990562539
70.0	0.44205905	445.1200683652194
71.0	0.4484049	445.11993547466136
72.0	0.45474655	445.11998956021824
73.0	0.46108406	445.1200450634757
74.0	0.4674258	445.11999892051983
75.0	0.47376745	445.12002008806047
76.0	0.48010913	445.11999871948103
77.0	0.48644866	445.1199838368659
78.0	0.49278825	445.12000559159156
79.0	0.49912993	445.12009797050587
80.0	0.50547368	445.12008805733615
81.0	0.5118237	445.1200637615487
82.0	0.51816953	445.1199817663748
83.0	0.52451953	445.1198887342181
84.0	0.53086333	445.11996246821934
85.0	0.5372071	445.1199683882083
86.0	0.54355085	445.1199888943121
87.0	0.54990081	445.1199156468255
88.0	0.55624248	445.11992608460656
89.0	0.56258625	445.1199396467019
90.0	0.56893	445.1198907636574
91.0	0.57526961	445.1200496457515
92.0	0.58161333	445.1199763356197
93.0	0.587955	445.1199448070766
94.0	0.59429883	445.11987920812385
95.0	0.60063842	445.11995168594075
96.0	0.60698217	445.11994134719913
97.0	0.61332592	445.1198722073437
98.0	0.61966963	445.11990017066387
99.0	0.62601548	445.11987391331076
100.0	0.6323613	445.1199267092887
101.0	0.63870715	445.11989698525946
102.0	0.64505091	445.11987198747585
103.0	0.65139673	445.11997278842153
104.0	0.65774258	445.11995672674465
105.0	0.66409056	445.11985893795656
106.0	0.67043638	445.12049970431167
107.0	0.67678223	445.1196205478187
108.0	0.68312387	445.11979095666567
109.0	0.68946968	445.11977349079797
110.0	0.69580926	445.1199036555575
111.0	0.70215095	445.119837150663
112.0	0.70849262	445.11980489566315
113.0	0.71483846	445.1198922276244
114.0	0.72118638	445.11979587272936
115.0	0.7275302	445.119876380125
116.0	0.73387811	445.1198555616489
117.0	0.74022185	445.11988074813695
118.0	0.74656558	445.11988398148145
119.0	0.75291142	445.1199101599632
120.0	0.75926766	445.11984368406405
121.0	0.76560518	445.11973871454194
122.0	0.771951	445.1198898471462
123.0	0.77829476	445.1198780706003
124.0	0.78463437	445.1198875565375
125.0	0.79097608	445.11982943668465
126.0	0.79731983	445.11986661392194
127.0	0.80366358	445.119814829114
128.0	0.81000735	445.11992411803124
129.0	0.81635105	445.11985689834137
130.0	0.82269898	445.11982253654025
131.0	0.82903856	445.11990973594783
132.0	0.83538648	445.11987923565533
133.0	0.84173023	445.11979827291674
134.0	0.8480761	445.11963324100765
135.0	0.85441776	445.11957486224424
136.0	0.86077615	445.1196473116141
137.0	0.867122	445.1195692631284
138.0	0.87346576	445.11961853398043
139.0	0.87981361	445.11965434454754
140.0	0.8861553	445.11975079938463
141.0	0.89249697	445.11959775356723
142.0	0.89884073	445.1196396521776
143.0	0.90518448	445.11964513169465
144.0	0.91152821	445.1196487974606
145.0	0.91788032	445.1196901773708
146.0	0.92421788	445.11961081728725
147.0	0.9305658	445.11961058673086
148.0	0.93690538	445.11954124517484
149.0	0.94325118	445.11967819042536
150.0	0.94959702	445.11967745820476
151.0	0.95594911	445.1196387904473
152.0	0.96228661	445.1197005140378
153.0	0.96863245	445.1196043972327
154.0	0.9749762	445.1196643523911
155.0	0.98131996	445.1196962217877
156.0	0.98766586	445.11963280529807
157.0	0.99400753	445.11963977903486
158.0	1.0003492	445.11969942534
159.0	1.0066929	445.1196849701712
160.0	1.0130429	445.11963564008306
161.0	1.0193866	445.1195824766628
162.0	1.0257304	445.11957065788266
163.0	1.0320721	445.1196270570438
164.0	1.0384158	445.11958069994563
165.0	1.0447575	445.1196271474738
166.0	1.0510992	445.11967727205246
167.0	1.0574451	445.1196108397953
168.0	1.0637888	445.11968636375
169.0	1.070143	445.11970987739295
170.0	1.0764909	445.11958210997864
171.0	1.0828346	445.1196003037684
172.0	1.0891763	445.1195854812353
173.0	1.0955242	445.11959786823166
174.0	1.1018638	445.1196114548378
175.0	1.1082076	445.1196494901887
176.0	1.1145576	445.1195824631709
177.0	1.1209035	445.119550962345
178.0	1.1272451	445.1197118701225
179.0	1.1335868	445.1196740258914
180.0	1.1399284	445.11968544935036
181.0	1.1462722	445.11967815087894
182.0	1.1526201	445.11961557680655
183.0	1.1589639	445.1196010467417
184.0	1.1653076	445.119701146347
185.0	1.1716514	445.1196661790166
186.0	1.1779993	445.1197299029007
187.0	1.1843473	445.11971565908465
188.0	1.190691	445.1196379887107
189.0	1.1970327	445.11960901943564
190.0	1.2033785	445.11965450278143
191.0	1.2097222	445.11971141108955
192.0	1.2160639	445.1196299274601
193.0	1.2224077	445.1196924446475
194.0	1.2287535	445.119696608861
195.0	1.2350952	445.1197264580189
196.0	1.2414389	445.1196202703338
197.0	1.2477807	445.11965782504575
198.0	1.2541224	445.11953954204694
199.0	1.2604703	445.1195862736204
200.0	1.2668161	445.1197222293847
201.0	1.2731577	445.1197279466647
202.0	1.2795056	445.11968215910605
203.0	1.2858494	445.1196161366647
204.0	1.2921973	445.1196505218611
205.0	1.2985411	445.1195853476019
206.0	1.3048828	445.11967875945095
207.0	1.3112328	445.11966147028943
208.0	1.3175745	445.1195966564359
209.0	1.3239245	445.1196370213644
210.0	1.330262	445.1196392655044
211.0	1.3366099	445.1196310500978
212.0	1.3429557	445.11968640110024
213.0	1.3492995	445.1196139602438
214.0	1.3556432	445.1196609137944
215.0	1.3619911	445.1197093863755
216.0	1.3683286	445.1197195021132
217.0	1.3746745	445.1197321260562
218.0	1.3810162	445.11963330809004
219.0	1.3873579	445.1196813001943
220.0	1.3937016	445.1196471304782
221.0	1.4000474	445.1196727310106
222.0	1.4063912	445.1196244683096
223.0	1.4127329	445.1195929877968
224.0	1.4190808	445.1196941273379
225.0	1.4254224	445.11956883165857
226.0	1.4317683	445.11950827980803
227.0	1.43811	445.11951949645135
228.0	1.4444559	445.11952123351267
229.0	1.4507975	445.119481804567
230.0	1.4571392	445.1194880932072
231.0	1.4634871	445.11949395362996
232.0	1.4698308	445.11958337325405
233.0	1.4761725	445.1196164121776
234.0	1.4825183	445.11958179211655
235.0	1.4888663	445.1194790464368
236.0	1.4952121	445.11945770750435
237.0	1.5015558	445.1194458231273
238.0	1.5079017	445.1194044750759
239.0	1.5142517	445.1194483084778
240.0	1.5206017	445.1194544313968
241.0	1.5269476	445.1195690191766
242.0	1.5332934	445.119552080958
243.0	1.539633	445.11950760109784
244.0	1.5459726	445.1195602753249
245.0	1.5523184	445.1195818588567
246.0	1.5586642	445.11956175246394
247.0	1.5650059	445.1194904319689
248.0	1.5713559	445.1195622826356
249.0	1.5776935	445.11959256069065
250.0	1.5840351	445.11957547690196
251.0	1.590381	445.1195497091138
252.0	1.5967247	445.11942503037517
253.0	1.6030705	445.1194288650102
254.0	1.6094164	445.1205823277559
255.0	1.6157601	445.11954450256326
256.0	1.622106	445.1195093952107
257.0	1.6284497	445.11954370219627
258.0	1.6347976	445.1195540615688
259.0	1.6411394	445.119655551214
260.0	1.6474811	445.11959575885976
261.0	1.6538227	445.1195574256703
262.0	1.6601643	445.11948261006177
263.0	1.6665081	445.11955785606636
264.0	1.6728623	445.11950360560866
265.0	1.6792039	445.1194965657777
266.0	1.6855498	445.11956195971106
267.0	1.6918935	445.1196136872414
268.0	1.6982352	445.11957342101647
269.0	1.7045769	445.11955722775485
270.0	1.7109207	445.1195429864793
271.0	1.7172644	445.11949006388727
272.0	1.7236165	445.1194705460909
273.0	1.7299686	445.11953838365275
274.0	1.7363081	445.11958496868266
275.0	1.742654	445.1194712445739
276.0	1.7489957	445.11954474611616
277.0	1.7553373	445.1195770099038
278.0	1.7616832	445.11964384845623
279.0	1.7680311	445.11953878470024
280.0	1.7743687	445.11963665176285
281.0	1.7807124	445.11960359207063
282.0	1.7870499	445.11953847773947
283.0	1.7933936	445.1195722824087
284.0	1.7997374	445.11953130244154
285.0	1.8060832	445.1195710438332
286.0	1.812429	445.1194536460641
287.0	1.8187749	445.11951262489674
288.0	1.8251228	445.1194688575609
289.0	1.8314666	445.11948941630317
290.0	1.8378104	445.1195763436277
291.0	1.8441582	445.1195133400771
292.0	1.8505041	445.1196486115932
293.0	1.8568458	445.11954790942576
294.0	1.8631853	445.11963660269305
295.0	1.8695291	445.1195896035119
296.0	1.8758729	445.1195725879535
297.0	1.8822229	445.1196002970304
298.0	1.8885625	445.1194488143552
299.0	1.8949062	445.1195479496302
300.0	1.90125	445.1195610827513
301.0	1.9075917	445.11955475302193
302.0	1.9139375	445.11951362827295
303.0	1.9202833	445.1195805850573
304.0	1.9266354	445.1195135357347
305.0	1.9329812	445.1194941254888
306.0	1.9393313	445.1206180767033
307.0	1.945675	445.11959252973486
308.0	1.9520167	445.1194166216152
309.0	1.9583625	445.1195822008182
310.0	1.9647126	445.11941473042225
311.0	1.9710501	445.1194448520137
312.0	1.9773897	445.11943327765437
313.0	1.9837334	445.1195694646913
314.0	1.9900771	445.1195109591414
315.0	1.9964188	445.1195211184226
316.0	2.0027584	445.11955301014507
317.0	2.0091021	445.1194003807387
318.0	2.0154501	445.1195941397052
319.0	2.0217959	445.1195405943345
320.0	2.0281438	445.11942525695565
321.0	2.0344876	445.12063244406863
322.0	2.0408356	445.12053225140016
323.0	2.0471814	445.1206083903682
324.0	2.0535251	445.11949672672245
325.0	2.0598689	445.1206194834426
326.0	2.0662189	445.11953154864824
327.0	2.0725605	445.1194806789817
328.0	2.0789001	445.11946883796503
329.0	2.0852418	445.11948577483423
330.0	2.0915918	445.11941154652254
331.0	2.0979377	445.1206200224592
332.0	2.1042794	445.1194402996871
333.0	2.1106169	445.11941324438146
334.0	2.1169627	445.1194561099568
335.0	2.1233043	445.1195004942677
336.0	2.1296523	445.1195736486864
337.0	2.1360023	445.11953757985896
338.0	2.1423481	445.11954242060045
339.0	2.1486898	445.1194436047709
340.0	2.1550356	445.11957341943764
341.0	2.1613794	445.11950327812906
342.0	2.1677232	445.1194786272778
343.0	2.1740753	445.1206443909753
344.0	2.1804149	445.11940413910617
345.0	2.1867565	445.1206409982774
346.0	2.1930961	445.1194866228254
347.0	2.1994398	445.12063069403933
348.0	2.2057815	445.1194333818367
349.0	2.2121211	445.1195180753815
350.0	2.2184628	445.12053335254086
351.0	2.2248065	445.12051221893705
352.0	2.2311482	445.12047161672706
353.0	2.2374941	445.11947403660935
354.0	2.2438378	445.12053282230477
355.0	2.2501857	445.11944575439713
356.0	2.2565315	445.12049026973335
357.0	2.2628815	445.1205748954872
358.0	2.2692274	445.12064053074573
359.0	2.2755732	445.12064222920156
360.0	2.2819213	445.1206481847354
362.0	2.2893837	445.120569137738
363.0	2.2957296	445.11943295818907
365.0	2.3030212	445.12047848756225
366.0	2.3093858	445.12059523082513
368.0	2.3167024	445.12063909959943
369.0	2.3230526	445.12025468995074
371.0	2.3303545	445.1205301219031
372.0	2.3367045	445.1203994527121
373.0	2.3427317	445.1203073060083
374.0	2.348763	445.1204536190958
375.0	2.354788	445.12034904538007
376.0	2.3608109	445.1206021956051
377.0	2.3668338	445.120519528878
378.0	2.3728568	445.1206389555564
379.0	2.3788796	445.12063385758256
380.0	2.3849025	445.11940799539957
381.0	2.3909276	445.11959094673983
382.0	2.3969464	445.11946824357494
383.0	2.4029672	445.11946392931515
384.0	2.408986	445.1206337644062
385.0	2.4150067	445.12057099654913
386.0	2.4210277	445.1205913537682
387.0	2.4270484	445.12051499940446
388.0	2.4330692	445.1194716005725
389.0	2.4390921	445.1206194426551
390.0	2.445111	445.1205232230936
391.0	2.451138	445.12043062934305
392.0	2.4571631	445.1203648266844
393.0	2.463188	445.1203572698976
394.0	2.4692109	445.1204356920952
395.0	2.4752338	445.1204671911191
396.0	2.4812567	445.12038524223993
397.0	2.4872797	445.12051221060176
398.0	2.4933048	445.1204531299937
399.0	2.4993236	445.1205135871956
400.0	2.5053444	445.1206579483927
401.0	2.5113673	445.1205554512328
402.0	2.5173943	445.12055301314
403.0	2.5234151	445.1205303114788
404.0	2.5294401	445.1206510339223
405.0	2.5354673	445.1206325135745
406.0	2.541486	445.1205442537642
407.0	2.5475069	445.12064652151474
408.0	2.5535256	445.12061488613745
409.0	2.5595507	445.12053882496383
410.0	2.5655735	445.1205954572825
411.0	2.5715965	445.11941199190403
412.0	2.5776298	445.1206219851023
413.0	2.583657	445.1204851789743
414.0	2.5896839	445.12062023073383
415.0	2.5957049	445.1194465454543
416.0	2.6017382	445.1205266581097
417.0	2.607757	445.12051104810956
418.0	2.6137777	445.120470305529
419.0	2.6198007	445.12063912904
420.0	2.6258194	445.12055029354826
421.0	2.6318404	445.12040307111454
422.0	2.6378611	445.120482796357
423.0	2.643882	445.1204852566116
424.0	2.6499027	445.12059273258745
425.0	2.6559215	445.12048069823504
426.0	2.6619402	445.12059105066857
427.0	2.6679653	445.12053841024994
428.0	2.6739882	445.1205922820321
429.0	2.6800092	445.1205278744363
430.0	2.686032	445.1195157086801
431.0	2.6920571	445.11944124333877
432.0	2.698082	445.1205887845554
433.0	2.7041112	445.1194157737064
434.0	2.7101424	445.1194236159332
435.0	2.7161633	445.1205986616687
436.0	2.7221841	445.1194165260037
437.0	2.728205	445.12054815401166
438.0	2.7342278	445.1205879039242
439.0	2.7402488	445.1206096494808
440.0	2.7462695	445.1206282984801
441.0	2.7522883	445.12060966329926
442.0	2.7583091	445.1194155689195
443.0	2.7643279	445.12062168400314
444.0	2.7703487	445.11945786360775
445.0	2.7763718	445.11943178178865
446.0	2.7823967	445.1206246481438
447.0	2.7884176	445.1206223088847
448.0	2.7944404	445.11942334651036
449.0	2.8004633	445.1194075853886
450.0	2.8064883	445.11944411598336
451.0	2.8125072	445.11945080531365
452.0	2.81853	445.11944557301774
453.0	2.8245489	445.11941430810026
454.0	2.8305717	445.1206589283427
455.0	2.8365906	445.1194641210035
456.0	2.8426092	445.11944258297075
457.0	2.8486321	445.11942127151565
458.0	2.854653	445.12053775704914
459.0	2.8606718	445.120584764678
460.0	2.8666905	445.1205191421495
461.0	2.8727094	445.1205445044714
462.0	2.8787322	445.1205964234214
463.0	2.8847552	445.12058240403195
464.0	2.89078	445.1194020294937
465.0	2.8968092	445.1194841808775
466.0	2.9028342	445.1206115172085
467.0	2.9088573	445.1206450508676
468.0	2.9148801	445.11940815985554
469.0	2.9209011	445.120639721967
470.0	2.9269239	445.12061254050724
471.0	2.9329427	445.12047548492797
472.0	2.9389635	445.12058858848036
473.0	2.9449842	445.1206501940374
474.0	2.9510052	445.12054762413663
475.0	2.957026	445.11940548483466
476.0	2.9630449	445.12062511827844
477.0	2.9690677	445.1205891106675
478.0	2.9750886	445.12063442424704
479.0	2.9811073	445.12064226019055
480.0	2.9871259	445.11940878527446
481.0	2.9931489	445.1206183539925
482.0	2.999174	445.1206149254834
483.0	3.0051949	445.12061128088044
484.0	3.0112178	445.1205370503205
485.0	3.0172406	445.12060941474385
486.0	3.0232637	445.1206197531444
487.0	3.0292843	445.1194137653412
488.0	3.0353093	445.12051292164614
489.0	3.0413302	445.12063579424205
490.0	3.047349	445.119525060508
491.0	3.0533678	445.12045708517945
492.0	3.0593887	445.1206020139683
493.0	3.0654095	445.11947028990147
494.0	3.0714303	445.11944063780385
495.0	3.0774594	445.1206203508201
496.0	3.0834802	445.11947270893756
497.0	3.0895032	445.12063074874277
498.0	3.0955241	445.1206170027978
499.0	3.101547	445.1204965529567
500.0	3.1075699	445.12051336042936
501.0	3.1135908	445.120539918265
503.0	3.1209032	445.12059216283984
504.0	3.1272491	445.1204085730177
505.0	3.1332721	445.1205170827554
506.0	3.1393013	445.1206070790038
507.0	3.1453242	445.12065580176784
508.0	3.1513492	445.1206039522656
509.0	3.1573741	445.12061876370046
510.0	3.163397	445.11954439991365
511.0	3.1694241	445.11943558564076
512.0	3.1754513	445.12058859726244
513.0	3.1814742	445.11947117310035
514.0	3.1875055	445.12057062154116
515.0	3.1935346	445.12064952089986
516.0	3.1995576	445.1205914084661
517.0	3.2055824	445.11940998167404
518.0	3.2116117	445.12053209687326
519.0	3.217643	445.11943960436486
520.0	3.2236721	445.1204630381541
521.0	3.2297012	445.12060791853133
522.0	3.2357263	445.12064433943397
523.0	3.2417492	445.1206240419511
524.0	3.2477763	445.1205095300629
525.0	3.2538013	445.1194195027561
526.0	3.2598263	445.1204608849934
527.0	3.2658513	445.1204215052696
528.0	3.2718742	445.120633250902
529.0	3.2779014	445.12054454647654
530.0	3.2839284	445.12044490017877
531.0	3.2899514	445.12052543770835
532.0	3.2959763	445.12054370036435
533.0	3.3020054	445.11943313711515
534.0	3.3080306	445.12048645422993
535.0	3.3140556	445.12043309942567
536.0	3.3200805	445.12061383934093
537.0	3.3261077	445.120640678915
538.0	3.3321451	445.1206491769874
539.0	3.3381765	445.11942210116
540.0	3.3442035	445.1206293647154
541.0	3.3502284	445.12034473862644
542.0	3.3562555	445.1205461756221
543.0	3.3622827	445.1205354458673
544.0	3.3683056	445.11943639311096
545.0	3.3743285	445.1206340731182
546.0	3.3803514	445.11948765386137
547.0	3.3863806	445.12061912905574
548.0	3.3924097	445.1206377174213
549.0	3.3984284	445.1204872817898
550.0	3.4044493	445.1206185363183
551.0	3.4104723	445.12059467290936
552.0	3.4164911	445.1206042853135
553.0	3.4225139	445.1206533432901
554.0	3.428539	445.12059734703365
555.0	3.4345618	445.12039501687605
556.0	3.440589	445.1204818255187
557.0	3.446616	445.1206592018219
558.0	3.4526411	445.12061389650927
559.0	3.4586681	445.12055270198135
560.0	3.4646932	445.12063330741904
561.0	3.4707224	445.12059713828364
562.0	3.4767474	445.1206141651085
563.0	3.4827702	445.120581392133
564.0	3.4887931	445.12049887091985
565.0	3.4948286	445.12056739110136
566.0	3.500862	445.1205488563198
567.0	3.506887	445.1205385223645
568.0	3.5129058	445.120559054903
569.0	3.5189286	445.120510937978
570.0	3.5249516	445.1205941533439
571.0	3.5309786	445.1205160523596
572.0	3.5370057	445.12060383457117
573.0	3.5430369	445.12063478510373
574.0	3.549062	445.1206003906096
575.0	3.5550848	445.1206286628308
576.0	3.5611079	445.12064027841126
577.0	3.5671265	445.12064792842034
578.0	3.5731496	445.1205717575116
579.0	3.5791703	445.1205949217919
580.0	3.5851954	445.1204689849249
581.0	3.5912203	445.1204881798258
582.0	3.5972391	445.1205561414874
583.0	3.603262	445.12054156622725
584.0	3.6092809	445.11945328816427
585.0	3.6153016	445.120596166404
586.0	3.6213244	445.120629202118
587.0	3.6273432	445.1194323485306
588.0	3.6333641	445.12063264524164
589.0	3.6393891	445.1206282511873
590.0	3.645412	445.12053514447746
591.0	3.6514349	445.12060395430194
592.0	3.6574579	445.1194224989208
593.0	3.6634808	445.1204407701994
594.0	3.669512	445.1194020011658
595.0	3.6755412	445.1194716221379
596.0	3.6815663	445.119401469022
597.0	3.6875892	445.1206273743114
598.0	3.6936164	445.1204148849388
599.0	3.6996392	445.12050937996
600.0	3.7056622	445.1205411875631
601.0	3.7116913	445.12042619967895
602.0	3.7177163	445.12043856174284
603.0	3.7237412	445.1204718559845
604.0	3.7297642	445.1204613932414
605.0	3.7357913	445.1206069359472
606.0	3.7418142	445.12055020815046
607.0	3.7478414	445.12048236494815
608.0	3.7538705	445.1205594666939
609.0	3.7598997	445.12058414722577
610.0	3.7659268	445.1205891015187
611.0	3.7719538	445.1205639886598
612.0	3.777981	445.12053031632047
613.0	3.784004	445.12057389731063
614.0	3.790033	445.12056012257824
615.0	3.796056	445.12057518104126
616.0	3.802081	445.1205042945483
617.0	3.808106	445.12060566143856
618.0	3.814131	445.1205565250411
619.0	3.820156	445.12053391490036
620.0	3.8261809	445.12047299119706
621.0	3.8322061	445.12050023638506
622.0	3.8382309	445.120637235285
623.0	3.8442497	445.1205747532982
624.0	3.8502728	445.1205575061947
625.0	3.8562976	445.1205025960172
626.0	3.8623205	445.12047574977487
627.0	3.8683434	445.1205876807716
628.0	3.8743685	445.1204447457145
629.0	3.8803915	445.12047763744937
630.0	3.8864165	445.12051180133085
631.0	3.8924353	445.12053593151427
632.0	3.8984582	445.12057718624743
633.0	3.9044768	445.1204566402093
634.0	3.9104997	445.1204310268452
635.0	3.9165227	445.1205358011178
636.0	3.9225477	445.1205227602117
637.0	3.9285685	445.1205801484962
638.0	3.9345894	445.12054243663056
639.0	3.9406102	445.1206068351502
640.0	3.946631	445.1204443419459
641.0	3.9526498	445.1204403956093
642.0	3.9586707	445.1206358632405
643.0	3.9646935	445.12053221803916
644.0	3.9707187	445.1205947658039
645.0	3.9767416	445.1206329248013
646.0	3.9827666	445.12058039593745
647.0	3.9887895	445.12048708391967
648.0	3.9948123	445.1205698535782
649.0	4.0008331	445.12052072593127
650.0	4.0068603	445.12056154241066
651.0	4.0128791	445.1206123622698
652.0	4.0188978	445.12056028820456
653.0	4.0249229	445.12045630547414
654.0	4.0309415	445.12065577180687
655.0	4.0369625	445.1204619912734
656.0	4.0429811	445.12060794580344
657.0	4.049002	445.12043806836255
658.0	4.0550228	445.12048699996103
659.0	4.0610437	445.1205005320335
660.0	4.0670667	445.1206140711744
661.0	4.0730895	445.12055982623434
662.0	4.0791146	445.1205568630908
663.0	4.0851374	445.12053548454764
664.0	4.0911603	445.1205087188955
665.0	4.0971833	445.12050739824576
666.0	4.1032062	445.12050745023214
667.0	4.1092271	445.1205396589705
668.0	4.1152521	445.1205031453815
669.0	4.1212729	445.1204055446391
670.0	4.1272917	445.12042912467035
671.0	4.1333145	445.1205322642498
672.0	4.1393333	445.1205723587045
673.0	4.1453542	445.12052040644653
674.0	4.151375	445.1205362429604
675.0	4.1573958	445.12057394277656
676.0	4.1634168	445.12058710264785
677.0	4.1694354	445.12057357264376
678.0	4.1754563	445.1205548414635
679.0	4.1814812	445.12047713394026
680.0	4.1875062	445.1205324187741
681.0	4.1935333	445.1206051195351
682.0	4.1995584	445.1205355049037
683.0	4.2055854	445.1205287810265
684.0	4.2116167	445.12056267139707
685.0	4.2176397	445.1205658194332
686.0	4.2236647	445.12048664554226
687.0	4.2296834	445.120547618085
688.0	4.2357042	445.12050609712804
689.0	4.241723	445.12049938285867
690.0	4.2477438	445.120573336151
691.0	4.2537648	445.12045864770727
692.0	4.2597856	445.12039792630725
693.0	4.2658085	445.1204937201402
694.0	4.2718271	445.1204810536044
695.0	4.2778501	445.1205723321249
696.0	4.2838688	445.12045225005744
697.0	4.289894	445.12045775949093
698.0	4.2959188	445.12052273180933
699.0	4.3019418	445.1205347887713
700.0	4.3079668	445.12052223876105
701.0	4.3139898	445.1204474268602
702.0	4.3200126	445.1205467808429
703.0	4.3260314	445.12054046813824
704.0	4.3320564	445.1205746527427
705.0	4.3380773	445.1205696631264
706.0	4.3441003	445.12049985531155
707.0	4.350119	445.12061095848196
708.0	4.3561399	445.1205490661933
709.0	4.3621607	445.12054646569567
710.0	4.3681793	445.12052344226623
711.0	4.3742001	445.12050191210926
712.0	4.3802189	445.1205760786798
713.0	4.3862419	445.1205973051763
714.0	4.3922648	445.1206300784262
715.0	4.398294	445.1205644348313
716.0	4.404319	445.1205311716343
717.0	4.410342	445.12057138655257
718.0	4.4163669	445.12057386629033
719.0	4.4223919	445.1205684374671
720.0	4.4284191	445.12047040401524
721.0	4.434442	445.12059020667584
722.0	4.440469	445.12051777284114
723.0	4.446492	445.1205899350384
724.0	4.452519	445.12056390974027
725.0	4.4585421	445.12056912144607
726.0	4.4645649	445.1204574574746
727.0	4.470594	445.1206314663331
728.0	4.476619	445.12052765724275
729.0	4.4826442	445.1205586206016
730.0	4.488667	445.1205362386692
731.0	4.49469	445.1205478968314
732.0	4.5007086	445.120471173268
733.0	4.5067378	445.12051759829103
734.0	4.5127628	445.12059223318386
735.0	4.51879	445.12047552963855
736.0	4.5248191	445.12051241588586
737.0	4.5308463	445.1204677223626
738.0	4.5368712	445.1205090138062
739.0	4.5428962	445.1204334106149
740.0	4.5489254	445.12039682216204
741.0	4.5549504	445.12043310601007
742.0	4.5609858	445.120326136204
743.0	4.5670129	445.12047112481116
744.0	4.5730358	445.1205805037477
745.0	4.579063	445.12041069541704
746.0	4.58509	445.12045349273353
747.0	4.5911151	445.1204766805492
748.0	4.5971379	445.1205619109402
749.0	4.6031629	445.12049928823586
750.0	4.6091879	445.12050571580755
751.0	4.615213	445.1204368182683
752.0	4.621238	445.1204408984062
753.0	4.627265	445.1204906422175
754.0	4.6332921	445.120409494092
755.0	4.6393172	445.1205591367621
756.0	4.6453421	445.12053046203647
757.0	4.6513609	445.1205348191387
758.0	4.6573859	445.12043350266424
759.0	4.6634047	445.12040674456017
760.0	4.6694275	445.12042892525284
761.0	4.6754464	445.12043391838745
762.0	4.6814672	445.1206453149187
763.0	4.687486	445.1205453385721
764.0	4.6935088	445.12051860857736
765.0	4.6995317	445.12049659076854
766.0	4.7055526	445.12047215578485
767.0	4.7115734	445.1206201249402
768.0	4.7175964	445.1204404426985
769.0	4.7236214	445.12044230142544
770.0	4.7296465	445.12045288133646
771.0	4.7356777	445.1206014830848
772.0	4.7417005	445.120610623824
773.0	4.7477234	445.12057546584384
774.0	4.7537464	445.12051284513035
775.0	4.7597673	445.11943488202166
776.0	4.7657923	445.12059480438063
777.0	4.7718111	445.1204395929063
778.0	4.7778319	445.12048447249225
779.0	4.7838528	445.12065636221564
780.0	4.7898735	445.12048337496304
781.0	4.7958943	445.1204398519109
782.0	4.8019173	445.1205213139997
783.0	4.8079382	445.12043134049014
784.0	4.813959	445.12055591475524
785.0	4.8199799	445.12053809590924
786.0	4.8260028	445.1204979352164
787.0	4.8320278	445.1204412089858
788.0	4.8380506	445.12054892661104
789.0	4.8440715	445.1204851674674
790.0	4.8500965	445.12064554979275
791.0	4.8561195	445.12052183284817
792.0	4.8621444	445.1205785873163
793.0	4.8681653	445.12064773082733
794.0	4.8741882	445.119445728908
795.0	4.8802069	445.1205281490454
796.0	4.8862319	445.12048772537986
797.0	4.8922507	445.1204683913005
798.0	4.8982716	445.1204710838353
799.0	4.9043029	445.1206581113304
800.0	4.9103258	445.1205001355022
801.0	4.9163487	445.1206184241529
802.0	4.9223758	445.1204630474145
803.0	4.9283986	445.12049833972645
804.0	4.9344173	445.12052178992485
805.0	4.9404403	445.12058429066144
806.0	4.9464633	445.12038746085625
807.0	4.9524862	445.1205040413463
808.0	4.9585091	445.1204469529322
809.0	4.9645341	445.1204838054967
810.0	4.9705571	445.1206029967407
811.0	4.9765757	445.12047970329587
812.0	4.9825987	445.1205543130283
813.0	4.9886175	445.12046786212284
814.0	4.9946383	445.12058003161013
815.0	5.0006592	445.1206131897738
816.0	5.0066822	445.1205617404065
817.0	5.0127009	445.1205471854295
818.0	5.0187236	445.1205281199809
819.0	5.0247424	445.1204651589948
820.0	5.0307612	445.1204016493982
821.0	5.0367842	445.12044646756823
822.0	5.0428051	445.1204809019835
823.0	5.0488301	445.12041077498003
824.0	5.054853	445.1204753048081
825.0	5.060878	445.12042673253427
826.0	5.0669008	445.1206025645968
827.0	5.0729237	445.1205300872916
828.0	5.0789467	445.12045784467205
829.0	5.0849695	445.12041421208306
830.0	5.091005	445.12045929983657
831.0	5.09703	445.120521589314
832.0	5.1030531	445.1205118802381
833.0	5.1090738	445.12044590524334
834.0	5.1150925	445.1205881059517
835.0	5.1211133	445.12044188083377
836.0	5.1271363	445.12045266349713
837.0	5.1331571	445.12060631593783
838.0	5.1391781	445.1194622671272
839.0	5.1452009	445.12048670175966
840.0	5.1512302	445.1204924350085
841.0	5.157255	445.1204793854923
842.0	5.163278	445.1205040925254
843.0	5.1692988	445.1205785642547
844.0	5.1753239	445.120488028536
845.0	5.1813468	445.1206019481903
846.0	5.1873697	445.12056593534066
847.0	5.1933906	445.1205053532458
848.0	5.1994156	445.1205326442309
849.0	5.2054342	445.1205219642381
850.0	5.2114572	445.1205442580744
851.0	5.2174759	445.1204409501669
852.0	5.2234968	445.1205037972311
853.0	5.2295157	445.12050479909857
854.0	5.2355364	445.12050163122257
855.0	5.2415594	445.12056154612037
856.0	5.2475781	445.12044024142284
857.0	5.253601	445.12045750459095
858.0	5.2596197	445.1203925459994
859.0	5.2656448	445.1204308985768
860.0	5.2716676	445.1204232267735
861.0	5.2776907	445.1204387897115
862.0	5.2837178	445.12055227559586
863.0	5.2897427	445.1204704956256
864.0	5.2957657	445.120478748266
865.0	5.3017864	445.12041281947063
866.0	5.3078094	445.1204080249612
867.0	5.3138302	445.1205053555813
868.0	5.3198512	445.12044271509023
869.0	5.3258719	445.12045812986076
870.0	5.331897	445.12063235814213
871.0	5.3379199	445.120437490845
872.0	5.3439491	445.12039293196216
873.0	5.3499719	445.12046501555665
874.0	5.3559949	445.12049363694945
875.0	5.3620199	445.1204729155338
876.0	5.3680471	445.1204708308187
877.0	5.374074	445.12046137002477
878.0	5.3801012	445.1205782346813
879.0	5.3861283	445.12048389402713
880.0	5.3921532	445.12060179131856
881.0	5.3981782	445.1205190097442
882.0	5.4042032	445.12054804236016
883.0	5.410222	445.1204321236173
884.0	5.416247	445.1205173766659
885.0	5.4222678	445.1205505931859
886.0	5.4282949	445.12044301943644
887.0	5.4343179	445.12048100228947
888.0	5.4403387	445.1204868634899
889.0	5.4463616	445.1205167324762
890.0	5.4523824	445.12052687663265
891.0	5.4584096	445.120439298585
892.0	5.4644283	445.1204433654065
893.0	5.4704491	445.12049259146505
894.0	5.4764721	445.1205549013261
895.0	5.4824951	445.12045439778217
896.0	5.4885179	445.12046354170747
897.0	5.4945429	445.12055677149414
898.0	5.5005658	445.12054668603474
899.0	5.506591	445.1204397992376
900.0	5.5126138	445.12054041817953
901.0	5.5186325	445.1204720544549
902.0	5.5246555	445.1205114817071
903.0	5.5306763	445.12052037373024
904.0	5.5366971	445.1204881458518
905.0	5.542718	445.12045299811047
906.0	5.5487409	445.1206165830709
907.0	5.5547617	445.1205951001154
908.0	5.5607827	445.120476659764
909.0	5.5668055	445.1203780484258
910.0	5.5728243	445.1204559839412
911.0	5.578845	445.1205432342179
912.0	5.5848679	445.1204935284722
913.0	5.5908909	445.1203513634227
914.0	5.5969139	445.1204027214333
915.0	5.6029389	445.1204656756905
916.0	5.6089618	445.1203733447482
917.0	5.6149847	445.1204046305622
918.0	5.6210076	445.1204843889129
919.0	5.6270346	445.12048892332257
920.0	5.6330597	445.12049294313067
921.0	5.6390826	445.1204993458344
922.0	5.6451076	445.1204886360561
923.0	5.6511285	445.1204828091972
924.0	5.6571472	445.1205578462016
925.0	5.6631661	445.12051987926316
926.0	5.6691889	445.1204610549241
927.0	5.6752097	445.12065577310085
928.0	5.6812284	445.1204466891535
929.0	5.6872494	445.1204977165407
930.0	5.6932702	445.12041800225586
931.0	5.6992932	445.1205405452578
932.0	5.705316	445.1205108552812
933.0	5.711339	445.1204989284903
934.0	5.7173619	445.1204448734801
935.0	5.7233869	445.1204520470703
936.0	5.7294098	445.1206206098957
937.0	5.7354306	445.1205473671157
938.0	5.7414536	445.12048936019306
939.0	5.7474744	445.12049849414234
940.0	5.7534953	445.1204930407124
941.0	5.7595161	445.12049194714433
942.0	5.7655368	445.12046083915254
943.0	5.7715597	445.12045219560184
944.0	5.7775828	445.1204718026258
945.0	5.7836036	445.12045424688125
946.0	5.7896245	445.1204676772686
947.0	5.7956474	445.12046871935803
948.0	5.8016683	445.1204967284627
949.0	5.8076912	445.1205156009831
950.0	5.8137181	445.1205392339195
951.0	5.8197432	445.12042417254725
952.0	5.8257703	445.1205223334289
953.0	5.8317933	445.1204825413759
954.0	5.8378183	445.1205354707341
955.0	5.8438392	445.120542036883
956.0	5.8498621	445.1204128062258
957.0	5.8558808	445.12051703039083
958.0	5.8619099	445.1206155709906
959.0	5.8679328	445.12055216643364
960.0	5.873962	445.12040181098035
961.0	5.8799809	445.12052147957445
962.0	5.88601	445.1204772037028
963.0	5.8920286	445.1204934895949
964.0	5.8980538	445.1204594589622
965.0	5.9040788	445.12043985092527
966.0	5.9100975	445.12049370205625
967.0	5.9161225	445.12048494674207
968.0	5.9221496	445.1204977354631
969.0	5.9281767	445.12039468049556
970.0	5.934208	445.12050075674705
971.0	5.9402309	445.1204845745619
972.0	5.9462559	445.1204949524192
973.0	5.9522766	445.1205401794305
974.0	5.9583016	445.1204960145596
975.0	5.9643204	445.12049317443626
976.0	5.9703413	445.1206493968195
977.0	5.9763601	445.1204523597818
978.0	5.9823809	445.12049047772723
979.0	5.9884163	445.1205049326985
980.0	5.9944393	445.1204082259283
981.0	6.0004642	445.12043109161675
982.0	6.0064892	445.1203922391157
983.0	6.0125101	445.1205240296173
984.0	6.0185309	445.1204469345368
985.0	6.0245539	445.12046875849865
986.0	6.0305768	445.1204469169588
987.0	6.0365997	445.12048687960925
988.0	6.0426226	445.1204497830185
989.0	6.0486475	445.12052960956174
990.0	6.0546704	445.12051138771113
991.0	6.0606893	445.1204371191478
992.0	6.0667144	445.1204608630012
993.0	6.0727352	445.12039812231404
994.0	6.078756	445.1205019043713
995.0	6.0847789	445.1205389683965
996.0	6.0907998	445.1204553953672
997.0	6.0968184	445.1205155224798
998.0	6.1028414	445.1204334462711
999.0	6.1088622	445.12039537820715
1000.0	6.114881	445.12038430814886
1001.0	6.120904	445.120443622253
1002.0	6.126929	445.1205220568058
1003.0	6.1329519	445.12059131959586
1004.0	6.1389747	445.12052706177735
1005.0	6.1449997	445.12055136788047
1006.0	6.1510226	445.12049325835335
1007.0	6.1570457	445.120537175322
1008.0	6.1630706	445.1204610465545
1009.0	6.1690936	445.1204698188739
1010.0	6.1751206	445.12047502404283
1011.0	6.1811478	445.12055664209976
1012.0	6.1871685	445.12054543096275
1013.0	6.1931893	445.12051011523
1014.0	6.1992102	445.1205250812751
1015.0	6.205229	445.1204371522905
1016.0	6.2112519	445.12051106019965
1017.0	6.2172749	445.12047699427836
1018.0	6.2232935	445.12049617477027
1019.0	6.2293124	445.1205022611107
1020.0	6.2353352	445.12047112516456
1021.0	6.2413581	445.1204635573821
1022.0	6.2473811	445.1204827672085
1023.0	6.253404	445.1204679699491
1024.0	6.259427	445.1204677401408
1025.0	6.2654519	445.12039889347665
1026.0	6.2714749	445.12047819308583
1027.0	6.2774957	445.1205180939056
1028.0	6.2835228	445.12049195181675
1029.0	6.2895415	445.1206503437171
1030.0	6.2955708	445.12048968018627
1031.0	6.3015936	445.1204009116204
1032.0	6.3076208	445.120465352752
1033.0	6.3136395	445.1204568193575
1034.0	6.3196625	445.1205196936875
1035.0	6.3256853	445.12052376473144
1036.0	6.3317061	445.12054949993853
1037.0	6.337727	445.120446323427
1038.0	6.3437479	445.1202877301221
1039.0	6.3497833	445.1204155541628
1040.0	6.3558084	445.120458294441
1041.0	6.3618375	445.12032332135277
1042.0	6.3678688	445.1205454812654
1043.0	6.3738916	445.1205589609023
1044.0	6.3799145	445.12042052274495
1045.0	6.3859354	445.1204582483435
1046.0	6.3919604	445.1203534097215
1047.0	6.3979792	445.1204647424208
1048.0	6.4040022	445.12038285295324
1049.0	6.410025	445.1204325345017
1050.0	6.4160459	445.12042818959424
1051.0	6.4220666	445.1205214098257
1052.0	6.4280854	445.12052151760906
1053.0	6.4341084	445.1204687070125
1054.0	6.4401314	445.1205170606379
1055.0	6.4461563	445.1204798083384
1056.0	6.4521794	445.1205269265449
1057.0	6.4582084	445.1205625741424
1058.0	6.4642354	445.1204765535864
1059.0	6.4702604	445.12044941506446
1060.0	6.4762917	445.12041880875506
1061.0	6.4823189	445.1205316299162
1062.0	6.488346	445.1204636410912
1063.0	6.494373	445.1204019053097
1064.0	6.5004002	445.12042788873333
1065.0	6.5064293	445.12042162080417
1066.0	6.5124626	445.1204003079076
1067.0	6.5184897	445.1205110906746
1068.0	6.5245189	445.120534429522
1069.0	6.5305438	445.12032392189565
1070.0	6.5365731	445.12056058592145
1071.0	6.5426002	445.12041166488183
1072.0	6.5486231	445.120558914932
1073.0	6.5546439	445.12049207353283
1074.0	6.5606668	445.12051856427354
1075.0	6.566698	445.12045616934813
1076.0	6.5727252	445.1204544982795
1077.0	6.5787564	445.120507212538
1078.0	6.5847815	445.1204175167088
1079.0	6.5908064	445.1204239752586
1080.0	6.5968294	445.12055854614346
1081.0	6.6028502	445.1203940193766
1082.0	6.6088731	445.12050120752826
1083.0	6.6149002	445.12051267416683
1084.0	6.6209294	445.12049940323527
1085.0	6.6269482	445.12053658857116
1086.0	6.632969	445.1205799586263
1087.0	6.6389877	445.1203231938709
1088.0	6.6450086	445.12043075432473
1089.0	6.6510314	445.12043495638557
1090.0	6.6570543	445.1204811794076
1091.0	6.6630773	445.12049244562513
1092.0	6.6691024	445.12048076436116
1093.0	6.6751357	445.12054052216615
1094.0	6.6811628	445.120424419239
1095.0	6.687192	445.1205069459931
1096.0	6.6932274	445.1204547948802
1097.0	6.6992565	445.1206011028058
1098.0	6.7052815	445.1204975540357
1099.0	6.7113086	445.12056873672896
1100.0	6.7173358	445.12054949115065
1101.0	6.7233629	445.12042113677495
1102.0	6.7293941	445.1204841915891
1103.0	6.7354171	445.1205556608196
1104.0	6.7414399	445.1203982986112
1105.0	6.7474628	445.1203567615504
1106.0	6.7534878	445.1203947282271
1107.0	6.7595191	445.12033722223515
1108.0	6.7655441	445.1203992586852
1109.0	6.7715692	445.12035295305634
1110.0	6.777592	445.1204035962015
1111.0	6.7836171	445.12039351512533
1112.0	6.7896461	445.1203746382777
1113.0	6.7956732	445.1204708390082
1114.0	6.8017004	445.1203998494118
1115.0	6.8077296	445.1204429104523
1116.0	6.8137567	445.12048623573446
1117.0	6.8197817	445.12046319573477
1118.0	6.8258129	445.1204192365191
1119.0	6.8318422	445.12033842246495
1120.0	6.8378712	445.12041309365213
1121.0	6.8438983	445.12038165421063
1122.0	6.8499234	445.1205547602242
1123.0	6.8559463	445.12046715744196
1124.0	6.8619755	445.12051985512585
1125.0	6.8680004	445.1205458089696
1126.0	6.8740234	445.12046573458065
1127.0	6.8800484	445.1204560638301
1128.0	6.8860733	445.12045533201973
1129.0	6.8921004	445.1204569840116
1130.0	6.8981276	445.1204096396223
1131.0	6.9041484	445.1203735285021
1132.0	6.9101735	445.1204588702921
1133.0	6.9161963	445.1204813344898
1134.0	6.9222193	445.12042337383934
1135.0	6.92824	445.1204159673407
1136.0	6.9342651	445.1203678770871
1137.0	6.9402838	445.12045616287884
1138.0	6.9463068	445.1204690543112
1139.0	6.9523256	445.12041302079825
1140.0	6.9583464	445.1204266133109
1141.0	6.9643673	445.1204505584324
1142.0	6.9703881	445.12035348295194
1143.0	6.9764109	445.1203868360375
1144.0	6.9824296	445.12053638524856
1145.0	6.9884505	445.1204673446771
1146.0	6.9944735	445.1204659399243
1147.0	7.0004986	445.12043205113446
1148.0	7.0065235	445.1203328649031
1149.0	7.0125506	445.1205304026852
1150.0	7.0185797	445.120341781535
1151.0	7.0246005	445.12055084261453
1152.0	7.0306255	445.12042858149886
1153.0	7.0366444	445.12041901869884
1154.0	7.0426714	445.1204497310539
1155.0	7.0486923	445.1204536498279
1156.0	7.0547132	445.120439694481
1157.0	7.060734	445.1205391150051
1158.0	7.0667653	445.1203743405565
1159.0	7.0727881	445.12043282132424
1160.0	7.0788173	445.12034873295266
1161.0	7.0848423	445.12040308666616
1162.0	7.0908674	445.12042331120637
1163.0	7.0968903	445.12032799539327
1164.0	7.1029216	445.1204878582684
1165.0	7.1089507	445.1203706362907
1166.0	7.1149756	445.1203758878451
1167.0	7.1210027	445.1204382818242
1168.0	7.1270319	445.12039216891975
1169.0	7.1330591	445.1203251930147
1170.0	7.1390862	445.12050053364845
1171.0	7.1451091	445.1205007730251
1172.0	7.1511341	445.1205315983003
1173.0	7.1571571	445.1205008802345
1174.0	7.1631798	445.12041330959863
1175.0	7.1692027	445.1204019491337
1176.0	7.1752215	445.1205091479113
1177.0	7.1812487	445.1204868536698
1178.0	7.1872696	445.12044210472595
1179.0	7.1932883	445.12056382359157
1180.0	7.1993091	445.1203655588755
1181.0	7.2053321	445.1204348205215
1182.0	7.2113507	445.12043095425395
1183.0	7.2173757	445.1203803578539
1184.0	7.2233987	445.12037053088267
1185.0	7.2294259	445.12049790181135
1186.0	7.2354529	445.120451414811
1187.0	7.24148	445.1205529637188
1188.0	7.2475071	445.12058958603325
1189.0	7.253528	445.1204872493241
1190.0	7.2595529	445.12049844676835
1191.0	7.2655737	445.12038130876374
1192.0	7.2715967	445.12040664847717
1193.0	7.2776155	445.1204091670307
1194.0	7.2836363	445.12039193014704
1195.0	7.2896593	445.120571882767
1196.0	7.2956864	445.1205265845369
1197.0	7.3017112	445.12039103935246
1198.0	7.3077362	445.1203745823235
1199.0	7.3137592	445.12052886588225
1200.0	7.3197905	445.12049110395105
1201.0	7.3258176	445.1204866305627
1202.0	7.3318468	445.1205205083349
1203.0	7.3378843	445.12044713067075
1204.0	7.3439093	445.120491652043
1205.0	7.3499383	445.12048082088774
1206.0	7.3559676	445.12049395378955
1207.0	7.3619905	445.12035527041076
1208.0	7.3680177	445.120444737598
1209.0	7.3740427	445.1204271711372
1210.0	7.3800718	445.12038005171047
1211.0	7.3860969	445.12048912226305
1212.0	7.392126	445.1204364054335
1213.0	7.3981488	445.12054584939585
1214.0	7.4041717	445.1205426138304
1215.0	7.4101989	445.12039078328195
1216.0	7.4162219	445.12044237873687
1217.0	7.4222447	445.12043109395165
1218.0	7.4282698	445.1204196790398
1219.0	7.434301	445.1203539511708
1220.0	7.4403259	445.12054073490106
1221.0	7.4463509	445.12054534766713
1222.0	7.452376	445.12054680433926
1223.0	7.4584052	445.1203896068726
1224.0	7.4644303	445.1204264541909
1225.0	7.4704552	445.1204577732285
1226.0	7.4764824	445.12039512570476
1227.0	7.4825095	445.1205237459299
1228.0	7.4885343	445.12043703896785
1229.0	7.4945593	445.120472534171
1230.0	7.5005885	445.12036988491025
1231.0	7.5066178	445.12033604104556
1232.0	7.5126406	445.12046478955295
1233.0	7.5186678	445.1205314974935
1234.0	7.5246906	445.12047321924643
1235.0	7.5307115	445.1204758564405
1236.0	7.5367344	445.1204564263806
1237.0	7.5427572	445.12050037408386
1238.0	7.5487802	445.12047515026586
1239.0	7.5548053	445.1203811427526
1240.0	7.5608282	445.1204524782307
1241.0	7.5668512	445.12043927507796
1242.0	7.572874	445.12038670452256
1243.0	7.5788928	445.1204045048239
1244.0	7.5849219	445.12056248218437
1245.0	7.5909469	445.1204074874321
1246.0	7.596972	445.1205094932101
1247.0	7.6029991	445.1204449757745
1248.0	7.6090262	445.1204329865574
1249.0	7.6150491	445.1204889710529
1250.0	7.62107	445.1203860692028
1251.0	7.6270886	445.12043699484315
1252.0	7.6331115	445.120400303648
1253.0	7.6391324	445.1204290112883
1254.0	7.6451512	445.1205630488797
1255.0	7.6511742	445.12060238567983
1256.0	7.6571971	445.1204692332735
1257.0	7.6632179	445.1204614774826
1258.0	7.6692429	445.12045207091916
1259.0	7.6752719	445.1204813979298
1260.0	7.6813011	445.12041537376035
1261.0	7.6873199	445.120382739319
1262.0	7.693345	445.1204092123219
1263.0	7.6993659	445.12045945489814
1264.0	7.7053888	445.12048872302444
1265.0	7.7114096	445.1204671071972
1266.0	7.7174388	445.1203766002595
1267.0	7.7234575	445.12043323836605
1268.0	7.7294783	445.1203419199869
1269.0	7.7354991	445.12043180643013
1270.0	7.741518	445.12046743470904
1271.0	7.7475407	445.1205642982509
1272.0	7.7535618	445.1204224703467
1273.0	7.7595845	445.12055187812257
1274.0	7.7656096	445.12051441118876
1275.0	7.7716325	445.1205279353738
1276.0	7.7776596	445.1205392319193
1277.0	7.7836866	445.1205987651629
1278.0	7.7897139	445.120521829342
1279.0	7.7957367	445.1205564468221
1280.0	7.8017659	445.12053206035665
1281.0	7.8077908	445.12053135438305
1282.0	7.81382	445.1204413882119
1283.0	7.8198429	445.1204791595171
1284.0	7.8258701	445.12044273894827
1285.0	7.8318929	445.120416138779
1286.0	7.8379202	445.1204627744617
1287.0	7.8439431	445.12046358167083
1288.0	7.8499702	445.12047011721256
1289.0	7.8559973	445.1204415439813
1290.0	7.8620263	445.12056284998596
1291.0	7.8680534	445.1204481711226
1292.0	7.8740785	445.12047323442437
1293.0	7.8801035	445.12051807115097
1294.0	7.8861285	445.1205127875913
1295.0	7.8921514	445.120401169605
1296.0	7.8981765	445.12041825716216
1297.0	7.9041973	445.12053417312825
1298.0	7.9102222	445.1204434436982
1299.0	7.9162473	445.12039097304586
1300.0	7.9222743	445.12042928290487
1301.0	7.9283015	445.12038983903807
1302.0	7.9343284	445.12043341799136
1303.0	7.9403557	445.12042717359463
1304.0	7.9463785	445.1204933935645
1305.0	7.9524014	445.1203491403175
1306.0	7.9584243	445.1203512044009
1307.0	7.9644473	445.12046376610317
1308.0	7.9704681	445.12031696455347
1309.0	7.9764995	445.1203935867454
1310.0	7.9825264	445.1204215894133
1311.0	7.9885515	445.12046065246454
1312.0	7.9945743	445.1204233769526
1313.0	8.0006014	445.120497683025
1314.0	8.0066243	445.1205734773557
1315.0	8.0126432	445.1205036303582
1316.0	8.0186765	445.12048118876356
1317.0	8.0247015	445.1204441374644
1318.0	8.0307287	445.12050260312037
1319.0	8.0367557	445.1205085487186
1320.0	8.0427829	445.12046622922685
1321.0	8.0488077	445.12047137509467
1322.0	8.0548327	445.12041779903524
1323.0	8.0608556	445.12036596073534
1324.0	8.0668787	445.1205396058327
1325.0	8.0729036	445.12038069106904
1326.0	8.0789267	445.12063110191235
1327.0	8.0849557	445.1204015153734
1328.0	8.0909787	445.12043418393836
1329.0	8.0970015	445.1204767430604
1330.0	8.1030265	445.12039945379354
1331.0	8.1090494	445.1204188099347
1332.0	8.1150725	445.1203903008046
1333.0	8.1210932	445.1203547567713
1334.0	8.1271163	445.1204028831659
1335.0	8.1331453	445.12040078210026
1336.0	8.1391682	445.1205201058477
1337.0	8.1451974	445.1205833475433
1338.0	8.1512245	445.12047298524607
1339.0	8.1572474	445.12039687983287
1340.0	8.1632726	445.1204230694761
1341.0	8.1692995	445.1203258858827
1342.0	8.1753226	445.12034910006696
1343.0	8.1813516	445.1204096829915
1344.0	8.1873724	445.12031193119196
1345.0	8.1933996	445.120518202505
1346.0	8.1994266	445.1204026558932
1347.0	8.2054538	445.1203292890162
1348.0	8.2114851	445.1205189729745
1349.0	8.217508	445.120412530343
1350.0	8.223533	445.12038254208727
1351.0	8.2295517	445.120426088114
1352.0	8.2355766	445.12040771366185
1353.0	8.2415954	445.1204236594013
1354.0	8.2476143	445.12045582607493
1355.0	8.2536372	445.12043340799454
1356.0	8.259658	445.1204313507651
1357.0	8.2656768	445.1204325171457
1358.0	8.2716977	445.120525221843
1359.0	8.2777183	445.1205573462274
1360.0	8.2837392	445.1204616979817
1361.0	8.28976	445.1205699658273
1362.0	8.2957809	445.1205523372985
1363.0	8.3018039	445.12036066025917
1364.0	8.3078289	445.1203715202553
1365.0	8.3138518	445.1204488771968
1366.0	8.3198768	445.1204862496536
1367.0	8.3258975	445.1204155905765
1368.0	8.3319225	445.12042656574204
1369.0	8.3379435	445.12054204721215
1370.0	8.3439684	445.1204184226638
1371.0	8.350004	445.12038043754166
1372.0	8.3560353	445.12041698501065
1373.0	8.3620603	445.12053137912164
1374.0	8.3680894	445.1204491853505
1375.0	8.3741122	445.12037561337803
1376.0	8.3801351	445.1204337050477
1377.0	8.3861602	445.1203590330999
1378.0	8.3921832	445.12046107448214
1379.0	8.3982061	445.12037208106534
1380.0	8.4042373	445.1204279167322
1381.0	8.4102644	445.1204424158902
1382.0	8.4162894	445.1203728236763
1383.0	8.4223165	445.1203853544159
1384.0	8.4283414	445.12036825912367
1385.0	8.4343686	445.1204502665481
1386.0	8.4403978	445.1204791214784
1387.0	8.4464207	445.12044839274085
1388.0	8.4524458	445.1204483085431
1389.0	8.4584707	445.120413168569
1390.0	8.4644956	445.120408920707
1391.0	8.4705227	445.1205112699165
1392.0	8.4765498	445.1204938138704
1393.0	8.4825749	445.12050604421626
1394.0	8.4885999	445.1204736753466
1395.0	8.4946228	445.12039762875514
1396.0	8.5006479	445.12049806065477
1397.0	8.5066728	445.1205309566234
1398.0	8.5127019	445.1205164580403
1399.0	8.5187373	445.1204367929085
1400.0	8.5247645	445.1203841897573
1401.0	8.5307895	445.12036631150085
1402.0	8.5368146	445.1204748699642
1403.0	8.5428395	445.1204811659933
1404.0	8.5488624	445.1205200724041
1405.0	8.5548812	445.12043603357
1406.0	8.5609061	445.12045964412687
1407.0	8.5669249	445.1204449475869
1408.0	8.5729458	445.12042894335355
1409.0	8.5789667	445.1204415765219
1410.0	8.5849874	445.12043072235997
1411.0	8.5910084	445.12037862931015
1412.0	8.5970292	445.1204839340997
1413.0	8.6030521	445.12046189229454
1414.0	8.6090728	445.1203592875493
1415.0	8.6150937	445.12054888308415
1416.0	8.621125	445.12042141336974
1417.0	8.6271479	445.12039051630967
1418.0	8.6331709	445.1203542709322
1419.0	8.6391958	445.1205369651326
1420.0	8.6452188	445.12042996143987
1421.0	8.6512437	445.1204481810831
1422.0	8.6572666	445.12046560668597
1423.0	8.6632896	445.1205812675189
1424.0	8.6693168	445.12045390042323
1425.0	8.6753501	445.1203994385767
1426.0	8.6813793	445.12048143767316
1427.0	8.6874085	445.1205234307471
1428.0	8.6934377	445.12051208039713
1429.0	8.6994605	445.1204920434824
1430.0	8.7054854	445.1205257294195
1431.0	8.7115105	445.1204799977822
1432.0	8.7175335	445.12057215030785
1433.0	8.7235564	445.1204770832748
1434.0	8.7295856	445.1205101950097
1435.0	8.7356148	445.12052141943855
1436.0	8.7416418	445.12045850029676
1437.0	8.7476688	445.12044220067725
1438.0	8.753698	445.1204974759566
1439.0	8.7597252	445.12050103056976
1440.0	8.7657523	445.120418512592
1441.0	8.7717752	445.1204927663421
1442.0	8.7778023	445.1204047983052
1443.0	8.7838294	445.1203635180541
1444.0	8.7898584	445.1205733629595
1445.0	8.7958855	445.12059895092364
1446.0	8.8019126	445.1204432970003
1447.0	8.8079377	445.1205975271649
1448.0	8.8139606	445.12046725577767
1449.0	8.8199878	445.1204988018477
1450.0	8.8260107	445.1204510922157
1451.0	8.8320357	445.12051634025914
1452.0	8.8380689	445.1204749644538
1453.0	8.8441022	445.120448914668
1454.0	8.8501314	445.12048373100987
1455.0	8.8561586	445.1204368175413
1456.0	8.8621814	445.1204901020664
1457.0	8.8682065	445.12039340076484
1458.0	8.8742293	445.120383133935
1459.0	8.8802503	445.12039824261717
1460.0	8.886273	445.1204332191036
1461.0	8.892296	445.12049910975503
1462.0	8.8983147	445.1204527745499
1463.0	8.9043357	445.1204257012909
1464.0	8.9103564	445.1204781533056
1465.0	8.9163753	445.12043976874435
1466.0	8.922396	445.1204739016837
1467.0	8.9284169	445.12043489272685
1468.0	8.9344398	445.1204964243293
1469.0	8.9404586	445.1204184128142
1470.0	8.9464793	445.1204495204913
1471.0	8.9525044	445.1204461925914
1472.0	8.9585295	445.12045611835134
1473.0	8.9645502	445.120447963115
1474.0	8.9705733	445.1204187224528
1475.0	8.976596	445.1203831524823
1476.0	8.982621	445.12050349142277
1477.0	8.9886398	445.1204619963462
1478.0	8.9946649	445.12037315668357
1479.0	9.0006899	445.12035688252723
1480.0	9.0067192	445.12040605813877
1481.0	9.0127462	445.12054313968343
1482.0	9.0187775	445.1204774239702
1483.0	9.0248024	445.12040814179977
1484.0	9.0308253	445.12042267341695
1485.0	9.0368483	445.12042322185874
1486.0	9.0428732	445.12045237988525
1487.0	9.0489003	445.1204504418037
1488.0	9.0549275	445.12036896604485
1489.0	9.0609587	445.1204729341687
1490.0	9.0669858	445.12047030861856
1491.0	9.0730108	445.12046773383406
1492.0	9.07904	445.120505027584
1493.0	9.0850692	445.12047605830924
1494.0	9.0910983	445.12048260551666
1495.0	9.0971255	445.1203716609977
1496.0	9.1031525	445.12040046286546
1497.0	9.1091797	445.12044175596833
1498.0	9.1152087	445.12040461727725
1499.0	9.1212379	445.1204181937411
1500.0	9.1272649	445.1204079770273
1501.0	9.1332901	445.1204568444994
1502.0	9.139315	445.1204671151853
1503.0	9.145338	445.1204293912257
1504.0	9.1513608	445.1204212658616
1505.0	9.1573901	445.1204648813284
1506.0	9.1634213	445.12037361042854
1507.0	9.1694588	445.1204319851693
1508.0	9.1754838	445.1204690671674
1509.0	9.1815087	445.12039663141763
1510.0	9.1875339	445.120479189203
1511.0	9.1935609	445.12046425517326
1512.0	9.1995902	445.1204263627867
1513.0	9.205613	445.12042652226273
1514.0	9.21164	445.12040431055135
1515.0	9.2176671	445.1204144062757
1516.0	9.2236964	445.12049212627664
1517.0	9.2297233	445.1205596865076
1518.0	9.2357506	445.1205324253821
1519.0	9.2417734	445.1206288330798
1520.0	9.2477964	445.12050781187764
1521.0	9.2538171	445.1205824747815
1522.0	9.2598359	445.1205853248104
1523.0	9.2658546	445.1205352802822
1524.0	9.2718756	445.1205001975503
1525.0	9.2779005	445.1205324107281
1526.0	9.2839255	445.12046289032895
1527.0	9.2899486	445.1204453817467
1528.0	9.2959713	445.12056156406834
1529.0	9.3019943	445.120534755418
1530.0	9.3080214	445.1204361052234
1531.0	9.3140444	445.1204817069524
1532.0	9.3200776	445.12040018637185
1533.0	9.3261028	445.1204177773964
1534.0	9.3321381	445.12039301132455
1535.0	9.3381652	445.1203329947771
1536.0	9.3441923	445.12059899559597
1537.0	9.3502152	445.12061246083044
1538.0	9.3562381	445.1204562789094
1539.0	9.3622631	445.1205035341631
1540.0	9.368286	445.1204192446575
1541.0	9.3743112	445.1203850182606
1542.0	9.3803318	445.1204387711021
1543.0	9.386359	445.1204463078738
1544.0	9.3923841	445.1205470082777
1545.0	9.398409	445.12045189529755
1546.0	9.4044361	445.12043242741015
1547.0	9.4104674	445.1205171766799
1548.0	9.4164945	445.12044300936526
1549.0	9.4225194	445.1204520305948
1550.0	9.4285446	445.12046989317184
1551.0	9.4345694	445.12051368567137
1552.0	9.4405882	445.12048737025896
1553.0	9.446609	445.1204966634752
1554.0	9.452632	445.1204292545085
1555.0	9.4586528	445.1204315325376
1556.0	9.4646736	445.120508160961
1557.0	9.4706924	445.1205687192665
1558.0	9.4767133	445.1204622752365
1559.0	9.482734	445.120443711113
1560.0	9.4887736	445.12043360884024
1561.0	9.4948028	445.1204654748412
1562.0	9.50083	445.1205323906286
1563.0	9.5068549	445.1205412217884
1564.0	9.5128799	445.1205463922463
1565.0	9.518905	445.12046514691707
1566.0	9.5249279	445.12041170607654
1567.0	9.5309488	445.12054047294066
1568.0	9.5369737	445.12055750938816
1569.0	9.5429966	445.1205537031721
1570.0	9.5490216	445.12053766268957
1571.0	9.5550488	445.1203648261766
1572.0	9.5610758	445.12051153245784
1573.0	9.5670947	445.1204465551783
1574.0	9.5731154	445.1203653705259
1575.0	9.5791362	445.12047393325014
1576.0	9.5851571	445.12053753762484
1577.0	9.5911779	445.1204599682009
1578.0	9.5972009	445.1204519309497
1579.0	9.6032238	445.12039331497044
1580.0	9.6092467	445.12047575851267
1581.0	9.6152696	445.12050025979306
1582.0	9.6212947	445.12034601254726
1583.0	9.6273175	445.1205084374535
1584.0	9.6333404	445.12047074240286
1585.0	9.6393613	445.1204777470986
1586.0	9.6453843	445.12056258777375
1587.0	9.6514051	445.12037726602654
1588.0	9.6574239	445.1204127311023
1589.0	9.6634593	445.1204887688769
1590.0	9.6694781	445.1205325621858
1591.0	9.6755029	445.1205393079931
1592.0	9.6815259	445.1205599087666
1593.0	9.6875468	445.1205157972425
1594.0	9.6935676	445.1204367882271
1595.0	9.6995906	445.1204133581606
1596.0	9.7056114	445.1204093676075
1597.0	9.7116344	445.120408029863
1598.0	9.7176573	445.12044501895133
1599.0	9.7236801	445.1204484662915
1600.0	9.729703	445.12052127530535
1601.0	9.735726	445.12040627532457
1602.0	9.741749	445.1205127646271
1603.0	9.7477677	445.1204024626584
1604.0	9.7537927	445.12046903576834
1605.0	9.7598136	445.12055043155766
1606.0	9.7658323	445.12051090039074
1607.0	9.7718531	445.12047538696345
1608.0	9.777876	445.12045377029824
1609.0	9.7838948	445.1204356380173
1610.0	9.7899156	445.1204222794732
1611.0	9.7959365	445.1204285020024
1612.0	9.8019595	445.1204371695284
1613.0	9.8079824	445.12050337878566
1614.0	9.8140031	445.120437098303
1615.0	9.8200281	445.12044464038206
1616.0	9.826051	445.1204255855876
1617.0	9.8320782	445.1204942033534
1618.0	9.8381053	445.1205050750916
1619.0	9.8441365	445.12039398170685
1620.0	9.8501616	445.12039011373133
1621.0	9.8561908	445.1205374571195
1622.0	9.8622177	445.1205147529666
1623.0	9.8682427	445.12038944386944
1624.0	9.8742678	445.12039995099053
1625.0	9.8802929	445.1204604184322
1626.0	9.8863179	445.12052440262715
1627.0	9.8923429	445.120429411122
1628.0	9.8983658	445.12043824008776
1629.0	9.9043887	445.12039822689
1630.0	9.9104116	445.12047329592997
1631.0	9.9164365	445.12038551740386
1632.0	9.9224552	445.1204642247855
1633.0	9.9284804	445.12043302955067
1634.0	9.9345033	445.120403279802
1635.0	9.9405263	445.12041549993125
1636.0	9.9465491	445.1204386446163
1637.0	9.9525719	445.1204493778205
1638.0	9.9585949	445.1204156526558
1639.0	9.9646137	445.12038106080246
1640.0	9.9706409	445.12038422536506
1641.0	9.9766617	445.1203773712627
1642.0	9.9826826	445.1203843869867
1643.0	9.9887117	445.1205326484266
1644.0	9.9947347	445.120461567524
1645.0	10.000757	445.120416404598
1646.0	10.00678	445.1204879640448
1647.0	10.012805	445.1204197818509
1648.0	10.01883	445.12055977817226
1649.0	10.024858	445.12044369431453
1650.0	10.030889	445.12039750864824
1651.0	10.036916	445.1204611178786
1652.0	10.042945	445.12045923536175
1653.0	10.04897	445.12046973441767
1654.0	10.054999	445.1204923733398
1655.0	10.06103	445.1204888244727
1656.0	10.06706	445.12057114101646
1657.0	10.073085	445.12048685977834
1658.0	10.07911	445.12055501005426
1659.0	10.085133	445.12041623351945
1660.0	10.09116	445.120512233035
1661.0	10.097187	445.1204941059832
1662.0	10.10321	445.1204732521349
1663.0	10.109239	445.12041745672065
1664.0	10.115262	445.120516612848
1665.0	10.121287	445.120474499682
1666.0	10.12731	445.12043114791436
1667.0	10.133335	445.1203711677735
1668.0	10.13936	445.12045960827675
1669.0	10.145387	445.12043568173135
1670.0	10.151416	445.1205004058014
1671.0	10.157441	445.1204001069663
1672.0	10.163466	445.12040256166733
1673.0	10.169491	445.12043096021097
1674.0	10.175516	445.12045440192713
1675.0	10.181535	445.1205673969891
1676.0	10.187562	445.120508411243
1677.0	10.193585	445.12045909583065
1678.0	10.199606	445.1204562618816
1679.0	10.205624	445.12045231688927
1680.0	10.211645	445.1203873116908
1681.0	10.217666	445.1204569003362
1682.0	10.223691	445.12039386896726
1683.0	10.229716	445.120417511081
1684.0	10.235741	445.12041122894345
1685.0	10.241585	445.120334886924
1686.0	10.247608	445.12046246614426
1687.0	10.253635	445.1204650829122
1688.0	10.25966	445.12040123290365
1689.0	10.265687	445.1203514236934
1690.0	10.271712	445.1203256874907
1691.0	10.277741	445.1203877627594
1692.0	10.283768	445.12037665855865
1693.0	10.289793	445.1204409944051
1694.0	10.295818	445.1204411585278
1695.0	10.301843	445.1204108341478
1696.0	10.30787	445.12047732281405
1697.0	10.313897	445.1205244151631
1698.0	10.319922	445.1204752345482
1699.0	10.325949	445.12041287184246
1700.0	10.331972	445.1205638989524
1701.0	10.337995	445.12053058973635
1702.0	10.344018	445.1205513638764
1703.0	10.350041	445.12036659819694
1704.0	10.35606	445.1205597480097
1705.0	10.362085	445.12037479353364
1706.0	10.368108	445.1204025968071
1707.0	10.374129	445.12058722152295
1708.0	10.380149	445.1205532090507
1709.0	10.386177	445.1204416061468
1710.0	10.392199	445.1204162006467
1711.0	10.398218	445.1203885587267
1712.0	10.404245	445.12033887729007
1713.0	10.410268	445.120378460319
1714.0	10.416295	445.1203633601512
1715.0	10.422322	445.12042153256687
1716.0	10.428345	445.12051898436016
1717.0	10.434377	445.12045030667
1718.0	10.4404	445.12047472738254
1719.0	10.446425	445.1204535715953
1720.0	10.452445	445.12041418134163
1721.0	10.458468	445.12043693969764
1722.0	10.464487	445.12035922914094
1723.0	10.47051	445.1203817765615
1724.0	10.476533	445.120404656749
1725.0	10.482554	445.1204591005952
1726.0	10.488577	445.12045376545115
1727.0	10.494604	445.12046170960934
1728.0	10.500631	445.1204465958652
1729.0	10.506656	445.1203883837973
1730.0	10.512681	445.12057121801416
1731.0	10.518708	445.1204143763557
1732.0	10.524735	445.1204693876518
1733.0	10.530762	445.12049033512466
1734.0	10.536785	445.12059204054157
1735.0	10.542814	445.1204045542264
1736.0	10.548839	445.1205462754326
1737.0	10.554866	445.12053558857474
1738.0	10.560898	445.12054160552447
1739.0	10.566927	445.1205660461681
1740.0	10.572952	445.1204325271206
1741.0	10.578983	445.1205729981568
1742.0	10.585008	445.120517852911
1743.0	10.591035	445.1204294753608
1744.0	10.597062	445.1204819833882
1745.0	10.603089	445.12051046503234
1746.0	10.609114	445.120481125153
1747.0	10.615137	445.12035868398806
1748.0	10.621162	445.1203910570189
1749.0	10.627191	445.12041170134165
1750.0	10.633219	445.12048840817937
1751.0	10.639241	445.120491750555
1752.0	10.645266	445.12041985007335
1753.0	10.651295	445.1204487115375
1754.0	10.657319	445.1204596637111
1755.0	10.663344	445.1205612951297
1756.0	10.669369	445.1205448043075
1757.0	10.675394	445.12043580800537
1758.0	10.681423	445.12039694264985
1759.0	10.687452	445.1204639662464
1760.0	10.693479	445.1204140978245
1761.0	10.699504	445.1205255463783
1762.0	10.705529	445.1204572450622
1763.0	10.711571	445.12041200507014
1764.0	10.7176	445.12057254933677
1765.0	10.723625	445.12046578423957
1766.0	10.72965	445.1204080604643
1767.0	10.735677	445.120458133523
1768.0	10.741706	445.1205058140182
1769.0	10.747731	445.12050226494904
1770.0	10.753756	445.12039582697605
1771.0	10.759783	445.12045408513404
1772.0	10.765808	445.1204772352646
1773.0	10.771833	445.1204085033721
1774.0	10.777856	445.12050007862615
1775.0	10.783881	445.12047218324574
1776.0	10.78991	445.12051194231543
1777.0	10.795937	445.12047795922393
1778.0	10.801967	445.1203798682737
1779.0	10.807992	445.12040322642804
1780.0	10.814021	445.12042861863813
1781.0	10.820052	445.12046363038667
1782.0	10.826081	445.1204812288788
1783.0	10.832104	445.12043060208833
1784.0	10.838133	445.1203742731846
1785.0	10.844158	445.1204303139854
1786.0	10.850185	445.1204157949526
1787.0	10.856212	445.12033435252005
1788.0	10.862246	445.12039637664355
1789.0	10.868271	445.1204572722133
1790.0	10.874298	445.1204096792216
1791.0	10.880325	445.1204879554678
1792.0	10.886352	445.12041132825067
1793.0	10.892375	445.120394685359
1794.0	10.898402	445.1204450245512
1795.0	10.904433	445.12051416795816
1796.0	10.910458	445.12055523430877
1797.0	10.916485	445.1204081646103
1798.0	10.922508	445.12039066655615
1799.0	10.928531	445.1205162172747
1800.0	10.934557999999999	445.1204975140305
1801.0	10.940581	445.1204788428907
1802.0	10.946606	445.1204202304096
1803.0	10.952633	445.1205215977547
1804.0	10.958663	445.12048544791867
1805.0	10.964686	445.12058721176555
1806.0	10.970708	445.1203927835314
1807.0	10.976731	445.12042389856884
1808.0	10.982756	445.1204983852909
1809.0	10.988775	445.1205519192317
1810.0	10.994798	445.1204406896672
1811.0	11.000823	445.1203550308154
1812.0	11.006846	445.1203865509145
1813.0	11.012875	445.12044158501
1814.0	11.0189	445.1205384627223
1815.0	11.024931	445.1205786435046
1816.0	11.03096	445.12042129507057
1817.0	11.036983	445.1205098250178
1818.0	11.043008	445.1204903190338
1819.0	11.049036	445.12042884778833
1820.0	11.055058	445.12035810336033
1821.0	11.061077	445.1205056908489
1822.0	11.0671	445.1203830088776
1823.0	11.073119	445.12048622500913
1824.0	11.079138	445.1204435773524
1825.0	11.085158	445.1205131010664
1826.0	11.091183	445.1204206535902
1827.0	11.097206	445.1204654442297
1828.0	11.103233	445.12053939757976
1829.0	11.109259	445.12040138008894
1830.0	11.115286	445.1203827159466
1831.0	11.121309	445.12039374691204
1832.0	11.127333	445.12045210867575
1833.0	11.133356	445.12041328948504
1834.0	11.139379	445.12043192474067
1835.0	11.145404	445.1204663702037
1836.0	11.151429	445.12037367854055
1837.0	11.157454	445.12040348781227
1838.0	11.163481	445.12046058762695
1839.0	11.169513	445.1204626914762
1840.0	11.17554	445.1203936996521
1841.0	11.181563	445.12039473416996
1842.0	11.187586	445.12038117998225
1843.0	11.193608	445.1205011177702
1844.0	11.199632	445.12047098291833
1845.0	11.205661	445.1204501545682
1846.0	11.211686	445.1203952255412
1847.0	11.217711	445.12042998055483
1848.0	11.223734	445.1204681707867
1849.0	11.229759	445.1203649428801
1850.0	11.235786	445.1204422612793
1851.0	11.241811	445.12045474102524
1852.0	11.24784	445.1203738209923
1853.0	11.253869	445.1205658081804
1854.0	11.259896	445.1205588188664
1855.0	11.265921	445.1205401035944
1856.0	11.271946	445.12051720189675
1857.0	11.277975	445.120591902881
1858.0	11.284004	445.1205399330555
1859.0	11.290032	445.1204896562116
1860.0	11.296054	445.120452095715
1861.0	11.302079	445.12036172846103
1862.0	11.308102	445.1203930848634
1863.0	11.314127	445.12040476841105
1864.0	11.320157	445.12043852611976
1865.0	11.326182	445.12040784964773
1866.0	11.332204	445.1203788602651
1867.0	11.33823	445.12045322040626
1869.0	11.345709	445.12044207507853
1870.0	11.352057	445.1204392278346
1871.0	11.358086	445.1203732527788
1872.0	11.364115	445.1204846795585
1873.0	11.37014	445.1204609991356
1874.0	11.376167	445.12036475391545
1875.0	11.382196	445.1204178529073
1876.0	11.388223	445.12039850313147
1877.0	11.39425	445.1203930630003
1878.0	11.400273	445.12054904556646
1879.0	11.406305	445.1204196684049
1880.0	11.412334	445.12038344293575
1881.0	11.418359	445.12040044667134
1882.0	11.424386	445.1203865727452
1883.0	11.430409	445.12038827663815
1884.0	11.436432	445.1204081486341
1885.0	11.442459	445.1204791192573
1886.0	11.448492	445.1203593314238
1887.0	11.454521	445.1203977591358
1888.0	11.460551	445.120368817328
1889.0	11.46658	445.12040527798035
1890.0	11.472609	445.1203520101036
1891.0	11.478632	445.1204371227726
1892.0	11.484661	445.1204372424464
1893.0	11.490684	445.1203714714807
1894.0	11.496715	445.1204297516023
1895.0	11.502738	445.1203017102642
1896.0	11.508761	445.1203392398024
1897.0	11.514788	445.1203967870621
1898.0	11.520813	445.12037070282844
1899.0	11.526836	445.1203760410198
1900.0	11.532863	445.12040043160675
1901.0	11.538888	445.1203590535578
1902.0	11.544913	445.1204747318972
1903.0	11.550938	445.1203727439624
1904.0	11.556967	445.12033549686186
1905.0	11.562997	445.1203579201434
1906.0	11.569028	445.1203326339586
1907.0	11.575057	445.12048149988004
1908.0	11.581088	445.12038657808665
1909.0	11.587113	445.1203295585862
1910.0	11.59314	445.12031948768254
1911.0	11.599165	445.12036291683324
1912.0	11.60519	445.12038422590575
1913.0	11.611219	445.12033404451716
1914.0	11.617242	445.1203530218283
1915.0	11.623265	445.1204069207557
1916.0	11.629288	445.1204584883387
1917.0	11.635317	445.12032556835237
1918.0	11.641344	445.1203632917734
1919.0	11.647369	445.1205382579813
1920.0	11.653395	445.1204359027818
1921.0	11.659424	445.12041675832023
1922.0	11.665451	445.1203745491415
1923.0	11.671478	445.1204521834301
1924.0	11.677505	445.12043509144183
1926.0	11.684826	445.12042319423347
1927.0	11.691178	445.1204432901222
1928.0	11.697201	445.1203693892046
1929.0	11.703228	445.1204308016621
1930.0	11.709255	445.12040625449123
1931.0	11.71528	445.120483497343
1932.0	11.721303	445.1204088739218
1933.0	11.727326	445.1203980609684
1934.0	11.733351	445.120461858177
1935.0	11.739374	445.12046066919936
1936.0	11.745405	445.1204622508462
1937.0	11.751428	445.1204420112159
1938.0	11.757451	445.1204064415993
1939.0	11.763478	445.12052613577936
1940.0	11.769503	445.1204811098482
1941.0	11.775528	445.12043504923713
1942.0	11.781553	445.1205315001731
1943.0	11.787582	445.1204098731026
1944.0	11.793607	445.12043067147425
1945.0	11.799636	445.12045628661156
1946.0	11.805663	445.1205033330141
1947.0	11.81169	445.12039730393315
1948.0	11.817724	445.1204763733929
1949.0	11.823751	445.1204144592325
1950.0	11.829772	445.1205001401587
1951.0	11.835795	445.1204635642512
1952.0	11.841813	445.1204191809899
1953.0	11.847834	445.12041567783183
1954.0	11.853857	445.12040352640923
1955.0	11.859876	445.12057014028437
1956.0	11.865897	445.12051568891997
1957.0	11.87192	445.12045353281417
1958.0	11.877943	445.12042905757386
1959.0	11.883965	445.1205551735969
1960.0	11.889988	445.1204846905555
1961.0	11.896011	445.120488469616
1962.0	11.902034	445.1205007051945
1963.0	11.908057	445.12052037915805
1964.0	11.914078	445.12040168044257
1965.0	11.920099	445.1204811043037
1966.0	11.926122	445.1204912595074
1967.0	11.932143	445.12040596185483
1968.0	11.938163	445.12047925815824
1969.0	11.944184	445.12051295325716
1970.0	11.950205	445.1205170143824
1971.0	11.956224	445.1203884766767
1972.0	11.962245	445.1205327387701
1973.0	11.968268	445.1204772798179
1974.0	11.974295	445.1205250999937
1975.0	11.980318	445.12047748580807
1976.0	11.986345	445.1205001505109
1977.0	11.992372	445.12051043358343
1978.0	11.998405	445.1204567015613
1979.0	12.004434	445.12039146889975
1980.0	12.010461	445.1204994691408
1981.0	12.016489	445.12041532207206
1982.0	12.022511	445.1204075427448
1984.0	12.029788	445.12044992270614
1985.0	12.036141	445.120479563728
1986.0	12.042168	445.12043758933805
1987.0	12.048191	445.1204410062588
1988.0	12.05422	445.12038424951066
1989.0	12.060245	445.1203398112133
1991.0	12.067561	445.1203402282256
1992.0	12.073907	445.1203558916367
1994.0	12.081216	445.1203863104907
1995.0	12.087566	445.1203697956432
1996.0	12.093593	445.12040876178366
1997.0	12.099618	445.1204496190337
1998.0	12.105645	445.1204230683325
1999.0	12.111672	445.1204058745352
2000.0	12.117701	445.1203108285747
2001.0	12.123728	445.12044143678816
2003.0	12.131043	445.12038311068727
2004.0	12.137389	445.1203421248608
2006.0	12.144707	445.12030682814196
2007.0	12.151062	445.1202988810581
2008.0	12.157091	445.12031513022174
2010.0	12.164403	445.1202685828996
2011.0	12.170751	445.12023601135877
2015.0	12.181059	445.12029421889423
2016.0	12.187405	445.12014199861295
[truncated: 5,023 more rows]
