# Supplementary material for: RawBeans: A Simple, Vendor-Independent, Raw-Data Quality-Control Tool
Source: J Proteome Res. 2021 Mar 4;20(4):2098–104. doi: 10.1021/acs.jproteome.0c00956 (PMC8041395; doi:10.1021/acs.jproteome.0c00956)
Supplement: Supplementary file 2 — pr0c00956_si_003.zip [file pr0c00956_si_003.zip › 100_samples_run1.0/resources/HF2_LC1_hela_030620_01-mass-deviation-matrix.tsv]

scan	retention	445.12003
1.0	0.0028889685	445.1198729132684
2.0	0.010334685	445.1198907181737
3.0	0.016676417	445.11985091118044
4.0	0.023363851	445.11988160639953
5.0	0.029707685	445.11982537102915
6.0	0.036053517	445.11991500560214
7.0	0.042399334	445.1198707594997
8.0	0.048747217	445.1198507042861
9.0	0.055095135	445.11989080349235
10.0	0.061440983	445.1198698676816
11.0	0.067790984	445.1199077314256
12.0	0.0741285	445.11982383687877
13.0	0.0804785	445.11985197869484
14.0	0.086820168	445.1198746727646
15.0	0.093166052	445.11980847761237
16.0	0.099511885	445.11988907687675
17.0	0.10585565	445.11986042174453
18.0	0.11219937	445.119973462655
19.0	0.11854103	445.1198605878572
20.0	0.1248827	445.1198578653659
21.0	0.1312223	445.1198831552724
22.0	0.13756605	445.1199277693296
23.0	0.14390982	445.1198301589857
24.0	0.15025357	445.11981387013265
25.0	0.15659313	445.1199491472316
26.0	0.1629369	445.1198500139447
27.0	0.16928484	445.1198607889686
28.0	0.17562654	445.119882209948
29.0	0.18196817	445.1198812405575
30.0	0.18830985	445.1198723840378
31.0	0.19465779	445.1198510013717
32.0	0.2010057	445.11983824627794
33.0	0.20735362	445.1198749792139
34.0	0.2136953	445.1198814064253
35.0	0.2200453	445.1199543935971
36.0	0.2263891	445.1198934563203
37.0	0.23273077	445.11986723658106
38.0	0.2390724	445.11992945095665
39.0	0.24541617	445.1199463055004
40.0	0.25175992	445.1199764057091
41.0	0.25810159	445.11992488533673
42.0	0.2644495	445.11992676681155
43.0	0.27079327	445.11984660152024
44.0	0.27714535	445.1199777000457
45.0	0.28348702	445.11992735643315
46.0	0.28983077	445.1199401333964
47.0	0.29617245	445.1199257027881
48.0	0.30251412	445.11987932967367
49.0	0.30886203	445.1198537030765
50.0	0.31520995	445.11988961422793
51.0	0.32155372	445.1198957371465
52.0	0.32789747	445.119991893432
53.0	0.33423914	445.11989501088715
54.0	0.34057873	445.1199186317375
55.0	0.34691832	445.11979811283004
56.0	0.35326	445.11985463691826
57.0	0.35960167	445.11994223462966
58.0	0.36594125	445.1199419782401
59.0	0.37228085	445.1198368311423
60.0	0.37862044	445.11983195007303
61.0	0.38496418	445.11987218055265
62.0	0.39130795	445.11989106206454
63.0	0.39764962	445.1198206657248
64.0	0.40399128	445.1198910575587
65.0	0.41033713	445.1198303903832
66.0	0.41668302	445.11994409875604
67.0	0.42302677	445.11988627133667
68.0	0.42937677	445.11988423784476
69.0	0.43571845	445.1199235685048
70.0	0.44206008	445.11989177715407
71.0	0.44840175	445.1198501219574
72.0	0.4547476	445.1199385001749
73.0	0.4610872	445.1198870997627
74.0	0.46742885	445.1198474806303
75.0	0.4737747	445.11992601904007
76.0	0.48011637	445.11986575180936
77.0	0.48646225	445.11983123036447
78.0	0.49280803	445.11984137242393
79.0	0.49915595	445.1198953195259
80.0	0.50549347	445.11985474060185
81.0	0.51184349	445.1198205320865
82.0	0.51818932	445.1198463965634
83.0	0.52453515	445.1199192741405
84.0	0.53088308	445.119915665734
85.0	0.537231	445.1198546715171
86.0	0.5435706	445.1198779939496
87.0	0.5499144	445.11988911878194
88.0	0.55625398	445.1199599244485
89.0	0.56259359	445.11985217716665
90.0	0.56893312	445.1198385467569
91.0	0.57527478	445.1198602445123
92.0	0.58161647	445.11983172651094
93.0	0.58795605	445.11980305917393
94.0	0.59429982	445.11988476415837
95.0	0.60064357	445.1199314415062
96.0	0.60698732	445.1198865952019
97.0	0.61332695	445.11986827299495
98.0	0.61966863	445.1199555529512
99.0	0.62601447	445.1199141217239
100.0	0.6323603	445.11990035180304
101.0	0.638704	445.1199570926379
102.0	0.64504152	445.11997596888096
103.0	0.6513832	445.11980404383286
104.0	0.65772904	445.11986288696653
105.0	0.66407487	445.11996240885435
106.0	0.67041445	445.1199377812758
107.0	0.67675619	445.1198434991676
108.0	0.68309994	445.1205196731655
109.0	0.68945005	445.1198438256863
120.0	0.70952505	445.1195048155536
125.0	0.72066034	445.1197403279697
126.0	0.7270104	445.1197671305207
127.0	0.7330376	445.119725801971
128.0	0.7390667	445.1197656106063
129.0	0.74509177	445.11968644114125
130.0	0.75111455	445.1197835242344
131.0	0.75713764	445.1198233657187
132.0	0.76316668	445.1198103031935
133.0	0.76919175	445.11976636199995
134.0	0.77521679	445.11985276298026
135.0	0.78124378	445.1197283221205
136.0	0.78727095	445.11972477633964
137.0	0.79330008	445.11971021304083
138.0	0.79932308	445.1197690864418
139.0	0.80534588	445.1198066529776
140.0	0.81137088	445.1197340345521
141.0	0.81739594	445.11978103945216
142.0	0.82342089	445.1196663644612
143.0	0.82944593	445.11984750369953
144.0	0.83547102	445.1197944060166
145.0	0.84149395	445.11962707149996
146.0	0.84752515	445.119756634006
147.0	0.85354814	445.1197052950374
148.0	0.85957098	445.1197307761869
149.0	0.86559592	445.1197560078194
150.0	0.87162514	445.1197899021163
151.0	0.87764605	445.1196965331429
152.0	0.88366472	445.1197944806514
153.0	0.88968355	445.11982091704954
154.0	0.89570432	445.11979511053005
155.0	0.90172508	445.1198418597184
156.0	0.90774803	445.11973975171566
157.0	0.91376897	445.11976011406574
158.0	0.9197919	445.1197403076425
159.0	0.92581062	445.1198058161117
160.0	0.93182944	445.1197756193295
161.0	0.93785229	445.1197798433262
162.0	0.9438793	445.1198107958858
163.0	0.94990853	445.1197750368353
164.0	0.9559419	445.1197898969485
165.0	0.96196275	445.1198029596848
166.0	0.96798572	445.11979476076397
167.0	0.97400658	445.11975975806274
168.0	0.98002525	445.119703031143
169.0	0.9860482	445.1198105244916
170.0	0.99206904	445.1197365265903
171.0	0.9980898	445.1196991897326
172.0	1.0041128	445.11974809566925
173.0	1.0101316	445.1196862138989
174.0	1.0161503	445.11973723177107
175.0	1.0221712	445.11975579172406
176.0	1.0281941	445.1198076167854
177.0	1.034215	445.11975763218635
178.0	1.0402358	445.1197099931051
179.0	1.0462565	445.1197644130476
180.0	1.0522753	445.11980847401236
181.0	1.0582962	445.11977336550586
182.0	1.0643192	445.1197086098473
183.0	1.0703463	445.1197823853831
184.0	1.0763692	445.1198090777657
185.0	1.0823921	445.1197600965563
186.0	1.0884211	445.11973419624996
187.0	1.0944441	445.1196994283638
188.0	1.1004692	445.1197513120011
189.0	1.1064921	445.1197778029345
190.0	1.1125151	445.119791643739
191.0	1.1185379	445.1196844465792
192.0	1.1245713	445.1197388282421
193.0	1.1305963	445.11981921666865
194.0	1.1366233	445.1197549043104
195.0	1.1426526	445.1197168377654
196.0	1.1486755	445.11975840843274
197.0	1.1546941	445.119741189975
198.0	1.1607172	445.1197450007924
199.0	1.16674	445.1197637184295
200.0	1.1727692	445.1196692378183
201.0	1.1787941	445.11976603201987
202.0	1.1848191	445.1196861428488
203.0	1.1908463	445.1196953258666
204.0	1.1968692	445.1198045165927
205.0	1.2028922	445.1197852915849
206.0	1.2089171	445.119634820828
207.0	1.2149401	445.1198066117147
208.0	1.2209692	445.1197725973089
209.0	1.2269921	445.11979978858244
210.0	1.2330151	445.1197887802585
211.0	1.2390379	445.1197565034602
212.0	1.245063	445.11970577140966
213.0	1.2510923	445.1196188428789
214.0	1.2571151	445.11966950966615
215.0	1.2631402	445.1197444373901
216.0	1.2691652	445.1197754616918
217.0	1.27519	445.11975794704824
218.0	1.2812171	445.1197292382499
219.0	1.2872443	445.11978004296014
220.0	1.2932694	445.11970185279284
221.0	1.2992943	445.11971745376434
222.0	1.3053256	445.119824674437
223.0	1.3113506	445.1198227857644
224.0	1.3173756	445.1197969736433
225.0	1.3233984	445.11965801093316
226.0	1.3294214	445.11972735571294
227.0	1.3354464	445.11980090283095
228.0	1.3414694	445.11971947829807
229.0	1.3474944	445.1196592677072
230.0	1.3535194	445.119805374686
231.0	1.3595486	445.1197318832583
232.0	1.3655714	445.1197608410058
233.0	1.3715944	445.11976920865675
234.0	1.3776194	445.11983793042714
235.0	1.3836424	445.11982554363516
236.0	1.3896674	445.11980542783516
237.0	1.3956965	445.11974711076107
238.0	1.4017194	445.1197577043218
239.0	1.4077424	445.11977289325176
240.0	1.4137652	445.11982564324273
241.0	1.419786	445.11978303465406
242.0	1.425809	445.11973878166924
243.0	1.4318299	445.1198430785258
244.0	1.4378507	445.11973790643384
245.0	1.4438694	445.11980256062037
246.0	1.4498882	445.1197596901136
247.0	1.4559111	445.11980688964536
248.0	1.4619381	445.1197988125207
249.0	1.4679611	445.11970699285087
250.0	1.4739862	445.119785778385
251.0	1.480009	445.11983211301924
252.0	1.4860299	445.11979538238614
253.0	1.4920528	445.1197744242221
254.0	1.4980737	445.11973266157247
255.0	1.5040945	445.1197295271743
256.0	1.5101195	445.1197892632018
257.0	1.5161424	445.11974980172505
258.0	1.5221633	445.11979116475675
259.0	1.5281862	445.11977369263315
260.0	1.534205	445.11969713390897
261.0	1.5402258	445.1197964625851
262.0	1.5462508	445.1197628300928
263.0	1.5522738	445.11977976854985
264.0	1.5582945	445.1197483324886
265.0	1.5643175	445.11972875047354
266.0	1.5703425	445.11971481071663
267.0	1.5763654	445.1197573796206
268.0	1.5823842	445.1197691596416
269.0	1.5884113	445.11978573370106
270.0	1.5944342	445.1197730201942
271.0	1.6004591	445.1197414414788
272.0	1.6064821	445.11971706443444
273.0	1.6125092	445.1197293378519
274.0	1.6185363	445.11978842132004
275.0	1.6245634	445.1197293683374
276.0	1.6305863	445.119704257794
277.0	1.6366114	445.11980360012024
278.0	1.6426363	445.11970782326625
279.0	1.6486612	445.1198014871595
280.0	1.6546925	445.11979224091357
281.0	1.6607133	445.1197140223976
282.0	1.6667363	445.11975955202206
283.0	1.6727613	445.1197762547705
284.0	1.6787822	445.11970647120285
285.0	1.6848031	445.11973760456993
286.0	1.6908239	445.11981595985714
287.0	1.6968509	445.1197454994378
288.0	1.7028737	445.1197515854349
289.0	1.7088968	445.1197155691873
290.0	1.7149197	445.11981179545245
291.0	1.7209406	445.1196672904175
292.0	1.7269593	445.1197859722465
293.0	1.7329822	445.11981170336446
294.0	1.7390052	445.119678236332
295.0	1.74503	445.1197140985955
296.0	1.751051	445.1197591775352
297.0	1.7570696	445.11980091531734
298.0	1.7630906	445.11973652116586
299.0	1.7691113	445.11972292113416
300.0	1.7751323	445.11979227807495
301.0	1.781153	445.11972615867404
302.0	1.7871717	445.1198189690535
303.0	1.7931947	445.1197405163056
304.0	1.7992135	445.11977200490105
305.0	1.8052343	445.1197788413605
306.0	1.8112573	445.11972083849525
307.0	1.817276	445.11972898794636
308.0	1.8233011	445.11973222086607
309.0	1.8293218	445.119768074326
310.0	1.8353447	445.11971921642885
311.0	1.841376	445.11978495467713
312.0	1.8473949	445.1197244245413
313.0	1.8534197	445.1198087302676
314.0	1.8594406	445.1198242178769
315.0	1.8654616	445.11970470899996
316.0	1.8714864	445.11979793506185
317.0	1.8775074	445.11976742078275
318.0	1.883526	445.1197301192921
319.0	1.889549	445.1197901280277
320.0	1.8955677	445.11971309123373
321.0	1.9015908	445.11972261413365
322.0	1.9076157	445.11974938512554
323.0	1.9136365	445.1197846125801
324.0	1.9196594	445.1197979846077
325.0	1.9256825	445.1198256221114
326.0	1.9317073	445.11976754938456
327.0	1.9377283	445.1197148678638
328.0	1.9437489	445.1197999992439
329.0	1.9497699	445.11978158921676
330.0	1.9557907	445.1198029160605
331.0	1.9618095	445.1197377535161
332.0	1.9678325	445.11980613978204
333.0	1.9738511	445.1197052023754
334.0	1.979872	445.11983286671705
335.0	1.9858928	445.11975862679077
336.0	1.9919158	445.1197521927811
337.0	1.9979366	445.11970294283805
338.0	2.0039596	445.11978443977983
339.0	2.0099845	445.1197257963689
340.0	2.0160117	445.11973648908446
341.0	2.0220407	445.1197356579094
342.0	2.0280637	445.11980670160875
343.0	2.0340908	445.11971816336006
344.0	2.0401096	445.11977405799746
345.0	2.0461304	445.1197182796599
346.0	2.0521513	445.1197540171485
347.0	2.0581741	445.11979424566834
348.0	2.064193	445.1197903788193
349.0	2.0702137	445.1198234559352
350.0	2.0762366	445.1197462124858
351.0	2.0822574	445.11975577545087
352.0	2.0882763	445.1197940459795
353.0	2.094297	445.11974671938503
354.0	2.1003181	445.1197348954182
355.0	2.1063429	445.1197202701601
356.0	2.1123618	445.1197108758763
357.0	2.1183825	445.1197112721745
358.0	2.1244118	445.1196766788243
359.0	2.1304346	445.11967141866097
360.0	2.1364555	445.1197163829038
361.0	2.1424741	445.1197023775503
362.0	2.1484993	445.11974484106554
363.0	2.15452	445.1197167372862
364.0	2.1605387	445.11978970943454
365.0	2.1665596	445.11982444362934
366.0	2.1725826	445.11974338686747
367.0	2.1786014	445.1197110936889
368.0	2.1846221	445.119731597183
369.0	2.1906431	445.11966907750553
370.0	2.196668	445.11983011546596
371.0	2.2026868	445.11973290357815
372.0	2.2087076	445.11967722266576
373.0	2.2147347	445.1196993885316
374.0	2.2207555	445.1196839812108
375.0	2.2267764	445.11975017537196
376.0	2.2327972	445.1197115497844
377.0	2.238816	445.1197522275298
378.0	2.2448368	445.1197423268786
379.0	2.2508598	445.1196544127132
380.0	2.2568784	445.11983413308076
381.0	2.2628993	445.1197458417124
382.0	2.2689201	445.1197778992657
383.0	2.2749432	445.11979458202023
384.0	2.2809618	445.11982058822855
385.0	2.2869827	445.11976898369784
386.0	2.2930098	445.11976339598266
387.0	2.2990328	445.1197301980838
388.0	2.3050597	445.1198162326332
389.0	2.3110807	445.11982160145715
390.0	2.3171056	445.11979036525895
391.0	2.3231286	445.1197915157594
392.0	2.3291536	445.11977953729104
393.0	2.3351724	445.1197656840411
394.0	2.3411953	445.1198093278371
395.0	2.3472181	445.1198107377327
396.0	2.3532411	445.11977982749664
397.0	2.3592661	445.11972917723335
398.0	2.365285	445.1197652431944
399.0	2.3713099	445.1197306796117
400.0	2.3773287	445.11970152508997
401.0	2.3833536	445.1197312064241
402.0	2.3893724	445.1197354649394
403.0	2.3953932	445.1197835977393
404.0	2.4014182	445.1197544432326
405.0	2.407439	445.11974018821644
406.0	2.4134578	445.11978410096293
407.0	2.4194786	445.1197289323319
408.0	2.4254995	445.1197354587505
409.0	2.4315225	445.1197417092621
410.0	2.4375433	445.11973436120684
411.0	2.443564	445.1197280081746
412.0	2.449587	445.1197389521955
413.0	2.4556078	445.11976417141597
414.0	2.4616287	445.11970916642434
415.0	2.4676496	445.1197249597812
416.0	2.4736724	445.1197436900459
417.0	2.4796934	445.1197907369378
418.0	2.4857162	445.11971518481386
419.0	2.491735	445.11973105330884
420.0	2.4977557	445.1197858936372
421.0	2.5037746	445.11972598746655
422.0	2.5097933	445.1197661082818
423.0	2.5158142	445.1198322104994
424.0	2.5218351	445.11979197962154
425.0	2.5278559	445.11975682272197
426.0	2.5338766	445.11969187320483
427.0	2.5398974	445.11974476781876
428.0	2.5459163	445.11973762100365
429.0	2.5519371	445.11976859662485
430.0	2.5579601	445.1196616732902
431.0	2.5639809	445.1198248098096
432.0	2.5700038	445.1198381897114
433.0	2.5760267	445.1197546729075
434.0	2.5820579	445.11978440300885
435.0	2.5880788	445.1197996240303
436.0	2.5941017	445.11983023021486
437.0	2.6001247	445.11975751786133
438.0	2.6061455	445.11975995476365
439.0	2.6121663	445.1197264605901
440.0	2.6181893	445.11970723415664
441.0	2.6242081	445.11981328225073
442.0	2.6302288	445.11973251646
443.0	2.6362497	445.1197118929018
444.0	2.6422706	445.1197449455233
445.0	2.6482956	445.11974304665534
446.0	2.6543227	445.11968786754863
447.0	2.6603414	445.1197821672257
448.0	2.6663622	445.11974171264274
449.0	2.6723831	445.1197519271622
450.0	2.6784039	445.11974712090813
451.0	2.6844269	445.11982501108884
452.0	2.6904498	445.1197952854948
453.0	2.6964789	445.11972780160096
454.0	2.702504	445.11970692142904
455.0	2.708529	445.1198531401906
456.0	2.7145477	445.11981180361704
457.0	2.7205684	445.1198166040688
458.0	2.7265893	445.1197632468277
459.0	2.7326102	445.11976689775133
460.0	2.738631	445.1197835382793
461.0	2.7446519	445.11973868607913
462.0	2.7506706	445.1197550843018
463.0	2.7566894	445.1198049871149
464.0	2.7627103	445.1197301026387
465.0	2.7687393	445.11973228058827
466.0	2.7747623	445.11977909714375
467.0	2.7807852	445.1197924094106
468.0	2.7868166	445.119740638887
469.0	2.7928414	445.11972039597634
470.0	2.7988645	445.11983311239715
471.0	2.8048895	445.1196854869928
472.0	2.8109187	445.1197781456538
473.0	2.8169373	445.11982640325084
474.0	2.8229561	445.1197155482742
475.0	2.828977	445.1197669509838
476.0	2.8349979	445.11977670695336
477.0	2.8410187	445.119653706771
478.0	2.8470374	445.1205328278168
479.0	2.8530603	445.12062074557
480.0	2.8590812	445.1205163249218
481.0	2.8650999	445.12061395764925
482.0	2.8711207	445.1206039366535
483.0	2.87715	445.1205385257912
484.0	2.8831771	445.1206583188452
485.0	2.8892	445.1205606116212
486.0	2.8952187	445.1206535294865
487.0	2.9012396	445.1205503922051
488.0	2.9072603	445.1206062923955
489.0	2.9132832	445.1205907932083
490.0	2.9193041	445.1205829970153
491.0	2.925325	445.1205241403713
492.0	2.9313458	445.1205695725989
493.0	2.9373687	445.12043212380934
494.0	2.9433895	445.1204971389595
495.0	2.9494105	445.12043444839804
496.0	2.9554374	445.120616517179
497.0	2.9614604	445.12058781247146
498.0	2.9674813	445.1204931685377
499.0	2.9735042	445.12047437990174
500.0	2.9795271	445.1206150754063
501.0	2.9855459	445.12048577708345
502.0	2.9915667	445.12062610039834
503.0	2.9975896	445.1205865265545
504.0	3.0036104	445.1206286593621
505.0	3.0096313	445.12054197361886
506.0	3.0156543	445.1206217474835
507.0	3.021673	445.12058040141966
508.0	3.0277022	445.1204613838553
509.0	3.033723	445.120396377085
510.0	3.039746	445.12033537300977
511.0	3.045771	445.12049280335157
512.0	3.0517917	445.1203070753267
513.0	3.0578105	445.1203496550039
514.0	3.0638335	445.12035508807566
515.0	3.0698522	445.12034740904727
516.0	3.0758731	445.12020562181664
517.0	3.0818939	445.1203753521894
518.0	3.0879146	445.12019819772206
519.0	3.0939417	445.12059686060974
520.0	3.0999626	445.12014249467444
521.0	3.1059835	445.1202223711692
522.0	3.1120065	445.12030962162765
523.0	3.1180273	445.1202678690248
524.0	3.1240481	445.12037568234325
525.0	3.130069	445.1203899430721
526.0	3.1360877	445.12035708129696
527.0	3.1421168	445.1205523777529
528.0	3.1481377	445.1204667656227
529.0	3.1541585	445.1205652760083
530.0	3.1601814	445.11941232022275
531.0	3.1662002	445.1205179172282
532.0	3.1722251	445.12050341898635
533.0	3.1782482	445.12050215903423
534.0	3.1842668	445.1194009132317
535.0	3.1902897	445.120501618068
536.0	3.1963084	445.12058093334474
537.0	3.2023273	445.1205976646157
538.0	3.2083502	445.1205221385801
539.0	3.214369	445.1205809337923
540.0	3.2203897	445.1204715367803
541.0	3.2264086	445.1206076759706
542.0	3.2324293	445.1204129874767
543.0	3.2384523	445.1204791939804
544.0	3.2444731	445.12014890225817
550.0	3.256842	445.119582281076
551.0	3.2629899	445.1196297213688
562.0	3.2823649	445.11971643718493
568.0	3.2947544	445.1199257347498
569.0	3.3013502	445.1201149320071
570.0	3.3076961	445.1202791831203
571.0	3.3140378	445.1204737893891
572.0	3.3203815	445.12050938626993
573.0	3.3267232	445.12060096711247
574.0	3.3330648	445.12057521013907
575.0	3.3394065	445.1205644749571
576.0	3.3457544	445.1206093043886
577.0	3.3521003	445.12040860038803
578.0	3.358444	445.12055982347243
579.0	3.3647899	445.1205967924565
580.0	3.3711295	445.12055699996586
581.0	3.3774795	445.1205294914732
582.0	3.3838212	445.1206360861243
583.0	3.3901608	445.12061652115125
584.0	3.3965024	445.12058574613496
585.0	3.4028503	445.119437054252
586.0	3.4091899	445.12057919567235
587.0	3.4155337	445.1205747071274
588.0	3.4218753	445.12057770242814
589.0	3.4282191	445.1206562209475
590.0	3.4345608	445.11940199100917
591.0	3.4409025	445.12053573814023
592.0	3.44724	445.120516138279
593.0	3.4535817	445.11948938826396
594.0	3.4599254	445.12056253705043
595.0	3.4662649	445.12062385257855
596.0	3.4726045	445.12055683035857
597.0	3.4789462	445.11940783448233
598.0	3.48529	445.1204856890833
599.0	3.4916337	445.12054165203665
600.0	3.4979712	445.1204802529422
601.0	3.5043129	445.12054359971063
602.0	3.5106567	445.12055143414847
603.0	3.5169963	445.12053931579004
604.0	3.5233421	445.12047464551927
605.0	3.5296838	445.12055479423276
606.0	3.5360275	445.1205490438956
607.0	3.5423733	445.120635187156
608.0	3.548715	445.12062062327436
609.0	3.5550567	445.12052537249224
610.0	3.5613984	445.1204572521562
611.0	3.5677422	445.1205544538888
612.0	3.5740838	445.1204710179151
613.0	3.5804255	445.1206138395176
614.0	3.5867693	445.1205629076731
615.0	3.593113	445.1206293826177
616.0	3.5994588	445.12042989824886
617.0	3.6057984	445.12058331879507
618.0	3.6121484	445.12064069174824
619.0	3.6184859	445.12064464507813
620.0	3.6248339	445.1205458919078
621.0	3.6311693	445.1206523840774
622.0	3.6375152	445.12063968765887
623.0	3.6438568	445.12057590668036
624.0	3.6501985	445.1194018601643
625.0	3.6565401	445.1205449555691
626.0	3.662886	445.1206048407408
627.0	3.6692235	445.1205596093193
628.0	3.6755672	445.1206437446233
629.0	3.6819089	445.1206071382631
630.0	3.6882506	445.1206241860523
631.0	3.6945902	445.1206358164065
632.0	3.7009318	445.12063060984144
633.0	3.7072756	445.1204186189621
634.0	3.7136152	445.1194078811911
635.0	3.7199548	445.120576082677
636.0	3.7263006	445.1205380403975
637.0	3.7326423	445.1206179982958
638.0	3.738986	445.1206163462034
639.0	3.7453277	445.12040965195087
640.0	3.7516715	445.1203345352471
641.0	3.758011	445.12046503047105
642.0	3.7643569	445.120413148712
643.0	3.7706965	445.1204761586695
644.0	3.7770402	445.12053298644537
645.0	3.7833861	445.1204030180442
646.0	3.7897319	445.1203663257944
647.0	3.7960715	445.12036765449267
648.0	3.8024153	445.12045662718816
649.0	3.808759	445.1204801239849
650.0	3.8150986	445.1204069704656
651.0	3.8214403	445.1204630957449
652.0	3.8277841	445.1205582770038
653.0	3.8341257	445.1204460331147
654.0	3.8404674	445.1204464546894
655.0	3.8468174	445.1204131588339
656.0	3.8531612	445.12035153227856
657.0	3.859507	445.1202906969458
658.0	3.8658487	445.12043088584574
659.0	3.8721924	445.1204780025172
660.0	3.8785299	445.12053583593035
661.0	3.8848737	445.1204399108997
662.0	3.8912174	445.1203887219784
663.0	3.8975592	445.1203645693193
664.0	3.9039008	445.1205038836476
665.0	3.9102446	445.1204279208818
666.0	3.9165862	445.12045471275644
667.0	3.9229341	445.1204162983323
668.0	3.9292758	445.12051889490556
669.0	3.9356154	445.1204838230206
670.0	3.9419571	445.12057853666477
671.0	3.9482967	445.1204936554422
672.0	3.9546383	445.12040863079324
673.0	3.96098	445.1205133907647
674.0	3.9673238	445.12049376420606
675.0	3.9736676	445.12045320950864
676.0	3.9800092	445.120432235888
677.0	3.9863509	445.12054173935553
678.0	3.9926946	445.1205399258842
679.0	3.9990363	445.1203426801021
680.0	4.00538	445.1202981885746
681.0	4.0117259	445.1203021990537
682.0	4.0180655	445.12043823795403
683.0	4.0244155	445.1204233136197
684.0	4.0307572	445.1204026297055
685.0	4.0370989	445.1203771881501
686.0	4.0434405	445.1202403301937
687.0	4.0497863	445.1203906228613
688.0	4.0561259	445.1204146556639
689.0	4.0624676	445.1204451468522
690.0	4.0688092	445.1204371702476
691.0	4.0751509	445.120417354252
692.0	4.0814947	445.1204353829872
693.0	4.0878385	445.1204858873858
694.0	4.0941864	445.1205209155919
695.0	4.1005302	445.12046568736787
696.0	4.1068802	445.1204440994085
697.0	4.1132197	445.1204385093394
698.0	4.1195635	445.1204813430331
699.0	4.1259051	445.1204019190265
700.0	4.1322552	445.12040054085605
701.0	4.1385989	445.12037790664425
702.0	4.1449406	445.12036071870403
703.0	4.1512823	445.120308652772
704.0	4.1576281	445.12041520834697
705.0	4.1639615	445.1203863961174
706.0	4.1703031	445.12040021613313
707.0	4.1766489	445.1203066744129
708.0	4.1829927	445.1204321212412
709.0	4.1893364	445.12041555696027
710.0	4.1956802	445.1204368858424
711.0	4.2020219	445.1205008150627
712.0	4.2083677	445.1203768697067
713.0	4.2147094	445.120418619916
714.0	4.221049	445.12040361424835
715.0	4.2273886	445.1203207263563
716.0	4.2337302	445.1203640547717
717.0	4.2400719	445.1203802293276
718.0	4.2464156	445.1203905380126
719.0	4.2527553	445.12037040098664
720.0	4.2590969	445.1203848973318
721.0	4.2654448	445.12039469846695
722.0	4.2717845	445.1204504399112
723.0	4.2781261	445.1204547561472
724.0	4.2844761	445.12040126454855
725.0	4.2908199	445.1203340103629
726.0	4.2971595	445.12043697956324
727.0	4.3035032	445.1203215773929
728.0	4.3098428	445.1205088085798
729.0	4.3161866	445.1205045570187
730.0	4.3225303	445.12039475196576
731.0	4.3288741	445.1204258029566
732.0	4.3352157	445.1203466993088
733.0	4.3415658	445.12038985402086
734.0	4.3479137	445.12035073292867
735.0	4.3542554	445.12042483903093
736.0	4.360597	445.12051294849783
737.0	4.3669408	445.1204240190128
738.0	4.3732804	445.1204078067144
739.0	4.3796241	445.1204297166706
740.0	4.3859616	445.12042819126907
741.0	4.3923075	445.1204675675321
742.0	4.3986471	445.1204216308056
743.0	4.4049887	445.1205776428808
744.0	4.4113283	445.120523002778
745.0	4.41767	445.12059817449625
746.0	4.4240117	445.12048725911706
747.0	4.4303575	445.1204814345339
748.0	4.4367013	445.1204221326404
749.0	4.4430429	445.120508937431
750.0	4.4493867	445.1204234228521
751.0	4.4557346	445.1201601001673
752.0	4.4620804	445.1203548967976
753.0	4.4684221	445.1203604810003
754.0	4.4747617	445.1203798431529
755.0	4.4811013	445.1203686212425
756.0	4.487443	445.1204339377862
757.0	4.4937826	445.12044046548544
758.0	4.5001242	445.1204628741708
759.0	4.5064701	445.12045622343777
760.0	4.5128138	445.1204373605998
761.0	4.5191638	445.12044635346734
762.0	4.5255034	445.12046215417047
763.0	4.5318472	445.1204428590143
764.0	4.538191	445.120381291642
765.0	4.5445305	445.1205885160955
766.0	4.5508701	445.12050584973906
767.0	4.5572139	445.12038605038424
768.0	4.5635597	445.1204414504796
769.0	4.5699055	445.12036878616425
770.0	4.5762556	445.12050102375076
771.0	4.5825972	445.1205544594544
772.0	4.5889368	445.1205285263928
773.0	4.5952826	445.1204504594064
774.0	4.6016222	445.1203997605155
775.0	4.607964	445.12055517156
776.0	4.6143098	445.12054765185286
777.0	4.6206494	445.1205084162574
778.0	4.6269952	445.12047015471165
779.0	4.6333306	445.12044292704394
780.0	4.6396764	445.12044902826227
781.0	4.6460202	445.12045217024746
782.0	4.6523598	445.12054362600315
783.0	4.6586994	445.1205798778966
784.0	4.665039	445.1204265832583
785.0	4.6713849	445.12048048129
786.0	4.6777348	445.1205673732775
787.0	4.6840744	445.1204060964719
788.0	4.6904161	445.1205004122168
789.0	4.6967577	445.1204822909922
790.0	4.7030994	445.1205635247463
791.0	4.709439	445.12052174356
792.0	4.7157786	445.1205271259827
793.0	4.7221265	445.1205341828397
794.0	4.7284682	445.12051300876965
795.0	4.734814	445.12053703207823
796.0	4.7411578	445.12050653829425
797.0	4.7475037	445.12055833900064
798.0	4.7538537	445.1205131765364
799.0	4.7601974	445.12040845347343
800.0	4.766537	445.1203891156975
801.0	4.7728766	445.12046778078803
802.0	4.7792203	445.12051012659515
803.0	4.7855683	445.12049106432755
804.0	4.7919099	445.1204919710456
805.0	4.7982558	445.12045974996556
806.0	4.8045974	445.12046144662287
807.0	4.8109453	445.12046066960704
808.0	4.8172849	445.12052998961605
809.0	4.8236266	445.12038112040295
810.0	4.8299683	445.120462678254
811.0	4.8363079	445.12059243215685
812.0	4.84266	445.1205288525361
813.0	4.8490016	445.1205134991805
814.0	4.8553454	445.1204354086755
815.0	4.8616871	445.1203767393585
816.0	4.8680267	445.12048729923924
817.0	4.8743663	445.1205051314812
818.0	4.880708	445.1204839131688
819.0	4.8870517	445.1204990046825
820.0	4.8933996	445.12049080247226
821.0	4.8997454	445.12046935743075
822.0	4.9060892	445.1205514141729
823.0	4.9124308	445.1205220748486
824.0	4.9187725	445.1205091851669
825.0	4.9251121	445.12053396733353
826.0	4.93146	445.1204614834085
827.0	4.9378059	445.1205404875829
828.0	4.9441455	445.12046739744363
829.0	4.950485	445.12040656480235
830.0	4.9568267	445.1203612611816
831.0	4.9631747	445.12044274048134
832.0	4.9695205	445.1204203421853
833.0	4.9758622	445.12036499671467
834.0	4.9822018	445.1203794778742
835.0	4.9885497	445.1204546447315
836.0	4.9948955	445.1203833388786
837.0	5.0012372	445.1203750025729
838.0	5.0075789	445.1204633217788
839.0	5.0139247	445.1205662732697
840.0	5.0202643	445.12037535523285
841.0	5.026606	445.1204560694761
842.0	5.0329497	445.1205553280671
843.0	5.0392914	445.1204201587058
844.0	5.0456435	445.1204301292661
845.0	5.0519852	445.12054617211624
846.0	5.0583268	445.12058254706744
847.0	5.0646664	445.1204743228967
848.0	5.0710102	445.1204379889001
849.0	5.0773477	445.1204771204945
850.0	5.0836935	445.1204485319147
851.0	5.0900331	445.12051087008865
852.0	5.096379	445.1204673457837
853.0	5.1027185	445.12048112297026
854.0	5.1090644	445.1205145917131
855.0	5.115406	445.12045456539886
856.0	5.1217477	445.1204901350868
857.0	5.1280894	445.12044962281476
858.0	5.134429	445.1205076519371
859.0	5.1407665	445.12052607868645
860.0	5.1471061	445.1205151370101
861.0	5.1534498	445.1205379530452
862.0	5.1597957	445.1204516769656
863.0	5.1661394	445.12042220645077
864.0	5.1724832	445.12034989821706
865.0	5.178829	445.1204127406275
866.0	5.1851707	445.1204887297887
867.0	5.1915103	445.120500586204
868.0	5.1978499	445.12050322922147
869.0	5.2041895	445.12051670268806
870.0	5.2105332	445.12049606424404
871.0	5.216877	445.1205028233715
872.0	5.2232249	445.1205779806746
873.0	5.2295666	445.12053819931765
874.0	5.2359062	445.1204189644663
875.0	5.2422457	445.12038848110234
876.0	5.2485853	445.12049861363477
877.0	5.2549249	445.12055974694846
878.0	5.2612729	445.1205192534615
879.0	5.2676166	445.12051788950924
880.0	5.2739583	445.1204939084464
881.0	5.2803	445.1204998914556
882.0	5.2866458	445.12057084984133
883.0	5.2929999	445.1204987987868
884.0	5.2993333	445.1205440134449
885.0	5.3056812	445.1204708656777
886.0	5.3120187	445.120363322889
887.0	5.3183604	445.1204847963283
888.0	5.3247084	445.12047072524877
889.0	5.3310563	445.12053815563075
890.0	5.3373938	445.12052782734025
891.0	5.3437375	445.1204384858871
892.0	5.3500771	445.12040878333124
893.0	5.3564167	445.1205702833137
894.0	5.3627563	445.1204567698205
895.0	5.3691	445.12048416541637
896.0	5.3754417	445.1204448882724
897.0	5.3817876	445.1205439370285
898.0	5.3881314	445.1204982934271
899.0	5.394473	445.12061417420347
900.0	5.4008147	445.12051872732513
901.0	5.4071605	445.12047574014707
902.0	5.4135022	445.12051242981164
903.0	5.4198418	445.12049364010767
904.0	5.4261876	445.12045501056303
905.0	5.4325355	445.1204276524658
906.0	5.4388793	445.12055669642064
907.0	5.445223	445.1204545424191
908.0	5.4515647	445.12049131388153
909.0	5.4579168	445.1204878614739
910.0	5.4642564	445.1203836444621
911.0	5.470596	445.12042812920896
912.0	5.4769397	445.1204801860718
913.0	5.4832814	445.1205271271454
914.0	5.4896252	445.12041876849133
915.0	5.4959668	445.12045892397816
916.0	5.5023085	445.1204515719454
917.0	5.5086523	445.1204671640954
918.0	5.5150064	445.12042079636126
919.0	5.5213461	445.1205236452195
920.0	5.5276982	445.12052584282554
921.0	5.5340273	445.1203752321019
922.0	5.5403752	445.1204451105313
923.0	5.546719	445.12045719569903
924.0	5.5530606	445.1204296014063
925.0	5.5594002	445.1204053936276
926.0	5.5657481	445.1204387913802
927.0	5.5720815	445.1204993836012
928.0	5.5784211	445.1205011792377
929.0	5.5847628	445.1205368594309
930.0	5.5911086	445.12047003216543
931.0	5.5974565	445.120464921763
932.0	5.6037982	445.1204641201423
933.0	5.6101378	445.1204601981863
934.0	5.6164815	445.12049264218297
935.0	5.6228253	445.1205690762908
936.0	5.6291669	445.12047905973077
937.0	5.6355086	445.1205167972175
938.0	5.6418545	445.1205106848945
939.0	5.6482004	445.12045417094583
940.0	5.654542	445.1204843997003
941.0	5.6608837	445.120368925837
942.0	5.6672253	445.1203433530458
943.0	5.6735649	445.120424788491
944.0	5.6799149	445.1203746488784
945.0	5.6862587	445.1204381669609
946.0	5.6926066	445.12047250485125
947.0	5.6989504	445.12042831369195
948.0	5.7052899	445.1205663180977
949.0	5.7116316	445.12051989519085
950.0	5.7179754	445.12055460857067
951.0	5.7243192	445.1204955349921
952.0	5.7306608	445.12044552537856
953.0	5.7370025	445.1203938473465
954.0	5.7433441	445.1204679313208
955.0	5.74969	445.1204503990493
956.0	5.7560379	445.12046985709304
957.0	5.76239	445.120479728806
958.0	5.7687233	445.120421678333
959.0	5.775065	445.1203934311168
960.0	5.7814046	445.1203624745109
961.0	5.7877442	445.12029290270465
962.0	5.7940859	445.1204843024374
963.0	5.8004359	445.12039319661403
964.0	5.8067754	445.1203642786294
965.0	5.8131192	445.12046214114343
966.0	5.8194609	445.120486316101
967.0	5.8258025	445.12055033187073
968.0	5.8321463	445.12048895712553
969.0	5.8384921	445.12050556154713
970.0	5.8448401	445.12043997462564
971.0	5.8511797	445.1204647906147
972.0	5.8575276	445.12030914345155
973.0	5.8638734	445.1204847518037
974.0	5.8702172	445.1204879614388
975.0	5.8765588	445.1204821723834
976.0	5.8829005	445.120383601738
977.0	5.889238	445.12036074510326
978.0	5.8955797	445.1205667749238
979.0	5.9019214	445.12043779033877
980.0	5.9082652	445.1203973267006
981.0	5.9146131	445.1204811691614
982.0	5.9209527	445.1204648419367
983.0	5.9273089	445.12049288984156
984.0	5.9336506	445.120445014839
985.0	5.9399943	445.1204319416598
986.0	5.9463402	445.12042878282983
987.0	5.9526839	445.1205082865158
988.0	5.9590256	445.12050885708135
989.0	5.9653714	445.12044054836497
990.0	5.9717215	445.12052377081864
991.0	5.9780611	445.1204518651521
992.0	5.9844048	445.12049662681676
993.0	5.9907444	445.12052293057866
994.0	5.9970819	445.120376101233
995.0	6.0034235	445.12038944728795
996.0	6.0097673	445.1205184739033
997.0	6.0161131	445.1205383742324
998.0	6.022459	445.1204581391775
999.0	6.0287986	445.1205726973066
1000.0	6.0351423	445.12048623621547
1001.0	6.041482	445.12052201854584
1002.0	6.0478236	445.1205129285442
1003.0	6.0541715	445.12043129504156
1004.0	6.0605131	445.1204061564897
1005.0	6.0668549	445.1203796037502
1006.0	6.0731944	445.1204418432519
1007.0	6.0795424	445.12041407911767
1008.0	6.0858861	445.1204154952683
1009.0	6.0922278	445.12033921089676
1010.0	6.0985715	445.1204585246017
1011.0	6.1049112	445.120435045326
1012.0	6.1112508	445.1204814490254
1013.0	6.1175904	445.12047295060376
1014.0	6.1239341	445.12031992864365
1015.0	6.1302799	445.1204027342111
1016.0	6.1366216	445.1205498778932
1017.0	6.1429674	445.1203729409998
1018.0	6.1493091	445.12044693814187
1019.0	6.1556507	445.12046799816665
1020.0	6.1620049	445.1202498258589
1021.0	6.1683487	445.12056972686423
1022.0	6.1746862	445.1204635699619
1023.0	6.1810342	445.12045822792953
1024.0	6.18738	445.1204794070535
1025.0	6.19373	445.1204439266825
1026.0	6.2000695	445.1204588329449
1027.0	6.2064175	445.12039170060103
1028.0	6.212755	445.12032025063166
1029.0	6.2190967	445.1204449039365
1030.0	6.2254362	445.1203465618753
1031.0	6.2317821	445.12036268289927
1032.0	6.2381217	445.12031826874596
1033.0	6.2444655	445.1204135606526
1034.0	6.2508071	445.1204221314026
1035.0	6.2571508	445.1203443379333
1036.0	6.2634946	445.1203369513743
1037.0	6.2698404	445.1203762134337
1038.0	6.2761821	445.12042871467673
1039.0	6.2825259	445.12047590965943
1040.0	6.2888655	445.12043308341083
1041.0	6.2952113	445.12042587981836
1042.0	6.3015572	445.120505566526
1043.0	6.307903	445.1204020721114
1044.0	6.3142468	445.12057486915364
1045.0	6.3205905	445.120447319989
1046.0	6.3269301	445.12053876041625
1047.0	6.3332697	445.1204891567024
1048.0	6.3396155	445.12038679271757
1049.0	6.3459613	445.12037542194935
1050.0	6.3523051	445.1203285473176
1051.0	6.3586509	445.1203801531832
1052.0	6.3649927	445.1203352139693
1053.0	6.3713448	445.1203559269127
1054.0	6.3776864	445.1203614814094
1055.0	6.3840322	445.1203674007585
1056.0	6.3903718	445.1203974102391
1057.0	6.3967156	445.1203486164281
1058.0	6.4030614	445.1204644268836
1059.0	6.4094031	445.1205134498971
1060.0	6.4157448	445.1204799796201
1061.0	6.4220885	445.1204499634727
1062.0	6.4284427	445.12042101125655
1063.0	6.4347782	445.12047308676256
1064.0	6.441124	445.120390598207
1065.0	6.4474635	445.12043005721785
1066.0	6.4538052	445.1203335175622
1067.0	6.4601448	445.12050155685847
1068.0	6.4664906	445.12039327979767
1069.0	6.4728344	445.12038137030555
1070.0	6.4791823	445.1203640862117
1071.0	6.4855198	445.1203768358387
1072.0	6.4918615	445.1203361162279
1073.0	6.4982032	445.12038125616004
1074.0	6.5045449	445.12036405874596
1075.0	6.510897	445.12051435122885
1076.0	6.5172386	445.1205280288327
1077.0	6.5235782	445.1205870535357
1078.0	6.5299219	445.12064445167704
1079.0	6.5362636	445.1204211090513
1080.0	6.5426032	445.12057606460445
1081.0	6.548947	445.12056075921384
1082.0	6.5552928	445.12059433821946
1083.0	6.5616345	445.1204110800671
1084.0	6.5679741	445.12041325992556
1085.0	6.5743179	445.1204083876314
1086.0	6.5806595	445.1204477197352
1087.0	6.5870012	445.1204785036105
1088.0	6.5933512	445.1203962123425
1089.0	6.599697	445.1203344819894
1090.0	6.6060387	445.1203068029422
1091.0	6.6123783	445.1204482023155
1092.0	6.6187262	445.1204818814358
1093.0	6.6250679	445.1204100866898
1094.0	6.6315742	445.1203898590511
1095.0	6.6379158	445.12038299290697
1096.0	6.6442575	445.12057453480804
1097.0	6.6505991	445.1205658517461
1098.0	6.6569408	445.12035436769
1099.0	6.6632866	445.12025490995126
1100.0	6.6696304	445.1204069968879
1101.0	6.6759741	445.1205731274888
1102.0	6.68232	445.1205271364804
1103.0	6.6886596	445.12039604849605
1104.0	6.6949992	445.1203940613682
1105.0	6.7013451	445.12041546464593
1106.0	6.7076888	445.1204725089226
1107.0	6.7140388	445.120392858644
1108.0	6.7203804	445.12042236861413
1109.0	6.7267263	445.120382716433
1110.0	6.733068	445.12044122557444
1111.0	6.7394117	445.1204266040742
1112.0	6.7457555	445.1203532847127
1113.0	6.7520951	445.1204018111036
1114.0	6.7584347	445.120417362899
1115.0	6.7647826	445.12041014656603
1116.0	6.7711326	445.1204119573436
1117.0	6.7774763	445.120385009958
1118.0	6.7838263	445.1203701686728
1119.0	6.7901576	445.12038979156904
1120.0	6.7965014	445.1203338851388
1121.0	6.8028409	445.1204382982939
1122.0	6.8091868	445.1205301704693
1123.0	6.8155264	445.1204456006666
1124.0	6.8218723	445.1202720417615
1125.0	6.8282097	445.1204358551208
1126.0	6.8345555	445.1203601007206
1127.0	6.8409014	445.12053791226987
1128.0	6.8472493	445.12042125203516
1129.0	6.853591	445.12044328916636
1130.0	6.8599347	445.1204429307554
1131.0	6.8662743	445.1204893434439
1132.0	6.872616	445.1203183190311
1133.0	6.8789639	445.12048472640004
1134.0	6.8853077	445.12052294811525
1135.0	6.8916515	445.1204879307091
1136.0	6.897989	445.12021234451106
1137.0	6.9043286	445.1203297211649
1138.0	6.9106702	445.12034425618407
1139.0	6.9170119	445.12029517603327
1140.0	6.9233556	445.12036843197745
1141.0	6.9296994	445.1203656514547
1142.0	6.9360431	445.1203371551085
1143.0	6.942389	445.1203701212951
1144.0	6.9487369	445.1203628010031
1145.0	6.9550807	445.1203907047543
1146.0	6.9614286	445.120282382563
1147.0	6.9677744	445.12033990261796
1148.0	6.9741182	445.1202960945304
1149.0	6.9804619	445.1202440374717
1150.0	6.9868078	445.120502227511
1151.0	6.9931599	445.12041940207666
1152.0	6.9994995	445.12037185703105
1153.0	7.0058432	445.1204800006329
1154.0	7.0121849	445.12034080893034
1155.0	7.0185245	445.12040403860175
1156.0	7.0248641	445.12040326268374
1157.0	7.03121	445.1204390942163
1158.0	7.0375495	445.1204458136694
1159.0	7.0438953	445.1203071334354
1160.0	7.050237	445.1202780059535
1161.0	7.0565808	445.1202088254432
1162.0	7.0629245	445.12023714604624
1163.0	7.0692662	445.1203236145488
1164.0	7.0756079	445.12024217328815
1165.0	7.0819475	445.1203001518881
1166.0	7.0882871	445.1203563077871
1167.0	7.094635	445.12034270484685
1168.0	7.1009829	445.12029775306087
1169.0	7.1073246	445.12038642697365
1170.0	7.1136662	445.12038192778243
1171.0	7.1200079	445.1204084944516
1172.0	7.1263475	445.1204145036298
1173.0	7.132685	445.12052187095674
1174.0	7.1390287	445.1204900293934
1175.0	7.1453684	445.1204900217926
1176.0	7.151708	445.1204850399636
1177.0	7.1580559	445.1204452530378
1178.0	7.1644038	445.1204744323141
1179.0	7.1707475	445.1204088492736
1180.0	7.1770913	445.12043477834385
1181.0	7.1834392	445.12039447769735
1182.0	7.1897788	445.12041608830503
1183.0	7.1961225	445.12035852890875
1184.0	7.2024663	445.12037463185106
1185.0	7.2088101	445.1202787278751
1186.0	7.2151496	445.1203609285743
1187.0	7.2214871	445.12031106048715
1188.0	7.2278309	445.12030359130654
1189.0	7.2341726	445.120339228647
1190.0	7.2405247	445.12033074166766
1191.0	7.2468622	445.12036828645313
1192.0	7.253208	445.1203290824211
1193.0	7.2595476	445.12045899959253
1194.0	7.2658955	445.12042542314845
1195.0	7.2722393	445.12055230551323
1196.0	7.2785893	445.1202207283828
1197.0	7.284931	445.1204304227955
1198.0	7.2912727	445.120405709735
1199.0	7.2976122	445.1204277744873
1200.0	7.3039539	445.1204523626664
1201.0	7.3103018	445.1203494757099
1202.0	7.3166456	445.12046432012204
1203.0	7.3229873	445.1203597322735
1204.0	7.3293289	445.1204620651565
1205.0	7.3356706	445.1205322290177
1206.0	7.3420123	445.12051117988165
1207.0	7.3483602	445.12036175110353
1208.0	7.3546998	445.12048572284596
1209.0	7.3610414	445.1203739732323
1210.0	7.367381	445.12048821736965
1211.0	7.373729	445.1203072001959
1212.0	7.3800706	445.1204306056903
1213.0	7.3864186	445.1204211089772
1214.0	7.3927686	445.12050087877753
1215.0	7.3991082	445.12042513322274
1216.0	7.4054478	445.12044042854325
1217.0	7.4117874	445.1204441771414
1218.0	7.4181311	445.1204865297157
1219.0	7.4244748	445.12051173671654
1220.0	7.4308186	445.12041972565385
1221.0	7.4371603	445.1204942052469
1222.0	7.4434999	445.12037107796755
1223.0	7.4498415	445.12041980299296
1224.0	7.4561853	445.1204365601268
1225.0	7.4625311	445.1204534752886
1226.0	7.4688749	445.12030446554377
1227.0	7.4752229	445.1203673763772
1228.0	7.4815687	445.1205199889318
1229.0	7.4879083	445.12050763499974
1230.0	7.4942561	445.1203198907817
1231.0	7.5006041	445.1204968893578
1232.0	7.5069416	445.1203311763111
1233.0	7.5132853	445.12038310806975
1234.0	7.5196249	445.12043121868834
1235.0	7.5259708	445.12043756136535
1236.0	7.5323103	445.12037041428147
1237.0	7.5386499	445.12049280142384
1238.0	7.5449895	445.1203950218078
1239.0	7.5513292	445.12039794433116
1240.0	7.5576687	445.12037512358563
1241.0	7.5640125	445.12041742408644
1242.0	7.5703541	445.1204431610912
1243.0	7.5766937	445.12032986560877
1244.0	7.5830417	445.1202469166077
1245.0	7.5893875	445.1203604522598
1246.0	7.5957333	445.12046800068896
1247.0	7.6020834	445.12040568803894
1248.0	7.6084292	445.12038231317695
1249.0	7.614773	445.12054723441
1250.0	7.6211146	445.1203131680933
1251.0	7.6274667	445.120519815096
1252.0	7.6338104	445.12039207117897
1253.0	7.6401542	445.1204330023908
1254.0	7.6464959	445.12036737845807
1255.0	7.6528396	445.1203615902164
1256.0	7.6591813	445.1203999546005
1257.0	7.6655209	445.12045390443393
1258.0	7.6718626	445.12036194794933
1259.0	7.6782085	445.12047051159686
1260.0	7.6845647	445.12032880000555
1261.0	7.6909022	445.1203441472179
1262.0	7.6972522	445.12040909066224
1263.0	7.7035918	445.12035284806257
1264.0	7.7099334	445.12045055241344
1265.0	7.7162834	445.1203968764536
1266.0	7.7226251	445.1203950498268
1267.0	7.7289647	445.120383925206
1268.0	7.7353127	445.12042047352867
1269.0	7.7416481	445.12036098150867
1270.0	7.7479939	445.12039884215847
1271.0	7.7543335	445.1203356996436
1272.0	7.7606814	445.12041887756595
1273.0	7.7670231	445.12051896432916
1274.0	7.7733647	445.12051695627844
1275.0	7.7797064	445.1203255888687
1276.0	7.7860481	445.12034627442546
1277.0	7.7923939	445.1204025346322
1278.0	7.7987377	445.1203805767899
1279.0	7.8050773	445.12043815770335
1280.0	7.811419	445.120251929117
1281.0	7.8177669	445.12039840534464
1282.0	7.8241148	445.1203767393316
1283.0	7.8304544	445.1203740632691
1284.0	7.836794	445.12042116053965
1285.0	7.8431398	445.12040047996675
1286.0	7.8494815	445.12049131926204
1287.0	7.8558253	445.12043016985126
1288.0	7.8621649	445.1202431883258
1289.0	7.8685065	445.12039564953307
1290.0	7.8748461	445.1203296195732
1291.0	7.8811878	445.1203031292217
1292.0	7.8875294	445.12038570676805
1293.0	7.8938711	445.1202997428944
1294.0	7.9002148	445.12033266595574
1295.0	7.9065544	445.120377682881
1296.0	7.9128961	445.1203926228524
1297.0	7.919244	445.1204438131502
1298.0	7.925592	445.1204819214319
1299.0	7.9319441	445.1203524006991
1300.0	7.9382795	445.12021135455745
1301.0	7.9446191	445.1204985643453
1302.0	7.9509586	445.12033306911616
1303.0	7.9572982	445.12045908594496
1304.0	7.9636483	445.12042429253216
1305.0	7.969992	445.1204687599785
1306.0	7.9763274	445.12035679322446
1307.0	7.982667	445.1204622973071
1308.0	7.9890108	445.12050032313715
1309.0	7.9953567	445.1204629357693
1310.0	8.0016942	445.12041045084595
1311.0	8.0080338	445.12043649749893
1312.0	8.0143796	445.1206436740086
1313.0	8.0207275	445.1205371240916
1314.0	8.0270691	445.12022563555905
1315.0	8.033415	445.1203733596888
1316.0	8.0397608	445.120362255123
1317.0	8.0461046	445.1204186617328
1318.0	8.0524442	445.1204549134138
1319.0	8.0587859	445.12042792181103
1320.0	8.0651297	445.1204317294827
1321.0	8.0714734	445.1205293727868
1322.0	8.0778129	445.12056570021
1323.0	8.0841588	445.12036582935104
1324.0	8.0905005	445.12058023642504
1325.0	8.0968588	445.1205641011819
1326.0	8.1032025	445.1204705274457
1327.0	8.1095442	445.12039164945367
1328.0	8.1158838	445.12041224483346
1329.0	8.1222234	445.1205358963673
1330.0	8.1285714	445.1205683866641
1331.0	8.1349151	445.1204832765234
1332.0	8.141263	445.1204332979925
1333.0	8.1476109	445.1203948704855
1334.0	8.1539589	445.120330428887
1335.0	8.1603005	445.1203752678801
1336.0	8.1666464	445.12046656185396
1337.0	8.172986	445.1204144564238
1338.0	8.179336	445.1203546292254
1339.0	8.1856756	445.12054109036524
1340.0	8.1920173	445.12038283035236
1341.0	8.198356799999999	445.12028834872467
1342.0	8.2047006	445.1204092006309
1343.0	8.2110401	445.1202664021907
1344.0	8.2173797	445.1204321691101
1345.0	8.2237214	445.1203286109492
1346.0	8.230061	445.12033756223474
1347.0	8.2364089	445.12039384991095
1348.0	8.2427485	445.12040317861744
1349.0	8.2490944	445.12038002634955
1350.0	8.2554361	445.12039596594053
1351.0	8.261784	445.12036407411205
1352.0	8.2681236	445.12047694393465
1353.0	8.2744631	445.120251362743
1354.0	8.2808069	445.1204743706741
1355.0	8.2871485	445.1203965739598
1356.0	8.2934881	445.1204042031148
1357.0	8.299834	445.1204912285432
1358.0	8.3061736	445.1203853758892
1359.0	8.3125194	445.12054795993566
1360.0	8.3188632	445.1204489997809
1361.0	8.3252049	445.12041083054004
1362.0	8.3315466	445.1203799483577
1363.0	8.3378861	445.1203904868219
1364.0	8.344234	445.1203948331237
1365.0	8.3505736	445.1203830487433
1366.0	8.3569194	445.1204892952037
1367.0	8.3632632	445.12035799194456
1368.0	8.3696049	445.1204532854663
1369.0	8.3759486	445.12049297367724
1370.0	8.3822904	445.12034266194706
1371.0	8.3886424	445.12042575929684
1372.0	8.3949779	445.12040888310275
1373.0	8.4013237	445.1204276571741
1374.0	8.4076612	445.1204096820113
1375.0	8.4140008	445.120345293967
1376.0	8.4203424	445.1203996293965
1377.0	8.4266924	445.12036556028016
1378.0	8.433032	445.12054970273294
1379.0	8.4393799	445.12041717538153
1380.0	8.4457175	445.1204247246582
1381.0	8.4520633	445.1204955531881
1382.0	8.4584029	445.12048490934836
1383.0	8.4647508	445.12046305213863
1384.0	8.4710966	445.1204769267822
1385.0	8.4774341	445.12043520518864
1386.0	8.4837737	445.12057790569014
1387.0	8.4901133	445.1205125407848
1388.0	8.4964592	445.1203713065224
1389.0	8.502805	445.1204979270745
1390.0	8.5091467	445.1204246751638
1391.0	8.5154905	445.12045187910667
1392.0	8.5218322	445.1204652536657
1393.0	8.5281759	445.1204247501702
1394.0	8.5345175	445.1204870550847
1395.0	8.5408592	445.1204648997
1396.0	8.5471967	445.1204953661886
1397.0	8.5535425	445.1204759381448
1398.0	8.5598905	445.12041331834575
1399.0	8.5662384	445.12045372368186
1400.0	8.5725842	445.12044743215495
1401.0	8.5789322	445.1204508563249
1402.0	8.5852718	445.12040548724025
1403.0	8.5916114	445.1204006189811
1404.0	8.5979551	445.1204064622584
1405.0	8.6043009	445.12036327541347
1406.0	8.6106468	445.1204049266985
1407.0	8.6169884	445.1203791961607
1408.0	8.6233426	445.1204220494012
1409.0	8.6296822	445.12037265080573
1410.0	8.6360301	445.12032173247906
1411.0	8.6423719	445.1203777898766
1412.0	8.6487198	445.1203549688396
1413.0	8.6550573	445.12040694950895
1414.0	8.6613989	445.1203903448819
1415.0	8.6677426	445.12037814838953
1416.0	8.6740843	445.1203193515056
1417.0	8.6804343	445.12047956572064
1418.0	8.6867823	445.1203970211579
1419.0	8.6931239	445.1204546877693
1420.0	8.6994635	445.12045942644045
1421.0	8.7058032	445.1204202782684
1422.0	8.712149	445.12048901533063
1423.0	8.7184948	445.1204342507913
1424.0	8.7248344	445.1205696431357
1425.0	8.7311802	445.12046413847406
1426.0	8.7375198	445.1204844491106
1427.0	8.7438635	445.12044032635964
1428.0	8.7502052	445.12045416849827
1429.0	8.7565469	445.1204367469105
1430.0	8.7628927	445.12044806409085
1431.0	8.7692365	445.12034862768553
1432.0	8.7755928	445.12038632038286
1433.0	8.7819324	445.12039654357017
1434.0	8.7882782	445.1204181037963
1435.0	8.7946261	445.12046392960303
1436.0	8.8009678	445.12041450361465
1437.0	8.8073094	445.12034064976723
1438.0	8.813649	445.1203585046414
1439.0	8.819997	445.1203325481418
1440.0	8.8263428	445.12036472958175
1441.0	8.8326907	445.1202942856306
1442.0	8.8390345	445.1203839165658
1443.0	8.8453825	445.12034429297813
1444.0	8.8517241	445.1204496917497
1445.0	8.8580762	445.1203731114986
1446.0	8.8644157	445.1204521879888
1447.0	8.8707553	445.1204081068337
1448.0	8.877097	445.12046996976596
1449.0	8.8834428	445.12042091644497
1450.0	8.8897824	445.12033047239163
1451.0	8.8961283	445.120459290917
1452.0	8.9024742	445.12044556877953
1453.0	8.9088158	445.12033223689025
1454.0	8.9151575	445.12038793414837
1455.0	8.921497	445.1204336873086
1456.0	8.9278471	445.1204773886219
1457.0	8.9341929	445.12040373963066
1458.0	8.9405304	445.12043224088166
1459.0	8.9468742	445.1203640828084
1460.0	8.9532137	445.1204691407433
1461.0	8.9595554	445.120382888519
1462.0	8.9658971	445.12041939345295
1463.0	8.9722388	445.12037316997504
1464.0	8.9785805	445.12049797545404
1465.0	8.9849263	445.12046994535746
1466.0	8.9912659	445.12038105865633
1467.0	8.9976076	445.1203264521306
1468.0	9.0039513	445.1204945064783
1469.0	9.0102992	445.12044560443235
1470.0	9.0166388	445.1203742103548
1471.0	9.0229784	445.1204697754725
1472.0	9.0293201	445.12046780672654
1473.0	9.0356639	445.120323322598
1474.0	9.0420055	445.12052886620614
1475.0	9.0483493	445.120549859589
1476.0	9.054693	445.12051297868067
1477.0	9.0610368	445.12046087237445
1478.0	9.0673847	445.12041640721486
1479.0	9.0737305	445.120440792632
1480.0	9.0800743	445.1204246492241
1481.0	9.086416	445.12040400733633
1482.0	9.092768	445.12038521495776
1483.0	9.0991056	445.1205033660736
1484.0	9.1054473	445.1203987338301
1485.0	9.111791	445.12046548898553
1486.0	9.1181389	445.12030775354623
1487.0	9.1244785	445.1204074546173
1488.0	9.1308181	445.12043766660696
1489.0	9.1371556	445.12046596993713
1490.0	9.1434993	445.12042561595695
1491.0	9.1498452	445.12042759501514
1492.0	9.1561848	445.1204062587749
1493.0	9.1625286	445.1204037333167
1494.0	9.1688702	445.1202963679551
1495.0	9.175214	445.12042955797443
1496.0	9.1815598	445.12047859444294
1497.0	9.1879056	445.1205105533363
1498.0	9.1942452	445.12048345873137
1499.0	9.2005869	445.12047192214817
1500.0	9.2069327	445.12053872368944
1501.0	9.2132765	445.12035674962067
1502.0	9.219639	445.12045182517113
1503.0	9.2259849	445.1204059748186
1504.0	9.2323266	445.1205681577854
1505.0	9.2386661	445.12052716305146
1506.0	9.2450099	445.1203970812544
1507.0	9.2513515	445.12038549516024
1508.0	9.2576974	445.12050071989506
1509.0	9.2640411	445.1204607007483
1510.0	9.270387	445.1204477243161
1511.0	9.2767349	445.1204664680274
1512.0	9.2830786	445.1203706786123
1513.0	9.2894245	445.12045436311786
1514.0	9.2957662	445.120453073967
1515.0	9.302112	445.12045007676767
1516.0	9.3084516	445.1204769964278
1517.0	9.3147953	445.1205285334805
1518.0	9.3211328	445.12054758150526
1519.0	9.3274808	445.12046218140875
1520.0	9.3338245	445.1204138401092
1521.0	9.3401662	445.1204679509591
1522.0	9.3465141	445.12040230720584
1523.0	9.3528558	445.1203349589415
1524.0	9.3591975	445.1204482542646
1525.0	9.3655433	445.1203878263188
1526.0	9.371885	445.1204360527707
1527.0	9.3782266	445.1205705450708
1528.0	9.3845704	445.1205575923552
1529.0	9.3909121	445.12054807415467
1530.0	9.3972558	445.1203900186625
1531.0	9.4036017	445.12041530545747
1532.0	9.4099433	445.12044662680296
1533.0	9.4162829	445.1204255728206
1534.0	9.4226247	445.1204622514796
1535.0	9.4289851	445.1203703663708
1536.0	9.4353288	445.1204521814651
1537.0	9.4416725	445.12042708135164
1538.0	9.4480121	445.1204807844895
1539.0	9.4543517	445.12043378989716
1540.0	9.4606975	445.1204168475523
1541.0	9.4670455	445.1204630240069
1542.0	9.4733871	445.1203835057291
1543.0	9.4797309	445.1204005865273
1544.0	9.486081	445.1203993411629
1545.0	9.4924205	445.12042288425056
1546.0	9.4987726	445.1204962664081
1547.0	9.5051122	445.12052088178933
1548.0	9.511458	445.12041363779133
1549.0	9.5177997	445.1204067015981
1550.0	9.5241455	445.1204316102969
1551.0	9.5304893	445.1204729535041
1552.0	9.5368351	445.12042307086995
1553.0	9.5431747	445.1204001208199
1554.0	9.5495164	445.12037710450244
1555.0	9.555856	445.1203819540028
1556.0	9.5621956	445.1204229407814
1557.0	9.5685352	445.12042515032334
1558.0	9.5748789	445.1204860099717
1559.0	9.5812226	445.12040110905167
1560.0	9.5875622	445.1204400058026
1561.0	9.5939081	445.12039525184196
1562.0	9.6002498	445.12051393320866
1563.0	9.6065935	445.12046069617315
1564.0	9.6129394	445.120495121433
1565.0	9.6192873	445.12060849220967
1566.0	9.6256311	445.12059448283884
1567.0	9.6319707	445.1204736657943
1568.0	9.6383144	445.1203593108934
1569.0	9.6446602	445.1203411885801
1570.0	9.651004	445.1203227237529
1571.0	9.6573457	445.12040797119226
1572.0	9.6636894	445.12031942095956
1573.0	9.670029	445.12043369521734
1574.0	9.6763727	445.1204057692952
1575.0	9.6827207	445.1203605733259
1576.0	9.6890624	445.1202907995828
1577.0	9.6954061	445.12046980450503
1578.0	9.7017478	445.12046250747636
1579.0	9.7080915	445.120453131575
1580.0	9.7144332	445.12051286265125
1581.0	9.7207853	445.12041757604896
1582.0	9.7271332	445.1204030921889
1583.0	9.7334749	445.12036063210815
1584.0	9.7398145	445.120399302287
1585.0	9.7461583	445.12036911999166
1586.0	9.7524979	445.1202746671397
1587.0	9.7588479	445.12031398169967
1588.0	9.7651958	445.1203084300182
1589.0	9.7715395	445.12041257114214
1590.0	9.7778791	445.12043337567775
1591.0	9.7842208	445.1203969380577
1592.0	9.7905604	445.12047797516163
1593.0	9.7969062	445.1205167985548
1594.0	9.8032458	445.1203405025985
1595.0	9.8095833	445.1205119104265
1596.0	9.815927	445.1203525294138
1597.0	9.8222688	445.1204518378656
1598.0	9.8286146	445.1204061362756
1599.0	9.8349583	445.12043059575376
1600.0	9.8412979	445.1204467892284
1601.0	9.8476437	445.1204919820661
1602.0	9.8539854	445.1203840768829
1603.0	9.8603271	445.1204464891751
1604.0	9.8666729	445.1205090808337
1605.0	9.8730208	445.1204285663506
1606.0	9.8793605	445.1204217596714
1607.0	9.8857001	445.12039118376845
1608.0	9.8920438	445.1204341831397
1609.0	9.8983855	445.12041418911707
1610.0	9.9047271	445.1203611405703
1611.0	9.9110667	445.1204711475972
1612.0	9.9174063	445.1204729288731
1613.0	9.9237459	445.12048100595905
1614.0	9.9300938	445.1204460548258
1615.0	9.9364417	445.12046377553736
1616.0	9.9427918	445.12044225751094
1617.0	9.9491335	445.1204538280331
1618.0	9.9554751	445.12049668676576
1619.0	9.9618168	445.12060189932293
1620.0	9.9681605	445.12045278847353
1621.0	9.9745084	445.1203594420468
1622.0	9.9808605	445.1204148203548
1623.0	9.9871959	445.12036012378724
1624.0	9.9935355	445.120563130482
1625.0	9.9998772	445.12043674427616
1626.0	10.006223	445.12042032855055
1627.0	10.012563	445.1203874748356
1628.0	10.018904	445.1204720917095
1629.0	10.025244	445.1203845625271
1630.0	10.031586	445.12045691978665
1631.0	10.037929	445.12033666046995
1632.0	10.044267	445.12029326672547
1633.0	10.050611	445.1204441227774
1634.0	10.056954	445.1204562996229
1635.0	10.063296	445.12027751240817
1636.0	10.069638	445.12037509623127
1637.0	10.075979	445.12040376096064
1638.0	10.082321	445.1203959608881
1639.0	10.088663	445.1203105827309
1640.0	10.095006	445.12032282426344
1641.0	10.101346	445.12038967475036
1642.0	10.10769	445.12038544095765
1643.0	10.114031	445.12025990704115
1644.0	10.120379	445.12042302950664
1645.0	10.126719	445.12050218010637
1646.0	10.133067	445.1204764763923
1647.0	10.139409	445.1205013217175
1648.0	10.14575	445.1204351106155
1649.0	10.152096	445.12033761356196
1650.0	10.15844	445.1205396346943
1651.0	10.164779	445.1202530158254
1652.0	10.171119	445.1203122474401
1653.0	10.177467	445.1205694690721
1654.0	10.183809	445.1203885688989
1655.0	10.190161	445.1204125414302
1656.0	10.196507	445.1204008352702
1657.0	10.20285	445.1203731500848
1658.0	10.20919	445.12043438675505
1659.0	10.215532	445.12034948544937
1660.0	10.221871	445.12054234355327
1661.0	10.228219	445.12042988410514
1662.0	10.234557	445.1203864051454
1663.0	10.2409	445.12040949346635
1664.0	10.247238	445.1204984116975
1665.0	10.25358	445.12046777291613
1666.0	10.259927	445.12044704552324
1667.0	10.266271	445.12035707695424
1668.0	10.272613	445.12035704219153
1669.0	10.278953	445.12032158554564
1670.0	10.285292	445.1202900821956
1671.0	10.291636	445.12045398369935
1672.0	10.29798	445.120340851539
1673.0	10.304327	445.12039100923135
1674.0	10.310671	445.1204455484415
1675.0	10.317013	445.12037575881794
1676.0	10.323357	445.1203755170157
1677.0	10.329696	445.1203798979744
1678.0	10.33604	445.12044215029096
1679.0	10.34238	445.1203957242466
1680.0	10.348725	445.1204003215855
1681.0	10.355069	445.1204396860017
1682.0	10.361409	445.12038218649815
1683.0	10.367761	445.1204990270445
1684.0	10.374103	445.12057359412347
1685.0	10.38044	445.12049417622245
1686.0	10.386782	445.12054683832133
1687.0	10.393121	445.1204055877468
1688.0	10.399461	445.12041808590936
1689.0	10.405805	445.1204715067764
1690.0	10.412148	445.1204527954374
1691.0	10.418492	445.12050955541633
1692.0	10.42484	445.12053817436356
1693.0	10.431186	445.12037820034493
1694.0	10.437536	445.1204761878826
1695.0	10.443869	445.12037363902795
1696.0	10.450211	445.12048293332293
1697.0	10.456551	445.1205021775156
1698.0	10.46289	445.12043442301314
1699.0	10.469236	445.12043138591696
1700.0	10.475586	445.12045537447034
1701.0	10.481928	445.12055895450857
1702.0	10.488267	445.1204871046909
1703.0	10.494607	445.1205724767153
1704.0	10.500946	445.1204065874309
1705.0	10.507288	445.1204226907655
1706.0	10.513634	445.12047053968047
1707.0	10.519982	445.120488710298
1708.0	10.526326	445.1203847778994
1709.0	10.532669	445.1203674874705
1710.0	10.539015	445.1203982459548
1711.0	10.545359	445.1204718564574
1712.0	10.551703	445.1202437872218
1713.0	10.558042	445.12039390001
1714.0	10.564384	445.12060984348517
1715.0	10.570726	445.1203720366653
1716.0	10.577067	445.1202397284295
1717.0	10.583409	445.12038833647057
1718.0	10.589757	445.12047008845246
1719.0	10.596101	445.1204169580772
1720.0	10.602444	445.12046696400057
1721.0	10.608786	445.1203964185327
1722.0	10.615126	445.1203506190656
1723.0	10.621465	445.1203899286501
1724.0	10.627813	445.1204724801643
1725.0	10.634157	445.12036837353
1726.0	10.640499	445.12043108651983
1727.0	10.646842	445.1204122514755
1728.0	10.653188	445.12044828628035
1729.0	10.659542	445.12043091451574
1730.0	10.665878	445.12055411881266
1731.0	10.672224	445.12037155610324
1732.0	10.678565	445.12039199236983
1733.0	10.684909	445.1203812488093
1734.0	10.691253	445.1203494671809
1735.0	10.697603	445.12046083391266
1736.0	10.70394	445.12044657243047
1737.0	10.710286	445.12039236253537
1738.0	10.71662	445.12049597722364
1739.0	10.722959	445.1203913646369
1740.0	10.729303	445.12048557061075
1741.0	10.735651	445.1204049391149
1742.0	10.741995	445.1204360561021
1743.0	10.748334	445.12042425943093
1744.0	10.75468	445.12036235795046
1745.0	10.761022	445.1203773030545
1746.0	10.767365	445.1203504458406
1747.0	10.773709	445.12038812896594
1748.0	10.780049	445.12035369279215
1749.0	10.786393	445.1204869564334
1750.0	10.792732	445.1203723763221
1751.0	10.799074	445.1205056179528
1752.0	10.805418	445.1204414033211
1753.0	10.811759	445.1205280831343
1754.0	10.818099	445.12039575758416
1755.0	10.824445	445.12040509713114
1756.0	10.830784	445.1204482456175
1757.0	10.837134	445.12042356973643
1758.0	10.843482	445.1204028488212
1759.0	10.849828	445.12034787585964
1760.0	10.85617	445.1204421562794
1761.0	10.862513	445.1203961893264
1762.0	10.868857	445.1204175049307
1763.0	10.875199	445.1203948597726
1764.0	10.881543	445.12034359548556
1765.0	10.887884	445.12041359534135
1766.0	10.894238	445.1203626391523
1767.0	10.900578	445.1203156815821
1768.0	10.906924	445.12037129986624
1769.0	10.91327	445.1203763768099
1770.0	10.919614	445.12033640961636
1771.0	10.925959	445.12040406616995
1772.0	10.932299	445.1204215120592
1773.0	10.938636	445.1203440489227
1774.0	10.944976	445.12032887762575
1775.0	10.951318	445.12035857423945
1776.0	10.957661	445.1203322001384
1777.0	10.964005	445.12041812588296
1778.0	10.970349	445.1203473145506
1779.0	10.976693	445.12039605592093
1780.0	10.983034	445.12052224203495
1781.0	10.989374	445.1203870314425
1782.0	10.995716	445.1203204387343
1783.0	11.002061	445.1203354309703
1784.0	11.008403	445.12036552289675
1785.0	11.014749	445.12032759339087
1786.0	11.021093	445.12038106314276
1787.0	11.027434	445.12036116008676
1788.0	11.033774	445.12029361841434
1789.0	11.040118	445.1203586636333
1790.0	11.046459	445.1203170977065
1791.0	11.052803	445.1203052282256
1792.0	11.059149	445.1204169444129
1793.0	11.065493	445.12030490481004
1794.0	11.071837	445.12027415868266
1795.0	11.07818	445.12042208042675
1796.0	11.084524	445.12053559900494
1797.0	11.090864	445.1204324745267
1798.0	11.097207	445.1203931784392
1799.0	11.103551	445.12042205482044
1800.0	11.109895	445.1203446535417
1801.0	11.116239	445.12040113955607
1802.0	11.12258	445.1204750606727
1803.0	11.12893	445.1203374987064
1804.0	11.135276	445.12034726507534
1805.0	11.141618	445.1203521795306
1806.0	11.14796	445.12034217157156
1807.0	11.154303	445.1203284638147
1808.0	11.160643	445.1203620281601
1809.0	11.166991	445.12044253327144
1810.0	11.173332	445.1203639618622
1811.0	11.179682	445.12035220976423
1812.0	11.186026	445.12044930966135
1813.0	11.192368	445.12042538360305
1814.0	11.198707	445.1204286052275
1815.0	11.205047	445.1203227815875
1816.0	11.211391	445.1204623331155
1817.0	11.217735	445.1204461484453
1818.0	11.224076	445.12046654013415
1819.0	11.230422	445.1203874424981
1820.0	11.236768	445.1203713058363
1821.0	11.243112	445.1203730132314
1822.0	11.249451	445.12041328815
1823.0	11.255793	445.12041539052603
1824.0	11.262137	445.1203835137483
1825.0	11.268483	445.12033850522516
1826.0	11.27483	445.12035510300854
1827.0	11.281185	445.1204671580722
1828.0	11.287526	445.1204207521173
1829.0	11.293872	445.12039683552143
1830.0	11.300216	445.12039354534886
1831.0	11.306556	445.1203611652882
1832.0	11.312895	445.1204151940006
1833.0	11.319235	445.1204762042334
1834.0	11.325585	445.1204437561825
1835.0	11.331928	445.12037375487995
1836.0	11.338278	445.12042113686965
1837.0	11.344624	445.12046742964
1838.0	11.350974	445.1204993721143
1839.0	11.357303	445.1204797053821
1840.0	11.363643	445.1204288838956
1841.0	11.369987	445.1204125697651
1842.0	11.376333	445.1204987504286
1843.0	11.382676	445.1203535846235
1844.0	11.389024	445.12034133812665
1845.0	11.395364	445.12037907575115
1846.0	11.401706	445.1204325690202
1847.0	11.408054	445.1203875839221
1848.0	11.414393	445.1203699849306
1849.0	11.420733	445.1203290945179
1850.0	11.427076	445.1202774907966
1851.0	11.43342	445.12048206368604
1852.0	11.439762	445.12038905472787
1853.0	11.44611	445.12037717451955
1854.0	11.452456	445.1203700919785
1855.0	11.458795	445.12029440357605
1856.0	11.465135	445.1203113500257
1857.0	11.471476	445.120338947205
1858.0	11.477816	445.1203488318145
1859.0	11.48416	445.12040325978944
1860.0	11.490506	445.12038881616104
1861.0	11.496854	445.1204064570207
1862.0	11.503197	445.12041935673227
1863.0	11.509543	445.12032305554806
1864.0	11.515891	445.12033250870485
1865.0	11.522231	445.1204889963309
1866.0	11.52857	445.12035313329017
1867.0	11.534912	445.1204936439018
1868.0	11.541254	445.1203296277006
1869.0	11.547593	445.12032822643033
1870.0	11.553937	445.12039204499376
1871.0	11.560285	445.1204089709804
1872.0	11.566627	445.1204292195132
1873.0	11.572972	445.12045434449396
1874.0	11.57931	445.1204025675256
1875.0	11.58566	445.1203341272707
1876.0	11.591993	445.12042147742096
1877.0	11.598339	445.12037158387943
1878.0	11.604679	445.1203011233212
1879.0	11.611027	445.1203260350671
1880.0	11.617368	445.1203925330132
1881.0	11.623716	445.1204167746581
1882.0	11.630058	445.12028328398765
1883.0	11.6364	445.1204147144973
1884.0	11.642739	445.1204319132492
1885.0	11.649081	445.1204437463932
1886.0	11.65542	445.120413984661
1887.0	11.661766	445.12049285118985
1888.0	11.668112	445.12043432771276
1889.0	11.674454	445.1203968370109
1890.0	11.6808	445.1204233362778
1891.0	11.687139	445.1204365394296
1892.0	11.693481	445.1205105184134
1893.0	11.699825	445.12052596163124
1894.0	11.706166	445.12031938505277
1895.0	11.71251	445.12032894477153
1896.0	11.718856	445.12044152464773
1897.0	11.725202	445.12052637414763
1898.0	11.731548	445.1204811773247
1899.0	11.737887	445.1203802112469
1900.0	11.744229	445.12033158525304
1901.0	11.750568	445.1204101818589
1902.0	11.75691	445.120346933547
1903.0	11.763256	445.12035489257147
1904.0	11.769598	445.1205052280719
1905.0	11.775939	445.1204740221649
1906.0	11.782281	445.1203983050106
1907.0	11.788623	445.12041631288605
1908.0	11.794973	445.12039723432696
1909.0	11.801316	445.12049725964744
1910.0	11.807664	445.1204349282848
1911.0	11.814004	445.1203574882985
1912.0	11.820352	445.12046012391187
1913.0	11.826691	445.12034102095475
1914.0	11.833037	445.12027525857934
1915.0	11.839385	445.1203175853108
1916.0	11.845731	445.1202980535488
1917.0	11.852073	445.1203701592917
1918.0	11.858414	445.1202643635406
1919.0	11.864758	445.12034555813733
1920.0	11.871102	445.12034612109727
1921.0	11.877444	445.1203747432813
1922.0	11.883789	445.1203882041297
1923.0	11.890133	445.1202865457635
1924.0	11.896479	445.1203634139999
1925.0	11.902821	445.1203648103905
1926.0	11.909164	445.12035587907263
1927.0	11.915504	445.1203402125765
1928.0	11.92185	445.12034677341285
1929.0	11.928196	445.120443551428
1930.0	11.934539	445.12033285275993
1931.0	11.940885	445.1203712257474
1932.0	11.947237	445.120365995398
1933.0	11.953581	445.1202708273662
1934.0	11.959929	445.12030200435845
1935.0	11.966269	445.1203452994269
1936.0	11.97261	445.1203276615441
1937.0	11.97895	445.12032286066784
1938.0	11.985292	445.1204084814852
1939.0	11.991642	445.12035857459085
1940.0	11.997985	445.1203277707677
1941.0	12.004329	445.12032741127996
1942.0	12.010675	445.12028103261235
1943.0	12.017023	445.12035040799316
1944.0	12.023362	445.1203546277548
1945.0	12.029706	445.120448922846
1946.0	12.03605	445.12049857364434
1947.0	12.042398	445.1203614692164
1948.0	12.048739	445.1204968787323
1949.0	12.05509	445.1204872242532
1950.0	12.061431	445.12037833063715
1951.0	12.067771	445.12037947784273
1952.0	12.074112	445.1203759848994
1953.0	12.080454	445.12041673979076
1954.0	12.086796	445.12034635865075
1955.0	12.093142	445.1205134435014
1956.0	12.09949	445.12039259870437
1957.0	12.105831	445.1204115439888
1958.0	12.112177	445.1203858374618
1959.0	12.118519	445.12033340957623
1960.0	12.12486	445.120314230621
1961.0	12.131204	445.12038180483177
1962.0	12.137544	445.12032670376135
1963.0	12.143888	445.1203387689915
1964.0	12.150233	445.1203983471817
1965.0	12.156581	445.12034075733277
1966.0	12.162929	445.1203622211866
1967.0	12.169271	445.12033269597924
1968.0	12.175613	445.1204594409101
1969.0	12.181956	445.1204353973797
1970.0	12.188298	445.1204440236324
1971.0	12.194638	445.1203791011766
1972.0	12.200977	445.12028599574444
1973.0	12.207323	445.1203057827005
1974.0	12.213665	445.1204414284462
1975.0	12.220011	445.1203425349814
1976.0	12.226358	445.12035352356315
1977.0	12.232698	445.12036578353764
1978.0	12.239048	445.12042193801796
1979.0	12.245379	445.1203976085891
1980.0	12.251719	445.1204407771974
1981.0	12.258063	445.12036017765945
1982.0	12.264413	445.1203593472701
1983.0	12.270758	445.12043052898326
1984.0	12.277111	445.12041722288785
1985.0	12.283444	445.12031296347897
1986.0	12.289784	445.1203945876746
1987.0	12.296127	445.1203277349716
1988.0	12.302473	445.1202363314963
1989.0	12.308813	445.1204279931321
1990.0	12.315159	445.12030478063315
1991.0	12.3215	445.12042767633966
1992.0	12.327846	445.12042199972365
1993.0	12.334188	445.1204121023451
1994.0	12.340531	445.1203257030243
1995.0	12.346875	445.1204915067772
1996.0	12.353217	445.12027747894547
1997.0	12.359557	445.1203685744783
1998.0	12.3659	445.120340171588
1999.0	12.372244	445.12041570567715
2000.0	12.378592	445.12031501785145
2001.0	12.384936	445.1203692282546
2002.0	12.391279	445.12043827669817
2003.0	12.397621	445.1203920807542
2004.0	12.403965	445.1203503917508
2005.0	12.410304	445.1204139005312
2006.0	12.416644	445.12038168333436
2007.0	12.422986	445.12036694494753
2008.0	12.429332	445.12047888315453
2009.0	12.435675	445.12051313190443
2010.0	12.442017	445.1203966378605
2011.0	12.448357	445.1204817213161
2012.0	12.454698	445.1204545910754
2013.0	12.461042	445.12047591401944
2014.0	12.467384	445.1203679669219
2015.0	12.47374	445.12044320466015
2016.0	12.480073	445.12045596105867
2017.0	12.486421	445.12043065849934
2018.0	12.492763	445.12043037019095
2019.0	12.499105	445.1205152006935
2020.0	12.505446	445.1204251669701
2021.0	12.511798	445.1204551204547
2022.0	12.518134	445.12041436457844
2023.0	12.524475	445.1204128625161
2024.0	12.530819	445.12041411370944
2025.0	12.537167	445.12048735104275
2026.0	12.543511	445.120422167918
2027.0	12.54985	445.12037883248837
2028.0	12.556196	445.12042515063166
2029.0	12.562538	445.12057768429133
2030.0	12.568882	445.1204972055928
2031.0	12.575225	445.1203046897927
2032.0	12.581569	445.12036507353395
2033.0	12.587913	445.1204785959339
[truncated: 10,556 more rows]
