# Supplementary material for: RawBeans: A Simple, Vendor-Independent, Raw-Data Quality-Control Tool
Source: J Proteome Res. 2021 Mar 4;20(4):2098–104. doi: 10.1021/acs.jproteome.0c00956 (PMC8041395; doi:10.1021/acs.jproteome.0c00956)
Supplement: Supplementary file 2 — pr0c00956_si_003.zip [file pr0c00956_si_003.zip › 100_samples_run1.0/resources/HF2_LC1_hela_030720_03_30B-mass-deviation-matrix.tsv]

scan	retention	445.12003
11.0	0.06789135	445.1205262845213
12.0	0.074239269	445.12053966168554
13.0	0.080595536	445.12050096587785
14.0	0.086943419	445.12042380212495
15.0	0.093289267	445.12036335701924
16.0	0.099635099	445.12043014588147
17.0	0.10598094	445.11942238082156
18.0	0.11232677	445.1206200684346
19.0	0.1186726	445.11943842948716
20.0	0.12502887	445.12031555902166
21.0	0.13137265	445.12050940507777
23.0	0.13867679	445.12064132382653
24.0	0.14504148	445.11942793847106
25.0	0.15106854	445.12054752888196
26.0	0.15709782	445.12058487405056
27.0	0.16312079	445.12057010833325
28.0	0.16914352	445.119416199998
29.0	0.17516652	445.1205432719007
30.0	0.18118955	445.12050233206014
31.0	0.1872144	445.1206281425959
32.0	0.19323943	445.12059415991797
33.0	0.19926449	445.1205941920224
34.0	0.20528745	445.1206555812282
35.0	0.21131247	445.11940796442025
36.0	0.21733735	445.12059471425056
37.0	0.2233603	445.1206416709174
38.0	0.22938328	445.1205995618075
39.0	0.23540607	445.12060240316265
40.0	0.24143118	445.12057609514693
41.0	0.24745622	445.11942045851896
42.0	0.25348337	445.12061144082094
43.0	0.25951025	445.1203869275183
44.0	0.26552907	445.1202545635436
45.0	0.27155195	445.1202884979695
46.0	0.2775707	445.12036860979515
47.0	0.28359157	445.12031965127017
48.0	0.28961247	445.120360490681
49.0	0.29563332	445.12032391242036
50.0	0.30165208	445.12035626069195
51.0	0.30767279	445.1202823778615
52.0	0.31369369	445.1202954158896
53.0	0.31971875	445.12040614650203
54.0	0.32574992	445.12022974679047
55.0	0.33177497	445.1200940010291
56.0	0.33779583	445.1201109807375
57.0	0.34382082	445.1199474080187
58.0	0.34984592	445.12011608745007
59.0	0.3558666	445.1200416163641
60.0	0.3618895	445.1201381939394
61.0	0.36791044	445.12015205073106
62.0	0.37393122	445.12019754481
63.0	0.37995212	445.1200548020993
64.0	0.38597304	445.1201131407151
65.0	0.39199585	445.12002952605144
66.0	0.39801675	445.12002472826185
67.0	0.40403957	445.1201359734332
68.0	0.41006463	445.1201616263273
69.0	0.4160876	445.1203002488861
70.0	0.42210834	445.12014439679007
71.0	0.42813342	445.11999917556903
72.0	0.43415424	445.1201044400055
73.0	0.44017719	445.1200433856199
74.0	0.44619584	445.12009578897835
75.0	0.45221882	445.1199393110108
76.0	0.45824598	445.1200173837046
77.0	0.46427088	445.1199226270489
78.0	0.47029807	445.11985699739006
79.0	0.47632295	445.12007627523235
80.0	0.48234603	445.12000241134115
81.0	0.48837107	445.1200492210216
82.0	0.49439803	445.11990327269416
83.0	0.50042305	445.11989917881056
84.0	0.50645012	445.1199441069771
85.0	0.5124751	445.11972377321973
86.0	0.518498	445.11975904445114
87.0	0.5245209	445.1198775716307
88.0	0.530544	445.11988344918717
89.0	0.53656882	445.1198322815249
90.0	0.54259387	445.1199452811465
91.0	0.54861675	445.1198814119597
92.0	0.55464193	445.1198804048339
93.0	0.56066477	445.11971105435344
94.0	0.56669188	445.1199072432372
95.0	0.57271488	445.1201037734337
96.0	0.57873972	445.11999901269655
97.0	0.58476473	445.1201658656113
98.0	0.59078767	445.1198725406715
99.0	0.59681274	445.1197336200412
100.0	0.60283974	445.1196054188649
101.0	0.60885857	445.11980068933707
102.0	0.6148794	445.11984454101776
103.0	0.62090027	445.1197759350919
104.0	0.62691903	445.11989007785064
105.0	0.63293975	445.1199447519262
106.0	0.63896068	445.11997840258
107.0	0.64498565	445.11981936317966
108.0	0.65100435	445.1197516032402
109.0	0.65702525	445.1199569459316
110.0	0.66304617	445.119783569918
111.0	0.66906704	445.119580064791
112.0	0.67510035	445.11992553367276
113.0	0.68112527	445.12002558182735
114.0	0.68715658	445.1198105942094
115.0	0.69318362	445.1198843450125
116.0	0.69920862	445.119684350099
117.0	0.70523577	445.12007675432346
118.0	0.71126083	445.1199818998711
119.0	0.71728585	445.119652339966
120.0	0.72330877	445.11987162561
121.0	0.72932942	445.1198547038408
122.0	0.73534828	445.1198649496541
123.0	0.74136902	445.1198071647461
124.0	0.74738988	445.11984314036346
125.0	0.75341495	445.12003246089097
126.0	0.75943362	445.11971013675685
127.0	0.76545668	445.11952720161776
128.0	0.77147527	445.1195819148394
129.0	0.7774962	445.1198319648824
130.0	0.78352115	445.1198117535068
131.0	0.78953988	445.1198078524561
132.0	0.79556492	445.1197224259395
133.0	0.80158375	445.119758049356
134.0	0.80760452	445.11975286053286
135.0	0.81362545	445.11975927984037
136.0	0.81964618	445.1194233315403
137.0	0.8256671	445.11971824957834
138.0	0.83168998	445.11991595646896
139.0	0.83770868	445.119672133222
140.0	0.84372953	445.11965761854003
141.0	0.84974828	445.1197815899957
142.0	0.85577123	445.119851874956
143.0	0.86180037	445.11970359526185
144.0	0.86782538	445.11973407432134
145.0	0.8738442	445.1195128818086
146.0	0.87986715	445.11975352965777
147.0	0.88588794	445.11978363139974
148.0	0.89191292	445.1199027206223
149.0	0.89793169	445.11986901064216
150.0	0.90395679	445.1197896332465
151.0	0.90997547	445.1196569444295
152.0	0.9159963	445.11965272492466
153.0	0.92201925	445.11972452685563
154.0	0.92804647	445.11966175213837
155.0	0.93406922	445.1195784635078
156.0	0.94009223	445.11961402689775
157.0	0.94611508	445.1196888685065
158.0	0.95214015	445.1196750474692
159.0	0.95816507	445.119652737372
160.0	0.96419015	445.1195839094876
161.0	0.97021725	445.11964189241763
162.0	0.97624215	445.11970109058205
163.0	0.982261	445.1196694122939
164.0	0.9882797	445.11981731465215
165.0	0.99430063	445.1195413075141
166.0	1.0003256	445.1195210470935
167.0	1.0063443	445.1194967318962
168.0	1.0123693	445.1197524869332
169.0	1.0183882	445.11977407567485
170.0	1.0244089	445.1195628079403
171.0	1.0304298	445.1195632533993
172.0	1.0364528	445.11963420776175
173.0	1.0424736	445.1196082542922
174.0	1.0484924	445.11965126269183
175.0	1.0545131	445.1196436246203
176.0	1.060534	445.11956857241125
177.0	1.0665548	445.11940075115626
178.0	1.0725735	445.11960710207904
179.0	1.0785986	445.1196661810016
180.0	1.0846174	445.11962880514864
181.0	1.0906382	445.1196380470904
182.0	1.096657	445.11956898728545
183.0	1.1026756	445.11950664971727
184.0	1.1087007	445.1196283789041
185.0	1.1147195	445.11942902270795
186.0	1.1207444	445.11953586993866
187.0	1.1267632	445.1197253668991
188.0	1.132782	445.11952677610026
189.0	1.138807	445.1196924784696
190.0	1.1448277	445.1197543744915
191.0	1.1508507	445.1195615081531
192.0	1.1568716	445.11954749338776
193.0	1.1628902	445.11976089013547
194.0	1.1689111	445.11978360507646
195.0	1.1749299	445.1197358435292
196.0	1.1809487	445.1195608928302
197.0	1.1869736	445.1196044633883
198.0	1.1929944	445.1196192708272
199.0	1.1990133	445.119617674224
200.0	1.205034	445.1195722600414
201.0	1.2110549	445.1195708257773
202.0	1.2170799	445.1194876128003
203.0	1.2230988	445.119596847494
204.0	1.2291217	445.11955333024474
205.0	1.2351425	445.11954102401324
206.0	1.2411632	445.11958718931635
207.0	1.2471821	445.11965343463993
208.0	1.2532071	445.1196386444231
209.0	1.2592279	445.11941631014133
210.0	1.2652467	445.11973380042144
211.0	1.2712653	445.11967792366295
212.0	1.2772843	445.11961435872394
213.0	1.2833072	445.1197024784107
214.0	1.2893321	445.1195952622956
215.0	1.2953613	445.1194593846194
216.0	1.3013884	445.11989000942884
217.0	1.3074113	445.119753566785
218.0	1.3134342	445.11963365240575
219.0	1.3194572	445.11962753194655
220.0	1.3254864	445.11960596594304
221.0	1.3315134	445.1194199650295
222.0	1.3375384	445.1194019230726
223.0	1.3435634	445.11957500838935
224.0	1.3495862	445.1194749875094
225.0	1.3556051	445.11963391923985
226.0	1.3616322	445.1196999785694
227.0	1.3676552	445.11973141781056
228.0	1.3736802	445.1196044404789
229.0	1.379705	445.1197011631744
230.0	1.3857301	445.1197265723973
231.0	1.391753	445.1196380934426
232.0	1.3977779	445.1196816126873
233.0	1.403803	445.1195182844016
234.0	1.4098261	445.11949062676314
235.0	1.4158447	445.11941000768974
236.0	1.4218656	445.12064675535254
237.0	1.4278905	445.12058608714403
238.0	1.4339135	445.1206376441252
239.0	1.4399322	445.11942601409856
240.0	1.4459593	445.11941598766816
241.0	1.4519781	445.1194762258341
242.0	1.4579969	445.1194437092366
243.0	1.4640177	445.11945230180106
244.0	1.4700386	445.12050000225514
245.0	1.4760593	445.1195256580147
246.0	1.4820781	445.1195724643435
247.0	1.4880968	445.1195262779098
248.0	1.4941177	445.1196253918566
249.0	1.5001364	445.11946713985054
250.0	1.5061572	445.1194017127663
251.0	1.5121865	445.1194439520493
252.0	1.5182051	445.11953091969576
253.0	1.524224	445.11946328598253
254.0	1.5302448	445.11942396719763
255.0	1.5362635	445.12063456049873
256.0	1.5422907	445.1206349790893
257.0	1.5483094	445.1206279758242
258.0	1.5543345	445.1205541917053
259.0	1.5603554	445.1205766511131
260.0	1.566374	445.1195063786581
261.0	1.5723928	445.11946990509233
262.0	1.5784137	445.1206352627944
263.0	1.5844344	445.1195349099588
264.0	1.5904553	445.1194673137448
265.0	1.5964741	445.11951629746557
266.0	1.602495	445.11970734289196
267.0	1.6085199	445.1195470731096
268.0	1.6145407	445.1195266362543
269.0	1.6205657	445.1194835553964
270.0	1.626595	445.12055128677457
271.0	1.6326136	445.12061532493266
272.0	1.6386345	445.11941693004957
273.0	1.6446617	445.1206153155252
274.0	1.6506888	445.1205863577714
275.0	1.6567138	445.12054007347245
276.0	1.6627366	445.12063018234943
277.0	1.6687575	445.12053184303556
278.0	1.6747783	445.1206007763994
279.0	1.6807991	445.1205670618024
280.0	1.6868199	445.1194619745672
281.0	1.6928409	445.119432047028
282.0	1.698868	445.1205866461822
283.0	1.7048886	445.1206383853637
284.0	1.7109095	445.11948048525346
285.0	1.7169305	445.1204972803608
286.0	1.7229512	445.1205888774451
287.0	1.7289741	445.1195186294033
288.0	1.7349929	445.11942504667115
289.0	1.7410117	445.1204067705974
290.0	1.7470326	445.12055494957895
291.0	1.7530533	445.1206577492244
292.0	1.7590784	445.1194217402648
293.0	1.7650992	445.1195024524608
294.0	1.7711221	445.12065344527645
295.0	1.7771451	445.1195067631272
296.0	1.7831701	445.1205779634802
297.0	1.7891951	445.11945293439265
298.0	1.7952242	445.11940346661055
299.0	1.8012513	445.11940461825833
300.0	1.8072763	445.120578440751
301.0	1.8132993	445.12062896048076
302.0	1.8193221	445.1205963497298
303.0	1.8253409	445.12064542660823
304.0	1.8313596	445.1206057505828
305.0	1.8373847	445.12051038757465
306.0	1.8434034	445.1194703069218
307.0	1.8494242	445.12064755505025
308.0	1.8554451	445.12048025767
309.0	1.8614638	445.120627602592
310.0	1.8674867	445.1206414153134
311.0	1.8735056	445.120581817714
312.0	1.8795305	445.1206016635579
313.0	1.8855535	445.1206299663812
314.0	1.8915742	445.1205930484934
315.0	1.897593	445.12055315131295
316.0	1.903614	445.1194042355855
317.0	1.9096347	445.1194310511026
318.0	1.9156556	445.12056975788585
319.0	1.9216764	445.11942587776053
320.0	1.9276952	445.1194097429715
321.0	1.9337139	445.1194668328124
322.0	1.9397368	445.1195431560854
323.0	1.9457598	445.11940032878715
324.0	1.9517785	445.11943652422116
325.0	1.9577993	445.1194978531288
326.0	1.9638202	445.1194153095327
327.0	1.9698389	445.120653970528
328.0	1.9758641	445.11944895456276
329.0	1.9818848	445.1206286573135
330.0	1.9879097	445.1195557167334
331.0	1.9939286	445.11943207032874
332.0	1.9999556	445.11949276338737
333.0	2.0059765	445.1206307946054
334.0	2.0119973	445.1206252268141
335.0	2.0180182	445.1194126648516
336.0	2.024039	445.12057670520164
337.0	2.0300579	445.1206261965366
338.0	2.0360786	445.119451678547
339.0	2.0420995	445.1194831073457
340.0	2.0481203	445.1205838820503
341.0	2.0541431	445.11953062735057
342.0	2.060162	445.1194968055709
343.0	2.0661806	445.12063868897286
344.0	2.0722016	445.1206302735771
345.0	2.0782204	445.119414623274
346.0	2.0842557	445.1206354855709
347.0	2.0902745	445.11941973397825
348.0	2.0962996	445.1205300832483
349.0	2.1023203	445.1206508417253
350.0	2.108339	445.1194244971647
351.0	2.1143599	445.12063709712857
352.0	2.1203725	445.11953169329917
353.0	2.1264016	445.1194273084319
354.0	2.1324267	445.12064587347
355.0	2.1384454	445.1206346839894
356.0	2.1444661	445.12060532937664
357.0	2.1504536	445.12062049812135
358.0	2.1564746	445.1205292843925
359.0	2.1624996	445.1194200908157
360.0	2.1685184	445.1206138098988
361.0	2.1745391	445.12061889610345
362.0	2.1805579	445.1194960046848
363.0	2.1865788	445.1206420911173
364.0	2.1926079	445.12051495670966
365.0	2.1986349	445.12060635596225
366.0	2.2046601	445.1206570557369
367.0	2.2106788	445.12058773084044
368.0	2.2166976	445.11959334549624
369.0	2.2227162	445.1205827602037
370.0	2.2287393	445.1205372967191
371.0	2.2347579	445.1205672090691
372.0	2.2407767	445.1205489168503
373.0	2.2467976	445.1194443055183
374.0	2.2528206	445.12064943427583
375.0	2.2588434	445.1203477756404
376.0	2.2648664	445.1206127103263
377.0	2.2708934	445.1206028009236
378.0	2.2769164	445.12056955238995
379.0	2.2829371	445.1206485920404
380.0	2.288958	445.12057705837157
381.0	2.2949767	445.12056517925777
382.0	2.3009997	445.1204994653189
383.0	2.3070185	445.1206048342389
384.0	2.3130434	445.1195457510925
385.0	2.3190621	445.1206000322323
386.0	2.3250852	445.1205301679125
387.0	2.3311059	445.12054086135214
388.0	2.3371268	445.12057306266865
389.0	2.3431498	445.1205541743432
390.0	2.3491748	445.12058532423674
391.0	2.3551935	445.1205385202483
392.0	2.3612163	445.12055559564357
393.0	2.3672352	445.1205918512004
394.0	2.3732519	445.12061638703426
395.0	2.3792518	445.1205505253245
396.0	2.3852122	445.1205029098912
397.0	2.3912019	445.1204274038263
398.0	2.3971561	445.12042799513364
399.0	2.4030727	445.1205563184487
400.0	2.4090914	445.120487673115
401.0	2.4150581	445.1204557314134
402.0	2.4209957	445.1205159115552
403.0	2.4270103	445.12042567282145
404.0	2.433029	445.12045933649574
405.0	2.4390499	445.11940281922114
406.0	2.4450707	445.12060525597053
407.0	2.4510332	445.12051833540716
408.0	2.4569685	445.12058923475144
409.0	2.4629894	445.12060027621834
410.0	2.4690103	445.12062184611125
411.0	2.4750331	445.12054914832356
412.0	2.4810519	445.1194075583249
413.0	2.4870769	445.11941366152865
414.0	2.4930958	445.12060864817306
415.0	2.4991166	445.12063635190276
416.0	2.5051081	445.12050797456726
417.0	2.511127	445.1206288888463
418.0	2.5171187	445.120549557533
419.0	2.5231394	445.12060275865275
420.0	2.5291624	445.12055103873007
421.0	2.5351833	445.1194034899692
422.0	2.5412041	445.12049983529914
423.0	2.5471125	445.1205996660371
424.0	2.5531207	445.12045848784607
425.0	2.5590812	445.12053704567154
426.0	2.565075	445.1205380943034
427.0	2.5710957	445.1205124834329
428.0	2.5771166	445.1205868270539
429.0	2.5831375	445.12057190016645
430.0	2.5891082	445.12040250167144
431.0	2.5951042	445.12053526683223
432.0	2.6010895	445.1205078082388
433.0	2.6071104	445.12055817575225
434.0	2.6130749	445.1204831864956
435.0	2.6189958	445.12050585017556
436.0	2.6249457	445.1206048894986
437.0	2.6309667	445.12062356870007
438.0	2.6369895	445.1195290237362
439.0	2.6430105	445.12051246316275
440.0	2.6490312	445.12048439236855
441.0	2.6550333	445.1205249057567
442.0	2.6609687	445.1206011813065
443.0	2.6669397	445.1204041175701
444.0	2.6729208	445.12047002015635
445.0	2.6788646	445.12052254155094
446.0	2.6848793	445.1204776069296
447.0	2.6908667	445.12057065450347
448.0	2.6968668	445.12049267045086
449.0	2.7028292	445.1205305026796
450.0	2.7088022	445.1204673030088
451.0	2.7147813	445.1204270791556
452.0	2.7206917	445.12050608474374
454.0	2.7281583	445.1204776689947
455.0	2.7345167	445.1205297095414
456.0	2.7404605	445.12049190364627
457.0	2.7464	445.1205284318981
458.0	2.7524021	445.1204354261439
459.0	2.758373	445.1203234436234
460.0	2.764246	445.1205560760065
461.0	2.7700855	445.1205738032499
462.0	2.7760646	445.12055191473104
463.0	2.7820522	445.1205323094156
464.0	2.7880772	445.1204580095906
465.0	2.7939751	445.1204469140539
466.0	2.799821	445.12049594780086
467.0	2.8057023	445.1205453241347
468.0	2.8115543	445.12048954484607
469.0	2.8175709	445.12054478383965
470.0	2.8235169	445.1206171614171
471.0	2.8295398	445.1205683157572
472.0	2.8355627	445.11950759046425
473.0	2.8415856	445.1206243123699
474.0	2.8476064	445.1205601493313
475.0	2.8536253	445.1204263231317
476.0	2.8596459	445.12046754283443
477.0	2.8656293	445.12051429450685
478.0	2.8715815	445.1204712293848
479.0	2.8775378	445.12054979524635
480.0	2.8835586	445.11941843974756
481.0	2.8895794	445.12048066955504
482.0	2.8956002	445.12052491535127
483.0	2.9016211	445.12054759737345
484.0	2.9076398	445.1205231357357
485.0	2.9136524	445.1204046702873
486.0	2.9196107	445.1204716628766
487.0	2.9254982	445.1204479164968
488.0	2.9313566	445.1205680413053
489.0	2.9373231	445.12051666747016
490.0	2.9433128	445.1203301467025
491.0	2.9489899	445.1202633655811
492.0	2.9542439	445.1205073381153
496.0	2.962919	445.1198686121863
507.0	2.9819648	445.1199352426594
518.0	3.0015586	445.1200656799658
526.0	3.0170899	445.1200392338283
530.0	3.0266711	445.1203256925062
531.0	3.0330961	445.1203728121758
532.0	3.0393795	445.12045401509454
533.0	3.0457774	445.1204053093297
534.0	3.0521545	445.12040915880317
535.0	3.0585232	445.1205951462866
536.0	3.0648566	445.1204001774988
537.0	3.0712441	445.1204604198696
538.0	3.0775607	445.1204907832946
539.0	3.0839462	445.1205288894581
540.0	3.0902378	445.1194342948708
541.0	3.0965858	445.11940290965987
542.0	3.1030274	445.1203887505955
543.0	3.1092629	445.12063383648876
544.0	3.1156274	445.1195151480289
545.0	3.1219733	445.1204027026325
546.0	3.1281942	445.120508649474
547.0	3.1344358	445.1204829655692
548.0	3.1409171	445.12052348039583
549.0	3.1473025	445.12043803376883
550.0	3.1537004	445.1204245563814
551.0	3.1599691	445.1204587007602
552.0	3.1663566	445.1204984281321
553.0	3.1727212	445.120459350806
554.0	3.179038	445.12049375198507
555.0	3.1853005	445.12045813557427
556.0	3.1917088	445.1206053112539
557.0	3.1980463	445.12050896216647
558.0	3.2043276	445.120552030161
559.0	3.2107442	445.1204785762456
560.0	3.2169776	445.1205439657557
561.0	3.22339	445.1205098587074
562.0	3.2296839	445.12044895034904
563.0	3.2360922	445.12062858625086
564.0	3.2425047	445.12058077920256
565.0	3.248863	445.1204991005169
566.0	3.2552172	445.12051642289754
567.0	3.2615568	445.1206176235159
568.0	3.2678526	445.120592013811
569.0	3.2742798	445.1204566698918
570.0	3.2806526	445.1205209277632
571.0	3.2869568	445.12054097765196
572.0	3.293338	445.12050472728487
573.0	3.2997422	445.1205428516332
574.0	3.306088	445.12060002539323
575.0	3.3123922	445.12061986921196
576.0	3.3186547	445.1205345240638
577.0	3.3251214	445.11947503161514
578.0	3.3314631	445.12057999463127
579.0	3.3377714	445.1204742021501
580.0	3.3440777	445.12057922583205
581.0	3.3504131	445.12051557316175
582.0	3.3568714	445.12054134652647
583.0	3.3631423	445.1205352862862
584.0	3.3694277	445.120532145602
585.0	3.3757153	445.12057619689847
586.0	3.3822027	445.1204515451588
587.0	3.3884693	445.1205976905541
588.0	3.3947861	445.1205718795606
589.0	3.4012194	445.1205426670602
590.0	3.407584	445.12058855532587
591.0	3.4139277	445.1205444759631
592.0	3.4202652	445.12055939809267
593.0	3.426709	445.12049653129037
594.0	3.4329694	445.12055880669453
595.0	3.4393715	445.1204031291108
596.0	3.4457236	445.12042806436904
597.0	3.4520924	445.120569797675
598.0	3.458432	445.12058293086056
599.0	3.4646924	445.12061185239844
600.0	3.4710153	445.1204452059478
601.0	3.477332	445.1205962085094
602.0	3.4836966	445.1206144595978
603.0	3.4901424	445.12051454453893
604.0	3.4965028	445.1205423744024
605.0	3.5028487	445.119424018736
606.0	3.5091862	445.12049163935166
607.0	3.5155445	445.1194171962169
608.0	3.5218695	445.12046602362364
609.0	3.5282279	445.12053396956577
610.0	3.5344903	445.1203928452715
611.0	3.5408278	445.12043598625206
612.0	3.5471945	445.1205412866484
613.0	3.553557	445.1204146893276
614.0	3.5598091	445.1204995234996
615.0	3.5662862	445.1205203342257
616.0	3.5726341	445.1204793520028
617.0	3.5790424	445.1205082145041
618.0	3.5853466	445.12054265849497
619.0	3.5917654	445.1205585737772
620.0	3.5981196	445.1204796122967
621.0	3.6044029	445.1205380614275
622.0	3.6107654	445.1205070043728
623.0	3.6171363	445.1205091453064
624.0	3.6234404	445.120576932716
625.0	3.6297842	445.1206299866364
626.0	3.6361717	445.12046545615465
627.0	3.6425779	445.1205419140257
628.0	3.6489155	445.12050580252225
629.0	3.6552822	445.1204654225777
630.0	3.6616426	445.12054582897696
631.0	3.6679509	445.1204159229543
632.0	3.6743404	445.1205853152716
633.0	3.6806551	445.12050422588874
634.0	3.6869363	445.12050827822645
635.0	3.6933447	445.12038806657335
636.0	3.6997134	445.12058142692774
637.0	3.7060301	445.1205400730432
638.0	3.7124551	445.1205814400984
639.0	3.718803	445.12043421008326
640.0	3.7250697	445.12053797794556
641.0	3.7313572	445.120552409585
642.0	3.7377447	445.1206223277469
643.0	3.7441301	445.1204877328427
644.0	3.7504343	445.1204694685398
645.0	3.7566947	445.1205019530867
646.0	3.7632093	445.12054656999544
647.0	3.7695614	445.1194106448112
648.0	3.7759052	445.1205944728373
649.0	3.7821343	445.1204518434785
650.0	3.7884385	445.12046773468575
651.0	3.7947718	445.12052610198526
652.0	3.8011698	445.1204504777754
653.0	3.8075385	445.1205511658726
654.0	3.8138948	445.12053853855355
655.0	3.8202052	445.1204859020143
656.0	3.8265677	445.1204487011488
657.0	3.8328885	445.12048846950654
658.0	3.8391699	445.12055159881123
659.0	3.8454928	445.1204767328458
660.0	3.8520427	445.1204605174569
661.0	3.8581595	445.12055383774214
662.0	3.8645282	445.1205988876191
663.0	3.8709782	445.12044764180865
664.0	3.8772657	445.1204296178024
665.0	3.8836615	445.1204544319737
666.0	3.8900261	445.12058053555256
667.0	3.8963573	445.12065605223137
668.0	3.9027178	445.12056759211504
669.0	3.9090636	445.12052721691526
670.0	3.9153449	445.1205955022435
671.0	3.9216387	445.1205824014985
672.0	3.927897	445.12046944410855
673.0	3.9343095	445.12055675084963
674.0	3.9406449	445.12058090136696
675.0	3.9470886	445.12047839746737
676.0	3.9534157	445.1204745125003
677.0	3.9597013	445.12064284025786
678.0	3.9660616	445.1205491735065
679.0	3.9725303	445.1205066603589
680.0	3.9787991	445.12046892501576
681.0	3.9851512	445.12042615673903
682.0	3.9915658	445.1206183405653
683.0	3.9979637	445.12052931153147
684.0	4.0042762	445.1204418165514
685.0	4.0106637	445.12047706329327
686.0	4.0170387	445.12049840498236
687.0	4.0232679	445.1205237269216
688.0	4.0296888	445.12046682744386
689.0	4.0360991	445.1205173012282
690.0	4.0423992	445.1204544402051
691.0	4.0486867	445.12056521563187
692.0	4.0549888	445.120509628026
693.0	4.0613325	445.1204993903643
694.0	4.0677325	445.12056698464403
695.0	4.0740742	445.1194515133376
696.0	4.08042	445.12047753033244
697.0	4.08687	445.1204941665988
698.0	4.0932242	445.12055049731646
699.0	4.0995679	445.1205168228359
700.0	4.1058159	445.12047060629527
701.0	4.1122263	445.1204688114975
702.0	4.1185847	445.1204996221343
703.0	4.1249013	445.1205258361849
704.0	4.1312013	445.1205807697957
705.0	4.1375492	445.1204676666604
706.0	4.1438951	445.12051049119793
707.0	4.150193	445.1205212994215
708.0	4.1564868	445.1204099965214
709.0	4.1628618	445.1204452111044
710.0	4.1691951	445.12058117617
711.0	4.1756076	445.12050034689673
712.0	4.1819597	445.12045589947206
713.0	4.1883076	445.1204003558345
714.0	4.1946326	445.1204839973642
715.0	4.2009868	445.120547010519
716.0	4.207341	445.1204407828115
717.0	4.2137076	445.1204375359095
718.0	4.2198535	445.1205149413661
719.0	4.2261661	445.1204352575233
720.0	4.2324078	445.12061674528326
721.0	4.2387972	445.12054744076295
722.0	4.2453514	445.12056028224737
723.0	4.2516889	445.1204558102363
724.0	4.2581056	445.1206034942202
725.0	4.2644556	445.1205563797063
726.0	4.2707931	445.12044190397705
727.0	4.2769765	445.120509713547
728.0	4.2832973	445.12048808722943
729.0	4.2896973	445.1204588603508
730.0	4.2961202	445.1205335942877
731.0	4.3024452	445.1204858678444
732.0	4.308764	445.12052265531753
733.0	4.3151723	445.12053410251065
734.0	4.3214245	445.12051098485847
735.0	4.3273807	445.12057082755786
736.0	4.333385	445.12054729289633
737.0	4.3393912	445.1205021140541
738.0	4.3453265	445.1204936234842
739.0	4.3511849	445.12051889217116
740.0	4.3569016	445.1204540091842
741.0	4.3626037	445.1205727313784
742.0	4.3683413	445.1205146724136
743.0	4.3740619	445.12053777521857
744.0	4.3798329	445.1205904621037
745.0	4.3856892	445.120537358688
746.0	4.3914599	445.1204424617985
747.0	4.3971704	445.1205075312131
748.0	4.4030142	445.1205213261809
749.0	4.408835	445.12054705208624
750.0	4.4147662	445.12055809661814
751.0	4.4206641	445.1204828628153
752.0	4.4266163	445.12046759431996
753.0	4.4323558	445.120403118957
754.0	4.4381517	445.1204613775751
755.0	4.4440017	445.12056878968815
756.0	4.4499266	445.12042449895114
757.0	4.4558121	445.1194141517653
758.0	4.4617122	445.12046922381353
759.0	4.4675433	445.12049578903293
760.0	4.473335	445.12046866818105
761.0	4.4791496	445.12049838629014
762.0	4.4849267	445.1204787354016
763.0	4.4907225	445.120457684072
764.0	4.4965683	445.1205342758567
765.0	4.5025226	445.1204108337417
766.0	4.508433	445.1205542458286
767.0	4.5142143	445.1204540383655
768.0	4.5201122	445.1204641988357
769.0	4.5260289	445.1204242532286
770.0	4.5318246	445.1205410312326
771.0	4.5377413	445.1204783814746
772.0	4.5435247	445.1205789601164
773.0	4.5493581	445.1204677200041
774.0	4.555181	445.12065167677696
775.0	4.5609329	445.1205184682373
776.0	4.5668122	445.12033193930165
777.0	4.5727455	445.1204844495467
778.0	4.5786956	445.12048652669347
779.0	4.5846184	445.1205507850004
780.0	4.5902748	445.11951660166216
781.0	4.5959163	445.1205001177798
782.0	4.6017622	445.120340283662
783.0	4.6074684	445.1205679183671
784.0	4.6134227	445.12042695217895
785.0	4.6191685	445.12039875077494
786.0	4.6249684	445.1204696494088
787.0	4.6309206	445.12041461158964
788.0	4.6368706	445.12051657731394
789.0	4.6427477	445.1204331932695
790.0	4.6486019	445.12043827811584
791.0	4.6545455	445.120397342055
792.0	4.6603706	445.12048787482047
793.0	4.6662102	445.1204849429057
794.0	4.671929	445.12050955292335
795.0	4.6776165	445.12052144275214
796.0	4.6833352	445.12046485794065
797.0	4.689056	445.1205039479095
798.0	4.6947873	445.1204697898252
799.0	4.7005582	445.1204676478812
800.0	4.7064124	445.1204635672361
801.0	4.7123311	445.12044123251746
802.0	4.7181519	445.1204338258437
803.0	4.7238789	445.1205966112573
804.0	4.7297602	445.12057689537
805.0	4.7355853	445.1204038548772
806.0	4.7413435	445.12040204705795
807.0	4.7470812	445.1204754236215
808.0	4.7528664	445.1205641062924
809.0	4.7587395	445.12045026268123
810.0	4.7646102	445.12043875247844
811.0	4.7704041	445.1204646878889
812.0	4.7761582	445.12042576907976
813.0	4.7819084	445.12053921385683
814.0	4.7876519	445.1206502065785
815.0	4.7935061	445.12047259946286
816.0	4.7993603	445.120440662449
817.0	4.8051958	445.1204145437252
818.0	4.810925	445.12053147759025
819.0	4.8166541	445.1204588955943
820.0	4.8224145	445.12051765929846
821.0	4.8282541	445.1204498958463
822.0	4.8339103	445.1206031512536
823.0	4.8397396	445.1205391624148
824.0	4.8456395	445.1205055357169
825.0	4.8515042	445.12044034742024
826.0	4.857277	445.12050882613204
827.0	4.8631437	445.12062498427224
828.0	4.8690166	445.1205151301536
829.0	4.8749167	445.12047248983043
830.0	4.880727	445.1205024426763
831.0	4.8865229	445.12044816089394
832.0	4.8923062	445.12051884978314
833.0	4.8981188	445.12051522347303
834.0	4.9039624	445.1204909916147
835.0	4.9098542	445.1204258474265
836.0	4.915675	445.120487004111
837.0	4.9214541	445.12058699129705
838.0	4.9273417	445.1204632942227
839.0	4.9331355	445.1204580546863
840.0	4.938923	445.12050432028997
841.0	4.9446416	445.1205089218421
842.0	4.9504812	445.1206273717964
843.0	4.9562146	445.1204833919988
844.0	4.9620126	445.1205219827149
845.0	4.9678876	445.1205076509281
846.0	4.9737106	445.1205229063321
847.0	4.9795272	445.12051157318285
848.0	4.9854604	445.12048838921044
849.0	4.9913813	445.1205213042524
850.0	4.9972022	445.1204234132475
851.0	5.0028876	445.12053258020484
852.0	5.0087209	445.12055108706284
853.0	5.0145605	445.1205485795091
854.0	5.020546	445.12040866433387
855.0	5.0265043	445.12041690665853
856.0	5.0324189	445.120512675434
857.0	5.0381959	445.12047002606823
858.0	5.0441313	445.12050118347804
859.0	5.0499709	445.12044980555265
860.0	5.0558022	445.1205564488971
861.0	5.0615544	445.1204613798153
862.0	5.067323	445.12046747462495
863.0	5.0730876	445.1205039889947
864.0	5.0787897	445.1204810002268
865.0	5.0844376	445.1205012071817
866.0	5.0902065	445.12051825689076
867.0	5.0960211	445.1205229552613
868.0	5.1018502	445.12044114322686
869.0	5.1076501	445.1205794567844
870.0	5.1135481	445.1205323625917
871.0	5.1193856	445.120488956646
872.0	5.1251335	445.1205865806751
873.0	5.1310086	445.12042420869534
874.0	5.1369127	445.1205328430622
875.0	5.1427356	445.1206415013675
876.0	5.1486377	445.1204707477297
877.0	5.154567	445.12051893825526
878.0	5.1604691	445.120432139976
879.0	5.1663816	445.12054833923014
880.0	5.1723377	445.12046153894397
881.0	5.1782482	445.1204637460979
882.0	5.1840586	445.12046667507076
883.0	5.1899274	445.1204973721641
884.0	5.1957544	445.12049658347445
885.0	5.2015503	445.1204889738806
886.0	5.2073856	445.1205364269466
887.0	5.2133275	445.1202898006102
888.0	5.2190378	445.1203809040665
889.0	5.2248004	445.1205152741245
890.0	5.2305669	445.1205339782686
891.0	5.2363982	445.1204674467599
892.0	5.2423232	445.12038888081844
893.0	5.2480586	445.119406320123
894.0	5.2537129	445.1206595749259
895.0	5.2595878	445.1204755308345
896.0	5.2654107	445.1205065194204
897.0	5.2713087	445.1204624657449
898.0	5.2771775	445.1203011226111
899.0	5.2829733	445.1205257460395
900.0	5.2889442	445.12049292609714
901.0	5.2948336	445.1204273645152
902.0	5.3005712	445.12045198354554
903.0	5.3062983	445.12042972052205
904.0	5.312015	445.1204187744325
905.0	5.3177463	445.1204572331712
906.0	5.3235545	445.12059996822643
907.0	5.3294691	445.12052023382364
908.0	5.3352691	445.1205172580022
909.0	5.3410505	445.12039428422327
910.0	5.3468567	445.12051948859687
911.0	5.3526046	445.120579330528
912.0	5.3583545	445.12061781998824
913.0	5.3641149	445.12050321470434
914.0	5.3699567	445.12041114363075
915.0	5.375817	445.12059812014337
916.0	5.3816963	445.12036879310494
917.0	5.3875295	445.12046300906104
918.0	5.3933734	445.12045207202874
919.0	5.3992213	445.12047051034244
920.0	5.4049985	445.12050609241004
921.0	5.4108504	445.1204584026488
922.0	5.4167339	445.12052322812804
923.0	5.4225379	445.120466010241
924.0	5.4283859	445.1204274735567
925.0	5.4342358	445.1205762296774
926.0	5.4400818	445.1204592767364
927.0	5.4459296	445.1204048453196
928.0	5.4518213	445.1204951674117
929.0	5.4576296	445.12049866225937
930.0	5.4633568	445.1204660970805
931.0	5.46919	445.1204587472676
932.0	5.4750421	445.12039142016994
933.0	5.4806402	445.12054385912523
934.0	5.4864338	445.12047155165607
935.0	5.4923005	445.1204102961834
936.0	5.4982671	445.12041303538456
937.0	5.5041027	445.12049855670926
938.0	5.5099214	445.1204428112039
939.0	5.515688	445.1194725078594
940.0	5.5215109	445.1205887375425
941.0	5.5272631	445.1204292859591
942.0	5.5331089	445.1204445347894
943.0	5.5390611	445.1204664740015
944.0	5.5449589	445.12037039725044
945.0	5.5507339	445.1204996866252
946.0	5.5564526	445.12052105376137
947.0	5.5621568	445.12042536492606
948.0	5.5679089	445.1205499046334
949.0	5.5737193	445.1204463560262
950.0	5.5794422	445.12059639706274
951.0	5.5852714	445.12043682618946
952.0	5.5910756	445.12057368410393
953.0	5.5969194	445.1203888628914
954.0	5.6026965	445.1206112656306
955.0	5.6085902	445.1204636870507
956.0	5.614332	445.12055584465776
957.0	5.6200985	445.12058719087673
958.0	5.6260152	445.12048983536533
959.0	5.6318735	445.12054114199117
960.0	5.6377362	445.1205784726447
961.0	5.6435965	445.1205349764399
962.0	5.6495423	445.1204059538311
963.0	5.6554173	445.1204782339034
964.0	5.661232	445.1204459669321
965.0	5.6670361	445.12048190692155
966.0	5.6728424	445.1204951775909
967.0	5.6786006	445.12054510724994
968.0	5.6843278	445.1204769225949
969.0	5.6900632	445.1205128274318
970.0	5.6958632	445.12053537979125
971.0	5.7017403	445.12050352974666
972.0	5.7076486	445.1205173884758
973.0	5.7135278	445.1205638169292
974.0	5.7193153	445.1205508770343
975.0	5.7251361	445.1206028737836
976.0	5.7310883	445.1204806203277
977.0	5.7369736	445.12054817386297
978.0	5.7428361	445.12044531766605
979.0	5.748634	445.12059524832415
980.0	5.7542966	445.12034959710445
981.0	5.7598945	445.12056575158374
982.0	5.7655633	445.1205790664025
983.0	5.7712715	445.1205404505309
984.0	5.7771633	445.1204286104122
985.0	5.7828945	445.12057164353047
986.0	5.7888383	445.1204535416272
987.0	5.7946424	445.1205676559299
988.0	5.8004633	445.1206009742305
989.0	5.8063655	445.1204524952199
990.0	5.8122403	445.12051325967695
991.0	5.8180612	445.12047849746125
992.0	5.8239217	445.12043723423454
993.0	5.8297322	445.1204229925515
994.0	5.8356071	445.12045130004225
995.0	5.8414946	445.12049482452267
996.0	5.8473779	445.120377866883
997.0	5.8532468	445.12042373960946
998.0	5.8590342	445.12051988016776
999.0	5.8647781	445.1204365824896
1000.0	5.8705612	445.120585098761
1001.0	5.8763363	445.12057349809027
1002.0	5.8821383	445.120480694142
1003.0	5.8878572	445.1204905027206
1004.0	5.89353	445.12048415033587
1005.0	5.8992488	445.1205592222174
1006.0	5.9049946	445.1204308592138
1007.0	5.9107196	445.12047699605773
1008.0	5.9165196	445.1203648720775
1009.0	5.9222905	445.12044430559354
1010.0	5.9280906	445.1204250617109
1011.0	5.9339113	445.12051601466254
1012.0	5.9397739	445.120517143137
1013.0	5.945603	445.1205287499278
1014.0	5.9514468	445.1205955981662
1015.0	5.9572884	445.1205360260187
1016.0	5.9628927	445.12048902853553
1017.0	5.9684968	445.12062670179796
1018.0	5.9742197	445.1205806016078
1019.0	5.9799989	445.12033806712566
1020.0	5.9856114	445.1204611493507
1021.0	5.9912114	445.12054734988493
1022.0	5.9970197	445.12060945700637
1023.0	6.0028093	445.1205466315228
1024.0	6.0086614	445.12064978511967
1025.0	6.0145261	445.12030932707114
1026.0	6.0201218	445.1194260722159
1027.0	6.0260114	445.1204749154147
1028.0	6.0319052	445.1204383592059
1029.0	6.037747	445.12033891514716
1030.0	6.0435301	445.1205269444672
1031.0	6.0495115	445.12052400577886
1032.0	6.055301	445.12033542304414
1033.0	6.0611428	445.12045505005244
1034.0	6.0668074	445.1205283896761
1035.0	6.072622	445.1204418001733
1036.0	6.0784469	445.12044732837717
1037.0	6.0842969	445.1205797929627
1038.0	6.0901511	445.1205462088954
1039.0	6.0960719	445.1204910256965
1040.0	6.1017699	445.12046676770876
1041.0	6.1076448	445.1205622023735
1042.0	6.1131969	445.1206470121306
1043.0	6.1190532	445.1205076607398
1044.0	6.1248533	445.1205417424663
1045.0	6.1307095	445.120506087119
1046.0	6.1365846	445.12048566284005
1047.0	6.1424387	445.1204486259523
1048.0	6.1483199	445.12053716801273
1049.0	6.1540886	445.1205567936583
1050.0	6.1599429	445.12061180375713
1051.0	6.165747	445.12046051130346
1052.0	6.171574	445.1204695663184
1053.0	6.1772907	445.120472274773
1054.0	6.183047	445.120501110976
1055.0	6.1888658	445.1204143298764
1056.0	6.1945907	445.12042183717034
1057.0	6.200243	445.1205255250103
1058.0	6.2060366	445.1205965943393
1059.0	6.2119262	445.12057736755065
1060.0	6.2177887	445.1205062972038
1061.0	6.2236283	445.1205940101187
1062.0	6.2294845	445.12053187986993
1063.0	6.2353013	445.12032264384413
1064.0	6.2410158	445.12051344186733
1065.0	6.2467596	445.1206000653096
1066.0	6.252597	445.1205440359791
1067.0	6.2583763	445.1194433380598
1068.0	6.2642013	445.12029968585347
1069.0	6.2700701	445.12053370438775
1070.0	6.2758013	445.1206369365051
1071.0	6.2817408	445.1203265508571
1072.0	6.2875846	445.12041576478646
1073.0	6.2933243	445.12049840228656
1074.0	6.2991347	445.12053792832796
1075.0	6.3050408	445.1204470374528
1076.0	6.3108784	445.1205758974804
1077.0	6.316793	445.12049251704065
1078.0	6.3226494	445.12049235328266
1079.0	6.3285056	445.12053511930486
1080.0	6.3342554	445.1205030132189
1081.0	6.3400304	445.1205304928854
1082.0	6.3458492	445.12043420767964
1083.0	6.3516847	445.1205933579386
1084.0	6.3575389	445.1204936981271
1085.0	6.3633451	445.12050301742505
1086.0	6.369168	445.1205211236624
1087.0	6.3750555	445.1204229077156
1088.0	6.3806785	445.1204451529338
1089.0	6.3863765	445.1204133347795
1090.0	6.3921994	445.1205381589949
1091.0	6.3980014	445.1204910958731
1092.0	6.4037972	445.1204287860416
1093.0	6.4094534	445.11944675070345
1094.0	6.4151597	445.11941885981395
1095.0	6.4209243	445.1206481887936
1096.0	6.426689	445.12048751730384
1097.0	6.4325202	445.1194268780166
1098.0	6.4384868	445.1205208758465
1099.0	6.4443285	445.12053144157477
1100.0	6.4502494	445.12051755020457
1101.0	6.456137	445.1205272211886
1102.0	6.4620807	445.120516358395
1103.0	6.467839	445.1206482618675
1104.0	6.4737285	445.1203777017745
1105.0	6.479564	445.12049208688876
1106.0	6.4854015	445.12024357690984
1107.0	6.4912411	445.12052000316265
1108.0	6.4971014	445.1204876444949
1109.0	6.5030202	445.1205722828356
1110.0	6.5089619	445.1205423355197
1111.0	6.5148765	445.12056866146065
1112.0	6.5208016	445.1204467423993
1113.0	6.5266743	445.1205774604255
1114.0	6.5326181	445.12054090586383
1115.0	6.5384578	445.1204942695322
1116.0	6.5442161	445.12041227914955
1117.0	6.5499745	445.1204357431958
1118.0	6.5556869	445.1204545586975
1119.0	6.5614202	445.12035978782717
1120.0	6.5672099	445.12033888860395
1121.0	6.5730348	445.1206230870714
1122.0	6.5789474	445.1201607379257
1123.0	6.5846682	445.1204616285973
1124.0	6.5904807	445.12054903187203
1125.0	6.5961952	445.12058377435534
1126.0	6.6020494	445.120506095107
1127.0	6.6078849	445.1206431670322
1128.0	6.6135808	445.1204349836964
1129.0	6.6191953	445.1205284596379
1130.0	6.6250661	445.1204494167407
1131.0	6.6309557	445.12042683368986
1132.0	6.6368808	445.1204885018483
1133.0	6.6428183	445.12055316292043
1134.0	6.6486767	445.12051386497404
1135.0	6.6544245	445.1203613681876
1136.0	6.6602037	445.1205004605634
1137.0	6.6660224	445.1204412288095
1138.0	6.6718245	445.12057814050996
1139.0	6.6777371	445.1204381751276
1140.0	6.683587	445.1204624371376
1141.0	6.6894745	445.12051296970674
1142.0	6.6952204	445.1204433635338
1143.0	6.7010309	445.12041586229697
1144.0	6.7068538	445.12045213727373
1145.0	6.7125516	445.1205153124839
1146.0	6.7182496	445.12056062368345
1147.0	6.7241203	445.1205018632415
1148.0	6.7300371	445.1205558746735
1149.0	6.7358517	445.12043447473144
1150.0	6.7416163	445.1205312539961
1151.0	6.7473747	445.12059708280174
1152.0	6.7532058	445.1205269492519
1153.0	6.7590413	445.1205444592524
1154.0	6.7649018	445.12048936402556
1155.0	6.7707872	445.1204765469843
1156.0	6.7767497	445.1205402212158
1157.0	6.7826246	445.1205986353486
1158.0	6.7884954	445.12058188514106
1159.0	6.7944267	445.1205130519195
1160.0	6.8002913	445.120567202643
1161.0	6.8061955	445.1205197384704
1162.0	6.8120455	445.1205162911077
1163.0	6.8178455	445.12046952605283
1164.0	6.8236643	445.12047478164214
1165.0	6.8294956	445.1206234540395
1166.0	6.8352955	445.12058616410457
1167.0	6.8410643	445.12041554139546
1168.0	6.8468038	445.12054215083276
1169.0	6.8523768	445.1205349382558
1170.0	6.8579455	445.1206452463167
1171.0	6.8635727	445.1203696135919
1172.0	6.8692581	445.12060906727464
1173.0	6.8751415	445.12062205298434
1174.0	6.8809247	445.12057678382047
1175.0	6.8866685	445.12052982625596
1176.0	6.8925102	445.120506641675
1177.0	6.8983957	445.1205514173544
1178.0	6.9041936	445.1204894719197
1179.0	6.9100165	445.12047160588975
1180.0	6.9157977	445.12053792716904
1181.0	6.921556	445.12050111890017
1182.0	6.9273915	445.1204806704174
1183.0	6.9331811	445.1205948471245
1184.0	6.9391083	445.12049329854466
1185.0	6.9449143	445.12054563716083
1186.0	6.9508102	445.12047397952495
1187.0	6.956554	445.1203640047371
1188.0	6.9623956	445.12060641582053
1189.0	6.9681374	445.1204818652776
1190.0	6.973777	445.12061081691587
1191.0	6.9794229	445.1205439748183
1192.0	6.9851603	445.1205006338108
1193.0	6.9908185	445.1206147310949
1194.0	6.9965727	445.1205527650265
1195.0	7.0023373	445.120491913175
1196.0	7.0080395	445.12062589350205
1197.0	7.013925	445.1204642981568
1198.0	7.0195519	445.12063522751436
1199.0	7.0254832	445.1205582075022
1200.0	7.0313312	445.12036727469876
1201.0	7.0371041	445.12046915907615
1202.0	7.0430229	445.1204287033664
1203.0	7.0487894	445.1206555869038
1204.0	7.0546187	445.1204509497778
1205.0	7.0603582	445.120504983606
1206.0	7.0661624	445.120589006319
1207.0	7.0719602	445.1206024999208
1208.0	7.0776916	445.12049767204604
1209.0	7.0834769	445.1204149119081
1210.0	7.0892228	445.1205767235573
1211.0	7.0950645	445.1205160068931
1212.0	7.1008958	445.1205641243145
1213.0	7.1067499	445.120527424511
1214.0	7.1125813	445.1205091393372
1215.0	7.1184311	445.1205244726777
1216.0	7.1241978	445.12048167890316
1217.0	7.1300354	445.1205822120906
1218.0	7.1358584	445.12050010476264
1219.0	7.1416645	445.12045472367146
1220.0	7.1474501	445.1204841919947
1221.0	7.1532458	445.1205831034114
1222.0	7.1590229	445.1206088775145
1223.0	7.1648272	445.1204832218359
1224.0	7.1705604	445.12064195552915
1225.0	7.1763855	445.12044521018316
1226.0	7.1821833	445.1204329352654
1227.0	7.1878813	445.1205041918844
1228.0	7.1935396	445.12064145258705
1229.0	7.1992625	445.12045286886325
1230.0	7.2049958	445.1204876384397
1231.0	7.2107209	445.12049506367407
1232.0	7.2164167	445.12055213178775
1233.0	7.222252	445.1206012656141
1234.0	7.2281042	445.12042756335444
1235.0	7.2338793	445.12054383172506
1236.0	7.2397104	445.12055694279303
1237.0	7.2455272	445.12056525264035
1238.0	7.2512646	445.12048984004724
1239.0	7.2572188	445.1205368900785
1240.0	7.2631167	445.1206089159032
1241.0	7.2689688	445.12047164034806
1242.0	7.2747939	445.12045368668504
1243.0	7.2806398	445.12049095551157
1244.0	7.2864709	445.1205288915947
1245.0	7.2922293	445.1204469946446
1246.0	7.2982313	445.1194253756616
1247.0	7.3038002	445.12060331136774
1248.0	7.3095398	445.11951720500696
1249.0	7.3151146	445.12055884014256
1250.0	7.3208252	445.1204298227525
1251.0	7.3265273	445.1203531805812
1252.0	7.3321251	445.1194714382989
1253.0	7.3378313	445.1206007491854
1254.0	7.3437294	445.1202433515133
1255.0	7.3494834	445.1203489252968
1256.0	7.3553044	445.12044293294497
1257.0	7.3611522	445.12048559089294
1258.0	7.3670148	445.12044136222306
1259.0	7.372848	445.1205417316179
1260.0	7.3787482	445.120517325297
1261.0	7.3843689	445.12064431617495
1262.0	7.3900419	445.1204031234417
1263.0	7.3956626	445.12065263203027
1264.0	7.4014814	445.1203717871395
1265.0	7.4070356	445.12049420557463
1266.0	7.4127898	445.1206364244173
1267.0	7.4184064	445.12051150913476
1268.0	7.4242148	445.1205922848784
1269.0	7.4300522	445.12051076189954
1270.0	7.4359606	445.12055268198213
1271.0	7.4418398	445.12042140349223
1272.0	7.4476981	445.1204715455368
1273.0	7.4535731	445.1205019220071
1274.0	7.4594649	445.12048948485426
1275.0	7.4652377	445.12045315184633
1276.0	7.4711877	445.12018768560256
1277.0	7.4769878	445.1204120349089
1278.0	7.4828815	445.12025680759535
1279.0	7.4888065	445.12044426831255
1280.0	7.4947774	445.12021083257906
1281.0	7.5006961	445.12028191021807
1282.0	7.5066273	445.12027204128566
1283.0	7.5125857	445.1202718445502
1284.0	7.51849	445.1202735092993
1285.0	7.5244003	445.1202057076826
1286.0	7.5302128	445.1204060444399
1287.0	7.5361982	445.12036769454033
1288.0	7.542219	445.12025016849077
1289.0	7.5482419	445.12030044702806
1290.0	7.5542629	445.1203366635384
1291.0	7.5602837	445.12021825454286
1292.0	7.5663087	445.12027749659075
1293.0	7.5723274	445.12031142128995
1294.0	7.5783503	445.1201742393248
1295.0	7.5843234	445.12015606461625
1296.0	7.5903441	445.1202511736387
1297.0	7.5963649	445.1202332099451
1298.0	7.6023837	445.1202281044962
1299.0	7.6084026	445.120247773241
1300.0	7.6144254	445.12023633618594
1301.0	7.6204483	445.1201970951567
1302.0	7.6264566	445.1201822929697
1303.0	7.6324838	445.12009133700536
1304.0	7.6385046	445.1203293999943
1305.0	7.6445317	445.12025954868784
1306.0	7.6505525	445.12037276931534
1307.0	7.6565797	445.12041133221834
1308.0	7.6626047	445.120142304162
1309.0	7.6686212	445.1203160439086
1310.0	7.6746443	445.1201688326447
1311.0	7.6806692	445.1203262447171
1312.0	7.6866921	445.12035982935714
1313.0	7.6927193	445.12030501532695
1314.0	7.6987485	445.12018945021646
1315.0	7.7047692	445.12015133241556
1316.0	7.710761	445.1202397305024
1317.0	7.716788	445.1202461639386
1318.0	7.7228131	445.12021215735206
1319.0	7.7288401	445.1202863064075
1320.0	7.734863	445.12022039664566
1321.0	7.7408943	445.1202571102554
1322.0	7.7469235	445.1202280390574
1323.0	7.7529527	445.1202242175413
1324.0	7.7589755	445.1204212276932
1325.0	7.7649963	445.12034494404156
1326.0	7.7710194	445.1202601548417
1327.0	7.777038	445.12031531412157
1328.0	7.783061	445.120355497409
1329.0	7.7890796	445.1202914155454
1330.0	7.7951007	445.12024469495964
1331.0	7.8011255	445.12025775104166
1332.0	7.8071485	445.1202869124095
1333.0	7.8131713	445.1203128505433
1334.0	7.8191923	445.12026389223894
1335.0	7.8252172	445.1201748382498
1336.0	7.8312339	445.120159399166
1337.0	7.8372549	445.1203528040531
1338.0	7.8432693	445.1202971360714
1339.0	7.8492944	445.12038963064333
1340.0	7.8553131	445.1201477540081
1341.0	7.8612382	445.12032500925545
1342.0	7.8672423	445.1201500084531
1343.0	7.8732214	445.1201961576116
1344.0	7.8790526	445.1202411426158
1345.0	7.884986	445.1201907949098
1346.0	7.8910069	445.120271544833
1347.0	7.8970257	445.12035582714594
1348.0	7.9028756	445.12032973494144
1349.0	7.9088569	445.1202089058077
1350.0	7.9147902	445.12016365463
1351.0	7.9206591	445.12016686987613
1352.0	7.9264548	445.1202639650958
1353.0	7.9323861	445.1201986066148
1354.0	7.9381716	445.12026096165476
1355.0	7.9440548	445.120418198066
1356.0	7.9500382	445.1202508838942
1357.0	7.9560236	445.120240637514
1358.0	7.9619319	445.12026965787817
1359.0	7.9679486	445.12015781009967
1360.0	7.9738112	445.12027471747825
1361.0	7.9796986	445.120206786035
1362.0	7.9856632	445.12013041944067
1363.0	7.9915549	445.12040427713464
1364.0	7.9975404	445.1202146331137
1365.0	8.0035611	445.1201748856355
1366.0	8.0095861	445.12031236471665
1367.0	8.0156153	445.1201672128473
1368.0	8.0216425	445.1201674166701
1369.0	8.0276611	445.12016185336347
1370.0	8.0336841	445.12013555101964
1371.0	8.0396778	445.12022537398485
1372.0	8.0456259	445.1201772677899
1373.0	8.0515383	445.1201560480783
1374.0	8.0574613	445.1201928371393
1376.0	8.0647154	445.12007405697466
1377.0	8.0711237	445.12016980490097
1378.0	8.0775508	445.1200419005906
1379.0	8.0835884	445.12019222245334
1380.0	8.0901925	445.120147243857
1381.0	8.0965612	445.1202471187494
1382.0	8.102905	445.1201403524112
1383.0	8.1092529	445.12011355535196
1384.0	8.1155925	445.1201351556281
1385.0	8.1219425	445.1201748017676
1386.0	8.1282862	445.1201020648085
1387.0	8.134632	445.12006422307877
1388.0	8.1409779	445.1201788837983
1389.0	8.1473258	445.12012034489953
1390.0	8.1536758	445.12003925887495
1391.0	8.1600217	445.1201237710249
1392.0	8.1663696	445.1201818917842
1393.0	8.1727175	445.1202482360793
1394.0	8.1790696	445.1201391036101
1395.0	8.1854196	445.1201659792239
1396.0	8.1917675	445.1201295104029
1397.0	8.1981113	445.1201900150723
1398.0	8.204455	445.1203417544758
1399.0	8.2107988	445.12010511811764
1400.0	8.2171426	445.12020011108007
1401.0	8.2234884	445.1200088390948
1402.0	8.2298363	445.12021448831496
1403.0	8.2361843	445.12009199846284
1404.0	8.2425343	445.12013067592807
1405.0	8.2488759	445.12015407151614
1406.0	8.2552259	445.1201118420075
1407.0	8.2615739	445.12007680236684
1408.0	8.267928	445.1199659457214
1409.0	8.2742697	445.12001681479364
1410.0	8.2806218	445.1201414924281
1411.0	8.2869635	445.12013187821475
1412.0	8.2933114	445.1201657426801
1413.0	8.2996552	445.1202646310315
1414.0	8.3059572	445.119888596455
1415.0	8.3123406	445.12007506195647
1416.0	8.3186864	445.1200052637038
1417.0	8.3250302	445.1202000075215
1418.0	8.3313739	445.12016253537524
1419.0	8.3377177	445.1202850695889
1420.0	8.3440635	445.12014253794933
1421.0	8.3504073	445.12010208469724
1422.0	8.3567531	445.1201986591313
1423.0	8.3631011	445.1201545181168
1424.0	8.3694469	445.12010413019
1425.0	8.3757927	445.12002903804125
1426.0	8.3821365	445.12016152239266
1427.0	8.3884844	445.1202852669001
1428.0	8.3948323	445.12014659560765
1429.0	8.4011781	445.1202280511677
1430.0	8.4075261	445.12024127589063
1431.0	8.4138074	445.1200514153451
1432.0	8.4201344	445.12006343367136
1433.0	8.4265678	445.1200755295597
1434.0	8.432822	445.1199869019981
1435.0	8.4392469	445.12014100655864
1436.0	8.4455907	445.1200646099458
1437.0	8.4519407	445.1200722151547
1438.0	8.4582844	445.12016438644105
1439.0	8.4646303	445.1202902531647
1440.0	8.470974	445.12024573502697
1441.0	8.4773178	445.1201753419446
1442.0	8.4836637	445.1199116011093
1443.0	8.4900116	445.12030713759066
1444.0	8.4963575	445.1201276552645
1445.0	8.5027074	445.1202306002037
1446.0	8.5090512	445.1201425565865
1447.0	8.515397	445.12038075657017
1448.0	8.5217407	445.1201464846471
1449.0	8.5280824	445.1202659657421
1450.0	8.5344262	445.1200705268193
1451.0	8.5407554	445.12016596071845
1452.0	8.5471158	445.1201192080012
1453.0	8.5534638	445.12011738552417
1454.0	8.5598075	445.1200539926986
1455.0	8.5661491	445.1199946908977
1456.0	8.572495	445.1201041692901
1457.0	8.5788429	445.12014612173755
1458.0	8.5851887	445.1201289016219
1459.0	8.5915367	445.1201412889515
1460.0	8.5978971	445.12025063671126
1461.0	8.6042408	445.1202625091141
1462.0	8.6105888	445.12010052551244
1463.0	8.6169305	445.1201092942831
1464.0	8.6232763	445.1202729088267
1465.0	8.6295596	445.11990893468766
1466.0	8.6359825	445.1201697473901
1467.0	8.6423263	445.1202303463263
1468.0	8.6486013	445.1201897849338
1469.0	8.6548596	445.12010705696764
1470.0	8.6613596	445.1200970390931
1471.0	8.6677034	445.1201272881438
1472.0	8.674045	445.1201102139625
1473.0	8.6803951	445.1204664994137
1474.0	8.686743	445.12030257613503
1475.0	8.6930889	445.12017589788053
1476.0	8.6994347	445.12027263197837
1477.0	8.7057805	445.1202557325307
1478.0	8.7121305	445.12022162568155
1479.0	8.7184784	445.12020009898134
1480.0	8.7248284	445.1202166951193
1481.0	8.7311743	445.120218398232
1482.0	8.7374785	445.12019173234034
1483.0	8.7437701	445.1201592237764
1484.0	8.7501139	445.1202874896151
1485.0	8.7565576	445.1202209221516
1486.0	8.7628514	445.12041213610445
1487.0	8.7690993	445.1202938565714
1488.0	8.7753661	445.120258676726
1489.0	8.7817826	445.12026694038366
1490.0	8.7880703	445.12031214419443
1491.0	8.7944848	445.1203047446876
1492.0	8.8008556	445.1202812876263
1493.0	8.8072597	445.1203213141488
1494.0	8.8135015	445.1203353565466
1496.0	8.8206348	445.12030332482396
1497.0	8.8270848	445.1199221837256
1498.0	8.833191	445.12017015499436
1499.0	8.8395307	445.1203229846485
1500.0	8.8458806	445.1203971722877
1501.0	8.8521828	445.12050809818345
1502.0	8.8585224	445.1203143918183
1503.0	8.8648827	445.1203660855594
1504.0	8.8712057	445.12035555576796
1505.0	8.8776557	445.12030212518226
1506.0	8.8839078	445.1203392182701
1507.0	8.8903327	445.1203047320196
1508.0	8.8966494	445.12032481316527
1509.0	8.9028973	445.1202786679764
1510.0	8.9092724	445.12031176275707
1511.0	8.9155309	445.1203839174609
1512.0	8.9219141	445.1204665937948
1513.0	8.9282183	445.1203161982714
1514.0	8.9345849	445.1203814525837
1515.0	8.9409142	445.1203287346468
1516.0	8.9473267	445.1204045325052
1517.0	8.9536349	445.1203751054024
1518.0	8.9599725	445.1203644061633
1519.0	8.9663516	445.12038573652103
1520.0	8.9725933	445.1203618290423
1521.0	8.978833	445.1204977851465
1522.0	8.9851913	445.1204839608379
1523.0	8.9915267	445.1203207747894
1524.0	8.9978455	445.12038600625544
1525.0	9.0041683	445.12036366475917
1526.0	9.010483	445.1203359020233
1527.0	9.0167995	445.1204307638057
1528.0	9.0231371	445.12047249173594
1529.0	9.0294766	445.1204135465241
1530.0	9.0358183	445.12036677010684
1531.0	9.0421997	445.12035505976115
1532.0	9.0484914	445.1204107429775
1533.0	9.0548435	445.12038111880184
1534.0	9.0611788	445.12038142601824
1535.0	9.0675372	445.1203758686907
1536.0	9.0738788	445.1204551980088
1537.0	9.0801102	445.1203592071964
1538.0	9.0865226	445.12047782688586
1539.0	9.0928434	445.1203883347269
1540.0	9.0991997	445.1203876032398
1541.0	9.1055663	445.12050550808374
1542.0	9.1118935	445.12040596710574
1543.0	9.1180644	445.12047686330266
1544.0	9.1243934	445.12039436696494
1545.0	9.1306456	445.12041728400834
1546.0	9.1370871	445.1204761395423
1547.0	9.1433331	445.12039987747664
1548.0	9.1496644	445.1205073846414
1549.0	9.1559769	445.1203725714342
1550.0	9.1623581	445.12031078908853
1551.0	9.1687165	445.1204850552559
1552.0	9.175006	445.1204244755599
1553.0	9.1812976	445.1204408169793
1554.0	9.1877437	445.1204160505106
1555.0	9.1941581	445.1204584444351
1556.0	9.2003936	445.12042819493183
1557.0	9.2066685	445.12039962529116
1558.0	9.2129623	445.1204332824653
1559.0	9.2193019	445.1204432272401
1560.0	9.2256331	445.1204666740371
1561.0	9.2319581	445.1203608539672
1562.0	9.2383353	445.12037302389297
1563.0	9.2448061	445.1203820021468
1564.0	9.2511436	445.1204704167559
1565.0	9.2575166	445.1203145327909
1566.0	9.2637644	445.1203908777524
1567.0	9.2701018	445.1203965661488
1568.0	9.2763748	445.1203894931796
1569.0	9.2827083	445.1203757063484
1570.0	9.2889833	445.1205404052693
1571.0	9.2953311	445.1204653371139
1572.0	9.3016895	445.12040301885526
1573.0	9.3079852	445.12048514530113
1574.0	9.3143562	445.1203703422913
1575.0	9.3205979	445.1203432759405
1576.0	9.326902	445.12039013554505
1577.0	9.3333249	445.12034521695335
1578.0	9.3396958	445.12035328302267
1579.0	9.345902	445.1204506133416
1580.0	9.3522478	445.12039539476297
1581.0	9.3586521	445.12034007272996
1582.0	9.364979	445.1202801631158
1583.0	9.371225	445.1203344180137
1584.0	9.3775833	445.1203591558219
1585.0	9.3837646	445.12013359872685
1586.0	9.390154	445.1203849719943
1587.0	9.3964832	445.12044507636176
1588.0	9.4026833	445.12024083673464
1589.0	9.409	445.12052763667623
1590.0	9.4154207	445.1204455053268
1591.0	9.4216584	445.12040268238326
1592.0	9.4279855	445.12039516042745
1593.0	9.4343958	445.12045721842446
1594.0	9.4407355	445.12028350321276
1595.0	9.4470583	445.1204119582089
1596.0	9.4534501	445.1204459080795
1597.0	9.4597334	445.1203713282911
1598.0	9.4660729	445.1205118798192
1599.0	9.4724001	445.1203954735917
1600.0	9.4786937	445.1203890751367
1601.0	9.4849647	445.12040897606977
1602.0	9.4912876	445.1203800010653
1603.0	9.4976126	445.1204926945137
1604.0	9.5039542	445.1204740225008
1605.0	9.5102355	445.1203940576147
1606.0	9.5165542	445.12034915467194
1607.0	9.5228689	445.1203861633793
1608.0	9.5291834	445.12042173502556
1609.0	9.5354605	445.1204353064512
1610.0	9.5418481	445.1203293316956
1611.0	9.5481251	445.12045778784903
1612.0	9.5544085	445.1204431495087
1613.0	9.5607375	445.12041184915086
1614.0	9.5671396	445.12039941480367
1615.0	9.5733689	445.12040673771094
1616.0	9.5797252	445.12032588580564
1617.0	9.5860231	445.1204332792912
1618.0	9.5923357	445.12042517540897
1619.0	9.5986669	445.12041482916356
1620.0	9.6050063	445.1202614101711
1621.0	9.6113148	445.120308164817
1622.0	9.6176564	445.1204221799456
1623.0	9.6239544	445.12051102975846
1624.0	9.6303086	445.12050665436
1625.0	9.636696	445.1203523384812
1626.0	9.6430627	445.1203806955219
1627.0	9.6492043	445.1205223054236
1628.0	9.6556148	445.1203710950442
1629.0	9.6619899	445.1203638102561
1630.0	9.668346	445.12029468229633
1631.0	9.6747169	445.1203298835243
1632.0	9.6810981	445.1204085828368
1633.0	9.6873293	445.12055752435725
1634.0	9.693696	445.1194385943078
1635.0	9.700096	445.12038953417385
1636.0	9.7064606	445.12033155141336
1637.0	9.7127191	445.12036143176476
1638.0	9.7191023	445.12034978549724
1639.0	9.7254127	445.12034751949386
1640.0	9.7317837	445.1203371397363
1641.0	9.7381002	445.1203935990556
1642.0	9.7444399	445.1203447108595
1643.0	9.7508606	445.12034899872276
1644.0	9.7571607	445.1201077084238
1645.0	9.7633524	445.1204140368684
1646.0	9.7697815	445.1203708730497
1647.0	9.7759816	445.1204612788793
1648.0	9.7824129	445.12027380424513
1649.0	9.7887649	445.1203778123636
1650.0	9.7951442	445.1203814651582
1651.0	9.8014566	445.12033881757355
1652.0	9.8078275	445.1203612800071
1653.0	9.8140523	445.12046680908793
1654.0	9.8204982	445.1204165618476
1655.0	9.8268066	445.1203435045953
1656.0	9.8331921	445.1201675979367
1657.0	9.8394878	445.1204098303788
1658.0	9.8458067	445.12041061810453
1659.0	9.8521316	445.1202412452137
1660.0	9.8584588	445.12048238381357
1661.0	9.8648212	445.1203815274295
1662.0	9.8710275	445.12035893901805
1663.0	9.8773754	445.1204807855728
1664.0	9.8836692	445.12037038710463
1665.0	9.8899295	445.12039828226256
1666.0	9.896363	445.12038419640976
1667.0	9.9027941	445.12031469098775
1668.0	9.9090275	445.1204417589986
1669.0	9.9153963	445.12046417618336
1670.0	9.9217983	445.12040333356373
1671.0	9.9280422	445.1204135913
1672.0	9.93439	445.1203286594598
1673.0	9.9406546	445.1203488081564
1674.0	9.9469526	445.1203947682356
1675.0	9.9532816	445.1202930440882
1676.0	9.9596005	445.12038565555105
1677.0	9.9659777	445.1204399914285
1678.0	9.9723006	445.1204139065421
1679.0	9.978513	445.1203427168415
1680.0	9.9848902	445.12043067971825
1681.0	9.9912672	445.1204119586321
1682.0	9.9974922	445.1202342904347
1683.0	10.003815	445.1204693420047
1684.0	10.010196	445.1204246739868
1685.0	10.016532	445.12032503195735
1686.0	10.02283	445.12041287163555
1687.0	10.02915	445.1204357931092
1688.0	10.035442	445.1200689454886
1689.0	10.041657	445.12038567068385
1690.0	10.048001	445.1203694180415
1691.0	10.054463	445.12040006263186
1692.0	10.060728	445.1203904558633
1693.0	10.067099	445.12026682788365
1694.0	10.073401	445.120357589957
1695.0	10.079748	445.12035129666947
1696.0	10.086115	445.1202693703563
1697.0	10.092478	445.120316272363
1698.0	10.098861	445.12035098399525
1699.0	10.105134	445.12045575961645
1700.0	10.111419	445.12039568725874
1701.0	10.117655	445.12037404734986
1702.0	10.124001	445.12025054343155
1703.0	10.130257	445.1204286349475
1704.0	10.136599	445.12047846252324
1705.0	10.14288	445.120415503632
1706.0	10.149296	445.12034184200365
1707.0	10.155586	445.1204574264803
1708.0	10.161892	445.12043825979816
1709.0	10.168203	445.1204682376085
1710.0	10.174555	445.1203806770464
1711.0	10.180946	445.12035654987
1712.0	10.18729	445.12037331809745
1713.0	10.193655	445.12037873559603
1714.0	10.200038	445.12033228613325
1715.0	10.20636	445.1203819466797
1716.0	10.212709	445.12035273961556
1717.0	10.219096	445.12030033835555
1718.0	10.225349	445.12034265727624
1719.0	10.231601	445.12047821372954
1720.0	10.237932	445.1203789257427
1721.0	10.244297	445.12038521975796
1722.0	10.25069	445.1202993419416
1723.0	10.256978	445.120361899153
1724.0	10.26333	445.120441336328
1725.0	10.269674	445.1204252858121
1726.0	10.276036	445.1203646936055
1727.0	10.282272	445.12037416869293
1728.0	10.288543	445.12039774741925
1729.0	10.294884	445.1205148019222
1730.0	10.301282	445.1203832241869
1731.0	10.307628	445.12045094224356
1732.0	10.313957	445.12042604459407
1733.0	10.320238	445.1204155488547
1734.0	10.326576	445.1204536450536
1735.0	10.33293	445.12038871534025
1736.0	10.339286	445.12048411154143
1737.0	10.34559	445.1204658666686
1738.0	10.35197	445.12034014403537
1739.0	10.358255	445.1204155668259
1740.0	10.364605	445.1204764415095
1741.0	10.37088	445.12039774051834
1742.0	10.377278	445.12042480291865
1743.0	10.383622	445.12053500609096
1744.0	10.389926	445.1203411169881
1745.0	10.396207	445.120482010214
1746.0	10.402572	445.12043398749404
1747.0	10.408895	445.12042388888693
1748.0	10.415272	445.1203552459387
1749.0	10.42158	445.12036224158015
1750.0	10.427901	445.1203480310599
1751.0	10.434186	445.1204469591804
1752.0	10.440501	445.1204199447064
1753.0	10.44683	445.1204244549027
1754.0	10.453157	445.12036501506685
1755.0	10.459468	445.12037094371146
1756.0	10.465772	445.1203925507465
1757.0	10.472114	445.12044520050955
1758.0	10.478422	445.1204433345354
1759.0	10.484711	445.12037753049134
1760.0	10.491055	445.12048515200934
1761.0	10.497378	445.1203214375275
1762.0	10.503784	445.1203288513103
1763.0	10.510149	445.1203397806007
1764.0	10.516441	445.1203654231875
1765.0	10.522791	445.1203616835297
1766.0	10.528966	445.120348427262
1767.0	10.535336	445.12051698462864
1768.0	10.541695	445.1203779931693
1769.0	10.548018	445.12048758419644
1770.0	10.554388	445.1204147286069
1771.0	10.560655	445.1203866860136
1772.0	10.566916	445.12047547972765
1773.0	10.573301	445.1204902675852
1774.0	10.579657	445.120398635767
1775.0	10.585968	445.12042750053183
1776.0	10.592262	445.12043126384185
1777.0	10.598647	445.1204252470833
1778.0	10.604984	445.12030824686786
1779.0	10.611291	445.12044396291947
1780.0	10.617607	445.120521374208
1781.0	10.623914	445.12045246000173
1782.0	10.630237	445.1203757800019
1783.0	10.636599	445.1204168084089
1784.0	10.642891	445.1204620764338
1785.0	10.649174	445.12036227901547
1786.0	10.655489	445.1205925072323
1787.0	10.661874	445.12035596123286
1788.0	10.668005	445.1204489776449
1789.0	10.674341	445.12051509749625
1790.0	10.680803	445.1203251680399
1791.0	10.687118	445.1203919979664
1792.0	10.693289	445.12035570599045
1793.0	10.69962	445.12044335608675
1794.0	10.705857	445.120346730981
1795.0	10.712203	445.12051663628995
1796.0	10.718541	445.1204152770029
1797.0	10.724837	445.12037786622864
1798.0	10.731168	445.1204573196052
1799.0	10.737501	445.12037791660725
1800.0	10.743837	445.1204866716976
1801.0	10.750149	445.12035363200545
1802.0	10.756385	445.1203740439716
1803.0	10.76278	445.120327489426
1804.0	10.76901	445.12041738751003
1805.0	10.775374	445.12037201500794
1806.0	10.781591	445.1203712595459
1807.0	10.787943	445.12033975444535
1808.0	10.794255	445.12040432830895
1809.0	10.800533	445.12045861913174
1810.0	10.806837	445.1204622076233
1811.0	10.813128	445.12040513298416
1812.0	10.819403	445.1204760962421
1813.0	10.825739	445.12044474487743
1814.0	10.832033	445.1203613796602
1815.0	10.838226	445.120370281979
1816.0	10.844628	445.12035300495097
1817.0	10.850949	445.1203263517476
1818.0	10.857322	445.12035333164096
1819.0	10.863532	445.1205192068118
1820.0	10.869864	445.1204339940098
1821.0	10.876164	445.12043347217536
1822.0	10.882566	445.1203957063196
1823.0	10.888841	445.12042076333216
1824.0	10.89518	445.1203242552234
1825.0	10.901376	445.1204168889731
1826.0	10.907685	445.1204723994
1827.0	10.913978	445.12032980247824
1828.0	10.920358	445.1203996004161
1829.0	10.926629	445.12037540399353
1830.0	10.932858	445.12034975941685
1831.0	10.939241	445.1203380683537
1832.0	10.945685	445.12034954178455
1833.0	10.951956	445.12035992101204
1834.0	10.958131	445.1203712016021
1835.0	10.964535	445.12041641514475
1836.0	10.970758	445.1203731137325
1837.0	10.977062	445.1204418954414
1838.0	10.983293	445.12045081817774
1839.0	10.989624	445.120455925172
1840.0	10.995918	445.1204843476459
1841.0	11.002266	445.12038152237466
1842.0	11.008564	445.1204158255282
1843.0	11.01487	445.12050248619914
1844.0	11.021129	445.12042854625867
1845.0	11.027437	445.1204229681771
1846.0	11.033818	445.12051660993393
1847.0	11.04007	445.1203749187876
1848.0	11.046383	445.12040450895523
1849.0	11.052687	445.1205010461955
1850.0	11.058995	445.12045877589765
1851.0	11.065287	445.12036033541455
1852.0	11.071639	445.1203927059271
1853.0	11.078037	445.1204569893391
1854.0	11.084247	445.1204753002555
1855.0	11.090558	445.12032312641117
1856.0	11.096885	445.1205308319977
1857.0	11.103164	445.1204729549606
1858.0	11.109541	445.12032549725257
1859.0	11.115843	445.1204693513583
1860.0	11.122102	445.1204979489016
1861.0	11.128406	445.12045634048627
1862.0	11.13471	445.1204163421811
1863.0	11.141072	445.12051796485565
1864.0	11.147402	445.12048137343294
1865.0	11.153693	445.1203463939515
1866.0	11.160106	445.1204717737217
1867.0	11.166431	445.12038701194194
1868.0	11.172708	445.120370723513
1869.0	11.179012	445.12034111623365
1870.0	11.185289	445.1204918429963
1871.0	11.191622	445.1204552333896
1872.0	11.197895	445.1205052765244
1873.0	11.204229	445.12046007016
1875.0	11.211191	445.12042265578424
1876.0	11.217454	445.12038321144473
1877.0	11.223737	445.1203454911801
1878.0	11.23005	445.1204152096731
1879.0	11.236318	445.12049121225186
1880.0	11.242631	445.1204254306253
1881.0	11.248937	445.1203825462223
1882.0	11.255189	445.120359281126
1883.0	11.261441	445.12047800549703
1884.0	11.267758	445.1205112100841
1885.0	11.274127	445.12033144411714
1886.0	11.280304	445.12052841894854
1887.0	11.2867	445.1204890345415
1888.0	11.29301	445.1204424106148
1889.0	11.299281	445.120521965389
1890.0	11.30557	445.1203808945103
1891.0	11.311889	445.1204807914789
1892.0	11.318033	445.1204462968102
1893.0	11.324366	445.1205250885617
1894.0	11.330629	445.12043238027576
1895.0	11.336945	445.120400526859
1896.0	11.343331	445.1203701424854
1897.0	11.349598	445.12042605052795
1898.0	11.355891	445.120488299784
1899.0	11.362193	445.12044354904197
1900.0	11.368454	445.12044420262305
1901.0	11.37476	445.12038215811367
1902.0	11.381054	445.1204371722766
1903.0	11.38735	445.12048088992515
1904.0	11.393668	445.12043924201697
1905.0	11.400006	445.1204657781229
1906.0	11.406304	445.12041690329113
1907.0	11.412562	445.1204093070309
1908.0	11.41886	445.12035202128465
1909.0	11.425194	445.1204635006185
1910.0	11.431514	445.1204342216343
1911.0	11.437719	445.12042924984814
1912.0	11.444012	445.12052408600744
1913.0	11.450321	445.12044542463747
1915.0	11.457287	445.12039891593815
1916.0	11.463579	445.1203670932694
1917.0	11.469846	445.1203806104214
1918.0	11.476185	445.12052310647914
1919.0	11.482494	445.12037009822717
1920.0	11.488775	445.1203720822518
1921.0	11.495071	445.1203607589322
1922.0	11.501375	445.1203516552751
1923.0	11.507652	445.1204188270917
1924.0	11.513939	445.12049818512793
1925.0	11.520206	445.1204128133636
1926.0	11.526494	445.1203737387046
1927.0	11.532852	445.12034366794313
1928.0	11.539117	445.1203849153846
1929.0	11.545391	445.12049792776816
1930.0	11.551679	445.1203931116432
1931.0	11.55791	445.12034806913505
1932.0	11.564171	445.1204785522121
1933.0	11.570481	445.12042330672654
1934.0	11.576781	445.12033612178396
1936.0	11.583612	445.12040276897415
1937.0	11.589965	445.12040316185863
1938.0	11.59629	445.12046199349186
1939.0	11.602627	445.1203743504516
1940.0	11.608937	445.1203766378706
1941.0	11.61521	445.12042541611936
1942.0	11.621487	445.1203802996654
1943.0	11.627785	445.1204368170572
1944.0	11.634064	445.12040353904894
1945.0	11.64041	445.120400102693
1946.0	11.646719	445.1204128276032
1948.0	11.65365	445.1204238889266
1949.0	11.659913	445.1203496944076
1953.0	11.669815	445.1203163175072
1954.0	11.676064	445.1204315874825
1956.0	11.683094	445.12038802227454
1957.0	11.689335	445.12036325057966
1958.0	11.695658	445.1203781171961
1960.0	11.702508	445.1204865383238
1961.0	11.708781	445.1204039725332
1963.0	11.715911	445.120382785769
1964.0	11.722179	445.1203907475291
1965.0	11.728475	445.1204092229666
1966.0	11.734758	445.12040116824676
1968.0	11.741933	445.12038729044133
1969.0	11.748227	445.1202542665588
1970.0	11.7545	445.1203040675006
1971.0	11.760756	445.1203092975026
1972.0	11.766954	445.1203299555711
1973.0	11.773271	445.12034689034243
1976.0	11.781088	445.12027936900154
1977.0	11.787381	445.12036617764704
1978.0	11.793696	445.1203553840184
1980.0	11.800717	445.1205150771938
1981.0	11.807025	445.12052721842036
1982.0	11.813333	445.1203233610174
1983.0	11.819571	445.12042080562986
1984.0	11.825756	445.12034853191693
1988.0	11.835548	445.1203055600408
1989.0	11.841806	445.12048002438655
1992.0	11.850156	445.1202836219832
1993.0	11.856383	445.1203516375936
1995.0	11.8632	445.1203619696857
1996.0	11.869338	445.1203599787648
1997.0	11.875559	445.12039017972893
2003.0	11.8874	445.12042201160807
2004.0	11.893525	445.1205114601977
2012.0	11.908238	445.1204919367601
2013.0	11.914375	445.1206062546693
2017.0	11.923223	445.12045023519784
2018.0	11.9294	445.1204509890024
2022.0	11.938236	445.12052915773205
2023.0	11.944394	445.1205537974613
2029.0	11.956134	445.1204712180643
2030.0	11.962244	445.12059552694336
2033.0	11.970173	445.1204475209422
2034.0	11.976294	445.12059084801496
2038.0	11.985011	445.1204647287765
2039.0	11.99114	445.1205469830131
2043.0	11.999854	445.12044750311827
2044.0	12.006013	445.12044104203216
2049.0	12.016361	445.12058258798345
2050.0	12.022569	445.1205078612914
2054.0	12.031515	445.1204414629648
2055.0	12.037717	445.12038267614554
2056.0	12.043907	445.12035541384887
2061.0	12.054946	445.1205176449024
2062.0	12.061152	445.12030204282144
2066.0	12.070067	445.12041857802535
2071.0	12.080425	445.1203397044203
2072.0	12.086611	445.1204022920473
2078.0	12.098477	445.1203528115948
2079.0	12.104657	445.1203201047899
2084.0	12.115723	445.1203438394606
2085.0	12.121994	445.12025675107054
2090.0	12.13238	445.12042484732825
2091.0	12.138663	445.1202408246555
2095.0	12.147565	445.1204190536025
2096.0	12.153827	445.12039782290657
2102.0	12.16563	445.1204596323908
2103.0	12.171823	445.1204402650635
2108.0	12.182196	445.12041622273296
2117.0	12.198555	445.1204525145806
2123.0	12.210428	445.1204168031986
2124.0	12.216661	445.12029670550316
2132.0	12.23149	445.12044342967715
2138.0	12.243407	445.12041663718713
2144.0	12.255311	445.1204483102931
2145.0	12.261544	445.1202407221333
2150.0	12.271848	445.12047778473624
2151.0	12.278094	445.12032477150467
2158.0	12.291492	445.1203781976208
2159.0	12.297744	445.1202692561424
2166.0	12.310998	445.12053020911003
2167.0	12.31728	445.1202111416382
2174.0	12.330561	445.1203558576082
2180.0	12.342321	445.1204159197718
2190.0	12.359859	445.1203319454751
2201.0	12.379019	445.1204250553468
2204.0	12.386273	445.120369028979
2209.0	12.396515	445.12036271655325
2216.0	12.409728	445.12047596167884
2217.0	12.415863	445.1203253421648
2220.0	12.423098	445.1204657936794
2226.0	12.434807	445.1203786463253
2233.0	12.448071	445.1204726051478
2234.0	12.454228	445.1203474951666
2240.0	12.465919	445.12055931288216
2248.0	12.480599	445.12058890446116
2249.0	12.486744	445.12048596187327
2255.0	12.49848	445.1205251376138
2261.0	12.510178	445.1205602249829
2262.0	12.516321	445.120484479455
2267.0	12.526492	445.1205241963458
[truncated: 15,771 more rows]
