# Supplementary material for: RawBeans: A Simple, Vendor-Independent, Raw-Data Quality-Control Tool
Source: J Proteome Res. 2021 Mar 4;20(4):2098–104. doi: 10.1021/acs.jproteome.0c00956 (PMC8041395; doi:10.1021/acs.jproteome.0c00956)
Supplement: Supplementary file 2 — pr0c00956_si_003.zip [file pr0c00956_si_003.zip › 100_samples_run1.0/resources/HF2_LC1_hela_041020_01_201004131621-mass-deviation-matrix.tsv]

scan	retention	445.12003
2.0	0.0096001177	445.1199361683295
3.0	0.015641668	445.119681110941
11.0	0.029612449	445.1194978998531
19.0	0.044295799	445.11995153995014
26.0	0.057468819	445.119729155416
27.0	0.063631251	445.11953135687946
30.0	0.070835418	445.120034458266
33.0	0.078062601	445.12013344577014
39.0	0.08976885	445.11955138742803
40.0	0.095923002	445.12004523093697
41.0	0.10204798	445.1201683015778
43.0	0.10830852	445.1194423535222
44.0	0.11446462	445.12002646648006
45.0	0.12059595	445.1201086990232
46.0	0.12675635	445.1200445412348
51.0	0.1369293	445.12034388198396
52.0	0.14308567	445.11993171540155
54.0	0.1494981	445.12036278668705
55.0	0.15564818	445.11992704318493
56.0	0.16177735	445.1200936613141
57.0	0.16792717	445.11991838138215
61.0	0.17736688	445.12056201368887
62.0	0.18350845	445.1198522333852
65.0	0.19143348	445.11965226953896
66.0	0.19757934	445.1198975155079
69.0	0.20479612	445.12040691902854
70.0	0.21095015	445.11986772573323
71.0	0.21712098	445.1199475888142
76.0	0.22806282	445.1204420512077
77.0	0.23423347	445.1196212910416
81.0	0.24294605	445.12036666746457
82.0	0.24909407	445.1198841512047
83.0	0.25521495	445.1199795641174
86.0	0.26244205	445.12030657175904
87.0	0.26858982	445.1198541668804
89.0	0.27483778	445.1194637267638
90.0	0.28098988	445.12028817030046
91.0	0.28715018	445.119976225908
95.0	0.29587107	445.1203460037133
96.0	0.30201908	445.1198604397895
97.0	0.30814613	445.12001101063083
99.0	0.31455443	445.11980713088866
100.0	0.32073365	445.1203260079118
101.0	0.32686063	445.11997693286474
105.0	0.33630242	445.12036915099975
106.0	0.34246713	445.1198979370842
109.0	0.35039203	445.1202241558527
110.0	0.3565399	445.1202596289192
114.0	0.3652149	445.1203383200513
118.0	0.37392319	445.1201984330718
120.0	0.3803233	445.1202653799009
121.0	0.38647115	445.1198204982162
124.0	0.39368373	445.1199458023601
125.0	0.39988785	445.1203221954305
130.0	0.41083988	445.11943749652073
132.0	0.4174546	445.12038964896055
133.0	0.4239545	445.11971222755625
141.0	0.43900048	445.1200416230312
142.0	0.44504012	445.12052035164584
147.0	0.45537763	445.11944272153033
155.0	0.47051087	445.120132580267
156.0	0.4768588	445.12015116487004
161.0	0.48771915	445.12040550761924
162.0	0.49418582	445.12012714058426
165.0	0.50235047	445.120537775263
166.0	0.50876105	445.1206238550243
167.0	0.51478385	445.12007043457703
168.0	0.52080465	445.1201575361647
170.0	0.52817755	445.12031057573705
171.0	0.53453601	445.1201545592556
172.0	0.54055887	445.1201111516327
173.0	0.54658798	445.12038549033633
176.0	0.55474837	445.1194000149651
177.0	0.56114848	445.1200385606737
180.0	0.56930885	445.12006002485396
181.0	0.57566512	445.1201435846197
182.0	0.58169022	445.12045608514893
183.0	0.58771303	445.1201589369042
184.0	0.59374228	445.12014826497096
186.0	0.60126302	445.1203016253958
187.0	0.60761722	445.1202155350096
188.0	0.6136402	445.120449579679
189.0	0.61966315	445.12048516452734
190.0	0.62568608	445.1203378288991
191.0	0.63170905	445.1203595514606
192.0	0.6377318	445.1203021846551
193.0	0.64375897	445.120246478944
194.0	0.64978608	445.12027727940716
195.0	0.65580895	445.120143977195
196.0	0.66182988	445.1201411908989
197.0	0.66785065	445.12003369211374
198.0	0.67387152	445.12004352944984
200.0	0.68119852	445.11992896568137
201.0	0.68756728	445.1200473076782
202.0	0.6935923	445.1200325542651
203.0	0.69961953	445.11998262893974
204.0	0.70564447	445.1200420396587
205.0	0.71166954	445.1200171779983
206.0	0.71768815	445.1201009642423
207.0	0.72370693	445.12005281281216
208.0	0.72972992	445.12005260900725
209.0	0.73574862	445.12000066067765
210.0	0.74176954	445.1201130326826
211.0	0.74779242	445.12015572389504
212.0	0.75381117	445.12008060926524
213.0	0.75983402	445.1200722784373
214.0	0.76585285	445.1201314026769
215.0	0.77187375	445.12000796121396
216.0	0.7778966	445.12001230991757
217.0	0.78391945	445.11996424654467
218.0	0.78994038	445.12007411484996
219.0	0.79596337	445.1199408564385
220.0	0.8019863	445.1199991853503
221.0	0.80800693	445.1199686213563
223.0	0.81533197	445.119943062326
224.0	0.82168622	445.1200474683973
225.0	0.82770915	445.12001838612883
226.0	0.83373417	445.11997101345736
227.0	0.83975923	445.11990823331865
228.0	0.84577998	445.11984172378817
229.0	0.85180298	445.1199440157287
230.0	0.8578321	445.11991001474365
231.0	0.86385495	445.11993227338974
232.0	0.86987795	445.11992889106403
233.0	0.87589888	445.1199457014071
234.0	0.88192595	445.11997076730114
235.0	0.88794658	445.1200231764067
236.0	0.89396962	445.1199342941008
237.0	0.8999947	445.11997976934845
238.0	0.90601749	445.1200319732063
239.0	0.91203838	445.1200350235819
240.0	0.91805923	445.1200739458058
241.0	0.92408217	445.1199980075357
242.0	0.9301072	445.1199542066568
243.0	0.93613003	445.11998395311525
244.0	0.94215087	445.1200244650996
245.0	0.94817175	445.11988572321746
246.0	0.95419247	445.1199377720684
247.0	0.96021338	445.11996084710836
248.0	0.96623432	445.1199649518267
249.0	0.97225732	445.11997959254006
250.0	0.97828022	445.1201530254377
251.0	0.98430713	445.12011956126906
252.0	0.9903301	445.1200174284947
253.0	0.99635107	445.1200415466972
254.0	1.0023738	445.12011484914814
255.0	1.0083948	445.12017370832194
256.0	1.0144134	445.1201438806999
257.0	1.0204427	445.12012120896213
258.0	1.0264655	445.12005379405
259.0	1.0324885	445.120065750611
260.0	1.0385092	445.11995613707876
262.0	1.0458488	445.11991050595833
263.0	1.0522032	445.119885056543
264.0	1.0582259	445.1199991248631
265.0	1.0642489	445.12003087149543
266.0	1.0702801	445.1199824430615
267.0	1.0763053	445.11992825284335
268.0	1.082328	445.12009240323334
270.0	1.0896281	445.120158307166
271.0	1.0960947	445.12008655501825
272.0	1.1024447	445.12015870627204
273.0	1.1087968	445.1201254054545
274.0	1.1151468	445.12012464109614
275.0	1.121501	445.1200044130364
276.0	1.127851	445.1198823401121
277.0	1.134201	445.1198791569093
278.0	1.1405572	445.1199651414872
279.0	1.1469114	445.11999153306317
280.0	1.1532635	445.11992954227304
282.0	1.1605802	445.1199435190033
283.0	1.1669408	445.11991403077894
284.0	1.1729719	445.1198369333327
285.0	1.1790012	445.1197575765087
286.0	1.1850242	445.1197846643768
287.0	1.1910511	445.11988812369503
288.0	1.1970762	445.11975101558096
289.0	1.203099	445.11975138117106
290.0	1.2091242	445.1197443101626
291.0	1.215147	445.1198448964968
292.0	1.2211677	445.1197376100226
293.0	1.2271907	445.1197475491756
294.0	1.2332094	445.1198562559606
295.0	1.2392324	445.1198207743748
296.0	1.2452532	445.1198851933284
297.0	1.251274	445.1198297146917
298.0	1.257297	445.11978389749385
299.0	1.2633179	445.11965642967135
300.0	1.2693387	445.11976678968136
301.0	1.2753616	445.11977461520587
302.0	1.2813824	445.11976521515084
303.0	1.2874033	445.11975290958986
304.0	1.2934241	445.11985652289206
305.0	1.299445	445.11984974618133
306.0	1.305468	445.1197715585382
307.0	1.3114886	445.11985208745693
308.0	1.3175095	445.11994213496274
310.0	1.3248345	445.1198340256031
311.0	1.3312012	445.11989568598926
312.0	1.3372241	445.1198832864419
313.0	1.3432472	445.1198454243669
314.0	1.3492742	445.119801364258
315.0	1.3552951	445.1198333033042
316.0	1.3613158	445.11981583719796
317.0	1.3673368	445.1198631328808
318.0	1.3733596	445.11968110422475
319.0	1.3793805	445.1198595994217
320.0	1.3854014	445.1198442864444
321.0	1.391422	445.1197896022352
322.0	1.3974429	445.1199474994292
323.0	1.4034638	445.11984475363903
324.0	1.4094847	445.1199719451909
325.0	1.4155118	445.1198922256378
326.0	1.4215346	445.11984624416715
327.0	1.4275533	445.1198732871597
328.0	1.4335743	445.11995466365244
329.0	1.439595	445.1198269877271
330.0	1.4456139	445.1198914756682
331.0	1.4516493	445.1199920905478
332.0	1.4576785	445.11993636434863
333.0	1.4637055	445.1198034118476
335.0	1.4710201	445.1198594992082
336.0	1.4773701	445.11986519535526
337.0	1.4833951	445.11997686513234
338.0	1.4894223	445.11985948542844
339.0	1.4954432	445.1199517388634
340.0	1.501468	445.1199990001328
341.0	1.507491	445.1199712429679
342.0	1.5135119	445.120053233918
343.0	1.5195327	445.1200967477683
344.0	1.5255556	445.1200381447731
345.0	1.5315764	445.11996754535005
346.0	1.5375973	445.1198776438123
347.0	1.5436182	445.11996596000745
348.0	1.549641	445.1198652562701
349.0	1.555664	445.1198228071631
350.0	1.561689	445.1199257569095
351.0	1.5677118	445.1198996257233
352.0	1.5737348	445.1198775551631
353.0	1.5797558	445.11992703608695
354.0	1.5857766	445.11997172798385
355.0	1.5917975	445.11987406285687
356.0	1.5978181	445.11995222804694
358.0	1.6051515	445.1197971323895
359.0	1.6115118	445.11980003257526
360.0	1.6175412	445.11980211759607
361.0	1.6235704	445.1195905307457
362.0	1.6295932	445.1197189116821
363.0	1.635612	445.1196590201815
364.0	1.6416349	445.11974440743734
365.0	1.6476639	445.1196749462596
366.0	1.6536869	445.11979461628715
367.0	1.6597121	445.1197493399811
369.0	1.6670578	445.1198340965531
370.0	1.6734141	445.11985657890307
371.0	1.6794369	445.119939822401
372.0	1.6854579	445.1197695067509
373.0	1.6914766	445.1198279595473
374.0	1.6974975	445.1198051449645
375.0	1.7035184	445.1198172910539
376.0	1.7095391	445.119793979579
377.0	1.715562	445.1198387617099
378.0	1.7215829	445.11986797723614
379.0	1.7276036	445.119841826838
380.0	1.7336245	445.119922102946
381.0	1.7396453	445.1197742209797
382.0	1.7456684	445.11980277010247
383.0	1.7516932	445.11961606077114
384.0	1.7577224	445.1196921102228
385.0	1.7637495	445.1196369882087
386.0	1.7697747	445.1197448744775
387.0	1.7757995	445.1200057771978
388.0	1.7818225	445.11983644351835
389.0	1.7878432	445.11983567060014
390.0	1.7938642	445.1198843679308
391.0	1.799885	445.11991953589785
392.0	1.805908	445.1199614450466
393.0	1.8119288	445.1198933318811
394.0	1.8179538	445.11990263734793
395.0	1.8239808	445.1198214743469
397.0	1.8313329	445.11983513632623
398.0	1.8376934	445.11980616662737
399.0	1.8437205	445.11982946853044
400.0	1.8497497	445.11978504349804
401.0	1.8557725	445.11979452738353
402.0	1.8617933	445.1197482607589
403.0	1.8678204	445.11974179886016
404.0	1.8738455	445.1196987502625
405.0	1.8798704	445.1197509892837
406.0	1.8858955	445.1197833239769
407.0	1.8919184	445.1196340854365
408.0	1.8979393	445.119664678491
409.0	1.9039579	445.1198168439627
410.0	1.909981	445.1197551184849
411.0	1.9160018	445.1197020776362
412.0	1.9220228	445.11977861396247
413.0	1.9280413	445.1197139737539
414.0	1.9340643	445.1197301186954
415.0	1.9400872	445.1197617053934
417.0	1.9475726	445.1197020443105
418.0	1.9539351	445.1197678579566
419.0	1.9599601	445.1198300168585
420.0	1.965981	445.1197690902327
421.0	1.9720019	445.1198715763258
422.0	1.9780226	445.1197510519761
423.0	1.9840455	445.1197951914798
424.0	1.9900664	445.11964096456467
425.0	1.9960895	445.11961374777746
426.0	2.0021082	445.119835235531
427.0	2.008131	445.11985439791135
428.0	2.0141518	445.1197534524052
429.0	2.0201729	445.1197125063388
430.0	2.0261956	445.11968313697713
431.0	2.0322249	445.11968461353956
432.0	2.0382519	445.11974091709567
433.0	2.0442769	445.11976638739463
434.0	2.0502998	445.1197247760266
435.0	2.0563269	445.1196568543493
436.0	2.0623499	445.1197418442379
437.0	2.0683728	445.1197649125717
438.0	2.0743977	445.1197397745221
439.0	2.0804332	445.11971479233705
440.0	2.0864562	445.119727069633
441.0	2.0924791	445.1195652118417
442.0	2.0984999	445.11968270445163
443.0	2.1045206	445.11954796156095
444.0	2.1105395	445.11970667725905
445.0	2.1165625	445.11959961325033
446.0	2.1225832	445.119753810543
447.0	2.1286063	445.11960617886893
448.0	2.1346271	445.11972634486
449.0	2.1406477	445.1197719445873
450.0	2.1466687	445.1198099105245
451.0	2.1526895	445.11968958653466
452.0	2.1587104	445.1196358324738
453.0	2.1647311	445.1196976118346
454.0	2.1707499	445.1197497801333
455.0	2.1767728	445.119705589024
456.0	2.1827959	445.11963875646444
457.0	2.1888208	445.11959585278703
459.0	2.1961541	445.1197116576324
460.0	2.2025104	445.11966072591906
462.0	2.2098145	445.1195794936343
463.0	2.2161708	445.1195533728608
464.0	2.2221938	445.11959173751757
465.0	2.2282145	445.1196020237582
466.0	2.2342374	445.11961698853594
467.0	2.2402583	445.11966906015346
468.0	2.2462814	445.11958720063063
469.0	2.2523022	445.11948914354184
470.0	2.2583229	445.11947623355707
471.0	2.2643437	445.1195407560525
472.0	2.2703646	445.119440586671
473.0	2.2763897	445.11946103171135
474.0	2.2824146	445.1194345963485
476.0	2.2897604	445.11954668509384
477.0	2.2961229	445.1194305293449
478.0	2.3021501	445.1206310353595
479.0	2.3081709	445.12059341953966
480.0	2.3141937	445.1205237234615
481.0	2.3202167	445.12052730544406
482.0	2.3262418	445.1204894950493
483.0	2.3322669	445.1204674748744
484.0	2.3382897	445.11940021519825
485.0	2.3443126	445.1194074033992
486.0	2.3503377	445.1194501362851
487.0	2.3563669	445.11940203723503
488.0	2.3623917	445.1205918161669
489.0	2.3684147	445.11949901736523
490.0	2.3744356	445.1194661651305
491.0	2.3804627	445.1205533807372
492.0	2.3864857	445.11952939930467
493.0	2.3925065	445.11948105939763
494.0	2.3985272	445.11968344338044
495.0	2.4045482	445.1195153184846
496.0	2.4105731	445.1195266440018
497.0	2.4165981	445.1195905347433
498.0	2.422619	445.11954183135475
499.0	2.4286397	445.1194971397986
500.0	2.4346646	445.1195603662374
501.0	2.4406876	445.1194938312023
502.0	2.4467107	445.1195711614643
503.0	2.4527337	445.1195326541434
504.0	2.4587565	445.1194811621143
505.0	2.4647773	445.11965808858497
506.0	2.4707981	445.119701403135
507.0	2.4768212	445.1195314877275
508.0	2.4828419	445.1196956127102
509.0	2.4888628	445.1197201925142
510.0	2.4948836	445.11967243380406
511.0	2.5009043	445.1198302837589
513.0	2.5082314	445.11972390924535
514.0	2.514592	445.11976179630585
515.0	2.5206169	445.11964598514527
516.0	2.5266441	445.1196669158089
518.0	2.5339648	445.1195551406283
519.0	2.5403212	445.1195933622213
520.0	2.546342	445.11944888689084
521.0	2.5523608	445.11955388561404
522.0	2.5583857	445.120245119416
523.0	2.5644107	445.11946277497924
524.0	2.5704357	445.11957746527276
525.0	2.5764607	445.11952591805294
526.0	2.5824838	445.11958907325135
527.0	2.5885066	445.1195571267467
528.0	2.5945336	445.11947081028757
529.0	2.6005566	445.11941628856874
530.0	2.6065796	445.12062191446574
531.0	2.6126026	445.12065290874784
532.0	2.6186253	445.1204812775743
533.0	2.6246483	445.1204575850556
534.0	2.6306712	445.12055158238985
535.0	2.6366921	445.11941091560215
536.0	2.6427107	445.12062001846226
537.0	2.6487337	445.1195181440341
538.0	2.6547566	445.1195258662662
539.0	2.6607774	445.1195860434531
540.0	2.6668004	445.1196288505436
541.0	2.6728234	445.11950899887313
542.0	2.6788463	445.11951757644766
543.0	2.684867	445.1194510505093
544.0	2.6908857	445.11954324717607
545.0	2.6969045	445.11946448676196
546.0	2.7029276	445.11946324828546
547.0	2.7089504	445.1195731881005
548.0	2.7149713	445.1195812479457
549.0	2.7209962	445.11958677336435
550.0	2.7270214	445.11958317398955
551.0	2.7330421	445.11949595091
552.0	2.739063	445.1194136455101
553.0	2.7450816	445.1194449030881
554.0	2.7511067	445.1206311091108
555.0	2.7571338	445.11949737413585
556.0	2.7631609	445.1194438667899
557.0	2.7691817	445.1194144879968
558.0	2.7752026	445.1194029804192
559.0	2.7812233	445.1206278718845
560.0	2.7872443	445.1204968790516
561.0	2.7932652	445.1204100331844
562.0	2.7992881	445.1204004415081
563.0	2.8053088	445.1203208692582
564.0	2.8113296	445.1203856145153
565.0	2.8173527	445.120176430063
566.0	2.8233735	445.1203063899485
567.0	2.8293942	445.1202337829655
568.0	2.8354213	445.1201934434595
569.0	2.8414464	445.12025859453297
570.0	2.8474714	445.12018652424473
571.0	2.8534964	445.12020611337306
572.0	2.8595236	445.12028550208066
573.0	2.8655465	445.1202254926837
574.0	2.8715673	445.1203395758353
575.0	2.8775901	445.1203109346614
576.0	2.8836173	445.1203641361536
577.0	2.8896402	445.1202744164744
578.0	2.8956631	445.12038458104473
579.0	2.9016901	445.12046974936686
580.0	2.9077172	445.1205121803892
581.0	2.9137444	445.1206517368942
582.0	2.9197654	445.1194755554805
583.0	2.9257882	445.1206503965787
584.0	2.931811	445.12058514679643
585.0	2.9378339	445.12064870529633
586.0	2.9438548	445.119564275043
587.0	2.9498777	445.1206589376981
588.0	2.9558986	445.11948179243575
590.0	2.9632277	445.11955292191055
591.0	2.9695883	445.1194594549678
592.0	2.9756131	445.1206278541615
593.0	2.9816361	445.1205676614377
594.0	2.9876632	445.1206447051612
595.0	2.9936923	445.11951701317633
596.0	2.9997195	445.12063913482683
597.0	3.0057403	445.12060788935
598.0	3.0117611	445.1204758585061
599.0	3.017782	445.12054635481496
600.0	3.0238132	445.12039669051023
601.0	3.0298362	445.1205584760628
602.0	3.0358611	445.1204704283533
603.0	3.0418903	445.1205567894276
604.0	3.0479112	445.12025434913403
605.0	3.053932	445.12036820896304
606.0	3.0599529	445.1203544482428
607.0	3.0659759	445.12023150589437
608.0	3.0719965	445.12041624662174
609.0	3.0780236	445.1202672533047
610.0	3.0840509	445.1203221085288
611.0	3.0900758	445.1203884009718
612.0	3.0960966	445.120375524688
613.0	3.1021174	445.12036274331786
614.0	3.1081383	445.12052867468935
615.0	3.1141612	445.1203828687073
616.0	3.1201821	445.12042781618226
617.0	3.1262051	445.12045664264764
618.0	3.1322259	445.1205486664055
619.0	3.1382467	445.12061005676696
620.0	3.1442674	445.1206053536948
621.0	3.1502884	445.12050902137315
622.0	3.1563093	445.1205975081042
623.0	3.1623321	445.1205391036399
624.0	3.168355	445.1205981106827
625.0	3.1743801	445.11941588754075
626.0	3.180401	445.1195238389635
628.0	3.1877362	445.1194018486445
629.0	3.1940947	445.1195731638856
631.0	3.2015654	445.119478158536
632.0	3.2079176	445.1194749956287
633.0	3.2139488	445.119503575016
634.0	3.219976	445.1194424414775
635.0	3.2259989	445.11959231591857
636.0	3.2320238	445.1194730310822
639.0	3.24023	445.1205721255182
640.0	3.2465905	445.1205653503842
641.0	3.2526156	445.1204676636867
642.0	3.2586405	445.1202721628917
643.0	3.2646634	445.12023332826664
644.0	3.2706886	445.1202624015663
645.0	3.2767115	445.12055791984164
646.0	3.2827363	445.1194633443311
647.0	3.2887551	445.12053274214867
648.0	3.294776	445.12059256446594
649.0	3.3007969	445.12049587503276
650.0	3.3068155	445.12058483762655
651.0	3.3128386	445.1205455541082
652.0	3.3188594	445.1206235675788
653.0	3.3248801	445.120536731658
654.0	3.3309009	445.11944713254195
655.0	3.336924	445.1205507387357
656.0	3.3429428	445.1206306488785
657.0	3.3489613	445.12053654966684
658.0	3.3549822	445.1205401300518
659.0	3.3610031	445.12047197038834
660.0	3.3670241	445.12048484203143
661.0	3.3730449	445.12036632222316
662.0	3.3790677	445.12047134531065
663.0	3.3850865	445.11954053489075
664.0	3.3911094	445.1195756012056
665.0	3.3971302	445.11950540377137
666.0	3.4031491	445.1196062088292
667.0	3.4091844	445.11950054023356
668.0	3.4152074	445.11958674246085
669.0	3.4212303	445.12059839493605
670.0	3.4272511	445.12061469755776
671.0	3.4332741	445.1205929035022
672.0	3.4392971	445.1194851009145
673.0	3.4453177	445.12059360773134
674.0	3.4513385	445.12053656237543
675.0	3.4573596	445.1206308644894
676.0	3.4633825	445.1205053178474
677.0	3.4694073	445.12053176205524
678.0	3.4754282	445.12032355861874
679.0	3.4814491	445.1205581827812
680.0	3.48747	445.12060010450887
681.0	3.4934886	445.120625790431
682.0	3.49947	445.1204901340825
683.0	3.5054908	445.11969527925777
684.0	3.5115137	445.1195032230276
685.0	3.5175366	445.11969395079836
686.0	3.5235554	445.1199180098331
687.0	3.5295784	445.11987567990343
688.0	3.5356011	445.11999240799383
689.0	3.541622	445.11998629391604
690.0	3.5476429	445.1199763899407
691.0	3.5536616	445.1200054211127
692.0	3.5596826	445.1200122857077
693.0	3.5657032	445.1199546221242
694.0	3.5717262	445.12000096917916
695.0	3.5777449	445.11989996302174
696.0	3.5837658	445.1199002578715
697.0	3.5897866	445.11991223272025
698.0	3.5958076	445.1199386748633
699.0	3.6018262	445.11991392181073
700.0	3.6078534	445.11992385859554
701.0	3.6138741	445.1198348817305
702.0	3.6198951	445.12001061814914
703.0	3.6259242	445.11995941794714
704.0	3.6319429	445.1198910703969
705.0	3.6379616	445.11998653334376
706.0	3.6439827	445.1199815678697
707.0	3.6500055	445.12004149815965
708.0	3.6560284	445.11991013033077
709.0	3.6620491	445.1199795831103
710.0	3.6680721	445.11985499761295
711.0	3.6740973	445.119894648336
712.0	3.6801222	445.1198947911391
713.0	3.686141	445.11994311152
714.0	3.6921597	445.12002063843977
715.0	3.6981868	445.12006688004493
716.0	3.7042096	445.1200265163813
717.0	3.7102284	445.11987165525943
718.0	3.7162535	445.120004279436
719.0	3.7222827	445.1199440028534
720.0	3.7283076	445.11994857710414
721.0	3.7343306	445.11994940880743
722.0	3.7403536	445.11982727810783
723.0	3.7463743	445.11987392279
724.0	3.7524013	445.11987087368806
725.0	3.7584305	445.1198845803882
726.0	3.7644598	445.1198538789389
727.0	3.7704826	445.119857753
728.0	3.7765015	445.11987322094734
729.0	3.7825224	445.1197356244079
730.0	3.7885473	445.1195848801461
731.0	3.7945723	445.11965109510754
732.0	3.8006035	445.11974716273795
733.0	3.8066223	445.11954842342084
734.0	3.8126453	445.1195944542777
735.0	3.8186659	445.1195841202948
736.0	3.8246889	445.1198056015916
737.0	3.8307077	445.1195780104299
738.0	3.8367308	445.1196300256359
739.0	3.8427535	445.11964263095456
740.0	3.8487764	445.1196704306125
741.0	3.8547994	445.11970750154495
742.0	3.8608183	445.1195577256134
743.0	3.8668411	445.1194486923584
744.0	3.8728619	445.1196233455011
745.0	3.8788849	445.11967863884735
746.0	3.8849078	445.119628460507
747.0	3.8909286	445.11958624081365
748.0	3.8969495	445.1206525297295
749.0	3.9029725	445.11943446028613
750.0	3.9089952	445.11940006847027
751.0	3.9150139	445.1195606894676
752.0	3.921037	445.1194047406905
753.0	3.9270579	445.119444009819
754.0	3.933085	445.11941666977685
755.0	3.9391056	445.12056622020737
756.0	3.9451287	445.1194387613498
757.0	3.9511516	445.119433747183
758.0	3.9571703	445.1206464306897
759.0	3.9631933	445.11963124092296
760.0	3.9692246	445.11948288422406
761.0	3.9752433	445.1194037262049
762.0	3.9812641	445.12065228615666
763.0	3.987287	445.1196028633368
764.0	3.993308	445.11958625550994
765.0	3.999333	445.11949210179006
766.0	4.0053557	445.11951689884677
767.0	4.0113787	445.1194237911849
768.0	4.0174038	445.11947294415114
769.0	4.0234246	445.119567238831
770.0	4.0294432	445.11953384054425
771.0	4.0354683	445.11945859169634
772.0	4.0414933	445.119413198615
773.0	4.0475204	445.11955091027966
774.0	4.0535475	445.11941383995423
775.0	4.0595662	445.1195330999761
776.0	4.0655871	445.11953796523954
777.0	4.0716079	445.11949355465856
778.0	4.0776288	445.11943168042177
779.0	4.0836517	445.11951230101386
780.0	4.0896706	445.11952248642837
781.0	4.0956912	445.1194764690164
782.0	4.10171	445.11941020331125
783.0	4.1077329	445.1194500596683
784.0	4.1137539	445.1194088609672
785.0	4.1197767	445.11959087078776
786.0	4.1257996	445.11949516786643
787.0	4.1318204	445.11947108603954
788.0	4.1378434	445.1195815862869
789.0	4.1438622	445.1195358589005
790.0	4.1498871	445.1194902834684
791.0	4.1559102	445.11946245171407
792.0	4.161933	445.1194368386659
793.0	4.1679518	445.11943905652544
794.0	4.1739788	445.11945433844835
795.0	4.1799998	445.1206386601177
796.0	4.1860185	445.1194166043633
797.0	4.1920392	445.12059106995787
798.0	4.198058	445.11940947425285
799.0	4.2040789	445.12054544155376
800.0	4.2101018	445.1203983407179
801.0	4.2161205	445.12043351352645
802.0	4.2221413	445.11947606940265
803.0	4.2281622	445.11940383402947
804.0	4.2341852	445.12056249786707
805.0	4.2402039	445.12056619630295
806.0	4.2462268	445.1205436060512
807.0	4.2522455	445.1206458483738
808.0	4.2582706	445.1206087049609
809.0	4.2642893	445.1194304299408
810.0	4.2703082	445.12060611597
811.0	4.2763311	445.12053577641973
812.0	4.2823538	445.1205225545506
813.0	4.2883789	445.12059172711133
814.0	4.2944082	445.1206396097118
815.0	4.3004352	445.1205082963587
816.0	4.3064541	445.1206228215139
817.0	4.3124768	445.1203599143177
818.0	4.318504	445.1204253176469
819.0	4.324531	445.12044548043417
820.0	4.3305519	445.12036190307657
821.0	4.3365728	445.1204936840343
822.0	4.3426083	445.1205472331886
823.0	4.3486291	445.1205479151323
824.0	4.3546561	445.1205108569723
825.0	4.3606832	445.1204052513608
826.0	4.3667083	445.12043527841325
827.0	4.3727313	445.12053708618316
828.0	4.3787519	445.12059783981573
829.0	4.3847728	445.12047933032284
830.0	4.3907916	445.1204705369377
831.0	4.3968125	445.120396771166
832.0	4.4028353	445.12052462675706
833.0	4.4088582	445.1205594020638
834.0	4.4148811	445.12048686162177
835.0	4.4209063	445.12038005794756
836.0	4.4269291	445.120319513862
837.0	4.43295	445.1204099632916
838.0	4.4389708	445.1204708452477
839.0	4.4449917	445.12047063189266
840.0	4.4510187	445.1204339299276
841.0	4.4570437	445.1203986870658
842.0	4.4630667	445.12052499653976
843.0	4.4690853	445.12036146718873
844.0	4.4751104	445.1204259288835
845.0	4.4811334	445.12032867305953
846.0	4.4871522	445.1203371024966
847.0	4.493173	445.1204611053382
848.0	4.4991937	445.1203593470376
849.0	4.5052145	445.1204558819607
850.0	4.5112355	445.1203848140242
851.0	4.5172583	445.1204531552851
852.0	4.5232813	445.12040965195
853.0	4.5293063	445.1203905835032
854.0	4.5353292	445.1203382770449
855.0	4.5413542	445.1201986333277
856.0	4.547373	445.1203685751084
857.0	4.553396	445.12036683836703
858.0	4.559421	445.12039566834056
859.0	4.5654395	445.1202809025798
860.0	4.5714584	445.12038530970227
861.0	4.5774794	445.1202480895546
862.0	4.5835023	445.12030944985025
863.0	4.589525	445.12027235171144
864.0	4.59555	445.12043546540383
865.0	4.6015772	445.1203300791998
866.0	4.6076002	445.1202789944116
867.0	4.6136251	445.1201239659747
868.0	4.6196481	445.12020437264823
869.0	4.6256731	445.12031629549847
870.0	4.6316981	445.1204007933898
871.0	4.637723	445.1205111474567
872.0	4.643746	445.1204657016698
873.0	4.6497648	445.12044597820113
874.0	4.6557896	445.12042796112655
875.0	4.6618189	445.12040299565626
876.0	4.6678459	445.12031301994
877.0	4.673869	445.1202856023412
878.0	4.6798877	445.1203056266055
879.0	4.6859063	445.1202836635338
880.0	4.6919314	445.12028645947083
881.0	4.6979502	445.12016252604474
882.0	4.7039793	445.12030892593265
883.0	4.7100022	445.1202986521225
884.0	4.7160252	445.12029815260047
885.0	4.7220523	445.12016752786747
886.0	4.7280732	445.12019833118234
887.0	4.734094	445.12023387370203
888.0	4.7401128	445.1204855626181
889.0	4.7461357	445.12042073898897
890.0	4.7521564	445.1203961816623
891.0	4.7581794	445.1203557589801
892.0	4.7641983	445.1202159995107
893.0	4.7702295	445.1201114098673
894.0	4.7762564	445.12016185593825
895.0	4.7822752	445.1202580351705
896.0	4.7882982	445.1203467099639
897.0	4.7943211	445.1203461933233
898.0	4.800344	445.12030697204506
899.0	4.8063628	445.1203225690757
900.0	4.8123857	445.12025830322693
901.0	4.8184066	445.1202313442701
902.0	4.8244253	445.1203392680372
903.0	4.8304441	445.1202698038287
904.0	4.8364692	445.1202786670358
905.0	4.8424982	445.12031833063855
906.0	4.8485232	445.1202023854071
907.0	4.8545483	445.1201212255682
908.0	4.8605692	445.1202835637393
909.0	4.8665922	445.12027225431626
910.0	4.8726169	445.1202113087531
911.0	4.878642	445.12013655789957
912.0	4.8846691	445.12010224646224
913.0	4.8906899	445.12021564971366
914.0	4.896715	445.1203305894362
915.0	4.9027379	445.12013583495025
916.0	4.9087608	445.12034112522133
917.0	4.9147796	445.1203215965061
918.0	4.9208024	445.12025152107435
919.0	4.9268213	445.1201485479296
920.0	4.9328422	445.12026518022617
921.0	4.9388649	445.1200919646153
922.0	4.9448921	445.12012158864235
923.0	4.9509193	445.1202174259046
924.0	4.9569422	445.1202418032535
925.0	4.962965	445.12022635951325
926.0	4.96899	445.12017637907485
927.0	4.9750213	445.1202245853731
928.0	4.9810401	445.120177889751
929.0	4.9870629	445.12018684493677
930.0	4.993088	445.12007047141697
931.0	4.9991109	445.12005629533974
932.0	5.0051358	445.12028700765956
933.0	5.0111588	445.1202882110059
934.0	5.017188	445.1202969352381
935.0	5.0232151	445.1201767713529
936.0	5.02924	445.12012691902856
937.0	5.0352671	445.1202848342285
938.0	5.0412901	445.12021608829525
939.0	5.0473172	445.12017776154886
940.0	5.0533548	445.1202265519928
941.0	5.0593838	445.12019587265024
942.0	5.0654089	445.1201075925506
943.0	5.0714339	445.1201509190047
944.0	5.0774568	445.12018225473656
945.0	5.0834859	445.1201482889026
946.0	5.089509	445.120304363444
947.0	5.095534	445.1202890786214
948.0	5.1015609	445.1202889408107
949.0	5.107586	445.12024345120705
950.0	5.113611	445.12019703072866
951.0	5.1196338	445.12018593113515
952.0	5.1256588	445.12019887405535
953.0	5.131688	445.12015192181264
954.0	5.137709	445.12011465571885
955.0	5.1437318	445.12017524065175
956.0	5.1497568	445.12020361621677
957.0	5.1557818	445.1201528145884
958.0	5.161809	445.1201840606381
959.0	5.1678339	445.12018754707526
960.0	5.1738527	445.12010436401846
961.0	5.1798735	445.11997064200267
962.0	5.1858944	445.1201078060516
963.0	5.1919172	445.12007837996424
964.0	5.1979381	445.1202243548997
965.0	5.2039568	445.12027993777525
966.0	5.209982	445.1201307646176
967.0	5.2160026	445.1202262993681
968.0	5.2220277	445.12020148348864
969.0	5.2280466	445.12019912268386
970.0	5.2340736	445.12014210479566
971.0	5.2400967	445.1201062089555
972.0	5.2461194	445.1200979453402
973.0	5.2521403	445.12025808086173
974.0	5.2581589	445.1201710870073
975.0	5.2641819	445.1201788811774
976.0	5.2702028	445.12012747325883
977.0	5.2762217	445.1201541642718
978.0	5.2822444	445.1201078416974
979.0	5.2882652	445.12010566758596
980.0	5.294284	445.12005424912627
981.0	5.300305	445.1200648312065
982.0	5.3063279	445.1201195381313
983.0	5.3123465	445.1201032771778
984.0	5.3183716	445.120191571947
985.0	5.3243903	445.120165630631
986.0	5.3304113	445.12013535606616
987.0	5.336432	445.1200598440143
988.0	5.342457	445.120120910967
989.0	5.3484757	445.1200893667136
990.0	5.3545007	445.1202042105489
991.0	5.3605195	445.12008304910984
992.0	5.3665405	445.12013760364255
993.0	5.3725612	445.1201546666041
994.0	5.3785842	445.12011405515454
995.0	5.3846071	445.1201843766262
996.0	5.3906342	445.120133379933
997.0	5.396655	445.12021095768904
998.0	5.4026758	445.1200296415583
999.0	5.4087008	445.12015906170683
1000.0	5.4147301	445.1201771668054
1001.0	5.4207487	445.12010493780866
1002.0	5.426778	445.1201884776985
1003.0	5.4328007	445.12005723180874
1004.0	5.4388238	445.120093965566
1005.0	5.4448466	445.12017051616334
1006.0	5.4508717	445.1201582190681
1007.0	5.4568946	445.12009896579514
1008.0	5.4629155	445.1201561779011
1009.0	5.4689383	445.12015498231875
1010.0	5.4749633	445.1202148086386
1011.0	5.4809883	445.1200285320515
1012.0	5.4869906	445.12009080956534
1013.0	5.4930176	445.1201186848343
1014.0	5.4990321	445.12024233204215
1015.0	5.5050613	445.11990756368414
1016.0	5.5110823	445.1200275420974
1017.0	5.517101	445.12018870873874
1018.0	5.5231301	445.12002075246966
1019.0	5.529153	445.1199369189634
1020.0	5.535178	445.1200548726649
1021.0	5.5412009	445.12012139454094
1022.0	5.5472197	445.12005621758857
1023.0	5.5531969	445.120122951168
1024.0	5.5591947	445.1201026580428
1025.0	5.5652156	445.12006653110967
1026.0	5.5712364	445.1200830799041
1027.0	5.5772573	445.12005746627887
1028.0	5.5832761	445.11996893802836
1029.0	5.5893009	445.1198822619123
1030.0	5.595328	445.1200172391208
1031.0	5.6013573	445.11997984973226
1032.0	5.6073845	445.1200198917709
1033.0	5.6134157	445.1199819072666
1034.0	5.6194427	445.1200149116716
1035.0	5.6254677	445.12007342841025
1036.0	5.6314949	445.1200979485499
1037.0	5.6375177	445.120202605417
1038.0	5.6435407	445.1200840111414
1039.0	5.6495615	445.1201331685023
1040.0	5.6555844	445.1200949284691
1041.0	5.6616051	445.12003929177416
1042.0	5.6676282	445.12008905911944
1043.0	5.6736512	445.12002761499986
1044.0	5.6796741	445.1201280722663
1045.0	5.685701	445.1200521398699
1046.0	5.6917303	445.1200484241841
1047.0	5.6977554	445.1200784891052
1048.0	5.7037762	445.120010444713
1049.0	5.709797	445.12012743712415
1050.0	5.7157761	445.119823904967
1051.0	5.7218074	445.1201246386032
1052.0	5.7278302	445.1200545199568
1053.0	5.7338491	445.1200486500635
1054.0	5.7398741	445.12023038140546
1055.0	5.745897	445.1200717289423
1056.0	5.7518929	445.1199935205035
1057.0	5.7579178	445.12008769002693
1058.0	5.7639429	445.11987583481107
1059.0	5.7699617	445.1201394279307
1060.0	5.7759865	445.12036094192604
1061.0	5.7820053	445.12017378136807
1062.0	5.7879742	445.1199122917394
1063.0	5.7939971	445.1199712093271
1064.0	5.8000222	445.1199770587834
1065.0	5.8060428	445.11995932142054
1066.0	5.8120721	445.1199806751281
1067.0	5.8180971	445.1201637911724
1068.0	5.8241241	445.12015909931387
1069.0	5.8301492	445.1201767286205
1070.0	5.8361679	445.120066694468
1071.0	5.8421096	445.1200668045145
1072.0	5.8481305	445.119840328259
1073.0	5.8541575	445.1201310990607
1074.0	5.8601805	445.12018482107374
1075.0	5.8662013	445.1200779104104
1076.0	5.8722199	445.12005993189393
1077.0	5.8782408	445.12014105184596
1078.0	5.884266	445.120139489449
1079.0	5.8902596	445.1200467803733
1080.0	5.8962782	445.11982462397697
1081.0	5.9023012	445.1200150675078
1082.0	5.9083222	445.11988821592695
1083.0	5.9143429	445.1199507945944
1084.0	5.9203638	445.12015547984237
1085.0	5.9263825	445.11998545850037
1086.0	5.9324055	445.1201077551916
1087.0	5.9384241	445.1200754288023
1088.0	5.9444471	445.1200982114593
1089.0	5.950468	445.1201465156023
1090.0	5.956491	445.1201271240991
1091.0	5.9625137	445.12007545015024
1092.0	5.9685367	445.1200351986821
1093.0	5.9745535	445.1200237319104
1094.0	5.9805764	445.12016517609106
1095.0	5.9865973	445.1200474448401
1096.0	5.9925992	445.1200157038958
1097.0	5.9986201	445.1202026439814
1098.0	6.0046388	445.1200620622064
1099.0	6.0106618	445.1200541966031
1100.0	6.0166369	445.12009446309116
1101.0	6.0226306	445.1200681897948
1102.0	6.0286305	445.1199958087193
1103.0	6.0345995	445.1200170104553
1104.0	6.0406201	445.1200417055595
1105.0	6.046639	445.12003805165347
1106.0	6.0526513	445.11997961255776
1107.0	6.0586742	445.11999881469336
1108.0	6.0646952	445.12001747536107
1109.0	6.0707036	445.1199134719092
1110.0	6.0767266	445.1200622650566
1111.0	6.0827202	445.12000996902674
1112.0	6.0887493	445.1201473515673
1113.0	6.0947785	445.12013978076476
1114.0	6.1008037	445.120165423888
1115.0	6.1068285	445.11997355962995
1116.0	6.1128577	445.1200864145961
1117.0	6.1188848	445.1200158984173
1118.0	6.1249037	445.1199405934049
1119.0	6.1309244	445.1199401593143
1120.0	6.1369453	445.1200376679503
1121.0	6.1429681	445.1200105074383
1122.0	6.148914	445.12012277344604
1123.0	6.1549161	445.12001845159756
1124.0	6.1609203	445.1198902150215
1125.0	6.1669412	445.12001807747953
1126.0	6.1729598	445.1199366600929
1127.0	6.1789702	445.12001116378065
1128.0	6.1849286	445.1199275841164
1129.0	6.190935	445.11995379410376
1130.0	6.1969537	445.12008648246086
1131.0	6.2029744	445.1199984446798
1132.0	6.2089994	445.1200268059724
1133.0	6.2150244	445.12004392132343
1134.0	6.2210453	445.12000049018116
1135.0	6.2270682	445.12012737941933
1136.0	6.2330869	445.12016805765484
1137.0	6.2391099	445.1200869320013
1138.0	6.2451307	445.12013096824137
1139.0	6.2511516	445.11999991267606
1140.0	6.2571724	445.1201247452616
1141.0	6.2631955	445.1200740927149
1142.0	6.2692162	445.1200882422056
1143.0	6.2752349	445.12005051656445
1144.0	6.2812454	445.11986361117795
1145.0	6.28726	445.12002716594463
1146.0	6.2932828	445.1200612103964
1147.0	6.299262	445.1200053341075
1148.0	6.3052412	445.11988053003677
1149.0	6.3112642	445.12011320682296
1150.0	6.3172435	445.1200683237013
1151.0	6.3232621	445.1200025932377
1152.0	6.3292829	445.1200081850754
1153.0	6.3353058	445.12007328728674
1154.0	6.3413266	445.1199390594187
1155.0	6.3473475	445.1199419923797
1156.0	6.3533706	445.120010979513
1157.0	6.3593892	445.1200398894294
1158.0	6.3654101	445.11999002971675
1159.0	6.3714163	445.1200171753863
1160.0	6.3774372	445.1200276308909
1161.0	6.3834226	445.1199036854278
1162.0	6.3893912	445.1200577407967
1163.0	6.3953767	445.1200204948904
1164.0	6.4013851	445.1199661555994
1165.0	6.4073977	445.1199191947803
1166.0	6.4134123	445.12005213432565
1167.0	6.419408	445.119962844099
1168.0	6.4254308	445.1200242026834
1169.0	6.4314519	445.1199651407217
1170.0	6.4374455	445.11996654594515
1171.0	6.4434581	445.1199733308998
1172.0	6.4494455	445.1200445198712
1173.0	6.4554664	445.11993937371795
1174.0	6.4614831	445.1199409679397
1175.0	6.4675018	445.1200031226505
1176.0	6.4735248	445.12002881525666
1177.0	6.4795477	445.1199913409713
1178.0	6.4855351	445.1200150958457
1179.0	6.4915581	445.12000981475353
1180.0	6.497579	445.12002567180895
1181.0	6.5035999	445.11997243218235
1182.0	6.5096227	445.1198331223288
1183.0	6.515633	445.1199517126002
1184.0	6.5216269	445.1199083151774
1185.0	6.5275999	445.1200665012722
1186.0	6.5336081	445.11999030070706
1187.0	6.5395498	445.12000393857215
1188.0	6.545527	445.12006859671686
1189.0	6.5515332	445.1199785160855
1190.0	6.5574791	445.12000266307723
1191.0	6.5634144	445.12012115368645
1192.0	6.5693602	445.1199443489674
1193.0	6.5752852	445.12005294913456
1194.0	6.5812623	445.1199343031311
1195.0	6.5872165	445.12001793244025
1196.0	6.5931893	445.12003475654103
1197.0	6.5991894	445.1199653806737
1198.0	6.6051749	445.1200496951468
1199.0	6.611154	445.1200560393012
1200.0	6.617177	445.1199634844245
1201.0	6.6231624	445.1199719477304
1202.0	6.6291415	445.12004234088715
1203.0	6.6351061	445.1198995347218
1204.0	6.6410853	445.1200933799356
1205.0	6.6470813	445.1200546744871
1206.0	6.6530561	445.1200381539828
1207.0	6.6590727	445.1198880233192
1208.0	6.665077	445.11999379729843
1209.0	6.6710729	445.1200742752254
1210.0	6.6770667	445.1199880279736
1211.0	6.6830123	445.1200560421302
1212.0	6.6889332	445.12005635360265
1213.0	6.6949146	445.1198617828436
1214.0	6.7008729	445.1200040971477
1215.0	6.7068438	445.1200213313181
1216.0	6.7128395	445.1200125002052
1217.0	6.7188499	445.11996674572424
1218.0	6.7248376	445.12005214330173
1219.0	6.7308353	445.11995180206986
1220.0	6.7368	445.12002932801704
1221.0	6.7427896	445.1199745834262
1222.0	6.7487625	445.1199824809203
1223.0	6.754775	445.1199863962796
1224.0	6.7607895	445.1200111193037
1225.0	6.7668022	445.1200436040241
1226.0	6.7728292	445.1199239624891
1227.0	6.7788625	445.120067642922
1228.0	6.7848792	445.11996790957767
1229.0	6.7908772	445.12002487501593
1230.0	6.7968939	445.1199183011027
1231.0	6.8028292	445.1199360563281
1232.0	6.8088354	445.1199837410657
1233.0	6.8148043	445.1199927402122
1234.0	6.8208272	445.1200262989157
1235.0	6.8268521	445.1199658185086
1236.0	6.8328563	445.11991709265334
1237.0	6.8388709	445.11999116472407
1238.0	6.8448897	445.1200163892105
1239.0	6.8508502	445.1199856061629
1240.0	6.8568376	445.12001621594135
1241.0	6.8628292	445.11997681577395
1242.0	6.8688543	445.12004665886366
1243.0	6.8748793	445.12017191779984
1244.0	6.8809064	445.12012191700194
1245.0	6.8869126	445.1199423050072
1246.0	6.8929314	445.1200914519552
1247.0	6.8989126	445.1199862339637
1248.0	6.904848	445.11989095547017
1249.0	6.9108544	445.11999484964383
1250.0	6.9168169	445.1201087809813
1251.0	6.9227688	445.120019500442
1252.0	6.9287667	445.11983192386697
1253.0	6.9347794	445.1199313276816
1254.0	6.9407482	445.1199075963106
1255.0	6.946744	445.1200651897226
1256.0	6.9527209	445.1200154398931
1257.0	6.9586564	445.1200407076325
1258.0	6.9646045	445.1200965578157
1259.0	6.970592	445.12008842516815
1260.0	6.9765918	445.11995939789347
1261.0	6.9825835	445.11994895493075
1262.0	6.9885774	445.1200038555201
1263.0	6.9944816	445.12006322576997
1264.0	7.0004398	445.12004955060394
1265.0	7.0064314	445.11992253766203
1266.0	7.012419	445.1200325204145
1267.0	7.0184087	445.1200109304876
1268.0	7.0243585	445.1199621112907
1269.0	7.0303545	445.1199492480131
1270.0	7.0363419	445.1198932721029
1271.0	7.0422919	445.1200900196142
1272.0	7.0482795	445.1200226841664
1273.0	7.0542461	445.12000570509787
1274.0	7.0602253	445.12000935021945
1275.0	7.0662024	445.12003813207485
1276.0	7.0722253	445.12000775570846
1277.0	7.0782107	445.1200149375775
1278.0	7.0842066	445.11998179496567
1279.0	7.0901711	445.1200108934171
1280.0	7.0961733	445.11990457771475
1281.0	7.1020836	445.1201053152236
1282.0	7.1080545	445.1199409592815
1283.0	7.1139358	445.1200145366047
1284.0	7.1198774	445.11993002465437
1285.0	7.1258253	445.12011016758925
1286.0	7.1318441	445.119966834377
1287.0	7.1378399	445.1198774746456
1288.0	7.1437922	445.1200217602999
1289.0	7.149769	445.1199379729961
1290.0	7.1557086	445.1199611565092
1291.0	7.1615962	445.12003120514146
1292.0	7.1675442	445.11992688949533
1293.0	7.1734629	445.1199154607312
1294.0	7.179417	445.1199221079738
1295.0	7.1853879	445.11985705991106
1296.0	7.1913463	445.1198160782187
1297.0	7.1973089	445.11999596852985
1298.0	7.2032545	445.12004493141944
1299.0	7.2092024	445.1199104709324
1300.0	7.2151671	445.11996856879944
1301.0	7.2210964	445.119899832919
1302.0	7.2270254	445.1199938000872
1303.0	7.2329504	445.1200995781218
1304.0	7.238865	445.12001549033283
1305.0	7.2448048	445.1199328678192
1306.0	7.2507255	445.1200048699385
1307.0	7.2566628	445.11993067241343
1308.0	7.2626087	445.11994950689757
1309.0	7.2685797	445.1199325300811
1310.0	7.2745298	445.1199773375649
1311.0	7.2804776	445.1199580622218
1312.0	7.286413	445.1199535143397
1313.0	7.2923421	445.119984453673
1314.0	7.2983027	445.11994128871396
1315.0	7.3042192	445.11996162962276
1316.0	7.3101212	445.12005488960335
1317.0	7.3160484	445.1200623177224
1318.0	7.3219756	445.1199971610621
1319.0	7.3279921	445.1199174195411
1320.0	7.3339589	445.12000600424136
1321.0	7.3398713	445.12003389410523
1322.0	7.3458256	445.119936362994
1323.0	7.3517402	445.1199042157404
1324.0	7.3576528	445.11992468293937
1325.0	7.3635464	445.11987931872363
1326.0	7.3694714	445.1199559114126
1327.0	7.375411	445.12001707728433
1328.0	7.3813297	445.1199645837477
1329.0	7.3871901	445.12001649541867
1330.0	7.3931568	445.1200097878012
1331.0	7.3991048	445.1198785577192
1332.0	7.4050527	445.1200013765257
1333.0	7.4109841	445.1198890312741
1334.0	7.4169715	445.12000728086025
1335.0	7.4228839	445.12014255589406
1336.0	7.4288235	445.12000607763144
1337.0	7.4347714	445.11992205825993
1338.0	7.4406611	445.1200831651547
1339.0	7.4465193	445.1201058182876
1340.0	7.4524548	445.1199716724499
1341.0	7.4583695	445.1199708478529
1342.0	7.4642508	445.12013465998183
1343.0	7.4701714	445.12001924574287
1344.0	7.4760965	445.1200575506176
1345.0	7.4819966	445.1198739168906
1346.0	7.4878841	445.1200658954115
1347.0	7.4938153	445.1200339595471
1348.0	7.4997694	445.1199466115516
1349.0	7.5057215	445.11999246984726
1350.0	7.5116758	445.1199476130172
1351.0	7.5175821	445.1199902820118
1352.0	7.5234985	445.11994464061195
1353.0	7.5294173	445.12003201091375
1354.0	7.5353174	445.11999796273057
1355.0	7.5412383	445.1199541114242
1356.0	7.5471174	445.1200077875624
1357.0	7.552986	445.12000683443347
1358.0	7.5588882	445.12003266539574
1359.0	7.5648342	445.1200200179558
1360.0	7.5707675	445.120002421904
1361.0	7.5766965	445.1200433992634
1362.0	7.5826549	445.12001291325845
1363.0	7.5885841	445.1198831949522
1364.0	7.5944778	445.12005103556595
1365.0	7.6003904	445.1198887869331
1366.0	7.6063591	445.119996418192
1367.0	7.6123341	445.11996470363357
1368.0	7.6183237	445.1200032971945
1369.0	7.6243093	445.11999354841436
1370.0	7.6302404	445.11994412460456
1371.0	7.6361695	445.119921653858
1372.0	7.6420257	445.1200239122757
1373.0	7.6479634	445.12002961812635
1374.0	7.653905	445.1199496286421
1375.0	7.6598237	445.11993296975237
1376.0	7.6657425	445.12011842463096
1377.0	7.671703	445.11998008253096
1378.0	7.6776259	445.11999325817277
1379.0	7.6835175	445.1198975813555
1380.0	7.6894508	445.1200000187903
1381.0	7.6953322	445.1200024789024
1382.0	7.7012364	445.11996262113206
1383.0	7.7071029	445.1200093413565
1384.0	7.7129883	445.1199745384166
1385.0	7.7188946	445.1200042156208
1386.0	7.7248175	445.1200461935787
1387.0	7.7307635	445.1200293097188
1388.0	7.7366654	445.1200327904093
1389.0	7.7425967	445.119973765889
1390.0	7.7485613	445.11992134399287
1391.0	7.754499	445.11998280818966
1392.0	7.7604322	445.1199311176745
1393.0	7.7663258	445.1200144507349
1394.0	7.7722717	445.1199779899593
1395.0	7.7781802	445.11997469826997
1396.0	7.7840614	445.11996142318014
1397.0	7.7899404	445.12007998187823
1398.0	7.79578	445.1199916366247
1399.0	7.8016614	445.1200174046281
1400.0	7.8075759	445.1199804792854
1401.0	7.8134759	445.1200642974372
1402.0	7.8193655	445.1200641050501
1403.0	7.8252759	445.1200552258733
1404.0	7.8311657	445.1199808909017
1405.0	7.8370489	445.1201265026559
1406.0	7.8429031	445.1200517110624
1407.0	7.8487842	445.1200104696273
1408.0	7.8546802	445.1200830071783
1409.0	7.8605822	445.12000447995695
1410.0	7.8664531	445.1199682627028
1411.0	7.8723467	445.11992201980024
1412.0	7.8782781	445.1199238226883
1413.0	7.8841885	445.11986504152935
1414.0	7.8900844	445.11998885762665
1415.0	7.8959863	445.1199349325872
1416.0	7.9018572	445.1199770508154
1417.0	7.9077468	445.1199689822938
1418.0	7.9136489	445.12000812206946
1419.0	7.9195303	445.11990110641085
1420.0	7.9254406	445.11997663681234
1421.0	7.9313469	445.1199392284482
1422.0	7.9372344	445.11993709870353
1423.0	7.9431136	445.1199671782382
1424.0	7.9490177	445.1199239931595
1425.0	7.9549096	445.11993094824624
1426.0	7.9608094	445.12003519951105
1427.0	7.9667198	445.1199388457608
1428.0	7.9726281	445.1200086666829
1429.0	7.97852	445.1199906759366
1430.0	7.9844115	445.12001504544446
1431.0	7.990299	445.11994871082373
1432.0	7.9961969	445.11994430601555
1433.0	8.0021346	445.1199126516302
1434.0	8.0080428	445.11996594253867
1435.0	8.0139698	445.1199048903738
1436.0	8.0198448	445.11989087521295
1437.0	8.0256887	445.11993408428094
1438.0	8.0315449	445.12002138910475
1439.0	8.0374782	445.1199626610632
1440.0	8.0433677	445.1199308313984
1441.0	8.0492553	445.11987327035706
1442.0	8.055099	445.11997088629266
1443.0	8.060968	445.11993267464504
1444.0	8.066899	445.1199845578276
1445.0	8.0728157	445.1198590063781
1446.0	8.0787241	445.1199984863306
1447.0	8.0846201	445.119911091572
1448.0	8.0904908	445.1200697234766
1449.0	8.0964303	445.11997415949554
1450.0	8.1023241	445.1199538110814
1451.0	8.1081805	445.1200154353363
1452.0	8.1140366	445.1199871035071
1453.0	8.1199283	445.11989255671205
1454.0	8.1258096	445.1200103933388
1455.0	8.131647	445.119966771401
1456.0	8.1375388	445.11997593586557
1457.0	8.1434095	445.11995049631463
1458.0	8.1493096	445.11992632771353
1459.0	8.1552095	445.11992164425743
1460.0	8.1611076	445.1199354239671
1461.0	8.1669491	445.1200272058148
1462.0	8.1727972	445.1199600752738
1463.0	8.1786033	445.1200915327806
1464.0	8.1844992	445.11997521486524
1465.0	8.1903658	445.12005475066877
1466.0	8.19627	445.1199860187928
1467.0	8.2021221	445.12003546662214
1468.0	8.2080471	445.1199672914019
1469.0	8.2139493	445.1199393644494
1470.0	8.2198742	445.1199033829858
1471.0	8.2257701	445.1199193100168
1472.0	8.2317159	445.12002391391337
1473.0	8.2375744	445.120031763906
1474.0	8.24342	445.1200370303523
1475.0	8.2492951	445.1199734865629
1476.0	8.2551472	445.1199807635294
1477.0	8.2610515	445.1199577634665
1478.0	8.2669471	445.1199630886849
1479.0	8.2728701	445.1198915425817
1480.0	8.2788014	445.1199570601148
1481.0	8.2847099	445.11992802523645
1482.0	8.290591	445.1199538868166
1483.0	8.2964784	445.1199691661649
1484.0	8.3024013	445.12004732887675
1485.0	8.3082785	445.12006286478527
1486.0	8.3141556	445.1200094467558
1487.0	8.3200576	445.11991039738814
1488.0	8.3259659	445.11997335310843
1489.0	8.331864	445.1199550478767
1490.0	8.3377724	445.1200105989402
1491.0	8.3437327	445.1199728866032
1492.0	8.3496536	445.11999302941274
1493.0	8.3554785	445.120005765938
1494.0	8.3613911	445.1200703423747
1495.0	8.3673224	445.1199734997239
1496.0	8.3731515	445.1200443927658
1497.0	8.3789514	445.119976242555
1498.0	8.3847411	445.1201429172609
1499.0	8.3905411	445.1201497038513
1500.0	8.396364	445.1199175758522
1501.0	8.4022079	445.12002521926024
1502.0	8.4080746	445.1200796701988
1503.0	8.4139348	445.1199924595657
1504.0	8.419764	445.12016803009317
1505.0	8.4256369	445.1200087301151
1506.0	8.4314787	445.11996345143785
1507.0	8.4373223	445.1201056368021
1508.0	8.4431827	445.1199640383001
1509.0	8.4490181	445.12006588964584
1510.0	8.4548829	445.119937194373
1511.0	8.460764	445.1200910151004
1512.0	8.4667329	445.11994231411654
1513.0	8.4726703	445.119984616491
1514.0	8.4786266	445.1199929380847
1515.0	8.4845453	445.1199983140101
1516.0	8.49046	445.1199024149529
1517.0	8.4963369	445.1199887441973
1518.0	8.502262	445.1199425624917
1519.0	8.5081224	445.12004436940293
1520.0	8.5139704	445.1199571328671
1521.0	8.5197953	445.12005568896257
1522.0	8.5256849	445.1198658097516
1523.0	8.5315974	445.11996043801713
1524.0	8.5374912	445.11987182825925
1525.0	8.5433641	445.1199251256538
1526.0	8.5492786	445.1199354714312
1527.0	8.5550933	445.11998312225177
1528.0	8.5609995	445.1200049913963
1529.0	8.5669288	445.11995154020485
1530.0	8.5728057	445.11987689039466
1531.0	8.5787018	445.1200669598922
1532.0	8.5846287	445.1199292705637
1533.0	8.5905537	445.1199227304045
1534.0	8.596437	445.11998870893154
1535.0	8.6022997	445.1199612995187
1536.0	8.6081787	445.120002079771
1537.0	8.614058	445.11999410429877
1538.0	8.6199455	445.12004421139096
1539.0	8.6258183	445.12002011296175
1540.0	8.6317227	445.1199465535811
1541.0	8.6376413	445.11988211665175
1542.0	8.643485	445.11995362383846
1543.0	8.6492871	445.1199668547703
1544.0	8.6551872	445.11994523229504
1545.0	8.6610601	445.1199796973366
1546.0	8.666912	445.1199100076839
1547.0	8.6727392	445.1199489730864
1548.0	8.6786247	445.1200198640473
1549.0	8.6844809	445.1200701887118
1550.0	8.6902913	445.11993923862644
1551.0	8.6961497	445.11990051307714
1552.0	8.702008	445.11991386658553
1553.0	8.7078705	445.11999903761387
1554.0	8.7137705	445.1200019296966
1555.0	8.7196413	445.1200524019089
1556.0	8.725533	445.1198920668327
1557.0	8.7314101	445.12003152530093
1558.0	8.7373144	445.11995007640263
1559.0	8.7432184	445.1199162299341
1560.0	8.7491123	445.1199765563603
1561.0	8.7549811	445.1199855428076
1562.0	8.7608977	445.11988027398326
1563.0	8.766806	445.1199119220528
1564.0	8.7727185	445.11990814232
1565.0	8.7786145	445.1199285457458
1566.0	8.784506	445.1199079241021
1567.0	8.7903998	445.1199784039629
1568.0	8.7963123	445.11993516498507
1569.0	8.8021041	445.12003775164794
1570.0	8.8079624	445.1198945555866
1571.0	8.8138519	445.1199444003284
1572.0	8.8197476	445.11992510378656
1573.0	8.8256227	445.120094163737
1574.0	8.8315102	445.11993044290904
1575.0	8.8373791	445.120015187795
1576.0	8.8432685	445.11991083966006
1577.0	8.8491165	445.11998014566274
1578.0	8.8550248	445.1199794515416
1579.0	8.8609041	445.11998131483045
1580.0	8.8667685	445.1199299536116
1581.0	8.8726435	445.12001104378635
1582.0	8.8785331	445.1199232103058
1583.0	8.8844167	445.1198984718543
1584.0	8.8902831	445.12000689093696
1585.0	8.8961956	445.11999642663295
1586.0	8.9020707	445.11998739186413
1587.0	8.9079228	445.1199955492248
1588.0	8.9137957	445.12001541154814
1589.0	8.919656	445.1199787726174
1590.0	8.9255313	445.11999974895235
1591.0	8.9314103	445.1200148255097
1592.0	8.9373124	445.11992462852135
1593.0	8.9431623	445.11990854790554
1594.0	8.9490792	445.1199169093489
1595.0	8.9549832	445.1199331889647
1596.0	8.9608833	445.1199285380454
1597.0	8.9667832	445.1200194211954
1598.0	8.9726479	445.119925376107
1599.0	8.9784895	445.12003028055716
1600.0	8.9843647	445.11993400408875
1601.0	8.9902519	445.11997789417063
1602.0	8.9961499	445.12000164247246
1603.0	9.0020645	445.1199173554138
1604.0	9.0079521	445.11988142190455
1605.0	9.0137999	445.11995957394436
1606.0	9.019677	445.11991107921466
1607.0	9.0255584	445.11995559265705
1608.0	9.031398	445.120004185912
1609.0	9.0372563	445.1199363545734
1610.0	9.0431312	445.11991278023464
1611.0	9.049075	445.11997696296123
1612.0	9.0549813	445.11998282098773
1613.0	9.0608793	445.11990617992166
1614.0	9.0667479	445.1199663200779
1615.0	9.072602	445.12004460561866
1616.0	9.0784375	445.1199408019787
1617.0	9.084296	445.1200107114517
1618.0	9.0901583	445.11994207960146
1619.0	9.0960251	445.1199761839993
1620.0	9.1018626	445.1199181697354
1621.0	9.1077626	445.11992239688306
1622.0	9.1136063	445.1199385820177
1623.0	9.1195209	445.1199053916285
1624.0	9.1253982	445.1199730707758
1625.0	9.1312188	445.1201230225332
1626.0	9.137048	445.1199787414441
1627.0	9.1428813	445.1200344427794
1628.0	9.1487438	445.11993682181907
1629.0	9.1546085	445.1199080143294
1630.0	9.160446	445.11996719511365
1631.0	9.1662959	445.1199454132309
1632.0	9.172121	445.1200431683813
1633.0	9.1779418	445.1199729358076
1634.0	9.1837856	445.1198812488052
1635.0	9.1896646	445.11993421045776
1636.0	9.1955064	445.1199537409393
1637.0	9.2013732	445.11989510126944
1638.0	9.2072397	445.11994354659566
1639.0	9.2131106	445.119996652239
1640.0	9.2189835	445.11990051981036
1641.0	9.2247939	445.1200278931288
1642.0	9.2306126	445.1200425840036
1643.0	9.2364856	445.1198797628294
1644.0	9.2423544	445.1200064358282
1645.0	9.2482418	445.1198778611438
1646.0	9.2541169	445.1199596612259
1647.0	9.2599856	445.119931861203
1648.0	9.2657878	445.119895065721
1649.0	9.2716064	445.12001161788686
1650.0	9.2774585	445.11996504886724
1651.0	9.2833022	445.11991728116107
1652.0	9.2891773	445.1199325397364
1653.0	9.2950128	445.12004279116263
1654.0	9.3008608	445.11992827111976
1655.0	9.3067169	445.1197998761385
1656.0	9.3125357	445.11994868864974
1657.0	9.3183461	445.1200256127571
1658.0	9.3241858	445.11991513753503
1659.0	9.3300711	445.1199724969868
1660.0	9.3359795	445.1198915628318
1661.0	9.3418837	445.11997584350814
1662.0	9.3477441	445.11996323745706
1663.0	9.3535982	445.1200283683845
1664.0	9.3594856	445.1199083569134
1665.0	9.3653233	445.12001128524827
1666.0	9.3711732	445.12005637940877
1667.0	9.377042	445.11993297060013
1668.0	9.3829399	445.1199875529439
1669.0	9.3888129	445.11996981922283
1670.0	9.3947025	445.1199040333053
1671.0	9.4005337	445.1199361443781
1672.0	9.4064399	445.11988655301974
1673.0	9.4123024	445.1200240413567
1674.0	9.418115	445.1198921225132
1675.0	9.4239399	445.1199522512999
1676.0	9.4297878	445.119976980086
1677.0	9.4356608	445.11994307656715
1678.0	9.4414713	445.1199268548944
1679.0	9.4472919	445.11996246446813
1680.0	9.4531296	445.11998052936053
1681.0	9.4589733	445.1199866778902
1682.0	9.4648087	445.11993545063973
1683.0	9.4706691	445.1198222832729
1684.0	9.4764505	445.1199475350588
1685.0	9.4822629	445.1199741279892
1686.0	9.4881235	445.11996078282965
1687.0	9.4939524	445.11999129964926
1688.0	9.4998192	445.1199667907718
1689.0	9.5056442	445.12005668087977
1690.0	9.511511	445.11996925279976
1691.0	9.5173671	445.11996617634276
1692.0	9.5231233	445.119956966136
1693.0	9.5289233	445.1201429782861
1694.0	9.5347296	445.12003498307365
1695.0	9.5405837	445.1200309683779
1696.0	9.5464318	445.1199440365194
1697.0	9.5522671	445.11989034849927
1698.0	9.5580817	445.12003690470016
1699.0	9.5639025	445.1199615737914
1700.0	9.5696963	445.1199044527343
1701.0	9.5754922	445.1200556854707
1702.0	9.5813548	445.119950906605
1703.0	9.5872318	445.11980906303955
1704.0	9.5930484	445.12008308866814
1705.0	9.5988964	445.1199650997597
1706.0	9.6046881	445.1200056106388
1707.0	9.610488	445.11997957631274
1708.0	9.6163588	445.1198796933533
1709.0	9.6221693	445.1199957566764
1710.0	9.6280318	445.12000158149147
1711.0	9.6339048	445.11987296499257
1712.0	9.639759	445.1199915635189
1713.0	9.6456277	445.1199022352822
1714.0	9.6515214	445.1198754265586
1715.0	9.6573734	445.1200013416794
1716.0	9.6632172	445.12001563681275
1717.0	9.6690549	445.11994775575783
1718.0	9.6748986	445.1200432036941
1719.0	9.6807505	445.1199034468261
1720.0	9.6866131	445.12004895089314
1721.0	9.6924028	445.1200061711295
1722.0	9.6982257	445.11988161794943
1723.0	9.7040007	445.1199866930597
1724.0	9.7098735	445.11992236253957
1725.0	9.7156985	445.1200193245737
1726.0	9.7215486	445.1199994231983
1727.0	9.7273714	445.12005428619165
1728.0	9.7331965	445.1199806789308
1729.0	9.739009	445.11995833443814
1730.0	9.7448278	445.12006861197995
1731.0	9.7507611	445.1198863580426
1732.0	9.7566048	445.1200883688209
1733.0	9.7624445	445.12002887695917
1734.0	9.7682258	445.119960373456
1735.0	9.7740547	445.11992205573637
1736.0	9.7799006	445.1198750991833
1737.0	9.7857299	445.11985554859046
1738.0	9.791655	445.1199881276971
1739.0	9.7975424	445.1199337888119
1740.0	9.8034006	445.11996589121367
1741.0	9.8092091	445.1200013480981
1742.0	9.8150444	445.1199362784437
1743.0	9.8208778	445.11989937720904
1744.0	9.8267382	445.1198722072753
1745.0	9.8325863	445.11992991820455
1746.0	9.8384153	445.11990955988506
1747.0	9.8442194	445.11997734664516
1748.0	9.8500694	445.11999176450223
1749.0	9.8559467	445.1199370534272
1750.0	9.8618153	445.1198657062945
1751.0	9.8676612	445.1199248944026
1752.0	9.8734944	445.11995511620233
1753.0	9.879328	445.119991179366
1754.0	9.885132	445.1199626375801
1755.0	9.8909905	445.1199010573788
1756.0	9.8968673	445.119904029886
1757.0	9.9026487	445.12013850399467
1758.0	9.9084716	445.1199320587192
1759.0	9.9143384	445.119927792642
1760.0	9.9202007	445.1199142618333
1761.0	9.9261133	445.11989855612154
1762.0	9.931982	445.1199935196222
1763.0	9.9378279	445.11998438236617
1764.0	9.9436884	445.1200447726538
1765.0	9.949557	445.12001224534316
1766.0	9.9554154	445.11996352694956
1767.0	9.9612613	445.119982237161
1768.0	9.9671238	445.11987760633224
1769.0	9.9730112	445.1199146323662
1770.0	9.9788531	445.11995311968127
1771.0	9.9847217	445.12002974786594
1772.0	9.9905904	445.11998678830673
1773.0	9.9964737	445.119900018065
1774.0	10.002378	445.1199516805567
1775.0	10.008249	445.11990104851384
1776.0	10.014113	445.119939039645
1777.0	10.019942	445.1199062209821
1778.0	10.025828	445.1199775761045
1779.0	10.031718	445.1199116691919
1780.0	10.037572	445.11993331455375
1781.0	10.043428	445.11989734553555
1782.0	10.049288	445.11987981075345
1783.0	10.055172	445.12006412354367
1784.0	10.06102	445.11994219445813
1785.0	10.066899	445.11990142005806
1786.0	10.072763	445.119823111456
1787.0	10.078634	445.1199105831552
1788.0	10.084457	445.1200066331802
1789.0	10.090288	445.1200158622178
1790.0	10.096159	445.11981708097187
1791.0	10.101999	445.11990813741494
1792.0	10.107868	445.11985305010734
1793.0	10.113666	445.12014667911745
1794.0	10.119528	445.11998653943715
1795.0	10.12537	445.11996803667586
1796.0	10.131236	445.1199609845908
1797.0	10.137109	445.1198570758136
1798.0	10.142974	445.1199181635346
1799.0	10.148814	445.11998560807046
1800.0	10.15468	445.1199340770802
1801.0	10.160582	445.12004625999367
1802.0	10.166466	445.1199701175644
1803.0	10.172359	445.11995975081675
1804.0	10.178203	445.11992594736654
1805.0	10.184055	445.11993509169696
1806.0	10.18988	445.11998055567307
1807.0	10.195707	445.1200412959015
1808.0	10.201574	445.1199136231138
1809.0	10.20748	445.11986932647284
1810.0	10.213345	445.11996902744943
1811.0	10.219214	445.11992270276954
1812.0	10.225047	445.1199460587107
1813.0	10.23088	445.11997210566136
1814.0	10.236734	445.12000336399217
1815.0	10.242539	445.1199647173711
1816.0	10.248418	445.1199313126868
1817.0	10.254209	445.1198805903945
1818.0	10.260022	445.11988430017414
1819.0	10.265851	445.11999452570103
1820.0	10.271689	445.11992887616134
1821.0	10.277512	445.11987120764934
1822.0	10.283295	445.12007314016756
1823.0	10.289099	445.11995028487934
1824.0	10.294932	445.11983084220765
1825.0	10.300697	445.11999440882227
1826.0	10.306455	445.1199887707572
1827.0	10.312226	445.12005194239475
1828.0	10.318043	445.1200325835728
1829.0	10.323895	445.11988144123313
1830.0	10.329724	445.12000016307593
1831.0	10.335572	445.1201405903491
1832.0	10.341428	445.1199354105812
1833.0	10.34728	445.1199040992634
1834.0	10.353164	445.1198459888134
1835.0	10.359053	445.1198996542024
1836.0	10.364914	445.11986133914303
1837.0	10.370785	445.1200206651945
1838.0	10.376593	445.1199519179487
1839.0	10.382422	445.12001507648915
1840.0	10.38831	445.11990426299616
1841.0	10.39417	445.11989243052403
1842.0	10.40003	445.119933456172
1843.0	10.405924	445.1198956351914
1844.0	10.411758	445.1199110511431
1845.0	10.417618	445.1198676966002
1846.0	10.423462	445.1199951082245
1847.0	10.429347	445.11990115173876
1848.0	10.435214	445.1200255441666
1849.0	10.441107	445.1198767722743
1850.0	10.447012	445.11994120148046
1851.0	10.452893	445.11996820302596
1852.0	10.458758	445.1198611912118
1853.0	10.464624	445.11987954254624
1854.0	10.470472	445.1199008154493
1855.0	10.476305	445.1199419115364
1856.0	10.482137	445.1199281963846
1857.0	10.48801	445.11999958504185
1858.0	10.493874	445.11994361222656
1859.0	10.49971	445.11993985976204
1860.0	10.505581	445.1198998470171
1861.0	10.511439	445.1199455195214
1862.0	10.517285	445.11999716483103
1863.0	10.523118	445.1198981617748
1864.0	10.528972	445.1199750390875
1865.0	10.534797	445.1200391631761
1866.0	10.540703	445.11992820363787
1867.0	10.546593	445.1199662297675
1868.0	10.552445	445.11991397951726
1869.0	10.558308	445.1200528789252
1870.0	10.564185	445.11989588040643
1871.0	10.570049	445.11997850942055
1872.0	10.575964	445.11987894565766
1873.0	10.581847	445.1199270436796
1874.0	10.587737	445.119949337703
1875.0	10.593616	445.11993117431524
1876.0	10.599485	445.1200041170276
1877.0	10.605299	445.1200160940717
1878.0	10.611139	445.11992994498166
1879.0	10.616978	445.1199977220736
1880.0	10.622829	445.119890035821
1881.0	10.628697	445.11997273226757
1882.0	10.634566	445.1198559033687
1883.0	10.640493	445.1199476292171
1884.0	10.646387	445.11985636924385
1885.0	10.652245	445.1199046083059
1886.0	10.658085	445.119855052758
1887.0	10.663924	445.11991517990674
1888.0	10.669772	445.11993467295486
1889.0	10.675643	445.1199675664965
1890.0	10.681504	445.1199055708692
1891.0	10.687343	445.1200076821836
1892.0	10.693187	445.12000154193413
1893.0	10.699026	445.1199804375238
1894.0	10.704862	445.1199308436704
1895.0	10.710683	445.12000696762675
1896.0	10.716499	445.11989174382177
1897.0	10.722362	445.11986718501595
1898.0	10.7282	445.1198630793547
1899.0	10.734006	445.11993637349025
1900.0	10.739839	445.11988930411894
1901.0	10.745706	445.1199730885911
1902.0	10.751595	445.11991780236383
1903.0	10.757495	445.1198989837131
1904.0	10.763335	445.120039024006
1905.0	10.76917	445.11993497399834
1906.0	10.774958	445.1199594170682
1907.0	10.780793	445.1198504127796
1908.0	10.786629	445.11989284796226
1909.0	10.792479	445.11989684925345
1910.0	10.798306	445.1199697138859
1911.0	10.804083	445.11996369891335
1912.0	10.809906	445.1199320709778
1913.0	10.815679	445.119949201504
1914.0	10.821512	445.11993035592604
1915.0	10.827335	445.1198699022875
1916.0	10.833118	445.119896464988
1917.0	10.838931	445.11995060083177
1918.0	10.844714	445.11993996245127
1919.0	10.850527	445.1199422792304
1920.0	10.856327	445.11998989111555
1921.0	10.862125	445.11984898047945
1922.0	10.867927	445.1199459603795
1923.0	10.873808	445.1198902016189
1924.0	10.879677	445.11992134235015
1925.0	10.885539	445.1199096509653
1926.0	10.891345	445.1199879961205
1927.0	10.897162	445.12011234062527
1928.0	10.902981	445.1198869987053
1929.0	10.908804	445.11993248122576
1930.0	10.914637	445.11985359931765
1931.0	10.920446	445.11992866662337
1932.0	10.926291	445.1199893928632
1933.0	10.932106	445.1199836801933
1934.0	10.937964	445.1199780121791
1935.0	10.943783	445.1201037482626
1936.0	10.949616	445.1198877570698
1937.0	10.955437	445.1199785380633
1938.0	10.961233	445.11992464144265
1939.0	10.967037	445.1199261953368
1940.0	10.972844	445.11997337937686
1941.0	10.978669	445.12000984669174
1942.0	10.984518	445.11995411229674
1943.0	10.990412	445.11989087468476
1944.0	10.996283	445.1199059633761
1945.0	11.002139	445.1199862857671
1946.0	11.008037	445.12000399813996
1947.0	11.0139	445.1199736139723
1948.0	11.01975	445.1199463919661
1949.0	11.025606	445.1199305642036
1950.0	11.031456	445.11991367983086
1951.0	11.037291	445.1200263618753
1952.0	11.043123	445.11987860792334
1953.0	11.048948	445.11986737167786
1954.0	11.054733	445.1198896894186
1955.0	11.060531	445.1198926256484
1956.0	11.066316	445.1199293714862
1957.0	11.072106	445.1199502553278
1958.0	11.077918	445.1199816024599
1959.0	11.083727	445.11994697459994
1960.0	11.089537	445.119974786531
1961.0	11.095346	445.12000982296354
1962.0	11.101206	445.1199966754273
1963.0	11.107098	445.11989822648553
1964.0	11.112956	445.11985306974503
1965.0	11.118725	445.1199988514372
1966.0	11.124541	445.11991659102574
1967.0	11.130373	445.11990154261645
1968.0	11.1362	445.11996406968154
1969.0	11.142012	445.11994566460106
1970.0	11.147829	445.11995361005603
1971.0	11.153646	445.1200376362493
1972.0	11.159487	445.1200907165423
1973.0	11.165285	445.12001689144455
1974.0	11.171198	445.1199893682941
1975.0	11.177075	445.1201202987986
1976.0	11.182858	445.1198889594188
1977.0	11.188673	445.11997838949117
1978.0	11.194556	445.1199903488464
1979.0	11.200352	445.11994424681933
1980.0	11.206169	445.1199205130224
1981.0	11.211933	445.1199911218534
1982.0	11.217712	445.1200409464885
1983.0	11.223573	445.11991808032695
1984.0	11.22941	445.1199153214325
1985.0	11.235283	445.1198719709852
1986.0	11.241064	445.11999185915937
1987.0	11.246908	445.11990731719334
1988.0	11.252737	445.11991410577116
1989.0	11.258544	445.11993088987276
1990.0	11.264379	445.1199570225277
1992.0	11.27169	445.1198616245684
1993.0	11.277981	445.1200598298267
1994.0	11.284371	445.11993396615026
1995.0	11.290677	445.1200092986496
1996.0	11.297023	445.119869002533
1997.0	11.303438	445.11982184193846
1998.0	11.309798	445.1200144142493
1999.0	11.316165	445.11996514680106
2000.0	11.32249	445.1199423868182
2001.0	11.328827	445.1199867937768
2002.0	11.335179	445.119966299784
2003.0	11.341529	445.11989665723155
2004.0	11.347875	445.1200682324248
2005.0	11.354206	445.12001521304774
2006.0	11.360573	445.1199395704682
2007.0	11.366925	445.1199820270117
2008.0	11.373285	445.1199117020986
2009.0	11.379623	445.11996158692966
2010.0	11.385952	445.1199013356657
2011.0	11.392296	445.11992684138716
2012.0	11.398646	445.1199514067468
2013.0	11.405004	445.1200410029197
2014.0	11.411396	445.119996275123
2015.0	11.41775	445.1198057645395
2016.0	11.424079	445.12005439145236
2017.0	11.430406	445.1199242028051
2018.0	11.436773	445.1199555712319
2019.0	11.44314	445.11995337853944
2020.0	11.449454	445.11994233362975
2021.0	11.455752	445.1200404480795
2022.0	11.462148	445.11990385355074
2023.0	11.468506	445.1199781728359
2024.0	11.474848	445.11976272403183
2025.0	11.481115	445.1198694881333
2026.0	11.487546	445.1199942197348
2027.0	11.493844	445.1201270201852
2028.0	11.500202	445.1199185241189
2029.0	11.506548	445.1199745005832
2030.0	11.512948	445.1199587241168
2031.0	11.519232	445.1200133243582
2032.0	11.525515	445.1200249282398
2033.0	11.531865	445.11997870257443
2034.0	11.538223	445.1199298829406
2035.0	11.544596	445.1199357066559
2036.0	11.55099	445.1199049331466
2037.0	11.55729	445.12002329021664
2038.0	11.563559	445.1199113409106
2039.0	11.569917	445.11997277626415
2040.0	11.576238	445.1199369358208
2041.0	11.582557	445.1199438863814
2042.0	11.589011	445.1200790024858
2043.0	11.595313	445.1199113316601
2044.0	11.601629	445.1200050123207
2045.0	11.608027	445.11992888498594
2046.0	11.614359	445.1200084038607
2047.0	11.620679	445.1199963124824
2048.0	11.62708	445.1198636812706
2049.0	11.633336	445.1201323667281
2050.0	11.639725	445.12003903169494
2051.0	11.646094	445.12005405914505
2052.0	11.652504	445.11988928775264
2053.0	11.658832	445.12010200416535
2054.0	11.665234	445.1198889562315
2055.0	11.671542	445.1198852958344
2056.0	11.677877	445.1199389291817
2057.0	11.684252	445.1199572409103
2058.0	11.690592	445.1200363917015
2059.0	11.696927	445.1199169327696
2060.0	11.703259	445.119895553678
2061.0	11.709615	445.12000479438706
2062.0	11.715921	445.1199246879344
2063.0	11.722284	445.119967488181
2064.0	11.728655	445.11992406788585
2065.0	11.73494	445.1199029132015
2066.0	11.741302	445.119961694175
2067.0	11.747638	445.1200254751413
2068.0	11.753988	445.1199855239932
2069.0	11.760338	445.1199768939363
2070.0	11.766725	445.11997539757067
2071.0	11.773107	445.1200601189996
2072.0	11.779409	445.119946095531
2073.0	11.785765	445.1199290357873
2074.0	11.792107	445.11997811721176
2075.0	11.798486	445.11998755405256
2076.0	11.804798	445.1200267699693
2077.0	11.811153	445.11990756510704
2078.0	11.817473	445.1199341177155
2079.0	11.823838	445.1200462521704
2080.0	11.8302	445.12002466940163
2081.0	11.836609	445.1200024376798
2082.0	11.842921	445.11987424907903
2083.0	11.84924	445.1199508916758
2084.0	11.855601	445.1199851355028
2085.0	11.861948	445.1200143319759
2086.0	11.868323	445.11986506311916
2087.0	11.874623	445.11990933295664
2088.0	11.880969	445.119960922975
2089.0	11.887328	445.120052578177
2090.0	11.893674	445.11996112101764
2091.0	11.900028	445.1199659964457
2092.0	11.906357	445.1199740003578
2093.0	11.912688	445.1200538383686
2094.0	11.91903	445.12007231547244
2095.0	11.925417	445.1199774971188
2096.0	11.931721	445.1200885517721
2097.0	11.938084	445.11990975288876
2098.0	11.944449	445.11988512275354
2099.0	11.950834	445.1198534716814
2100.0	11.957182	445.11990976098207
2101.0	11.963474	445.1199463289811
2102.0	11.969824	445.12005399661626
2103.0	11.976186	445.1198806924572
2104.0	11.982557	445.11982834589077
2105.0	11.988849	445.11993743970385
2106.0	11.995182	445.1200074536406
2107.0	12.001584	445.1198818186368
2108.0	12.00793	445.1199194790978
2109.0	12.014317	445.11990303799513
2110.0	12.020672	445.1198639781533
2111.0	12.026951	445.11981771907875
2112.0	12.033326	445.11989226663184
2113.0	12.039701	445.11988374897584
2114.0	12.045995	445.11995726592437
2115.0	12.052355	445.1199989464498
2116.0	12.058715	445.11995161165925
2117.0	12.065074	445.1199496297853
2118.0	12.071413	445.11989187952463
2119.0	12.077771	445.11999349041463
2120.0	12.084159	445.1199405223995
2121.0	12.09047	445.11991242839275
2122.0	12.096819	445.11994133290534
2123.0	12.103176	445.1199126219803
2124.0	12.109509	445.1199916607475
2125.0	12.115867	445.12001220974196
2126.0	12.122217	445.1198877787504
2127.0	12.128538	445.1199646033969
[truncated: 5,009 more rows]
