# Supplementary material for: RawBeans: A Simple, Vendor-Independent, Raw-Data Quality-Control Tool
Source: J Proteome Res. 2021 Mar 4;20(4):2098–104. doi: 10.1021/acs.jproteome.0c00956 (PMC8041395; doi:10.1021/acs.jproteome.0c00956)
Supplement: Supplementary file 2 — pr0c00956_si_003.zip [file pr0c00956_si_003.zip › 100_samples_run1.0/resources/HF2_LC1_hela_050120_01-mass-deviation-matrix.tsv]

scan	retention	445.12003
1.0	0.0028478334	445.1205407666898
2.0	0.010578969	445.12019018269075
3.0	0.016914383	445.120214947111
4.0	0.023247734	445.1202816701785
5.0	0.029591468	445.1201593600211
6.0	0.035924819	445.120136819655
7.0	0.042260233	445.12022140235445
8.0	0.0485936	445.12023850972685
9.0	0.054931119	445.1202514446703
10.0	0.061262368	445.1202033144277
11.0	0.067599852	445.12014482585636
12.0	0.073935269	445.1201317613737
13.0	0.080274851	445.1202727571218
14.0	0.086606116	445.12023101517036
15.0	0.092941533	445.12020481378005
16.0	0.099274869	445.12017292743906
17.0	0.10561237	445.12025634919684
18.0	0.11194783	445.1202096960395
19.0	0.11828537	445.1202006435685
20.0	0.12464575	445.1201877357914
21.0	0.13098117	445.1201475740993
22.0	0.13731867	445.12023399783004
23.0	0.14366033	445.12022937891703
24.0	0.14999367	445.1201633918876
25.0	0.15632908	445.12025236371505
26.0	0.1626645	445.1202609404724
27.0	0.16899995	445.12018831351145
28.0	0.1753333	445.1202069195701
29.0	0.18167077	445.12025155746744
30.0	0.1880062	445.1202034442286
31.0	0.19434372	445.1202424070134
32.0	0.2006833	445.12019514753814
33.0	0.20701872	445.12016909071264
34.0	0.21335415	445.120169315003
35.0	0.21969165	445.1201983789438
36.0	0.22603125	445.1202240773824
37.0	0.23236875	445.1202842256821
38.0	0.23870629	445.12019959576315
39.0	0.24504379	445.12023271674155
40.0	0.25137922	445.12016938183024
41.0	0.25771667	445.1202240107178
42.0	0.2640521	445.1202281145267
43.0	0.27038544	445.12017102632046
44.0	0.27671878	445.1201633910897
45.0	0.28305627	445.1201945640281
46.0	0.28939382	445.1201045983936
47.0	0.29572922	445.12016463264024
48.0	0.30206468	445.1201841911432
49.0	0.3084001	445.12019778313
50.0	0.31473552	445.12022468260517
51.0	0.3210709	445.1202027002817
52.0	0.32740633	445.12019115296727
53.0	0.33374385	445.1202118407905
54.0	0.34007927	445.1202459640353
55.0	0.34641885	445.1202360356771
56.0	0.35275427	445.1201720673807
57.0	0.35909595	445.1202534344283
58.0	0.36542933	445.120148337189
59.0	0.37176473	445.1201212734576
60.0	0.37810017	445.12019488221455
61.0	0.38443972	445.12018731998654
62.0	0.39077515	445.12012466587004
63.0	0.39711472	445.1201921076999
64.0	0.40345223	445.1201100841241
65.0	0.40980015	445.1201017664461
66.0	0.41613557	445.1201591494594
67.0	0.42247308	445.1201419484192
68.0	0.4288127	445.1201835469453
69.0	0.43515022	445.120162528952
70.0	0.44148565	445.1201548456484
71.0	0.44782102	445.12026306882734
72.0	0.45415645	445.12025998113876
73.0	0.46049397	445.1202252595567
74.0	0.46683147	445.1202531903275
75.0	0.47316689	445.1201597336636
76.0	0.47950022	445.12018230676307
77.0	0.48583357	445.12028392174943
78.0	0.492169	445.1202414400982
79.0	0.49850235	445.1202348904852
80.0	0.50484197	445.1201704258104
81.0	0.5111815	445.12031873981465
82.0	0.517519	445.12019440693217
83.0	0.52385442	445.1202006274818
84.0	0.53019195	445.1203027682222
85.0	0.53652943	445.1202378169849
86.0	0.54286278	445.1201137932559
87.0	0.54919612	445.1202576148995
88.0	0.55553367	445.120229692585
89.0	0.56186908	445.1201997350836
90.0	0.5682066	445.1201746069814
91.0	0.57454405	445.12028304243324
92.0	0.58087948	445.1202384191724
93.0	0.58721282	445.1201493627564
94.0	0.59355032	445.12026799427355
95.0	0.59988573	445.12011190662435
96.0	0.60622327	445.12020352206815
97.0	0.61256285	445.12027072167234
98.0	0.61890658	445.12034137386433
99.0	0.62524617	445.1202259059814
100.0	0.63159618	445.1202705232235
102.0	0.64382954	445.1194083842612
111.0	0.66100675	445.11955114103483
114.0	0.66919832	445.1199783633085
115.0	0.67554217	445.12010128839296
116.0	0.68156923	445.1202213497533
117.0	0.68760672	445.11970743148686
118.0	0.6936381	445.11981600334803
119.0	0.69966505	445.11979766810487
120.0	0.7056922	445.1195932175008
123.0	0.71456294	445.1200208469435
124.0	0.72091503	445.1199866768161
125.0	0.72694637	445.11999369863213
126.0	0.73297562	445.12000197215883
127.0	0.73900057	445.12003763797105
128.0	0.7450277	445.1200350163626
129.0	0.75105263	445.1200724742059
131.0	0.7583838	445.1198174932632
132.0	0.76472758	445.1198851330691
135.0	0.77288798	445.11990265532074
136.0	0.7792652	445.1198635552025
137.0	0.78529435	445.11982480696156
138.0	0.79131732	445.1198014266313
139.0	0.79734435	445.11985549022035
140.0	0.8033715	445.1198833835847
141.0	0.80939847	445.1199600091978
142.0	0.81542147	445.11995652557016
143.0	0.82144857	445.12000911235145
144.0	0.8274714	445.1200540910296
145.0	0.83349853	445.12015291568287
146.0	0.83952153	445.12012016379896
147.0	0.84555285	445.1200692411534
148.0	0.85157987	445.1200948490593
149.0	0.85760895	445.1200592439318
150.0	0.86363612	445.120046640418
151.0	0.8696695	445.1200618636762
152.0	0.87569647	445.11997237559933
153.0	0.88172572	445.11996978363857
154.0	0.88775495	445.1200158807731
155.0	0.89378203	445.12000704418637
156.0	0.89980477	445.12005044112925
157.0	0.9058278	445.1200464792706
158.0	0.91185284	445.12004205192665
159.0	0.91788413	445.1200711744198
160.0	0.92390692	445.1200781756274
161.0	0.92992992	445.1196916930757
162.0	0.93595497	445.1197386491864
163.0	0.94198207	445.1197907437967
164.0	0.94800695	445.1198381865782
165.0	0.954032	445.1197130359473
166.0	0.96006125	445.1197211892503
167.0	0.966084	445.1198707479473
168.0	0.9721091	445.1197829994122
169.0	0.97813405	445.11980646684486
170.0	0.9841592	445.1197930928935
171.0	0.9901821	445.1197554089035
172.0	0.99620494	445.1197756314379
173.0	1.0022362	445.1198575133559
174.0	1.0082592	445.1196983218358
175.0	1.014282	445.11956476203864
176.0	1.0203049	445.11956017452593
177.0	1.0263259	445.1196954058312
178.0	1.032353	445.1195920167088
179.0	1.0383758	445.119516745031
180.0	1.0444029	445.1195408334162
181.0	1.0504259	445.11948677413045
182.0	1.0564487	445.11958433851595
183.0	1.06248	445.11956688298255
184.0	1.0685091	445.11961158275136
185.0	1.0745321	445.11964473654433
186.0	1.0805529	445.11962255384736
187.0	1.0865737	445.1196420756599
188.0	1.0925946	445.11960710139306
189.0	1.0986155	445.1194815169295
190.0	1.1046383	445.11958633831426
191.0	1.1106571	445.11948840134505
192.0	1.11668	445.1194337450391
193.0	1.122703	445.11958721727046
194.0	1.1287238	445.11945629960843
195.0	1.1347446	445.1196110079216
196.0	1.1407655	445.11958370275465
197.0	1.1467863	445.11965702107267
198.0	1.152805	445.11967212963003
199.0	1.158828	445.1195515270039
200.0	1.1648489	445.11962926831467
201.0	1.1708717	445.11949722515413
202.0	1.1768927	445.1195512049209
203.0	1.1829134	445.1195399808576
204.0	1.1889364	445.119604071677
205.0	1.1949635	445.1195511895331
206.0	1.2009926	445.1195418867928
207.0	1.2070176	445.1194857366034
208.0	1.2130406	445.11953629027744
209.0	1.2190614	445.1195471357501
210.0	1.2250843	445.1195735286337
211.0	1.231103	445.1195557223074
212.0	1.2371239	445.1195629624482
213.0	1.2431469	445.1194872102285
214.0	1.2491677	445.1195471125269
215.0	1.2551906	445.11956351858765
216.0	1.2612135	445.11955281112506
217.0	1.2672323	445.1194761897679
218.0	1.2732572	445.1195124804034
219.0	1.2792781	445.1195957036296
220.0	1.2853011	445.1195443213596
221.0	1.2913218	445.11959632558046
222.0	1.2973427	445.119594085503
223.0	1.3033636	445.11945695153634
224.0	1.3093824	445.11943039283193
225.0	1.3154031	445.11945297130967
226.0	1.321426	445.11940410661555
227.0	1.3274532	445.1196102952156
228.0	1.333472	445.1195816915494
229.0	1.3394948	445.11952485755364
230.0	1.3455157	445.1194809937615
231.0	1.3515365	445.1206310058184
232.0	1.3575594	445.1195350557706
233.0	1.3635803	445.11951241679253
234.0	1.3696032	445.11950063920636
235.0	1.375624	445.11948307639483
236.0	1.3816449	445.11952739784755
237.0	1.387674	445.1194696346396
238.0	1.3936948	445.11948907099605
239.0	1.3997179	445.11944617702187
240.0	1.405747	445.11946452636215
241.0	1.4117699	445.1195310684973
242.0	1.4177886	445.11956275916674
243.0	1.4238095	445.1195041137877
244.0	1.4298304	445.11952139579165
245.0	1.4358511	445.11944339052735
246.0	1.4418741	445.1194032839296
247.0	1.447895	445.12065298078056
248.0	1.4539158	445.1206059545037
249.0	1.4599366	445.12057830791844
250.0	1.4659575	445.12056858530684
251.0	1.4719783	445.1205595231042
252.0	1.4779992	445.12062228243315
253.0	1.4840199	445.1195067205798
254.0	1.4900429	445.1206417076906
255.0	1.4960659	445.11955073434297
256.0	1.5020867	445.1195743528221
257.0	1.5081074	445.11949245278294
258.0	1.5141262	445.1205894192949
259.0	1.5201492	445.11941392697423
260.0	1.526172	445.1194074152566
261.0	1.532195	445.12060656666847
262.0	1.5382242	445.12057965111387
263.0	1.5442534	445.1206575581216
264.0	1.5502743	445.119402045745
265.0	1.556295	445.11954054980583
266.0	1.5623159	445.11942972943746
267.0	1.5683387	445.1194557094466
268.0	1.5743658	445.1194494306543
269.0	1.5803909	445.119433610081
270.0	1.5864139	445.1205028443414
271.0	1.5924347	445.12062922222714
272.0	1.5984556	445.1205308162892
273.0	1.6044763	445.120491936313
274.0	1.6104972	445.12056373824333
275.0	1.6165181	445.1205782648246
276.0	1.6225388	445.1194008058534
277.0	1.6285597	445.120554366549
278.0	1.6345806	445.12059641362396
279.0	1.6406036	445.12063977647244
280.0	1.6466242	445.12064079168323
281.0	1.6526451	445.1206332527044
282.0	1.6586681	445.11944049677174
283.0	1.6646868	445.1206304059963
284.0	1.6707097	445.1205386938953
285.0	1.6767306	445.1206085857649
286.0	1.6827535	445.12056463358294
287.0	1.6887744	445.12043701101186
288.0	1.694793	445.12048015356106
289.0	1.7008202	445.1204264056958
290.0	1.706839	445.1204477637806
291.0	1.7128618	445.1204226441327
292.0	1.7188827	445.12050186676913
293.0	1.7249035	445.12048342480017
294.0	1.7309245	445.12052316967043
295.0	1.7369453	445.1205761755089
296.0	1.742966	445.12054824859104
297.0	1.7489848	445.1204963478937
298.0	1.7550078	445.12062712072697
299.0	1.7610348	445.12052396512667
300.0	1.7670536	445.1205386271521
301.0	1.7730785	445.12064926930464
302.0	1.7791057	445.1194116398413
303.0	1.7851266	445.1204597981378
304.0	1.7911473	445.1205660712945
305.0	1.7971682	445.11943629258633
306.0	1.8031912	445.1205095454633
307.0	1.8092161	445.1206041628542
308.0	1.8152411	445.1205064372055
309.0	1.8212704	445.1205498719825
310.0	1.8272954	445.120512094298
311.0	1.8333181	445.1205618869927
312.0	1.8393411	445.12058752672635
313.0	1.8453641	445.1205516711872
314.0	1.8513891	445.12052767211327
315.0	1.8574119	445.12048957323003
316.0	1.8634349	445.1204372134424
317.0	1.8694621	445.12056440656653
318.0	1.875487	445.12060751277903
319.0	1.8815162	445.1205247936778
320.0	1.8875411	445.1204532192906
321.0	1.8935704	445.12059034455916
322.0	1.8995974	445.1206022984134
323.0	1.9056224	445.12049498050345
324.0	1.9116453	445.12045009890016
325.0	1.9176705	445.12044681000805
326.0	1.9236974	445.1205038631029
327.0	1.9297245	445.12042437048
328.0	1.9357495	445.1204674150102
329.0	1.9417788	445.12041464906304
330.0	1.9478037	445.12044348937667
331.0	1.9538308	445.12040494333456
332.0	1.9598495	445.1204597941336
333.0	1.9658705	445.1204105586515
334.0	1.9718932	445.12046906962144
335.0	1.9779142	445.1203625846237
336.0	1.9839349	445.12045557014767
337.0	1.9899537	445.12039803266345
338.0	1.9959746	445.12047821916804
339.0	2.0019975	445.12047006375604
340.0	2.0080164	445.12044555711884
341.0	2.0140371	445.1203781130278
342.0	2.0200662	445.1204659762938
343.0	2.0260934	445.12030890235405
344.0	2.0321206	445.1204546118868
345.0	2.0381496	445.12039951322265
346.0	2.0441747	445.1198947147939
347.0	2.0496767	445.1194082681223
348.0	2.0554413	445.12049295469643
349.0	2.061385	445.12039188949973
350.0	2.067356	445.1203019188771
351.0	2.0733621	445.1202553167212
352.0	2.0793018	445.12045275541175
353.0	2.0853288	445.120399141993
354.0	2.091031	445.1206483984878
355.0	2.0970018	445.1203387804891
356.0	2.1030226	445.120304146189
357.0	2.1090102	445.12042807968083
358.0	2.1150309	445.1204075749269
359.0	2.1210519	445.12039157543103
360.0	2.1270539	445.12032711424666
361.0	2.1330873	445.1202733648289
362.0	2.1390684	445.120323304517
363.0	2.1449288	445.12028034574894
364.0	2.1507622	445.12020035175493
367.0	2.1585976	445.12027450637396
368.0	2.1649727	445.12028485427436
372.0	2.1737665	445.1206336821512
373.0	2.1802081	445.12023137220024
379.0	2.1924186	445.12019338799377
380.0	2.1987706	445.12014232330523
383.0	2.2064936	445.12018509636573
387.0	2.2156727	445.12004841518734
388.0	2.2217769	445.1203373367039
391.0	2.2294811	445.12027710204933
392.0	2.2357393	445.12036051544555
394.0	2.2427727	445.1203774850357
395.0	2.2490019	445.1205031029942
398.0	2.2567061	445.12031047565927
399.0	2.2630145	445.1202803129039
400.0	2.269279	445.12047535064585
402.0	2.2761602	445.1203015543222
403.0	2.2823728	445.1204814821092
405.0	2.2893394	445.1204791160944
406.0	2.2956332	445.1204380069726
407.0	2.301954	445.1202853561051
408.0	2.3080956	445.1205165519381
409.0	2.3144353	445.120357966368
410.0	2.320652	445.12044197709264
411.0	2.326927	445.12039627929937
412.0	2.3331374	445.12048958850835
414.0	2.3400707	445.1202911455088
415.0	2.3463687	445.1205144729775
416.0	2.3526791	445.1204896941462
417.0	2.358952	445.1202743525734
418.0	2.3652353	445.1204711985145
419.0	2.3714458	445.1204898200594
420.0	2.3778437	445.12043788971994
421.0	2.3840833	445.1204949518394
422.0	2.3903312	445.12051901497415
423.0	2.3965729	445.1204159349383
424.0	2.402802	445.120363430199
425.0	2.4091458	445.1204548255701
426.0	2.4154583	445.1204005607452
427.0	2.4216791	445.12026639541693
428.0	2.4279042	445.12034127425005
430.0	2.4349021	445.1204766448023
431.0	2.4411583	445.1204437785789
432.0	2.4474271	445.1204931307036
433.0	2.4537021	445.1205589600924
434.0	2.4599792	445.12039113721
435.0	2.4662563	445.1204931366867
436.0	2.4725	445.12055076239164
437.0	2.4787979	445.12046921055605
438.0	2.4850584	445.1205140732268
441.0	2.4934813	445.12034194239334
443.0	2.5005271	445.120383621284
444.0	2.5068147	445.12041870588746
445.0	2.5130605	445.12043975607696
446.0	2.5193438	445.12045640826085
447.0	2.5256271	445.12048984438013
448.0	2.531923	445.12043782071873
449.0	2.5382147	445.12047670436493
450.0	2.5445855	445.1204125802619
451.0	2.5508751	445.12051149404283
452.0	2.5571022	445.119417814392
453.0	2.5634084	445.1204512596196
454.0	2.5696939	445.1206181398386
455.0	2.575998	445.12057016763924
456.0	2.5822896	445.12048850863096
457.0	2.588573	445.1205808081715
458.0	2.5948064	445.1205244585515
459.0	2.6011376	445.12037915725784
460.0	2.6073855	445.12054042143365
461.0	2.6136148	445.1203564662077
462.0	2.6198085	445.1204820846898
463.0	2.6260606	445.12055599710175
464.0	2.6324107	445.12040016266394
465.0	2.6386209	445.12051852525235
466.0	2.6449086	445.1206025809592
467.0	2.6511565	445.12063880890986
468.0	2.6574752	445.1204392339676
469.0	2.663792	445.1203976976351
470.0	2.6700337	445.1204679173787
471.0	2.6763648	445.1203914464392
472.0	2.682694	445.12046318635856
473.0	2.689046	445.12040788720276
474.0	2.6953877	445.12040644045777
475.0	2.7016981	445.1203243140306
476.0	2.7080418	445.120399648275
477.0	2.7143649	445.120358717194
478.0	2.7207087	445.12043799128924
479.0	2.7269628	445.1204309891582
480.0	2.7332546	445.12051558523416
481.0	2.7396004	445.1203684149174
482.0	2.7459523	445.1202959374056
483.0	2.7522524	445.12036583116605
484.0	2.7586065	445.1204209204146
485.0	2.7649212	445.12033445221726
486.0	2.7713067	445.120444529739
487.0	2.7775586	445.1204233187616
488.0	2.7838712	445.1204857173627
489.0	2.7902607	445.12045395844143
490.0	2.796644	445.12038659450053
491.0	2.8029212	445.1203750140192
492.0	2.8092775	445.1204937981566
493.0	2.815644	445.1204183847074
494.0	2.8218878	445.1203904050116
495.0	2.828242	445.12045201355244
496.0	2.83454	445.12037435952726
497.0	2.8408338	445.1204305416967
498.0	2.847217	445.1203839659808
499.0	2.8535797	445.120390277745
500.0	2.8599733	445.1204154582808
501.0	2.8663357	445.12048655238164
502.0	2.8726003	445.12042559949293
503.0	2.8790212	445.1203468496074
504.0	2.8853733	445.12045664657677
505.0	2.8917608	445.12040145059217
506.0	2.8980754	445.12039646216624
507.0	2.9043629	445.12049690083757
508.0	2.910715	445.1204961461203
509.0	2.9170525	445.1204236910955
510.0	2.9233816	445.12050278361835
511.0	2.9297525	445.1204744625055
512.0	2.9361858	445.1203893773788
513.0	2.9424671	445.1204029367585
514.0	2.9488941	445.1204195415818
515.0	2.95524	445.12045124264824
516.0	2.9615713	445.120391156453
517.0	2.9679129	445.1203985742625
518.0	2.9742234	445.1203465354501
519.0	2.9805859	445.12034841658823
520.0	2.9869234	445.1204407196253
521.0	2.9932609	445.120381295115
522.0	2.9995963	445.12032588212315
523.0	3.0059317	445.1204077303301
524.0	3.0122713	445.1204117055563
525.0	3.0186088	445.1203177073385
526.0	3.0249484	445.12037605824173
527.0	3.0312838	445.1203639544651
528.0	3.0376213	445.1203360279225
529.0	3.0439609	445.120340207809
530.0	3.0502984	445.12026435047596
531.0	3.0566338	445.1203497416939
532.0	3.0629756	445.1203009400392
533.0	3.0693193	445.12032479576436
534.0	3.0756609	445.1202586505617
535.0	3.0819776	445.12031244126865
536.0	3.0881485	445.12026700833866
537.0	3.094436	445.1203606665104
538.0	3.1007735	445.12037568015273
539.0	3.1071443	445.12027029065496
540.0	3.1134964	445.120268354008
541.0	3.1198132	445.1204069325248
542.0	3.1262131	445.1203682998966
543.0	3.1324901	445.12030491375094
544.0	3.1388943	445.12029918189285
545.0	3.1452464	445.1202615412875
546.0	3.1515194	445.1203644765591
552.0	3.1643444	445.1203252223569
561.0	3.1807152	445.1205884890637
572.0	3.2006132	445.1199832183656
574.0	3.207234	445.120134198609
576.0	3.2147236	445.1201882639854
577.0	3.2210862	445.1201248825591
578.0	3.2271091	445.12031394739364
579.0	3.2330611	445.12035213666206
580.0	3.2389882	445.1204305284854
581.0	3.2447987	445.1204248611299
582.0	3.2505882	445.1204368811185
583.0	3.2563946	445.12048253962064
584.0	3.2621591	445.12056263304487
585.0	3.267905	445.1206174045784
586.0	3.273709	445.1194055326045
587.0	3.2794758	445.12062257258714
588.0	3.2852174	445.1205120782747
589.0	3.2909278	445.1206367527465
590.0	3.2967217	445.1205960825374
591.0	3.3024821	445.12057996157836
592.0	3.3083154	445.120523637959
593.0	3.3141634	445.1205042045525
594.0	3.3200092	445.12055289062516
595.0	3.3258529	445.1204752993407
596.0	3.3317363	445.12056234646525
597.0	3.3376216	445.12041842370513
598.0	3.3434634	445.12046620987735
599.0	3.3493738	445.1203749545881
600.0	3.3552801	445.12048985030617
601.0	3.3611175	445.1204878001395
602.0	3.3668696	445.12047905680816
603.0	3.3727133	445.1204736512667
604.0	3.3785572	445.12041131346086
605.0	3.384401	445.12044565022484
606.0	3.3903134	445.12047463156955
607.0	3.3962009	445.12043590373366
608.0	3.4021509	445.1203464386682
609.0	3.4080634	445.1205414816867
610.0	3.4140239	445.1204522758418
611.0	3.4199551	445.1204942483937
612.0	3.4259134	445.1204483435509
613.0	3.4318864	445.1204391417965
614.0	3.4378448	445.1203614503739
615.0	3.4438114	445.12044094081455
616.0	3.4497738	445.12038111495883
617.0	3.4557259	445.12033687854273
618.0	3.4616343	445.12039638567893
619.0	3.4675302	445.120271246887
620.0	3.4734468	445.1203705704703
621.0	3.4793572	445.1204251563734
623.0	3.4865739	445.1201090840221
624.0	3.4929259	445.12043734719657
625.0	3.4992426	445.1204496631733
626.0	3.5055696	445.12045373649136
627.0	3.5118407	445.12037769482674
628.0	3.5181824	445.12031901426735
629.0	3.5245177	445.12031076058713
630.0	3.5308178	445.1203390295087
631.0	3.5371385	445.12038213063653
632.0	3.5434447	445.1203240936404
633.0	3.5497927	445.120319753877
634.0	3.5561489	445.1202622723774
635.0	3.5625343	445.1204103152447
636.0	3.568851	445.1204215116167
637.0	3.5751885	445.1203154479068
638.0	3.5814428	445.1204455749773
639.0	3.5878052	445.1204647448985
640.0	3.5941323	445.12029621337064
641.0	3.6004595	445.12041912582964
642.0	3.6068198	445.12039902113764
643.0	3.6130532	445.120499975949
644.0	3.6195823	445.12019675784273
645.0	3.6258531	445.12040773711834
646.0	3.6322573	445.12034126971764
647.0	3.6385719	445.120267214601
648.0	3.6448178	445.12036577189156
649.0	3.6511344	445.12037909024417
650.0	3.6575573	445.12040300628195
652.0	3.6647532	445.12037449956244
653.0	3.6710553	445.1204311110375
654.0	3.6774136	445.1203387990103
655.0	3.6838261	445.1203282491384
656.0	3.6901719	445.1203488201835
657.0	3.6965324	445.12041014396465
658.0	3.7028907	445.120326549193
659.0	3.7091094	445.1204165918797
660.0	3.7154574	445.12036047728645
661.0	3.7218136	445.1203418176369
662.0	3.728197	445.1204928062161
663.0	3.7346282	445.1203917915053
664.0	3.7409657	445.1203086604729
665.0	3.7472762	445.12041208928775
666.0	3.7536053	445.1202471223627
667.0	3.7599428	445.1203385758022
668.0	3.7662011	445.120417534855
669.0	3.7724782	445.1202772173968
670.0	3.7788783	445.1203484889325
671.0	3.7851289	445.1202883358875
672.0	3.7914471	445.12037750065366
673.0	3.7978075	445.1204272694984
674.0	3.8042262	445.1202257794603
675.0	3.8106221	445.1203316672704
676.0	3.8169741	445.1204098119022
677.0	3.8233096	445.12032974543206
678.0	3.8296929	445.120264539271
679.0	3.8360741	445.12031159676354
680.0	3.8423179	445.1204188609599
681.0	3.8486242	445.1204067360867
682.0	3.8549492	445.12039501146046
683.0	3.8612556	445.12037036725286
684.0	3.8676554	445.120353172911
685.0	3.8738889	445.12036591946196
686.0	3.8802742	445.1203749634249
687.0	3.8866055	445.1203785237374
689.0	3.8937346	445.1202642049408
690.0	3.9000825	445.1204402835085
691.0	3.9064868	445.1204759635418
692.0	3.912793	445.12031122069163
693.0	3.9191284	445.1204009290379
694.0	3.9254742	445.1203862493855
695.0	3.9317992	445.12029435991496
696.0	3.9382034	445.12042694134425
697.0	3.9445138	445.1204168520956
698.0	3.9508701	445.12039677375867
699.0	3.9572014	445.1203059916885
700.0	3.963466	445.1204030963841
703.0	3.9721388	445.12029451154126
704.0	3.9784306	445.12048292654606
705.0	3.9849264	445.1203216991339
706.0	3.9911369	445.12030841956056
707.0	3.9973786	445.12027589911537
708.0	4.0037952	445.1203622399613
710.0	4.0108953	445.12038845962115
711.0	4.0172577	445.1204676378828
712.0	4.023589	445.12038520274785
713.0	4.0299577	445.120365674032
714.0	4.0363014	445.1204273349462
715.0	4.0426202	445.12049176029393
716.0	4.0489828	445.1204596101902
717.0	4.0552598	445.12025304100354
718.0	4.0616391	445.12032987604454
719.0	4.067962	445.120488256659
720.0	4.0743036	445.1202864068445
721.0	4.0806411	445.1203292235165
722.0	4.0870473	445.12041857610456
723.0	4.0933411	445.1202216358284
724.0	4.099089	445.1206312662822
726.0	4.1056994	445.1194261663753
727.0	4.1120537	445.1204493378845
728.0	4.1182557	445.11940795931963
729.0	4.1245099	445.12055135000736
730.0	4.1308162	445.12051581732356
731.0	4.1370724	445.1205825144224
732.0	4.143239	445.12034599052765
733.0	4.1491453	445.1200771246017
737.0	4.1586724	445.12042940491244
738.0	4.1650265	445.12035420650864
739.0	4.1713203	445.12029092891015
740.0	4.1776349	445.120247252455
741.0	4.1837995	445.1203590402509
742.0	4.1901391	445.12034815598844
743.0	4.1965641	445.1203405803046
744.0	4.2029163	445.1203223151919
745.0	4.2092349	445.12034163226883
746.0	4.2155953	445.12035234545505
747.0	4.2218933	445.12031244874885
748.0	4.2281953	445.1203380682213
749.0	4.2346453	445.1202719369177
750.0	4.2410183	445.12024707479685
751.0	4.2473745	445.12035978576887
752.0	4.2536912	445.1202917878596
753.0	4.259987	445.12035076384075
754.0	4.2663579	445.1203151670582
755.0	4.2726412	445.1203248737163
756.0	4.2789225	445.12032140339636
757.0	4.2853141	445.12030219619004
758.0	4.2916226	445.1204420752325
759.0	4.2980642	445.12021165942264
760.0	4.3043288	445.1203406460208
761.0	4.3107037	445.1203189385169
762.0	4.3169517	445.12036707193755
763.0	4.3232392	445.120231494894
764.0	4.3295621	445.1203673276425
765.0	4.3358996	445.12037269560466
766.0	4.3422496	445.1203841043768
767.0	4.3485559	445.1203535688739
768.0	4.3549767	445.1203063025056
769.0	4.3613225	445.12021700373657
770.0	4.3676476	445.1203421357859
771.0	4.3739788	445.1202899516818
772.0	4.3802685	445.1203534477505
773.0	4.3866517	445.12038603181406
774.0	4.3929436	445.12042487208873
775.0	4.399358	445.1204224117151
776.0	4.4057476	445.120333213258
777.0	4.4121101	445.12040567283634
778.0	4.4184372	445.1203369360375
779.0	4.4247768	445.12038464010413
780.0	4.431083	445.12042382723246
781.0	4.4374351	445.12034049989006
782.0	4.4437664	445.1202592582332
783.0	4.4501289	445.1202901234817
784.0	4.4564622	445.12033486135624
785.0	4.462781	445.1202924678907
786.0	4.4691351	445.12023338682474
787.0	4.4754393	445.12033281813234
788.0	4.4818018	445.12025386523544
789.0	4.4881268	445.12027144035414
790.0	4.4944352	445.1203619630701
791.0	4.5007852	445.1202260869664
792.0	4.5071206	445.12027859250173
793.0	4.5133685	445.1203119788503
794.0	4.5197956	445.12026380932497
795.0	4.5261333	445.1203160789347
797.0	4.5332873	445.1203284572985
798.0	4.539577	445.1203865389855
799.0	4.5459437	445.12029109803717
800.0	4.5522206	445.12041589130513
801.0	4.5585604	445.1204129629346
802.0	4.5648874	445.12036754600433
803.0	4.5712083	445.12038376020445
804.0	4.5775916	445.12020141217187
805.0	4.5839188	445.12018768016685
806.0	4.5902875	445.1202182916104
810.0	4.5996791	445.12030524944663
811.0	4.606075	445.12027160284276
812.0	4.6122936	445.1204012955119
813.0	4.6186374	445.1203760254494
814.0	4.6249229	445.1202048780956
816.0	4.6320938	445.12029554965744
817.0	4.6383561	445.1203238610374
818.0	4.644725	445.1201642404104
822.0	4.6546667	445.1201676933061
823.0	4.6610021	445.12002287742627
828.0	4.6716958	445.1202126035271
829.0	4.6780834	445.1199916860248
834.0	4.6886959	445.12031183694177
838.0	4.6978375	445.1201913038593
839.0	4.7041605	445.1201682989571
841.0	4.711098	445.12012939229515
842.0	4.7173001	445.1202738066455
843.0	4.7236916	445.1200734999475
844.0	4.7299145	445.12013245207544
845.0	4.736148	445.12020315491213
847.0	4.7431563	445.12018933458523
848.0	4.7495168	445.12014598909616
852.0	4.7593688	445.12021371243776
853.0	4.7656605	445.1201712661395
854.0	4.7719189	445.1201378276828
855.0	4.778173	445.12021159297507
857.0	4.7850271	445.12025100996965
858.0	4.7913688	445.1201878665605
859.0	4.7976897	445.12025586004245
860.0	4.8039188	445.12018270080057
861.0	4.8101959	445.12025685344764
862.0	4.8165459	445.1202061392199
863.0	4.822798	445.1202253639661
864.0	4.8290855	445.12017479190797
865.0	4.8353939	445.1201727123146
866.0	4.841673	445.1203643822689
867.0	4.8479959	445.12015279398946
868.0	4.8542648	445.12026377193
869.0	4.8605023	445.1203621826665
871.0	4.8674106	445.1203921813608
872.0	4.8737897	445.12024862206124
873.0	4.8800814	445.12026529040145
874.0	4.8863752	445.1203070536155
875.0	4.8926147	445.1203714963855
876.0	4.8989544	445.1203431375719
877.0	4.9052607	445.1204095864807
878.0	4.9115232	445.1203174758034
879.0	4.9178482	445.1202944687233
880.0	4.9241398	445.12026025064074
881.0	4.9304814	445.1202639216137
883.0	4.9375086	445.12038523382023
886.0	4.9461544	445.1203003097533
887.0	4.9525045	445.12026888240104
888.0	4.958817	445.1202678274653
889.0	4.9651273	445.12031649702607
890.0	4.9714524	445.12031254047025
891.0	4.9777814	445.1201511987334
892.0	4.9840669	445.12031949306777
893.0	4.9903795	445.1202837880724
894.0	4.9966919	445.12026561371624
895.0	5.0030066	445.120346380962
896.0	5.0093752	445.12020339524946
897.0	5.0155815	445.120429547096
898.0	5.0219711	445.12030585050366
899.0	5.0282877	445.1203679680713
901.0	5.0353566	445.1203763806761
902.0	5.0417086	445.1203075460991
903.0	5.0480503	445.1203186396591
904.0	5.0543482	445.1204486325514
905.0	5.0606878	445.1203449585522
906.0	5.0669691	445.1203441464468
907.0	5.073292	445.1203179360268
908.0	5.0797086	445.12027354396145
909.0	5.0860003	445.12032516126584
910.0	5.0923461	445.1203303362103
911.0	5.0987045	445.1203781993016
912.0	5.1050421	445.120361802678
913.0	5.1113774	445.1203333652667
914.0	5.1177149	445.1203857153168
915.0	5.1240649	445.1203365851407
916.0	5.1304149	445.1201928939465
917.0	5.1366962	445.12040518903876
918.0	5.1430337	445.12042423010234
919.0	5.1493753	445.1202653489556
920.0	5.1556712	445.1203111158227
921.0	5.1620858	445.1203805889804
922.0	5.1684337	445.12038977382883
923.0	5.1748129	445.12034425162864
924.0	5.1810504	445.12037331573043
925.0	5.1874067	445.1204089886925
926.0	5.1937317	445.12049683033763
927.0	5.2001295	445.120348126012
928.0	5.2064358	445.1202413635337
929.0	5.2127775	445.1203948850642
930.0	5.2191712	445.12027765727976
931.0	5.2254733	445.12031363139073
932.0	5.2317694	445.1202619319674
933.0	5.2381754	445.120401009228
934.0	5.244388	445.120375716257
935.0	5.2506714	445.1204302033184
936.0	5.2571296	445.12018918107424
937.0	5.2634046	445.120307122514
938.0	5.2698942	445.1201397111824
939.0	5.276063	445.1202478504202
940.0	5.282436	445.12040709202586
942.0	5.2895465	445.120312442804
943.0	5.2959463	445.1202295600961
944.0	5.302238	445.12037712910796
945.0	5.3085442	445.12037850457216
946.0	5.3150672	445.1203438441908
947.0	5.3213589	445.1203900089852
948.0	5.3276922	445.12041831638095
949.0	5.3340568	445.1203593236835
950.0	5.3403922	445.12041262867734
951.0	5.3467151	445.12041063781385
952.0	5.3530484	445.1203697356648
953.0	5.3593276	445.1202839921507
954.0	5.3657526	445.1203398397603
955.0	5.3721109	445.12023127092647
956.0	5.378461	445.12037768547947
957.0	5.384813	445.1204241495903
958.0	5.3911881	445.1202984213428
959.0	5.397561	445.12034723892435
960.0	5.4038693	445.120393141679
961.0	5.4102881	445.12031050391323
962.0	5.4166152	445.1202388625063
963.0	5.4229235	445.1203270167032
964.0	5.4292256	445.12045866973364
965.0	5.4356152	445.12033852170634
966.0	5.4419756	445.12050145552735
967.0	5.4483319	445.1203614990882
968.0	5.4546777	445.12031725736335
969.0	5.460959	445.1204049769569
970.0	5.4672631	445.12044024429815
971.0	5.4736861	445.1203857954251
972.0	5.4800194	445.12025748544386
973.0	5.4863215	445.12039531558855
974.0	5.4927236	445.12029634023037
975.0	5.4990444	445.12036883682237
976.0	5.5053653	445.1202643508762
977.0	5.5117007	445.1204632314389
978.0	5.5180382	445.1204245571528
979.0	5.5243528	445.12043237959523
980.0	5.5307132	445.12039909470684
981.0	5.5370069	445.12031315490344
982.0	5.5432903	445.12034499759136
983.0	5.5496694	445.12038527414404
984.0	5.5560216	445.1205035479001
985.0	5.5624257	445.12025888770927
986.0	5.5687507	445.1203111099687
987.0	5.5751028	445.12030557887175
988.0	5.5814778	445.1203899406507
989.0	5.5877154	445.1203719843542
990.0	5.5941654	445.12047864504103
991.0	5.6005008	445.120335121874
992.0	5.6068091	445.12032507687854
993.0	5.6130945	445.12041638172576
994.0	5.6194549	445.12034530528996
995.0	5.6257758	445.1203209146832
996.0	5.63213	445.1203680106159
997.0	5.6384571	445.1204402145267
998.0	5.6447509	445.12031715560244
999.0	5.6511175	445.12037362856984
1000.0	5.6574592	445.12036215271735
1001.0	5.6638634	445.1203216740542
1002.0	5.6702425	445.1203156741273
1003.0	5.6765404	445.1202904949653
1004.0	5.68288	445.1202423874349
1005.0	5.6891571	445.1204155802735
1006.0	5.6955238	445.1202946613044
1007.0	5.7018717	445.120342270672
1008.0	5.7081884	445.12045129798594
1009.0	5.7145467	445.1204123765515
1010.0	5.7209779	445.1202804409978
1011.0	5.7272759	445.1203960799909
1012.0	5.7335821	445.1204296800953
1013.0	5.7399384	445.1203657846692
1014.0	5.7462759	445.12027473065746
1015.0	5.7525717	445.12031158631225
1016.0	5.7590113	445.1203029460432
1017.0	5.7652613	445.12043889020555
1018.0	5.771628	445.1202369328746
1019.0	5.7779134	445.12026751886503
1020.0	5.784353	445.12026214314693
1021.0	5.7906739	445.12021673178384
1022.0	5.7969468	445.1203886358
1023.0	5.803376	445.12026512083554
1024.0	5.8096593	445.1204131264298
1025.0	5.8159551	445.1203369844984
1026.0	5.8222905	445.120251965807
1027.0	5.828501	445.12039987484764
1028.0	5.8349531	445.12044498370653
1029.0	5.8413281	445.12037399782776
1030.0	5.847701	445.1203246059722
1031.0	5.8540073	445.120210339907
1032.0	5.8603385	445.1203668325939
1033.0	5.8666843	445.1203569524009
1034.0	5.872976	445.12036785156215
1035.0	5.8793489	445.12041544428087
1036.0	5.8856844	445.12037241188193
1037.0	5.8920364	445.1204040965953
1038.0	5.8983177	445.120372078526
1039.0	5.9046864	445.12021621253774
1040.0	5.910999	445.120348306626
1041.0	5.9173302	445.1203058036418
1042.0	5.9236635	445.12032522080034
1043.0	5.929999	445.12034541805116
1044.0	5.9363906	445.1203698011927
1045.0	5.9427032	445.12041088093537
1046.0	5.9490073	445.12039075126756
1047.0	5.9553158	445.12036041561873
1048.0	5.9616761	445.12047606604125
1049.0	5.9680886	445.1203390517373
1050.0	5.9743532	445.120344578388
1051.0	5.9807324	445.12023401648673
1052.0	5.9870282	445.1204420659622
1053.0	5.9933782	445.1203946448471
1054.0	5.9996595	445.12036932188335
1055.0	6.0060678	445.12033590125196
1056.0	6.0123782	445.1203278234938
1057.0	6.0187345	445.1203842840989
1058.0	6.0250928	445.12023085078283
1059.0	6.0314491	445.12045388989173
1060.0	6.0377616	445.12037324005667
1061.0	6.0441095	445.1203510017725
1062.0	6.0504262	445.1203397379909
1063.0	6.0567908	445.12042941103897
1064.0	6.0630783	445.1204460135914
1065.0	6.0693742	445.12027262183034
1066.0	6.0757179	445.1203619750015
1067.0	6.0820929	445.12029299820347
1068.0	6.0884596	445.1203200259872
1069.0	6.0947929	445.12024311326365
1070.0	6.1010887	445.1204683538146
1071.0	6.1074721	445.1203003324267
1072.0	6.1138366	445.1204109050555
1073.0	6.1202117	445.1203649308272
1074.0	6.1265783	445.1202838876265
1075.0	6.1328346	445.12031163748804
1076.0	6.1391763	445.1203068641992
1077.0	6.1455013	445.1203713462182
1078.0	6.1518659	445.12041841894563
1079.0	6.1581721	445.1203081180443
1080.0	6.1645054	445.1203652089537
1081.0	6.1708513	445.12034975438297
1082.0	6.177168	445.1204203367465
1083.0	6.1835242	445.12028611675015
1084.0	6.1898784	445.12025825832933
1085.0	6.1962242	445.12032456346645
1086.0	6.2025951	445.12031404229856
1087.0	6.2089055	445.12034675451434
1088.0	6.2151264	445.1203290185783
1089.0	6.2215138	445.120345873998
1090.0	6.2278245	445.1203025623707
1091.0	6.2341868	445.1202756390628
1092.0	6.2405597	445.12023665677964
1093.0	6.2468972	445.12035906211673
1094.0	6.2532513	445.12024034473177
1095.0	6.2596347	445.1201952280259
1096.0	6.2659347	445.1203816010767
1097.0	6.2722159	445.12029488449633
1098.0	6.2785889	445.1204615636196
1099.0	6.2849431	445.1204238157797
1100.0	6.291241	445.12027388253875
1101.0	6.2975285	445.1204098059037
1102.0	6.3039243	445.12022342807006
1103.0	6.3102535	445.1203012516553
1104.0	6.3165847	445.12021411881125
1105.0	6.3228807	445.12027367348605
1106.0	6.3292204	445.1202397445677
1107.0	6.3355973	445.1203498935285
1108.0	6.3419244	445.1202426238964
1109.0	6.3482556	445.12034302450877
1110.0	6.3546056	445.1202676992571
1111.0	6.3609702	445.120342968096
1112.0	6.3672436	445.12025794768005
1113.0	6.3735745	445.1202448966172
1114.0	6.3799473	445.1202385596497
1115.0	6.3861766	445.12030087861694
1116.0	6.3925203	445.12039345406356
1117.0	6.3988453	445.12036985900335
1118.0	6.4051723	445.12040565551234
1119.0	6.4115453	445.120344282149
1120.0	6.4178057	445.1203710454481
1121.0	6.4241516	445.12036091441234
1122.0	6.4305245	445.12039197393864
1123.0	6.4369349	445.12031608555463
1124.0	6.4431975	445.1204450168044
1125.0	6.4495391	445.1202611171386
1126.0	6.45586	445.12029297189986
1127.0	6.4622411	445.1202589138816
1128.0	6.4685558	445.12028891190425
1129.0	6.4748579	445.12041998354414
1130.0	6.4812017	445.12033141449666
1131.0	6.4875808	445.12044226097487
1132.0	6.4938997	445.12042437364676
1133.0	6.5002203	445.12040249052467
1134.0	6.5065537	445.1203916850141
1135.0	6.5129142	445.1202437415005
1136.0	6.5191766	445.1203773827476
1137.0	6.525558	445.1202485935746
1138.0	6.5319059	445.1204122660694
1139.0	6.5382725	445.12027416053365
1140.0	6.5446183	445.12024862102254
1141.0	6.5509266	445.120345304306
1142.0	6.55726	445.12028056945957
1143.0	6.5635685	445.1204182069427
1144.0	6.569885	445.1204042996911
1145.0	6.5762559	445.12026663677943
1146.0	6.5825393	445.12023356960304
1147.0	6.5888893	445.1202846227057
1148.0	6.595231	445.12035821787606
1149.0	6.6016413	445.1202994001971
1150.0	6.6078913	445.1203687581488
1151.0	6.614233	445.12036496954295
1152.0	6.62056	445.1202630396627
1153.0	6.6269247	445.1202188047905
1154.0	6.6332725	445.1202211945788
1155.0	6.639585	445.12027726700666
1157.0	6.6466559	445.120422753845
1158.0	6.65306	445.1202938976641
1159.0	6.6593394	445.12029130479914
1160.0	6.6656748	445.12038895007896
1161.0	6.6719935	445.1202512748161
1162.0	6.6783082	445.1204405721788
1163.0	6.6846768	445.1202986559956
1164.0	6.6910312	445.1203042271356
1165.0	6.6974059	445.12031542000125
1166.0	6.7037164	445.1202385299607
1167.0	6.7100102	445.1203585298026
1168.0	6.7163581	445.12032437815304
1169.0	6.7226893	445.1204339555819
1170.0	6.7290081	445.12040520219773
1171.0	6.7353873	445.1203746739119
1172.0	6.7417081	445.1203908253746
1173.0	6.7480603	445.12043926205
1174.0	6.754379	445.12029529966134
1175.0	6.7607727	445.120211891543
1176.0	6.7670435	445.12023145343306
1177.0	6.7734227	445.12039013661405
1178.0	6.7797477	445.12040515104894
1179.0	6.7860999	445.12025976408825
1180.0	6.7919582	445.12032938630034
1181.0	6.7978228	445.12023957535354
1182.0	6.8036646	445.1203000190295
1183.0	6.8095541	445.1202338492795
1184.0	6.8153373	445.1203460565513
1185.0	6.8211311	445.1203151071758
1186.0	6.8269791	445.1202306103884
1187.0	6.8328332	445.1202957700904
1188.0	6.8386769	445.1203069232278
1189.0	6.8445061	445.1202384463923
1190.0	6.8502874	445.12025449674957
1191.0	6.8560458	445.1202838449389
1192.0	6.8617958	445.1204075869286
1193.0	6.8675166	445.12030207345424
1194.0	6.873273	445.1202834936595
1195.0	6.8790957	445.12033796200546
1196.0	6.8849437	445.12030908163325
1197.0	6.8908	445.1203301933387
1198.0	6.8966605	445.1203859411067
1199.0	6.9024937	445.1202707911667
1200.0	6.9083228	445.1203188986623
1201.0	6.9141709	445.12024285890914
1202.0	6.9199667	445.1203140150895
1203.0	6.9257792	445.12031010672644
1204.0	6.931625	445.1202694079095
1205.0	6.9374376	445.12028324241606
1206.0	6.9432729	445.12037698169723
1207.0	6.9491333	445.12026878237765
1208.0	6.9549583	445.12028843747055
1209.0	6.9607584	445.12030830824574
1210.0	6.9665584	445.120380187788
1211.0	6.9723687	445.12041482596885
1212.0	6.9782105	445.12034534779815
1213.0	6.984073	445.1202219542263
1214.0	6.9898896	445.120326431219
1215.0	6.9957251	445.1202581439229
1216.0	7.0015647	445.12025336789816
1217.0	7.0073959	445.1202717988823
1218.0	7.0132313	445.1203151234088
1219.0	7.0190126	445.12033354506457
1220.0	7.0247647	445.1203443518145
1221.0	7.030521	445.12037178095204
1222.0	7.0363209	445.1202453525378
1223.0	7.0421459	445.1202886727489
1224.0	7.0479814	445.1203410051806
1225.0	7.0537918	445.12032974754123
1226.0	7.0595647	445.1203576634241
1227.0	7.0653626	445.12036890772544
1228.0	7.0711813	445.1204376705063
1229.0	7.076973	445.12045413243595
1230.0	7.0827042	445.1202370393084
1231.0	7.0884605	445.12035582031154
1232.0	7.0942939	445.12039055288955
1233.0	7.100075	445.12027073293723
1234.0	7.1059085	445.1202121535358
1235.0	7.1117231	445.12024189803077
1236.0	7.1174856	445.12034906322145
1237.0	7.123269	445.12034841147596
1238.0	7.1289543	445.1204130073923
1239.0	7.1347523	445.1203178374856
1240.0	7.1404334	445.1203521416536
1241.0	7.146198	445.1203275247377
1242.0	7.1519835	445.1203194480504
1243.0	7.1576877	445.120414235648
1244.0	7.1633585	445.1203838455472
1245.0	7.1691023	445.120355685265
1246.0	7.1748585	445.1203499365334
1247.0	7.1806689	445.12033474291087
1248.0	7.1864294	445.1203308348403
1249.0	7.1921648	445.1203130461331
1250.0	7.1979399	445.1202583399303
1251.0	7.2037502	445.12033999724815
1252.0	7.209542	445.1203223404763
1253.0	7.2153544	445.12026333439536
1254.0	7.2211565	445.1203046973116
1255.0	7.2268961	445.1203381303144
1256.0	7.2326628	445.1202929048729
1257.0	7.2384295	445.12032350075856
1258.0	7.2441585	445.1203363302651
1259.0	7.2499231	445.1203048338769
1260.0	7.2556752	445.1204109226101
1261.0	7.2614441	445.12046450664485
1262.0	7.2672064	445.12036724356096
1263.0	7.2729754	445.120404053459
1264.0	7.2787627	445.12037007982974
1265.0	7.2844961	445.12033011719933
1266.0	7.2902961	445.120428870956
1267.0	7.2959961	445.12029811815415
1268.0	7.3017836	445.1202288263387
1269.0	7.3075504	445.1203273657628
1270.0	7.3132627	445.120387603486
1271.0	7.3190024	445.12036800205385
1272.0	7.3247232	445.1202779945423
1273.0	7.33044	445.120342515427
1274.0	7.3361669	445.1203710179013
1275.0	7.3419337	445.12023310257064
1276.0	7.3477129	445.12028745968416
1277.0	7.3535045	445.12028855778277
1278.0	7.3593003	445.1204249054258
1279.0	7.3650982	445.1202358388441
1280.0	7.3709024	445.12036815309625
1281.0	7.3766899	445.12027899669243
1282.0	7.3825005	445.120267201323
1283.0	7.3882962	445.1203606630147
1284.0	7.3940691	445.1204196634799
1285.0	7.3998149	445.12041636550157
1286.0	7.4055942	445.1202879690802
1287.0	7.41134	445.1203855059382
1288.0	7.4171047	445.1202919774577
1289.0	7.4228629	445.1203360965187
1290.0	7.428617	445.1203345582362
1291.0	7.4341066	445.1205350566701
1292.0	7.4397733	445.12037594693857
1293.0	7.4455005	445.1203578701985
1294.0	7.4512713	445.12044403852127
1295.0	7.4570838	445.1202931468749
1296.0	7.4628629	445.12041219678264
1297.0	7.4686379	445.12039602185564
1298.0	7.47439	445.12038518654384
1299.0	7.4801547	445.12039064852166
1300.0	7.4859046	445.1203918686851
1301.0	7.4916629	445.12041479923397
1302.0	7.4973796	445.1204031459639
1303.0	7.5031317	445.12046749012393
1304.0	7.5089088	445.1202760452008
1305.0	7.5147006	445.12033373577685
1306.0	7.520486	445.1204483702428
1307.0	7.5262798	445.1203869787611
1308.0	7.5320671	445.12025181594277
1309.0	7.5378047	445.12035955132706
1310.0	7.543486	445.120437249548
1311.0	7.5491797	445.1203169532109
1312.0	7.5549152	445.1204184144385
1313.0	7.560586	445.1203988085386
1314.0	7.5662778	445.12027490102724
1315.0	7.5719568	445.1204368327414
1316.0	7.5776153	445.1203439384829
1317.0	7.5833235	445.1202924646368
1318.0	7.5890464	445.1202883816401
1319.0	7.5947402	445.1204118588632
1320.0	7.6004403	445.1202324940796
1321.0	7.6061547	445.12027438566065
1322.0	7.611882	445.1203834979118
1323.0	7.6176318	445.12031230992767
1324.0	7.6233943	445.12040264060386
1325.0	7.629136	445.12042983221534
1326.0	7.6348861	445.1203599930685
1327.0	7.6406298	445.1203301443198
1328.0	7.6463758	445.1203695640733
1329.0	7.6521152	445.12030697050125
1330.0	7.6578422	445.12039415958515
1331.0	7.663559	445.12032951390734
1332.0	7.669286	445.12042121664587
1333.0	7.6750277	445.12026443522535
1334.0	7.6807591	445.12028994618873
1335.0	7.6864924	445.1203463622136
1336.0	7.692261	445.12033824875675
1337.0	7.6980007	445.120392459334
1338.0	7.7037341	445.12037734278545
1339.0	7.7094529	445.1203573482076
1340.0	7.7151758	445.1203555550238
1341.0	7.720903	445.1204197946158
1342.0	7.7266154	445.12026696238047
1343.0	7.7323258	445.12038282843326
1344.0	7.738084	445.12031086650177
1345.0	7.7438799	445.120322300791
1346.0	7.749659	445.1203197279102
1347.0	7.7553716	445.12041682832677
1348.0	7.7611404	445.12033989771294
1349.0	7.7669027	445.12044728640643
1350.0	7.7726466	445.1204361445239
1351.0	7.7783654	445.1203124251512
1352.0	7.784057	445.1204333799844
1353.0	7.7897632	445.1203079747775
1354.0	7.7954717	445.1203435602359
1355.0	7.8012216	445.120395625749
1356.0	7.8069111	445.12038407104444
1357.0	7.8126486	445.1203875836322
1358.0	7.8183987	445.1202237547322
1359.0	7.8241133	445.12045987175634
1360.0	7.8298737	445.1203701279629
1361.0	7.8356466	445.12027599716447
1362.0	7.8414132	445.1203596952553
1363.0	7.8471966	445.1203252978263
1364.0	7.8529321	445.12039845220426
1365.0	7.8586717	445.12026214934633
1366.0	7.8644343	445.12037137986897
1367.0	7.870178	445.12041935384855
1368.0	7.8759529	445.12039008538864
1369.0	7.881728	445.12042802056914
1370.0	7.8874904	445.12034327729845
1371.0	7.8932654	445.1203321675867
1372.0	7.8990467	445.12031424328705
1373.0	7.9047613	445.12042385633885
1374.0	7.9105197	445.1203450552018
1375.0	7.9162821	445.1203568670539
1376.0	7.9220821	445.12044629067753
1377.0	7.9278551	445.12033351315165
1378.0	7.9336281	445.1203208886364
1379.0	7.9393635	445.12032808997105
1380.0	7.9450802	445.120430058829
1381.0	7.9508094	445.12041217673647
1382.0	7.9566134	445.12038673222986
1383.0	7.9623967	445.1203936340275
1384.0	7.968203	445.1203320648565
1385.0	7.9739844	445.12034901731244
1386.0	7.9797552	445.1204446829504
1387.0	7.9855592	445.1203279585659
1388.0	7.9912884	445.12035923036467
1389.0	7.9970614	445.12038142093246
1390.0	8.0028551	445.12039490375963
1391.0	8.0086677	445.1202957546709
1392.0	8.0144739	445.1203356992033
1393.0	8.0202365	445.1203675018572
1394.0	8.0260197	445.1203818235122
1395.0	8.0317635	445.1203938010339
1396.0	8.0375156	445.1202727080009
1397.0	8.0432823	445.1204446581218
1398.0	8.0490677	445.1202478569382
1399.0	8.0548135	445.1203665134953
1400.0	8.0605906	445.1202651380125
1401.0	8.0663594	445.12044343890653
1402.0	8.0721302	445.12041828119817
1403.0	8.0778615	445.1203419710128
1404.0	8.0835864	445.1203716903787
1405.0	8.0893427	445.1203582996712
1406.0	8.0950678	445.120354913119
1407.0	8.1007926	445.1203732508199
1408.0	8.106499	445.1203835253554
1409.0	8.1121844	445.1203456550236
1410.0	8.1179156	445.1203837720367
1411.0	8.1236802	445.12030547400104
1412.0	8.1293969	445.12030357829855
1413.0	8.135151	445.1202301348854
1414.0	8.1409219	445.1203558321701
1415.0	8.146674	445.12033596647257
1416.0	8.1524553	445.12038916215505
1417.0	8.1582408	445.12024835404907
1418.0	8.1639823	445.12032009075676
1419.0	8.1697052	445.1203516129789
1420.0	8.175399	445.1203064576433
1421.0	8.1811011	445.12031969492114
1422.0	8.1868115	445.1204060323725
1423.0	8.1925407	445.1202541325566
1424.0	8.1983261	445.12020936512664
1425.0	8.2041469	445.12030809993564
1426.0	8.2099282	445.12026684136487
1427.0	8.2156366	445.12033755384397
1428.0	8.2213886	445.1203214581983
1429.0	8.2271366	445.12027804203876
1430.0	8.2328553	445.12035204980623
1431.0	8.2386325	445.1202990440558
1432.0	8.2443762	445.1202362955089
1433.0	8.2501261	445.1203379682407
1434.0	8.2558949	445.12024324579403
1435.0	8.2616805	445.1203185015202
1436.0	8.2674783	445.1203254631912
1437.0	8.2732846	445.1203413675326
1438.0	8.2790345	445.1203871683715
1439.0	8.2847866	445.1203018721023
1440.0	8.2905158	445.12046955962586
1441.0	8.2962679	445.1202949637316
1442.0	8.3019971	445.1202427694519
1443.0	8.3077117	445.1202851546873
1444.0	8.3134471	445.1203113520078
1445.0	8.3192033	445.1202786144942
1446.0	8.3249658	445.1203970583669
1447.0	8.3306908	445.1204186305352
1448.0	8.3364116	445.1203237720153
1449.0	8.3421638	445.1203361567195
1450.0	8.3478888	445.12044490658815
1451.0	8.3536408	445.1203652132891
1452.0	8.3594283	445.12026910920713
1453.0	8.3652076	445.1203008743712
1454.0	8.3709722	445.12034338010733
1455.0	8.3767139	445.12042170237186
1456.0	8.3824658	445.12034843633324
1457.0	8.3881868	445.1202814615412
1458.0	8.3938929	445.1203675878281
1459.0	8.3996054	445.1204496019328
1460.0	8.4053514	445.12034729131494
1461.0	8.4110431	445.1203111548312
1462.0	8.4167744	445.12036466680166
1463.0	8.4224764	445.1203673150153
1464.0	8.4282117	445.1203600120961
1465.0	8.4339347	445.1204091417022
1466.0	8.4396202	445.12033991555484
1467.0	8.4452702	445.120368897266
1468.0	8.4509139	445.12042530666986
1469.0	8.4565765	445.120330649861
1470.0	8.4622784	445.12030887491056
1471.0	8.4680243	445.12034330010374
1472.0	8.4737953	445.12030222516245
1473.0	8.4794972	445.1203718126356
1474.0	8.4852201	445.1203954836888
1475.0	8.4909327	445.12032631574533
1476.0	8.4966286	445.1204124703938
1477.0	8.502314	445.12032713879705
1478.0	8.508039	445.1202323794756
1479.0	8.5137514	445.12044059994344
1480.0	8.519393	445.1204468821313
1481.0	8.5250931	445.1203348018376
1482.0	8.5308015	445.12030104051286
1483.0	8.5364994	445.1204322556276
1484.0	8.5421889	445.12040374292906
1485.0	8.5478618	445.12053748606036
1486.0	8.5535432	445.1203722268658
1487.0	8.5591848	445.1203432366546
1488.0	8.5649014	445.1203848244315
1489.0	8.5705827	445.12021795441177
1490.0	8.5762786	445.120359100047
1491.0	8.581964	445.1203582988918
1492.0	8.5876161	445.1203975166949
1493.0	8.593262	445.1204927341872
1494.0	8.5989681	445.1202925215627
1495.0	8.6046577	445.12044645013265
1496.0	8.6104036	445.1204369888078
1497.0	8.6161703	445.1203426789445
1498.0	8.6219245	445.12042310397396
1499.0	8.6276641	445.12034904895825
1500.0	8.6333848	445.12038585086793
1501.0	8.6391079	445.12037686099836
1502.0	8.6448348	445.1203347552561
1503.0	8.6505577	445.1203690806763
1504.0	8.6562515	445.1203668361269
1505.0	8.6619308	445.12048763237726
1506.0	8.6676808	445.12039556279825
1507.0	8.6733661	445.1202941641932
1508.0	8.6790473	445.1203528167849
1509.0	8.6847641	445.1204173516336
1510.0	8.6905266	445.12033272535433
1511.0	8.6962454	445.1204024229448
1512.0	8.7019225	445.12024964439667
1513.0	8.7076371	445.12028847548555
1514.0	8.7132975	445.1204409638617
1515.0	8.7190349	445.12039163568767
1516.0	8.7248266	445.12039206583717
1517.0	8.7306058	445.1203746261041
1518.0	8.7363704	445.12029860537723
1519.0	8.7420766	445.1203684326227
1520.0	8.7477955	445.1203617551931
1521.0	8.7534995	445.12046289958863
1522.0	8.7591912	445.120325092346
1523.0	8.7648933	445.1202449491094
1524.0	8.7705288	445.1204472587508
1525.0	8.77621	445.12044232997437
1526.0	8.781933	445.1203739556983
1527.0	8.7876768	445.12042279581743
1528.0	8.7933351	445.12041816453257
1529.0	8.7990455	445.1203849149515
1530.0	8.8047496	445.1202912684898
1531.0	8.8104475	445.12040310507786
1532.0	8.8161329	445.1204035569671
1533.0	8.8218539	445.1204457409928
1534.0	8.8276102	445.1203238182247
1535.0	8.8333934	445.1202569677749
1536.0	8.8392017	445.1203531041516
1537.0	8.8449476	445.1203603239785
1538.0	8.8506788	445.1203936602889
1539.0	8.8563704	445.12041502685855
1540.0	8.862081	445.1204349806754
1541.0	8.8677809	445.1203731743981
1542.0	8.873481	445.1203192393438
1543.0	8.8791871	445.1204143995293
1544.0	8.884885	445.12029848134534
1545.0	8.8905684	445.12030053392715
1546.0	8.8963185	445.1203382402682
1547.0	8.9020684	445.12036739658123
1548.0	8.9077894	445.1203747003455
1549.0	8.9135246	445.12024061464643
1550.0	8.9192663	445.1203101890864
1551.0	8.9249976	445.1202999536334
1552.0	8.9307248	445.12033796193083
1553.0	8.9364414	445.12036957872726
1554.0	8.9421228	445.1203406734452
1555.0	8.9478247	445.1203296516751
1556.0	8.9535457	445.1203597623721
1557.0	8.9592726	445.12038857667613
1558.0	8.9649789	445.1203680643675
1559.0	8.9707102	445.12037995256486
1560.0	8.976454	445.1204008862452
1561.0	8.982179	445.12031859012046
1562.0	8.9878999	445.12044699149885
1563.0	8.9936039	445.12030184391074
1564.0	8.9993164	445.1204032029364
1565.0	9.0050186	445.1203688199697
1566.0	9.0106748	445.1203186692034
1567.0	9.0163332	445.1203438187143
1568.0	9.0220019	445.12024041448416
1569.0	9.0276519	445.12051152679976
1570.0	9.0332853	445.12031112663647
1571.0	9.038952	445.12035851943745
1572.0	9.0446539	445.12040094156083
1573.0	9.0503706	445.1203396869672
1574.0	9.056054	445.12032817207114
1575.0	9.0617061	445.1204263295632
1576.0	9.067377	445.12028079018853
1577.0	9.0730144	445.1205376664005
1578.0	9.0786958	445.1203482140066
1579.0	9.0844102	445.12031037912334
1580.0	9.0900811	445.12038488475565
1581.0	9.0957124	445.12047624354136
1582.0	9.1014311	445.1203254772458
1583.0	9.1071332	445.12042162990514
1584.0	9.1128312	445.1204113923218
1585.0	9.11855	445.1202910035061
1586.0	9.124225	445.12034615930895
1587.0	9.1298958	445.1202236010239
1588.0	9.1355957	445.12032635598473
1589.0	9.1413124	445.1202133325281
1590.0	9.1470187	445.12030681947147
1591.0	9.1527125	445.1204804728202
1592.0	9.1583875	445.12040909367835
1593.0	9.1640625	445.1204424843416
1594.0	9.1697041	445.1204181591813
1595.0	9.1753687	445.12037373623065
1596.0	9.1809854	445.1203438377966
1597.0	9.1865854	445.12038804361845
1598.0	9.1922208	445.12048615974464
1599.0	9.1978438	445.120341535453
1600.0	9.2034792	445.1204332165108
1601.0	9.2091291	445.12034180807683
1602.0	9.2147646	445.12027981244916
1603.0	9.2204042	445.1205115806628
1604.0	9.2260437	445.12051129968233
1605.0	9.2316875	445.12041636488357
1606.0	9.2373459	445.12045641253343
1607.0	9.2430021	445.12027343503064
1608.0	9.2486355	445.1204629888805
1609.0	9.2542814	445.1204752378804
1610.0	9.2599043	445.1203100553015
1611.0	9.2655251	445.1205103223253
1612.0	9.2711812	445.1204068544197
1613.0	9.2768584	445.12046612448825
1614.0	9.2825375	445.1203685106306
1615.0	9.2882167	445.1204158033586
1616.0	9.2938585	445.12040753893814
1617.0	9.2994938	445.1203541077011
1618.0	9.3051146	445.12043367041576
1619.0	9.3107522	445.12047042392004
1620.0	9.3163918	445.12048428482416
1621.0	9.3220334	445.1203642134367
1622.0	9.3276896	445.12036393940537
1623.0	9.3333626	445.1203852054629
1624.0	9.339021	445.12042461589095
1625.0	9.3446606	445.1204698340499
1626.0	9.3503063	445.12048894993023
1627.0	9.355971	445.12034067513736
1628.0	9.3616209	445.12051622426156
1629.0	9.367273	445.1205083491022
1630.0	9.3729251	445.12041198769384
1631.0	9.378571	445.12049081801416
1632.0	9.3842209	445.12044501504204
1633.0	9.3898938	445.12050670799147
1634.0	9.3955501	445.1204226241544
1635.0	9.4011731	445.1203280924852
1636.0	9.4067815	445.1205205264291
1637.0	9.4124649	445.1204253206908
1638.0	9.4180939	445.12029441223325
1639.0	9.4237147	445.1204627389785
1640.0	9.4293585	445.12052181839164
1641.0	9.4350064	445.12038106762185
1642.0	9.4406273	445.12042949280334
1643.0	9.4462564	445.12043129874587
1644.0	9.4519086	445.1203690570185
1645.0	9.457571	445.1205180210385
1646.0	9.4632356	445.1204504893905
1647.0	9.4688877	445.12051081981036
1648.0	9.4745419	445.1203847712761
1649.0	9.4801982	445.1204203426521
1650.0	9.4858607	445.1204156274625
1651.0	9.4915315	445.12046541768916
1652.0	9.4971606	445.12037752912215
1653.0	9.5028212	445.1204224780783
1654.0	9.5084587	445.12038779464484
1655.0	9.5140773	445.1205066387036
1656.0	9.5197127	445.1204103734104
1657.0	9.5253586	445.1204903901542
1658.0	9.5309899	445.120426326762
1659.0	9.5366253	445.120274640407
1660.0	9.5422691	445.12040531615247
1661.0	9.5479254	445.12043799901807
1662.0	9.5535981	445.1203622173273
1663.0	9.559244	445.12033949251366
1664.0	9.5649086	445.120446202357
1665.0	9.5705795	445.12047735232136
1666.0	9.5762254	445.1203466658494
1667.0	9.5818754	445.12044868070365
1668.0	9.587515	445.12035697221154
1669.0	9.5931462	445.1204773448879
1670.0	9.5987692	445.12051832958906
1671.0	9.6044315	445.1204991193751
1672.0	9.6101024	445.1203996268499
1673.0	9.6157941	445.1203908709689
1674.0	9.6214628	445.1204295378694
1675.0	9.627142	445.1203423563128
1676.0	9.632815	445.12039340446825
1677.0	9.6385067	445.12039601428677
1678.0	9.6442025	445.1203106724177
1679.0	9.6499128	445.12031671021333
1680.0	9.6556066	445.12038661418705
1681.0	9.6612629	445.12049577673537
1682.0	9.6668692	445.12041486151287
1683.0	9.6724817	445.12029413051863
1684.0	9.678113	445.12038919961014
1685.0	9.6837191	445.1203837159651
1686.0	9.6893817	445.1203235241393
1687.0	9.6950443	445.12038264039495
1688.0	9.7007191	445.1204219661411
1689.0	9.7064275	445.1204929476957
1690.0	9.7121317	445.1203955161232
1691.0	9.7177755	445.12044201946105
1692.0	9.7234234	445.1203387503006
1693.0	9.7290171	445.12042461009685
1694.0	9.7346547	445.12044890816264
1695.0	9.7403275	445.120406845255
1696.0	9.7460213	445.1204482543654
1697.0	9.7517025	445.120387555469
1698.0	9.7573421	445.12030293240315
1699.0	9.7629943	445.1204631638671
1700.0	9.7686692	445.12035280140765
1701.0	9.7743172	445.12043057819636
1702.0	9.7799631	445.1203964447391
1703.0	9.7856485	445.12043116239965
1704.0	9.791311	445.12046794366125
1705.0	9.7969442	445.1203856099226
1706.0	9.8025838	445.1203303190104
1707.0	9.8081797	445.1204543382516
1708.0	9.8137942	445.12042167558815
1709.0	9.8194088	445.12028876457924
1710.0	9.8250297	445.12028537810687
1711.0	9.8306402	445.1204760339598
1712.0	9.8362485	445.1204230736109
1713.0	9.8419089	445.12043101423393
1714.0	9.8475318	445.12052587910716
1715.0	9.853161	445.1204987810724
1716.0	9.858786	445.12040539534655
1717.0	9.8644318	445.12027459030776
1718.0	9.8701131	445.12035838117396
1719.0	9.8757674	445.1203542289728
1720.0	9.8814131	445.12047134638607
1721.0	9.8870965	445.1203893663446
1722.0	9.8927839	445.1204584812819
1723.0	9.8984465	445.12032918178454
1724.0	9.9041215	445.12036118592283
1725.0	9.9098027	445.1204953190547
1726.0	9.9154861	445.12031131870833
1727.0	9.9211925	445.1203728379739
1728.0	9.9268631	445.1203944308508
1729.0	9.9324964	445.1204578546821
1730.0	9.938159	445.1204933904733
1731.0	9.9438174	445.12051431818344
1732.0	9.9494569	445.1204942756232
1733.0	9.9550632	445.12048197586745
1734.0	9.9606694	445.12043793868315
1735.0	9.96633	445.12039361907455
1736.0	9.9719653	445.12047656355077
1737.0	9.9776112	445.12046015114845
1738.0	9.9832277	445.12048628526566
1739.0	9.9888027	445.1204109067547
1740.0	9.994384	445.12044065333725
1741.0	9.999984	445.1205147377079
1742.0	10.005611	445.1205276956091
1743.0	10.011253	445.1204320398984
1744.0	10.016899	445.1203200019722
1745.0	10.022526	445.1204612532411
1746.0	10.028169	445.1203940892961
1747.0	10.033786	445.1204961072127
1748.0	10.039413	445.12050158475114
1749.0	10.045097	445.1202791282024
1750.0	10.050717	445.1204774006873
1751.0	10.056342	445.12040356316174
1752.0	10.061976	445.12047195862334
1753.0	10.06763	445.12047343923274
1754.0	10.07324	445.12048701280656
1755.0	10.078903	445.1203655306398
1756.0	10.084553	445.1203307528937
1757.0	10.090176	445.1204482829644
1758.0	10.095807	445.1203311261093
1759.0	10.101436	445.1203984858302
1760.0	10.107074	445.12038148935824
1761.0	10.11268	445.1205295066598
1762.0	10.118357	445.12039097515685
1763.0	10.123953	445.1203683116962
1764.0	10.12953	445.1202829322771
1765.0	10.135107	445.12034045376464
1766.0	10.140707	445.1204480714985
1767.0	10.146363	445.12043544334523
1768.0	10.152011	445.120335124421
1769.0	10.157659	445.12042962244226
1770.0	10.163274	445.120511680113
1771.0	10.168897	445.12047660893336
1772.0	10.174476	445.12040231378023
1773.0	10.180109	445.12037096399183
1774.0	10.185749	445.12045020169205
1775.0	10.191388	445.1203630869705
1776.0	10.196993	445.1205112700835
1777.0	10.202651	445.12037319599233
1778.0	10.208253	445.1204517762075
1779.0	10.213834	445.12038890198653
1780.0	10.219436	445.12045248992257
1781.0	10.225039	445.12047957332294
1782.0	10.230634	445.12041772913295
1783.0	10.236276	445.12039834886383
1784.0	10.241865	445.12054213080563
1785.0	10.24748	445.12030063082955
1786.0	10.253138	445.12031178041735
1787.0	10.258766	445.120385527544
1788.0	10.264411	445.1204805004592
1789.0	10.270039	445.1205077413363
1790.0	10.275676	445.1203838845621
1791.0	10.281347	445.1203535877663
1792.0	10.287028	445.1203646205687
1793.0	10.292674	445.1203525743864
1794.0	10.298299	445.12043075507205
1795.0	10.303959	445.1203581294053
1796.0	10.309624	445.12019390349906
1797.0	10.315272	445.1204178617959
1798.0	10.320924	445.12042037747943
1799.0	10.326557	445.12040412086174
1800.0	10.33217	445.1204001091596
1801.0	10.337799	445.12031319742556
1802.0	10.343399	445.12031823397984
1803.0	10.349036	445.1203201619118
1804.0	10.35467	445.12045641978943
1805.0	10.360234	445.1204739353408
1806.0	10.365845	445.12037691233576
1807.0	10.371476	445.1203170809003
1808.0	10.377078	445.1204581127911
1809.0	10.382707	445.12035819998613
1810.0	10.388374	445.1204145074895
1811.0	10.394093	445.12032563625047
1812.0	10.399786	445.12040906012953
1813.0	10.40547	445.12041732493174
1814.0	10.411139	445.1203599015314
1815.0	10.416832	445.120352929103
1816.0	10.422528	445.1203473618342
1817.0	10.428205	445.1203674101596
1818.0	10.433841	445.12037607368404
1819.0	10.439507	445.1203738528336
1820.0	10.445191	445.12032951362335
1821.0	10.45088	445.1204257480164
1822.0	10.456518	445.12046656301806
1823.0	10.462189	445.1203434161558
1824.0	10.467862	445.1204202148713
1825.0	10.473551	445.1204562439143
1826.0	10.479168	445.1205194212686
1827.0	10.484791	445.1204219823206
1828.0	10.490412	445.12054279342124
1829.0	10.496103	445.12033672564127
1830.0	10.501755	445.12047784705163
1831.0	10.507382	445.12039501612315
1832.0	10.51302	445.1204521119318
1833.0	10.51866	445.1205027647947
1834.0	10.52428	445.12032976330727
1835.0	10.529903	445.1204887899729
1836.0	10.535568	445.1203346132233
1837.0	10.541241	445.1203392104092
1838.0	10.546876	445.12045768869405
1839.0	10.552476	445.12056063498744
1840.0	10.558095	445.12041895238804
1841.0	10.56371	445.12042587358565
1842.0	10.569341	445.12039031301566
1843.0	10.574976	445.1204326095122
1844.0	10.580651	445.12044738607983
1845.0	10.586297	445.1204916893732
1846.0	10.591978	445.12041625677347
1847.0	10.597668	445.1203706313935
1848.0	10.60332	445.1205058575727
1849.0	10.608976	445.12042412659446
1850.0	10.614612	445.12038014793944
1851.0	10.620249	445.12044868349875
1852.0	10.62587	445.120475840811
1854.0	10.632987	445.1203843732897
1855.0	10.639272	445.1203331449812
1856.0	10.645578	445.1203789036832
1857.0	10.651843	445.12037860611696
1858.0	10.658135	445.1205301544958
1859.0	10.664387	445.12041388559635
1860.0	10.670668	445.1204501558198
1861.0	10.676974	445.1203700446503
1862.0	10.683231	445.1203347241045
1863.0	10.689512	445.1204389296162
1864.0	10.695793	445.1204773858196
1865.0	10.702095	445.1203869926566
1866.0	10.708387	445.1205032001652
1867.0	10.714737	445.12037880874925
1868.0	10.721014	445.12044525106984
1869.0	10.727272	445.12040039885017
1870.0	10.73352	445.120401241611
1871.0	10.73982	445.12039273741317
1872.0	10.746081	445.12033615583067
1873.0	10.752331	445.12044041233685
1875.0	10.759245	445.12040485858074
1876.0	10.765499	445.12043369084887
1877.0	10.771808	445.12038148619695
1878.0	10.778112	445.1204158999165
1879.0	10.784389	445.1203669987432
1880.0	10.790633	445.12042975571336
1881.0	10.796906	445.12045585443235
1882.0	10.803193	445.1203362940212
1883.0	10.809443	445.1203764068872
1884.0	10.815747	445.12041140144834
1885.0	10.822039	445.12040435782967
1886.0	10.828337	445.1203704013711
1887.0	10.834601	445.12047607770273
1888.0	10.840906	445.1204158675859
1889.0	10.847189	445.1203711558348
1890.0	10.853404	445.1203445388538
1891.0	10.85976	445.12036495707514
1892.0	10.866008	445.1203779654825
1893.0	10.872274	445.120527546313
1894.0	10.878558	445.12036982087506
1895.0	10.884835	445.1204473616316
1896.0	10.891122	445.1203828744764
1897.0	10.897406	445.12034892580914
1898.0	10.903652	445.1204327524553
1899.0	10.909958	445.120397922252
1900.0	10.916264	445.1203811662852
1901.0	10.922535	445.1202793067614
1902.0	10.928777	445.1203774564705
1903.0	10.935066	445.1204624629678
1904.0	10.941364	445.12039920120213
1905.0	10.947674	445.1203221492971
1906.0	10.953947	445.12038587812765
1907.0	10.960252	445.1204270532835
1908.0	10.966541	445.1204160189943
1909.0	10.97276	445.1205249136802
1910.0	10.979014	445.1202918033019
1911.0	10.985312	445.1204224043896
1912.0	10.991643	445.12036009556573
1913.0	10.99792	445.1204454921154
1914.0	11.004181	445.12036167331854
1915.0	11.01045	445.120348798475
1916.0	11.01671	445.1205679121654
1917.0	11.0231	445.1203639388614
1918.0	11.029718	445.11990192758856
1919.0	11.035725	445.12040339760074
1920.0	11.042066	445.12027948426044
1921.0	11.048283	445.1203491040864
1922.0	11.054777	445.1201753180857
1923.0	11.060956	445.1205214252624
1924.0	11.067216	445.1205338930558
1925.0	11.073508	445.12037551181476
1926.0	11.079793	445.1203596872427
1927.0	11.086064	445.1203705038858
1928.0	11.092408	445.12032986734437
1930.0	11.099348	445.1203633510144
1931.0	11.105637	445.12040360975914
1932.0	11.111929	445.1203123867273
1933.0	11.118248	445.12039313775796
1934.0	11.124537	445.12040752035676
1935.0	11.130858	445.1202667063619
1936.0	11.137112	445.1204002740387
1937.0	11.143412	445.1203428853563
1938.0	11.149743	445.1203198941047
1939.0	11.156002	445.12046079563765
1940.0	11.162316	445.12039017171367
1941.0	11.168608	445.12034511295315
1942.0	11.174937	445.120378248538
1943.0	11.181179	445.1204129091654
1944.0	11.187523	445.1203240557183
1945.0	11.193823	445.1202806669761
1946.0	11.200133	445.12043237975274
1947.0	11.206439	445.12032990174066
1948.0	11.212731	445.12041467475495
1949.0	11.219031	445.1203146423289
1950.0	11.225319	445.12033288141834
1951.0	11.231637	445.1203466077722
1952.0	11.237898	445.12042630345894
1953.0	11.244171	445.12048051981236
1954.0	11.250514	445.12040814509015
1955.0	11.256848	445.12031521077625
1956.0	11.263119	445.12034035541166
1957.0	11.269429	445.12036892979796
1958.0	11.275737	445.1203568275919
1959.0	11.282021	445.120395845364
1960.0	11.288319	445.1204031120325
1961.0	11.294604	445.12038635115175
1962.0	11.300908	445.1204589075643
1963.0	11.307208	445.1203642489706
1964.0	11.313512	445.1204145514287
1965.0	11.319819	445.12033441235576
1966.0	11.326081	445.1204042734108
1967.0	11.332412	445.1203434337342
1968.0	11.338719	445.1203629767599
1969.0	11.345048	445.12036944905594
1970.0	11.351325	445.12025799446644
1971.0	11.357594	445.1203575681474
1972.0	11.363933	445.12030708391353
1973.0	11.370208	445.1203578830228
1974.0	11.376535	445.1204423934244
1975.0	11.382798	445.12040974795235
1976.0	11.38911	445.1204801959166
1977.0	11.395415	445.12028749615496
1978.0	11.401719	445.120370601019
1979.0	11.407981	445.12045287525785
1980.0	11.414294	445.12034737216896
1981.0	11.420606	445.12042705271847
1982.0	11.426873	445.1203381407208
1984.0	11.433783	445.12039089744957
1985.0	11.440102	445.1204457305158
1986.0	11.446444	445.1203442368014
1987.0	11.452704	445.12029115814096
1988.0	11.458933	445.1204435344226
1989.0	11.465219	445.1202679151279
1990.0	11.471523	445.12041204865847
1991.0	11.477838	445.1204579193246
1992.0	11.484148	445.1203931666296
1993.0	11.490446	445.1202362120031
1994.0	11.496779	445.12029650380504
1995.0	11.503079	445.120304201497
1996.0	11.509352	445.1202241360554
1997.0	11.515673	445.12033042518163
1998.0	11.52199	445.1203230475093
1999.0	11.528307999999999	445.12034282069914
2000.0	11.534671	445.12034940496795
2001.0	11.540921	445.1204186634246
2002.0	11.5472	445.1203744304788
2003.0	11.553492	445.1204483197003
2004.0	11.559821	445.1203354641928
2005.0	11.566148	445.12031042023426
2006.0	11.57245	445.1203618033599
2007.0	11.578773	445.1202418102944
2008.0	11.585054	445.12041788524294
2009.0	11.591363	445.12037790871227
2010.0	11.597685	445.12026190643684
2011.0	11.603994	445.12035151591675
2012.0	11.610271	445.12034459458147
2013.0	11.616642	445.120321522179
2014.0	11.622913	445.1202751297707
2015.0	11.629194	445.1202754248154
2016.0	11.635456	445.12033299107696
2017.0	11.641744	445.1202210853203
2018.0	11.648104	445.12033579763425
2019.0	11.654456	445.1202086435261
2020.0	11.660788	445.12035182764544
2021.0	11.667079	445.12037167071696
2022.0	11.673404	445.12026644830087
2023.0	11.679777	445.1202768415048
2024.0	11.686054	445.12038826945906
2025.0	11.692427	445.12025929023844
2026.0	11.698738	445.120326912651
2027.0	11.705073	445.12029002095625
2028.0	11.711386	445.1202187271687
2029.0	11.71769	445.1202656907755
2030.0	11.724004	445.12038126253333
2031.0	11.730275	445.1203117106693
2032.0	11.736584	445.12029954434036
2033.0	11.742948	445.12032890574426
2034.0	11.749265	445.1202920998112
2035.0	11.755586	445.1202308713737
2036.0	11.761913	445.1202921320233
2038.0	11.7689	445.1202926173728
2039.0	11.7752	445.12028524219284
2040.0	11.781496	445.12029962426504
2041.0	11.787792	445.1203883832133
2042.0	11.794136	445.12038007971097
2043.0	11.800382	445.1202881082097
2044.0	11.806692	445.1203287698648
2045.0	11.813015	445.12038320588437
2046.0	11.819315	445.12039400155567
2047.0	11.825644	445.1204364763769
2048.0	11.83195	445.1203807675346
2049.0	11.838296	445.12031606920664
2050.0	11.844577	445.1203497793078
2051.0	11.850884	445.12032636332896
2052.0	11.85715	445.1202970193405
2053.0	11.863438	445.12042255655604
2054.0	11.869748	445.1203064182151
2055.0	11.876032	445.1203020370786
2056.0	11.882329	445.1203379324403
2057.0	11.88865	445.1203204884088
2058.0	11.894975	445.1204286445915
2059.0	11.901269	445.12026775122314
2060.0	11.907582	445.1203176266693
2061.0	11.913911	445.1202435014569
2062.0	11.92018	445.12024169084305
2063.0	11.926461	445.120321125694
2064.0	11.932811	445.12025757323835
2065.0	11.939109	445.12031646707175
2067.0	11.94614	445.1202415419218
2068.0	11.952411	445.1202813059082
2069.0	11.95873	445.1202828583308
2071.0	11.965869	445.12023893665224
2072.0	11.972178	445.1202248034544
2074.0	11.97913	445.12030830510577
2075.0	11.985427	445.120287676121
2076.0	11.991732	445.12026809049854
2077.0	11.998001	445.12025159416976
2078.0	12.004288	445.1203210201102
2079.0	12.010553	445.1202672809734
2081.0	12.017409	445.12031643394005
2082.0	12.023717	445.1202606448049
2084.0	12.030761	445.12037105987287
2085.0	12.036961	445.1204016553173
2086.0	12.043261	445.1203123700257
2089.0	12.050942	445.12029364835956
2090.0	12.057215	445.12029681646294
2093.0	12.064921	445.12027955614
2094.0	12.071253	445.12024641739214
2095.0	12.077519	445.12021437027227
2096.0	12.083834	445.12032221632774
2097.0	12.090107	445.1204091704982
2098.0	12.096426	445.1203022275712
2102.0	12.105682	445.120399203246
2103.0	12.111998	445.12022699552597
2107.0	12.121946	445.12025646782627
2108.0	12.128248	445.12028875372266
2111.0	12.136015	445.1204175864585
2112.0	12.14228	445.1204156950293
2113.0	12.148626	445.12029326638907
2114.0	12.154888	445.120211814751
2116.0	12.161834	445.120299145983
2117.0	12.168103	445.120343741094
2118.0	12.174349	445.12041102190983
2121.0	12.181938	445.1203544331962
2122.0	12.188003	445.12039848343727
2123.0	12.194115	445.1203810437568
2127.0	12.202934	445.12042020376765
2133.0	12.214738	445.1203507296011
2134.0	12.220932	445.12053626880464
2139.0	12.231384	445.12047409138586
2140.0	12.237649	445.1203610119952
2145.0	12.24808	445.1203602981653
2146.0	12.254172	445.120494592883
2152.0	12.266013	445.1203678997812
2153.0	12.272107	445.12045498190315
2161.0	12.286826	445.12044344694885
2168.0	12.300172	445.12039538287775
[truncated: 5,128 more rows]
