# Supplementary material for: RawBeans: A Simple, Vendor-Independent, Raw-Data Quality-Control Tool
Source: J Proteome Res. 2021 Mar 4;20(4):2098–104. doi: 10.1021/acs.jproteome.0c00956 (PMC8041395; doi:10.1021/acs.jproteome.0c00956)
Supplement: Supplementary file 2 — pr0c00956_si_003.zip [file pr0c00956_si_003.zip › 100_samples_run1.0/resources/HF2_LC1_hela_050520_01-mass-deviation-matrix.tsv]

scan	retention	445.12003
4.0	0.023489132	445.11989296365425
5.0	0.029828718	445.11989708144336
6.0	0.036170402	445.1199846310815
7.0	0.042514216	445.11989222533145
8.0	0.048862118	445.1198940540322
9.0	0.055197552	445.1196091774053
10.0	0.061545466	445.119569722597
11.0	0.067885	445.1194973351175
12.0	0.074235017	445.11941188589185
13.0	0.080568352	445.12064426110385
14.0	0.086910032	445.1194008997601
15.0	0.093260033	445.1206348766398
16.0	0.099605865	445.11948238050337
17.0	0.10595172	445.1195671860981
18.0	0.11229135	445.1196311312927
19.0	0.11863302	445.1196141805371
20.0	0.12497887	445.1195578318135
21.0	0.1313434	445.11961628858927
22.0	0.13768507	445.11954657582606
23.0	0.14402882	445.1195489602741
24.0	0.15037675	445.11961307995875
25.0	0.15671842	445.11959645650626
26.0	0.163058	445.11959481723346
27.0	0.1693976	445.1195385578258
28.0	0.17573717	445.1196376947969
29.0	0.18208302	445.119633840738
30.0	0.18842052	445.11957499289935
31.0	0.19476637	445.1195939996958
32.0	0.2011143	445.1195980739311
33.0	0.20745597	445.1195580913527
34.0	0.21380597	445.1196232249936
35.0	0.22014972	445.11957387210055
36.0	0.22649348	445.11953710910484
37.0	0.23283517	445.11955483636626
38.0	0.2391873	445.11957358140836
39.0	0.24552897	445.1195205512826
40.0	0.25187272	445.11961661397225
41.0	0.25822268	445.11955147115117
42.0	0.26456865	445.1195511577029
44.0	0.27186852	445.119552879366
45.0	0.27822273	445.1195589499266
46.0	0.28424578	445.11952700767097
47.0	0.29027072	445.11950733855815
48.0	0.29630205	445.1195542710524
49.0	0.30233118	445.1194548352346
50.0	0.3083582	445.11957973094223
51.0	0.31438527	445.11952179175756
52.0	0.32041232	445.1195750394325
53.0	0.32643542	445.11952306895563
54.0	0.33246663	445.11949780673996
55.0	0.33848958	445.11951880149553
57.0	0.34574567	445.119600114381
58.0	0.35209573	445.1195824166327
59.0	0.35811653	445.119496938094
60.0	0.36413957	445.11958678458717
61.0	0.37016042	445.11960596375144
62.0	0.37618123	445.11961880562
63.0	0.38219999	445.1195918612538
64.0	0.38822073	445.1195914770326
65.0	0.39425408	445.1195845627045
66.0	0.4002749	445.11959170728375
67.0	0.4063021	445.1194714189446
68.0	0.4123271	445.1195827456104
69.0	0.41835212	445.1195964223949
70.0	0.42437507	445.1196340862751
71.0	0.43039385	445.1195155416023
72.0	0.4364125	445.11958682261263
73.0	0.44243534	445.1195681821814
74.0	0.44845833	445.11960320932377
75.0	0.4544793	445.11961739659444
76.0	0.4605022	445.1195463725123
77.0	0.46652097	445.1194950493009
78.0	0.47254175	445.119539405929
79.0	0.47856245	445.11955825347286
80.0	0.4845833	445.1195630351208
81.0	0.49060212	445.11949443500566
82.0	0.4966229	445.1195596097317
83.0	0.50264385	445.1195555604961
84.0	0.50866457	445.1196591040368
85.0	0.5146897	445.1195525325263
86.0	0.52071267	445.1196726317954
87.0	0.52673543	445.1196274045347
88.0	0.53275837	445.11962006370095
89.0	0.53877922	445.11953860939246
90.0	0.54480015	445.1196322683007
91.0	0.55082088	445.1196018218983
92.0	0.55684605	445.11953613025815
93.0	0.56286478	445.1196249956371
94.0	0.56888965	445.11955046514066
95.0	0.57490838	445.11950215567697
96.0	0.58094175	445.11957625270753
97.0	0.58696267	445.1195858308265
98.0	0.59298557	445.11958181234274
99.0	0.5990127	445.11958673003426
100.0	0.60503354	445.11960965039674
101.0	0.61105432	445.11953540891363
102.0	0.61707525	445.11960196829045
103.0	0.62309808	445.11957642090624
104.0	0.62912095	445.1195834264585
105.0	0.63514392	445.1195486180896
106.0	0.64116905	445.1196021780891
107.0	0.6471878	445.11962368070346
108.0	0.65320858	445.11967981305014
109.0	0.65922943	445.1196349062497
110.0	0.66525428	445.1195132247436
111.0	0.67127522	445.1196135061094
112.0	0.67730018	445.11962435756027
113.0	0.68332529	445.119636355813
114.0	0.68935238	445.1195994207049
115.0	0.69537952	445.1195778587449
116.0	0.70140652	445.1196451340392
117.0	0.7074295	445.1195483038159
118.0	0.71345435	445.119593416078
119.0	0.71948147	445.11964669541396
120.0	0.72550232	445.1195546269158
121.0	0.73152738	445.1196238692481
122.0	0.73755035	445.11954930045164
123.0	0.74357328	445.1195782692475
124.0	0.74960039	445.11960713781315
125.0	0.7556274	445.11959908237077
126.0	0.76164608	445.1195676114737
127.0	0.76766902	445.1195210410644
128.0	0.77369409	445.1196387995729
129.0	0.77971485	445.1195466547021
130.0	0.78573993	445.11950421393504
131.0	0.79175872	445.1195424138296
132.0	0.79778167	445.11964359289885
133.0	0.80380458	445.1195227723908
134.0	0.80982325	445.11959989182174
135.0	0.81584405	445.11957782503976
136.0	0.82186903	445.11965946773705
137.0	0.8278942	445.11958695279014
138.0	0.83391295	445.1195709753457
139.0	0.83993797	445.11955466275225
140.0	0.84595862	445.1196208072782
141.0	0.85198363	445.119586030112
142.0	0.85800452	445.11955032769936
143.0	0.86403367	445.1195312042124
144.0	0.8700588	445.11957029059687
145.0	0.87608383	445.11958662251914
146.0	0.882113	445.1195056230934
147.0	0.88814012	445.1195594697591
148.0	0.89416717	445.119655503317
149.0	0.9001983	445.119574556487
150.0	0.90622122	445.11963828261935
151.0	0.91224842	445.1195714050537
152.0	0.91826915	445.11961504459515
153.0	0.9242983	445.1195530506386
154.0	0.93032143	445.11958319177734
155.0	0.93634208	445.1196387105163
156.0	0.942363	445.11967519374383
157.0	0.9483879	445.11954983366206
158.0	0.95441293	445.1196402707465
159.0	0.96044	445.11953589730473
160.0	0.966461	445.11953740643196
161.0	0.97248167	445.11964051378504
162.0	0.97850263	445.11962451585765
163.0	0.98452127	445.11960942989475
164.0	0.9905463	445.11953898189375
165.0	0.9965651	445.11961337514276
166.0	1.002588	445.1196130499131
167.0	1.0086089	445.11957446214944
168.0	1.0146276	445.11959812832026
169.0	1.0206506	445.1196059373168
170.0	1.0266693	445.11963085074245
171.0	1.0326881	445.11966927897265
172.0	1.0387088	445.1195731983123
173.0	1.0447296	445.1196308204445
174.0	1.0507505	445.1196208867677
175.0	1.0567755	445.11965676035277
176.0	1.0627985	445.1195722131903
177.0	1.0688235	445.11962487619667
178.0	1.0748444	445.1196013819642
179.0	1.0808652	445.1196512199551
180.0	1.0868881	445.1195948753397
181.0	1.0929089	445.1195900781481
182.0	1.098936	445.1195715877757
183.0	1.1049631	445.1195570411574
184.0	1.1109944	445.11964668408416
185.0	1.1170131	445.1196238059823
186.0	1.1230403	445.11959622222
187.0	1.1290631	445.11955298320936
188.0	1.1350839	445.1195731326411
189.0	1.1411048	445.11957565750396
190.0	1.1471236	445.1195410025763
191.0	1.1531445	445.11960721208465
192.0	1.1591652	445.11951712732764
193.0	1.1651903	445.11958912963274
194.0	1.1712152	445.119536311416
195.0	1.1772382	445.1196065392142
196.0	1.183259	445.11958995047036
197.0	1.1892777	445.11952823056737
198.0	1.1952986	445.1195965030067
199.0	1.2013195	445.11955367781457
200.0	1.2073445	445.1195603584183
201.0	1.2133674	445.11961765749044
202.0	1.2193904	445.1196493361823
203.0	1.225409	445.1195476743129
204.0	1.2314298	445.11954068041865
205.0	1.2374548	445.1196270329009
206.0	1.2434737	445.11961078717496
207.0	1.2494945	445.11962701568706
208.0	1.2555175	445.1196364612356
209.0	1.2615362	445.11952429453294
210.0	1.2675571	445.11961067862984
211.0	1.273582	445.1195727937488
212.0	1.2796049	445.1195964644481
213.0	1.2856278	445.1195903491666
214.0	1.2916508	445.11960852416826
215.0	1.2976696	445.1196130925641
216.0	1.3036946	445.11956966794554
217.0	1.3097176	445.11958130766413
218.0	1.3157425	445.11958875279896
219.0	1.3217633	445.11958401954917
220.0	1.3277904	445.11962842710676
221.0	1.3338092	445.1195438901157
222.0	1.3398342	445.11952153214924
223.0	1.3458613	445.1195766411931
224.0	1.3518864	445.1196436828096
225.0	1.3579114	445.1195551978976
226.0	1.3639363	445.11956367654585
227.0	1.3699634	445.11965262158196
228.0	1.3759884	445.1195672513715
229.0	1.3820155	445.1195677479965
230.0	1.3880405	445.11959452324214
231.0	1.3940697	445.11953343792294
232.0	1.400101	445.119558267171
233.0	1.406128	445.11957904844184
234.0	1.412155	445.11959442548465
235.0	1.41818	445.11961702214694
236.0	1.424203	445.11960608139304
237.0	1.4302238	445.11959077673475
238.0	1.4362489	445.11962803514854
239.0	1.4422676	445.1196125044461
240.0	1.4482885	445.1196031797674
241.0	1.4543114	445.1196577352385
242.0	1.4603301	445.1195638084308
243.0	1.4663613	445.1196509066561
244.0	1.4723822	445.11954573652315
245.0	1.4784073	445.11955049632485
246.0	1.4844259	445.11956936210925
247.0	1.490451	445.11969000284984
248.0	1.4964739	445.11959516149557
249.0	1.5024969	445.11960384220487
250.0	1.5085197	445.1196012156854
251.0	1.5145405	445.1195998567862
252.0	1.5205635	445.1196349571266
253.0	1.5265865	445.1196026449154
254.0	1.5326093	445.1195449430241
255.0	1.5386282	445.11960045206183
256.0	1.5446553	445.11967427469364
257.0	1.550676	445.11954986434085
258.0	1.556701	445.1195803030073
259.0	1.5627261	445.1195224067554
260.0	1.5687553	445.1196693575275
261.0	1.5747802	445.11960301102033
262.0	1.5808032	445.11963999669786
263.0	1.5868282	445.11960721333213
264.0	1.5928533	445.11956073207307
265.0	1.5988823	445.1195397951699
266.0	1.6049072	445.11961688317916
267.0	1.6109365	445.11961771469845
268.0	1.6169656	445.11961115922264
269.0	1.6229928	445.1196005760205
270.0	1.6290179	445.1195857434541
271.0	1.6350428	445.1195679221167
272.0	1.641072	445.1195801184311
273.0	1.6471053	445.11964551869806
274.0	1.6531365	445.11959124934083
275.0	1.6591636	445.1195455864461
276.0	1.6651928	445.1195201878184
277.0	1.6712137	445.1195397532582
278.0	1.6772325	445.11962283842496
279.0	1.6832554	445.11963320550456
280.0	1.6892762	445.11957020067007
281.0	1.695297	445.11958076647915
282.0	1.7013219	445.1196575446485
283.0	1.7073471	445.1196103988526
284.0	1.7133783	445.1196473445745
285.0	1.7194097	445.11962557232044
286.0	1.7254346	445.11962763848595
287.0	1.7314617	445.1196055653145
288.0	1.7374824	445.11959900558486
289.0	1.7435011	445.1195976221096
290.0	1.7495241	445.119663695489
291.0	1.755545	445.1195501647229
292.0	1.7615701	445.1195428586366
293.0	1.7675888	445.1195812221386
294.0	1.7736097	445.11962851096814
295.0	1.7796304	445.1195804727934
296.0	1.7856512	445.1196087761899
297.0	1.791672	445.1196335001297
298.0	1.7976908	445.1196419722848
299.0	1.803718	445.1196060173707
300.0	1.8097367	445.11953465531496
301.0	1.8157617	445.1195246296291
302.0	1.821793	445.11963400019397
303.0	1.827818	445.1195339055212
304.0	1.8338408	445.1196332256619
305.0	1.8398596	445.1195458172154
306.0	1.8458825	445.11961817658215
307.0	1.8519034	445.11952107992596
308.0	1.8579285	445.1195747838703
309.0	1.8639556	445.11952736329266
310.0	1.8699806	445.1196172809222
311.0	1.8759991	445.1194865021136
312.0	1.8820179	445.11957403689877
313.0	1.888045	445.1196420319228
314.0	1.894066	445.1196190396993
315.0	1.9000868	445.119536743323
316.0	1.9061076	445.1196160387429
317.0	1.9121306	445.1196158875819
318.0	1.9181494	445.1196065484733
319.0	1.9241721	445.11956694010007
320.0	1.9301951	445.11964759893584
321.0	1.936218	445.119549462347
322.0	1.9422431	445.1195815127812
323.0	1.9482619	445.1196149006904
324.0	1.9542848	445.11963582592387
325.0	1.9603076	445.1196368098487
326.0	1.9663348	445.1196280489956
327.0	1.9723597	445.11964162808664
328.0	1.9783868	445.11957824146924
329.0	1.9844076	445.1195520881248
330.0	1.9904286	445.11956755684196
331.0	1.9964513	445.11962208202397
332.0	2.0024723	445.1196463214163
333.0	2.0084951	445.1196653142315
334.0	2.014514	445.11960652781556
335.0	2.0205347	445.1195648273092
336.0	2.0265556	445.11958655893903
337.0	2.0325785	445.11956353578904
338.0	2.0386036	445.1196323367001
339.0	2.0446285	445.11958824889564
340.0	2.0506515	445.1195578874112
341.0	2.0566764	445.1195426264558
342.0	2.0626972	445.1196647176091
343.0	2.068716	445.1195927685542
344.0	2.0747431	445.11961919183517
345.0	2.0807641	445.1195914177124
346.0	2.086787	445.11953774469595
347.0	2.0928099	445.11959424089156
348.0	2.0988307	445.1196377683891
349.0	2.1048516	445.11964704660676
350.0	2.1108744	445.1195249812819
351.0	2.1168973	445.11957623150073
352.0	2.1229161	445.11955444096293
353.0	2.1289453	445.1195430264609
354.0	2.1349703	445.11956057497537
355.0	2.1409975	445.1195691476725
356.0	2.1470203	445.11954338267515
357.0	2.1530433	445.11957591465915
358.0	2.159064	445.1195901188
359.0	2.1650974	445.1196251767084
360.0	2.1711182	445.11955380973575
361.0	2.1771413	445.1195887033758
364.0	2.1859453	445.1195563120854
365.0	2.1922953	445.1195433554727
366.0	2.1983162	445.1194565591587
367.0	2.2043371	445.1195848941491
370.0	2.212487	445.11951630629585
371.0	2.2188329	445.11954941368185
372.0	2.2248579	445.1195584422447
373.0	2.2308809	445.1195774496992
374.0	2.2369142	445.11954523048337
375.0	2.2429434	445.1195376594766
376.0	2.2489684	445.11953248663684
377.0	2.2549975	445.1196168143369
378.0	2.2610203	445.1195968989635
379.0	2.2670434	445.11966486848223
380.0	2.2730684	445.1196278360134
381.0	2.2790976	445.1195286005732
382.0	2.2851247	445.1196586462391
383.0	2.2911476	445.11950329941766
384.0	2.2971664	445.11962092902553
385.0	2.3031892	445.1196111279504
386.0	2.3092142	445.1195561223011
387.0	2.315233	445.11960235425533
388.0	2.3212539	445.11958027021024
390.0	2.3285558	445.1195327189765
391.0	2.3349038	445.1196122897863
392.0	2.3409309	445.1195852341061
394.0	2.3484204	445.1196080423598
395.0	2.3547685	445.1195667958063
396.0	2.3607976	445.1196419858247
397.0	2.3668246	445.1194925126549
398.0	2.3728497	445.1195074223935
400.0	2.3803267	445.11960707960355
401.0	2.386679	445.11960339758576
402.0	2.3926976	445.1194780511359
403.0	2.3987205	445.11958789059935
404.0	2.4047414	445.11950693201334
405.0	2.4107601	445.1195127900237
406.0	2.4167852	445.11951813778467
407.0	2.4228039	445.1194695958654
408.0	2.4288248	445.1195199011478
409.0	2.4348478	445.1195312080031
410.0	2.4408706	445.1194851519112
411.0	2.4468893	445.11951591712244
412.0	2.4529122	445.1196091807313
413.0	2.458931	445.119583988912
414.0	2.4649519	445.11964022865
415.0	2.4709769	445.11961533524396
416.0	2.4769977	445.1196301469884
417.0	2.4830228	445.11960916614237
418.0	2.4890415	445.11955488766597
419.0	2.4950643	445.11957984483087
420.0	2.5010872	445.1195789350473
421.0	2.5071061	445.1195310918669
422.0	2.5131373	445.1195712405439
423.0	2.5191582	445.11961480032664
424.0	2.5251852	445.1195377203721
425.0	2.5312062	445.11949348578594
426.0	2.537225	445.11958395453104
427.0	2.5432477000000002	445.1195013545922
428.0	2.5492686	445.11960646336024
430.0	2.5565831	445.1196743543653
431.0	2.5629291	445.11965127653576
432.0	2.5689479	445.1195811412427
433.0	2.5749686	445.1196433231417
434.0	2.5809894	445.1195611646974
435.0	2.5870144	445.11962614169494
436.0	2.5930354	445.11959750499943
437.0	2.5990561	445.11960552680995
438.0	2.6050833	445.11952554668585
439.0	2.6111123	445.1195356443835
440.0	2.6171521	445.1195523593303
441.0	2.6231853	445.1196014574951
442.0	2.6292104	445.1196299116996
443.0	2.6352374	445.1196136071352
444.0	2.6412625	445.1195974023075
445.0	2.6472874	445.11956839401284
446.0	2.6533126	445.11958536430916
447.0	2.6593395	445.11956310811576
448.0	2.6653626	445.1196558054125
449.0	2.6713916	445.1195345705464
450.0	2.6774229	445.11957984244475
451.0	2.6834458	445.11956779296173
452.0	2.6894688	445.1196479963654
453.0	2.6955001	445.1196470948893
454.0	2.7015229	445.11964581513155
455.0	2.7075522	445.1196505664277
456.0	2.713577	445.1195684361689
457.0	2.7196021	445.1195997931113
458.0	2.7256313	445.11959799340445
459.0	2.7316563	445.11966967724413
460.0	2.7376833	445.1196681418295
461.0	2.7437105	445.11956798800253
462.0	2.7497396	445.1195901861294
463.0	2.7557647	445.11963092455164
464.0	2.7617875	445.1196554406811
465.0	2.7678146	445.1196060088497
466.0	2.7738396	445.1195737617049
467.0	2.779871	445.11960655660846
468.0	2.7859042	445.1196579686563
469.0	2.7919293	445.1195582332113
470.0	2.797948	445.1195886696337
471.0	2.8039709	445.1195333849068
472.0	2.8099939	445.11954156399065
473.0	2.8160189	445.11955008956375
474.0	2.8220439	445.119606414893
475.0	2.8280709	445.1195560017239
476.0	2.8341023	445.11961060007405
477.0	2.8401272	445.11951967299973
478.0	2.8461522	445.1197127689402
479.0	2.8521814	445.1196326581574
480.0	2.8582085	445.1196191058576
481.0	2.8642334	445.11968825766246
482.0	2.8702564	445.11958560652135
484.0	2.877546	445.11956269345535
485.0	2.8838961	445.11958674995986
486.0	2.8899231	445.119588125725
487.0	2.8959523	445.1195277851175
488.0	2.9019751	445.1195901234721
489.0	2.9080043	445.1195732994995
490.0	2.9140274	445.1195857511971
491.0	2.9200523	445.11956049353296
492.0	2.9260795	445.11963360511595
493.0	2.9321023	445.11950354346254
494.0	2.9381252	445.1195738568556
495.0	2.9441523	445.1196377760897
497.0	2.9514564	445.1196758484832
498.0	2.9578024	445.11974754340866
499.0	2.9638315	445.1196322058879
500.0	2.9698586	445.1197068273697
501.0	2.9758857	445.1195094847288
502.0	2.9819169	445.1195729394284
503.0	2.9879481	445.11962216008266
504.0	2.9939754	445.1196641872456
505.0	3.0000044	445.11975060668436
506.0	3.0060295	445.11969115803026
507.0	3.0120586	445.11958594301177
508.0	3.0180794	445.119554132819
509.0	3.0241023	445.1196301169406
510.0	3.0301253	445.1195876122574
511.0	3.0361462	445.1195786057231
512.0	3.0421669	445.11957089438886
513.0	3.048192	445.1196285224287
514.0	3.0542192	445.11947389849473
515.0	3.0602482	445.1197093597765
516.0	3.0662774	445.1195970572038
517.0	3.0723045	445.11959366861004
518.0	3.0783296	445.1196432227589
519.0	3.0843525	445.11964779248746
520.0	3.0903775	445.11961016110155
521.0	3.0964067	445.1196145160787
522.0	3.1024337	445.1195716399673
523.0	3.1084586	445.1196033469099
524.0	3.1144774	445.1196095917253
525.0	3.1205024	445.1195242212111
526.0	3.126538	445.11953707715946
527.0	3.1325693	445.119633143114
528.0	3.1385963	445.11955189932377
529.0	3.1446192	445.1195764272198
530.0	3.1506442	445.1195723363305
531.0	3.1566671	445.11961884106296
532.0	3.1626942	445.11957196287057
533.0	3.1687213	445.1196487519091
534.0	3.1747505	445.11955208174135
535.0	3.1807776	445.1196004464242
536.0	3.1868027	445.11953089014315
537.0	3.1928255	445.1195628806655
538.0	3.1988504	445.119508964628
539.0	3.2048775	445.11957844343675
540.0	3.2109067	445.11956093115816
541.0	3.2169318	445.11954765340545
542.0	3.2229568	445.11966179997086
543.0	3.228986	445.1196504027311
544.0	3.2350089	445.11952628865254
545.0	3.241036	445.119629147616
546.0	3.247063	445.11959964237667
547.0	3.2530901	445.1195265563948
548.0	3.2591193	445.1196293549028
549.0	3.2651422	445.11956398879744
550.0	3.2711694	445.1195942373122
551.0	3.2772006	445.1195921079622
552.0	3.2832319	445.1196067142549
553.0	3.289261	445.1195686808494
554.0	3.2952901	445.11963295996685
555.0	3.3013151	445.1195543909141
556.0	3.3073402	445.1195493508161
557.0	3.3133652	445.1196323117619
558.0	3.3193903	445.1196162111147
559.0	3.3254131	445.11958036260796
560.0	3.3314382	445.1196126529959
561.0	3.3374673	445.11954041264886
562.0	3.3434902	445.11960875031065
563.0	3.3495194	445.11957682021426
564.0	3.3555444	445.11958780329184
565.0	3.3615735	445.1196255902212
566.0	3.3676007	445.11955766687765
567.0	3.3736256	445.1196196729757
568.0	3.3796549	445.1196667799018
569.0	3.3856798	445.1195893111367
570.0	3.391711	445.1196045485926
571.0	3.3977381	445.1196677422879
572.0	3.4037653	445.1195525963414
573.0	3.4097903	445.1195468303136
574.0	3.4158152	445.11955239612416
575.0	3.4218403	445.1195464528675
576.0	3.4278632	445.1196602563742
577.0	3.4338882	445.1196340850995
578.0	3.4399152	445.1196086280421
579.0	3.4459444	445.11964391017824
580.0	3.4519653	445.11965888660484
581.0	3.4579842	445.1196795853186
582.0	3.4640091	445.1196168825108
583.0	3.4700279	445.1195452731663
584.0	3.4760486	445.1196561594832
585.0	3.4820736	445.11956815993574
586.0	3.4881049	445.11963279827324
587.0	3.4941341	445.1196123350846
588.0	3.5001653	445.119570368724
589.0	3.5061904	445.11962154072677
590.0	3.5122153	445.11950868847185
591.0	3.5182404	445.1195854202775
592.0	3.5242652	445.11961539195596
593.0	3.5302945	445.11959178224834
594.0	3.5363195	445.11956731846857
595.0	3.5423466	445.1195246034452
596.0	3.5483696	445.11959838123227
597.0	3.5543967	445.11952391558003
598.0	3.5604217	445.11963857937536
599.0	3.5664425	445.1195989152396
600.0	3.5724716	445.1196929004929
601.0	3.5784987	445.11952432174394
602.0	3.5845174	445.1196401438636
603.0	3.5905425	445.1195888069349
604.0	3.5965738	445.11961627068695
605.0	3.6025988	445.11955096461406
606.0	3.608628	445.11950884928217
607.0	3.6146468	445.1196331043846
608.0	3.6206675	445.1196527384971
609.0	3.6266882	445.11960095647083
610.0	3.6327133	445.11960449406627
611.0	3.6387405	445.119568604629
612.0	3.6447655	445.1196041243179
613.0	3.6507884	445.1196025657132
614.0	3.6568134	445.1195220074083
615.0	3.6628425	445.1196424408601
616.0	3.6688654	445.1195685818435
617.0	3.6748884	445.1196287055712
618.0	3.6809134	445.1196530090397
619.0	3.6869427	445.1195468909523
620.0	3.6929656	445.11954885040086
621.0	3.6989906	445.1196495696975
622.0	3.7050177	445.1196634272724
623.0	3.7110425	445.11953976910064
624.0	3.7170717	445.11962133123507
625.0	3.7230989	445.1196167922251
626.0	3.729126	445.1196380238667
627.0	3.7351469	445.1195083709961
628.0	3.7411698	445.11961757484585
629.0	3.7471927	445.1195185790599
630.0	3.7532198	445.1196038548552
631.0	3.7592467	445.1196044820082
632.0	3.7652801	445.1195841383217
633.0	3.7713135	445.1196283630189
634.0	3.7773363	445.1196541647061
635.0	3.7833595	445.1194869330505
636.0	3.7893843	445.11956899534886
637.0	3.7954115	445.11955758000795
638.0	3.8014405	445.11960532849025
639.0	3.8074635	445.1195912702757
640.0	3.8134927	445.11957410697386
641.0	3.8195199	445.1195587560413
642.0	3.8255489	445.1196364819112
643.0	3.831574	445.1196269262867
644.0	3.8375989	445.1196392737682
645.0	3.843622	445.1196683492604
646.0	3.8496489	445.1196824998527
647.0	3.8556739	445.11951526123255
648.0	3.8617031	445.1195600338674
649.0	3.8677261	445.1195516619659
650.0	3.8737511	445.1196132095909
651.0	3.8797824	445.1196056583114
652.0	3.8858052	445.1196147133841
653.0	3.8918302	445.1195347144909
654.0	3.8978552	445.11961775673376
655.0	3.9038781	445.1196303219841
656.0	3.9099012	445.11960980086377
657.0	3.915926	445.1196911707036
658.0	3.9219533	445.11964482134374
659.0	3.9279802	445.120572558564
660.0	3.9340158	445.1196175459057
661.0	3.9400406	445.1195801762336
662.0	3.9460657	445.11954880796014
663.0	3.9520886	445.1195799980243
664.0	3.9581136	445.11950167919986
665.0	3.9641407	445.1196063373728
666.0	3.9701659	445.1196063155016
667.0	3.9761928	445.1196914586989
668.0	3.9822179	445.11964929172433
669.0	3.9882469	445.1195849981961
670.0	3.9942699	445.11956729299015
671.0	4.0002949	445.11961543356773
672.0	4.0063201	445.1196567045049
673.0	4.0123449	445.11957221707564
674.0	4.018368	445.11965991106234
675.0	4.0243909	445.1195709382254
676.0	4.0304201	445.11957326935413
677.0	4.0364449	445.1195923107596
678.0	4.0424762	445.119590503793
679.0	4.0485013	445.11962285414967
680.0	4.0545284	445.119607325458
681.0	4.0605513	445.11965269334087
682.0	4.0665763	445.1196065679349
683.0	4.0726097	445.1195923170616
684.0	4.0786368	445.11965726698617
685.0	4.0846616	445.11960895992445
686.0	4.0906867	445.11960517605195
687.0	4.0967159	445.1196449143919
688.0	4.102741	445.11962217220974
689.0	4.108766	445.11957978789457
690.0	4.114793	445.119615394682
691.0	4.120816	445.1195816108997
692.0	4.1268389	445.11959623005777
693.0	4.1328638	445.1195585282349
694.0	4.1388909	445.11967860917576
695.0	4.144918	445.1196463396548
696.0	4.1509493	445.11955445779967
697.0	4.1569765	445.1196628897798
698.0	4.1630015	445.11963371737534
699.0	4.1690264	445.11959655327564
700.0	4.1750513	445.11955424443835
701.0	4.1810805	445.11961652740825
702.0	4.1871035	445.1195838723729
703.0	4.1931264	445.11955142268255
704.0	4.1991472	445.1196479820111
705.0	4.2051702	445.11957050588114
706.0	4.211191	445.11962225658283
707.0	4.217216	445.11958672235164
708.0	4.2232388	445.11962784869667
709.0	4.2292576	445.1195512525529
710.0	4.2352785	445.1195811545256
711.0	4.241314	445.1196570030849
712.0	4.2473369	445.1195962521686
713.0	4.253364	445.11962515636577
714.0	4.2593869	445.1196465248206
715.0	4.2654078	445.11966456115505
716.0	4.2714285	445.119587781259
717.0	4.2774473	445.11956445117636
718.0	4.2834702	445.11960378890154
719.0	4.2894952	445.11952249223185
720.0	4.2955141	445.1196453809629
721.0	4.3015349	445.11958661794125
722.0	4.3075557	445.1196701077826
723.0	4.3135806	445.11964433377995
724.0	4.3195994	445.11966748486753
725.0	4.3256202	445.11957535119564
726.0	4.3316453	445.1196553347958
727.0	4.3376641	445.1195803958635
728.0	4.3436849	445.11955017388226
729.0	4.3497057	445.11965452321994
730.0	4.3557308	445.1195162614527
731.0	4.3617536	445.119630739886
732.0	4.3677786	445.11955681890515
733.0	4.3738037	445.11965026381665
734.0	4.3798307	445.1195990099845
735.0	4.3858579	445.11959039058377
736.0	4.391885	445.11956395499703
737.0	4.39791	445.1195454925102
738.0	4.403935	445.1196105529348
739.0	4.4099578	445.11958495912
740.0	4.4159828	445.1196553825687
741.0	4.422012	445.1196514330445
742.0	4.4280413	445.11958608667027
743.0	4.4340725	445.1196114567798
744.0	4.4400996	445.1195737999377
745.0	4.4461225	445.11963624036986
746.0	4.4521454	445.1196320941692
747.0	4.4581724	445.119531757347
748.0	4.4641995	445.11956907548654
749.0	4.4702288	445.1195833652253
750.0	4.476258	445.1196845445511
751.0	4.4822851	445.1196393334433
752.0	4.48831	445.11955452935393
753.0	4.4943371	445.11965906788794
754.0	4.500362	445.119628410655
755.0	4.5063871	445.1196096988714
756.0	4.512412	445.1196112991369
757.0	4.518435	445.11955084804134
758.0	4.524458	445.1195428184752
759.0	4.530485	445.11961853021694
760.0	4.5365121	445.1196796432388
761.0	4.5425372	445.1195722662645
762.0	4.5485662	445.1195579855747
763.0	4.554585	445.1196372883816
764.0	4.5606038	445.1196750980656
765.0	4.5666226	445.11965328576576
766.0	4.5726476	445.11961100873134
767.0	4.5786788	445.1195961666474
768.0	4.5847039	445.1196311377084
769.0	4.5907268	445.11960666148786
770.0	4.5967475	445.1195202103867
771.0	4.6027683	445.1195969833046
772.0	4.6087913	445.1196270302225
773.0	4.6148143	445.1196322500198
774.0	4.6208331	445.1196255773997
775.0	4.6268538	445.1196155363444
776.0	4.6328727	445.119647104908
777.0	4.6388955	445.11959138438175
778.0	4.6449163	445.11966521724054
779.0	4.6509351	445.11952793611596
780.0	4.6569601	445.1195974299301
781.0	4.6629789	445.11966053523196
782.0	4.6689977	445.11960587321573
783.0	4.6750205	445.1196937369867
784.0	4.6810456	445.1196025548008
785.0	4.6870726	445.1196107313882
786.0	4.6931017	445.11959040474517
787.0	4.6991268	445.11963649901986
788.0	4.7051519	445.11960642433286
789.0	4.7111769	445.11958797980634
790.0	4.7172039	445.1195479635232
791.0	4.723229	445.1195737297831
792.0	4.729254	445.1195451826771
793.0	4.7352768	445.11964795101966
794.0	4.7412997	445.1196295349488
795.0	4.7473269	445.11966480064615
796.0	4.7533644	445.11963048229916
797.0	4.7593978	445.11965045284137
798.0	4.7654207	445.1195617958811
799.0	4.7714395	445.1195506814065
800.0	4.7774582	445.11971101470516
801.0	4.783479	445.11961511924386
802.0	4.7895018	445.11954657978674
803.0	4.7955248	445.1195554903392
804.0	4.8015499	445.1196518862252
805.0	4.8075707	445.119643727801
806.0	4.8135916	445.11967659781067
807.0	4.8196103	445.11962443245073
808.0	4.8256373	445.11963621772975
809.0	4.8316624	445.1196249901985
810.0	4.8376853	445.11961174446833
811.0	4.8437125	445.11957234104125
812.0	4.8497354	445.1196444525861
813.0	4.8557646	445.1195693125076
814.0	4.8617916	445.1196335392147
815.0	4.8678186	445.11956729027764
816.0	4.8738395	445.11960586260346
817.0	4.8798666	445.11957888773344
818.0	4.8858958	445.1195915685944
819.0	4.8919229	445.11958127534416
820.0	4.8979521	445.1195625881915
821.0	4.9039792	445.1195764142445
822.0	4.9100084	445.1196342389035
823.0	4.9160376	445.119567390543
824.0	4.9220624	445.1196038726126
825.0	4.9280874	445.1195813135385
826.0	4.9341167	445.1196772846933
827.0	4.940146	445.1196257234312
828.0	4.9461731	445.1195976585501
829.0	4.9522001	445.11951099645836
830.0	4.9582251	445.11961855225707
831.0	4.9642522	445.1195753733153
832.0	4.9702813	445.119633182216
833.0	4.9763063	445.1195778031704
834.0	4.9823292	445.11965939136354
835.0	4.9883522	445.1196170743277
836.0	4.9943731	445.11961738777717
837.0	5.0003981	445.11962977730116
838.0	5.006425	445.119662048488
839.0	5.0124521	445.1196019658499
840.0	5.0184792	445.1196106733189
841.0	5.0245063	445.11959693875986
842.0	5.0305314	445.11960735406
843.0	5.0365544	445.1195814393709
844.0	5.0425814	445.1195859446378
845.0	5.0486085	445.1195852057696
846.0	5.0546377	445.119611599055
847.0	5.0606626	445.11963934256806
848.0	5.0666855	445.1195745063628
849.0	5.0727147	445.11960478149564
850.0	5.0787398	445.1195419253297
851.0	5.0847647	445.11968770082643
852.0	5.0907898	445.11965893559665
853.0	5.0968169	445.11962160311435
854.0	5.1028398	445.119632649372
855.0	5.1088647	445.1196511451007
856.0	5.1148876	445.11967316359977
857.0	5.1209127	445.1195515076744
858.0	5.1269335	445.1196883572451
859.0	5.1329544	445.1196224705277
860.0	5.1389773	445.1196283560468
861.0	5.1450003	445.11962366796894
862.0	5.1510251	445.119651203519
863.0	5.1570543	445.1196918972059
864.0	5.1630815	445.11957241741976
865.0	5.1691044	445.1196208592571
866.0	5.1751293	445.1197023334608
867.0	5.1811566	445.1196165942228
868.0	5.1871816	445.1195831794242
869.0	5.1932045	445.1196681839915
870.0	5.1992272	445.11960037781006
871.0	5.2052564	445.1197142134899
872.0	5.2112856	445.1196744991883
873.0	5.2173148	445.1196433147132
874.0	5.223342	445.11964210434377
875.0	5.2293669	445.119673828437
876.0	5.2353983	445.11956070581647
877.0	5.2414253	445.1196273989458
878.0	5.2474544	445.1196915084536
879.0	5.2534794	445.1196249783683
880.0	5.2595044	445.11968898246806
881.0	5.2655295	445.1195784818321
882.0	5.2715483	445.1196067843109
883.0	5.2775712	445.1196281259296
884.0	5.283592	445.1196896587086
885.0	5.289617	445.1196818979655
886.0	5.2956378	445.1196744096763
887.0	5.3016586	445.11963680478397
888.0	5.3076774	445.11959191148895
889.0	5.3137024	445.11966145053077
890.0	5.3197275	445.1196373167906
891.0	5.3257483	445.11956893105224
892.0	5.3317754	445.1196931767532
893.0	5.3378003	445.1196864095046
894.0	5.3438315	445.11959099222355
895.0	5.3498586	445.11963413467544
896.0	5.3558837	445.1195980863569
897.0	5.3619067	445.1196698794343
898.0	5.3679338	445.1196461785792
899.0	5.3739609	445.11961299014155
900.0	5.37999	445.11960350503404
901.0	5.3860087	445.11969784506095
902.0	5.3920274	445.1196442308147
903.0	5.3980504	445.1196310759016
904.0	5.4040692	445.1195863397324
905.0	5.4100921	445.11962894276274
906.0	5.4161172	445.11958481780346
907.0	5.4221442	445.1196391002752
908.0	5.4281651	445.11963860672654
909.0	5.4341838	445.11962304923225
910.0	5.4402129	445.1195904654664
911.0	5.446238	445.1196460744792
912.0	5.4522671	445.11964492655335
913.0	5.458286	445.1195792193327
914.0	5.4643088	445.1196429932113
915.0	5.4703297	445.1196546038226
916.0	5.4763504	445.11966386044213
917.0	5.4823734	445.11964647852886
918.0	5.4883921	445.11968444104195
919.0	5.4944172	445.11963397626954
920.0	5.500438	445.11954853426255
921.0	5.506463	445.11956878457937
922.0	5.5124817	445.1196705655358
923.0	5.5185047	445.1195665912387
924.0	5.5245233	445.11961297155494
925.0	5.5305442	445.11968297632126
926.0	5.536563	445.1196604351054
927.0	5.5425838	445.11953125751165
928.0	5.548611	445.1196460433376
929.0	5.5546339	445.11953515690425
930.0	5.5606568	445.1196198585696
931.0	5.5666797	445.1195463141177
932.0	5.5727005	445.1196673875447
933.0	5.5787192	445.11962942023206
934.0	5.5847402	445.11955517985353
935.0	5.5907651	445.1195504386959
936.0	5.596786	445.11959817425105
937.0	5.6028069	445.1196695802113
938.0	5.608834	445.11963069074153
939.0	5.6148569	445.11965336047416
940.0	5.6208756	445.11959408388753
941.0	5.6268964	445.11961098470624
942.0	5.6329152	445.1196403975338
943.0	5.6389401	445.11953465703016
944.0	5.6449611	445.1196212567761
945.0	5.650982	445.11960003980016
946.0	5.6570048	445.119626900329
947.0	5.6630299	445.1195851839215
948.0	5.6690527	445.1196554358385
949.0	5.6750735	445.1195597496251
950.0	5.6810944	445.11962416841897
951.0	5.6871153	445.1195996693165
952.0	5.6931382	445.1196841313378
953.0	5.6991612	445.1195876464556
954.0	5.705182	445.11958736780355
955.0	5.7112027	445.11956908049467
956.0	5.7172235	445.11959033294545
957.0	5.7232465	445.1196616584075
958.0	5.7292653	445.119599816398
959.0	5.7352841	445.11960660311297
960.0	5.741307	445.11965176082015
961.0	5.7473299	445.1196043736001
962.0	5.7533508	445.1196200004828
963.0	5.7593715	445.1196242252041
964.0	5.7653944	445.1196381998092
965.0	5.7714174	445.1195978057409
966.0	5.7774404	445.1195569899639
967.0	5.7834633	445.11955655358867
968.0	5.7894883	445.11959884436067
969.0	5.7955154	445.1196474654582
970.0	5.8015384	445.1196511503479
971.0	5.8075632	445.11954239081587
972.0	5.813584	445.119548865556
973.0	5.819605	445.1195836975742
974.0	5.8256238	445.11971945351286
975.0	5.8316488	445.1196589007675
976.0	5.8376675	445.1196474774084
977.0	5.8436884	445.11965254462723
978.0	5.849707	445.11959121892886
979.0	5.85573	445.11957961738085
980.0	5.8617487	445.11961153222956
981.0	5.8677717	445.11966341157336
982.0	5.8737989	445.11960313386413
983.0	5.879828	445.1195891252786
984.0	5.885853	445.11963859337527
985.0	5.8918822	445.11964231834605
986.0	5.897907	445.11965720050796
987.0	5.90393	445.1196234098307
988.0	5.9099551	445.119620978761
989.0	5.9159843	445.11960653593417
990.0	5.9220114	445.1196887772087
991.0	5.9280364	445.1196528384215
992.0	5.9340614	445.1195772334569
993.0	5.9400864	445.1196457644999
994.0	5.9461113	445.1195531307469
995.0	5.9521363	445.1196419762909
996.0	5.9581613	445.1195913281537
997.0	5.9641906	445.1196058437446
998.0	5.9702198	445.1196172623791
999.0	5.9762448	445.1195825430968
1000.0	5.9822739	445.11959680350674
1001.0	5.988301	445.1196090068168
1002.0	5.994328	445.1195489738265
1003.0	6.0003593	445.119620218541
1004.0	6.0063844	445.1196465012291
1005.0	6.0124113	445.1195370489917
1006.0	6.0184427	445.1196388034006
1007.0	6.0244698	445.1196041484474
1008.0	6.0304969	445.11962999926
1009.0	6.036526	445.1195455023764
1010.0	6.042551	445.11967323903497
1011.0	6.048576	445.11960644255424
1012.0	6.054603	445.1195768991879
1013.0	6.0606261	445.11956358199967
1014.0	6.066649	445.11963835810445
1015.0	6.0726781	445.1196437830917
1016.0	6.0787053	445.11970402605874
1017.0	6.0847281	445.11969289216637
1018.0	6.0907572	445.119558593398
1019.0	6.0967823	445.1195445630775
1020.0	6.1028073	445.11962820532847
1021.0	6.1088344	445.11961443155053
1022.0	6.1148595	445.11962122918186
1023.0	6.1208886	445.11955955102076
1024.0	6.1269115	445.119551261624
1025.0	6.1329344	445.1195964978014
1026.0	6.1389531	445.1195997874403
1027.0	6.1449761	445.11961878181773
1028.0	6.1509949	445.1196193641847
1029.0	6.1570199	445.11959720483816
1030.0	6.1630387	445.1196649181228
1031.0	6.1690595	445.11963030763167
1032.0	6.1750803	445.1196353880835
1033.0	6.1811031	445.1195503111601
1034.0	6.1871219	445.1196122872662
1035.0	6.1931449	445.11959796368836
1036.0	6.1991741	445.119641033407
1037.0	6.2051992	445.11968284745296
1038.0	6.2112241	445.1195470040138
1039.0	6.2172449	445.1195710517085
1040.0	6.2232657	445.11961211155534
1041.0	6.2292844	445.1195826041564
1042.0	6.2353074	445.1196262267275
1043.0	6.2413325	445.11955898003515
1044.0	6.2473596	445.1196159159053
1045.0	6.2533846	445.11957549215884
1046.0	6.2594096	445.11955070339474
1047.0	6.2654325	445.11966863058393
1048.0	6.2714512	445.1195929508493
1049.0	6.2774699	445.11961072436003
1050.0	6.2834886	445.119648394205
1051.0	6.2895263	445.11960399625593
1052.0	6.2955449	445.11967219264193
1053.0	6.301568	445.11965356570823
1054.0	6.3075928	445.11960713989964
1055.0	6.3136159	445.119564122722
1056.0	6.3196387	445.11955226819094
1057.0	6.3256596	445.11963202484355
1058.0	6.3316824	445.1195516615775
1059.0	6.3377055	445.11962773607405
1060.0	6.3437283	445.11959141648055
1061.0	6.3497513	445.1195890133215
1062.0	6.355772	445.1196248325073
1063.0	6.3617908	445.11956887847464
1064.0	6.3678116	445.1196544384619
1065.0	6.3738367	445.11952814838486
1066.0	6.3798554	445.1196369565111
1067.0	6.3858762	445.1196450305662
1068.0	6.3918951	445.11966242114005
1069.0	6.39792	445.11966814007064
1070.0	6.4039389	445.11959929175845
1071.0	6.4099575	445.11962656358844
1072.0	6.4159825	445.1196601670774
1073.0	6.4220096	445.11961337041697
1074.0	6.4280347	445.11964744582895
1075.0	6.4340576	445.1195901935136
1076.0	6.4400827	445.1196255104328
1077.0	6.4461075	445.1196428642633
1078.0	6.4521327	445.1196499940428
1079.0	6.4581576	445.1196218537877
1080.0	6.4641847	445.11955869737835
1081.0	6.4702097	445.1196144721963
1082.0	6.4762326	445.1196733171636
1083.0	6.4822639	445.11958300988186
1084.0	6.4882932	445.1196823956445
1085.0	6.4943201	445.11961580842666
1086.0	6.5003453	445.1196536192547
1087.0	6.5063701	445.1196647875549
1088.0	6.5123951	445.11955670146955
1089.0	6.518418	445.11963872968715
1090.0	6.5244474	445.11957688574216
1091.0	6.5304744	445.1196705351517
1092.0	6.5365015	445.1195793845638
1093.0	6.5425243	445.11959283957606
1094.0	6.5485514	445.11965680687325
1095.0	6.5545701	445.1196121848781
1096.0	6.5605931	445.1196966173603
1097.0	6.5666182	445.1196116925739
1098.0	6.572637	445.1196181616109
1099.0	6.5786557	445.11960965528687
1100.0	6.5846764	445.1195641504649
1101.0	6.5907016	445.1195505457896
1102.0	6.5967265	445.119654213461
1103.0	6.6027494	445.1196173482197
1104.0	6.6087744	445.1196446369467
1105.0	6.6148016	445.11961706587584
1106.0	6.6208265	445.11964431897
1107.0	6.6268516	445.1196317269887
1108.0	6.6328848	445.1196308684454
1109.0	6.638912	445.11958763896666
1110.0	6.6449452	445.11961645393626
1111.0	6.6509703	445.1195759870249
1112.0	6.6569952	445.1196521028471
1113.0	6.6630162	445.11958735384843
1114.0	6.6690411	445.11965028440983
1115.0	6.6750662	445.1196214181159
1116.0	6.6810848	445.1196513872421
1117.0	6.6871057	445.1196465712853
1118.0	6.6931266	445.11964414716533
1119.0	6.6991494	445.11962775367
1120.0	6.7051704	445.1195983284239
1121.0	6.7111933	445.1195611586104
1122.0	6.7172205	445.119569828408
1123.0	6.7232474	445.1196249255339
1124.0	6.7292704	445.1195507978726
1125.0	6.7352953	445.11961926213144
1126.0	6.7413245	445.11958680144716
1127.0	6.7473538	445.1196797436491
1128.0	6.7533788	445.1196120327313
1129.0	6.7594037	445.11960639896654
1130.0	6.7654309	445.11960623209643
1131.0	6.7714558	445.1196139998329
1132.0	6.777483	445.1196033306791
1133.0	6.78351	445.11964445558755
1134.0	6.789537	445.11961046109593
1135.0	6.7955642	445.1195745724906
1136.0	6.8015872	445.11956140840414
1137.0	6.8076142	445.11965621779564
1138.0	6.8136372	445.11959565552746
1139.0	6.819656	445.1196152234101
1140.0	6.8256766	445.11956963523755
1141.0	6.8317017	445.1196331347943
1142.0	6.8377204	445.1195516401255
1143.0	6.8437413	445.1195414280727
1144.0	6.8497662	445.11954281317173
1145.0	6.8557893	445.11967312678036
1146.0	6.8618163	445.1195980694862
1147.0	6.8678414	445.1195285749343
1148.0	6.8738621	445.1195627261291
1149.0	6.879883	445.11952431143175
1150.0	6.885908	445.1196706407995
1151.0	6.8919371	445.1196421372361
1152.0	6.8979642	445.11956156067646
1153.0	6.9039894	445.1195634613378
1154.0	6.9100122	445.1195773927409
1155.0	6.9160373	445.1196231429975
1156.0	6.9220621	445.1196467034595
1157.0	6.9280872	445.11956191112085
1158.0	6.9341122	445.1196121477961
1159.0	6.9401415	445.1196682158163
1160.0	6.9461644	445.11962680269437
1161.0	6.9521894	445.1196938141257
1162.0	6.9582165	445.1196865356631
1163.0	6.9642478	445.1195919858292
1164.0	6.9702727	445.1196059302523
1165.0	6.9763018	445.1195841863425
1166.0	6.9823269	445.1196778937432
1167.0	6.9883561	445.11957950464017
1168.0	6.9943853	445.1196150796566
1169.0	7.0004145	445.11966197465466
1170.0	7.0064436	445.11958421065845
1171.0	7.0124706	445.1195795343088
1172.0	7.0184956	445.119551563885
1173.0	7.0245228	445.119633771637
1174.0	7.0305457	445.1196043885026
1175.0	7.0365686	445.1195709226974
1176.0	7.0425957	445.1196098356359
1177.0	7.0486228	445.11967565261494
1178.0	7.0546458	445.119664096538
1179.0	7.0606706	445.11961702014355
1180.0	7.0666977	445.11959723664444
1181.0	7.0727228	445.1195633692254
1182.0	7.0787499	445.1196373367773
1183.0	7.084777	445.11953790223885
1184.0	7.0908042	445.11957048292766
1185.0	7.0968291	445.1195546564259
1186.0	7.1028583	445.1196106300505
1187.0	7.1088894	445.1195551164605
1188.0	7.1149207	445.11967583496096
1189.0	7.1209437	445.11967490529173
1190.0	7.1269667	445.1196361991206
1191.0	7.1329979	445.1196747637504
1192.0	7.1390187	445.1195683965214
1193.0	7.1450375	445.11964959738407
1194.0	7.1510583	445.11963877859733
1195.0	7.1570811	445.1196136540341
1196.0	7.1630999	445.11966195361856
1197.0	7.169125	445.11964619425083
1198.0	7.1751521	445.1196513886293
1199.0	7.1811792	445.1195559090132
1200.0	7.1872041	445.1196668632121
1201.0	7.1932271	445.11955954030867
1202.0	7.1992561	445.1196744891755
1203.0	7.2052812	445.11956232286707
1204.0	7.2113104	445.1195450863807
1205.0	7.2173438	445.1196169300764
1206.0	7.2233688	445.11965767233767
1207.0	7.2293959	445.1196066082599
1208.0	7.2354188	445.11964725906194
1209.0	7.2414417	445.1196795896317
1210.0	7.2474624	445.1195780740645
1211.0	7.2534833	445.1196102152774
1212.0	7.2595063	445.119631153538
1213.0	7.2655312	445.1196476918922
1214.0	7.2715501	445.1195443718062
1215.0	7.2775708	445.11956276679126
1216.0	7.2835959	445.11953407162025
1217.0	7.2896312	445.11962977967175
1218.0	7.2956563	445.1195745867154
1219.0	7.3016791	445.11962383331183
1220.0	7.3077	445.1195603414206
1221.0	7.3137187	445.1196575095449
1222.0	7.3197439	445.11964257094036
1223.0	7.3257667	445.11954888073706
1224.0	7.3317856	445.1196631562978
1225.0	7.3378083	445.1196351001247
1226.0	7.3438271	445.1195519049377
1227.0	7.3498521	445.1196754125207
1228.0	7.3558709	445.11959341221586
1229.0	7.3618898	445.11959917550433
1230.0	7.3679125	445.11958461269984
1231.0	7.3739356	445.1196497651162
1232.0	7.3799542	445.1196714909614
1234.0	7.3872459	445.1196246079303
1235.0	7.3935918	445.1196678780906
1236.0	7.3996168	445.11965106728553
1237.0	7.4056523	445.11967727668724
1238.0	7.4116835	445.119663720034
1239.0	7.4177128	445.119659168538
1240.0	7.4237397	445.1196306424152
1241.0	7.4297648	445.1196247612231
1242.0	7.4357918	445.11955321546424
1243.0	7.4418127	445.11963337633136
1244.0	7.4478335	445.11955697408376
1245.0	7.4538565	445.1196568776558
1246.0	7.4598772	445.11959550908784
1247.0	7.465898	445.1196527914958
1248.0	7.4719168	445.11962323734735
1249.0	7.4779376	445.11965060882585
1250.0	7.4839607	445.11956904603977
1251.0	7.4899857	445.11964252535864
1252.0	7.4960045	445.11966087153354
1253.0	7.5020295	445.1196012947952
1254.0	7.5080502	445.1195748218881
1255.0	7.514069	445.1195668119732
1256.0	7.5200898	445.11953125508927
1257.0	7.5261086	445.11966078183724
1258.0	7.5321316	445.11964388522847
1259.0	7.5381608	445.1196217873475
1260.0	7.5441815	445.1195039342083
1261.0	7.5502024	445.11954303189617
1262.0	7.5562233	445.1196048307093
1263.0	7.5622461	445.1196678684569
1264.0	7.5682648	445.11957222445585
1265.0	7.5742857	445.11959312021287
1266.0	7.5803128	445.1195397377921
1267.0	7.5863379	445.11958209115255
1268.0	7.5923608	445.11964010948384
1269.0	7.5983858	445.1195554918058
1270.0	7.6044066	445.11960658395657
1271.0	7.6104336	445.119670295683
1272.0	7.6164545	445.1196002895539
1273.0	7.6224775	445.11964944208233
1274.0	7.6284963	445.11956071819236
1275.0	7.634517	445.11962551058645
1276.0	7.64054	445.11956607980255
1277.0	7.646565	445.119614784725
1278.0	7.6525836	445.1196135821517
1279.0	7.6586025	445.11967398305137
1280.0	7.6646233	445.1196039581854
1281.0	7.6706483	445.11968366244463
1282.0	7.6766692	445.11958178122484
1283.0	7.6826879	445.1196395739172
1284.0	7.6887088	445.11958953258704
1285.0	7.694738	445.1194978744115
1286.0	7.7007608	445.11955963579413
1287.0	7.7067899	445.1196676355613
1288.0	7.7128171	445.119672662233
1289.0	7.7188422	445.11965079098263
1290.0	7.7248609	445.11960188662516
1291.0	7.7308796	445.1196161984657
1292.0	7.7369005	445.11959390496986
1293.0	7.7429214	445.1195794628767
1294.0	7.7489463	445.1195917050366
1295.0	7.7549692	445.119626387009
1296.0	7.7609901	445.1196722210805
1297.0	7.767013	445.1196313677195
1298.0	7.7730339	445.11957088236824
1299.0	7.7790631	445.1195895585414
1300.0	7.7850839	445.1195947243636
1301.0	7.7911047	445.1195491331997
1302.0	7.7971255	445.1196530561094
1303.0	7.8031505	445.1196606248809
1304.0	7.8091714	445.1196321589847
1305.0	7.8151922	445.11957287499814
1306.0	7.8212152	445.11957868932126
1307.0	7.8272465	445.11958870841573
1308.0	7.8332735	445.1196268853879
1309.0	7.8393026	445.11967924528744
1310.0	7.8453277	445.1195704484503
1311.0	7.8513568	445.1196193569721
1312.0	7.8573818	445.1195821656411
1313.0	7.8634089	445.1196472760154
1314.0	7.8694361	445.1195734234889
1315.0	7.8754632	445.11955867604564
1316.0	7.8814882	445.11956759081664
1317.0	7.8875131	445.1195647012236
1318.0	7.893538	445.11965115095353
1319.0	7.8995673	445.1196418809832
1320.0	7.9055986	445.1195453086302
1321.0	7.9116215	445.11953370049974
1322.0	7.9176403	445.1195366392
1323.0	7.9236632	445.11961441941645
1324.0	7.9296945	445.1196255484209
1325.0	7.9357256	445.1196592518625
1326.0	7.9417444	445.11963786512604
1327.0	7.9477673	445.11967399243287
1328.0	7.9537861	445.1196059812209
1329.0	7.9598049	445.1196677409171
1330.0	7.9658278	445.11957340342093
1331.0	7.9718508	445.11955447853495
1332.0	7.9778716	445.11956845410737
1333.0	7.9838923	445.11958106042175
1334.0	7.9899153	445.1195585454784
1335.0	7.9959402	445.1196344135913
1336.0	8.0019592	445.1195459573479
1337.0	8.0079798	445.119598403277
1338.0	8.0140071	445.1196447808967
1339.0	8.0200319	445.11963549634595
1340.0	8.0260569	445.11959644079275
1341.0	8.0320819	445.11950380990027
1342.0	8.038107	445.11961842573095
1343.0	8.0441361	445.11959308311435
1344.0	8.0501633	445.1195642526608
1345.0	8.0561903	445.11952909387435
1346.0	8.0622175	445.1195707829695
1347.0	8.0682424	445.1195732076134
1348.0	8.0742737	445.1196511413633
1349.0	8.0802986	445.11959308107805
1350.0	8.0863279	445.1196290430825
1351.0	8.092357	445.11961346237985
1352.0	8.0983779	445.1195761170616
1353.0	8.1044007	445.1195957929274
1354.0	8.1104258	445.11958963279403
1355.0	8.1164445	445.1195358625311
1356.0	8.1224654	445.1196469367975
1357.0	8.1284904	445.11963100151746
1358.0	8.1345091	445.1196087319537
1359.0	8.140532	445.11964202789966
1360.0	8.146553	445.1196418551878
1361.0	8.1525779	445.1195653742278
1362.0	8.158603	445.11960066064984
1363.0	8.1646258	445.11963312990093
1364.0	8.1706509	445.11967560939837
1365.0	8.17668	445.11959267145653
1366.0	8.1827092	445.1196715544009
1367.0	8.1887341	445.11956565402164
1368.0	8.1947573	445.11965997555217
1369.0	8.2007863	445.1195993995115
1370.0	8.2068093	445.1196174609122
1371.0	8.2128362	445.1196220401134
1372.0	8.2188633	445.11955452332313
1373.0	8.2248927	445.11955746402083
1374.0	8.2309196	445.1196810796737
1375.0	8.2369468	445.11956319784474
1376.0	8.2429696	445.11956226785026
1377.0	8.249001	445.11962334424635
1378.0	8.2550238	445.11961593773293
1379.0	8.2610509	445.1195982973605
1380.0	8.2670801	445.11960111525656
1381.0	8.2731092	445.11953884184476
1382.0	8.2791342	445.1195815778429
1383.0	8.2851594	445.1196059155574
1384.0	8.2911905	445.11955380337173
1385.0	8.2972157	445.11968190573344
1386.0	8.3032447	445.1196198311352
1387.0	8.3092718	445.119592808453
1388.0	8.3152967	445.11959261591903
1389.0	8.3213219	445.11957641339757
1390.0	8.327347	445.1196139188948
1391.0	8.333374	445.1196331787981
1392.0	8.3394053	445.1195734908896
1393.0	8.3454301	445.11962505682305
1394.0	8.3514552	445.1196122779022
1395.0	8.3574822	445.11955165039575
1396.0	8.3635052	445.1196218983508
1397.0	8.3695365	445.1195469983274
1398.0	8.3755595	445.1196504944262
1399.0	8.3815845	445.1195582787553
1400.0	8.3876136	445.11955312672364
1401.0	8.3936428	445.11956628912844
1402.0	8.3996719	445.11959219443526
1403.0	8.4056989	445.11958127652395
1404.0	8.4117282	445.11964258676153
1405.0	8.4177574	445.11962066661823
1406.0	8.4237866	445.11960280160173
1407.0	8.4298117	445.11965516497
1408.0	8.4358366	445.1195855264334
1409.0	8.4418573	445.1195686600384
1410.0	8.4478781	445.1195775118984
1411.0	8.4539011	445.11957138279416
1412.0	8.459922	445.11960833225123
1413.0	8.465947	445.1195483761335
1414.0	8.4719679	445.1195951128635
1415.0	8.4779929	445.1195980302826
1416.0	8.4840137	445.1196447740858
1417.0	8.4900323	445.11955696481544
1418.0	8.4960511	445.11965898215243
1419.0	8.502072	445.11957871115527
1420.0	8.508097	445.11960561189574
1421.0	8.5141199	445.11957463994025
1422.0	8.5201408	445.1196446324338
1423.0	8.5261617	445.1195806511353
1424.0	8.5321825	445.1196251081733
1425.0	8.5382053	445.11961602235857
1426.0	8.5442282	445.11962224415885
1427.0	8.550247	445.1196491448576
1428.0	8.55627	445.119618622937
1429.0	8.5622951	445.11960142607023
1430.0	8.5683201	445.11959856025385
1431.0	8.5743451	445.11957256192585
1432.0	8.5803701	445.1195316114844
1433.0	8.5864033	445.11961730525917
1434.0	8.5924304	445.1195977813854
1435.0	8.5984576	445.1196341419257
1436.0	8.6044868	445.1196204258898
1437.0	8.6105139	445.1195502527696
1438.0	8.616543	445.1195593481978
1439.0	8.6225701	445.1196399457349
1440.0	8.6285951	445.1196008469304
1441.0	8.63462	445.1195677010281
1442.0	8.640643	445.1195213881623
1443.0	8.6466701	445.1195762501043
1444.0	8.6526929	445.11964571200633
1445.0	8.6587181	445.1195884679411
1446.0	8.6647472	445.11955678092545
1447.0	8.6707764	445.1195855328101
1448.0	8.6768013	445.11958169035006
1449.0	8.6828284	445.1196627625874
1450.0	8.6888534	445.1196089864698
1451.0	8.6948805	445.1195548533459
1452.0	8.7009035	445.11953669581453
1453.0	8.7069285	445.11959678353395
1454.0	8.7129494	445.11961529231564
1455.0	8.7189702	445.1196211586142
1456.0	8.7249951	445.11959838749834
1457.0	8.731018	445.119629713308
1458.0	8.7370368	445.119632013366
1459.0	8.7430556	445.11960682340685
1460.0	8.7490765	445.11954626767374
1461.0	8.7551119	445.1195664511122
1462.0	8.7611327	445.1196008410398
1463.0	8.7671557	445.11954725097337
1464.0	8.7731764	445.11957270333426
1465.0	8.7792014	445.1195805435458
1466.0	8.7852222	445.11954761850006
1467.0	8.7912432	445.11955666821285
1468.0	8.7972701	445.11965509266537
1469.0	8.8032994	445.11952836291016
1470.0	8.809318	445.1196602732827
1471.0	8.815339	445.1196112425399
1472.0	8.8213576	445.11959321300293
1473.0	8.8273785	445.1195458058503
1474.0	8.8334035	445.1196226421837
1475.0	8.8394266	445.1195121161989
1476.0	8.8454472	445.119611295089
1477.0	8.8514703	445.1195680643248
1478.0	8.8574889	445.11958800417244
1479.0	8.8635139	445.1196364446181
1480.0	8.8695327	445.11954171389965
1481.0	8.8755536	445.11955999341217
1482.0	8.8815743	445.11960137720985
1483.0	8.8875974	445.1196187761349
1484.0	8.893616	445.1195852090902
1485.0	8.8996411	445.11964582880296
1486.0	8.90566	445.1195172410003
1487.0	8.9116848	445.1195374772876
1488.0	8.9177056	445.1196403395682
1489.0	8.9237244	445.1195159128083
1490.0	8.9297475	445.11964563600765
1491.0	8.9357661	445.11961131042756
1492.0	8.9417995	445.1195464397258
1493.0	8.9478244	445.1195855871652
1494.0	8.9538496	445.1196704958755
1495.0	8.9598724	445.119567479926
1496.0	8.9658953	445.1195852007861
1497.0	8.9719182	445.11967400261466
1498.0	8.977937	445.1196072814293
1499.0	8.9839578	445.11956814006794
1500.0	8.9899788	445.119619169057
1501.0	8.9960037	445.11960668484596
1502.0	9.0020245	445.119535816715
1503.0	9.0080474	445.1196022680314
1504.0	9.0140662	445.1196600808589
1505.0	9.0200933	445.11966376339984
1506.0	9.0261141	445.1196146018209
1507.0	9.0321351	445.11964630276293
1508.0	9.0381558	445.1196519181473
1509.0	9.0441767	445.11966748855355
1510.0	9.0502016	445.11962017586467
1511.0	9.0562266	445.1196492990915
1512.0	9.0622454	445.11964469503226
1513.0	9.0682641	445.11964301600074
1514.0	9.074285	445.1196458299102
1515.0	9.0803101	445.1195895141922
1516.0	9.0863288	445.1196238724637
1517.0	9.0923476	445.119650052471
1518.0	9.0983683	445.1195586058659
1519.0	9.1043912	445.11961173569324
1520.0	9.11041	445.1196149528597
1521.0	9.1164309	445.1195423900433
1522.0	9.1224497	445.11960179011
1523.0	9.1284851	445.11958013161103
1524.0	9.134508	445.11963341170383
1525.0	9.1405309	445.11955474620413
1526.0	9.1465559	445.11960990100124
1527.0	9.1525767	445.11959158795406
1528.0	9.1585997	445.119552005565
1529.0	9.1646226	445.11948849307026
1530.0	9.1706414	445.11960452150277
1531.0	9.1766622	445.11951218218087
1532.0	9.1826811	445.1195886723026
1533.0	9.188706	445.11961288942416
1534.0	9.1947268	445.1196167547505
1535.0	9.2007455	445.11966288198226
1536.0	9.2067643	445.1195823973308
1537.0	9.2127873	445.1196308937604
1538.0	9.2188081	445.1195668321552
1539.0	9.2248311	445.1196769267674
1540.0	9.2308497	445.1195662805435
1542.0	9.2381413	445.11957341645524
1543.0	9.2444999	445.1195702009726
1544.0	9.250529	445.11955300858125
1545.0	9.2565478	445.1196292063587
1546.0	9.2625707	445.1195834752893
1547.0	9.2685936	445.11962464692215
1548.0	9.2746185	445.11960570757765
1549.0	9.2806414	445.1195764393162
1550.0	9.2866665	445.1196111380229
1551.0	9.2926916	445.119544673142
1552.0	9.2987165	445.1195486681725
1553.0	9.3047395	445.11963644525736
1554.0	9.3107623	445.11960200531087
1555.0	9.3167872	445.1195999846972
1556.0	9.3228123	445.1195170460397
1557.0	9.3288415	445.11964537360905
1558.0	9.3348644	445.1196287097867
1559.0	9.3408915	445.1195511992512
1560.0	9.3469165	445.1195148033301
1561.0	9.3529415	445.1196459754907
1562.0	9.3589667	445.11960691701455
1563.0	9.3649936	445.11958985020607
1564.0	9.3710186	445.1195974057263
1565.0	9.3770415	445.1195258143927
1566.0	9.3830666	445.11963060095394
1567.0	9.3890895	445.1195411846256
1568.0	9.3951125	445.1195972802601
1569.0	9.4011374	445.11949936887
1570.0	9.4071687	445.1195685364797
1571.0	9.4131916	445.1195812941249
1572.0	9.4192186	445.1195349036794
1573.0	9.4252479	445.11952238143215
1574.0	9.431273	445.1195697597141
1575.0	9.4372978	445.1196006927896
1576.0	9.4433209	445.11958366116096
1577.0	9.4493478	445.1195548260924
1578.0	9.4553709	445.119604324759
1579.0	9.4613936	445.1195361628088
1580.0	9.4674145	445.11953565028676
1581.0	9.4734353	445.1195115180344
1582.0	9.4794563	445.11957288427254
1583.0	9.485475	445.1196298297482
1584.0	9.4914938	445.1196530117482
1585.0	9.4975145	445.11960219920525
1586.0	9.5035353	445.1196280333744
1587.0	9.5095604	445.1196670706123
1588.0	9.5155813	445.11954607357507
1589.0	9.5216	445.1196611668685
1590.0	9.5276188	445.11962737320215
1591.0	9.5336437	445.11950677612316
1592.0	9.5396625	445.1196679740203
1593.0	9.5456876	445.11960253458915
1594.0	9.5517062	445.1195793906792
1595.0	9.5577291	445.1196195511292
1596.0	9.5637542	445.1195162761171
1597.0	9.5697772	445.11959476829634
1598.0	9.5757959	445.1195656672211
1600.0	9.5831167	445.1195533754964
1601.0	9.5894647	445.119673279583
1602.0	9.5954833	445.1196341512978
1603.0	9.6015064	445.11964848861396
1604.0	9.6075271	445.1196140571703
1605.0	9.613546	445.11955051456533
1606.0	9.6195667	445.11956195141596
1607.0	9.6255856	445.11959737115103
1608.0	9.6316084	445.1195330369583
1609.0	9.6376313	445.1196177383356
1610.0	9.6436543	445.1196835700015
1611.0	9.6496813	445.1196538372739
1612.0	9.6557107	445.1196454256627
1613.0	9.6617397	445.1195687580981
1614.0	9.6677669	445.11964776181554
1615.0	9.6737939	445.1196671435766
1616.0	9.6798126	445.1195888976865
1617.0	9.6858376	445.1195271070776
1618.0	9.6918628	445.1196356406109
1619.0	9.6978918	445.1195894706084
1620.0	9.7039253	445.1196704797177
1621.0	9.7099481	445.1196383262325
1622.0	9.715969	445.1195428102044
1623.0	9.7219939	445.11967169947405
1624.0	9.7280169	445.1196179856802
1625.0	9.7340418	445.11953258230807
1626.0	9.7400647	445.11953884631504
1627.0	9.7460878	445.1195906424287
1628.0	9.7521128	445.1196488889683
1629.0	9.7581399	445.11959374279496
1630.0	9.7641691	445.1196182834512
1631.0	9.770196	445.1195376195152
1632.0	9.7762211	445.1196092602083
1633.0	9.7822419	445.11963198372615
1634.0	9.7882628	445.11954622021403
1635.0	9.7942878	445.11960805884513
1636.0	9.8003066	445.1196530389062
1637.0	9.8063316	445.11956185524497
1638.0	9.8123504	445.1195073753264
1639.0	9.8183731	445.1196026801089
1640.0	9.824394	445.11961205015575
1641.0	9.8304128	445.11955302597374
1642.0	9.8364337	445.11954026958745
1643.0	9.8424546	445.1196424103078
1644.0	9.8484754	445.1195318244772
1645.0	9.8544962	445.1195482857495
1646.0	9.8605171	445.11953152185004
1647.0	9.8665419	445.11958417455156
1648.0	9.8725732	445.11954854602436
1649.0	9.8786024	445.11964387819467
1650.0	9.8846275	445.1196050729408
1651.0	9.8906484	445.11956266533457
1652.0	9.8966692	445.119652827527
1653.0	9.9026921	445.1195638228437
1654.0	9.9087109	445.11965174609617
1655.0	9.9147357	445.1196320864895
1656.0	9.9207545	445.1195725794271
1658.0	9.9280691	445.1195648477901
1659.0	9.9344151	445.1196160600803
1660.0	9.94044	445.1196276373367
1661.0	9.9464649	445.11957076726014
1662.0	9.9524837	445.11963345267225
1663.0	9.9585066	445.1195298182514
1664.0	9.9645254	445.11954547602426
1665.0	9.9705484	445.11955955111705
1666.0	9.9765735	445.1196335169215
1667.0	9.9826005	445.11966383358674
1668.0	9.9886255	445.1195973320604
1669.0	9.9946483	445.1195378301885
1670.0	10.000669	445.11955116656316
1671.0	10.006694	445.11963895383593
1672.0	10.012715	445.119564841427
1673.0	10.018746	445.1196187219264
1674.0	10.024773	445.1195571321218
1675.0	10.030803	445.1196411324561
1676.0	10.036823	445.119697794854
1677.0	10.042848	445.1196447055399
1678.0	10.048871	445.11952856043433
1679.0	10.054896	445.11954199784645
1680.0	10.060923	445.11958765709295
1681.0	10.066942	445.11961275665516
1682.0	10.072971	445.1196414824863
1683.0	10.07899	445.1195271248961
1684.0	10.085013	445.1196646019732
1685.0	10.091036	445.11958792351356
1686.0	10.097061	445.1195485838556
1687.0	10.103086	445.1195202107475
1688.0	10.109105	445.1195451024796
1689.0	10.115128	445.11958423435055
1690.0	10.121149	445.11959868640366
1691.0	10.127174	445.1195527224671
1692.0	10.133192	445.11965757788465
1693.0	10.139217	445.1196185516727
1694.0	10.14524	445.11962813570153
1695.0	10.151263	445.11961710599456
1696.0	10.157284	445.1196126083439
1697.0	10.163307	445.1195927434891
1698.0	10.169334	445.1195499517582
1699.0	10.175353	445.1195496847267
1700.0	10.181376	445.11963510467484
1701.0	10.187394	445.11964162589226
1702.0	10.193413	445.1196193938395
1703.0	10.199438	445.11957155069217
1704.0	10.205461	445.1196424049322
1705.0	10.211486	445.1195598440877
1706.0	10.217505	445.1196347896215
1707.0	10.22353	445.119677645068
1708.0	10.229549	445.11958245547885
1709.0	10.235571	445.1196069210954
1710.0	10.241592	445.1196339122851
1711.0	10.247617	445.1195858818534
1712.0	10.25364	445.1196609015621
1713.0	10.259665	445.11964424335116
1714.0	10.265684	445.11960832427116
1717.0	10.274492	445.1195577924629
1718.0	10.280842	445.1196749771114
1719.0	10.286867	445.11955268765394
1720.0	10.292888	445.11963980171214
1721.0	10.298909	445.11962217450133
1722.0	10.304938	445.1196515508198
1723.0	10.310967	445.1195353254485
1724.0	10.316997	445.1195403075535
1725.0	10.323015	445.1195680129388
1726.0	10.329038	445.1196064904556
1727.0	10.335063	445.1196397437104
1728.0	10.341088	445.1195381743418
1729.0	10.347113	445.11961838178274
1730.0	10.353136	445.1196569609738
1731.0	10.359157	445.1196523810744
1732.0	10.365182	445.11959516589576
1733.0	10.371205	445.1196139237739
1734.0	10.377224	445.1195618036076
1735.0	10.383249	445.1195830046148
1736.0	10.38927	445.1196020939442
1737.0	10.395295	445.1195861670249
1738.0	10.401322	445.11953099448067
1739.0	10.407342	445.11958978860645
1740.0	10.413363	445.11961053726935
1741.0	10.419388	445.11966578653795
1742.0	10.425411	445.1195392750101
1743.0	10.431432	445.11958043707983
1744.0	10.437461	445.11961487681396
1745.0	10.44348	445.11960233970115
1746.0	10.449505	445.1196594459683
1747.0	10.455528	445.11953865552925
1748.0	10.461553	445.1195850124977
1749.0	10.467576	445.11952499294074
1750.0	10.473601	445.11954969735933
1751.0	10.479628	445.1195684825172
1752.0	10.485653	445.1195856166469
1753.0	10.491678	445.1195822581096
1754.0	10.497707	445.1196449033371
1755.0	10.503732	445.1196149253875
1756.0	10.509755	445.11950463629574
1757.0	10.515778	445.11950979667296
1758.0	10.521807	445.11961764644195
1759.0	10.527836	445.1196372389726
1760.0	10.533865	445.1195185135421
1761.0	10.539886	445.1195785839311
1762.0	10.545911	445.11960526606396
1763.0	10.55193	445.1196208124669
1764.0	10.557966	445.11961190380237
1765.0	10.563986	445.1196595400312
1766.0	10.570014	445.1196496670488
1767.0	10.576038	445.1196480355649
1768.0	10.582063	445.1196547427577
1769.0	10.588088	445.1195296453683
1770.0	10.594111	445.11956669145036
1771.0	10.600137	445.11959978011436
1772.0	10.606166	445.11956962742113
1774.0	10.613482	445.119545285879
1776.0	10.621111	445.11956036911454
1777.0	10.627459	445.1196094329179
1778.0	10.633486	445.11957840571984
1779.0	10.639516	445.11948409634044
1780.0	10.645545	445.11953150432214
1781.0	10.651572	445.1196016380383
1782.0	10.657595	445.1196110153876
1783.0	10.663618	445.11957020275656
1784.0	10.669639	445.119654329398
1785.0	10.675664	445.1195873174119
1786.0	10.681682	445.11962595076176
1787.0	10.687705	445.11952141158497
1788.0	10.693726	445.11963914804915
1789.0	10.699749	445.11967046493515
1790.0	10.705772	445.1196356934107
1791.0	10.711799	445.1195709962426
1792.0	10.717822	445.11963998107893
1794.0	10.725124	445.11953215714595
1795.0	10.731472	445.1195873560148
1796.0	10.737495	445.1195679572173
1797.0	10.743516	445.11963394008995
1798.0	10.749537	445.1196040711606
1799.0	10.755557	445.1196102481831
1800.0	10.761576	445.1195513696665
1801.0	10.767601	445.11954913215783
1802.0	10.77362	445.11959118678914
1803.0	10.779645	445.1196179332776
1804.0	10.785664	445.1196582155336
1805.0	10.791689	445.1196593755046
1806.0	10.797714	445.11959037090656
1807.0	10.803733	445.119585820308
1808.0	10.809753	445.1196169330579
1809.0	10.815776	445.11963117406486
1810.0	10.821795	445.1195980666722
1811.0	10.827818	445.11962250570315
1812.0	10.833839	445.1195352764988
1813.0	10.839862	445.1195669772151
1814.0	10.845884	445.1195706110619
1815.0	10.851903	445.1195789553194
1816.0	10.857926	445.1196313236433
1817.0	10.863949	445.1195805335235
1818.0	10.869972	445.11955218410554
1819.0	10.875995	445.1196028746099
1820.0	10.882014	445.1196014167202
1821.0	10.888045	445.1194935029628
1822.0	10.894064	445.1196052108423
1823.0	10.900087	445.1195642603699
1824.0	10.906112	445.1195683142425
1825.0	10.91213	445.11965609308
1826.0	10.918149	445.1196294081179
1827.0	10.924178	445.11964819821264
1828.0	10.930201	445.1195346085528
1829.0	10.936228	445.1196268637182
1830.0	10.942251	445.11958656910804
1831.0	10.948276	445.11955627623104
1833.0	10.955566	445.1196424727479
1835.0	10.963018	445.1196630937956
1836.0	10.969368	445.1195746674147
1837.0	10.975395	445.1195889016032
1838.0	10.981418	445.1195769555697
1839.0	10.987437	445.11954672550996
1840.0	10.993462	445.11951176847236
1841.0	10.99948	445.1195648136063
1842.0	11.005506	445.11963424493524
1843.0	11.011528	445.1196263267693
1844.0	11.017547	445.1195519203887
1845.0	11.02357	445.1195968405798
1846.0	11.029595	445.1196349582062
1847.0	11.03562	445.119593104488
1848.0	11.041649	445.1195537255564
1849.0	11.047672	445.11955817654297
1850.0	11.053701	445.11959547089805
1851.0	11.059726	445.1195319389827
1852.0	11.065754	445.1196550985084
1854.0	11.073058	445.11957413969014
1855.0	11.079406	445.1196422391407
1856.0	11.085431	445.11956859484894
1857.0	11.091456	445.1195110469463
1858.0	11.097483	445.1196490097151
1859.0	11.103506	445.1196450324978
1860.0	11.109533	445.1196195757639
1861.0	11.115558	445.1196521511139
1862.0	11.121583	445.1196752352029
1863.0	11.127606	445.11957824892335
1864.0	11.133631	445.1196440768901
1865.0	11.139658	445.11956082699186
1866.0	11.145685	445.1196271359518
1867.0	11.151708	445.1195990132158
1868.0	11.157737	445.11962159410615
1869.0	11.163764	445.11960712329903
1870.0	11.169787	445.1196147757951
1871.0	11.175814	445.11957628776753
1872.0	11.181843	445.1196014781399
1873.0	11.187875	445.1195936134935
1874.0	11.193902	445.11952915079144
1875.0	11.199927	445.1196470532174
1876.0	11.205954	445.1196087012324
1877.0	11.211972	445.11956226344097
1878.0	11.217997	445.1195913892694
1879.0	11.224024	445.11952758660357
1880.0	11.230043	445.1195907074122
1881.0	11.236066	445.1195931349336
1882.0	11.242089	445.11957642728186
1883.0	11.24811	445.1196594688903
1884.0	11.254133	445.1196417339011
1885.0	11.260152	445.1196122304501
1886.0	11.266177	445.1195184002885
1887.0	11.272197	445.11962127956696
1888.0	11.278216	445.11963890150463
1889.0	11.284239	445.1195729883155
1890.0	11.290264	445.11965806957426
1892.0	11.297591	445.1196172971514
1893.0	11.303943	445.119622794573
1894.0	11.30997	445.1195569689406
1895.0	11.315993	445.11959479837583
1896.0	11.322021	445.1195373944631
1897.0	11.328043	445.1196411836334
1898.0	11.334075	445.1196104871546
1899.0	11.340106	445.1195700921701
1901.0	11.347412	445.1196450692302
1902.0	11.353758	445.11959243205865
1903.0	11.359787	445.11957898181754
1904.0	11.36581	445.11960438046845
1905.0	11.371837	445.11958549956927
1906.0	11.377862	445.1195877715337
1907.0	11.383883	445.11961570443674
1908.0	11.389908	445.11960809984697
1910.0	11.397193	445.11955090956735
1911.0	11.403548	445.1195871074866
1913.0	11.410854	445.1196406892536
1914.0	11.417206	445.1195089762656
1915.0	11.423229	445.11958469659834
1916.0	11.429252	445.1195672138358
1917.0	11.435277	445.1195798436666
1918.0	11.441302	445.11956199293854
1919.0	11.447327	445.11951303421927
1920.0	11.45335	445.11961606683303
1921.0	11.459383	445.1195320899607
1922.0	11.465408	445.1196221229121
1923.0	11.471437	445.119583772189
1924.0	11.477466	445.1195993428708
1925.0	11.483491	445.11955815599435
1926.0	11.489514	445.11949457556085
1927.0	11.495544	445.1194986486531
1928.0	11.501573	445.11952271337094
1929.0	11.5076	445.1195815364312
1930.0	11.513631	445.1195103205088
1931.0	11.519656	445.11952850716466
1932.0	11.525681	445.1194905789301
1935.0	11.534504	445.11946421564636
1936.0	11.54085	445.11948877525793
1937.0	11.546875	445.1194838820211
1938.0	11.5529	445.1194724141603
1942.0	11.563168	445.1195487196389
1943.0	11.569516	445.11955448755583
1944.0	11.575537	445.11945364566645
1945.0	11.58156	445.1194553627147
1946.0	11.587581	445.11945699793563
1949.0	11.595729	445.12065840190473
1950.0	11.602089	445.1194556843743
1951.0	11.608121	445.1206513398057
1952.0	11.614146	445.12065850812905
1953.0	11.620169	445.1206473630646
1956.0	11.62831	445.1205872762652
1962.0	11.640977	445.1205969655311
1963.0	11.647325	445.12061677068476
1964.0	11.653348	445.1206460174553
1968.0	11.663694	445.1206039189383
1969.0	11.670046	445.12060774407666
1973.0	11.679712	445.1205775381108
1980.0	11.693885	445.1203497816058
1981.0	11.700235	445.1203221992354
1988.0	11.714308	445.1201511132181
1996.0	11.729937	445.1201451185589
2002.0	11.742577	445.1203646016296
2010.0	11.758229	445.1204256128131
2011.0	11.764586	445.12007441671665
2014.0	11.772729	445.12011508846587
2019.0	11.783827	445.1200739909806
2020.0	11.790183	445.1200237734256
2024.0	11.799808	445.1201523060126
2032.0	11.815425	445.1200559335907
2033.0	11.821767	445.12012728854546
2036.0	11.829927	445.12018566488365
2041.0	11.841058	445.1201393451679
2042.0	11.847425	445.12019516424414
2046.0	11.85706	445.12003218915265
2049.0	11.865204	445.1199495132179
2056.0	11.879344	445.1199846731724
2063.0	11.893467	445.11991084526403
2070.0	11.907567	445.12008266247756
2076.0	11.92019	445.11984370105324
2077.0	11.926546	445.1197106185695
2084.0	11.940496	445.1195735627814
2094.0	11.958534	445.1197629567795
2103.0	11.974883	445.11983625702635
2110.0	11.988356	445.1197786478155
2120.0	12.0065	445.1196730992089
2130.0	12.024769	445.11962794093347
2138.0	12.040225	445.11955559748293
2148.0	12.058842	445.1195083815323
2157.0	12.075946	445.1196318075773
2164.0	12.090036	445.1198323041934
2175.0	12.11009	445.1197494721677
2177.0	12.116759	445.11980579963097
2187.0	12.135288	445.11955454932485
2198.0	12.15545	445.1195074800291
2209.0	12.175542	445.1206268450369
2220.0	12.195559	445.1194083624065
2231.0	12.215482	445.1194343804684
2242.0	12.235571	445.12056439919627
2253.0	12.25565	445.1205392181913
2264.0	12.275521	445.1194150684603
2275.0	12.295167	445.11942236111275
2286.0	12.314076	445.1206528346723
2297.0	12.333561	445.1194176377557
2301.0	12.342603	445.11950702574353
2312.0	12.362049	445.1196069669385
2323.0	12.381338	445.1197038346381
2334.0	12.400476	445.11978759170074
2345.0	12.419036	445.1196778423019
2356.0	12.438001	445.1196161015678
2367.0	12.457532	445.1195702827579
2378.0	12.476994	445.1197336608798
2389.0	12.496367	445.119751561508
2400.0	12.515786	445.1195773245129
2411.0	12.535261	445.11983048698306
2422.0	12.554772	445.1194852753381
2433.0	12.573945	445.11982383485235
2444.0	12.593338	445.11960175410394
2455.0	12.612772	445.11987447305296
2466.0	12.632159	445.1197253988615
2470.0	12.641095	445.1196492007079
2481.0	12.660436	445.11965590101414
2492.0	12.679903	445.1196735234543
2503.0	12.699328	445.11969723904815
2514.0	12.718726	445.11971921365307
2525.0	12.738072	445.1196778756829
2536.0	12.757553	445.1196163854575
2547.0	12.777068	445.1197031096199
2558.0	12.796659	445.11963178739893
2569.0	12.816299	445.119604440358
2580.0	12.835805	445.11960984493857
2591.0	12.855386	445.1199055227304
2602.0	12.874776	445.11973674706485
2613.0	12.894236	445.11970052531666
2624.0	12.913703	445.11950983689394
[truncated: 4,752 more rows]
