# Supplementary material for: RawBeans: A Simple, Vendor-Independent, Raw-Data Quality-Control Tool
Source: J Proteome Res. 2021 Mar 4;20(4):2098–104. doi: 10.1021/acs.jproteome.0c00956 (PMC8041395; doi:10.1021/acs.jproteome.0c00956)
Supplement: Supplementary file 2 — pr0c00956_si_003.zip [file pr0c00956_si_003.zip › 100_samples_run1.0/resources/HF2_LC1_hela_060220_30B_01-mass-deviation-matrix.tsv]

scan	retention	445.12003
1.0	0.0028606166	445.1200061886107
4.0	0.013218966	445.12001548535204
7.0	0.021377233	445.1200978065759
8.0	0.027714768	445.12015112382653
9.0	0.033735552	445.12016388595845
10.0	0.039754386	445.12017133889924
11.0	0.045779434	445.1201130028594
12.0	0.051798251	445.1201327428364
13.0	0.057825318	445.12015734117983
14.0	0.063850318	445.12010773837386
15.0	0.0698752	445.12015406792835
16.0	0.075912701	445.1200850362352
17.0	0.081937733	445.1200921303608
18.0	0.087966985	445.12010117087664
19.0	0.093992049	445.1201262891242
20.0	0.10001705	445.12008861161917
21.0	0.10604203	445.12010650574746
22.0	0.11206913	445.12008871350287
23.0	0.11809608	445.12000957801
24.0	0.12411688	445.1200476599539
25.0	0.13013778	445.12010670007373
26.0	0.13615653	445.1201508864167
27.0	0.14217523	445.1200712338265
28.0	0.14819624	445.120057467029
29.0	0.15422112	445.1200807380423
30.0	0.16024825	445.1201518476513
31.0	0.16627324	445.1201986813796
32.0	0.17230029	445.1201445084041
33.0	0.17832325	445.12020495206446
34.0	0.18434622	445.12005848597437
35.0	0.19037533	445.1199601068373
36.0	0.19640035	445.1199055196838
37.0	0.20242742	445.11996125051604
38.0	0.2084524	445.11992767159006
39.0	0.2144796	445.1199409461138
40.0	0.22050667	445.11985710683234
41.0	0.22653162	445.1199009100302
42.0	0.23255662	445.1199044861987
43.0	0.23858792	445.1198750020645
44.0	0.24461497	445.1199266341886
45.0	0.25064	445.1198993930356
46.0	0.25666912	445.1198798304133
47.0	0.26269619	445.11995549101516
49.0	0.2700212	445.1199982983691
50.0	0.2763651	445.1199167901775
51.0	0.28239214	445.11977630867585
52.0	0.28841913	445.1197615599673
54.0	0.29574622	445.1197718980281
55.0	0.30209215	445.1197367908192
56.0	0.30811517	445.11960879533456
57.0	0.31413588	445.119632089251
58.0	0.32015677	445.11947335966136
59.0	0.3261775	445.1194676725244
62.0	0.3344234	445.1195196042805
63.0	0.3407735	445.11955222652387
65.0	0.34812755	445.11960650559695
68.0	0.35631307	445.11954307794974
70.0	0.36382335	445.1195118837306
71.0	0.3701671	445.1194434256675
72.0	0.37619645	445.11947724609934
74.0	0.38354837	445.11953746589904
75.0	0.38989634	445.1194215418862
76.0	0.39592137	445.1206596486814
77.0	0.40194844	445.11941741829986
78.0	0.4079693	445.11943808917454
79.0	0.4139965	445.11945964817033
80.0	0.42002345	445.1194107167105
81.0	0.42605069	445.1194075956149
82.0	0.43207968	445.1206568734325
83.0	0.43810689	445.1194485704425
84.0	0.44413392	445.12061396159567
85.0	0.45016098	445.11943797487265
86.0	0.4561839	445.12060405637885
87.0	0.46220695	445.1194162677405
90.0	0.47589437	445.1198639511708
91.0	0.48192145	445.11988216591095
92.0	0.48795902	445.1201080288827
93.0	0.49380275	445.1199293423179
104.0	0.51401518	445.120503545401
109.0	0.52437558	445.1198822473657
120.0	0.54457562	445.11945190738487
125.0	0.55582152	445.1195470421073
128.0	0.56400897	445.1195318431033
129.0	0.57035485	445.11946713188263
130.0	0.57637772	445.1194554305079
131.0	0.58240273	445.119605215727
132.0	0.58842152	445.1195355091199
133.0	0.5944444	445.12049624006386
134.0	0.60046535	445.12053867201985
135.0	0.60648415	445.1204571852428
136.0	0.61250697	445.1204741974092
137.0	0.61852792	445.12050745268687
138.0	0.6245486	445.1204527994462
139.0	0.63056948	445.12038819893377
140.0	0.6365924	445.1204712396911
141.0	0.64261542	445.1204962468062
142.0	0.64863838	445.1205502198824
143.0	0.65465908	445.1204851276594
144.0	0.6606779	445.1204584515206
145.0	0.66670077	445.1203972896807
146.0	0.67272158	445.1205867006354
147.0	0.6787424	445.1203213671461
148.0	0.68476325	445.12027175359253
149.0	0.6907841	445.12027190153924
150.0	0.69680713	445.12039186348954
151.0	0.70282799	445.12034413563276
152.0	0.70884879	445.1203252588612
153.0	0.71486963	445.1203704224792
154.0	0.72089037	445.1202959257236
155.0	0.7269112	445.12035610614794
156.0	0.73293209	445.1203320086645
157.0	0.73895925	445.1202410005173
158.0	0.74498007	445.1202938563243
159.0	0.75100095	445.12024752427
160.0	0.75702175	445.12022442997693
161.0	0.76304248	445.12029997070243
162.0	0.76906337	445.12017241057214
163.0	0.77508418	445.1201823776816
164.0	0.78110505	445.12031690322476
165.0	0.7871259	445.12032994199393
166.0	0.79314877	445.12018228945726
167.0	0.7991697	445.12025873664146
168.0	0.80519057	445.12019815835356
169.0	0.81121127	445.12016944072036
170.0	0.81723215	445.12020434061867
171.0	0.82326342	445.1201862135511
172.0	0.82928432	445.1202361202076
173.0	0.83531145	445.12023766091505
174.0	0.84133848	445.1202173032284
175.0	0.84735932	445.1201905130759
176.0	0.8533802	445.1202895295014
177.0	0.85940097	445.12017095382186
178.0	0.86542382	445.1202818713823
179.0	0.87144678	445.12021184867575
180.0	0.87746767	445.12028837228144
181.0	0.88349067	445.12034877214273
182.0	0.88951148	445.1202502301094
183.0	0.89553235	445.12026515740496
184.0	0.9015573	445.1203916044762
185.0	0.90758014	445.1202331228478
186.0	0.9136051	445.1202298343388
187.0	0.9196302	445.12021937850386
188.0	0.92565318	445.1201907039042
189.0	0.93167613	445.1200742637196
190.0	0.93769482	445.12019009461227
191.0	0.94371778	445.12015461889877
192.0	0.94973849	445.1201773094634
193.0	0.9557635	445.1202006587195
194.0	0.96178435	445.1203074458523
195.0	0.96780523	445.12011216450173
196.0	0.97382599	445.12018792443183
197.0	0.97984908	445.12026726802515
198.0	0.98586975	445.12022073260465
199.0	0.99189282	445.12009704449235
200.0	0.9979135	445.1201714309068
201.0	1.0039365	445.12030252350297
202.0	1.0099573	445.12022020292096
203.0	1.0159823	445.1202232850266
204.0	1.0220033	445.1201950512843
205.0	1.0280302	445.12015835950757
206.0	1.0340532	445.12012686414175
207.0	1.0400823	445.1201346419588
208.0	1.0461032	445.12017560454024
209.0	1.0521261	445.12018069445617
210.0	1.058147	445.1201707498314
211.0	1.0641699	445.12013687242904
212.0	1.0701929	445.12005822098513
213.0	1.0762138	445.1202130692996
214.0	1.0822345	445.1201572544551
215.0	1.0882554	445.1200949585623
216.0	1.0942761	445.1201042254631
217.0	1.100299	445.1200731172187
218.0	1.1063199	445.1200686659094
219.0	1.1123429	445.12004268145256
220.0	1.1183679	445.12002579554644
221.0	1.124393	445.1202447263087
222.0	1.13042	445.12006657371654
223.0	1.1364428	445.1199984236733
224.0	1.1424699	445.120000931609
225.0	1.1484971	445.1200886480286
226.0	1.1545221	445.1200318210036
227.0	1.1605472	445.1200983697039
228.0	1.1665742	445.1200428764093
229.0	1.1726013	445.12022704715844
230.0	1.1786305	445.12006564349815
231.0	1.1846554	445.1200816686658
232.0	1.1906847	445.1200893568416
233.0	1.1967138	445.1201086413028
234.0	1.2027409	445.120044677865
235.0	1.2087639	445.1201134005408
236.0	1.2147888	445.1200246209649
237.0	1.2208139	445.1201316163089
238.0	1.2268409	445.120112120252
239.0	1.2328638	445.12010774177577
240.0	1.2388888	445.1201205726286
241.0	1.2449118	445.120058094404
242.0	1.2509347	445.12015449853874
243.0	1.2569639	445.1200828426863
244.0	1.2629909	445.12003243588083
245.0	1.269016	445.11999833136707
246.0	1.2750452	445.1200877940858
247.0	1.2810701	445.1200815015274
248.0	1.2870972	445.1200010220383
249.0	1.2931201	445.120092287531
250.0	1.2991451999999999	445.1199766239705
251.0	1.3051764	445.1200655858127
252.0	1.3112015	445.1200096205387
253.0	1.3172264	445.1200471694408
254.0	1.3232493	445.11996711486876
255.0	1.3292722	445.12003569616724
256.0	1.3352993	445.12006361256533
257.0	1.3413223	445.12003892229905
258.0	1.3473494	445.120063069252
259.0	1.3533807	445.1201725428936
260.0	1.3594057	445.1199918854019
261.0	1.3654328	445.1200628570331
262.0	1.3714577	445.1199372919807
263.0	1.3774806	445.1200551353352
264.0	1.3835098	445.12000050181376
265.0	1.3895369	445.11998076681067
266.0	1.3955661	445.1201348850805
267.0	1.4015891	445.1200256029563
268.0	1.407614	445.1200736566296
269.0	1.4136432	445.1200157270271
270.0	1.4196681	445.11998620436464
271.0	1.425691	445.11992377170907
272.0	1.4317161	445.11996032268263
273.0	1.4377411	445.1199721046666
274.0	1.443764	445.1200652515466
275.0	1.449787	445.12016516130336
276.0	1.4558079	445.1200080863984
277.0	1.4618307	445.1199436184036
278.0	1.4678515	445.1199568457496
279.0	1.4738723	445.1200259613885
280.0	1.4798953	445.1198991467768
281.0	1.4859162	445.1199799128939
282.0	1.4919371	445.1199428181347
283.0	1.4979662	445.1200868040151
284.0	1.5039932	445.11996128042097
285.0	1.5100182	445.12009399498044
286.0	1.5160495	445.12012522097524
287.0	1.5220787	445.11997987834656
288.0	1.5281016	445.1199490020729
289.0	1.5341267	445.1199175183202
290.0	1.5401517	445.1199865476803
291.0	1.5461746	445.1198948292552
292.0	1.5521954	445.1200009395791
293.0	1.5582161	445.1199236433936
294.0	1.5642411	445.1199894263544
295.0	1.5702683	445.12000328960136
296.0	1.5762892	445.119983018173
297.0	1.5823101	445.12001357620477
298.0	1.5883307	445.11988148477326
299.0	1.5943538	445.11993549840594
300.0	1.6003746	445.11994237662907
301.0	1.6063975	445.1199908056839
302.0	1.6124183	445.1199463990354
303.0	1.6184392	445.11996747747094
304.0	1.62446	445.12013027201795
305.0	1.6304809	445.11993701649635
306.0	1.6365018	445.1199173509304
307.0	1.6425247	445.1200066812588
308.0	1.6485454	445.11993925670845
309.0	1.6545683	445.1199295555318
310.0	1.6605891	445.1200713191838
311.0	1.66661	445.1200026946011
312.0	1.6726309	445.11987220285215
313.0	1.6786539	445.1200280880206
314.0	1.6846893	445.1199745445054
315.0	1.6907185	445.1200231860841
316.0	1.6967413	445.1200623880934
317.0	1.7027643	445.11993194439583
318.0	1.7087935	445.1199822238291
319.0	1.7148185	445.1201065519741
320.0	1.7208456	445.12000038291774
321.0	1.7268747	445.1199859889224
322.0	1.7328977	445.11992240980555
323.0	1.7389227	445.11997779842625
324.0	1.7449456	445.11988265374185
325.0	1.7509684	445.1200157869092
326.0	1.7569934	445.11997861952403
327.0	1.7630185	445.1200456360117
328.0	1.7690477	445.11987627214654
329.0	1.7750727	445.1199307705221
330.0	1.7810977	445.1200184789452
331.0	1.7871226	445.1200381949502
332.0	1.7931456	445.11995982285885
333.0	1.7991747	445.1199812249553
334.0	1.8051977	445.12005736476226
335.0	1.8112186	445.12003447698356
336.0	1.8172394	445.1199521024236
337.0	1.8232624	445.11996062877756
338.0	1.8292811	445.11994505841574
339.0	1.8353018	445.12002692407196
340.0	1.8413247	445.1200645075638
341.0	1.8473581	445.1199442282581
342.0	1.8533811	445.1200192923119
343.0	1.8594083	445.1200541743369
344.0	1.8654374	445.11989355223596
345.0	1.8714603	445.1200259412163
346.0	1.8774874	445.1199519867975
347.0	1.8835122	445.12004642223275
348.0	1.8895352	445.12001567736365
349.0	1.8955582	445.1200656609279
350.0	1.9015832	445.12003413379585
351.0	1.9076104	445.11988092079804
352.0	1.9136333	445.12016668158384
353.0	1.9196562	445.11995045937783
354.0	1.9256833	445.1200494564128
355.0	1.9317103	445.1200329619911
356.0	1.9377332	445.11990628813993
357.0	1.9437603	445.12005351408885
358.0	1.9497833	445.11997582385095
359.0	1.9558041	445.12014134591817
360.0	1.961825	445.1200321082822
361.0	1.9678457	445.1198827130344
362.0	1.9738665	445.11999787261055
363.0	1.9798895	445.1198895526637
364.0	1.9859103	445.11990125086027
365.0	1.9919332	445.11997519496555
366.0	1.9979583	445.1200377883212
367.0	2.0039812	445.12000932941856
368.0	2.0100105	445.11994820644713
369.0	2.0160353	445.1200259525488
370.0	2.0220666	445.11999208569324
371.0	2.0280917	445.1198828017015
372.0	2.0341208	445.119985976864
373.0	2.0401479	445.1199442717918
374.0	2.0461771	445.11989712520915
375.0	2.0522042	445.1200127383002
376.0	2.0582292	445.11990962038453
377.0	2.0642563	445.11983627759895
378.0	2.0702791	445.11992187157284
379.0	2.0763041	445.11993243414463
380.0	2.0823292	445.12015408522586
381.0	2.0883584	445.11995697316235
382.0	2.0943876	445.1199919442762
383.0	2.1004105	445.12003332088744
384.0	2.1064376	445.1200928282529
385.0	2.1124626	445.12002820507234
386.0	2.1184855	445.1199636160777
387.0	2.1245126	445.1200237219587
388.0	2.1305376	445.1199388749787
389.0	2.1365626	445.11989690533466
390.0	2.1425898	445.1199720351007
391.0	2.1486168	445.1200406429825
392.0	2.1546481	445.1200384638157
393.0	2.160675	445.12005310229347
394.0	2.166698	445.1200795607174
395.0	2.1727396	445.1200932142523
396.0	2.1787668	445.12010864339146
397.0	2.1847919	445.12003471051185
398.0	2.1908169	445.1199696317711
399.0	2.196844	445.11999052164435
400.0	2.2028711	445.1199491039104
401.0	2.2088939	445.12005904016206
402.0	2.2149209	445.12016487700043
403.0	2.2209439	445.1200809485285
404.0	2.2269731	445.1201547169956
405.0	2.2329981	445.1201119489355
406.0	2.2390232	445.1201483210023
407.0	2.2450481	445.12008735845194
408.0	2.2510753	445.12008636849106
409.0	2.2571023	445.1201904932784
410.0	2.2631293	445.12002172008073
411.0	2.2691585	445.11994259287536
412.0	2.2751815	445.11993708864657
413.0	2.2812107	445.1198824207095
414.0	2.2872356	445.1199469498819
415.0	2.2932607	445.1200725866112
416.0	2.2992856	445.1199174881259
417.0	2.3053169	445.1200102938002
418.0	2.311344	445.11994282757655
419.0	2.317367	445.11990328016003
420.0	2.3233898	445.1198868013739
421.0	2.3294128	445.1198486893654
422.0	2.3354419	445.12003386981195
423.0	2.3414754	445.11990910350244
424.0	2.3475023	445.11982290018733
425.0	2.3535252	445.1199003490499
426.0	2.3595523	445.1199124093696
427.0	2.3655774	445.11983881195835
428.0	2.3716066	445.11984367278933
429.0	2.3776337	445.1199067475368
430.0	2.3836606	445.11987004183175
431.0	2.3896816	445.1198709894736
432.0	2.3957065	445.11982847948735
433.0	2.4017294	445.11947017818284
434.0	2.4077523	445.1205474134482
435.0	2.4137754	445.1205628806543
436.0	2.4198023	445.1205739952902
437.0	2.4258275	445.11972228868035
438.0	2.4316024	445.12004950841987
439.0	2.4373941	445.12011278937723
440.0	2.4433378	445.12002859377145
441.0	2.4493691	445.11986621937865
442.0	2.455392	445.1198980591
443.0	2.4614192	445.1199939492419
444.0	2.4674504	445.11994908086587
445.0	2.4734796	445.119852097867
446.0	2.4795005	445.11994205466755
447.0	2.4855213	445.1199262703513
448.0	2.491542	445.11989568923855
449.0	2.4975628	445.119925483644
450.0	2.5035858	445.1198911942697
451.0	2.5096088	445.119992981674
452.0	2.5156297	445.11988686876634
453.0	2.5216503	445.1200080285299
454.0	2.5276734	445.11996474887195
455.0	2.5336962	445.1198560089617
456.0	2.539717	445.1197902288376
457.0	2.545742	445.11988834692363
458.0	2.5517692	445.11994634885656
459.0	2.5577962	445.1198254248028
460.0	2.5638193	445.11973799796056
461.0	2.5698421	445.1199367425611
462.0	2.5758631	445.1197758274818
463.0	2.5818837	445.11978826799543
464.0	2.5879046	445.1198108491125
465.0	2.5939254	445.1198570024254
466.0	2.5999483	445.1199296161393
467.0	2.6059692	445.11990810650497
468.0	2.6119902	445.11993755655396
469.0	2.6180129	445.11995393219314
470.0	2.6240338	445.1198986352063
471.0	2.6300546	445.11986863505234
472.0	2.6360755	445.11983288351894
473.0	2.6421005	445.11986179784964
474.0	2.6481213	445.1198851667943
475.0	2.6541423	445.1200239119144
476.0	2.6601776	445.119867981479
477.0	2.6662007	445.1199116183744
478.0	2.6722235	445.1198594132199
479.0	2.6782506	445.11993750716306
480.0	2.6842797	445.11988608891977
481.0	2.6903068	445.1199128262524
482.0	2.696336	445.1198737101859
483.0	2.702359	445.11979829510915
484.0	2.7083797	445.11981281926825
485.0	2.7144007	445.1197818474797
486.0	2.7204214	445.1199287250225
487.0	2.7264443	445.1199304271599
488.0	2.7324672	445.1199335544827
489.0	2.7384943	445.11984238330643
490.0	2.7445236	445.11977829757774
491.0	2.7505527	445.1199146830806
492.0	2.7565736	445.11986263090154
493.0	2.7625944	445.11983097182787
494.0	2.7686151	445.1199154714097
496.0	2.7761193	445.1198896658205
497.0	2.7824549	445.119863086447
498.0	2.788484	445.119903249143
499.0	2.7945112	445.11984332079084
500.0	2.8005423	445.1198482219672
501.0	2.8065714	445.1198096060089
502.0	2.8125944	445.11981304682774
503.0	2.8186174	445.1197298711975
504.0	2.8246424	445.11980639504395
505.0	2.8306654	445.11982300723486
506.0	2.8366924	445.1198039037121
507.0	2.8427217	445.11976792835816
508.0	2.8487486	445.11978590680803
509.0	2.8547716	445.1197278680544
510.0	2.860809	445.11987301960085
511.0	2.8668362	445.1198964836442
512.0	2.8728653	445.11984874124846
513.0	2.8788925	445.11993901176055
514.0	2.8849196	445.1199604817448
515.0	2.8909467	445.11985226445785
516.0	2.8969757	445.11979917622085
517.0	2.9030028	445.119865158741
518.0	2.909032	445.11993034390366
519.0	2.9150592	445.1198185545657
520.0	2.921082	445.1199037867517
521.0	2.927105	445.11982677873374
522.0	2.9331279	445.1199034108556
523.0	2.9391509	445.11985201443247
524.0	2.9451716	445.11981871584436
525.0	2.9511924	445.11984470299717
526.0	2.9572154	445.1198216551336
527.0	2.9632363	445.11974884920824
533.0	2.9754258	445.1195509473985
542.0	2.9918592	445.1196782477896
553.0	3.0111217	445.1196432913195
557.0	3.0207758	445.11991076611497
558.0	3.0271218	445.11997601150324
560.0	3.0344612	445.1199477183924
561.0	3.0408279	445.1198983570866
562.0	3.0468488	445.11990850841397
563.0	3.0528738	445.1200127667308
564.0	3.0589051	445.1200227610821
565.0	3.0649301	445.11996926946244
566.0	3.0709551	445.119878000837
567.0	3.0769781	445.11996737118506
568.0	3.083001	445.1199769924004
569.0	3.0890239	445.12003667398506
570.0	3.0950467	445.11999877116585
571.0	3.1010697	445.1198728090589
572.0	3.1070906	445.119930078115
573.0	3.1131115	445.1200036681195
574.0	3.1191323	445.11999872795167
575.0	3.1251531	445.1199581758859
576.0	3.131176	445.1200141433025
577.0	3.1371968	445.1199864349264
578.0	3.1432197	445.119847582165
579.0	3.1492406	445.1198258502755
580.0	3.1552614	445.12003247003776
581.0	3.1612823	445.1199975184555
582.0	3.1673032	445.1200090147433
583.0	3.173324	445.1199483635343
584.0	3.1793468	445.1199820620543
585.0	3.1853677	445.1198804770051
586.0	3.1913948	445.11988811134887
587.0	3.1974177	445.11993320082115
588.0	3.2034449	445.1199247289396
589.0	3.209472	445.1199606063629
590.0	3.2155116	445.12001806044736
591.0	3.2215345	445.12001236922026
592.0	3.2275635	445.12003503582594
593.0	3.2335906	445.11998259769996
594.0	3.2396197	445.12006739314336
595.0	3.2456407	445.11994341865204
596.0	3.2516614	445.1200292987941
597.0	3.2576845	445.11993963883543
598.0	3.2637052	445.1199091505357
599.0	3.2697262	445.11994067431664
600.0	3.275749	445.1199260032265
601.0	3.2817698	445.119944247665
602.0	3.2877906	445.11990438079476
603.0	3.2938116	445.1198880552076
604.0	3.2998323	445.12008260872386
605.0	3.3058554	445.12004058543056
606.0	3.311876	445.11997927621337
607.0	3.3178969	445.1198863841678
608.0	3.3239199	445.11993475730924
609.0	3.3299386	445.1199615356464
610.0	3.3359595	445.1199651847216
611.0	3.3419782	445.11990523519796
612.0	3.3480012	445.11991397693424
613.0	3.354024	445.11995775690013
614.0	3.360045	445.11994430707546
615.0	3.3660657	445.11989995566506
616.0	3.3720866	445.1198287986273
617.0	3.3781074	445.119971340703
618.0	3.3841262	445.1199022141061
619.0	3.3901491	445.1198384812378
620.0	3.39617	445.11984094297605
621.0	3.4022013	445.1199398233089
622.0	3.4082262	445.1199891353553
623.0	3.414247	445.1200002595838
624.0	3.4202699	445.1198771694587
625.0	3.4262971	445.1197984442014
626.0	3.4323179	445.1198927064961
627.0	3.4383388	445.11982134650236
628.0	3.4443596	445.11989628091607
629.0	3.4503805	445.12005544309665
630.0	3.4564012	445.1197951954481
631.0	3.4624242	445.11981427258524
632.0	3.468445	445.1198862707831
633.0	3.4744658	445.11992808272487
634.0	3.4804846	445.11981214835674
635.0	3.4865076	445.11978189714165
636.0	3.4925285	445.1198136009054
637.0	3.4985492	445.11992063494756
638.0	3.5045701	445.1199658760111
639.0	3.510593	445.1198169309319
640.0	3.5166117	445.11978893896134
641.0	3.5226347	445.11994367125465
642.0	3.5286555	445.1198468657154
643.0	3.5346826	445.11982285366213
644.0	3.5407118	445.11981938604504
645.0	3.5467389	445.1198185757386
646.0	3.5527659	445.11985882043314
647.0	3.558791	445.1198169224421
648.0	3.5648138	445.1199484765165
649.0	3.5708389	445.1198273412058
650.0	3.5768681	445.119876651996
651.0	3.5828973	445.11985032603974
652.0	3.5889243	445.1198641839193
653.0	3.5949598	445.119871686124
654.0	3.6009806	445.1198870719608
655.0	3.6070034	445.11989943928194
656.0	3.6130306	445.11991720984923
657.0	3.6190536	445.1198309700478
658.0	3.6250785	445.11988377843613
659.0	3.6311057	445.119846376846
660.0	3.6371285	445.1198165594053
661.0	3.6431557	445.1198981080446
662.0	3.6491827	445.11982444178193
663.0	3.6552098	445.1198422602538
664.0	3.661239	445.1198052655941
665.0	3.667264	445.11994389826026
666.0	3.673287	445.1198898814555
667.0	3.6793161	445.11981963338485
668.0	3.6853412	445.1197881747198
669.0	3.6913702	445.1197758809103
670.0	3.6973973	445.119938348422
671.0	3.7034202	445.11977992453694
672.0	3.7094495	445.11990472486167
673.0	3.7154745	445.1198975898113
674.0	3.7215016	445.11976138652136
675.0	3.7275245	445.1197624332828
676.0	3.7335537	445.1197941182585
677.0	3.7395827	445.1199010422396
678.0	3.745612	445.1198902566669
679.0	3.751639	445.1198198889748
680.0	3.7576662	445.1198089649368
681.0	3.7636933	445.1199964559227
682.0	3.7697204	445.1199138930925
683.0	3.7757475	445.11977826588617
684.0	3.7817704	445.11988432095643
685.0	3.7877953	445.1198420177137
686.0	3.7938244	445.11995342072123
687.0	3.7998454	445.1198319769189
688.0	3.8058704	445.11983004200624
689.0	3.8118934	445.1198621242609
690.0	3.8179225	445.1198613141049
691.0	3.8239496	445.1198275600483
692.0	3.8299745	445.1199484728747
693.0	3.8359974	445.1198747633923
694.0	3.8420245	445.1197429687338
695.0	3.8480475	445.11981583699776
696.0	3.8540705	445.1198527367769
697.0	3.8600955	445.119821415434
698.0	3.8661203	445.1198251728765
699.0	3.8721497	445.1198769123042
700.0	3.8781767	445.1197994452327
701.0	3.8842017	445.1198038892674
702.0	3.8902308	445.1198210624232
703.0	3.8962538	445.1198827309534
704.0	3.902283	445.1198471851483
705.0	3.9083143	445.11982251940805
706.0	3.9143393	445.11983474443826
707.0	3.9203622	445.1198006277692
708.0	3.9263933	445.11977089947237
709.0	3.9324163	445.11985920414827
710.0	3.9384455	445.11980246233435
711.0	3.9444684	445.1198534417864
712.0	3.9504935	445.1199134685114
713.0	3.9565164	445.119808808542
714.0	3.9625393	445.1198715545125
715.0	3.9685685	445.1197899342617
716.0	3.9745976	445.1198255110365
717.0	3.9806267	445.119747012191
718.0	3.9866497	445.119885313929
719.0	3.9926767	445.11983460467695
720.0	3.9986998	445.1198200450801
721.0	4.0047226	445.1197758490049
722.0	4.0107519	445.1198469538806
723.0	4.0167746	445.11989427756515
724.0	4.0227976	445.1197552958966
725.0	4.0288226	445.11988997759244
726.0	4.034854	445.11986709342943
727.0	4.0408788	445.11982674553514
728.0	4.0469019	445.11980892352364
729.0	4.052933	445.1199035430726
730.0	4.0589623	445.11984987724117
731.0	4.0649851	445.1198356982169
732.0	4.071008	445.119908733535
733.0	4.0770352	445.1199654740151
734.0	4.0830623	445.11993144857473
735.0	4.0890915	445.1198541897688
736.0	4.0951165	445.1199302321022
737.0	4.1011436	445.11982520661815
738.0	4.1071706	445.11987246060585
739.0	4.1131935	445.119855492794
740.0	4.1192185	445.11986313833853
741.0	4.1252457	445.11993634906526
742.0	4.1312706	445.1198743892553
743.0	4.1372978	445.1198560154046
744.0	4.1433289	445.1198600836773
745.0	4.1493561	445.1199194446386
746.0	4.1553769	445.1198146365098
747.0	4.1613873	445.1198528532946
748.0	4.1674144	445.1198995411092
749.0	4.1734374	445.119793338741
750.0	4.1794624	445.1198948396235
751.0	4.1854895	445.1198343482827
752.0	4.1915146	445.1198956248175
753.0	4.1975415	445.1198060918159
754.0	4.2035436	445.11983222605465
755.0	4.2095707	445.1198013093417
756.0	4.2155957	445.11989290908855
757.0	4.2216228	445.119813377057
758.0	4.2276479	445.1197297839147
759.0	4.2336582	445.1198613169764
760.0	4.2396812	445.11989081675114
761.0	4.2457062	445.11975053575344
762.0	4.2517332	445.1198189875916
763.0	4.2577603	445.1199065833646
764.0	4.2637895	445.11979407227517
765.0	4.2698145	445.11988194763467
766.0	4.2758396	445.11984366226596
767.0	4.2818646	445.1199153389564
768.0	4.2878874	445.11986442857494
769.0	4.2939125	445.1200108209721
770.0	4.2999395	445.11981461238395
771.0	4.3059687	445.1200329282768
772.0	4.3119917	445.1198744200064
773.0	4.3180209	445.11990797244687
774.0	4.3240416	445.1198304512309
775.0	4.3300584	445.1198144575458
776.0	4.3360813	445.1198452145297
777.0	4.342102	445.1199336033422
778.0	4.3481229	445.11983345828315
779.0	4.3541458	445.11984312021764
780.0	4.3601438	445.1198604942539
781.0	4.3661668	445.1198367877357
782.0	4.3721896	445.1197703920555
783.0	4.3782105	445.11987430592575
784.0	4.3842313	445.11988316095653
785.0	4.3902542	445.1198267228948
786.0	4.3962834	445.1198569628721
787.0	4.4023084	445.1197615193429
788.0	4.4083439	445.11990204802936
789.0	4.414373	445.11989682504384
790.0	4.420396	445.1199147534037
791.0	4.4264251	445.1199212951802
792.0	4.4324356	445.1198390338847
793.0	4.4384626	445.11989493011873
794.0	4.4444896	445.1198153090941
795.0	4.4505104	445.1198921910877
796.0	4.4565356	445.1198783990567
797.0	4.4625585	445.1198233798899
798.0	4.4685419	445.11984909545345
799.0	4.474571	445.1199301840045
800.0	4.4805752	445.11993253249756
801.0	4.4866001	445.11981021778564
802.0	4.4926251	445.1198648993217
803.0	4.498646	445.119870010592
804.0	4.5046585	445.11987058562096
805.0	4.5106877	445.1198793983225
806.0	4.5166502	445.11989310168065
807.0	4.5226149	445.11992425753647
808.0	4.5285356	445.1199682603612
809.0	4.5344959	445.1199005000652
810.0	4.5404209	445.1198403454225
811.0	4.5464064	445.1199094908409
812.0	4.5523753	445.1198673857453
813.0	4.5582962	445.1199091789942
814.0	4.5642731	445.1198825796386
815.0	4.5701941	445.1198143803983
816.0	4.5761044	445.1200762853088
817.0	4.582119	445.1198550351928
818.0	4.5880356	445.11986197089203
819.0	4.593996	445.119829106885
820.0	4.5999544	445.1198288861956
821.0	4.6059545	445.1197546584634
822.0	4.6119795	445.11985562000035
823.0	4.6179212	445.11982528770085
824.0	4.6238712	445.1197909338037
825.0	4.6298462	445.1197857968862
826.0	4.6357961	445.1198333401931
827.0	4.6418252	445.1198815895842
828.0	4.6477107	445.1198575767981
829.0	4.6536086	445.1199302282297
830.0	4.6594087	445.1199013852366
831.0	4.6653649	445.1198210311648
832.0	4.6712378	445.1198593894878
833.0	4.6772608	445.1197425111883
834.0	4.6832712	445.11995249980697
835.0	4.6891961	445.11984147229714
836.0	4.6951398	445.1198749636364
837.0	4.7010982	445.119916781206
838.0	4.7071212	445.1198206408961
839.0	4.7130671	445.1198527941332
840.0	4.7189504	445.11987813797913
841.0	4.7248421	445.1198814221808
842.0	4.7308629	445.11990979343693
843.0	4.7368378	445.11984148454553
844.0	4.7427816	445.1198867085993
845.0	4.7486399	445.11993896692513
846.0	4.7546233	445.11978514401886
847.0	4.7606463	445.11979105422785
848.0	4.7665213	445.11989903960693
849.0	4.772488	445.1199576234619
850.0	4.778413	445.1197948865926
851.0	4.7843505	445.1199321752655
852.0	4.7903066	445.11987571404535
853.0	4.7962671	445.11989440320406
854.0	4.8022296	445.11990878348723
855.0	4.8081587	445.11985942690416
856.0	4.8140734	445.1198183587016
857.0	4.8200045	445.1198770484707
858.0	4.825886	445.1199180446067
859.0	4.8318067	445.1198305863322
860.0	4.8377568	445.1198387394329
861.0	4.8436712	445.1198747366274
862.0	4.8496172	445.1197718263486
863.0	4.8555713	445.1198752647265
864.0	4.8614839	445.1198932950499
865.0	4.8674546	445.1198876426567
866.0	4.8734152	445.11981082108565
867.0	4.8793692	445.1198669295344
868.0	4.8853423	445.11982761572244
869.0	4.8913088	445.1198644165882
870.0	4.8972463	445.11983023962785
871.0	4.9031963	445.11981491564455
872.0	4.9091442	445.11980605972843
873.0	4.9151048	445.11986180823266
874.0	4.9210463	445.1198745670699
875.0	4.927009	445.1198592723479
876.0	4.9329651	445.1198588766283
877.0	4.9389194	445.1198853548013
878.0	4.944911	445.11979821466855
879.0	4.9508964	445.1198303472186
880.0	4.9568567	445.11984509940777
881.0	4.9628402	445.1198356959794
882.0	4.9687881	445.11979912343145
883.0	4.9747486	445.1198440537526
884.0	4.9807255	445.1197952102369
885.0	4.9867069	445.11985788082995
886.0	4.9926985	445.11984108108544
887.0	4.9986693	445.11986400927236
888.0	5.0046672	445.11985699396877
889.0	5.010636	445.11983306387054
890.0	5.0165797	445.11990492628274
891.0	5.0225403	445.1198943277962
892.0	5.0284756	445.1198829810907
893.0	5.0344424	445.11991282200324
894.0	5.040386	445.11983678251306
895.0	5.0463256	445.1198775063366
896.0	5.0522653	445.1198726724483
897.0	5.0582611	445.11986519777935
898.0	5.0642298	445.1198573802686
899.0	5.0702154	445.11981359179765
900.0	5.076184	445.1198844394554
901.0	5.0821591	445.1198851125799
902.0	5.0881736	445.119784392743
903.0	5.094159	445.119873431656
904.0	5.1001465	445.119896602775
905.0	5.1061611	445.11980808650543
906.0	5.1121653	445.1198537079397
907.0	5.1181486	445.1198954287553
908.0	5.1241466	445.11984974856176
909.0	5.1301257	445.11984274069306
910.0	5.1361425	445.1198094900851
911.0	5.1421632	445.11986243997086
912.0	5.1481737	445.11987368329693
913.0	5.1541695	445.11981284562984
914.0	5.1601841	445.11982620524043
915.0	5.1662113	445.11990138206863
916.0	5.1722133	445.1198928859757
917.0	5.1781884	445.11994232883524
918.0	5.1842049	445.1198465569907
919.0	5.190234	445.11987268164097
920.0	5.1962299	445.1197876771977
921.0	5.2022507	445.1198241260453
922.0	5.2082383	445.1198111681375
923.0	5.2142613	445.1197775034761
924.0	5.2202195	445.1198969467512
925.0	5.2262321	445.1200099940598
926.0	5.2322195	445.11988697659524
927.0	5.2382424	445.1198539984064
928.0	5.244232	445.119783002125
929.0	5.2502091	445.11983160094314
930.0	5.2561904	445.1198559015882
931.0	5.2621863	445.1199063541553
932.0	5.2681924	445.1199027004322
933.0	5.2741801	445.1198731817074
934.0	5.2801633	445.1199859668114
935.0	5.2861841	445.11973470798614
936.0	5.2921446	445.11980097251893
937.0	5.2980737	445.1198472313659
938.0	5.3040467	445.1198831627049
939.0	5.310001	445.1198655833875
940.0	5.3160029	445.1198682577027
941.0	5.3219509	445.11987875129364
942.0	5.3279531	445.1198327416699
943.0	5.3339113	445.1198246385011
944.0	5.3398717	445.1198353546203
945.0	5.3458009	445.1199412828482
946.0	5.3517405	445.11992894549985
947.0	5.3577301	445.11980560599085
948.0	5.3637135	445.1198388034338
949.0	5.3696718	445.1198957064981
950.0	5.3755801	445.1198398012957
951.0	5.3815843	445.119801221674
952.0	5.3875613	445.11992033002616
953.0	5.3935197	445.11983184089206
954.0	5.3994717	445.11983298648437
955.0	5.4054947	445.1198316276493
956.0	5.4114594	445.11987327898703
957.0	5.4174801	445.1197727164941
958.0	5.4234927	445.1198177869593
959.0	5.4294781	445.1197819314067
960.0	5.4354635	445.1198864906302
961.0	5.4414781	445.1198655779093
962.0	5.447451	445.11979798114095
963.0	5.453474	445.119786388426
964.0	5.4594385	445.1198218795734
965.0	5.4653469	445.1198699068827
966.0	5.471299	445.1198159371791
967.0	5.4772824	445.1199115326878
968.0	5.4832198	445.1198600817294
969.0	5.4891781	445.1198348042226
970.0	5.4950802	445.1198819343812
971.0	5.5010385	445.1198726373173
972.0	5.5070115	445.11978923649593
973.0	5.5129907	445.1198312782326
974.0	5.5189032	445.1198898961869
975.0	5.5248573	445.1199127779735
976.0	5.5307866	445.11990445003244
977.0	5.5367719	445.11990886375656
978.0	5.5427552	445.11983747733836
979.0	5.5486906	445.11986564967674
980.0	5.5546719	445.119856259899
981.0	5.5606137	445.1198569180789
982.0	5.5665845	445.1198861710254
983.0	5.5725449	445.11984356200213
984.0	5.5784908	445.11985578341734
985.0	5.5844511	445.119901728231
986.0	5.5903677	445.11987974376314
987.0	5.5963553	445.1198446212838
988.0	5.6022823	445.11987281080934
989.0	5.6082324	445.1198575366892
990.0	5.6141845	445.1198560754567
991.0	5.6201492	445.11988782068397
992.0	5.6260971	445.1198424105182
993.0	5.6320637	445.11985141464197
994.0	5.6380179	445.11988092040417
995.0	5.6439449	445.11980284023167
996.0	5.6498824	445.11986305770455
997.0	5.6558387	445.1198644229756
998.0	5.6617887	445.11987203819876
999.0	5.6677472	445.1198791751971
1000.0	5.6736886	445.1198847490353
1001.0	5.6796513	445.11990855275485
1002.0	5.6856054	445.119871867165
1003.0	5.6915803	445.11981984420544
1004.0	5.6975137	445.11990012272224
1005.0	5.7034637	445.1198077498814
1006.0	5.7093658	445.119829170115
1007.0	5.7152721	445.11986908584265
1008.0	5.7211846	445.1198248371163
1009.0	5.7271264	445.11983710035116
1010.0	5.7330909	445.1198648583746
1011.0	5.7390201	445.1198705780101
1012.0	5.7449908	445.11989989251384
1013.0	5.7509158	445.11991667799964
1014.0	5.7568804	445.11987823933435
1015.0	5.7628013	445.1198414399697
1016.0	5.7687347	445.11992319208974
1017.0	5.774666	445.1198526694648
1018.0	5.7805993	445.11981278347173
1019.0	5.7865118	445.1199558651479
1020.0	5.7924972	445.11986225233943
1021.0	5.7984658	445.11985713244627
1022.0	5.8044159	445.11990393579237
1023.0	5.8103617	445.11989247112257
1024.0	5.8163222	445.119845712058
1025.0	5.8222972	445.11987021605654
1026.0	5.8282639	445.11983506808315
1027.0	5.8342222	445.11984803701125
1028.0	5.8401973	445.1198750375245
1029.0	5.8461575	445.1198277829013
1030.0	5.8521138	445.11988180916484
1031.0	5.8581013	445.1198218566608
1032.0	5.864018	445.1199139137603
1033.0	5.8699867	445.11983939716094
1034.0	5.8759369	445.11979393783224
1035.0	5.8819076	445.1198659662604
1036.0	5.887889	445.1198750704545
1037.0	5.8938597	445.11995625553095
1038.0	5.8998014	445.1197886424914
1039.0	5.9057639	445.1198545593943
1040.0	5.9117347	445.11985199552714
1041.0	5.9176973	445.11983649828977
1042.0	5.9236222	445.11984047336296
1043.0	5.9295828	445.11981824531364
1044.0	5.9355493	445.11984015309105
1045.0	5.9415016	445.1198135209535
1046.0	5.9474889	445.11981468104534
1047.0	5.9534973	445.11982201648175
1048.0	5.959466	445.1197855636466
1049.0	5.965439	445.1197942660124
1050.0	5.9713744	445.11994096550103
1051.0	5.9773245	445.1198036496495
1052.0	5.983289	445.1198932108814
1053.0	5.9892453	445.1197964178684
1054.0	5.9951681	445.1198457895146
1055.0	6.0011244	445.11990883623844
1056.0	6.0070806	445.11987353554866
1057.0	6.0130452	445.1197840998839
1058.0	6.0190432	445.1198393041616
1059.0	6.0250161	445.1198202798789
1060.0	6.03101	445.11977158820855
1061.0	6.0369703	445.11977854626855
1062.0	6.0429183	445.119793870678
1063.0	6.0488432	445.1198376207452
1064.0	6.0548245	445.11982629797393
1065.0	6.0608057	445.11985439249776
1066.0	6.0667599	445.1197710807907
1067.0	6.0727578	445.1197937551667
1068.0	6.07876	445.11980491210943
1069.0	6.0847641	445.11973994472146
1070.0	6.0907849	445.1196767798239
1071.0	6.0967995	445.11976184234265
1072.0	6.1027745	445.11979182571986
1073.0	6.1087953	445.11969288051006
1074.0	6.1148183	445.1197080218326
1075.0	6.1208392	445.11962523414115
1076.0	6.1268621	445.11976180519326
1077.0	6.132883	445.1196540517326
1078.0	6.1389037	445.1196349708924
1079.0	6.1449245	445.1196225456703
1080.0	6.1509454	445.11970083831073
1081.0	6.1569662	445.1196112500388
1082.0	6.1629892	445.1197368718532
1083.0	6.1690121	445.11959563100777
1084.0	6.1750329	445.119663517017
1085.0	6.1810539	445.1196766371604
1086.0	6.1870746	445.1197242084052
1087.0	6.1930954	445.1197719966943
1088.0	6.1991163	445.1196808366536
1089.0	6.2051454	445.1196111516434
1090.0	6.2111684	445.1197033367765
1091.0	6.2171913	445.11964917968965
1092.0	6.2232163	445.11961442101307
1093.0	6.2292393	445.1196020516338
1094.0	6.2352664	445.11963232166954
1095.0	6.2412955	445.1196632671705
1096.0	6.2473184	445.1196883479791
1097.0	6.2533393	445.1196867204717
1098.0	6.2593601	445.11966281746805
1099.0	6.265383	445.11960723516194
1100.0	6.271404	445.11964029742046
1101.0	6.2774248	445.119650477022
1102.0	6.2834456	445.1195978432556
1103.0	6.2894663	445.11967062326613
1104.0	6.2954892	445.1197186940583
1105.0	6.3015122	445.11970761397447
1106.0	6.3075331	445.1196750061801
1107.0	6.3135602	445.1196129081016
1108.0	6.319581	445.11961504845004
1109.0	6.3256019	445.1196750776972
1110.0	6.3316226	445.11965304822235
1111.0	6.3376456	445.11961632157
1112.0	6.3436664	445.11961912671677
1113.0	6.3496935	445.1195969685134
1114.0	6.3557164	445.1196451663436
1115.0	6.3617395	445.11965666020944
1116.0	6.3677623	445.11965066001653
1117.0	6.3737832	445.11973909384943
1118.0	6.3798039	445.11959179249607
1119.0	6.3858269	445.1197482306038
1120.0	6.391856	445.11960012845987
1121.0	6.3978811	445.119602308904
1122.0	6.4039061	445.1195428576262
1123.0	6.409929	445.119588515656
1124.0	6.4159497	445.1196698897058
1125.0	6.4219707	445.1195293746587
1126.0	6.4279914	445.11963498826645
1127.0	6.4340144	445.1196154504029
1128.0	6.4400353	445.1196365092711
1129.0	6.4460581	445.119664988943
1130.0	6.4520812	445.1196711803545
1131.0	6.4581019	445.1196486126808
1132.0	6.4641228	445.11968461881025
1133.0	6.4701436	445.1195991609707
1134.0	6.4761644	445.1196469633879
1135.0	6.4821873	445.1196641998724
1136.0	6.4882082	445.1196846880368
1137.0	6.4942311	445.11966513478825
1138.0	6.5002521	445.11961029768514
1139.0	6.5062727	445.1195865082305
1140.0	6.5122937	445.11963872621317
1141.0	6.5183144	445.11955878089924
1142.0	6.5243374	445.11967526480197
1143.0	6.5303603	445.11962243339354
1145.0	6.5376957	445.1196262338491
1146.0	6.5440417	445.1196201954457
1147.0	6.5500625	445.1195500268854
1148.0	6.5560853	445.1197296698418
1149.0	6.5621082	445.1196187834028
1150.0	6.5681291	445.11958615888915
1151.0	6.5741501	445.11958683144746
1152.0	6.5801709	445.11962227348835
1153.0	6.5861938	445.1197057052953
1154.0	6.5922146	445.1196242987052
1155.0	6.5982353	445.11959544969824
1156.0	6.6042604	445.1195909975473
1157.0	6.6102854	445.1196105359752
1158.0	6.6163084	445.1196321324734
1159.0	6.6223314	445.1195809168529
1160.0	6.6283543	445.1195727179637
1161.0	6.6343751	445.119570256332
1162.0	6.6403959	445.11967938428256
1163.0	6.6464187	445.11975136732104
1164.0	6.6524396	445.11953716942344
1165.0	6.6584604	445.11962597596766
1166.0	6.6644813	445.1196342294265
1167.0	6.6705023	445.119596433039
1168.0	6.6765251	445.1196255540045
1169.0	6.6825479	445.11957967523796
1170.0	6.6885751	445.11966292198406
1171.0	6.6946	445.1195868378835
1172.0	6.7006271	445.1195857425903
1173.0	6.706648	445.11969312286817
1174.0	6.7126689	445.11955253278467
1175.0	6.7186897	445.119540889895
1176.0	6.7247127	445.1196709736176
1177.0	6.7307335	445.119587560382
1178.0	6.7367565	445.11957971043057
1179.0	6.7427772	445.1195593850718
1180.0	6.748798	445.11956410334415
1181.0	6.7548189	445.11968466206315
1182.0	6.7608397	445.11958496719893
1183.0	6.7668607	445.11964779028375
1184.0	6.7728834	445.11955763945593
1185.0	6.7789044	445.1195944021497
1186.0	6.7849272	445.11963593521034
1187.0	6.7909481	445.11960606889096
1188.0	6.7969689	445.1195352236507
1189.0	6.8029918	445.1195895483609
1190.0	6.8090188	445.11962419209544
1191.0	6.8150482	445.11968506198207
1192.0	6.8210689	445.1197301285404
1193.0	6.8270941	445.11958399998605
1194.0	6.8331147	445.119560628458
1195.0	6.8391397	445.1195565247872
1196.0	6.8451627	445.1195619123068
1197.0	6.8511857	445.1195383779336
1198.0	6.857221	445.1195948211587
1199.0	6.8632461	445.11962239991584
1200.0	6.869269	445.1195899277957
1201.0	6.8752941	445.1195766335413
1202.0	6.8813169	445.11964126996105
1203.0	6.8873377	445.1195803866279
1204.0	6.8933586	445.119624374464
1205.0	6.8993795	445.1195884486954
1207.0	6.9067127	445.1195412682536
1208.0	6.9130627	445.11959901020793
1209.0	6.9190836	445.1196787621765
1210.0	6.9251065	445.1195989753261
1211.0	6.9311294	445.1195931196392
1212.0	6.9371524	445.1195629320808
1213.0	6.9431732	445.11964325334554
1214.0	6.9491941	445.11958643185864
1215.0	6.9552191	445.1195613252528
1216.0	6.9612461	445.1196386646618
1217.0	6.9672774	445.1196092063846
1218.0	6.9733045	445.11957114024966
1219.0	6.9793316	445.1196127064823
1220.0	6.9853608	445.11955409932136
1221.0	6.991392	445.11951033485224
1222.0	6.9974151	445.1195866714507
1223.0	7.0034441	445.11956845049673
1224.0	7.0094712	445.1195420483489
1225.0	7.0155003	445.1195561401221
1226.0	7.0215316	445.11957714749843
1227.0	7.0275588	445.1196112232851
1228.0	7.0335838	445.1196103474877
1229.0	7.0396089	445.11958549627093
1230.0	7.0456338	445.11961102110814
1231.0	7.0516608	445.11954076163084
1232.0	7.0576858	445.11959633219044
1233.0	7.0637108	445.1195590095371
1234.0	7.0697379	445.1195539536588
1235.0	7.075763	445.1196064090728
1236.0	7.081788	445.1196780784298
1237.0	7.0878151	445.1196932745309
1238.0	7.0938401	445.1195404323883
1239.0	7.0998713	445.1195252387183
1240.0	7.1058984	445.1195819000891
1241.0	7.1119254	445.1195384205002
1242.0	7.1179547	445.1195808619177
1243.0	7.1239818	445.1195706275406
1244.0	7.130011	445.11961219691216
1245.0	7.1360381	445.1195723278653
1246.0	7.142061	445.11954256838504
1247.0	7.1480859	445.1196742729513
1248.0	7.1541109	445.11952103584866
1249.0	7.160138	445.11952673434456
1250.0	7.1661631	445.11964656059814
1251.0	7.1721881	445.1195554313093
1252.0	7.1782131	445.1196787946198
1253.0	7.1842381	445.11948957298273
1254.0	7.1902651	445.11948609326885
1255.0	7.1962901	445.1196378029089
1256.0	7.2023151	445.11953688569383
1257.0	7.2083443	445.11962758175105
1258.0	7.2143652	445.11965130458515
1259.0	7.2203861	445.11960774003364
1260.0	7.2264069	445.1194877461536
1261.0	7.2324298	445.11952302181265
1262.0	7.2384526	445.1195498511488
1263.0	7.2444756	445.1195201736235
1265.0	7.2518005	445.1195575210869
1266.0	7.2581569	445.1195928546835
1267.0	7.2641777	445.11962050092995
1268.0	7.2701986	445.1195883112274
1269.0	7.2762214	445.1195639071126
1270.0	7.2822485	445.11956762043405
1271.0	7.2882756	445.1196193044385
1272.0	7.2942965	445.1195899179052
1273.0	7.3003195	445.11959458107304
1274.0	7.3063403	445.1195943730443
1275.0	7.3123611	445.11955069275837
1276.0	7.3183818	445.1194559886313
1277.0	7.3244027	445.11957209799095
1278.0	7.330434	445.1195839794051
1279.0	7.3364548	445.11953288086636
1280.0	7.3424819	445.11958011523006
1281.0	7.3485112	445.1194993817489
1282.0	7.354532	445.1196039587718
1283.0	7.360557	445.119558971232
1284.0	7.366584	445.11947859382957
1285.0	7.372607	445.11954496804657
1286.0	7.378634	445.11952010855777
1287.0	7.3846653	445.11956967822334
1288.0	7.3906925	445.1195788389686
1289.0	7.3967154	445.119548379056
1290.0	7.4027384	445.1194925541764
1291.0	7.4087675	445.11955309368454
1292.0	7.4147945	445.1195759978728
1293.0	7.4208215	445.1196329485687
1294.0	7.4268466	445.1195020298499
1295.0	7.4328717	445.11958752379945
1296.0	7.4389009	445.1195059934932
1297.0	7.4449279	445.11957224435446
1298.0	7.4509571	445.1195623469094
1299.0	7.4569842	445.1195167795551
1300.0	7.4630133	445.1195644405601
1301.0	7.4690424	445.11964633499286
1302.0	7.4750737	445.11957874172
1303.0	7.481103	445.1195208145959
1304.0	7.487128	445.1196779240535
1305.0	7.4931551	445.1194926635851
1306.0	7.4991822	445.11954806475586
1307.0	7.5052049	445.1196221123299
1308.0	7.511232	445.1195345989475
1309.0	7.5172592	445.11948361438544
1310.0	7.5232821	445.1195635174287
1311.0	7.5293114	445.1195554571473
1312.0	7.5353424	445.11961250451606
1313.0	7.5413676	445.1196300691608
1314.0	7.5473966	445.11950912903757
1315.0	7.5534217	445.11953000804436
1316.0	7.5594509	445.11951328825705
1317.0	7.5654779	445.1195292179647
1318.0	7.5715071	445.11955138681856
1319.0	7.5775322	445.1196246692597
1320.0	7.5835655	445.1195420107036
1321.0	7.5895906	445.11945658980426
1322.0	7.5956134	445.11955522271893
1323.0	7.6016384	445.1196282528779
1324.0	7.6076613	445.11954588886096
1325.0	7.6136863	445.1196038758047
1326.0	7.6197135	445.11950613848234
1327.0	7.6257405	445.119527699
1328.0	7.6317635	445.1195488476046
1329.0	7.6377926	445.1194927096223
1330.0	7.6438196	445.11944449896663
1331.0	7.6498488	445.1196341756773
1332.0	7.6558781	445.11954983518183
1333.0	7.6619072	445.11954941068717
1334.0	7.6679344	445.1195520151739
1335.0	7.6739614	445.1195362240784
1336.0	7.6799928	445.1195926409701
1337.0	7.6860197	445.11954903355485
1338.0	7.6920426	445.1195242795478
1339.0	7.6980634	445.11953996231284
1340.0	7.7040843	445.11947802294776
1341.0	7.7101051	445.1196664358985
1342.0	7.716126	445.119509122447
1343.0	7.722149	445.1195574344339
1344.0	7.7281698	445.11947390043383
1345.0	7.7341928	445.1195427687441
1346.0	7.7402135	445.1194822111895
1347.0	7.7462343	445.119507366571
1348.0	7.7522552	445.11953307223996
1349.0	7.7582761	445.11962887562765
1350.0	7.7642969	445.11946564475943
1351.0	7.7703199	445.1194639918202
1352.0	7.7763406	445.1194953361318
1353.0	7.7823637	445.11949775008986
1354.0	7.7883844	445.11955842370503
1355.0	7.7944052	445.11954685870097
1356.0	7.8004282	445.1194948808524
1357.0	7.8064511	445.119557272357
1358.0	7.8124719	445.1194793497852
1359.0	7.8184927	445.11948279500865
1360.0	7.8245158	445.11950519703714
1361.0	7.8305427	445.11952968859146
1362.0	7.8365636	445.11955655057386
1363.0	7.8425844	445.11944821084717
1364.0	7.8486053	445.11963095733563
1365.0	7.8546262	445.11954263501684
1366.0	7.8606469	445.11953935423765
1367.0	7.866672	445.11949718608395
1368.0	7.8727055	445.11944191773716
1369.0	7.8787324	445.11947060889815
1370.0	7.8847636	445.11952919373124
1371.0	7.8907908	445.1196107265116
1372.0	7.8968179	445.1195188415425
1373.0	7.902845	445.11945454270796
1375.0	7.9101761	445.1194489718997
1376.0	7.9165241	445.11952912997305
1377.0	7.9225449	445.11951280433794
1378.0	7.9285658	445.11949767229805
1379.0	7.9345866	445.1195537546349
1380.0	7.9406076	445.1194760942362
1381.0	7.9466284	445.1194914892472
1382.0	7.9526513	445.1195090714953
1383.0	7.9586804	445.1195333629928
1384.0	7.9647158	445.11947453308505
1385.0	7.9707408	445.1194794648041
1386.0	7.9767701	445.1195124753223
1387.0	7.9827972	445.1195557793769
1388.0	7.9888243	445.1195343186535
1389.0	7.9948451	445.11959412664174
1390.0	8.000866	445.11948548777985
1391.0	8.006895	445.11953187061613
1392.0	8.01292	445.1194708207491
1393.0	8.0189471	445.11946676330405
1394.0	8.0249722	445.119462606824
1395.0	8.0309931	445.119554653791
1396.0	8.0370159	445.11946109433086
1397.0	8.0430389	445.11943349703864
1398.0	8.0490597	445.11949990443424
1399.0	8.0550804	445.1195546967396
1400.0	8.0611013	445.11951184926613
1401.0	8.0671221	445.11961369622895
1402.0	8.0731431	445.119480135498
1403.0	8.0791638	445.11960165146235
1404.0	8.0851868	445.1194236338497
1405.0	8.0912096	445.1194804273944
1406.0	8.0972326	445.11951506258583
1407.0	8.1032534	445.11942921094175
1408.0	8.1092742	445.11950364515553
1409.0	8.1152951	445.1194114319318
1410.0	8.1213161	445.11941069926996
1411.0	8.1273388	445.1194303237416
1412.0	8.1333639	445.11945039704096
1413.0	8.139393	445.1194862844678
1414.0	8.145418	445.1194446403146
1415.0	8.1514388	445.11956380461555
1416.0	8.1574597	445.11950652977737
1417.0	8.1634806	445.1194671455422
1418.0	8.1695014	445.11950790066993
1419.0	8.1755245	445.1194032273923
1420.0	8.1815451	445.11943772492424
1421.0	8.1875682	445.11957717419415
1422.0	8.193591	445.11949528150166
1423.0	8.1996201	445.11947416490545
1424.0	8.205641	445.1195645857639
1425.0	8.211662	445.1194458752604
1426.0	8.2176827	445.1194100119993
1427.0	8.2237036	445.11942857046427
1428.0	8.2297244	445.11952463121213
1429.0	8.2357474	445.11943992703004
1430.0	8.2417702	445.11952668713377
1431.0	8.247791	445.1194930123284
1432.0	8.2538119	445.11957000382284
1433.0	8.2598327	445.1194533767185
1434.0	8.2658535	445.11947862445805
1435.0	8.2718744	445.1194832913452
1436.0	8.2778954	445.1194521036457
1437.0	8.2839182	445.1194578087251
1438.0	8.289939	445.1194780066257
1439.0	8.2959598	445.1194206159029
1440.0	8.3019808	445.11942739431527
1441.0	8.3080015	445.119428553774
1442.0	8.3140267	445.11953435629783
1443.0	8.3200473	445.12065877338995
1444.0	8.3260704	445.11942430380304
1445.0	8.3320932	445.11953222296916
1446.0	8.3381121	445.1195572432175
1447.0	8.3441349	445.1194836386452
1448.0	8.3501579	445.1195128792935
1449.0	8.3561807	445.1194644587318
1450.0	8.3622037	445.11946572939934
1451.0	8.3682286	445.1194320435709
1452.0	8.3742496	445.11952503565783
1453.0	8.3802724	445.1194198720317
1454.0	8.3862932	445.11942137996385
1455.0	8.3923141	445.1194871742456
1456.0	8.3983454	445.1194798362619
1457.0	8.4043662	445.1195235235452
1458.0	8.410387	445.11954915691376
1459.0	8.4164101	445.11944638162026
1460.0	8.4224329	445.1194124941513
1461.0	8.4284558	445.11951619951634
1462.0	8.4344766	445.1194201185704
1463.0	8.4404975	445.1195178368378
1464.0	8.4465183	445.11943865635436
1465.0	8.4525392	445.1194911164206
1466.0	8.458562	445.119486215445
1467.0	8.4645872	445.11945423578254
1468.0	8.4706079	445.11942139062245
1469.0	8.4766288	445.1194258228877
1470.0	8.4826495	445.11949046840783
1471.0	8.4886705	445.11948172171867
1472.0	8.4946913	445.11953466657286
1473.0	8.5007123	445.119489769968
1474.0	8.506735	445.11949021361596
1475.0	8.5127579	445.12065083415047
1476.0	8.5187809	445.1195177623457
1477.0	8.5248038	445.1194224026501
1478.0	8.5308309	445.1195342529376
1479.0	8.5368517	445.11948538559193
1480.0	8.5428727	445.1195187615921
1481.0	8.5488955	445.11948467484126
1482.0	8.5549165	445.1195205661865
1483.0	8.5609392	445.11944932804494
1484.0	8.5669684	445.1194984081047
1485.0	8.5729975	445.1194466803326
1486.0	8.5790226	445.1194683759298
1487.0	8.5850497	445.1195142873133
1488.0	8.5910748	445.11946805636614
1489.0	8.5970955	445.119470629459
1490.0	8.6031186	445.11948423717513
1491.0	8.6091393	445.1194557347987
1492.0	8.615158	445.1194200863508
1493.0	8.621181	445.1194275513528
1494.0	8.6272018	445.12064916785795
1495.0	8.6332227	445.1194401317584
1496.0	8.6392435	445.1194626500653
1497.0	8.6452644	445.11948168126696
1498.0	8.6512873	445.1194327086311
1499.0	8.657306	445.11946578984555
1500.0	8.6633289	445.11941993247075
1501.0	8.6693498	445.1194949483813
1502.0	8.6753727	445.11955920136444
1503.0	8.6814062	445.1194690991981
1504.0	8.687429	445.11945953787284
1505.0	8.693454	445.11958987482035
1506.0	8.699481	445.1195380691058
1507.0	8.7055123	445.1194967081847
1508.0	8.7115331	445.11944125954653
1509.0	8.717554	445.1194972770953
1510.0	8.7235769	445.11943316011104
1511.0	8.7295978	445.1194302909564
1512.0	8.7356187	445.1195923087784
1513.0	8.7416415	445.11954510563146
1514.0	8.7476666	445.1194140854608
1515.0	8.7536936	445.11942823603965
1516.0	8.7597144	445.1195096757122
1517.0	8.7657352	445.11948202844064
1518.0	8.7717583	445.11946225637826
1519.0	8.7777791	445.1194317898228
1520.0	8.7838041	445.1194907212571
1521.0	8.789827	445.1194035312167
1522.0	8.7958478	445.11944577593414
1523.0	8.8018687	445.1195926135437
1524.0	8.8078957	445.1194386789001
1525.0	8.8139187	445.1195262959226
1526.0	8.8199458	445.11945648291294
1527.0	8.8259749	445.11952602201825
1528.0	8.8320021	445.11948403689723
1529.0	8.8380249	445.11954682324017
1530.0	8.8440458	445.11954581416177
1531.0	8.8500687	445.1194734088349
1532.0	8.8560937	445.1195004009763
1533.0	8.8621188	445.11951665361636
1534.0	8.8681417	445.11947631983566
1535.0	8.8741647	445.1206585341894
1536.0	8.8801854	445.1194764321776
1537.0	8.8862063	445.1194272885559
1538.0	8.8922292	445.1194619662423
1539.0	8.898252	445.1194801999344
1540.0	8.904273	445.11950693074704
1541.0	8.9102959	445.1194916062562
1542.0	8.9163167	445.11941136266654
1543.0	8.9223438	445.11948491092073
1544.0	8.9283709	445.11943446455376
1545.0	8.9343918	445.1194207073816
1546.0	8.9404125	445.1195519127745
1547.0	8.9464354	445.11944257194625
1548.0	8.9524563	445.1195881527018
1549.0	8.9584772	445.11943682131965
1550.0	8.9645002	445.11944646208667
1551.0	8.9705209	445.1194964997311
1552.0	8.9765418	445.11950228107537
1553.0	8.9825625	445.11952194082545
1554.0	8.9885834	445.11944899787625
1555.0	8.9946063	445.11950035609914
1556.0	9.0006272	445.1194706391031
1557.0	9.0066501	445.1194757845531
1558.0	9.0126731	445.1194728367946
1559.0	9.0186939	445.11952436161016
1560.0	9.024719	445.1194877472209
1561.0	9.0307459	445.1194945312365
1562.0	9.0367688	445.11948780465565
1563.0	9.0427918	445.1195239948304
1564.0	9.0488231	445.11953807904354
1565.0	9.0548481	445.11945823577304
1566.0	9.0608711	445.1195100023295
1567.0	9.0668919	445.1194693956379
1568.0	9.0729127	445.1196299096801
1569.0	9.0789335	445.1195201085692
1570.0	9.0849543	445.11956284468016
1571.0	9.0909752	445.1195506717055
1572.0	9.0969982	445.1195287254499
1573.0	9.103019	445.1194636008252
1574.0	9.1090398	445.1195971351416
1575.0	9.1150628	445.11948305112134
1576.0	9.1210836	445.11943844116104
1577.0	9.1271044	445.1195437924042
1578.0	9.1331273	445.1194860247456
1579.0	9.1391544	445.1195870694817
1580.0	9.1451836	445.11966052925504
1581.0	9.1512087	445.11956261592456
1582.0	9.1572294	445.1195848620397
1583.0	9.1632503	445.1195492968741
1584.0	9.169271	445.1194295132671
1585.0	9.175294	445.11942528942205
1586.0	9.1813148	445.1194872018834
1587.0	9.1873378	445.1195717660874
1588.0	9.1933608	445.1194889504326
1589.0	9.1993816	445.1194568138602
1590.0	9.2054025	445.1195221258993
1591.0	9.2114233	445.119421491037
1592.0	9.2174503	445.11957715384636
1593.0	9.2234732	445.1196063118255
1594.0	9.2294982	445.1195836436421
1595.0	9.2355233	445.11952687208793
1596.0	9.2415463	445.1194583638889
1597.0	9.2475671	445.1194164063838
1598.0	9.2535879	445.1195198094327
1599.0	9.259615	445.11954685061494
1600.0	9.265644	445.11955819294553
1601.0	9.271669	445.1195765925436
1602.0	9.27769	445.119445432814
1603.0	9.2837108	445.1195997019171
1604.0	9.2897317	445.11960101073134
1605.0	9.2957526	445.1195364144328
1606.0	9.3017734	445.1196087728255
1607.0	9.3077942	445.11953226307133
1608.0	9.313815	445.11949733875707
1609.0	9.3198357	445.1194996940114
1610.0	9.3258588	445.1194779387873
1611.0	9.3318797	445.11955794899353
1612.0	9.3379005	445.1194422680936
1613.0	9.3439213	445.1196146389777
1614.0	9.3499422	445.11947752661496
1615.0	9.3559629	445.11953448845105
1616.0	9.3619858	445.1195089653771
1617.0	9.3680087	445.11953037069685
1618.0	9.3740316	445.11955417727614
1619.0	9.3800526	445.1194909410255
1620.0	9.3860733	445.11947678335366
1621.0	9.3920943	445.11948009425316
1622.0	9.398115	445.11956933951086
1623.0	9.4041463	445.1195735426677
1624.0	9.4101692	445.1195067186382
1625.0	9.4161942	445.1194345399892
1626.0	9.4222192	445.1195391633751
1627.0	9.4282402	445.11962133017664
1628.0	9.434263	445.119634930518
1629.0	9.440286	445.11950525690503
1630.0	9.4463067	445.11953609127926
1631.0	9.4523276	445.1196090004482
1632.0	9.4583505	445.1194844401441
1633.0	9.4643735	445.1194505818232
1634.0	9.4703943	445.11957469657716
1635.0	9.4764172	445.1194655270743
1636.0	9.4824381	445.11945286205275
1637.0	9.4884589	445.11949558311085
1638.0	9.4944819	445.11946986352416
1639.0	9.5005005	445.1194620008548
1640.0	9.5065234	445.11952973336435
1641.0	9.5125464	445.1196238680804
1642.0	9.5185673	445.1195218070161
1643.0	9.5245881	445.11951232661806
1644.0	9.530609	445.11944358462483
1645.0	9.5366297	445.11942923998623
1646.0	9.5426506	445.1194373413203
1647.0	9.5486714	445.11957227450864
1648.0	9.5546922	445.11955733917637
1650.0	9.5620297	445.1195065860729
1651.0	9.5683777	445.1195617525639
1652.0	9.5744049	445.1194209717892
1653.0	9.5804276	445.119557311059
1654.0	9.5864506	445.11946902540467
1655.0	9.5924715	445.1194162520552
1656.0	9.5984943	445.1194718476284
1657.0	9.6045152	445.1195134519002
1658.0	9.6105361	445.1194506318832
1659.0	9.616559	445.11940008748354
1660.0	9.6225798	445.11942847697264
1661.0	9.6286007	445.1194681821993
1662.0	9.6346215	445.1195065677419
1663.0	9.6406423	445.11949820430146
1664.0	9.6466633	445.11950264592707
1665.0	9.652684	445.11940754853697
1666.0	9.658705	445.11944884275783
1667.0	9.6647278	445.1194419146478
1668.0	9.6707486	445.1194421684676
1669.0	9.6767737	445.1194069535996
1670.0	9.6827945	445.11946412884816
1671.0	9.6888257	445.12064635829853
1672.0	9.6948508	445.12064191117724
1673.0	9.70088	445.11943191671304
1674.0	9.7069028	445.1195051801043
1675.0	9.7129279	445.1194621871117
1676.0	9.7189591	445.12064199482427
1677.0	9.7249861	445.1194142842572
1678.0	9.7310091	445.1194436762204
1679.0	9.73703	445.119443410099
1680.0	9.7430549	445.1206118540463
1681.0	9.7490801	445.1194278741478
1682.0	9.7551009	445.12063716445215
1683.0	9.7611217	445.1206294652006
1684.0	9.7671424	445.1206592755104
1685.0	9.7731653	445.11951767968833
1686.0	9.7791863	445.1194233827871
1687.0	9.7852113	445.1194389076036
1688.0	9.7912342	445.11943001308686
1689.0	9.7972572	445.1194777706378
1690.0	9.8032801	445.11941019529996
1691.0	9.809305	445.1194168683946
1692.0	9.8153321	445.1194522488874
1693.0	9.821355	445.11948683208124
1694.0	9.8273759	445.1206450697834
1695.0	9.8333968	445.11948198510726
1696.0	9.8394196	445.1206451804294
1697.0	9.8454427	445.11948099939394
1698.0	9.8514677	445.11946192102164
1699.0	9.8574883	445.1194533535224
1700.0	9.8635113	445.1194598940805
1701.0	9.8695321	445.11959882175245
1702.0	9.8755633	445.1195559908339
1703.0	9.8815843	445.1195934234067
1704.0	9.887605	445.1195482764867
1705.0	9.8936301	445.11957467011445
1706.0	9.8996509	445.11960673811654
1708.0	9.9071509	445.11959580850856
1709.0	9.9135031	445.11941386515747
1710.0	9.91953	445.1194649594878
1711.0	9.9255552	445.119545441373
1712.0	9.9315801	445.1194769580911
1713.0	9.937603	445.1206385790256
1714.0	9.943628	445.12064843930597
1715.0	9.949651	445.11955206091795
1716.0	9.9556801	445.1194398575651
1717.0	9.9617011	445.11946331805404
1718.0	9.9677218	445.11951869167393
1719.0	9.9737426	445.1194450371614
1720.0	9.9797657	445.11954135046494
1721.0	9.9857864	445.11943613320284
1722.0	9.9918072	445.1194204168882
1723.0	9.9978281	445.11952177801476
1724.0	10.003849	445.11948262094614
1725.0	10.009872	445.1194830320265
1726.0	10.015895	445.11952484052455
1727.0	10.02192	445.11946653884667
1728.0	10.027941	445.11943830880875
1729.0	10.033961	445.1194834149376
1730.0	10.039982	445.120654716311
1731.0	10.046003	445.1194521226976
1732.0	10.05203	445.1194584053801
1733.0	10.058053	445.119429621009
1734.0	10.064076	445.11958919727255
1735.0	10.070099	445.11946887405946
1736.0	10.07612	445.11951546977747
1737.0	10.082141	445.1194113040688
1738.0	10.088161	445.1194675297203
1739.0	10.094182	445.1194717622471
1740.0	10.100212	445.1195095962682
1741.0	10.106237	445.1195444375969
1742.0	10.112259	445.11942396185424
1743.0	10.118282	445.1194067078107
1744.0	10.124305	445.1194494884958
1745.0	10.130328	445.11946845120457
1746.0	10.136349	445.11944749070756
1747.0	10.14237	445.1194990876069
1748.0	10.148393	445.11946930460545
1749.0	10.154414	445.1194290953483
1750.0	10.160434	445.11953939342106
1751.0	10.166459	445.1194489164166
1752.0	10.17248	445.119490369991
1753.0	10.178501	445.1195039130273
1754.0	10.184522	445.1194037415683
1755.0	10.190543	445.1194463528654
1756.0	10.196566	445.1206447877855
1757.0	10.202587	445.1194883850954
1758.0	10.20861	445.1195370971881
1759.0	10.214635	445.11948701181745
1760.0	10.220655	445.11942704476
1761.0	10.226676	445.1194589703757
1762.0	10.232697	445.120615997616
1763.0	10.23872	445.11942007243306
1764.0	10.244743	445.1194076502847
1766.0	10.252057	445.1206397746399
1767.0	10.258405	445.12058662710865
1768.0	10.264433	445.1205756491413
1769.0	10.270453	445.12060088431576
1770.0	10.276474	445.12064152325974
1771.0	10.282495	445.12056942547855
1772.0	10.288516	445.12064366525084
1773.0	10.294539	445.1194523552175
1774.0	10.300562	445.1194852889373
1775.0	10.306589	445.1206346087396
1776.0	10.312612	445.11942107811564
1777.0	10.318633	445.1194354191735
1778.0	10.32466	445.11940779964254
1779.0	10.330687	445.1194586682927
1780.0	10.33671	445.1206210233696
1781.0	10.342737	445.1194129514474
1782.0	10.34876	445.1206579307554
1783.0	10.354783	445.11949075959984
1784.0	10.360805	445.12055255041713
1785.0	10.36683	445.1205943252454
1786.0	10.372851	445.120605628409
1787.0	10.37887	445.1194470318434
1788.0	10.384897	445.11940163197005
1789.0	10.390926	445.1194415673007
1790.0	10.396953	445.1205012633972
1791.0	10.402974	445.1194653401637
1792.0	10.408995	445.1206007669079
1793.0	10.415016	445.1194286804498
1794.0	10.421037	445.12063492171467
1795.0	10.427058	445.119452116045
1796.0	10.433081	445.1205342005786
1797.0	10.439101	445.11942781106956
1798.0	10.445122	445.1194188761247
1799.0	10.451145	445.1205937909687
1800.0	10.457164	445.1206393103354
1801.0	10.463187	445.1205675386786
1802.0	10.469208	445.11941122805774
1803.0	10.475191	445.1205997000136
1804.0	10.481151	445.1194196855893
1805.0	10.487172	445.1206285770983
1806.0	10.493187	445.1206568910884
1807.0	10.499179	445.119464578998
1808.0	10.505152	445.12058301917585
1809.0	10.511116	445.12062424891775
1810.0	10.517106	445.1206571003961
1811.0	10.523029	445.1194240797407
1812.0	10.528954	445.11945687616014
1813.0	10.53492	445.1206201508264
1814.0	10.540806	445.1194690825868
1815.0	10.54672	445.12065377872716
1816.0	10.552695	445.12062518979303
1817.0	10.558622	445.1206456705729
1818.0	10.564554	445.1206018870594
1819.0	10.570572	445.12059337265566
1820.0	10.576485	445.1195019169263
1821.0	10.582427	445.1206236970019
1822.0	10.588324	445.119577792056
1823.0	10.594258	445.11946884944103
1824.0	10.600172	445.119564955712
1825.0	10.606118	445.11946768876106
1827.0	10.613439	445.11945392935763
1828.0	10.619712	445.11942664586553
1829.0	10.62562	445.1194074470427
1830.0	10.631612	445.1205695631811
1831.0	10.637566	445.1195084392374
1832.0	10.643525	445.11946996615734
1833.0	10.649431	445.12062020796924
1834.0	10.65535	445.1206561554493
1835.0	10.661345	445.11944261395917
1836.0	10.667314	445.1205966195062
1837.0	10.673335	445.11946573670986
1838.0	10.679335	445.12060280560297
1839.0	10.685358	445.119455163118
1840.0	10.691327	445.12060382502574
1841.0	10.697316	445.1206551448095
1842.0	10.703285	445.12061089197766
1843.0	10.70931	445.1194842438361
1844.0	10.715335	445.1206138048471
1845.0	10.72132	445.1194095924703
1846.0	10.727327	445.11944388403367
1847.0	10.733327	445.1206396548194
1848.0	10.739345	445.12062663632236
1849.0	10.745354	445.11947283455163
1850.0	10.751375	445.12052485458554
1851.0	10.757396	445.11941372096726
1852.0	10.763416	445.1206307687797
1853.0	10.769445	445.11944712180417
1854.0	10.775466	445.11948714913035
1855.0	10.781491	445.1194386592597
1856.0	10.787493	445.12063423890663
1857.0	10.793493	445.1194240339585
1858.0	10.7995	445.12065407426263
1859.0	10.805462	445.12063979998743
1860.0	10.811483	445.1194739588264
1861.0	10.817508	445.12056265122374
1862.0	10.823529	445.11942887429916
1863.0	10.82955	445.1194178981065
1864.0	10.835529	445.1194745016856
1865.0	10.841496	445.1194407782477
1866.0	10.847485	445.11944298737365
1867.0	10.853483	445.12061162361977
1868.0	10.85946	445.1206472096019
1869.0	10.865446	445.12065358899895
1870.0	10.871469	445.1206549036102
1871.0	10.877489	445.12062313799424
1872.0	10.883512	445.1206413413282
1873.0	10.889483	445.1206380590191
1874.0	10.895508	445.12060273190036
1875.0	10.901533	445.1206107966845
1876.0	10.907562	445.11941257438787
1877.0	10.913583	445.1194247839422
1878.0	10.919604	445.12057195424626
1879.0	10.925635	445.1205188539575
1880.0	10.931654	445.12060947541516
1881.0	10.937664	445.1205743669246
1882.0	10.943696	445.1205831199486
1883.0	10.949719	445.12064362252477
1884.0	10.955739	445.11942308340537
1885.0	10.96176	445.1205902984935
1886.0	10.967781	445.1194928579023
1887.0	10.973804	445.1206092115433
1888.0	10.979825	445.1206543859607
1889.0	10.985846	445.1206271125888
1891.0	10.993162	445.1194374797785
1892.0	10.999498	445.12061133567136
1893.0	11.005525	445.12059717143757
1894.0	11.011546	445.12059748623074
1895.0	11.017564	445.11944864210244
1896.0	11.023573	445.11944021694103
1897.0	11.029598	445.11941762215315
1898.0	11.035625	445.12056547625167
1899.0	11.041635	445.11943397480405
1900.0	11.047658	445.11943509242826
1901.0	11.053658	445.1194283750401
1902.0	11.059683	445.11944865878604
1903.0	11.065669	445.11944413072956
1904.0	11.071698	445.120579627127
1905.0	11.077719	445.12060971678085
1906.0	11.083715	445.12059865626946
1907.0	11.089737	445.1205675881918
1908.0	11.095762	445.1194463970256
1909.0	11.101783	445.119484114462
1910.0	11.107806	445.120584026833
1911.0	11.113829	445.1205667019267
1912.0	11.119821	445.11944039280934
1913.0	11.125844	445.12057195162345
1914.0	11.131867	445.1206185508051
1915.0	11.137856	445.1195019843323
1916.0	11.143835	445.1195128872908
1917.0	11.149856	445.1194589593834
1918.0	11.155812	445.120655877975
1919.0	11.161817	445.1205783061296
1920.0	11.167837	445.11946217856746
1921.0	11.173858	445.1194299622423
1922.0	11.179883	445.12060845449514
1923.0	11.185913	445.1206347601803
1924.0	11.191942	445.1206173639905
1925.0	11.197963	445.1194405880255
1926.0	11.203944	445.1195020103243
1927.0	11.209967	445.1194906732571
1928.0	11.21599	445.12055522255844
1929.0	11.222	445.11949450716924
1930.0	11.228019	445.1205543073269
1931.0	11.234042	445.12059285420816
1932.0	11.240065	445.1194027922147
1933.0	11.246085	445.1206007332556
1934.0	11.252106	445.1195170552141
1935.0	11.258127	445.1206190951962
1936.0	11.264123	445.11948016522547
1937.0	11.270129	445.1205860355407
1938.0	11.276133	445.1205997711612
1939.0	11.282083	445.11945884854777
1940.0	11.288106	445.1194060004637
1941.0	11.294127	445.11942221636434
1942.0	11.300148	445.11940131789345
1943.0	11.306158	445.11942318746316
1944.0	11.312184	445.11943781438515
1945.0	11.318196	445.12064439941037
1946.0	11.324221	445.1195439539996
1947.0	11.330244	445.1206393057387
1948.0	11.336265	445.1194260321847
1949.0	11.342286	445.11948639228206
1950.0	11.348309	445.11949891322456
1951.0	11.354331	445.1195061414162
1953.0	11.361663	445.11945330523116
1954.0	11.368006	445.1205917323534
1955.0	11.374029	445.11940738253986
1956.0	11.380054	445.1194688815767
1957.0	11.386081	445.11951088968084
1958.0	11.39209	445.11944781228027
1959.0	11.398111	445.1194662797652
1960.0	11.404131	445.1206509162734
1961.0	11.410067	445.1194772545689
1962.0	11.416086	445.12059472651026
1963.0	11.422109	445.12065342687015
1964.0	11.428129	445.1206534318413
1965.0	11.43415	445.1206502463306
1966.0	11.440171	445.1206074450185
1967.0	11.446194	445.11948840775506
1968.0	11.452215	445.1194705491439
1969.0	11.458238	445.11950611368025
1970.0	11.464263	445.11945871275566
1971.0	11.470286	445.1206032016546
1972.0	11.476313	445.1194909036721
1973.0	11.482332	445.1206547113719
1974.0	11.488344	445.1194607535041
1975.0	11.494367	445.11941076583605
1976.0	11.500396	445.1205836127703
1977.0	11.506386	445.1194473412153
1978.0	11.512413	445.1194209989071
1979.0	11.518432	445.1206581507333
1980.0	11.524434	445.120588355942
1981.0	11.530394	445.11950456238014
1982.0	11.536419	445.11940203514496
1983.0	11.542375	445.1206499998601
1984.0	11.548334	445.12061575675386
1985.0	11.554336	445.11943777117125
1986.0	11.560323	445.1194035441145
1987.0	11.566327	445.12061096132385
1988.0	11.572332	445.11951927429067
1989.0	11.578315	445.12063363601334
1990.0	11.584298	445.1194201716618
1991.0	11.59028	445.1194739080439
1992.0	11.596277	445.11944699207487
1993.0	11.602211	445.1195646179027
1994.0	11.608157	445.11942098574133
1995.0	11.614096	445.11940623517313
1996.0	11.620044	445.1195513025947
1997.0	11.626	445.1194424225573
1998.0	11.631921	445.1194560375526
1999.0	11.637859	445.1194699622527
2000.0	11.643803	445.11944226994046
2001.0	11.64973	445.11954139124884
2002.0	11.655686	445.1195999069688
2003.0	11.66165	445.11955754602775
2004.0	11.667592	445.1194028427796
2005.0	11.673521	445.11957968557175
2006.0	11.679446	445.11967217143604
2007.0	11.685392	445.11949316669285
2008.0	11.691348	445.119448174349
2009.0	11.697263	445.1194659665413
2011.0	11.704571	445.1197185817238
2012.0	11.710984	445.11962391002555
2013.0	11.717378	445.1194918207911
2014.0	11.723692	445.11947266263843
2015.0	11.73004	445.1194757044671
2016.0	11.73635	445.11953569474747
2017.0	11.742721	445.1195087644619
2018.0	11.74903	445.11955696079565
2019.0	11.755417	445.1195951620638
2020.0	11.761755	445.12065787081076
2021.0	11.768069	445.11948993562487
2022.0	11.774403	445.1195186590876
2023.0	11.78073	445.1195917930063
2024.0	11.787132	445.11946018574235
2025.0	11.79344	445.1196017195139
2026.0	11.79978	445.11946592786654
2027.0	11.806132	445.1195644336766
2028.0	11.812428	445.11957476049525
2029.0	11.818807	445.11946053447457
2030.0	11.825161	445.11964100789675
2031.0	11.831478	445.11972775384936
2032.0	11.837871	445.11960974278514
2033.0	11.844217	445.11952597965063
2034.0	11.850571	445.1195452808429
2035.0	11.856909	445.11948168603755
2036.0	11.863257	445.1195115963479
2037.0	11.869576	445.1195664071118
2038.0	11.875932	445.1195385149127
2039.0	11.882261	445.1195994649725
2040.0	11.888586	445.1196639598652
2041.0	11.895001	445.11945194763183
2042.0	11.90133	445.1195137156022
2043.0	11.907699	445.11963412886865
2044.0	11.914038	445.11963248267136
2045.0	11.920419	445.1195160599448
2046.0	11.926761	445.11949304572363
2047.0	11.933069	445.11969418982596
2048.0	11.939432	445.1194199698266
2049.0	11.945786	445.12064773176314
2050.0	11.952151	445.11957445397957
2051.0	11.958488	445.1195210716796
2052.0	11.964838	445.11949093171955
2053.0	11.971213	445.1195789864246
2054.0	11.977553	445.11953092338763
2055.0	11.983903	445.1196278474443
2056.0	11.990263	445.11946495773554
2057.0	11.996636	445.1194476704261
2058.0	12.002982	445.1206555860786
2059.0	12.00933	445.1195092024992
2060.0	12.015661	445.11954065042664
2061.0	12.021992	445.1194535111193
2062.0	12.028342	445.11943636711277
2063.0	12.034657	445.11954302225325
2065.0	12.041865	445.11949144737156
2066.0	12.048211	445.1195357438365
2067.0	12.054513	445.1195766029703
2068.0	12.06088	445.1195434789884
2069.0	12.067176	445.11967758580124
2070.0	12.073549	445.11956446600414
2071.0	12.079867	445.1195461804827
2072.0	12.086222	445.1194747497527
2073.0	12.09253	445.1196235540516
2074.0	12.098855	445.11963316742805
2075.0	12.10523	445.11956642042657
2076.0	12.111555	445.119572377777
2077.0	12.117826	445.1196986496278
2079.0	12.124974	445.11964010718566
2080.0	12.13134	445.11950453316854
2081.0	12.137661	445.1196237508965
2083.0	12.144826	445.11957329288464
2084.0	12.151182	445.1196074445122
2085.0	12.157518	445.1196413571611
2086.0	12.16382	445.1195674276712
[truncated: 4,822 more rows]
