# Supplementary material for: RawBeans: A Simple, Vendor-Independent, Raw-Data Quality-Control Tool
Source: J Proteome Res. 2021 Mar 4;20(4):2098–104. doi: 10.1021/acs.jproteome.0c00956 (PMC8041395; doi:10.1021/acs.jproteome.0c00956)
Supplement: Supplementary file 2 — pr0c00956_si_003.zip [file pr0c00956_si_003.zip › 100_samples_run1.0/resources/HF2_LC1_hela_060320_30B_01-mass-deviation-matrix.tsv]

scan	retention	445.12003
1.0	0.0028634657	445.119503231881
2.0	0.010315497	445.11945858444335
3.0	0.016650998	445.11950930874656
4.0	0.023323833	445.11946862691525
5.0	0.029667599	445.1194586646828
6.0	0.036011349	445.11941216453494
7.0	0.042348849	445.1195135698651
8.0	0.04868845	445.1195520706562
9.0	0.055028064	445.1194524685796
10.0	0.061363481	445.1195175633765
11.0	0.067700949	445.12045498346873
12.0	0.074040531	445.1204329669483
13.0	0.080380133	445.1202665643987
14.0	0.08671973	445.12038745539286
15.0	0.0930635	445.12033688108414
16.0	0.099405164	445.1199722673872
17.0	0.10574891	445.12052754189335
18.0	0.11209477	445.1198598570793
19.0	0.1184531	445.1206300656143
20.0	0.12480107	445.11948437406465
21.0	0.13114271	445.1198850713002
22.0	0.1374969	445.11964018606824
23.0	0.1438427	445.1204798779287
24.0	0.15018645	445.11964090899266
25.0	0.1565323	445.12035549283064
26.0	0.16231981	445.1194944094915
27.0	0.16911356	445.1206357788741
28.0	0.17545731	445.11947006241024
29.0	0.18180523	445.11979262793477
30.0	0.18814695	445.1199147143559
31.0	0.19448862	445.12003217990025
32.0	0.20083028	445.1200783517194
33.0	0.20716983	445.11999549149596
34.0	0.21351568	445.120085350635
35.0	0.21985943	445.12007466589563
36.0	0.22621363	445.1200958125103
37.0	0.23255737	445.120095115707
38.0	0.23890322	445.1201017591484
39.0	0.24524905	445.1201732170284
40.0	0.25159492	445.12015946861504
41.0	0.25793033	445.1201854768192
42.0	0.26427618	445.1202686968049
43.0	0.27061365	445.1202444881602
44.0	0.27695948	445.1200723509499
45.0	0.28329492	445.12004656235376
46.0	0.2896345	445.1200738104754
47.0	0.2959741	445.12007295075296
48.0	0.3023116	445.12017496950926
49.0	0.30865118	445.12031088140674
50.0	0.31499081	445.1202932593592
51.0	0.32133455	445.12021699358803
54.0	0.32949912	445.1202652276548
55.0	0.33584705	445.1203525576194
56.0	0.3418742	445.1203432834837
57.0	0.34790138	445.12032262048996
58.0	0.3539263	445.1203657999696
59.0	0.35995128	445.1203121854589
60.0	0.36597835	445.12029278889906
61.0	0.37200556	445.1202042665621
62.0	0.3780306	445.1203068667173
63.0	0.38405753	445.12031637130224
64.0	0.39008467	445.12026422990346
65.0	0.39610757	445.12038637177795
66.0	0.40213251	445.120299888827
67.0	0.40815555	445.1202720921476
68.0	0.41418053	445.1203878908395
69.0	0.4202119	445.12031836533424
70.0	0.42624093	445.1203651590991
71.0	0.432268	445.12037806424865
72.0	0.43830143	445.12032358614226
73.0	0.44433062	445.1203390770878
74.0	0.45035552	445.1203413314558
75.0	0.45638058	445.1202605486087
76.0	0.46240983	445.12026949008896
77.0	0.46843471	445.1202767817407
78.0	0.47445563	445.1203355245141
79.0	0.48047845	445.1202405069488
80.0	0.48649727	445.1203316411512
81.0	0.49252231	445.12029448403945
82.0	0.49854513	445.1203296250958
83.0	0.50456811	445.1203299244647
84.0	0.51058895	445.1203137774
85.0	0.5166119	445.12023488533373
86.0	0.52263056	445.1204115339607
87.0	0.52865355	445.12035015412704
88.0	0.5346764	445.1202522941385
89.0	0.54070138	445.12035834655927
90.0	0.54672855	445.1203311504113
91.0	0.5527536	445.1203522531912
92.0	0.55877655	445.12028381744875
93.0	0.56479736	445.12026549330085
94.0	0.57082018	445.12028297040285
95.0	0.57683895	445.1203285314784
96.0	0.58285988	445.12036814709353
97.0	0.58888061	445.1203160353979
98.0	0.5949015	445.1203359456907
99.0	0.60092447	445.1203967848572
100.0	0.60695162	445.1203375168032
101.0	0.61298077	445.1203993297475
102.0	0.61899936	445.1203661974818
103.0	0.6250203	445.120245626142
104.0	0.63104116	445.1202011775993
105.0	0.63705981	445.12023939127795
106.0	0.64308283	445.12027178700055
107.0	0.64910567	445.12023122663
108.0	0.65512661	445.12037312744303
109.0	0.66114941	445.120199782166
110.0	0.66717238	445.1203724278443
111.0	0.67319318	445.1203264863132
112.0	0.67921418	445.12032748396024
113.0	0.68523908	445.1202553393975
114.0	0.69125988	445.1203181708009
115.0	0.69728291	445.1203811444977
116.0	0.70330781	445.12020325946685
117.0	0.70933291	445.1203108665431
118.0	0.71535365	445.12038377744176
119.0	0.72137246	445.1202936993009
120.0	0.72739322	445.1202946907305
121.0	0.73341621	445.12031702795025
122.0	0.7394371	445.1203115178251
123.0	0.74545788	445.1202702671898
124.0	0.75148086	445.12021913423047
125.0	0.7575016	445.12026860100605
126.0	0.76352041	445.1202221482726
127.0	0.76954541	445.12026098227994
128.0	0.77557036	445.12032407312887
129.0	0.78159123	445.12033460261046
130.0	0.78761423	445.1203609471416
131.0	0.79363928	445.12025006390274
132.0	0.79967046	445.1202412493562
133.0	0.80569333	445.1203756555187
134.0	0.8117205	445.1202979545011
135.0	0.81774973	445.12029120871745
136.0	0.8237746	445.12025719848833
137.0	0.82980177	445.12031072645624
138.0	0.83582885	445.12023415454394
139.0	0.841856	445.12021915382394
140.0	0.84788105	445.12036887994077
141.0	0.8539122	445.12025901978944
142.0	0.8599393	445.12016856781173
143.0	0.8659664	445.12022268019456
144.0	0.87199137	445.1202926117621
145.0	0.87802053	445.1203257666942
146.0	0.8840435	445.1202244825613
147.0	0.89006223	445.1202917797874
148.0	0.896083	445.1203833708847
149.0	0.9021039	445.1203310523188
150.0	0.90812473	445.12037307088707
151.0	0.91414757	445.1203312394355
152.0	0.92016847	445.12030279618733
153.0	0.92619357	445.1202963416767
154.0	0.9322144	445.1202962729379
155.0	0.9382373	445.12030388985573
156.0	0.94425593	445.1202644680419
157.0	0.95027476	445.1204128920294
158.0	0.95630805	445.120316745149
159.0	0.96233721	445.1203321845259
160.0	0.96836018	445.12033879615984
161.0	0.97437898	445.120362476946
162.0	0.98040195	445.12022973315896
163.0	0.98642488	445.12028907101956
164.0	0.99244561	445.1202862328745
165.0	0.99846432	445.12029678983174
166.0	1.0044853	445.12033048797184
167.0	1.0105081	445.1202525412613
168.0	1.0165311	445.1202643972841
169.0	1.022552	445.1203118631506
170.0	1.0285728	445.1202770756061
171.0	1.0345978	445.1202123864019
172.0	1.0406164	445.12021952143675
173.0	1.0466374	445.1202236076637
174.0	1.0526583	445.1202420251127
175.0	1.058679	445.120299336134
176.0	1.0647083	445.12038198903934
177.0	1.0707354	445.12031984816457
178.0	1.0767645	445.1202340585976
179.0	1.0827873	445.1202526325345
180.0	1.0888166	445.12021333006044
181.0	1.0948437	445.1201999996
182.0	1.1008707	445.12025509481924
183.0	1.1068957	445.12021869861695
184.0	1.1129271	445.12029104037225
185.0	1.1189519	445.12029249704307
186.0	1.124977	445.12032551722154
187.0	1.1310082	445.1202754530503
188.0	1.1370457	445.12033986706797
189.0	1.1430729	445.12021752924124
190.0	1.1490957	445.1202523462383
191.0	1.1551187	445.12027258982795
192.0	1.1611437	445.120229921872
193.0	1.1671688	445.12021427426464
194.0	1.1731874	445.1203893234645
195.0	1.1792104	445.12028191549183
196.0	1.1852332	445.1202234927781
197.0	1.1912542	445.12030965052054
198.0	1.1972728	445.12028775778475
199.0	1.2032979	445.1202807689275
200.0	1.2093188	445.12030982455894
201.0	1.2153395	445.12030855170957
202.0	1.2213605	445.1202454235578
203.0	1.2273833	445.1203772291721
204.0	1.2334084	445.12036037495176
205.0	1.239427	445.1203216658306
206.0	1.24545	445.12027023343654
207.0	1.2514729	445.12022379875464
208.0	1.2574918	445.12032155048956
209.0	1.2635125	445.12033463343505
210.0	1.2695312	445.1203256450281
211.0	1.2755542	445.12034273769467
212.0	1.281575	445.1203081971342
213.0	1.2875937	445.1203109689767
214.0	1.2936167	445.1202341017419
215.0	1.2996356	445.12030778599916
216.0	1.3056626	445.12028116460067
217.0	1.3116856	445.12031132240634
218.0	1.3177105	445.1203376591671
219.0	1.3237334	445.1203236527757
220.0	1.3297564	445.12019057560036
221.0	1.3357772	445.1202666304133
222.0	1.3417959	445.1202047614764
223.0	1.3478189	445.1202827361381
224.0	1.3538397	445.12029480445915
225.0	1.3598648	445.12018884750086
226.0	1.3658855	445.12035614445705
227.0	1.3719064	445.1203685507511
228.0	1.3779271	445.120234995859
229.0	1.3839543	445.12030908224096
230.0	1.3899731	445.12031570786684
231.0	1.3959939	445.1203841036642
232.0	1.402019	445.1203764877417
233.0	1.4080377	445.1203353559226
234.0	1.4140647	445.1202781425075
235.0	1.4200939	445.1202840335639
236.0	1.4261168	445.1202456846214
237.0	1.4321356	445.1203007256209
238.0	1.4381586	445.12032550437516
239.0	1.4441815	445.1202899497608
240.0	1.4502003	445.12034707716185
241.0	1.456221	445.1202326280598
242.0	1.4622419	445.12032421200684
243.0	1.4682669	445.120302301337
244.0	1.4742856	445.12028103371244
245.0	1.4803065	445.1203447632792
246.0	1.4863253	445.120234469056
247.0	1.4923587	445.12029076938126
248.0	1.4983815	445.1202911598399
249.0	1.5044023	445.12032112761455
250.0	1.5104274	445.1203095216027
251.0	1.5164483	445.12022201639104
252.0	1.522469	445.12020574459586
253.0	1.528492	445.1203159886452
254.0	1.5345128	445.1202060439117
255.0	1.5405337	445.12035411386637
256.0	1.5465566	445.12035985571623
257.0	1.5525795	445.12033945276045
258.0	1.5586003	445.120293137953
259.0	1.5646233	445.12029058422985
260.0	1.570642	445.12019818181574
261.0	1.576667	445.1202701492347
262.0	1.5826879	445.12025067031067
263.0	1.5887066	445.12025656601895
264.0	1.5947295	445.12012345961057
265.0	1.6007503	445.1201765174674
266.0	1.6067775	445.1201240032591
267.0	1.6127961	445.1200653223202
268.0	1.6188212	445.1201137759865
269.0	1.6248421	445.1201285293689
270.0	1.6308629	445.1202034753211
271.0	1.6368859	445.1201499768722
272.0	1.6429066	445.1201644468725
273.0	1.6489275	445.120211461921
274.0	1.6549484	445.12026093336544
275.0	1.6609691	445.12018070066165
276.0	1.6669879	445.1201208761783
277.0	1.6730109	445.12015981266495
278.0	1.679038	445.1201507887461
279.0	1.685063	445.1201750709274
280.0	1.6910858	445.1201709128068
281.0	1.6971088	445.1200824829507
282.0	1.7031297	445.1201922525972
283.0	1.7091504	445.1201236916301
284.0	1.7151692	445.12014080412007
285.0	1.7211922	445.1201295959152
286.0	1.7272172	445.120181884668
287.0	1.733236	445.12020394280376
288.0	1.7392567	445.12020164001603
289.0	1.7452859	445.12014588089977
290.0	1.7513109	445.1200928695105
291.0	1.7573338	445.1201734042855
292.0	1.763361	445.12019914559517
293.0	1.7693879	445.1202068042128
294.0	1.7754172	445.12012286408816
295.0	1.7814463	445.1200915794981
296.0	1.7874734	445.1201446512192
297.0	1.7935025	445.120228995152
298.0	1.7995213	445.12016148260153
299.0	1.8055422	445.12012849894035
300.0	1.8115631	445.120221207436
301.0	1.8175817	445.1200902711245
302.0	1.8236027	445.1201726344108
303.0	1.8296255	445.12016067444534
304.0	1.8356485	445.1201609798498
305.0	1.8416672	445.12017454433715
306.0	1.847688	445.12018919197124
307.0	1.853713	445.12019725574834
308.0	1.8597361	445.120190186808
309.0	1.8657609	445.1201902301771
310.0	1.871788	445.1201984371697
311.0	1.877811	445.1202053311397
312.0	1.8838297	445.12018112305145
313.0	1.8898507	445.12019887887567
314.0	1.8958714	445.1202035212867
315.0	1.9018965	445.12011370942855
316.0	1.9079152	445.1202699625142
317.0	1.9139361	445.12018030639723
318.0	1.9199568	445.12026828986916
319.0	1.9259777	445.1201906388291
320.0	1.9320006	445.1202125271283
321.0	1.9380216	445.1201322158707
322.0	1.9440444	445.12018375058057
323.0	1.9500653	445.12017680644476
324.0	1.9560861	445.1201821024681
325.0	1.9621091	445.12026307821776
326.0	1.9681319	445.1202600413469
327.0	1.9741549	445.1201216820632
328.0	1.9801757	445.1201568792786
329.0	1.9862006	445.1201317061825
330.0	1.9922278	445.1201735475296
331.0	1.998257	445.12020677910846
332.0	2.0042799	445.1201295578188
333.0	2.0103071	445.1201841354947
334.0	2.0163319	445.12025588291715
335.0	2.0223549	445.1201235938089
336.0	2.0283779	445.1201581325884
337.0	2.0344049	445.12010430195545
338.0	2.040432	445.12018854827795
339.0	2.0464653	445.1201901425545
340.0	2.0524925	445.12021193470747
341.0	2.0585153	445.12027743723496
342.0	2.0645424	445.12025413017005
343.0	2.0705695	445.1201539725502
344.0	2.0765926	445.1202842988998
345.0	2.0826153	445.1202507447951
346.0	2.0886405	445.12027925671606
347.0	2.0946654	445.12024205902134
348.0	2.1006926	445.12025257102545
349.0	2.1067174	445.12024191052615
350.0	2.1127446	445.12025135413217
351.0	2.1187696	445.12020202999736
352.0	2.1247924	445.12017422440294
353.0	2.1308133	445.120258609593
354.0	2.136832	445.12025233138763
355.0	2.1428551	445.12017971434074
356.0	2.1488758	445.12018381331137
357.0	2.1548945	445.1202062923405
358.0	2.1609196	445.12012291092134
359.0	2.1669384	445.120261259959
360.0	2.1729633	445.1202294599194
361.0	2.1789905	445.12006590897306
362.0	2.1850112	445.1201180897545
363.0	2.1910343	445.12004004304623
364.0	2.1970529	445.12012907137125
365.0	2.20308	445.12009822226486
366.0	2.209103	445.12004809949354
367.0	2.2151217	445.12018594042956
368.0	2.2211467	445.1201303145758
369.0	2.2271717	445.12020235233797
370.0	2.2331927	445.12011556828463
371.0	2.2392134	445.12015050572387
372.0	2.2452364	445.12006998277946
373.0	2.251255	445.1201234701108
374.0	2.2572781	445.12009942819594
375.0	2.2632989	445.11999318211747
376.0	2.2693239	445.12004757283194
377.0	2.2753426	445.1200081359941
378.0	2.2813677	445.12008912331873
379.0	2.2873905	445.11995548693574
380.0	2.2934157	445.1199074942112
381.0	2.2994427	445.12004591408197
382.0	2.3054614	445.1200895714806
383.0	2.3114822	445.1199957341807
384.0	2.3175093	445.12000041013425
385.0	2.3235282	445.12000397818645
386.0	2.329549	445.1199786318175
387.0	2.3355719	445.1199624200104
388.0	2.3415905	445.1199139988394
389.0	2.3476135	445.1199943659779
390.0	2.3536323	445.1199776429368
391.0	2.359651	445.11994956207843
392.0	2.365674	445.12006273800444
393.0	2.3716948	445.1200764199178
394.0	2.3777177	445.1200141895485
395.0	2.3837387	445.11999102963017
396.0	2.3897635	445.11980092949364
397.0	2.3957907	445.1205265377121
398.0	2.4018136	445.12065463494736
399.0	2.4078469	445.1195174871969
402.0	2.4167135	445.11947084542726
403.0	2.4230636	445.11946703909103
404.0	2.4290865	445.12059813753785
405.0	2.4351199	445.1195720437868
406.0	2.4411553	445.11984915826366
407.0	2.4471804	445.1198637832143
408.0	2.4532032	445.1199056900017
409.0	2.4592282	445.1199144816473
410.0	2.465249	445.12002915688083
411.0	2.47127	445.120026992199
412.0	2.4772928	445.1199970901569
413.0	2.4833158	445.1200179962252
414.0	2.4893366	445.11992311845466
415.0	2.4953617	445.1199475545908
416.0	2.5013845	445.11995545990334
417.0	2.5074074	445.1200386214389
418.0	2.5134324	445.1199941214575
419.0	2.5194534	445.11995794855756
420.0	2.5254741	445.1199993045934
421.0	2.531495	445.11986800462734
422.0	2.53752	445.11990131409715
423.0	2.5435408	445.1199049727839
424.0	2.5495637	445.11977656966326
425.0	2.5555866	445.1198392032706
426.0	2.5616075	445.11977041092996
427.0	2.5676324	445.1197017951949
428.0	2.5736534	445.1197598562991
429.0	2.5796742	445.11988334239595
430.0	2.5856992	445.1198746240942
431.0	2.5917221	445.11988281367866
432.0	2.5977449	445.1198497895583
433.0	2.603768	445.1199356118427
434.0	2.6097971	445.1199117237213
435.0	2.6158242	445.1198538432416
436.0	2.6218576	445.11987951848323
437.0	2.6278783	445.11985378624684
438.0	2.6338993	445.1198319957501
439.0	2.6399202	445.11985204179695
440.0	2.645943	445.1199880195407
441.0	2.6519638	445.11994950846446
442.0	2.6579846	445.1199243890096
443.0	2.6640075	445.11999309721114
444.0	2.6700305	445.1199477324469
445.0	2.6760535	445.1198487146237
446.0	2.6820743	445.1199635980737
447.0	2.6880952	445.11985917746244
448.0	2.6941159	445.1199236778736
449.0	2.7001389	445.1198700049653
450.0	2.7061618	445.1198633625067
451.0	2.7121847	445.1199044461935
452.0	2.7182118	445.1198080471426
453.0	2.7242327	445.11986643485926
454.0	2.7302556	445.1198993799125
455.0	2.7362763	445.11995110537293
456.0	2.7422951	445.11997606928264
457.0	2.7483181	445.11992678492123
458.0	2.7543409	445.1198950822668
459.0	2.7603597	445.11986969669437
460.0	2.7663827	445.11983266386426
461.0	2.7724014	445.1199210157219
462.0	2.7784244	445.11997560198546
463.0	2.7844493	445.11984790949015
464.0	2.7904744	445.11989349759904
465.0	2.7964973	445.1198651353
466.0	2.8025264	445.11976750025883
467.0	2.8085494	445.1196949057887
468.0	2.8145723	445.1198227745996
469.0	2.8205952	445.11977758690546
470.0	2.8266182	445.1197981599121
471.0	2.832639	445.1197558894708
472.0	2.838666	445.1196945295027
473.0	2.844687	445.1197190883081
474.0	2.8507077	445.1197722023657
475.0	2.8567307	445.11963797386375
476.0	2.8627537	445.119750682754
477.0	2.8687724	445.11979695050053
478.0	2.8747995	445.1199226500392
479.0	2.8808223	445.119903247006
480.0	2.8868412	445.11997232794533
481.0	2.8928641	445.11990046496646
482.0	2.8988869	445.1199446999807
483.0	2.9049078	445.1198512857053
484.0	2.9109287	445.1198647530583
485.0	2.9169516	445.1198966780205
486.0	2.9229744	445.11996535959037
487.0	2.9289974	445.11996305374794
488.0	2.9350204	445.11991879771455
489.0	2.9410411	445.11975838433796
490.0	2.9470662	445.1196658542062
494.0	2.9567517	445.12032221777235
505.0	2.976662	445.1203333850201
516.0	2.9967642	445.11980445862775
518.0	3.003437	445.11986661285925
520.0	3.0109162	445.11995088201377
521.0	3.0172601	445.1199073446191
522.0	3.0232872	445.11985210005867
523.0	3.0293101	445.1199563198749
524.0	3.0353329	445.11979893642695
525.0	3.0413579	445.11996616729954
526.0	3.0473788	445.1199122756013
527.0	3.0533996	445.11992849872865
528.0	3.0594226	445.1199564745484
529.0	3.0654413	445.1198141650831
530.0	3.0714621	445.11987068020585
531.0	3.077483	445.1199171383651
532.0	3.0835059	445.11984533953824
533.0	3.0895288	445.1199710200407
534.0	3.0955497	445.1199223566117
535.0	3.1015705	445.1199240537861
536.0	3.1075913	445.1199152637898
537.0	3.1136143	445.1200157407868
538.0	3.1196393	445.119918539778
539.0	3.12566	445.1199557350568
540.0	3.1316808	445.1199165561235
541.0	3.1377018	445.11994571650155
542.0	3.1437267	445.11989673763077
543.0	3.1497497	445.1199961622532
544.0	3.1557768	445.1199409618838
545.0	3.1617996	445.1198896068729
546.0	3.1678248	445.1199367515155
547.0	3.1738538	445.119935711638
548.0	3.1798727	445.1199057908117
549.0	3.1858934	445.11998102187846
550.0	3.1919226	445.1198745170506
551.0	3.1979455	445.11996386559593
552.0	3.2039665	445.1199510971158
553.0	3.2099873	445.1199173566703
554.0	3.2160082	445.119911385833
555.0	3.222033	445.1199108734222
556.0	3.2280539	445.1199415702666
557.0	3.2340747	445.119866548423
558.0	3.2400977	445.1199004336194
559.0	3.2461186	445.1198447097836
560.0	3.2521415	445.11991078832045
561.0	3.2581623	445.1199447394308
562.0	3.2641874	445.1199063415168
563.0	3.2702102	445.11996752466604
564.0	3.276231	445.1199630594334
565.0	3.2822519	445.11998395178887
566.0	3.2882748	445.11995929146354
567.0	3.2942957	445.1199300091572
568.0	3.3003166	445.11987549037224
569.0	3.3063373	445.1198910883116
570.0	3.312356	445.11991206602573
571.0	3.318379	445.1199076395356
572.0	3.3243999	445.1198793023566
573.0	3.3304227	445.11984457727505
574.0	3.3364457	445.11998215711634
575.0	3.3424666	445.11987349310834
576.0	3.3484874	445.11992932388176
577.0	3.3545083	445.11982075496286
578.0	3.3605332	445.11987100741163
579.0	3.3665562	445.11976947285785
580.0	3.3725791	445.119875016441
581.0	3.3786103	445.11985433688244
582.0	3.3846332	445.1199282811733
583.0	3.3906542	445.11990482261206
584.0	3.396675	445.119864528119
585.0	3.4026958	445.1198203846074
586.0	3.4087187	445.1198178684563
587.0	3.4147416	445.11977333598804
588.0	3.4207708	445.1197618562432
589.0	3.4267999	445.11979032671144
590.0	3.4328229	445.11982499528386
591.0	3.4388521	445.1197955195003
592.0	3.4448751	445.1198841197005
593.0	3.4509	445.11993151771105
594.0	3.4569229	445.1198489205094
595.0	3.4629459	445.1198594971245
596.0	3.4689707	445.11982358256387
597.0	3.4749917	445.1197872297287
598.0	3.4810125	445.1198127220441
599.0	3.4870334	445.1199017864276
600.0	3.4930543	445.119849694599
601.0	3.4990749	445.1199340978705
602.0	3.5050958	445.1198625614954
603.0	3.5111187	445.1198000534936
604.0	3.5171395	445.11989954208946
605.0	3.5231626	445.1198143161636
606.0	3.5291834	445.11990478002537
607.0	3.5352041	445.11992774277564
608.0	3.5412251	445.1198898332989
609.0	3.5472521	445.11985530565244
610.0	3.5532792	445.1198787842339
611.0	3.5593	445.1198442578729
612.0	3.5653229	445.11990149104327
613.0	3.5713437	445.119820450549
614.0	3.5773669	445.11983850428646
615.0	3.5833875	445.11993596558534
616.0	3.5894106	445.11979837027354
617.0	3.5954313	445.11981379251296
618.0	3.6014522	445.11982499976995
619.0	3.607475	445.11977916669844
620.0	3.6134938	445.1197828523416
621.0	3.6195148	445.1198795946369
622.0	3.6255355	445.11989698745117
623.0	3.6315585	445.11982972850217
624.0	3.6375813	445.1199665560438
625.0	3.6436022	445.1197773637859
626.0	3.6496251	445.1197828066864
627.0	3.6556501	445.11986182584513
628.0	3.6616709	445.1198347052312
629.0	3.6676919	445.11983647831056
630.0	3.6737127	445.1197432584362
631.0	3.6797357	445.11971431331125
632.0	3.6857626	445.1197877718189
633.0	3.6917835	445.1197660859462
634.0	3.6978064	445.1197374301501
635.0	3.7038272	445.1197813087737
636.0	3.7098481	445.11980699296697
637.0	3.7158689	445.11983994945973
638.0	3.7218899	445.1197729539257
639.0	3.7279106	445.11974506545516
640.0	3.7339377	445.11983397373825
641.0	3.7399669	445.11978699152064
642.0	3.7459899	445.11982150056434
643.0	3.7520106	445.1198387978125
644.0	3.7580315	445.119746266154
645.0	3.7640544	445.1197417079615
646.0	3.7700754	445.1198683213035
647.0	3.7761002	445.11979918958906
648.0	3.7821252	445.1197102127954
649.0	3.7881503	445.11980990602746
650.0	3.7941815	445.11986269638044
651.0	3.8002086	445.11979905777537
652.0	3.8062357	445.119750219408
653.0	3.812265	445.11976473532803
654.0	3.818292	445.11981145314866
655.0	3.8243191	445.1197023172428
656.0	3.830342	445.1196769918821
657.0	3.836367	445.1197640677858
658.0	3.8423899	445.11969142130033
659.0	3.8484191	445.11969795370493
660.0	3.8544482	445.1197495692802
661.0	3.8604713	445.11980305918803
662.0	3.8664962	445.11971698303074
663.0	3.8725232	445.1198430799781
664.0	3.8785504	445.11973055846386
665.0	3.8845733	445.11976784457914
666.0	3.8905982	445.1198553866406
667.0	3.8966233	445.11980314015966
668.0	3.9026567	445.1198017814479
669.0	3.9086837	445.1197241554263
670.0	3.9147109	445.11976955543867
671.0	3.9207379	445.11984176211826
672.0	3.9267608	445.1197706573079
673.0	3.9327837	445.1197564300937
674.0	3.9388045	445.1197356910037
675.0	3.9448317	445.1197508976789
676.0	3.9508567	445.119741537036
677.0	3.9568859	445.1197847608548
678.0	3.9629109	445.11978514329627
679.0	3.9689337	445.11973601278396
680.0	3.9749588	445.11985150959595
681.0	3.980988	445.1196885041979
682.0	3.987013	445.1197785213846
683.0	3.993038	445.11979580608505
684.0	3.9990609	445.1197587212779
685.0	4.0050902	445.1198533624833
686.0	4.0111192	445.1197619342104
687.0	4.0171421	445.11977286684004
688.0	4.0231714	445.1197124798679
689.0	4.0291984	445.11986661244174
690.0	4.0352255	445.11987478956405
691.0	4.0412526	445.1198362570098
692.0	4.0472881	445.11984717897013
693.0	4.0533152	445.11980267374787
694.0	4.0593401	445.11973154327904
695.0	4.0653714	445.1197204050739
696.0	4.0713902	445.11977373083556
697.0	4.077413	445.1197344871633
698.0	4.0834339	445.11976800350396
699.0	4.089461	445.1198199986751
700.0	4.0954819	445.1198069853454
701.0	4.1015069	445.1197398208905
702.0	4.1075318	445.1197232497004
703.0	4.1135568	445.11970197252697
704.0	4.1195861	445.11967140399673
705.0	4.1256131	445.119698989329
706.0	4.1316444	445.1196365676547
707.0	4.1376736	445.11970487368933
708.0	4.1437028	445.1197526242696
709.0	4.1497297	445.11972220528463
710.0	4.1557527	445.11976300942683
711.0	4.1617798	445.11973396411594
712.0	4.1678047	445.11978761529696
713.0	4.173834	445.1198241366668
714.0	4.179859	445.11989434170647
715.0	4.1858841	445.1198364297706
716.0	4.1919091	445.11976990539443
717.0	4.1979402	445.119823679569
718.0	4.2039632	445.1197173751214
719.0	4.2099883	445.11982890876794
720.0	4.2160194	445.11986807291674
721.0	4.2220424	445.1198676384387
722.0	4.2280716	445.11972942118524
723.0	4.2340945	445.1197440214116
724.0	4.2401237	445.1196727293245
725.0	4.2461528	445.11968962106
726.0	4.252182	445.1197559693972
727.0	4.2582112	445.11977457535573
728.0	4.2642382	445.11973344419454
729.0	4.2702633	445.11984679737947
730.0	4.2762903	445.11978859148184
731.0	4.2823196	445.119867123782
732.0	4.2883425	445.1197501793872
733.0	4.2943674	445.1198317918262
734.0	4.3003903	445.1197780845032
735.0	4.3064132	445.11979528445505
736.0	4.312434	445.1196985913414
737.0	4.318455	445.1197186857221
738.0	4.3244778	445.1197967174625
739.0	4.3304988	445.1197901578996
740.0	4.3365215	445.1197387069612
741.0	4.3425445	445.1197188147749
742.0	4.3485653	445.1197542075029
743.0	4.3545882	445.1198255072314
744.0	4.3606091	445.1197685615965
745.0	4.3666321	445.11970217812586
746.0	4.372657	445.1197633304737
747.0	4.3786863	445.11970040462575
748.0	4.3847112	445.1197767796437
749.0	4.3907404	445.11973885110706
750.0	4.3967676	445.1197354756763
751.0	4.4027925	445.11977667544596
752.0	4.4088155	445.1197860237022
753.0	4.4148425	445.11973385474954
754.0	4.4208676	445.1197482015337
755.0	4.4268925	445.11970732066675
756.0	4.4329175	445.11972634650397
757.0	4.4389405	445.1197897234385
758.0	4.4449697	445.119766191553
759.0	4.4509925	445.11979150519227
760.0	4.4570134	445.1197473644582
761.0	4.4630363	445.11974014773693
762.0	4.4690593	445.1198065798665
763.0	4.47508	445.11977976030965
764.0	4.4811009	445.11974502657694
765.0	4.4871238	445.11980959274854
766.0	4.4931446	445.11977303725433
767.0	4.4991696	445.1197459219432
768.0	4.5051906	445.11980327657153
769.0	4.5112135	445.11982993791923
770.0	4.5172344	445.11973850636343
771.0	4.5232592	445.1197863566558
772.0	4.5292801	445.11968310795476
773.0	4.5353031	445.1197938275988
774.0	4.541328	445.11981103679983
775.0	4.5473531	445.119832172044
776.0	4.5533906	445.11985418680405
777.0	4.5594176	445.11986581533904
778.0	4.5654406	445.11974869857215
779.0	4.5714635	445.1198411553781
780.0	4.5774844	445.119688184633
781.0	4.5835074	445.11977005550375
782.0	4.589528	445.1198526505566
783.0	4.595551	445.1197829553126
784.0	4.601572	445.1197966677993
785.0	4.607597	445.11979979323405
786.0	4.6136178	445.11976571138723
787.0	4.6196385	445.1198340461002
788.0	4.6256594	445.1197305750206
789.0	4.6316843	445.11982410402413
790.0	4.6377052	445.1197745519032
791.0	4.6437281	445.11986761567323
792.0	4.6497512	445.119839119642
793.0	4.6557698	445.11980165907266
794.0	4.6617947	445.1198017596534
795.0	4.6678156	445.11976277295093
796.0	4.6738366	445.1197839414036
797.0	4.6798615	445.11977491538795
798.0	4.6858844	445.1197977020956
799.0	4.6919031	445.11978113447947
800.0	4.6979262	445.11981212705047
801.0	4.703949	445.11977080734675
802.0	4.7099719	445.1198611417689
803.0	4.7159991	445.11973239485417
804.0	4.7220282	445.1197573808783
805.0	4.7280594	445.1197346871504
806.0	4.7340824	445.1197947007986
807.0	4.7401096	445.1198145639539
808.0	4.7461345	445.1198448504119
809.0	4.7521575	445.11985778200295
810.0	4.7581824	445.11988309403944
811.0	4.7642137	445.1198780797069
812.0	4.7702407	445.1198552300549
813.0	4.7762699	445.11989467207115
814.0	4.782297	445.1198571033667
815.0	4.7883284	445.11981207329245
816.0	4.7943554	445.11976260028143
817.0	4.8003826	445.1197510845286
818.0	4.8064074	445.11978100700225
819.0	4.8124367	445.11980786464636
820.0	4.8184574	445.11991934239654
821.0	4.8244804	445.11971907566306
822.0	4.8305013	445.1198517122986
823.0	4.836522	445.11979472820224
824.0	4.842545	445.1199502614299
825.0	4.848572	445.11973623481515
826.0	4.854595	445.11978711445465
827.0	4.8606159	445.119744385294
828.0	4.8666366	445.1196998396235
829.0	4.8726575	445.11986877879104
830.0	4.8786826	445.1198076915584
831.0	4.8847096	445.11984987390275
832.0	4.8907368	445.1199029761117
833.0	4.8967554	445.11975820612867
834.0	4.9027784	445.1198173129596
835.0	4.9088013	445.1198445755771
836.0	4.9148242	445.1197500527262
837.0	4.9208471	445.11979398662265
838.0	4.9268681	445.11971247252336
839.0	4.932891	445.1197222970274
840.0	4.9389118	445.11973949795635
841.0	4.9449347	445.1198117050765
842.0	4.9509556	445.11981657166774
843.0	4.9569786	445.11976032845854
844.0	4.9629992	445.11977355914365
845.0	4.9690201	445.1197484601552
846.0	4.9750431	445.1197713097818
847.0	4.9810638	445.1197601012136
848.0	4.9870869	445.1198099790032
849.0	4.9931097	445.11973056347273
850.0	4.9991306	445.11980216068326
851.0	5.0051513	445.119775831996
852.0	5.0111722	445.1197364671511
853.0	5.0171952	445.11967190362293
854.0	5.0232202	445.119766935838
855.0	5.0292432	445.1197093144755
856.0	5.0352618	445.11976569462024
857.0	5.041289	445.11962219811096
858.0	5.0473182	445.1196791273702
859.0	5.053341	445.1197363746886
860.0	5.0593681	445.11965930460354
861.0	5.0653931	445.1197722070899
862.0	5.0714161	445.1196730157168
863.0	5.0774453	445.11970555127255
864.0	5.0834681	445.11980342307373
865.0	5.0894911	445.1197185881956
866.0	5.0955141	445.1197138945638
867.0	5.1015327	445.11979321944466
868.0	5.1075536	445.1197427404096
869.0	5.1135766	445.1198024514675
870.0	5.1195974	445.11968887134566
871.0	5.1256266	445.1197101269792
872.0	5.1316494	445.1197983846559
873.0	5.1376724	445.1197885736135
874.0	5.1436912	445.1198164106537
875.0	5.1497161	445.11975792416376
876.0	5.155739	445.11974601172585
877.0	5.16176	445.11974313753416
878.0	5.1677827	445.11965956271433
879.0	5.1738077	445.1197491005376
880.0	5.1798265	445.11977964552773
881.0	5.1858494	445.119823187909
882.0	5.1918681	445.1197188532934
883.0	5.1978891	445.1196897397134
884.0	5.203914	445.11976725729835
885.0	5.209935	445.11975621817743
886.0	5.2159578	445.11977338178133
887.0	5.2219786	445.11973767781745
888.0	5.2279995	445.11971747057595
889.0	5.2340225	445.1197617757952
890.0	5.2400453	445.11976510822535
891.0	5.2460766	445.11971325869604
892.0	5.2520975	445.1197079752058
893.0	5.2581266	445.11981624165713
894.0	5.2641538	445.11975521901013
895.0	5.2701829	445.1197323368351
896.0	5.2762078	445.1198897512874
897.0	5.2822329	445.11978796899587
898.0	5.2882579	445.1197371898158
899.0	5.2942829	445.11978966624025
900.0	5.300308	445.11974299489236
901.0	5.3063329	445.119740078489
902.0	5.3123643	445.1197206304162
903.0	5.3183871	445.11973197703117
904.0	5.3244122	445.1197982177867
905.0	5.3304413	445.1197931177231
906.0	5.3364663	445.1196847923104
907.0	5.3424955	445.119772224794
908.0	5.3485205	445.11973826558005
909.0	5.3545475	445.119770087486
910.0	5.3605704	445.11978002271684
911.0	5.3666018	445.11976987509007
912.0	5.3726289	445.1196688354152
913.0	5.3786538	445.11975216686886
914.0	5.3846809	445.1196921350189
915.0	5.390708	445.1197146184028
916.0	5.396731	445.119654576661
917.0	5.402758	445.1196924458146
918.0	5.4087892	445.1197746210515
919.0	5.4148205	445.1198005239085
920.0	5.4208498	445.11978299891047
921.0	5.4268768	445.1197131330639
922.0	5.4329039	445.1197234140567
923.0	5.4389352	445.1198067242838
924.0	5.4449623	445.11981377937695
925.0	5.4509914	445.11972945134033
926.0	5.4570185	445.1197878839023
927.0	5.4630456	445.11968140646553
928.0	5.4690706	445.11971080766574
929.0	5.4750997	445.11968562473663
930.0	5.4811227	445.1196679211413
931.0	5.4871436	445.11969571057983
932.0	5.4931686	445.11977249766414
933.0	5.4991935	445.1197678156062
934.0	5.5052185	445.1197754242461
935.0	5.5112394	445.1197866919778
936.0	5.5172601	445.1196660484497
937.0	5.523281	445.11974102159354
938.0	5.529304	445.1198170341935
939.0	5.5353269	445.11977269708507
940.0	5.5413477	445.1197808352872
941.0	5.5473685	445.11965661902025
942.0	5.5533894	445.1196249341945
943.0	5.5594124	445.1196748694304
944.0	5.5654352	445.11964780232233
945.0	5.5714582	445.1196778860917
946.0	5.5774832	445.1197247141704
947.0	5.5835164	445.11970045979086
948.0	5.5895416	445.1196606093729
949.0	5.5955644	445.11967696916236
950.0	5.6015874	445.11966470600146
951.0	5.6076144	445.11963838836095
952.0	5.6136374	445.11966728584105
953.0	5.6196623	445.11971103123005
954.0	5.6256896	445.1196614259917
955.0	5.6317144	445.1197945889391
956.0	5.6377416	445.1197481387071
957.0	5.6437707	445.11976742646215
958.0	5.6497958	445.11965750919563
959.0	5.6558228	445.1196410499209
960.0	5.661852	445.119698201179
961.0	5.667879	445.11975639986673
962.0	5.6739084	445.11969055572246
963.0	5.6799374	445.1197758006848
964.0	5.6859603	445.11963858201636
965.0	5.6919895	445.1197208010359
966.0	5.6980166	445.1196571399614
967.0	5.7040416	445.11969179955884
968.0	5.7100645	445.119702708987
969.0	5.7160938	445.11970981660573
970.0	5.722127	445.11971096370684
971.0	5.7281543	445.11972198864424
972.0	5.7341791	445.1197419814473
973.0	5.7402021	445.1196626608488
974.0	5.7462249	445.11967327336805
975.0	5.7522458	445.1197039035918
976.0	5.7582687	445.11975024973333
977.0	5.764298	445.11960382706906
978.0	5.7703229	445.11969318458637
979.0	5.7763521	445.1196232201289
980.0	5.7823771	445.11966966613136
981.0	5.7884042	445.11965281226173
982.0	5.794427	445.1196471905322
983.0	5.8004521	445.11964672365775
984.0	5.806477	445.1196114405978
985.0	5.8124979	445.1195804326806
986.0	5.8185251	445.11956241239324
987.0	5.8245542	445.11964647284736
988.0	5.8305751	445.1196342623514
989.0	5.8365958	445.1196962021185
990.0	5.8426167	445.119598356548
991.0	5.8486396	445.1196626924166
992.0	5.8546627	445.11972554678164
993.0	5.8606855	445.1196154821913
994.0	5.8667085	445.11956596670666
995.0	5.8727292	445.1196239923975
996.0	5.8787501	445.1196863596315
997.0	5.884773	445.11954343317524
998.0	5.890798	445.11964615342816
999.0	5.896823	445.11960175102496
1000.0	5.9028523	445.119593574728
1001.0	5.9088751	445.1196169950676
1002.0	5.914898	445.11965739764
1003.0	5.9209189	445.1197051900787
1004.0	5.9269397	445.1195780566874
1005.0	5.9329627	445.11966016380455
1006.0	5.9389834	445.11966614952496
1007.0	5.9450064	445.11963530589634
1008.0	5.9510293	445.11955770476493
1009.0	5.9570524	445.11956494220067
1010.0	5.9630752	445.11948406323023
1011.0	5.969096	445.1195276445855
1012.0	5.9751169	445.11962604619407
1013.0	5.9811378	445.1195536334417
1014.0	5.9871606	445.1194914579206
1015.0	5.9931836	445.11957177130904
1016.0	5.9992106	445.1195637315598
1017.0	6.0052336	445.11949179602794
1018.0	6.0112543	445.11957817598983
1019.0	6.0172773	445.1195746400673
1020.0	6.0233002	445.1195529196723
1021.0	6.0293231	445.1195256676931
1022.0	6.035344	445.11963221810663
1023.0	6.0413669	445.11961123397316
1024.0	6.0473899	445.119539626902
1025.0	6.0534107	445.1195597488729
1026.0	6.0594315	445.1196138107964
1027.0	6.0654523	445.1194870538942
1028.0	6.0714774	445.1194694154722
1029.0	6.0775002	445.11951320894406
1030.0	6.0835295	445.11954614469363
1031.0	6.0895565	445.11952559644965
1032.0	6.0955795	445.1196172390698
1033.0	6.1016024	445.11957399865554
1034.0	6.1076253	445.1196058402638
1035.0	6.1136504	445.11957310609057
1036.0	6.1196732	445.1195298467871
1037.0	6.1256961	445.1196037398207
1038.0	6.1317212	445.1195575534425
1039.0	6.1377421	445.11945317732824
1040.0	6.1437629	445.1194868345739
1041.0	6.1497858	445.11953456326637
1042.0	6.1558066	445.1194317585995
1043.0	6.1618275	445.11946186548346
1044.0	6.1678483	445.11952195582137
1045.0	6.1738691	445.11954023882186
1046.0	6.1798941	445.11946512940807
1047.0	6.185915	445.1194507290993
1048.0	6.1919359	445.11950465326754
1049.0	6.1979566	445.11955687538904
1050.0	6.2039775	445.1195400180728
1051.0	6.2100005	445.11947369333444
1052.0	6.2160253	445.1195443533137
1053.0	6.2220483	445.11961192846616
1054.0	6.2280713	445.1195193300989
1055.0	6.2340943	445.1195784247524
1056.0	6.2401171	445.11958518165943
1057.0	6.2461379	445.11963970987114
1058.0	6.2521609	445.1195006641172
1059.0	6.2581859	445.1196219371846
1060.0	6.2642067	445.1196998342199
1061.0	6.2702318	445.1195943878046
1062.0	6.2762504	445.11955309031714
1063.0	6.2822734	445.1195304071099
1064.0	6.2882964	445.119609950724
1065.0	6.2943171	445.1195231113128
1066.0	6.300338	445.1195041469863
1067.0	6.3063609	445.11953643545945
1068.0	6.3123817	445.1195685802058
1069.0	6.3184068	445.1194899416733
1070.0	6.3244298	445.1195562015795
1071.0	6.3304526	445.1195110842205
1072.0	6.3364735	445.1194621210027
1073.0	6.3424964	445.1195213923097
1074.0	6.3485235	445.1196090461523
1075.0	6.3545444	445.1195225448931
1076.0	6.3605672	445.11952546706596
1077.0	6.3665965	445.1194132231765
1078.0	6.3726236	445.1195003392746
1079.0	6.3786465	445.11965925660473
1080.0	6.3846734	445.1195580528436
1081.0	6.3907027	445.11952008640776
1082.0	6.396732	445.1194888394585
1083.0	6.402761	445.11953129870585
1084.0	6.4087839	445.1194427408617
1085.0	6.4148111	445.119560197715
1086.0	6.4208403	445.11953458319834
1087.0	6.4268716	445.11953853111817
1088.0	6.4328985	445.1195735175937
1089.0	6.4389256	445.1195621693962
1090.0	6.4449485	445.1195056291938
1091.0	6.4509714	445.11959679212407
1092.0	6.4569964	445.11949323966206
1093.0	6.4630174	445.11943826675366
1094.0	6.4690402	445.1195836578153
1095.0	6.4750632	445.11948578910994
1096.0	6.4810839	445.1195099125503
1097.0	6.487107	445.1194406746887
1098.0	6.4931277	445.11941639664553
1099.0	6.4991486	445.1194550477746
1100.0	6.5051714	445.1195301008446
1101.0	6.5111923	445.12064615572825
1102.0	6.5172133	445.11951274549006
1103.0	6.5232361	445.11950995280483
1104.0	6.5292569	445.11941322797924
1105.0	6.5352798	445.1194251355076
1106.0	6.5413027	445.119498245326
1107.0	6.5473257	445.1194664115384
1108.0	6.5533466	445.1195091311424
1109.0	6.5593673	445.11942945137395
1110.0	6.5653925	445.1194367675718
1111.0	6.5714132	445.1195120691896
1112.0	6.5774383	445.11946920735835
1113.0	6.5834611	445.1195320722543
1114.0	6.589484	445.1194979944431
1115.0	6.5955049	445.11948760070004
1116.0	6.6015278	445.1195036283105
1117.0	6.607553	445.1195564187837
1118.0	6.6135799	445.11951731444924
1119.0	6.6195986	445.11949488935574
1120.0	6.6256216	445.119490359433
1121.0	6.6316405	445.11947073261547
1122.0	6.6376633	445.1195702264483
1123.0	6.6436863	445.1195928015611
1124.0	6.6497091	445.11958267798366
1125.0	6.6557321	445.11955038409343
1126.0	6.6617529	445.1195054527869
1127.0	6.6677779	445.1194781208964
1128.0	6.6738008	445.11942691066264
1129.0	6.6798217	445.11955790990714
1130.0	6.6858425	445.1195323273668
1131.0	6.6918677	445.11952414701545
1132.0	6.6978904	445.1195706188161
1133.0	6.7039113	445.1195434386161
1134.0	6.7099322	445.11955006386205
1135.0	6.715955	445.1194439843839
1136.0	6.721978	445.1196040512279
1137.0	6.7279987	445.1196169678694
1138.0	6.7340197	445.1196036504386
1139.0	6.7400405	445.1196016204995
1140.0	6.7460635	445.1195166456278
1141.0	6.7520863	445.11957403147085
1142.0	6.7581092	445.1195283311023
1143.0	6.7641343	445.1195425144138
1144.0	6.7701551	445.1194296675706
1145.0	6.7761779	445.1206582978871
1146.0	6.7822009	445.1194052739393
1147.0	6.7882259	445.11941081488465
1148.0	6.794249	445.11944426538906
1149.0	6.8002759	445.1194965449261
1150.0	6.8063009	445.1195444751831
1151.0	6.8123218	445.1195459579276
1152.0	6.8183426	445.11954077605145
1153.0	6.8243634	445.11953644958993
1154.0	6.8303864	445.119549058331
1155.0	6.8364094	445.1195024748915
1156.0	6.8424302	445.11955386538193
1157.0	6.8484532	445.11951863062995
1158.0	6.854476	445.11949167788333
1159.0	6.8604968	445.1195388237289
1160.0	6.8665218	445.1194438625375
1161.0	6.8725489	445.1194430323265
1162.0	6.8785719	445.11955211543864
1163.0	6.8845949	445.11955195563297
1164.0	6.8906198	445.1195401064012
1165.0	6.8966449	445.12062401562105
1166.0	6.9026677	445.1194006836905
1167.0	6.9086949	445.11944053470825
1168.0	6.9147218	445.1195495949614
1169.0	6.920747	445.11940555525786
1170.0	6.926772	445.1194392772503
1171.0	6.9328032	445.12063058667997
1172.0	6.9388324	445.11943547336483
1173.0	6.9448531	445.1206345313082
1174.0	6.950874	445.12062389254913
1175.0	6.956897	445.1206450253853
1176.0	6.9629198	445.11950365201477
1177.0	6.9689428	445.1194073971165
1178.0	6.9749741	445.1194744438647
1179.0	6.980997	445.119448198823
1180.0	6.9870179	445.1194788479812
1181.0	6.9930407	445.1194693104096
1182.0	6.9990636	445.12062008742816
1183.0	7.0050866	445.11944775659646
1184.0	7.0111095	445.11945139940804
1185.0	7.0171325	445.1195362468474
1186.0	7.0231574	445.1194999017712
1187.0	7.0291783	445.1194634148895
1188.0	7.0351991	445.12060992353037
1189.0	7.0412199	445.11944863499974
1190.0	7.0472429	445.1194717718347
1191.0	7.0532658	445.11950638768144
1192.0	7.0592866	445.119518248177
1193.0	7.0653096	445.11947884312406
1194.0	7.0713325	445.1195083088084
1195.0	7.0773555	445.11951572652777
1196.0	7.0833782	445.12064791420687
1197.0	7.0894012	445.11951048919565
1198.0	7.09542	445.1194267247227
1199.0	7.1014449	445.12064317872535
1200.0	7.1074679	445.11947909029413
1201.0	7.1134908	445.1206094284594
1202.0	7.1195096	445.12061857295504
1203.0	7.1255326	445.1206179631139
1204.0	7.1315554	445.1194276808874
1205.0	7.1375784	445.12063456584
1206.0	7.1436076	445.1195134127806
1207.0	7.1496283	445.1194950880756
1208.0	7.1556555	445.11948809072146
1209.0	7.1616785	445.1194543975201
1210.0	7.1677014	445.12064057826376
1211.0	7.1737306	445.119512875044
1212.0	7.1797555	445.12061942577594
1213.0	7.1857847	445.1195107002822
1214.0	7.1918097	445.1194797028409
1215.0	7.1978388	445.11948553359537
1216.0	7.2038618	445.1194215337851
1217.0	7.209889	445.11946315233786
1218.0	7.2159181	445.1195383054526
1219.0	7.2219431	445.11943947348686
1220.0	7.2279638	445.1195447327568
1221.0	7.2339868	445.11947860260625
1222.0	7.2400117	445.1205785587354
1223.0	7.2460347	445.1194097305872
1224.0	7.2520576	445.1194306444891
1225.0	7.2580806	445.1194375674211
1226.0	7.2641119	445.11947095309716
1227.0	7.2701347	445.1194540887593
1228.0	7.2761597	445.12060696869463
1229.0	7.2821888	445.1206376027916
1230.0	7.288216	445.12065187173175
1231.0	7.2942431	445.12061986471645
1232.0	7.3002703	445.12061953742136
1233.0	7.3062994	445.1194469458598
1234.0	7.3123224	445.12064169551184
1235.0	7.3183472	445.12059893919275
1236.0	7.3243785	445.12055706232707
1237.0	7.3304057	445.1206475228549
1238.0	7.3364285	445.11940384425276
1239.0	7.3424536	445.12060689525185
1240.0	7.3484806	445.1194140835774
1241.0	7.3545059	445.1194139279127
1242.0	7.3605306	445.1194863174572
1243.0	7.3665577	445.1205941999909
1244.0	7.372589	445.12065809697606
1245.0	7.3786141	445.11940376092883
1246.0	7.3846431	445.1194100414309
1247.0	7.3906682	445.11952165235004
1248.0	7.3966973	445.11941960410496
1249.0	7.4027245	445.119460776628
1250.0	7.4087494	445.12063880052006
1251.0	7.4147765	445.1194463597091
1252.0	7.4207995	445.1206044396736
1253.0	7.4268265	445.12058241103585
1254.0	7.4328578	445.12065828391843
1255.0	7.4388848	445.1206032695759
1256.0	7.4449079	445.1206118766699
1257.0	7.4509349	445.12060666762335
1258.0	7.4569745	445.12061973307794
1259.0	7.4630037	445.1205518091532
1260.0	7.4690288	445.12064711116057
1261.0	7.4750536	445.1206022750646
1262.0	7.4810808	445.1205442796386
1263.0	7.4871037	445.12053097209156
1264.0	7.493133	445.1206191533625
1265.0	7.4991599	445.1206375294957
1266.0	7.5051891	445.1194306453977
1267.0	7.5112203	445.1206093977011
1268.0	7.5172517	445.1206501310137
1269.0	7.5232787	445.11943006051
1270.0	7.5293017	445.1194788211976
1271.0	7.5353267	445.12065696496694
1272.0	7.5413517	445.1195060190839
1273.0	7.5473725	445.12065385212424
1274.0	7.5533933	445.12054525248544
1275.0	7.5594163	445.12060805025874
1276.0	7.5654391	445.11946921627987
1277.0	7.57146	445.1206089122922
1278.0	7.5774829	445.1194231645574
1279.0	7.5835038	445.1206348674511
1280.0	7.5895267	445.1206000905898
1281.0	7.5955496	445.1206283196844
1282.0	7.6015705	445.12061050522
1283.0	7.6075914	445.1194440821806
1284.0	7.6136121	445.1206369212765
1285.0	7.6196371	445.12062764529935
1286.0	7.6256622	445.1206385176775
1287.0	7.6316893	445.11940833805807
1288.0	7.6377143	445.1194581470587
1289.0	7.6437434	445.1194325955721
1290.0	7.6497663	445.1206199478103
1291.0	7.6557871	445.1205465687384
1292.0	7.661808	445.11942668968237
1293.0	7.667833	445.1205838514391
1294.0	7.673856	445.1205453696239
1295.0	7.6798789	445.1205807778296
1296.0	7.6858977	445.119401311325
1297.0	7.6919206	445.1206454374591
1298.0	7.6979434	445.1206544374282
1299.0	7.7039664	445.1194053406612
1300.0	7.7099935	445.12064514380563
1301.0	7.7160185	445.119478442567
1302.0	7.7220477	445.1194335066541
1303.0	7.7280748	445.1205746059301
1304.0	7.7341018	445.1194667354002
1305.0	7.7401226	445.1194767601853
1306.0	7.7461477	445.1194548931648
1307.0	7.7521726	445.1194189771079
1308.0	7.7581956	445.1205662764895
1309.0	7.7642186	445.1206203353361
1310.0	7.7702394	445.1206555283385
1311.0	7.7762601	445.11945183911286
1312.0	7.782283	445.1194262728684
1313.0	7.7883061	445.12064686994336
1314.0	7.7943373	445.11941879677187
1315.0	7.8003581	445.12065253882463
1316.0	7.8063852	445.1206601719908
1317.0	7.8124061	445.12060000946764
1318.0	7.818427	445.1205655131259
1319.0	7.8244478	445.1206470677376
1320.0	7.8304685	445.12054411843206
1321.0	7.8364915	445.1206564508229
1322.0	7.8425166	445.1205796030605
1323.0	7.8485394	445.1194816749694
1324.0	7.8545603	445.1205997205922
1325.0	7.8605832	445.1194561803649
1326.0	7.8666062	445.12060204816555
1327.0	7.872627	445.12058315489844
1328.0	7.8786477	445.120572113774
1329.0	7.8846708	445.11943704541676
1330.0	7.8906895	445.1205726468169
1331.0	7.8967124	445.1206563784575
1332.0	7.9027332	445.1194384827187
1333.0	7.9087541	445.1206122477291
1334.0	7.9147771	445.12064078380735
1335.0	7.9207977	445.1194176251875
1336.0	7.9268186	445.12055326269007
1337.0	7.9328395	445.12054638080906
1338.0	7.9388603	445.12063972235126
1339.0	7.9448854	445.12057076848436
1340.0	7.9509146	445.12059752312894
1341.0	7.9569417	445.1194340959917
1342.0	7.9629646	445.12063757529216
1343.0	7.9689895	445.120530337495
1344.0	7.9750125	445.1194187360247
1345.0	7.9810417	445.11945170031396
1346.0	7.9870708	445.12065845388196
1347.0	7.9930979	445.1194858004212
1348.0	7.9991209	445.119400941048
1349.0	8.0051459	445.12055375645673
1350.0	8.011173	445.12053430604016
1351.0	8.0171958	445.12057912335825
1352.0	8.0232229	445.12065539927374
1353.0	8.029248	445.12065581389544
1354.0	8.0352749	445.12059581706654
1355.0	8.0413022	445.1206029993532
1356.0	8.0473292	445.1206321133863
1357.0	8.0533564	445.1206414423393
1358.0	8.0593833	445.12058840572
1359.0	8.0654105	445.12057744935134
1360.0	8.0714333	445.1194507880416
1361.0	8.0774563	445.1206171363226
1362.0	8.0834792	445.1206051893167
1363.0	8.0895084	445.11941650478036
1364.0	8.0955333	445.1206346428594
1365.0	8.1015606	445.12065910946995
1366.0	8.1075854	445.12060808880284
1367.0	8.1136105	445.1205990326794
1368.0	8.1196335	445.11941614019037
1369.0	8.1256521	445.120640287154
1370.0	8.1316751	445.1194385401125
1371.0	8.137698	445.1194032268921
1372.0	8.1437231	445.11940964137534
1373.0	8.1497564	445.12058396153753
1374.0	8.1557813	445.12053293467756
1375.0	8.1618084	445.12062337789706
1376.0	8.1678377	445.119417480836
1377.0	8.1738668	445.12052840528446
1378.0	8.1798919	445.1206236563088
1379.0	8.1859168	445.11943804979086
1380.0	8.1919459	445.1206562166113
1381.0	8.1979689	445.11944170844043
1382.0	8.203996	445.11943351517965
1383.0	8.210021	445.11946263462926
1384.0	8.2160461	445.1194414752741
1385.0	8.222071	445.12063731360587
1386.0	8.228096	445.1194431379544
1387.0	8.2341212	445.1206415890065
1388.0	8.2401461	445.1205053847962
1389.0	8.246171	445.12060124401
1390.0	8.2521919	445.12056479055
1391.0	8.2582149	445.1194124384748
1392.0	8.2642398	445.12053681051526
1393.0	8.270269	445.12060501400003
1394.0	8.276294	445.12064341789363
1395.0	8.2823191	445.1205472339027
1396.0	8.2883419	445.1206139295238
1397.0	8.2943731	445.1205965482884
1398.0	8.3004002	445.12054731815044
1399.0	8.3064232	445.12058590900256
1400.0	8.3124523	445.1205146366796
1401.0	8.3184753	445.12047057325407
1402.0	8.3244983	445.1206595428983
1403.0	8.3305212	445.1205415328569
1404.0	8.3365441	445.12052513446025
1405.0	8.342569	445.12049578607446
1406.0	8.3485941	445.12061464332936
1407.0	8.354617	445.1205926943858
1408.0	8.3606378	445.1206318079672
1409.0	8.3666586	445.12060066816144
1410.0	8.3726796	445.12058254926177
1411.0	8.3787024	445.12064228383827
1412.0	8.3847275	445.1206245297365
1413.0	8.3907503	445.12064112483637
1414.0	8.3967733	445.12055073334596
1415.0	8.4027982	445.12062836108964
1416.0	8.4088233	445.1205483980239
1417.0	8.4148442	445.1206163948687
1418.0	8.4208671	445.1205511739096
1419.0	8.42689	445.1205928900847
1420.0	8.4329107	445.12050175489804
1421.0	8.4389316	445.1205670347983
1422.0	8.4449546	445.11943220475206
1423.0	8.4509754	445.12061965673274
1424.0	8.4569983	445.1205636215261
1425.0	8.4630171	445.1194014144678
1426.0	8.46904	445.1205628462298
1427.0	8.4750651	445.12064194608
1428.0	8.4810879	445.1206036804685
1429.0	8.4871171	445.12054518409883
1430.0	8.493142	445.1205116380142
1431.0	8.499165	445.120560793798
1432.0	8.5051859	445.12056496515953
1433.0	8.5112089	445.1205599503889
1434.0	8.5172359	445.12049134214914
1435.0	8.5232589	445.1205697462751
1436.0	8.5292879	445.12052227067835
1437.0	8.5353108	445.1205633056779
1438.0	8.5413318	445.1205937045479
1439.0	8.5473525	445.11942058814583
1440.0	8.5533734	445.1205692258514
1441.0	8.5593943	445.12063049141676
1442.0	8.5654193	445.1205914566009
1443.0	8.5714402	445.1205925343912
1444.0	8.5774608	445.1206596127636
1445.0	8.5834839	445.1205975715514
1446.0	8.5895046	445.1204996985981
1447.0	8.5955276	445.11941030474526
1448.0	8.6015527	445.1206242189147
1449.0	8.6075839	445.12061418504123
1450.0	8.6136069	445.1205540585188
1451.0	8.6196359	445.12064564336225
1452.0	8.625661	445.11940014504097
1453.0	8.6316819	445.12060067689293
1454.0	8.6377047	445.11941700173907
1455.0	8.6437276	445.11941809678876
1456.0	8.6497485	445.1194037305683
1457.0	8.6557715	445.120543820019
1458.0	8.6617965	445.1194151623171
1459.0	8.6678173	445.1205439359923
1460.0	8.6738402	445.12059662168815
1461.0	8.6798653	445.1194054340397
1462.0	8.6858881	445.1205858069576
1463.0	8.6919132	445.12059455719026
1464.0	8.6979361	445.12057777488974
1465.0	8.703959	445.1206114831234
1466.0	8.709984	445.12059121707944
1467.0	8.716009	445.1205799182435
1468.0	8.7220278	445.12065425315046
1469.0	8.7280528	445.1206154676732
1470.0	8.7340756	445.1206164799455
1471.0	8.7400985	445.12064118937116
1472.0	8.7461216	445.12060835192835
1473.0	8.7521443	445.12064598691734
1474.0	8.7581693	445.11943608607857
1475.0	8.7641944	445.1205582548666
1476.0	8.7702195	445.1205879138667
1477.0	8.7762486	445.1205564590582
1478.0	8.782282	445.1206292550275
1479.0	8.7883069	445.12056078391146
1480.0	8.7943321	445.12065421529803
1481.0	8.800359	445.1205819563852
1482.0	8.8063861	445.1206095560536
1483.0	8.8124132	445.1206266504445
1484.0	8.8184446	445.1204920266315
1485.0	8.8244777	445.1205128464489
1486.0	8.8305029	445.1205382690392
1487.0	8.836532	445.12048373177674
1488.0	8.8425613	445.1205630939814
1489.0	8.8485863	445.12053144584956
1490.0	8.8546153	445.1206017157867
1491.0	8.8606404	445.12056957338626
1492.0	8.8666654	445.1205512919155
1493.0	8.8726883	445.12050306186774
1494.0	8.8787113	445.12059026875187
1495.0	8.8847384	445.12052688344505
1496.0	8.8907655	445.1205792600127
1497.0	8.8967925	445.1206262052117
1498.0	8.9028195	445.12059172330817
1499.0	8.9088488	445.1205014667378
1500.0	8.9148757	445.12048588813593
1501.0	8.9208987	445.1205308500151
1502.0	8.9269217	445.1204988155989
1503.0	8.9329446	445.1194127001571
1504.0	8.9389655	445.12065487327504
1505.0	8.9449883	445.1204674603077
1506.0	8.9510154	445.1205591873878
1507.0	8.9570342	445.1205021284057
1508.0	8.9630591	445.1194038726413
1509.0	8.9690821	445.1205722626155
1510.0	8.9751051	445.12064865057704
1511.0	8.98113	445.12054951273143
1512.0	8.9871572	445.120490410235
1513.0	8.9931758	445.1205142163117
1514.0	8.9992009	445.1205580788011
1515.0	9.0052217	445.12060761268896
1516.0	9.0112426	445.1205633311973
1517.0	9.0172633	445.12058848251667
1518.0	9.0232843	445.1206012333808
1519.0	9.0293071	445.12053344893667
1520.0	9.0353302	445.12049325130596
1521.0	9.041355	445.1206183232583
1522.0	9.047376	445.12065377153533
1523.0	9.0533989	445.11940667764935
1524.0	9.0594238	445.12055911676947
1525.0	9.0654448	445.12050889730784
1526.0	9.0714698	445.1206187572479
1527.0	9.0774927	445.12063209990447
1528.0	9.0835156	445.1206481345898
1529.0	9.0895385	445.1205909058911
1530.0	9.0955594	445.1194113133606
1531.0	9.1015801	445.1194156928436
1532.0	9.1076031	445.1205346997198
1533.0	9.113624	445.1194198795068
1534.0	9.1196469	445.1206029680657
1535.0	9.1256678	445.12060425436454
1536.0	9.1316906	445.1205718832791
1537.0	9.1377135	445.1205040178968
1538.0	9.1437365	445.12057025617764
1539.0	9.1497593	445.119400220845
1540.0	9.1557802	445.1206468236055
1541.0	9.1618032	445.1205507565038
1542.0	9.1678303	445.1194012827295
1543.0	9.1738574	445.12052308949796
1544.0	9.1798823	445.1206554199861
1545.0	9.1859053	445.1206224408158
1546.0	9.1919262	445.12053922024296
1547.0	9.1979469	445.12060125559594
1548.0	9.2039656	445.1206125946472
1549.0	9.2099887	445.12056535165794
1550.0	9.2160135	445.11940281081706
1551.0	9.2220324	445.1205833031711
1552.0	9.2280552	445.12058271171935
1553.0	9.2340761	445.1206076078696
1554.0	9.2400969	445.1206013817757
1555.0	9.2461282	445.11946760839663
1556.0	9.2521531	445.12052975144445
1557.0	9.2581762	445.1206186312708
1558.0	9.2641969	445.11943943708354
1559.0	9.2702219	445.1205865790044
1560.0	9.2762448	445.1205075539858
1561.0	9.2822679	445.1206201476483
1562.0	9.2882907	445.11940864480255
1563.0	9.2943136	445.1205923740646
1564.0	9.3003344	445.120536973377
1565.0	9.3063553	445.12064709299256
1566.0	9.3123784	445.12062106556436
1567.0	9.3183991	445.1206328254094
1568.0	9.324422	445.1206082692842
1569.0	9.3304428	445.12045361336595
1570.0	9.3364636	445.12058142724925
1571.0	9.3424949	445.12054836080625
1572.0	9.348518	445.120470522101
1573.0	9.354545	445.12061597657225
1574.0	9.3605721	445.12061444972437
1575.0	9.366597	445.12059409803754
1576.0	9.3726178	445.1205628461247
1577.0	9.3786408	445.1205713253607
1578.0	9.3846658	445.1205726864103
1579.0	9.3906866	445.11940095120843
1580.0	9.3967097	445.1194059152225
1581.0	9.4027346	445.120652695105
1582.0	9.4087554	445.12062731980694
1583.0	9.4147783	445.12060841479183
1584.0	9.4207971	445.1205242648648
1585.0	9.4268201	445.12057058170046
1586.0	9.432845	445.12060322968654
1587.0	9.4388659	445.1206168894153
1588.0	9.4448888	445.12058752524945
1589.0	9.4509097	445.1205826414092
1590.0	9.4569304	445.12058368663105
1591.0	9.4629534	445.120644512405
1592.0	9.4689763	445.1205957572448
1593.0	9.4749992	445.1205258679829
1594.0	9.4810201	445.12063882005225
1595.0	9.4870431	445.120588576482
1596.0	9.493068	445.1194207934555
1597.0	9.499091	445.1194544459282
1598.0	9.5051138	445.1194589719452
1599.0	9.5111368	445.1205746598174
1600.0	9.5171598	445.12057900440374
1601.0	9.5231846	445.1205921589332
1602.0	9.5292055	445.12057482103864
1603.0	9.5352389	445.12059473782006
1604.0	9.5412619	445.1205014235131
1605.0	9.5472826	445.12058752244616
1606.0	9.5533013	445.12063874500103
1607.0	9.5593223	445.1205553011617
1608.0	9.5653432	445.12059406972486
1609.0	9.5713681	445.1206356986571
1610.0	9.5773932	445.1206187908532
1611.0	9.5834244	445.12062271814375
1612.0	9.5894515	445.12063890985075
1613.0	9.5954786	445.120594393911
1614.0	9.6015077	445.1205864746487
1615.0	9.6075328	445.12057964792774
1616.0	9.6135597	445.1205386758622
1617.0	9.6195848	445.1204853058406
1618.0	9.6256057	445.12056109729457
1620.0	9.6329264	445.120565916212
1621.0	9.6392703	445.12062527609703
1622.0	9.6452911	445.12062199426686
1623.0	9.651314	445.1206292561209
1624.0	9.6573348	445.120600200059
1625.0	9.6633578	445.12056271081616
1626.0	9.6693786	445.1206214413855
1627.0	9.6753995	445.12062206528657
1628.0	9.6814244	445.12058854695294
1629.0	9.6874474	445.12057753634906
1630.0	9.6934682	445.1204573656735
1631.0	9.6994953	445.120512472663
1632.0	9.7055182	445.11946052720907
1633.0	9.7115412	445.1205952555487
1634.0	9.7175641	445.1206371082311
1635.0	9.7235891	445.12048872488765
1636.0	9.7296099	445.1205600431851
1637.0	9.7356329	445.1205387955107
1638.0	9.7416536	445.1205504556181
1639.0	9.7476766	445.1204957958354
1640.0	9.7536995	445.1204545385793
1641.0	9.7597204	445.12048561265846
1642.0	9.7657413	445.1205576735502
1643.0	9.7717641	445.1204860503824
1644.0	9.777785	445.12060767665736
1645.0	9.7838058	445.1205599776271
1646.0	9.7898286	445.120470840437
1647.0	9.7958537	445.12058698554773
1648.0	9.8018767	445.1206482843765
1649.0	9.8078996	445.12050428135024
1650.0	9.8139288	445.12056018705135
1651.0	9.8199516	445.1206044161886
1652.0	9.8259746	445.12057367662635
1653.0	9.8319974	445.12059962748253
1654.0	9.8380183	445.1205429472506
1655.0	9.8440433	445.12057703853833
1656.0	9.8500642	445.12058802171293
1657.0	9.8560872	445.1205730022933
1658.0	9.8621142	445.12049520263224
1659.0	9.868135	445.12052945586765
1660.0	9.8741558	445.12053075119275
1661.0	9.8801768	445.12050795244863
1662.0	9.8861975	445.12057246890436
1663.0	9.8922205	445.1205503944803
1664.0	9.8982434	445.1205338074287
1665.0	9.9042685	445.12055568898893
1666.0	9.9102891	445.12051111955134
1667.0	9.9163121	445.1205907792238
1668.0	9.9223351	445.12051343402493
1669.0	9.9283558	445.1205294119066
1670.0	9.9343788	445.12044736531453
1671.0	9.9404018	445.1204744060907
1672.0	9.9464226	445.1204545469887
1673.0	9.9524477	445.1205064615429
1674.0	9.9584663	445.1204660144419
1675.0	9.9644914	445.12057181843323
1676.0	9.9705123	445.1205215053799
1678.0	9.9778101	445.1204811201938
1679.0	9.9841623	445.1205355732269
1680.0	9.9901831	445.12056061876103
1681.0	9.9962038	445.1204647971914
1682.0	10.002227	445.1205494643617
1683.0	10.008248	445.1204813872606
1684.0	10.014268	445.1204790683637
1685.0	10.020294	445.1204974286396
1686.0	10.026316	445.12058217569137
1687.0	10.032337	445.120554166944
1688.0	10.03836	445.12053953695977
1689.0	10.044383	445.12048417563346
1690.0	10.050406	445.120561429582
1691.0	10.056429	445.120511924594
1692.0	10.062452	445.12049592118024
1693.0	10.068475	445.12053708873776
1694.0	10.074496	445.1204806805324
1695.0	10.080523	445.12053357797276
1696.0	10.08655	445.12044023569393
1697.0	10.092573	445.12052812602343
1698.0	10.098594	445.12047944563943
1699.0	10.104621	445.120511855728
1700.0	10.110644	445.1205235467249
1701.0	10.116675	445.1204994846111
1702.0	10.122702	445.12051982204275
1703.0	10.128727	445.1205474446028
1704.0	10.134752	445.1205800841318
1705.0	10.140773	445.1204695380433
1706.0	10.146802	445.12056484255885
1707.0	10.152831	445.1205450087733
1708.0	10.158852	445.12053115919275
1709.0	10.164879	445.1204773861605
1710.0	10.1709	445.12056182637184
1711.0	10.176925	445.12054184095666
1712.0	10.182946	445.1205884707189
1713.0	10.188971	445.1204744305436
1714.0	10.194992	445.12052235080347
1715.0	10.201014	445.12052333186625
1716.0	10.207035	445.1204455415084
1717.0	10.213056	445.1205704356315
1718.0	10.219077	445.1205110953082
1719.0	10.225104	445.1204460605609
1720.0	10.231125	445.1204634937713
1721.0	10.23715	445.1205480756342
1722.0	10.243175	445.1205470427252
1723.0	10.249196	445.1205018643823
1724.0	10.255219	445.1205292235706
1725.0	10.261248	445.12054951445367
1726.0	10.267271	445.12047359521085
1727.0	10.2733	445.1205389596766
1728.0	10.279323	445.12042377755705
1729.0	10.285352	445.1204881080927
1730.0	10.291375	445.1205524972619
1731.0	10.297398	445.1205013251291
1732.0	10.303419	445.1204125916008
1733.0	10.309442	445.1204255891849
1734.0	10.315463	445.1204828539715
1736.0	10.322952	445.1205023707471
1737.0	10.329298	445.1204306328683
1738.0	10.335325	445.1204727233191
1739.0	10.341352	445.1205220015927
1740.0	10.347375	445.1204790266479
1741.0	10.353398	445.12046885491014
1742.0	10.359425	445.120484403501
1743.0	10.36545	445.12052887626965
1744.0	10.371473	445.1205150302413
1745.0	10.377498	445.1205137570952
1746.0	10.383519	445.1204888006108
1747.0	10.389542	445.12051926912676
1748.0	10.395563	445.1204578030829
1749.0	10.401585	445.12041365834204
1750.0	10.407608	445.120495047455
1751.0	10.413631	445.1205446525422
1752.0	10.419654	445.1205006528315
1753.0	10.425677	445.12040115654
1754.0	10.431698	445.120550887157
1755.0	10.437721	445.12052798721885
1756.0	10.443742	445.1205074567669
1757.0	10.449763	445.12051004994333
1758.0	10.455784	445.1204723127873
1759.0	10.461804	445.1204492997006
1760.0	10.467829	445.1205077111091
1761.0	10.473852	445.1205050347492
1762.0	10.479873	445.12052024198675
1763.0	10.485896	445.12047848590515
1764.0	10.491917	445.12045475538196
1765.0	10.49794	445.12048750806565
1766.0	10.503958	445.1204616499239
1767.0	10.509988	445.12047587009073
1768.0	10.516011	445.12052710263777
1769.0	10.522034	445.1205127822345
1770.0	10.528054	445.1204653558132
1771.0	10.534077	445.1204351225634
1772.0	10.540098	445.12048668848223
1773.0	10.546123	445.1204661511747
1774.0	10.552144	445.1205116801884
1775.0	10.558167	445.1204600400674
1776.0	10.56419	445.1204232327374
1777.0	10.570211	445.1204896471508
1778.0	10.576234	445.12050364747347
1779.0	10.582257	445.12051211546816
1780.0	10.588277	445.12045368196135
1781.0	10.5943	445.12043094792307
1782.0	10.600321	445.12050769265085
1783.0	10.606346	445.1204085164786
1784.0	10.612367	445.12046415228144
1785.0	10.61839	445.12039403992605
1786.0	10.624411	445.12053150256355
1787.0	10.630434	445.12051114381836
1788.0	10.636457	445.1205175595769
1789.0	10.64248	445.1205224096841
1790.0	10.6485	445.1204632974274
1791.0	10.654525	445.12044738223017
1792.0	10.660548	445.12047132768686
1794.0	10.667869	445.1204437165294
1795.0	10.674221	445.12043441055
1796.0	10.680242	445.1204916187304
1797.0	10.686263	445.12051033694064
1798.0	10.692284	445.1204598582707
1799.0	10.698313	445.12053151291025
1800.0	10.70434	445.1204756677643
1801.0	10.710369	445.12047427036276
1802.0	10.716394	445.1204840952833
1803.0	10.722421	445.1204129569081
1804.0	10.728444	445.12039098801426
1805.0	10.734475	445.12038613456554
1806.0	10.7405	445.1204584821672
1807.0	10.746525	445.1203766397923
1808.0	10.752546	445.1204972085822
1809.0	10.758569	445.12042241108566
1810.0	10.76459	445.1205088473348
1811.0	10.770613	445.12049350129985
1812.0	10.776636	445.12048413307303
1813.0	10.782659	445.12049020040166
1814.0	10.788686	445.1205373398471
1815.0	10.794709	445.1204919529979
1816.0	10.800734	445.1205094703711
1817.0	10.806763	445.1204935712896
1818.0	10.812784	445.1204725188849
1819.0	10.818807	445.12046529176575
1820.0	10.824828	445.1205302942573
1821.0	10.830851	445.1205026292586
1822.0	10.836873	445.1205024623974
1823.0	10.842896	445.12050503665785
1824.0	10.848917	445.12050310534323
1825.0	10.85494	445.12041817631604
1826.0	10.860967	445.1205382401047
1827.0	10.866992	445.1204612678905
1828.0	10.873013	445.1204028763234
1829.0	10.879038	445.12052042444395
1830.0	10.885059	445.12040100878926
1831.0	10.891082	445.12046389553393
1832.0	10.897103	445.12042501714774
1833.0	10.903123	445.1204294990999
1834.0	10.909144	445.12045087059875
1835.0	10.915171	445.1204680317767
1836.0	10.921196	445.1204331387954
1837.0	10.927223	445.12049593625363
1838.0	10.933247	445.12046028077714
1839.0	10.939273	445.1203948783608
1840.0	10.945298	445.1203911362089
1841.0	10.951324	445.12050388989286
1842.0	10.957347	445.1204080814101
1843.0	10.963386	445.12044779244076
1844.0	10.969415	445.12050537876297
1845.0	10.975444	445.1204612758632
1846.0	10.981472	445.12043454723977
1847.0	10.987503	445.12050257858067
1848.0	10.993521	445.1204897418903
1849.0	10.999546	445.12045643909903
1851.0	11.006844	445.1204730737972
1852.0	11.013197	445.12041191144596
1853.0	11.019221	445.12038017225626
1854.0	11.025244	445.12041954039523
1855.0	11.031267	445.12052038745895
1856.0	11.037288	445.1205184269449
1857.0	11.043313	445.1204627083466
1858.0	11.049342	445.12038271397756
1859.0	11.055371	445.1205210912473
1860.0	11.061392	445.12039935804154
1861.0	11.067415	445.1203640334159
1862.0	11.073436	445.1204146929934
1863.0	11.079459	445.12046919336444
1864.0	11.08548	445.1205086450414
1865.0	11.091507	445.120396682737
1866.0	11.097532	445.1204743397584
1867.0	11.103559	445.1204948649203
1868.0	11.109586	445.1204059613969
1869.0	11.115611	445.1204026127774
1870.0	11.121638	445.1203792681967
1871.0	11.127661	445.12049829496914
1872.0	11.133686	445.12053222029766
1873.0	11.139709	445.1203877143683
1874.0	11.145734	445.12032815921634
1875.0	11.151763	445.12044952870485
1876.0	11.157788	445.12051629332234
1877.0	11.16382	445.1203919613007
1878.0	11.169842	445.1205041353587
1879.0	11.175874	445.12037752540823
1880.0	11.181903	445.120465168407
1881.0	11.187934	445.12037636583426
1882.0	11.193957	445.12049080493927
1883.0	11.199982	445.12043539830023
1884.0	11.206007	445.1205104199238
1885.0	11.212036	445.1204263606706
1886.0	11.218072	445.1204170537367
1887.0	11.224097	445.1204688165461
1888.0	11.230122	445.1204547577869
1889.0	11.236149	445.120398091361
1890.0	11.242172	445.12034156012675
1891.0	11.248199	445.12045253297714
1892.0	11.254222	445.12043367237504
1893.0	11.260251	445.1203832263626
1894.0	11.266274	445.1204685691411
1895.0	11.272301	445.120436481112
1896.0	11.278326	445.12043069562554
1897.0	11.284353	445.1204841421505
1898.0	11.290384	445.12047422793387
1899.0	11.296413	445.1204397940228
1900.0	11.302438	445.1205168630856
1901.0	11.308461	445.12050340749704
1902.0	11.314482	445.12051864756216
1903.0	11.320503	445.1204612348632
1904.0	11.326528	445.12047461454125
1905.0	11.332549	445.12039521866717
1906.0	11.338572	445.1204746385712
1907.0	11.344595	445.1204774767008
1908.0	11.350615	445.1203945351679
1909.0	11.356636	445.1203770719692
1910.0	11.362657	445.12050247271895
1911.0	11.368682	445.12036358467776
1912.0	11.374711	445.1204652419724
1913.0	11.380747	445.1204702130002
1914.0	11.38677	445.12049166838955
1915.0	11.392793	445.12039130841754
1916.0	11.398813	445.12050429312313
1917.0	11.404836	445.1205015452599
1918.0	11.410857	445.1203747345975
1920.0	11.418186	445.1203901047678
1921.0	11.424532	445.12042314495216
1922.0	11.430555	445.12050597702256
1923.0	11.436578	445.1204605519012
1924.0	11.442603	445.1203690868942
1925.0	11.44863	445.12041748071755
1926.0	11.454653	445.12047187774147
1927.0	11.460678	445.12043016936275
1928.0	11.466712	445.1203997470797
1929.0	11.472743	445.1204483728023
1930.0	11.478768	445.1204698902825
1931.0	11.484797	445.1203322707353
1932.0	11.49082	445.1204278390977
1933.0	11.496849	445.1204442081674
1934.0	11.502876	445.12041620683834
1935.0	11.508903	445.1204634456726
1936.0	11.514932	445.1204529755195
1937.0	11.520968	445.1203774736748
1938.0	11.526991	445.1204595293768
1939.0	11.533014	445.1204636925817
1940.0	11.539037	445.1204686969938
1941.0	11.545062	445.12043449745363
1942.0	11.551087	445.120444467114
1943.0	11.557112	445.12031520833125
1944.0	11.563135	445.1203403249696
1945.0	11.569159	445.12045201123885
1946.0	11.57518	445.1205091958752
1947.0	11.581203	445.1203948753578
1948.0	11.587224	445.12042214763267
1949.0	11.593249	445.12030781812103
1950.0	11.59927	445.12041168458853
1951.0	11.605295	445.12041461335525
1952.0	11.611316	445.12049551140115
1953.0	11.617337	445.1204627621227
1954.0	11.623357	445.1203555227673
1955.0	11.629387	445.1203043623199
1956.0	11.63541	445.12047075358674
1957.0	11.641439	445.1203876753957
1958.0	11.647466	445.1204212671133
1959.0	11.653489	445.12047794821495
1960.0	11.659512	445.1203710693502
1961.0	11.665535	445.1204554722506
1962.0	11.671555	445.1204122516406
1963.0	11.677576	445.12045731776357
1964.0	11.683597	445.120411085716
1965.0	11.689622	445.1204858166852
1966.0	11.695643	445.1204462857759
1967.0	11.701666	445.1204450688026
1968.0	11.707687	445.1204382901801
1969.0	11.71371	445.1204747889365
1970.0	11.719733	445.12040971740674
1971.0	11.725754	445.1204858934588
1972.0	11.731774	445.1204633863512
1973.0	11.737799	445.12035830353983
1974.0	11.743822	445.1204611514617
1975.0	11.749847	445.1204380507302
1976.0	11.755868	445.1203784101737
1978.0	11.763343	445.1203326387614
1979.0	11.769687	445.1203748328091
1980.0	11.775712	445.1204500821009
1981.0	11.781739	445.12043178151725
1982.0	11.787762	445.12045926087467
1983.0	11.793787	445.1203932176296
1984.0	11.79981	445.1203559809685
1985.0	11.805839	445.1202718531211
1986.0	11.811864	445.12038503369763
1987.0	11.817893	445.12039056920815
1988.0	11.823922	445.12043394253453
1989.0	11.829949	445.12041502707774
1990.0	11.835978	445.12044852176945
1991.0	11.842006	445.1203688411142
1992.0	11.848029	445.1203792846587
1993.0	11.854049	445.1204633346482
1994.0	11.860076	445.12048710802486
1995.0	11.866101	445.1204494582185
1996.0	11.872124	445.12037236706317
1997.0	11.878152	445.12043610343574
1998.0	11.884174	445.12035661365366
1999.0	11.890195	445.12050198120636
2000.0	11.896216	445.1204961016729
2001.0	11.902237	445.1203722768514
2002.0	11.90826	445.12040160453785
2003.0	11.914281	445.12042721359103
2004.0	11.920302	445.12042126581116
2005.0	11.926327	445.1205101859864
2006.0	11.932347	445.12036451833296
2007.0	11.938374	445.1204939552108
2008.0	11.944402	445.1204208510317
2009.0	11.950427	445.1203927441271
2010.0	11.95645	445.12046889287524
2011.0	11.96247	445.12049126271205
2012.0	11.968491	445.1204638267792
2013.0	11.974514	445.1203748414567
2014.0	11.980535	445.12036454857474
2015.0	11.986558	445.12045824593133
2016.0	11.992576	445.12045143983653
2017.0	11.998599	445.12038236337537
2018.0	12.00462	445.120404010739
2019.0	12.010641	445.12038507262787
2020.0	12.016664	445.1204556868281
2021.0	12.022685	445.12045100235434
2022.0	12.028704	445.1205172312409
2023.0	12.034729	445.1204856543449
2024.0	12.040752	445.1204145752433
2025.0	12.046779	445.1204870493728
2026.0	12.052804	445.1204592927615
2027.0	12.058829	445.1204651676982
2028.0	12.064854	445.12041193994753
2029.0	12.070874	445.12047426050066
2030.0	12.076893	445.1204331414227
2033.0	12.085712	445.12037997703965
2034.0	12.092058	445.120455722911
2037.0	12.10086	445.1203542524561
2038.0	12.107204	445.1203698514251
2039.0	12.113227	445.1202861304999
[truncated: 4,922 more rows]
