# Supplementary material for: RawBeans: A Simple, Vendor-Independent, Raw-Data Quality-Control Tool
Source: J Proteome Res. 2021 Mar 4;20(4):2098–104. doi: 10.1021/acs.jproteome.0c00956 (PMC8041395; doi:10.1021/acs.jproteome.0c00956)
Supplement: Supplementary file 2 — pr0c00956_si_003.zip [file pr0c00956_si_003.zip › 100_samples_run1.0/resources/HF2_LC1_hela_070120_01-mass-deviation-matrix.tsv]

scan	retention	445.12003
1.0	0.0028448134	445.1203614007978
2.0	0.010540532	445.12027731489223
3.0	0.016871797	445.1203717840925
4.0	0.023207282	445.1203549039272
5.0	0.029542699	445.12034716547777
6.0	0.035878113	445.12036377655494
8.0	0.048546814	445.1203623051902
9.0	0.054882247	445.1203685888732
10.0	0.061209348	445.12037570521386
11.0	0.067544749	445.1201212270759
12.0	0.073880183	445.12030441246776
13.0	0.0802156	445.12020140043523
14.0	0.086551081	445.1201171201465
15.0	0.092890683	445.12015576356515
16.0	0.099226096	445.12012023443833
17.0	0.10556353	445.1201781370892
18.0	0.11189688	445.12024493927476
19.0	0.11823023	445.1202052415232
20.0	0.12456565	445.12018475907973
21.0	0.13090523	445.12011109904495
22.0	0.13724068	445.1201707535608
23.0	0.14357608	445.1201032990285
24.0	0.14990946	445.1201410554266
25.0	0.1562449	445.1201459416689
26.0	0.16257823	445.12016218271344
27.0	0.1689157	445.11996974695876
28.0	0.17525318	445.1200559757202
29.0	0.18159278	445.1201390623549
30.0	0.18792821	445.1201467622079
31.0	0.19426365	445.12010584814175
32.0	0.20060123	445.12010729293894
36.0	0.21023863	445.1201221984396
37.0	0.21657635	445.12020289372794
38.0	0.22259922	445.1201114988993
39.0	0.2286284	445.1201540380083
40.0	0.2346513	445.12022293525933
41.0	0.24068035	445.12017560889865
42.0	0.2467034	445.1201941041789
43.0	0.25272835	445.1201366110309
44.0	0.2587555	445.12014344257324
45.0	0.26477845	445.11999830597335
46.0	0.27080135	445.11996109089324
47.0	0.27683265	445.1199549440159
48.0	0.2828575	445.1200209606244
49.0	0.28888255	445.11991662668623
50.0	0.29490956	445.1199306258819
51.0	0.30093263	445.1199385813452
52.0	0.30695556	445.1197874642894
53.0	0.31297848	445.1198602143795
54.0	0.31900142	445.119834805364
55.0	0.32502433	445.12003183537803
56.0	0.33104712	445.11997466256634
57.0	0.33707631	445.120089856274
58.0	0.34309933	445.1200462567361
59.0	0.34912441	445.12010011878823
60.0	0.35514727	445.11997615913685
61.0	0.36117228	445.12005543950465
62.0	0.3671951	445.1201443908423
63.0	0.37321813	445.1200531660746
64.0	0.37924302	445.12000405988607
65.0	0.38526802	445.12004523543715
66.0	0.39129091	445.1200902717919
67.0	0.39731597	445.12011129626273
68.0	0.403339	445.11997939355433
69.0	0.4093639	445.1200298199593
70.0	0.41538687	445.1200235049357
71.0	0.42140756	445.11999229448617
72.0	0.42743053	445.11990133179125
73.0	0.43345348	445.1199732669261
74.0	0.4394785	445.11995343872303
75.0	0.4455119	445.11993775248595
76.0	0.45153686	445.1198873619288
77.0	0.4575661	445.12000959366674
78.0	0.46358896	445.1200280049548
79.0	0.46960972	445.11993870725746
80.0	0.47562848	445.1199546760685
81.0	0.48164938	445.1199434576052
82.0	0.48767027	445.1199717390692
83.0	0.4936932	445.11991007383705
84.0	0.49971191	445.11990284194053
85.0	0.50573891	445.11995097545395
86.0	0.51176405	445.1198751982545
87.0	0.5177827	445.1199123147196
88.0	0.52380146	445.11986074687746
89.0	0.52982235	445.1198373749815
90.0	0.53584113	445.11981403668483
91.0	0.54186198	445.11991716728016
93.0	0.54916185	445.1199132051782
94.0	0.55550566	445.12006939458786
95.0	0.56153278	445.1200545782231
96.0	0.56755367	445.11991675248083
97.0	0.57357867	445.1199243392519
98.0	0.57959742	445.11987770783895
99.0	0.58561826	445.1198944725343
100.0	0.591639	445.11996972286653
101.0	0.59766192	445.1198949666391
102.0	0.60368276	445.1198445876768
103.0	0.60970366	445.11985893551906
104.0	0.61572235	445.11981130680516
105.0	0.62174125	445.1198265750627
106.0	0.62776405	445.1197754357698
107.0	0.63378711	445.119785085826
108.0	0.6398057	445.11981185890727
109.0	0.6458349	445.1198352510217
110.0	0.65185783	445.11987656195737
111.0	0.65787865	445.1198959376963
112.0	0.6639017	445.11982534423834
113.0	0.66992033	445.11979314981346
114.0	0.67594126	445.11978123259627
115.0	0.68196203	445.11982116234014
116.0	0.68798087	445.1197875911024
117.0	0.69400158	445.1198192762829
118.0	0.70002455	445.1197385601674
119.0	0.70604543	445.1198385298421
120.0	0.71206622	445.1197758862525
121.0	0.71808923	445.11986430732
122.0	0.72411212	445.1197400523439
123.0	0.73013298	445.1198222369207
124.0	0.7361516	445.1196916257362
125.0	0.7421725	445.1197647156349
126.0	0.74819123	445.119823559771
127.0	0.75422255	445.11982964659734
128.0	0.76024332	445.1197406409465
129.0	0.76626836	445.119681909349
130.0	0.7722893	445.1197950737096
131.0	0.77830797	445.1197695120062
132.0	0.78432666	445.11969141665696
133.0	0.79034963	445.11965073309653
134.0	0.7963705	445.11973766503024
135.0	0.80239127	445.1196658927224
136.0	0.80841011	445.119788758898
137.0	0.81443101	445.11972377582913
138.0	0.82045181	445.1198313456768
139.0	0.82647275	445.119756718043
140.0	0.83249963	445.1196973952126
141.0	0.83852258	445.11977351878517
142.0	0.84454756	445.11967066524636
143.0	0.8505685	445.11969243028295
144.0	0.85658936	445.1197675232782
145.0	0.86261227	445.11973241042267
146.0	0.86863311	445.11975217994154
147.0	0.87465188	445.119799883365
148.0	0.88067466	445.11977514047226
149.0	0.88669552	445.1196757160243
151.0	0.89398301	445.1196553890854
152.0	0.9003228	445.1196982017848
153.0	0.9063478	445.1197326806468
154.0	0.91237266	445.11978465984265
155.0	0.91839973	445.1197690405723
156.0	0.92442473	445.1198040557767
157.0	0.93044782	445.1197584864441
158.0	0.9364707	445.1198631784254
159.0	0.9424936	445.1197425013955
160.0	0.94851657	445.1198377956831
161.0	0.9545353	445.11976658942933
162.0	0.96055603	445.1197795344355
163.0	0.96657683	445.11974824091754
164.0	0.97259775	445.1197904697462
165.0	0.97861643	445.1196668749372
166.0	0.98463948	445.11972276004855
167.0	0.9906581	445.11976859910084
168.0	0.99667698	445.1196838626123
169.0	1.0026977	445.11975849016414
170.0	1.0087185	445.119795352645
171.0	1.0147414	445.11966571669876
172.0	1.0207624	445.11963232599044
173.0	1.0267831	445.11962088451213
174.0	1.0328062	445.1197189824342
175.0	1.038825	445.11967301857146
176.0	1.0448478	445.1197579767454
177.0	1.0508686	445.11961425351177
178.0	1.0568873	445.119729888575
179.0	1.0629103	445.11967716378064
180.0	1.0689311	445.119688363699
181.0	1.0749583	445.119654790589
182.0	1.0809769	445.1196278203985
183.0	1.0869958	445.1196809996289
184.0	1.0930186	445.11972303308244
185.0	1.0990374	445.1197408564355
186.0	1.1050582	445.1197072237238
187.0	1.1110812	445.11963725591534
188.0	1.1171021	445.1196283248682
189.0	1.1231208	445.1196528103025
190.0	1.1291417	445.11970498905026
191.0	1.1351624	445.11977094766155
192.0	1.1411813	445.1197027323392
193.0	1.1471999	445.119757060409
194.0	1.1532229	445.1196225077067
195.0	1.1592416	445.119703020546
196.0	1.1652626	445.1196954359254
197.0	1.1712855	445.119615297476
198.0	1.1773062	445.1196032329429
199.0	1.183327	445.1196339124904
200.0	1.1893458	445.1196159097215
201.0	1.1953666	445.1195780599611
202.0	1.2013875	445.11969201430963
203.0	1.2074063	445.11968713101487
204.0	1.2134292	445.11967904153823
205.0	1.219448	445.11966364884285
206.0	1.2254688	445.11975681113375
207.0	1.2314918	445.11965857002974
209.0	1.2387792	445.11966324597194
210.0	1.2451167	445.11968990206094
211.0	1.2511376	445.119671258059
212.0	1.2571605	445.11971445179483
213.0	1.2631793	445.11960265646167
214.0	1.2692001	445.11958847557247
215.0	1.2752209	445.11965353350956
216.0	1.2812397	445.1195993787606
217.0	1.2872627	445.11966230932575
218.0	1.2932835	445.11966249335376
219.0	1.2993043	445.11966829028535
220.0	1.3053272	445.1196470662311
221.0	1.311346	445.11964484674246
222.0	1.3173668	445.11957709879107
223.0	1.3233855	445.1196522090477
224.0	1.3294043	445.1196479377746
225.0	1.3354273	445.11959663327855
226.0	1.3414461	445.11958727734736
227.0	1.3474669	445.1195883645082
228.0	1.3534856	445.1196343721239
229.0	1.3595086	445.1195642133952
230.0	1.3655272	445.11969537683683
231.0	1.3715501	445.1195867088113
232.0	1.377571	445.11964017041015
233.0	1.3835898	445.1195900271016
234.0	1.3896128	445.11961655096434
235.0	1.3956336	445.1195986421404
236.0	1.4016544	445.11953194614375
237.0	1.4076774	445.11959538656777
238.0	1.4137001	445.11955703260844
239.0	1.4197189	445.11961870685803
240.0	1.4257398	445.1195182478158
241.0	1.4317606	445.11961071375697
242.0	1.4377857	445.1195661326406
243.0	1.4438045	445.11952146240793
244.0	1.4498274	445.1195017128808
245.0	1.4558461	445.11955802884137
246.0	1.4618669	445.11962872186604
247.0	1.4678877	445.11959325944673
248.0	1.4739065	445.11949424771416
249.0	1.4799253	445.11953785614605
250.0	1.4859462	445.1195837635426
251.0	1.491967	445.11957273123176
252.0	1.49799	445.1195359996662
253.0	1.5040129	445.1196286831344
254.0	1.5100336	445.1196231513417
255.0	1.5160544	445.1195919542161
256.0	1.5220733	445.1196008414361
257.0	1.5280963	445.1195776321333
258.0	1.534115	445.11958017640393
259.0	1.5401358	445.11961614900866
260.0	1.5461566	445.119532339598
261.0	1.5521775	445.1196242828823
262.0	1.5581982	445.1196021592132
263.0	1.5642191	445.11965333699845
264.0	1.57024	445.1196268234856
265.0	1.5762588	445.11952861399106
267.0	1.5835628	445.11957645509756
268.0	1.5899004	445.1195932388664
269.0	1.5959254	445.11965780128384
270.0	1.6019503	445.11957774520766
271.0	1.6079774	445.1195396473323
272.0	1.6139963	445.11950718082346
273.0	1.6200149	445.11955967706143
274.0	1.6260359	445.1196655963627
275.0	1.6320566	445.1195544221305
276.0	1.6380754	445.119525006593
277.0	1.6440983	445.11957879958896
278.0	1.6501172	445.1195664295256
279.0	1.6561379	445.11960781653
280.0	1.6621588	445.11956667051146
281.0	1.6681816	445.1195684607669
282.0	1.6742047	445.1196072847163
283.0	1.6802254	445.119525620919
284.0	1.6862442	445.11954368773485
285.0	1.692263	445.11943894691024
286.0	1.6982859	445.11947470914544
287.0	1.7043131	445.1195300831682
288.0	1.7103338	445.11946285510766
289.0	1.7163631	445.1195945900194
290.0	1.7223817	445.11959763672695
291.0	1.7284025	445.119480529123
292.0	1.7344234	445.11957878974005
293.0	1.7404422	445.11949371863017
294.0	1.7464671	445.1194676050675
295.0	1.752486	445.11950038663866
296.0	1.7585088	445.11956733598856
297.0	1.7645298	445.1194540102912
298.0	1.7705526	445.1195097705853
299.0	1.7765713	445.1194396596372
300.0	1.7825922	445.11949723226513
301.0	1.788611	445.11949923995803
302.0	1.794634	445.11949856638824
303.0	1.8006526	445.1194852855745
304.0	1.8066736	445.11952287196806
305.0	1.8126943	445.1195076973191
306.0	1.8187152	445.1195793237447
307.0	1.8247339	445.1195313885461
308.0	1.8307548	445.1195170980811
309.0	1.8367756	445.1195411585488
310.0	1.8427965	445.11953398170874
311.0	1.8488152	445.119456829954
312.0	1.8548382	445.1195068521202
313.0	1.8608569	445.1195781529474
314.0	1.8668778	445.11947241573523
315.0	1.8728985	445.1195293225847
316.0	1.8789173	445.11957722743375
317.0	1.8849382	445.11954216701497
318.0	1.8909611	445.11957921696984
319.0	1.8969841	445.1195388642753
320.0	1.9030069	445.1195449984474
321.0	1.9090257	445.1196265769119
322.0	1.9150527	445.1195565236433
323.0	1.9210715	445.1194611294948
325.0	1.9283569	445.1194545188497
326.0	1.9346987	445.1194623195618
327.0	1.9407277	445.11946806443626
328.0	1.9467487	445.11947933611077
329.0	1.9527673	445.11947746424516
330.0	1.9587882	445.1195293662182
331.0	1.9648091	445.1195252984438
332.0	1.9708321	445.11942458498504
333.0	1.9768528	445.1194532719133
334.0	1.9828716	445.11941376222154
335.0	1.9888925	445.1194178186024
336.0	1.9949132	445.1194422731596
337.0	2.000934	445.11945285796793
338.0	2.006957	445.1194673653277
339.0	2.0129758	445.120643243072
340.0	2.0189987	445.11942333129844
341.0	2.0250217	445.11940680948584
342.0	2.0310425	445.1194398703958
343.0	2.0370675	445.12063605241445
344.0	2.0430966	445.12062260541273
345.0	2.0491174	445.12059855049915
346.0	2.0551383	445.12065912810704
347.0	2.0611612	445.11941230814125
348.0	2.06718	445.1194520355516
349.0	2.073203	445.11940854458965
350.0	2.0792217	445.11944904848184
351.0	2.0852425	445.11943584292504
352.0	2.0912633	445.11948375901835
353.0	2.0972904	445.1194602712158
354.0	2.1033133	445.1194229393253
355.0	2.1093384	445.119424621262
356.0	2.1153655	445.1206466650626
357.0	2.1213842	445.1206510620287
358.0	2.1274051	445.12065883991636
359.0	2.133428	445.12064761837115
360.0	2.1394466	445.11944964578095
361.0	2.1454654	445.119446878265
362.0	2.1514864	445.1194892992571
363.0	2.1575093	445.1206462141501
364.0	2.1635302	445.1206577947841
365.0	2.169551	445.11951158591216
366.0	2.1755739	445.1206083287878
367.0	2.1815925	445.11945357286294
368.0	2.1876154	445.11950537799726
369.0	2.1936343	445.11941757497505
370.0	2.1996531	445.11940530908004
371.0	2.2056739	445.11946589947837
372.0	2.2117052	445.1194537974937
373.0	2.2177281	445.1194855036642
374.0	2.223751	445.1195104383149
375.0	2.229778	445.1194774503793
376.0	2.2357988	445.11940817973993
377.0	2.2418218	445.11945378283343
378.0	2.2478405	445.11946377715617
379.0	2.2538635	445.1206433741748
380.0	2.2598844	445.11940745896663
381.0	2.2659032	445.11947586737
383.0	2.2732051	445.1194628863888
384.0	2.2795448	445.11949375287804
385.0	2.2855678	445.11944234216327
386.0	2.2915949	445.11945222943416
387.0	2.2976178	445.1194011345952
388.0	2.3036386	445.1206507134708
389.0	2.3096572	445.1194491389139
390.0	2.315676	445.119483349938
391.0	2.321699	445.1194480161085
392.0	2.327722	445.1206100682292
393.0	2.3337407	445.12064991226737
394.0	2.3397657	445.11945930602326
395.0	2.3457866	445.119446679224
396.0	2.3518073	445.11945241049
397.0	2.3578302	445.11944262426607
398.0	2.363849	445.12064936829375
399.0	2.369872	445.11950649593933
400.0	2.3758927	445.1206545910402
401.0	2.3819116	445.1206133117484
402.0	2.3879323	445.120617709862
403.0	2.3939533	445.1206198517141
404.0	2.399974	445.12056739824567
405.0	2.4059948	445.1206302104941
406.0	2.4120157	445.1205375438005
407.0	2.4180387	445.12063247920463
408.0	2.4240595	445.11945034070055
409.0	2.4300824	445.12058783950727
410.0	2.4361012	445.120611064276
411.0	2.442122	445.12059434028197
412.0	2.448145	445.120618451127
413.0	2.4541636	445.11940050158637
414.0	2.4601845	445.1205971531999
415.0	2.4662053	445.11945003226816
416.0	2.4722283	445.1205171099574
417.0	2.4782491	445.1205208164121
418.0	2.4842679	445.1205248375951
419.0	2.4902908	445.1204997597811
420.0	2.4963095	445.1204272903171
421.0	2.5023324	445.12046939937863
422.0	2.5083533	445.1204275820985
423.0	2.5143721	445.1204247049254
424.0	2.520395	445.12053770426843
425.0	2.526416	445.12064734713704
426.0	2.5324388	445.1205413363545
427.0	2.5384617	445.12060833590846
428.0	2.5444845	445.1206122556591
429.0	2.5505054	445.12064212244144
430.0	2.5565284	445.11940070311533
431.0	2.5625514	445.12055513243604
432.0	2.5685763	445.1205242264084
433.0	2.5745972	445.12063780714954
434.0	2.580618	445.12056776145664
435.0	2.5866409	445.12062777178346
436.0	2.5926596	445.1205550895805
437.0	2.5986804	445.12064265866746
438.0	2.6047013	445.12057852948004
439.0	2.6107242	445.11941818527447
441.0	2.6180242	445.1205440316208
442.0	2.6243638	445.1205040526267
443.0	2.6303867	445.1194192483944
444.0	2.6364097	445.1206375601458
445.0	2.6424348	445.1206569754448
446.0	2.6484575	445.1205704683286
447.0	2.6544785	445.12058142502343
448.0	2.6605014	445.12062165175337
449.0	2.6665243	445.12061061567437
450.0	2.6725471	445.1206065614458
451.0	2.6785722	445.1206077459131
452.0	2.684591	445.12060209930826
453.0	2.6906138	445.1205257861207
454.0	2.6966368	445.12059509468696
455.0	2.7026577	445.12053499773714
456.0	2.7086765	445.1205146878888
457.0	2.7146973	445.12060873301454
458.0	2.720716	445.12056637445306
459.0	2.726741	445.11940180244954
460.0	2.732766	445.1205930845785
461.0	2.7387911	445.1206204206667
462.0	2.7448119	445.1194051491627
463.0	2.7508348	445.1194337582557
464.0	2.7568557	445.1194049906378
465.0	2.7628745	445.1205978708658
466.0	2.7688993	445.12056357619855
467.0	2.7749222	445.12055417127726
468.0	2.7809432	445.12054358562403
469.0	2.786964	445.12055473663696
470.0	2.7929849	445.1205586266478
471.0	2.7990078	445.12045854326533
472.0	2.8050287	445.12048852024935
473.0	2.8110514	445.1205014716086
474.0	2.8170702	445.1194062894249
475.0	2.8230953	445.12062269572317
476.0	2.8291183	445.1194087817308
477.0	2.8351452	445.1206480817777
478.0	2.8411683	445.120599330335
479.0	2.8471869	445.120628601097
480.0	2.8532058	445.11942859648485
481.0	2.8592265	445.1194279515832
482.0	2.8652453	445.1194142279521
483.0	2.8712682	445.1206536714532
484.0	2.877287	445.12058980679546
485.0	2.8833079	445.1194029078886
486.0	2.8893286	445.1206404618126
487.0	2.8953475	445.11942880538675
488.0	2.9013703	445.1206319438621
489.0	2.9073911	445.12053577314134
490.0	2.9134099	445.12062571064314
491.0	2.9194308	445.12051100396627
492.0	2.9254516	445.12061227030557
493.0	2.9314746	445.1206527218205
494.0	2.9374974	445.120643323977
495.0	2.9435205	445.12059976437564
496.0	2.9495433	445.1206439966927
497.0	2.9555661	445.1194949340621
499.0	2.9630182	445.1206008754858
500.0	2.9693579	445.12059485238615
501.0	2.9753809	445.12063314848007
502.0	2.9814017	445.1206176814357
503.0	2.9874225	445.11941011106603
504.0	2.9934412	445.1205800984817
505.0	2.9994621	445.12053381299154
506.0	3.0054892	445.12062045069166
507.0	3.0115122	445.1194000179599
508.0	3.0175309	445.12065729928383
509.0	3.0235517	445.1194431660735
510.0	3.0295705	445.12059226434
511.0	3.0355912	445.12059323914406
512.0	3.0416142	445.12063229236986
513.0	3.0476351	445.12056964108933
514.0	3.0536559	445.1205950327919
515.0	3.0596768	445.120583008618
516.0	3.0656976	445.1205389125903
517.0	3.0717185	445.12064890923494
518.0	3.0777392	445.12055256424253
519.0	3.08376	445.1204797497986
520.0	3.089783	445.12050240794963
521.0	3.0958039	445.12053515515333
522.0	3.101829	445.12054736581877
523.0	3.1078498	445.12052244595753
524.0	3.1138706	445.1205903079708
525.0	3.1198935	445.12063585738537
526.0	3.1259122	445.1205773900574
527.0	3.1319351	445.1205887223725
528.0	3.137956	445.12059212443154
529.0	3.1439748	445.12062501423867
530.0	3.1499956	445.1206374522503
531.0	3.1560163	445.11940314351875
532.0	3.1620353	445.12064144582945
534.0	3.1693393	445.12059772716754
535.0	3.1756809	445.12054502105985
536.0	3.1817061	445.1205268729191
537.0	3.1877289	445.12041569489924
538.0	3.193752	445.1205069746769
539.0	3.1997768	445.1205639435274
540.0	3.2057997	445.1205681548988
541.0	3.2118247	445.1205372429966
542.0	3.2178561	445.1205325682468
543.0	3.223881	445.1205937428902
544.0	3.2299041	445.12052737847426
545.0	3.2359268	445.12058667015384
546.0	3.2419499	445.12044667271283
547.0	3.2479727	445.1202507538738
554.0	3.262081	445.1199036608786
555.0	3.2684477	445.1198264854079
558.0	3.2772665	445.1199719021163
559.0	3.2836082	445.12003035152316
560.0	3.2896354	445.1202677389758
561.0	3.2956623	445.12044889007575
563.0	3.3030019	445.1205136995659
564.0	3.3093686	445.1205266911708
565.0	3.3157311	445.1205267367295
566.0	3.3220686	445.12053813945215
567.0	3.3284123	445.11941612458713
568.0	3.3347519	445.12061407216885
569.0	3.3410853	445.12060660392297
570.0	3.3474228	445.1205996844326
571.0	3.3537561	445.1206375764377
572.0	3.3600895	445.11940171428466
573.0	3.366427	445.12056856584974
574.0	3.3727624	445.119401398338
575.0	3.3790978	445.12059101500057
576.0	3.3854332	445.12056874207025
577.0	3.3917686	445.1205416154063
578.0	3.3981041	445.1206583292923
579.0	3.4044437	445.12062616166963
580.0	3.4107791	445.1205840120722
581.0	3.4171166	445.12056229276186
582.0	3.423452	445.1205456866849
583.0	3.4297958	445.1206222640341
584.0	3.4361353	445.1205913478504
585.0	3.4424895	445.1205527928866
586.0	3.4488229	445.12057181137806
587.0	3.4551604	445.1194054631297
588.0	3.4614979	445.1205676388202
589.0	3.4678354	445.11948363788474
590.0	3.4741729	445.12061038694276
591.0	3.4805083	445.120645924223
592.0	3.4868438	445.120618255161
593.0	3.493175	445.12054025138576
594.0	3.4995125	445.1205454352839
595.0	3.5058521	445.1205190579743
596.0	3.5121958	445.1205865892366
597.0	3.5185292	445.1205922949834
598.0	3.5248625	445.1206129130727
599.0	3.531198	445.12052791304785
600.0	3.5375354	445.1205689857385
601.0	3.5438792	445.1205551638542
602.0	3.5502188	445.1205922954971
603.0	3.5565625	445.1206311717288
604.0	3.5628917	445.1206515497574
605.0	3.5692292	445.12060621227477
606.0	3.5755605	445.1205775798166
607.0	3.5819063	445.12058277136657
608.0	3.5882376	445.12053866747266
609.0	3.5945772	445.1205581847134
610.0	3.6009126	445.11940118636755
611.0	3.607246	445.1194112571352
612.0	3.6135793	445.12057401386085
613.0	3.6199189	445.1206127929281
614.0	3.6262584	445.12051635801083
615.0	3.6325959	445.12053994032294
617.0	3.6400689	445.12048895717214
618.0	3.6464106	445.1205605103709
619.0	3.6524357	445.120601859337
620.0	3.6584606	445.1205616610015
621.0	3.6644898	445.1205986607111
622.0	3.6705231	445.120652984954
623.0	3.6765544	445.1205986684091
624.0	3.6825774	445.12054374274754
625.0	3.6886044	445.12060202318935
626.0	3.6946274	445.1205264846312
627.0	3.7006565	445.1206058203821
628.0	3.7066795	445.1206171091857
629.0	3.7127044	445.1205709783439
630.0	3.7187315	445.1205472606741
631.0	3.7247628	445.1205479284265
632.0	3.73079	445.11942160504503
633.0	3.7368149	445.12059624005633
634.0	3.7428399	445.11940742396825
635.0	3.7488627	445.12061223782575
636.0	3.75489	445.12059475976076
637.0	3.760917	445.11941349751635
638.0	3.766942	445.12058272015076
639.0	3.7729649	445.1205416134891
640.0	3.7789879	445.12063857204254
641.0	3.7850108	445.11940529695204
642.0	3.7910358	445.12057987629265
643.0	3.7970671	445.12049172851056
644.0	3.8030919	445.12055830258987
645.0	3.8091149	445.12054483352443
646.0	3.8151379	445.12061039482603
647.0	3.8211609	445.12054491493046
648.0	3.8271941	445.1194233853311
649.0	3.8332192	445.12058541529694
650.0	3.8392524	445.1205035236071
651.0	3.8452775	445.12049656471
652.0	3.8513004	445.1205242660378
653.0	3.8573254	445.12053663051074
654.0	3.8633525	445.12055118821615
655.0	3.8693795	445.1206255072984
656.0	3.8754067	445.1205959988115
657.0	3.8814318	445.1205971631966
658.0	3.8874568	445.1205263955532
659.0	3.8934797	445.12063252851095
660.0	3.8995025	445.1205838255433
661.0	3.9055275	445.1205311101838
662.0	3.9115504	445.12065464199253
663.0	3.9175755	445.12046451309186
664.0	3.9236047	445.12060957914844
665.0	3.9296276	445.12057140866534
666.0	3.9356568	445.12056850925853
667.0	3.9416818	445.12056609014365
668.0	3.9477046	445.12052581724004
669.0	3.9537296	445.12046119881126
670.0	3.9597568	445.12047158308377
671.0	3.965788	445.1204498832356
672.0	3.9718131	445.12041965658847
674.0	3.9791213	445.12055610612435
675.0	3.985463	445.1204645848651
676.0	3.9914902	445.1205458888742
677.0	3.9975151	445.1205110187078
678.0	4.0035402	445.1204819343409
679.0	4.0095651	445.120490109918
680.0	4.0155902	445.1205161458619
681.0	4.0216172	445.1205210502767
682.0	4.0276442	445.12040652983217
683.0	4.0336672	445.1204739622114
684.0	4.0396943	445.12045662828945
685.0	4.0457193	445.1204086973008
686.0	4.0517444	445.1205243884084
687.0	4.0577693	445.1204114115106
688.0	4.0637965	445.1203757111387
689.0	4.0698255	445.12038941020495
690.0	4.0758526	445.1203667800699
691.0	4.0818797	445.120443474505
692.0	4.087909	445.12037764295064
693.0	4.0939423	445.12047064698567
694.0	4.0999694	445.12050196018276
695.0	4.1059924	445.12052342796187
696.0	4.1120173	445.1204500316198
697.0	4.1180423	445.12049528082656
698.0	4.1240673	445.12045448325665
699.0	4.1300944	445.1204177964898
700.0	4.1361236	445.1205584372886
701.0	4.1421424	445.12046509573145
702.0	4.1481653	445.12051144255474
703.0	4.1541861	445.12047295898464
704.0	4.1602049	445.12045787870267
705.0	4.1662277	445.1204064191806
706.0	4.1722507	445.1204845548548
707.0	4.1782799	445.1203816371714
708.0	4.1843091	445.1203798392479
709.0	4.1903342	445.1203317860056
710.0	4.1963611	445.12046812690954
711.0	4.2023904	445.12043176246647
712.0	4.2084174	445.12040375437385
713.0	4.2144403	445.1204834934567
714.0	4.2204653	445.12040600380834
715.0	4.2264966	445.12031710523297
716.0	4.2325215	445.1203020077403
717.0	4.2385446	445.1203621416511
718.0	4.2445716000000004	445.12031104783546
719.0	4.2505967	445.12034221660167
720.0	4.2566278	445.1204061761628
721.0	4.262657	445.12036630440565
722.0	4.2686821	445.12037162684885
723.0	4.2747071	445.1202939465313
724.0	4.2807321	445.12030156315427
725.0	4.2867633	445.120399508228
726.0	4.2927905	445.12032754061335
727.0	4.2988175	445.1203618263558
728.0	4.3048424	445.1203234428431
729.0	4.3108716	445.120253945108
730.0	4.3168988	445.1202890660521
732.0	4.3241987	445.1202543882359
733.0	4.3305384	445.120303978152
734.0	4.3365633	445.12024795560563
735.0	4.3425946	445.12035238870925
736.0	4.3486217	445.1203426325905
737.0	4.3546509	445.1203622644861
738.0	4.360678	445.12025421614635
739.0	4.3667051	445.1203099856686
740.0	4.3727321	445.12023483266904
741.0	4.3787551	445.12029143446284
742.0	4.3847779	445.12029462302235
743.0	4.3908071	445.1202419876296
744.0	4.3968384	445.12034353764244
745.0	4.4028635	445.1203421922499
746.0	4.4088925	445.120513162275
747.0	4.4149218	445.1203526203038
748.0	4.4209489	445.12031298754016
749.0	4.4269718	445.1202270847991
750.0	4.4329988	445.12032739678955
751.0	4.4390217	445.12035128295537
752.0	4.4450468	445.12036783414356
753.0	4.4510697	445.12038317450543
754.0	4.4570927	445.12030950164063
755.0	4.4631155	445.120412004997
756.0	4.4691427	445.1203666556549
757.0	4.4751717	445.1203986814262
758.0	4.4811968	445.12035768428086
759.0	4.4872218	445.12039970960984
760.0	4.493251	445.1202532873799
761.0	4.4992717	445.120240626179
762.0	4.5052928	445.1203229093744
763.0	4.5113218	445.1203338111867
764.0	4.517349	445.12028782447874
765.0	4.523376	445.12034791657777
766.0	4.529401	445.1203276110741
767.0	4.535428	445.1203157615532
768.0	4.5414531	445.12021306566174
769.0	4.5474762	445.1203207194942
770.0	4.553501	445.12020092007236
771.0	4.5595241	445.1203379805269
772.0	4.5655489	445.1201793904471
773.0	4.571574	445.1202898989154
774.0	4.5776011	445.1202339045558
775.0	4.5836302	445.1202601392493
776.0	4.5896573	445.12027013187344
777.0	4.5956845	445.12021460150703
778.0	4.6017073	445.12032652068353
779.0	4.6077304	445.12020252726137
780.0	4.6137532	445.12021111595766
781.0	4.6197823	445.1201833549158
782.0	4.6258031	445.12024090383494
783.0	4.6318241	445.12024707783866
784.0	4.6378469	445.1203269947495
785.0	4.6438678	445.120222106296
786.0	4.6498866	445.12023746737526
787.0	4.6559074	445.1201012855162
788.0	4.6619282	445.12013523687796
790.0	4.669424	445.1202157654437
791.0	4.6757679	445.12021409898495
792.0	4.6817971	445.1202357889925
793.0	4.6878242	445.1201938523203
794.0	4.6938532	445.1201221060946
795.0	4.6998719	445.12012705316863
796.0	4.7058949	445.12018701863803
797.0	4.7119157	445.1201627021773
798.0	4.7179388	445.12013382139907
799.0	4.7239763	445.12007633279507
800.0	4.7300096	445.1202076219892
801.0	4.7360325	445.1201593204154
802.0	4.7420532	445.12014007845005
803.0	4.7480761	445.12013206282757
804.0	4.754097	445.120113407424
805.0	4.7601159	445.1201584164978
806.0	4.7661367	445.1200928776558
807.0	4.7721576	445.12001074733973
808.0	4.7781763	445.12018431841693
809.0	4.7841992	445.12008483903617
810.0	4.7902179	445.12011778537817
811.0	4.7962387	445.1201973693556
812.0	4.8022616	445.1202982761174
813.0	4.8082826	445.1201628347683
814.0	4.8143053	445.1201680498153
815.0	4.8203263	445.12018797427135
816.0	4.826345	445.12025507121416
817.0	4.832368	445.1202698759462
818.0	4.8383887	445.12018193928026
819.0	4.8444096	445.1203802423872
820.0	4.8504304	445.1202295450403
821.0	4.8564493	445.1202102616071
822.0	4.8624721	445.12023403277027
823.0	4.8684931	445.1201156720203
824.0	4.8745179	445.1200537717913
825.0	4.8805408	445.120060537054
826.0	4.8865617	445.1201481580734
827.0	4.8925805	445.12025734905257
828.0	4.8986034	445.1202750527453
829.0	4.9046263	445.12020287925793
830.0	4.9106514	445.12019557562985
831.0	4.9166721	445.1201724452099
832.0	4.9226973	445.1200972760891
833.0	4.9287263	445.120099070202
834.0	4.9347514	445.12017095500005
835.0	4.9407785	445.12009636268886
836.0	4.9468035	445.12022836503684
837.0	4.9528347	445.1201918495322
838.0	4.958864	445.12011972174525
839.0	4.9648868	445.120092411004
840.0	4.9709119	445.12017287980797
841.0	4.9769348	445.1200621121772
842.0	4.9829597	445.12011138962345
843.0	4.9889826	445.1201194893302
844.0	4.995014	445.1200817656805
845.0	5.001041	445.12017704639237
846.0	5.0070702	445.12027957471486
848.0	5.0143743	445.1201545348984
849.0	5.0207223	445.120095561592
850.0	5.0267473	445.1201428692857
851.0	5.0327745	445.1201577823726
852.0	5.0388015	445.1201299509603
853.0	5.0448266	445.12000698727053
854.0	5.0508536	445.1201278579732
855.0	5.0568723	445.1201603440932
856.0	5.0628952	445.12006804808357
857.0	5.068914	445.12012288340844
858.0	5.0749369	445.12007614802775
859.0	5.0809577	445.12008501656993
860.0	5.0869764	445.12006145088975
861.0	5.0929995	445.1201360806143
862.0	5.0990202	445.12002491254407
863.0	5.1050411	445.1200596936909
864.0	5.1110598	445.1200332914771
865.0	5.1170828	445.12009741508774
866.0	5.1231037	445.12015272445416
867.0	5.1291224	445.1201944752701
868.0	5.1351452	445.1201120473349
869.0	5.1411682	445.1200845393201
870.0	5.1471891	445.1202847106514
871.0	5.1532098	445.1200920432101
872.0	5.1592329	445.12021392462526
873.0	5.1652537	445.12006127149635
874.0	5.1712745	445.12010547269614
875.0	5.1772953	445.1202390381783
876.0	5.1833142	445.12013921408715
877.0	5.1893453	445.12000119757437
878.0	5.1953682	445.1200560351272
879.0	5.2013954	445.1201811207336
880.0	5.2074204	445.1200581388545
881.0	5.2134453	445.1200478374375
882.0	5.2194705	445.12007628155254
883.0	5.2254933	445.12008100709596
884.0	5.2315163	445.1201120986605
885.0	5.237537	445.1200271607439
886.0	5.2435578	445.12001226112216
887.0	5.2495808	445.12002748100946
888.0	5.2556016	445.1200367493586
889.0	5.2616225	445.1200957730711
890.0	5.2676434	445.1201468195077
891.0	5.2736621	445.12005384930103
892.0	5.2796851	445.12005909079386
893.0	5.2857058	445.12004278700505
894.0	5.2917267	445.1201166993486
895.0	5.2977475	445.11996164930537
896.0	5.3037704	445.1200905710543
897.0	5.3097893	445.1201446450652
898.0	5.3158101	445.120117148664
899.0	5.321831	445.12021040099967
900.0	5.3278517	445.12012759997697
901.0	5.3338727	445.1200825659826
902.0	5.3398933	445.12011990837055
903.0	5.3459163	445.120094042972
904.0	5.3519372	445.1199669457026
906.0	5.3592413	445.1200632795387
907.0	5.3655873	445.12001894359264
908.0	5.3716121	445.1199785686638
909.0	5.3776393	445.1199897309971
910.0	5.3836663	445.1201333740164
911.0	5.3896894	445.1199966526687
912.0	5.395708	445.1200775568201
913.0	5.401731	445.11999791388456
914.0	5.4077538	445.11997920160525
915.0	5.4137748	445.1201247466886
916.0	5.4197934	445.1200908162139
917.0	5.4258143	445.120195163551
918.0	5.4318351	445.12001545070586
919.0	5.4378581	445.1199603795914
920.0	5.4438789	445.12006863458146
921.0	5.4498998	445.1200212976003
922.0	5.4559226	445.12002285559487
923.0	5.4619434	445.11998021506804
924.0	5.4679643	445.1198998086169
925.0	5.4739852	445.1199920710953
926.0	5.4800061	445.12003389279465
927.0	5.486029	445.12002180504214
928.0	5.4920561	445.1200433304927
929.0	5.4980873	445.12006227744655
930.0	5.5041082	445.1199817374129
931.0	5.5101268	445.1200482074917
932.0	5.5161498	445.12008502448094
933.0	5.5221706	445.1199373678279
934.0	5.5281915	445.1200270070359
935.0	5.5342144	445.11986208957313
936.0	5.5402353	445.1199458299324
937.0	5.5462561	445.12008422203394
938.0	5.552279	445.1200340188821
939.0	5.5582998	445.1199738515488
940.0	5.5643207	445.119964338665
941.0	5.5703416	445.12001091942
942.0	5.5763645	445.1200245523596
943.0	5.5823852	445.1199299495467
944.0	5.5884062	445.1199010333016
945.0	5.594427	445.11990428631947
946.0	5.6004499	445.11993438546773
947.0	5.6064707	445.12002917512774
948.0	5.6124916	445.1199574347203
949.0	5.6185125	445.1199227539729
950.0	5.6245332	445.12003912380806
951.0	5.6305562	445.119982121649
952.0	5.636577	445.1198745022499
953.0	5.6425979	445.1198855264939
954.0	5.6486207	445.11989048069466
955.0	5.6546416	445.1199130085395
956.0	5.6606645	445.11994090848117
957.0	5.6666854	445.1200197891155
958.0	5.6727084	445.1199908119813
959.0	5.6787354	445.1199961854517
960.0	5.6847584	445.1199932095459
961.0	5.6907813	445.12000127234376
962.0	5.6968062	445.1198716090856
964.0	5.7043062	445.11991688968305
965.0	5.710648	445.1200377308193
966.0	5.716675	445.12006414376697
967.0	5.722698	445.1198835638554
968.0	5.7287229	445.1199178575263
969.0	5.73475	445.1200240270298
970.0	5.7407792	445.1199494772402
971.0	5.746798	445.1199827075284
972.0	5.7528188	445.11991730485767
973.0	5.7588397	445.11999979144264
974.0	5.7648605	445.1199407311198
975.0	5.7708813	445.12005413132056
976.0	5.7769063	445.11995618670375
977.0	5.7829334	445.11997751601905
978.0	5.7889563	445.11989257014704
979.0	5.7949772	445.1199552105626
980.0	5.800998	445.119934455922
981.0	5.8070188	445.1198545694269
982.0	5.8130397	445.1200031118836
983.0	5.8190626	445.11993541127566
984.0	5.8250855	445.12003185202195
985.0	5.8311063	445.1200445402083
986.0	5.8371314	445.1199546969528
987.0	5.8431564	445.1199427870338
988.0	5.8491773	445.119996707395
989.0	5.8551981	445.11994754968293
990.0	5.861219	445.1200463474478
991.0	5.8672397	445.11995423098654
992.0	5.8732584	445.1200529067412
993.0	5.8792814	445.11994875769864
994.0	5.8853044	445.1199056574636
995.0	5.8913252	445.11999251323505
996.0	5.8973461	445.12000334513675
997.0	5.9033669	445.1200072014184
998.0	5.9093877	445.12002398844356
999.0	5.9154105	445.11995185675585
1000.0	5.9214356	445.1201625543257
1001.0	5.9274669	445.12006520565933
1002.0	5.9334876	445.1200401810601
1003.0	5.9395086	445.120042552992
1004.0	5.9455294	445.11995208594163
1005.0	5.9515503	445.11994129364393
1006.0	5.9575711	445.1199007327965
1007.0	5.9636002	445.1198957397628
1008.0	5.969621	445.1200334173253
1009.0	5.9756439	445.12004100596965
1010.0	5.9816649	445.11993408675755
1011.0	5.9876857	445.12005500739207
1012.0	5.9937066	445.11996932528166
1013.0	5.9997274	445.12010960981445
1014.0	6.0057482	445.1200452539221
1015.0	6.0117711	445.1200184626343
1016.0	6.0177919	445.1199857130339
1017.0	6.0238149	445.1198925139999
1018.0	6.0298358	445.1199201558254
1019.0	6.0358587	445.1200341409149
1020.0	6.0418795	445.1199044921145
1022.0	6.049194	445.119908472049
1023.0	6.0555336	445.11995595735004
1024.0	6.0615566	445.1199369254503
1025.0	6.0675817	445.11997570205443
1026.0	6.0736108	445.1200034153576
1027.0	6.0796338	445.1199123379425
1028.0	6.0856546	445.12002527682984
1029.0	6.0916753	445.1200404464426
1030.0	6.097694	445.1199515487142
1031.0	6.1037212	445.1199222491435
1032.0	6.109742	445.1199568875152
1033.0	6.1157629	445.1200016242984
1034.0	6.1217858	445.1199792554163
1035.0	6.1278067	445.1199657599583
1036.0	6.1338295	445.11990343071693
1037.0	6.1398503	445.1199418678602
1038.0	6.1458712	445.1199552959181
1039.0	6.1518921	445.1199442180201
1040.0	6.157913	445.1198595293249
1041.0	6.1639358	445.1198865076006
1042.0	6.1699589	445.1199204398084
1043.0	6.1759797	445.1198498568319
1044.0	6.1820066	445.1199301977893
1045.0	6.1880275	445.1199025803532
1046.0	6.1940546	445.11983335288187
1047.0	6.2000775	445.120002398091
1048.0	6.2061026	445.1199506549336
1049.0	6.2121317	445.11988122971877
1050.0	6.2181588	445.119986868264
1051.0	6.2241817	445.11998647542515
1052.0	6.2302025	445.11992068048835
1053.0	6.2362234	445.11997906725236
1054.0	6.2422443	445.1199505221035
1055.0	6.2482713	445.1199611014478
1056.0	6.2542943	445.1199759117553
1057.0	6.2603131	445.1198955940985
1058.0	6.266336	445.11998794293396
1059.0	6.272361	445.11986469456275
1060.0	6.2783796	445.1199789183594
1061.0	6.2844026	445.11994966035564
1062.0	6.2904235	445.1199715432855
1063.0	6.2964444	445.119904296256
1064.0	6.3024672	445.11991826362765
1065.0	6.3084881	445.12003492252177
1066.0	6.314511	445.1200299292659
1067.0	6.3205319	445.11990445966256
1068.0	6.3265526	445.1200416103879
1069.0	6.3325735	445.12002948018926
1070.0	6.3385944	445.1200180721149
1071.0	6.3446152	445.11994524308966
1072.0	6.3506381	445.1198492724421
1073.0	6.356659	445.1198722899657
1074.0	6.3626819	445.11998142652885
1075.0	6.3687026	445.1199590660535
1076.0	6.3747235	445.1199063597441
1077.0	6.3807464	445.1199920694254
1078.0	6.3867674	445.12008676740203
1080.0	6.3940922	445.11996255737074
1081.0	6.4004382	445.11992772409155
1082.0	6.406461	445.11989275471336
1083.0	6.4124819	445.1198709738667
1084.0	6.4185048	445.11987380170393
1085.0	6.4245278	445.1200067542205
1086.0	6.4305486	445.119960984692
1087.0	6.4365695	445.11994885792075
1088.0	6.4425903	445.1198227310322
1089.0	6.4486112	445.119804944727
1090.0	6.4546319	445.1198047946524
1091.0	6.4606528	445.1197795258224
1092.0	6.4666736	445.1199042257946
1093.0	6.4726966	445.1198503641614
1094.0	6.4787195	445.1199734496311
1095.0	6.4847403	445.1199015753293
1096.0	6.4907612	445.1198554338069
1097.0	6.4967819	445.11991041975114
1098.0	6.5028132	445.11996238853783
1099.0	6.5088382	445.1198298850196
1100.0	6.5148633	445.1199424825995
1101.0	6.5208862	445.1198190386963
1102.0	6.5269092	445.1199146669356
1103.0	6.53293	445.1198846066297
1104.0	6.5389508	445.1198156169297
1105.0	6.5449715	445.1199129543929
1106.0	6.5509945	445.1198717305452
1107.0	6.5570154	445.11995272932637
1108.0	6.5630382	445.1198598425086
1109.0	6.5690592	445.119920303717
1110.0	6.57508	445.11980316474137
1111.0	6.5811007	445.119833019626
1112.0	6.5871259	445.1199126448435
1113.0	6.5931466	445.119825840063
1114.0	6.5991654	445.1198662657075
1115.0	6.6051883	445.119914959109
1116.0	6.6112155	445.1198307861288
1117.0	6.6172426	445.1199530115055
1118.0	6.6232634	445.1198823729775
1119.0	6.6292843	445.11983549346155
1120.0	6.6353092	445.1198879346493
1121.0	6.641332	445.11988146417974
1122.0	6.6473633	445.11988930939276
1123.0	6.6533926	445.119883694271
1124.0	6.6594133	445.11991605061553
1125.0	6.6654364	445.1198496291969
1126.0	6.6714612	445.11984083537
1127.0	6.677501	445.1198586687072
1128.0	6.68353	445.119966710585
1129.0	6.6895509	445.11993606961937
1130.0	6.6955738	445.1199421196332
1131.0	6.7015947	445.1198010546619
1132.0	6.7076154	445.11984478137447
1133.0	6.7136364	445.1199101814007
1134.0	6.7196571	445.11987035950625
1135.0	6.7256822	445.11990842474455
1136.0	6.7317051	445.11981476212077
1138.0	6.7391884	445.1198298236446
1139.0	6.745528	445.11977198936046
1140.0	6.7515656	445.11979961141395
1141.0	6.7575968	445.11989301618246
1142.0	6.7636197	445.11980882093405
1143.0	6.7696384	445.11986896502293
1144.0	6.7756614	445.11981039477405
1145.0	6.7816844	445.11976186062697
1146.0	6.7877052	445.1198816302947
1147.0	6.7937281	445.1198264018231
1148.0	6.799749	445.1197656447067
1149.0	6.8057698	445.1198341603661
1150.0	6.8117905	445.11986555422544
1151.0	6.8178093	445.11976324698065
1152.0	6.8238323	445.1198364597297
1153.0	6.8298553	445.1198231178032
1154.0	6.8358781	445.119907633522
1155.0	6.8419011	445.11984574932615
1156.0	6.8479219	445.11980283048325
1157.0	6.8539449	445.11982153593027
1158.0	6.8599656	445.119801035707
1159.0	6.8659865	445.1198659116908
1160.0	6.8720074	445.1198186271063
1161.0	6.8780282	445.1198169539644
1162.0	6.8840491	445.1198818985192
1163.0	6.8900741	445.11987458742163
1164.0	6.896095	445.11983414683016
1165.0	6.9021156	445.1198851358768
1166.0	6.9081365	445.1198831182584
1167.0	6.9141573	445.11978511140967
1168.0	6.9201908	445.1198797218412
1169.0	6.9262137	445.1200124620071
1170.0	6.9322387	445.11984616032265
1171.0	6.9382595	445.11983203816504
1172.0	6.9442804	445.1199049414629
1173.0	6.9503032	445.1198535448364
1174.0	6.956324	445.11982333612275
1175.0	6.962347	445.11987839850025
1176.0	6.96837	445.11983164488015
1177.0	6.9743907	445.1197933990286
1178.0	6.9804137	445.1198480480609
1179.0	6.9864345	445.1198569957499
1180.0	6.9924554	445.1198345990812
1181.0	6.9984761	445.11981710099946
1182.0	7.004497	445.11983529951925
1183.0	7.0105179	445.11984960977793
1184.0	7.0165409	445.11980479576755
1185.0	7.0225617	445.1199260323361
1186.0	7.0285846	445.11992396829385
1187.0	7.0346054	445.1198642323848
1188.0	7.0406262	445.11988549383915
1189.0	7.046647	445.11995533905116
1190.0	7.0526679	445.11982969123636
1191.0	7.0586909	445.11985872167475
1192.0	7.0647137	445.11980780165106
1193.0	7.0707368	445.11986539496024
1194.0	7.0767596	445.1198180538876
1196.0	7.0840741	445.1199023613586
1197.0	7.0904221	445.11983991576517
1198.0	7.0964471	445.11984598235136
1199.0	7.1024701	445.1198423959441
1200.0	7.1084909	445.11980579544365
1201.0	7.1145118	445.11987639360564
1202.0	7.1205326	445.1199729834938
1203.0	7.1265554	445.11992245952354
1204.0	7.1325763	445.119950912161
1205.0	7.1385992	445.11992580065464
1206.0	7.1446201	445.1198991057094
1207.0	7.1506409	445.11989652887496
1208.0	7.1566618	445.11989163033115
1209.0	7.1626827	445.1199818122617
1210.0	7.1687035	445.11979624429495
1211.0	7.1747263	445.1198631967738
1212.0	7.1807472	445.11980668992925
1213.0	7.1867722	445.1199419218194
1214.0	7.1927931	445.11986710144924
1215.0	7.198816	445.11978433280024
1216.0	7.2048389	445.11984768687887
1217.0	7.210866	445.1198220995025
1218.0	7.2168867	445.1198690714576
1219.0	7.2229076	445.1198809707121
1220.0	7.2289347	445.1198664573814
1221.0	7.2349576	445.11983820509647
1222.0	7.2409786	445.11978168259265
1223.0	7.2469993	445.1198917089072
1224.0	7.2530202	445.11985543486554
1225.0	7.259041	445.11986604415523
1226.0	7.2650639	445.1197848256665
1227.0	7.2710847	445.1198051480851
1228.0	7.2771076	445.11987761424007
1229.0	7.2831306	445.1198330076601
1230.0	7.2891515	445.1198917677303
1231.0	7.2951744	445.11988420514984
1232.0	7.3011953	445.1198735199235
1233.0	7.3072181	445.11993049874036
1234.0	7.313241	445.11982836975176
1235.0	7.3192618	445.1199267688698
1236.0	7.3252848	445.11994052280284
1237.0	7.3313057	445.1199215843779
1238.0	7.3373265	445.1199178463238
1239.0	7.3433474	445.1198836665045
1240.0	7.3493682	445.1198731027509
1241.0	7.3553891	445.1198652906161
1242.0	7.3614119	445.1198657959406
1243.0	7.3674328	445.1197888532552
1244.0	7.3734557	445.11984102811704
1245.0	7.3794766	445.11984369969105
1246.0	7.3854973	445.119840432189
1247.0	7.3915183	445.11989813065816
1248.0	7.397539	445.1197798927525
1249.0	7.403564	445.11983706088506
1250.0	7.4095932	445.1197765030506
1251.0	7.4156244	445.1198140099234
1252.0	7.4216454	445.1198504625832
1254.0	7.4289703	445.1197750121049
1255.0	7.4353079	445.11985890743307
1256.0	7.4413286	445.1198679743688
1257.0	7.4473495	445.1197761860183
1258.0	7.4533704	445.11985617457435
1259.0	7.4593913	445.11985315908476
1260.0	7.4654141	445.1198850129004
1261.0	7.471435	445.11994577787493
1262.0	7.4774579	445.11983846215986
1263.0	7.4834807	445.11990539088526
1264.0	7.4895016	445.11989777209806
1265.0	7.4955225	445.1199226375621
1266.0	7.5015432	445.1198696341093
1267.0	7.5075662	445.1198073193571
1268.0	7.5135995	445.11982963520785
1269.0	7.5196288	445.119831982343
1270.0	7.5256537	445.1198065314231
1271.0	7.5316766	445.1198007802538
1272.0	7.5376974	445.11974036682756
1273.0	7.5437205	445.119807163377
1274.0	7.5497434	445.11981234771645
1275.0	7.5557643	445.11980373214726
1276.0	7.5617956	445.1199018119952
1277.0	7.5678227	445.119864159283
1278.0	7.5738456	445.11979434607434
1279.0	7.5798683	445.11974455930897
1280.0	7.5858934	445.1197417308657
1281.0	7.5919162	445.11982132580545
1282.0	7.5979372	445.11979416542306
1283.0	7.6039579	445.11980321442456
1284.0	7.609981	445.11980572505064
1285.0	7.6160017	445.11978892535495
1286.0	7.6220227	445.11977060651094
1287.0	7.6280434	445.1198637047991
1288.0	7.6340643	445.1197826366038
1289.0	7.6400871	445.11979843214914
1290.0	7.6461081	445.1197969649339
1291.0	7.6521309	445.1199354210003
1292.0	7.6581539	445.11980144873684
1293.0	7.6641726	445.1198484783691
1294.0	7.6701934	445.11983438692425
1295.0	7.6762142	445.1197494917753
1296.0	7.6822351	445.1197389281746
1297.0	7.6882685	445.11982986091823
1298.0	7.6942914	445.11981202144227
1299.0	7.7003165	445.1197581272271
1300.0	7.7063393	445.11982734160244
1301.0	7.7123602	445.11990413436314
1302.0	7.718381	445.11976838198
1303.0	7.7244018	445.11980484868883
1304.0	7.7304227	445.11973728053755
1305.0	7.7364478	445.119846446073
1306.0	7.7424727	445.11973748696266
1307.0	7.7484998	445.11976915013776
1308.0	7.7545248	445.1198943937578
1309.0	7.760552	445.11979379697374
1310.0	7.7665768	445.1198527463215
1312.0	7.7740539	445.11981682031893
1313.0	7.7803937	445.11981728339543
1314.0	7.7864186	445.1198275126332
1315.0	7.7924499	445.1198634166624
1316.0	7.7984727	445.1198305561609
1317.0	7.804502	445.1198634417881
1318.0	7.8105311	445.1199028541389
1319.0	7.8165541	445.11983951719066
1320.0	7.8225769	445.119863126127
1321.0	7.8285978	445.119852846225
1322.0	7.8346207	445.1197179183743
1323.0	7.8406416	445.1198256779348
1324.0	7.8466623	445.1197994651079
1325.0	7.8526853	445.1198229754974
1326.0	7.8587061	445.1199305090333
1327.0	7.864727	445.11992336950834
1328.0	7.8707478	445.11979747290894
1329.0	7.8767707	445.119882381013
1330.0	7.8827937	445.11978725385296
1331.0	7.8888165	445.11982946829687
1332.0	7.8948394	445.1199066148469
1333.0	7.9008603	445.11986924878727
1334.0	7.9068811	445.1197672763649
1335.0	7.912902	445.11984171233956
1336.0	7.9189229	445.11986343302425
1337.0	7.9249479	445.1197960993827
1338.0	7.9309709	445.11992842882705
1339.0	7.9369937	445.1198615974141
1340.0	7.9430166	445.11979713986364
1341.0	7.9490374	445.11989170366144
1342.0	7.9550583	445.1197948225384
1343.0	7.9610792	445.1198596806731
1344.0	7.9671	445.1198475683155
1345.0	7.9731208	445.11987765576606
1346.0	7.9791417	445.1197734151949
1347.0	7.9851645	445.11982020406543
1348.0	7.9911853	445.11987356352654
1349.0	7.9972105	445.1198597867732
1350.0	8.0032313	445.1198565486721
1351.0	8.0092522	445.11986027893613
1352.0	8.015275	445.11978588773513
1353.0	8.0213043	445.11990122227587
1354.0	8.0273292	445.1198552179225
1355.0	8.0333563	445.11985991969044
1356.0	8.0393771	445.119775550625
1357.0	8.045398	445.1198969839969
1358.0	8.0514188	445.11984223029293
1359.0	8.0574397	445.11983590084066
1360.0	8.0634626	445.1198400714333
1361.0	8.0694856	445.11984203463686
1362.0	8.0755063	445.11983645975795
1363.0	8.0815271	445.1199368865509
1364.0	8.0875501	445.11972749578104
1365.0	8.0935731	445.1197408726059
1366.0	8.0995939	445.11974933690965
1367.0	8.1056169	445.1198083548133
1368.0	8.1116376	445.1198297323742
1370.0	8.1189709	445.11983339426666
1371.0	8.1253106	445.1198744386635
1372.0	8.1313314	445.11982875305137
1373.0	8.1373523	445.11984661043454
1374.0	8.1433752	445.1199077239406
1375.0	8.149396	445.11992272169033
1376.0	8.1554169	445.1198327076645
1377.0	8.1614376	445.1198119255998
1378.0	8.1674585	445.1198502872528
1379.0	8.1734814	445.1198640578289
1380.0	8.1795023	445.1198313072553
1381.0	8.1855231	445.11982965801735
1382.0	8.1915461	445.11988730622403
1383.0	8.1975669	445.11972863829993
1384.0	8.2035876	445.11980648181867
1385.0	8.2096106	445.1197580496505
1386.0	8.2156356	445.11974125203494
1387.0	8.2216627	445.1197081833853
1388.0	8.2276878	445.11978602312473
1389.0	8.2337128	445.11976156230907
1390.0	8.2397336	445.11984455641726
1391.0	8.2457544	445.1197842356928
1392.0	8.2517752	445.1197773275424
1393.0	8.2577961	445.11978959403507
1394.0	8.2638169	445.1197782040367
1395.0	8.2698399	445.1197719649681
1396.0	8.2758607	445.1198473045331
1397.0	8.2818837	445.11986427265003
1398.0	8.2879045	445.11980678403154
1399.0	8.2939254	445.11986556411426
1400.0	8.2999461	445.11984208686533
1401.0	8.3059669	445.11989537496726
1402.0	8.3119878	445.1198424326781
1403.0	8.3180129	445.1198109735179
1404.0	8.3240337	445.119895547178
1405.0	8.3300608	445.11978543767947
1406.0	8.3360816	445.11985029710746
1407.0	8.3421046	445.1197957231631
1408.0	8.3481253	445.11977678307403
1409.0	8.3541462	445.11989313344384
1410.0	8.3601692	445.1198867263345
1411.0	8.36619	445.1197355016381
1412.0	8.3722108	445.11991614644216
1413.0	8.3782337	445.11982777004846
1414.0	8.3842546	445.1199472097376
1415.0	8.3902732	445.11985632900706
1416.0	8.3962962	445.1198687711506
1417.0	8.4023191	445.11979849821506
1418.0	8.4083483	445.11990380328183
1419.0	8.4143734	445.11987925961205
1420.0	8.4203963	445.1198643310383
1421.0	8.4264213	445.11979082602016
1422.0	8.4324421	445.1198823326266
1423.0	8.438467	445.1197733449717
1424.0	8.4444879	445.1197221290441
1425.0	8.4505129	445.1197866641187
1426.0	8.4565337	445.11977963785375
1428.0	8.4638608	445.1197934799072
1429.0	8.4702087	445.1198209239255
1430.0	8.4762358	445.1198062347501
1431.0	8.4822588	445.11983283333564
1432.0	8.4882797	445.11975865216334
1433.0	8.4943005	445.1198224016443
1434.0	8.5003214	445.11979537717093
1435.0	8.5063422	445.119839807892
1436.0	8.5123651	445.11982340641157
1437.0	8.5183921	445.11985261838083
1438.0	8.5244151	445.11979628185145
1439.0	8.5304401	445.11986666092974
1440.0	8.5364629	445.119831093242
1441.0	8.5424839	445.11987328381093
1442.0	8.5485047	445.1198997532691
1443.0	8.5545298	445.11985216935034
1444.0	8.5605526	445.11977037380314
1445.0	8.5665776	445.1198891434316
1446.0	8.5725984	445.1198245194619
1447.0	8.5786213	445.11983578101587
1448.0	8.5846422	445.1198382173167
1449.0	8.5906673	445.1198735926868
1450.0	8.5966901	445.11974662068616
1451.0	8.6027111	445.1198293155788
1452.0	8.6087318	445.1198084483962
1453.0	8.6147547	445.11976382768944
1454.0	8.6207797	445.1197733221094
1455.0	8.6268007	445.11975641052896
1456.0	8.6328214	445.1197936311972
1457.0	8.6388423	445.11983831409816
1458.0	8.6448651	445.1198992669487
1459.0	8.6508861	445.1199015785428
1460.0	8.6569068	445.11988861785846
1461.0	8.6629318	445.1198384327951
1462.0	8.6689527	445.119824100209
1463.0	8.6749756	445.11994690279755
1464.0	8.6809965	445.11986793902304
1465.0	8.6870235	445.11994258440984
1466.0	8.6930445	445.11980375621874
1467.0	8.6990673	445.1197746443444
1468.0	8.7050964	445.1197893456431
1469.0	8.7111194	445.1199103062821
1470.0	8.7171424	445.11983514363357
1471.0	8.7231631	445.11992508595364
1472.0	8.7291841	445.1197896003156
1473.0	8.7352069	445.1198670899337
1474.0	8.7412341	445.11987302467054
1475.0	8.7472611	445.1198723238765
1476.0	8.7532819	445.12004907130137
1477.0	8.7593049	445.1198535355712
1478.0	8.7653257	445.1199258020352
1479.0	8.7713507	445.1198184055274
1480.0	8.7773716	445.1199176794128
1481.0	8.7833944	445.1198348702825
1482.0	8.7894154	445.11985766515386
1483.0	8.7954403	445.1198383975687
1484.0	8.8014632	445.1198229058135
1486.0	8.8089569	445.11986228776425
1487.0	8.8152987	445.11986719870845
1488.0	8.8213217	445.1197456956356
1489.0	8.8273424	445.11992901754286
1490.0	8.8333633	445.11987120699683
1491.0	8.8393882	445.11984455287575
1492.0	8.8454154	445.11988009166174
1493.0	8.8514446	445.1198062847081
1494.0	8.8574675	445.1199212438151
1495.0	8.8634884	445.1198527113568
1496.0	8.8695091	445.11988381846606
1497.0	8.87553	445.1199318280772
1498.0	8.8815508	445.1199070094809
1499.0	8.8875717	445.11990101406985
1500.0	8.8935946	445.1198711393237
1501.0	8.8996197	445.11986971833795
1502.0	8.9056404	445.11982967329305
1503.0	8.9116634	445.1198937317377
1504.0	8.9176842	445.1198430282635
1505.0	8.9237091	445.11984554269975
1506.0	8.9297362	445.1199149065608
1507.0	8.9357613	445.1198402704287
1508.0	8.9417843	445.1198541515461
1509.0	8.9478071	445.11982554790103
1510.0	8.9538281	445.11983071170005
1511.0	8.9598509	445.1198445742029
1512.0	8.9658718	445.11989828430535
1513.0	8.9718925	445.1198449176447
1514.0	8.9779134	445.11983263609005
1515.0	8.9839342	445.1198895916741
1516.0	8.9899572	445.1198342807462
1517.0	8.995978	445.11986153586815
1518.0	9.0019989	445.11983929877795
1519.0	9.0080218	445.1198431198687
1520.0	9.0140489	445.11981872398223
1521.0	9.0200738	445.11991665759075
1522.0	9.0260947	445.1197892840924
1523.0	9.0321177	445.1198541800455
1524.0	9.0381406	445.119898345583
1525.0	9.0441615	445.1198162557033
1526.0	9.0501823	445.1198573211355
1527.0	9.0562031	445.11977461192765
1528.0	9.0622239	445.1199063228725
1529.0	9.0682468	445.1198497752455
1530.0	9.0742677	445.1198446478038
1531.0	9.0802886	445.11984051122846
1532.0	9.0863114	445.11992206484564
1533.0	9.0923323	445.119853388819
1534.0	9.0983531	445.11993466393625
1535.0	9.1043741	445.11985825525346
1536.0	9.1103968	445.11992428121874
1537.0	9.1164281	445.11981106676024
1538.0	9.1224531	445.11984244852323
1539.0	9.1284781	445.11983582560816
1540.0	9.134499	445.11982778687695
1541.0	9.1405219	445.1198553069385
1542.0	9.1465428	445.1199190903976
1544.0	9.1538531	445.11990053888275
1545.0	9.1601991	445.1198413653739
1546.0	9.166222	445.11984337879915
1547.0	9.1722448	445.11982572506776
1548.0	9.1782657	445.11978949467004
1549.0	9.1842866	445.11976716077464
1550.0	9.1903094	445.11982657964813
1551.0	9.1963302	445.1198192767
1552.0	9.2023511	445.1197414301756
1553.0	9.2083721	445.1198110069984
1554.0	9.214397	445.11975813619904
1555.0	9.2204283	445.1199015594244
1556.0	9.2264512	445.1199054145294
1557.0	9.2324762	445.1198973709601
1558.0	9.2385011	445.11977728700293
1559.0	9.2445261	445.1198103570971
1560.0	9.2505449	445.1198972441515
1561.0	9.25657	445.11980752820983
1562.0	9.2625929	445.11985969724645
1563.0	9.2686158	445.11985209242476
1564.0	9.2746367	445.1198351775227
1565.0	9.2806596	445.1198177850185
1566.0	9.2866824	445.119805757182
1567.0	9.2927095	445.1198926232757
1568.0	9.2987367	445.11982401792335
1569.0	9.3047637	445.1198348546889
1570.0	9.3107846	445.11985898946864
1571.0	9.3168054	445.119798667382
1572.0	9.3228284	445.1197718764881
1573.0	9.3288492	445.1197199515803
1574.0	9.3348699	445.1198566185349
1575.0	9.3408908	445.1197664756626
1576.0	9.3469117	445.11989442357026
1577.0	9.3529347	445.1198657739626
1578.0	9.3589555	445.1198050474307
1579.0	9.3649784	445.1199285191693
1580.0	9.3710013	445.1198684875978
1581.0	9.3770241	445.11981965774316
1582.0	9.383045	445.11990229103407
1583.0	9.3890659	445.1197880179433
1584.0	9.3950889	445.1198924175142
1585.0	9.4011118	445.1198457763158
1586.0	9.4071326	445.1199373808083
1587.0	9.4131597	445.11985915216883
1588.0	9.4191805	445.119955365771
1589.0	9.4252034	445.1198983173749
1590.0	9.4312242	445.1197760977531
1591.0	9.4372451	445.1198788816358
1592.0	9.443266	445.1198787630921
1593.0	9.4492889	445.11984542152106
1594.0	9.4553097	445.11993632170123
1595.0	9.4613348	445.1199101739904
1596.0	9.4673556	445.11980776069043
1597.0	9.4733784	445.11987785007415
1598.0	9.4793993	445.1198449432866
1599.0	9.4854222	445.1198778978456
1600.0	9.4914431	445.1198219108188
1602.0	9.4987472	445.1198503633557
1603.0	9.5050951	445.11986736472306
1604.0	9.5111264	445.1198343090816
1605.0	9.5171577	445.11981682778185
1606.0	9.5231827	445.1197994212312
1607.0	9.529212	445.11989493181125
1608.0	9.535237	445.1198762856303
1609.0	9.541264	445.1198794936774
1610.0	9.5472869	445.1198634206915
1611.0	9.5533118	445.11986436540445
1612.0	9.5593348	445.1197920165914
1613.0	9.565362	445.1198393481254
1614.0	9.5713849	445.11988734743557
1615.0	9.5774078	445.1198626649944
1616.0	9.5834286	445.1197358806264
1617.0	9.5894514	445.11985850942557
1618.0	9.5954745	445.1198629577745
1619.0	9.6014973	445.11980482561125
1620.0	9.6075203	445.1197590608846
1621.0	9.6135432	445.11987060005185
1622.0	9.6195683	445.1197256308642
1623.0	9.6255954	445.11980164110633
1624.0	9.6316183	445.119890959995
1625.0	9.6376474	445.11986646874556
1626.0	9.6436723	445.11982939534636
1627.0	9.6496953	445.1198123343506
1628.0	9.6557183	445.1198045766643
1629.0	9.6617454	445.11986969390773
1630.0	9.6677683	445.1198832970782
1631.0	9.6737933	445.1197920015091
1632.0	9.6798141	445.1197927260597
1633.0	9.6858371	445.11979927084917
1634.0	9.6918661	445.11991979312205
1635.0	9.6978911	445.11983120542953
1636.0	9.7039141	445.11988476976336
1637.0	9.7099371	445.1199022563504
1638.0	9.71596	445.11973118806964
1639.0	9.7219912	445.1197866518323
1640.0	9.7280184	445.11989970515424
1641.0	9.7340413	445.11990929999337
1642.0	9.740062	445.1198008511622
1643.0	9.7460829	445.119849290295
1644.0	9.7521037	445.1199185176412
1645.0	9.7581246	445.11979105478406
1646.0	9.7641475	445.11985511568133
1647.0	9.7701684	445.11983245131154
1648.0	9.7761891	445.11979817486235
1649.0	9.7822121	445.11987849247976
1650.0	9.7882328	445.11982728917576
1651.0	9.7942537	445.11983775007985
1652.0	9.8002745	445.1198078938348
1653.0	9.8062976	445.1198625306316
1654.0	9.8123204	445.11980274799805
1655.0	9.8183434	445.1197752151449
1656.0	9.8243641	445.1198118388622
1657.0	9.8303891	445.11989447844076
1658.0	9.83641	445.1198510894924
1660.0	9.8439016	445.1199116238726
1661.0	9.8502454	445.1199246795819
1662.0	9.8562685	445.11986808422654
1663.0	9.8622975	445.1198469475433
1664.0	9.8683246	445.1197937914311
1665.0	9.8743538	445.11990454254186
1666.0	9.8803767	445.1198300213083
1667.0	9.8863997	445.11984553870883
1668.0	9.8924226	445.1198273960314
1669.0	9.8984456	445.11980184466745
1670.0	9.9044684	445.1198217328473
1671.0	9.9104913	445.11983313689245
1672.0	9.9165143	445.1198822166379
1673.0	9.9225434	445.1198120284722
1674.0	9.9285642	445.11993946870456
1675.0	9.9345935	445.11975800089186
1676.0	9.9406205	445.11981639015846
1677.0	9.9466457	445.1197140647136
1678.0	9.9526726	445.1197492637828
1679.0	9.9586997	445.11970506530344
1680.0	9.9647248	445.1198040620734
1681.0	9.9707476	445.11976683289566
1682.0	9.9767686	445.11987115069064
1683.0	9.9827893	445.11985219088615
1684.0	9.9888102	445.1197935789765
1685.0	9.994831	445.1198520380357
1686.0	10.000852	445.1198721416212
1687.0	10.006873	445.1199024914993
1688.0	10.012898	445.1198822627493
1689.0	10.018925	445.1198631560949
1690.0	10.024948	445.119860291635
1691.0	10.030969	445.119809225872
1692.0	10.036989	445.1199079953925
1693.0	10.043014	445.11984007444187
1694.0	10.049035	445.11987108872694
1695.0	10.05506	445.1198277119023
1696.0	10.061083	445.1198292699034
1697.0	10.067106	445.1198440241753
1698.0	10.073127	445.11977574995944
1699.0	10.079148	445.11982199296733
1700.0	10.085173	445.1198330737291
1701.0	10.091202	445.1198027929766
1702.0	10.097229	445.1198440313762
1703.0	10.103252	445.1198274085218
1704.0	10.109273	445.11982785566113
1705.0	10.115294	445.1198479602032
1706.0	10.121314	445.1198827845899
1707.0	10.127335	445.11988477236855
1708.0	10.133358	445.11985151506894
1709.0	10.139379	445.11984538212
1710.0	10.145402	445.11979689606943
1711.0	10.151427	445.1197753261197
1712.0	10.157448	445.11976655646885
1713.0	10.163471	445.1198391730878
1714.0	10.169494	445.11987170674155
1715.0	10.175521	445.1197191376824
1717.0	10.182839	445.11980517819734
1718.0	10.189196	445.1198452495397
1719.0	10.195223	445.11984271374723
1720.0	10.201254	445.1198372400895
1721.0	10.207277	445.1198351115159
1722.0	10.2133	445.11991516754364
1723.0	10.219323	445.1198911341364
1724.0	10.225344	445.1198752466749
1725.0	10.231367	445.11988588232947
1726.0	10.237388	445.11989073968005
1727.0	10.243408	445.1198691280999
1728.0	10.249431	445.11983017713425
1729.0	10.255456	445.1198955245143
1730.0	10.261483	445.11980098627214
1731.0	10.267504	445.1198814811014
1732.0	10.273525	445.1198812573518
1733.0	10.279546	445.11981174892105
1734.0	10.285569	445.1198778890917
1735.0	10.291592	445.1198195250694
1736.0	10.297615	445.1198414417833
1737.0	10.303636	445.1197890398308
1738.0	10.309656	445.1198688780383
1739.0	10.315677	445.11989725849855
1740.0	10.321698	445.11983209554427
1741.0	10.327719	445.11983735047727
1742.0	10.33374	445.119910452716
1743.0	10.339763	445.11986157457886
1744.0	10.345783	445.1199087202563
1745.0	10.351804	445.1198666924221
1746.0	10.357825	445.11986309361697
1747.0	10.363846	445.11977331004545
1748.0	10.369879	445.1198485331542
1749.0	10.375902	445.1198176586035
1750.0	10.381927	445.1198395183434
1751.0	10.387952	445.11975877069534
1752.0	10.393977	445.11978756198135
1753.0	10.399998	445.1197528832909
1754.0	10.406021	445.11983034771083
1755.0	10.41204	445.1198757107645
1756.0	10.418065	445.1198145564378
1757.0	10.424088	445.1198308944897
1758.0	10.430109	445.11985527716905
1759.0	10.436129	445.1197615262458
1760.0	10.44215	445.11973414737474
1761.0	10.448171	445.11986012047043
1762.0	10.454192	445.1197837901075
1763.0	10.460213	445.11991182722437
1764.0	10.466234	445.1199233915891
1765.0	10.472254	445.1199227069508
1766.0	10.478277	445.1197684267903
1767.0	10.484298	445.1197877004163
1768.0	10.490319	445.11981167343646
1769.0	10.49634	445.11988857906385
1770.0	10.502363	445.1197984852048
1771.0	10.508384	445.11980888804885
1772.0	10.514406	445.1198139599623
1773.0	10.520427	445.11984191859096
1775.0	10.527752	445.1198113791464
1776.0	10.534094	445.1198554438827
1777.0	10.540121	445.1198472775303
1778.0	10.546142	445.1199242448315
1779.0	10.552163	445.11991872558616
1780.0	10.558184	445.1198724774411
1781.0	10.564205	445.11982896668326
1782.0	10.570227	445.11989642221107
1783.0	10.576248	445.1198333134432
1784.0	10.582273	445.11986366392085
1785.0	10.588302	445.1198491258679
1786.0	10.594323	445.11992066724235
1787.0	10.600344	445.11984034822564
1788.0	10.606365	445.1198623325392
1789.0	10.612392	445.11992895353006
1790.0	10.618419	445.1198343807888
1791.0	10.624442	445.1199408100401
1792.0	10.630467	445.11989162490005
1793.0	10.636488	445.1198904646114
1794.0	10.642511	445.11985082890976
1795.0	10.648532	445.11980753222235
1796.0	10.654555	445.1198068311071
1797.0	10.660582	445.1203859265996
1798.0	10.666605	445.11982574278943
1799.0	10.672627	445.11983193944087
1800.0	10.67865	445.11980005604505
1801.0	10.684673	445.1198636957164
1802.0	10.690694	445.11993642639584
1803.0	10.696715	445.1198182749661
1804.0	10.702736	445.1198638009962
1805.0	10.708759	445.11986971310296
1806.0	10.714778	445.1197880937983
1807.0	10.720801	445.11990213111227
1808.0	10.726823	445.1198323164528
1809.0	10.732844	445.1199021539558
1810.0	10.738867	445.1198549492783
1811.0	10.744888	445.1199041408393
1812.0	10.750911	445.11986820625435
1813.0	10.756932	445.1198323812327
1814.0	10.762953	445.11990723203746
1815.0	10.768976	445.11985715266303
1816.0	10.774998	445.11990942637897
1817.0	10.781019	445.1198712738996
1818.0	10.787042	445.1198357070322
1819.0	10.793065	445.1197948680461
1820.0	10.799094	445.1198465027998
1821.0	10.805121	445.11986296044233
1822.0	10.811144	445.1198093496115
1823.0	10.817165	445.11990819797563
1824.0	10.823186	445.1198650540161
1825.0	10.829207	445.11991232909264
1826.0	10.83523	445.11990270499314
1827.0	10.841255	445.1198976924973
1828.0	10.847278	445.1198774271409
1829.0	10.853303	445.1198607696152
1830.0	10.859328	445.1198094153254
1831.0	10.865348	445.1199055426413
1833.0	10.872848	445.1197351275134
1834.0	10.87919	445.1198273101
1835.0	10.885215	445.1198386083523
1836.0	10.891238	445.1198965889598
1837.0	10.897261	445.1198174800799
1838.0	10.903284	445.11986693135105
1839.0	10.909313	445.11989891621204
1840.0	10.915336	445.11984343150027
1841.0	10.921357	445.11981089144064
1842.0	10.927376	445.11982296345104
1843.0	10.933399	445.11990657317637
1844.0	10.939419	445.11977560031744
1845.0	10.94544	445.11981129468825
1846.0	10.951459	445.1198371177113
1847.0	10.957482	445.1198490736901
1848.0	10.963507	445.1198159393656
1849.0	10.969528	445.11979166020654
1850.0	10.975551	445.1198552839717
1851.0	10.981572	445.1198303875787
1852.0	10.987595	445.1198566888223
1853.0	10.993617	445.1199095502659
1854.0	10.999638	445.1198576400273
1855.0	11.005663	445.11980183890887
1856.0	11.011688	445.11986425948777
1857.0	11.01772	445.11991227327303
1858.0	11.023742	445.11986371863395
1859.0	11.029765	445.1198252705704
1860.0	11.03579	445.1198348467702
1861.0	11.041815	445.1198496335047
1862.0	11.047838	445.1197607767751
1863.0	11.053863	445.11974554205244
1864.0	11.05989	445.11988722903976
1865.0	11.065913	445.1198699903683
1866.0	11.071942	445.1197455076884
1867.0	11.077968	445.1198941840782
1868.0	11.083997	445.1198887402918
1869.0	11.090017	445.11975513490756
1870.0	11.09604	445.11983941664226
1871.0	11.102061	445.1199056285776
1872.0	11.108082	445.11994215410465
1873.0	11.114103	445.11981586668253
1874.0	11.120126	445.1197626719843
1875.0	11.126147	445.11990460158006
1876.0	11.132167	445.1198911945932
1877.0	11.13819	445.11980848692775
1878.0	11.144211	445.1198365790775
1879.0	11.150232	445.11983647356163
1880.0	11.156253	445.1197819806519
1881.0	11.162274	445.1197802590207
1882.0	11.168301	445.11986905819947
1883.0	11.174322	445.1197863987833
1884.0	11.180347	445.11974789150906
1885.0	11.186365	445.1198617833666
1886.0	11.19239	445.11977100558624
1887.0	11.198411	445.1197675677428
1888.0	11.204434	445.1198513525506
1889.0	11.210455	445.11977973260286
1892.0	11.21928	445.1198607915445
1893.0	11.225622	445.1198689428191
1894.0	11.231651	445.1197257465248
1895.0	11.237672	445.1198341260692
1896.0	11.243695	445.1198521118688
1897.0	11.249717	445.11992796526823
1898.0	11.255743	445.11982857537237
1899.0	11.261768	445.11986084014586
1900.0	11.267791	445.1198315067549
1901.0	11.273814	445.11980303617486
1902.0	11.279836	445.1198186783813
1903.0	11.285861	445.1198871972679
1904.0	11.291882	445.11985289435273
1905.0	11.297905	445.11988974937134
1906.0	11.303928	445.11990405411876
1907.0	11.309953	445.11983451765065
1908.0	11.31598	445.1198426322327
1909.0	11.322001	445.1198786546775
1910.0	11.328028	445.1197551853888
1911.0	11.334051	445.1197525912792
1912.0	11.340074	445.11986550430527
1913.0	11.346095	445.1198367345237
1914.0	11.352114	445.1198239297484
1915.0	11.358136	445.1198555148847
1916.0	11.364157	445.1198249103324
1917.0	11.370178	445.11972619102346
1918.0	11.376201	445.11987115310694
1919.0	11.382224	445.11983409879787
1920.0	11.388245	445.1198129767022
1921.0	11.394266	445.1197835475993
1922.0	11.400286	445.11981800781194
1923.0	11.406309	445.1197573867865
1924.0	11.41233	445.11986935366616
1925.0	11.418353	445.1197997677458
1926.0	11.424378	445.1197928287862
1927.0	11.430403	445.1197828743527
1928.0	11.436426	445.11987574762844
1929.0	11.442447	445.1197700825863
1930.0	11.448468	445.1198587392138
1931.0	11.454491	445.11988646549815
1932.0	11.460509	445.1198492595198
1933.0	11.466535	445.1198433966927
1934.0	11.472555	445.1198158637085
1935.0	11.47858	445.1198082931786
1936.0	11.484607	445.1198402097973
1937.0	11.490628	445.1198437440073
1938.0	11.496664	445.11986246475806
1939.0	11.502693	445.1198468236908
1940.0	11.508716	445.1198149447006
1941.0	11.514739	445.11981696495
1942.0	11.52076	445.1197993539692
1943.0	11.526782	445.1197527759984
1944.0	11.532805	445.1198636833351
1945.0	11.538828	445.1198871138164
1946.0	11.544849	445.119787439269
1947.0	11.55087	445.1198418137445
1949.0	11.558187	445.11981168962393
1951.0	11.565824	445.1197487298867
1952.0	11.572164	445.1198190023474
1953.0	11.578191	445.11988606602097
1954.0	11.584216	445.1197463555924
1955.0	11.590241	445.11975777447043
1956.0	11.596264	445.11970130076827
1957.0	11.602287	445.1196723648709
1958.0	11.608312	445.1197811566816
1959.0	11.614337	445.1198068774166
1960.0	11.620358	445.1197749657385
1961.0	11.62638	445.1197953882439
1962.0	11.632403	445.11976895347436
1963.0	11.638426	445.1197876464138
1964.0	11.644447	445.1198323617136
1965.0	11.650466	445.1197542948671
1966.0	11.656489	445.11980004721113
1967.0	11.662512	445.1197958017027
1968.0	11.668539	445.1197796308374
1969.0	11.674564	445.119820434092
1970.0	11.680585	445.11975866157974
1971.0	11.686605	445.11974318313906
1972.0	11.692626	445.1197723973855
1973.0	11.698647	445.1197756894546
1974.0	11.704678	445.11988335058123
1975.0	11.710699	445.11975566075625
1976.0	11.716724	445.1197579489142
1977.0	11.722747	445.1197267906327
1978.0	11.72877	445.11977089057547
1979.0	11.734791	445.11985883484124
1980.0	11.740814	445.11984950593114
1981.0	11.746837	445.1197959247689
1982.0	11.75286	445.11974950178774
1983.0	11.758881	445.1197853509957
1984.0	11.764904	445.1197717485175
1985.0	11.770926	445.1197750763838
1986.0	11.776949	445.11981393441914
1987.0	11.782972	445.1198328155249
1988.0	11.788991	445.1198344696872
1989.0	11.795014	445.1197161602975
1990.0	11.801037	445.11982913354825
1991.0	11.807058	445.11981881820765
1992.0	11.813081	445.11982080888924
1993.0	11.819102	445.11982440773966
1994.0	11.825122	445.11986546402915
1995.0	11.831143	445.1198066145335
1996.0	11.837164	445.1197778849852
1997.0	11.843187	445.11977604288137
1998.0	11.84921	445.11978433874333
1999.0	11.855233	445.11974371929887
2000.0	11.861256	445.1198025535866
2001.0	11.867276	445.11984420404826
2002.0	11.873297	445.11984168730316
2003.0	11.879324	445.1197793518953
2004.0	11.88536	445.119779486188
2005.0	11.891381	445.11971158194183
2007.0	11.898697	445.1197877455473
2008.0	11.905039	445.1197880596616
2010.0	11.91252	445.11975913924437
2011.0	11.918864	445.1197720654597
2012.0	11.924891	445.1197774926471
2013.0	11.930912	445.1198806759246
2014.0	11.936935	445.11987324895335
2015.0	11.942956	445.11983616979956
2016.0	11.948977	445.1198716355844
2017.0	11.954997	445.11973455610206
2018.0	11.96102	445.1198182941671
2019.0	11.967043	445.1198476774039
2020.0	11.973064	445.1198099214265
2021.0	11.979085	445.1198779842412
2022.0	11.985114	445.1197782531483
2023.0	11.991139	445.11986861125024
2024.0	11.997164	445.11973848461554
2025.0	12.003185	445.1198426353425
2026.0	12.009208	445.1197498795946
2027.0	12.015231	445.1197023920633
2028.0	12.021252	445.11977256798923
2029.0	12.027275	445.11970704534497
2030.0	12.033295	445.11980000596384
2031.0	12.039318	445.1198060345057
2032.0	12.045343	445.1197756341093
2033.0	12.051366	445.11976942627643
2034.0	12.057391	445.11973761318677
2035.0	12.063414	445.11975838136374
2036.0	12.069445	445.1198187868371
2037.0	12.075468	445.1197791545747
2038.0	12.081489	445.1198039094397
2039.0	12.08751	445.11975425016743
2040.0	12.093531	445.11982526460076
2041.0	12.099554	445.11976634816125
2042.0	12.105575	445.1197760180441
2043.0	12.111595	445.11975007327345
2044.0	12.117618	445.1197462370628
2045.0	12.123641	445.1197866568931
2046.0	12.129662	445.1196972395478
2047.0	12.135683	445.11975237379
2048.0	12.141704	445.11975487324605
2049.0	12.147727	445.1197701150974
[truncated: 5,362 more rows]
