# Supplementary material for: RawBeans: A Simple, Vendor-Independent, Raw-Data Quality-Control Tool
Source: J Proteome Res. 2021 Mar 4;20(4):2098–104. doi: 10.1021/acs.jproteome.0c00956 (PMC8041395; doi:10.1021/acs.jproteome.0c00956)
Supplement: Supplementary file 2 — pr0c00956_si_003.zip [file pr0c00956_si_003.zip › 100_samples_run1.0/resources/HF2_LC1_hela_070120_02-mass-deviation-matrix.tsv]

scan	retention	445.12003
1.0	0.0028480837	445.1202465011927
2.0	0.010231367	445.12034994343145
3.0	0.016543781	445.1201902737928
4.0	0.022843865	445.1199698389732
5.0	0.029248097	445.12017086137746
6.0	0.03545645	445.12014746230835
7.0	0.0416772	445.12011798708204
8.0	0.048000148	445.11958193110235
9.0	0.054314668	445.1199613015446
10.0	0.060587667	445.11975063286303
11.0	0.066908549	445.12042296897533
12.0	0.073172997	445.12025849935463
13.0	0.079491865	445.11982927535325
14.0	0.085779332	445.12017835135043
15.0	0.092116883	445.1200311091385
16.0	0.097806433	445.120361096158
17.0	0.10424398	445.1206134542802
22.0	0.11443136	445.12025827524525
25.0	0.12162932	445.12028707481494
26.0	0.12797107	445.1203142364067
27.0	0.13394596	445.120058785653
28.0	0.1402273	445.12036578536737
29.0	0.14624195	445.11992804379616
30.0	0.15239825	445.11941151773595
34.0	0.16179612	445.11981118824116
35.0	0.16796485	445.1204726034372
36.0	0.17413155	445.12002148859244
37.0	0.18020646	445.1201648919859
38.0	0.18637325	445.1206391431056
41.0	0.19430863	445.1197919915366
42.0	0.20055247	445.1201807459417
47.0	0.21147535	445.1200108539396
48.0	0.21765025	445.11971165918635
51.0	0.22485228	445.11963557946814
55.0	0.23442952	445.12000674285014
56.0	0.2405711	445.1199899755483
61.0	0.25147527	445.12038497816917
62.0	0.25759617	445.12048462142803
63.0	0.26373162	445.12041787322573
64.0	0.26982752	445.11948342955327
65.0	0.2759336	445.11975673004815
66.0	0.28204828	445.12020400656985
67.0	0.2881504	445.119448666897
68.0	0.29425652	445.12049448187776
72.0	0.30392538	445.12058135158543
73.0	0.31004405	445.1204183712324
76.0	0.31724838	445.12054089558023
77.0	0.32335448	445.12021546206023
81.0	0.33201708	445.11976123928
82.0	0.33814405	445.12060842420715
87.0	0.34833782	445.1204888838635
94.0	0.36153366	445.1199442560008
101.0	0.37472748	445.11998475305376
106.0	0.38492327	445.12011316742866
111.0	0.39507745	445.1202454053373
112.0	0.40124	445.1204961680294
118.0	0.4129004	445.1206221274405
119.0	0.41898375	445.1199335037917
122.0	0.4261775	445.12006810955745
123.0	0.43230458	445.11963082592393
126.0	0.44021081	445.11970084437
127.0	0.44632333	445.1197458711552
131.0	0.45500258	445.1198948886722
132.0	0.46113583	445.11963879707974
137.0	0.47131721	445.1197736896524
138.0	0.4774421	445.1197122058135
142.0	0.48613588	445.1201912689472
143.0	0.49226088	445.1196704079407
147.0	0.50099423	445.11977225459793
148.0	0.50710673	445.11964422479156
150.0	0.51352763	445.1198368812317
151.0	0.51964858	445.11942978731656
152.0	0.5257548	445.1197826805035
153.0	0.53186925	445.1197453814461
155.0	0.53811928	445.1198849636402
156.0	0.5442609	445.1196386453457
159.0	0.55147972	445.1202026693701
160.0	0.55760888	445.11999821879436
163.0	0.5655506	445.11981301045927
164.0	0.5716568	445.1197797737394
165.0	0.5777589	445.1198173083847
166.0	0.58389222	445.11982503701483
170.0	0.59254846	445.12000619284277
171.0	0.59870265	445.1195580150408
174.0	0.60665475	445.1135483066052
175.0	0.61276727	445.11966272183855
179.0	0.62214438	445.12045809478104
180.0	0.62829223	445.1195667054506
184.0	0.6366819	445.12060008437203
195.0	0.65681732	445.1203817131583
199.0	0.66651728	445.1203468189018
200.0	0.67286108	445.12037266169943
201.0	0.67888408	445.1203224858148
202.0	0.68491113	445.1203238855706
203.0	0.69094035	445.12035509517847
204.0	0.6969674	445.1202800725529
205.0	0.70298612	445.120418562462
206.0	0.70901328	445.1203883980302
207.0	0.7150362	445.1203022028793
208.0	0.72105695	445.1204172710042
209.0	0.72707578	445.1202585244441
210.0	0.73309875	445.1203855344013
211.0	0.73911751	445.120320412713
212.0	0.74513818	445.1204131876555
213.0	0.75116533	445.1203468435828
214.0	0.75719457	445.12038451684543
215.0	0.76321738	445.1204042714628
216.0	0.76923832	445.1203948568722
217.0	0.77526545	445.1203834839056
218.0	0.78128836	445.1203217622816
219.0	0.78730711	445.12028196510414
220.0	0.79332785	445.12031783763223
221.0	0.79934867	445.1203852783561
222.0	0.80537383	445.1203475557673
223.0	0.81139868	445.12031653649154
224.0	0.81741948	445.12050095328425
225.0	0.82344048	445.12024157784157
226.0	0.82946118	445.12046613009244
227.0	0.8354801	445.12045575689586
228.0	0.84150285	445.12044109315246
229.0	0.8475217	445.12051917011746
230.0	0.85354037	445.1205811759248
231.0	0.85956543	445.1204527033896
232.0	0.86558828	445.1204395303488
233.0	0.87161747	445.1202400821964
234.0	0.87763843	445.12020942577385
235.0	0.88365708	445.12056245807605
236.0	0.88967585	445.1205552594123
237.0	0.89569876	445.1205142998526
238.0	0.9017196	445.1204832449139
239.0	0.9077425	445.1204584865917
240.0	0.9137613	445.12038325427073
241.0	0.91978212	445.12041928626354
242.0	0.92580102	445.12036910913423
243.0	0.93182168	445.1202942210813
244.0	0.93784255	445.1204600645261
245.0	0.9438613	445.12045323773293
246.0	0.94988215	445.1205025819194
247.0	0.95590302	445.12057635984047
248.0	0.9619218	445.1205523970779
249.0	0.9679426	445.12049401617617
250.0	0.9739655	445.12050193981815
251.0	0.97998425	445.12049502571705
252.0	0.98600517	445.1205946642057
253.0	0.99202603	445.12060139516655
254.0	0.99804675	445.12060962884505
255.0	1.0040677	445.12050023112585
256.0	1.0100989	445.1206155246909
257.0	1.0161323	445.12062149718844
258.0	1.0221552	445.120524348774
259.0	1.0281802	445.12048998236577
260.0	1.0342052	445.1205926294683
261.0	1.0402281	445.12048481137947
262.0	1.0462531	445.12054048029154
263.0	1.0522718	445.12052369236187
264.0	1.0582948	445.12056882444796
265.0	1.0643156	445.12049401375157
266.0	1.0703365	445.12049667753064
267.0	1.0763573	445.12044425745006
268.0	1.0823782	445.1203636046251
269.0	1.0884011	445.12035289507514
270.0	1.0944239	445.12041363416233
271.0	1.1004511	445.12039794129726
272.0	1.106474	445.1205299479848
273.0	1.1125012	445.1205069958328
274.0	1.1185261	445.1204618288505
275.0	1.1245491	445.1203404569351
276.0	1.1305762	445.12045342686906
277.0	1.1366011	445.1203543685447
278.0	1.1426199	445.12021058968014
279.0	1.1486428	445.12028642355
280.0	1.1546636	445.1202623260785
281.0	1.1606845	445.12035256663916
282.0	1.1667053	445.12029138436054
283.0	1.1727262	445.12029067253576
284.0	1.1787492	445.1202168310403
285.0	1.184774	445.1202776241823
286.0	1.1907991	445.12034543576317
287.0	1.1968221	445.12028063084523
288.0	1.2028429	445.12037994684084
289.0	1.2088617	445.12034411302113
290.0	1.2148824	445.12037199987395
291.0	1.2209053	445.1203273592014
292.0	1.2269263	445.1203439762381
293.0	1.232947	445.1201813457391
294.0	1.238968	445.12020951038966
295.0	1.2449951	445.12015109001413
296.0	1.251018	445.12015074735024
297.0	1.2570428	445.12027940263505
298.0	1.2630658	445.1203043062441
299.0	1.2690909	445.12040301259054
300.0	1.2751139	445.12038750750185
301.0	1.2811367	445.1203201137641
302.0	1.2871617	445.1202473057575
303.0	1.293193	445.1202781130698
304.0	1.299218	445.12031257933324
305.0	1.3052429	445.12022552205775
306.0	1.311268	445.1202801008317
307.0	1.317291	445.1202303536469
308.0	1.3233179	445.12018426356576
309.0	1.3293451	445.1201528605439
310.0	1.335366	445.1201150394399
311.0	1.3413888	445.1200857886973
312.0	1.3474181	445.1201073774144
313.0	1.353445	445.12017919007627
314.0	1.3594743	445.12007516096634
315.0	1.3655013	445.1200233266896
316.0	1.3715263	445.1199824635857
317.0	1.3775492	445.12002582597574
318.0	1.3835743	445.12021964149045
319.0	1.3895971	445.1202402516997
320.0	1.3956202	445.1201541307777
321.0	1.4016471	445.12008310578966
322.0	1.4076764	445.1201176506159
323.0	1.4137034	445.1200460150794
324.0	1.4197284	445.1199908769416
325.0	1.4257514	445.12001512992356
326.0	1.4317723	445.1201027807449
327.0	1.437793	445.12010313522757
328.0	1.4438138	445.1200706948972
329.0	1.4498368	445.12031008574985
330.0	1.4558577	445.12020095197084
331.0	1.4618784	445.12013170228164
332.0	1.4678972	445.1199845751689
333.0	1.473918	445.1200882325267
334.0	1.4799411	445.1200633570703
335.0	1.4859618	445.12002561525657
336.0	1.4919847	445.12001023059264
337.0	1.4980119	445.1198685513625
338.0	1.5040286	445.1200041186195
339.0	1.5100389	445.1199085697364
340.0	1.5160619	445.1201288322131
341.0	1.5220827	445.1199733500583
342.0	1.5281057	445.12003297432096
343.0	1.5341348	445.120048737345
344.0	1.5401577	445.1200227714459
345.0	1.5461806	445.11999342308206
346.0	1.5522037	445.11999619945635
347.0	1.5580869	445.1200141611336
348.0	1.564014	445.1199591692571
349.0	1.5700057	445.1199908903607
350.0	1.5759745	445.1199346894093
351.0	1.5819973	445.1199733717035
352.0	1.5880202	445.1199776905076
353.0	1.5939453	445.11996521518205
354.0	1.5998724	445.1200045968704
355.0	1.6058204	445.1199051095313
356.0	1.6118265	445.1198687411383
357.0	1.6177474	445.1199242919714
358.0	1.6237474	445.1199964640971
359.0	1.6297725	445.1199662987204
360.0	1.6357869	445.11991384689
362.0	1.6430702	445.1199215048878
363.0	1.6494558	445.119810467361
364.0	1.6554163	445.1199340713858
365.0	1.6614391	445.1200505698227
366.0	1.6674746	445.1199207841652
367.0	1.6735037	445.1199807702604
368.0	1.6794746	445.11999472667304
369.0	1.6854287	445.1199654400738
370.0	1.6913474	445.1199592516299
371.0	1.6973725	445.119968770458
372.0	1.7033975	445.11994602921425
373.0	1.7094225	445.1199650970046
374.0	1.7154559	445.11994912746667
375.0	1.7213516	445.1199702326339
376.0	1.7272433	445.1199401622432
377.0	1.7331038	445.11995969574684
378.0	1.7389976	445.11998077565045
379.0	1.7449599	445.1198525282788
380.0	1.7508725	445.11991390524634
381.0	1.7567975	445.1199211991852
382.0	1.7627664	445.11996264699684
383.0	1.7687871	445.1198413194488
384.0	1.7747225	445.11991439649495
385.0	1.78066	445.1199220201291
386.0	1.7865393	445.11993047108683
387.0	1.7924934	445.1199802279872
388.0	1.7984392	445.1199559518948
389.0	1.8043912	445.11991841846657
390.0	1.810306	445.11985282331295
391.0	1.8161247	445.12000199183603
392.0	1.8219725	445.11992251055597
393.0	1.8278413	445.1199435765927
394.0	1.8337163	445.1198719362187
395.0	1.8395872	445.11990857583436
396.0	1.8455039	445.1199018266308
397.0	1.8514475	445.11989681199697
398.0	1.8573393	445.1199509878907
399.0	1.8631518	445.1198770321751
400.0	1.8689914	445.1198424829996
401.0	1.8748622	445.1198965246143
402.0	1.8807414	445.11987089457
403.0	1.886558	445.1198262449208
404.0	1.8923538	445.11997964686606
405.0	1.8981539	445.1198924126797
406.0	1.9039227	445.1199537428638
407.0	1.9097185	445.11995539667197
408.0	1.9155643	445.1199481235357
409.0	1.9214122	445.11991663707846
410.0	1.9273498	445.1198825237933
411.0	1.9332769	445.11983726090773
412.0	1.9391561	445.1198898030278
413.0	1.9451205	445.1198521200664
414.0	1.9509831	445.1198398746331
415.0	1.9568665	445.11989239586626
416.0	1.9628186	445.1198355945737
417.0	1.9686893	445.11978145761253
418.0	1.9744268	445.11993285964445
419.0	1.9801519	445.1198676963049
420.0	1.9859915	445.119947855478
421.0	1.9918061	445.11993188830337
422.0	1.9976207	445.1198184468906
425.0	2.006256	445.11997069673316
426.0	2.012602	445.11991793248546
427.0	2.0188789	445.11994701981826
428.0	2.0252185	445.11986320368885
429.0	2.0315561	445.1199219885208
430.0	2.037852	445.11993201564724
431.0	2.0441978	445.11993464268676
432.0	2.0505894	445.1199060097064
433.0	2.0568749	445.11990643596266
434.0	2.0632977	445.11987832056275
435.0	2.0696082	445.1199518384471
436.0	2.075879	445.1199009662797
437.0	2.0824373	445.11978936007546
438.0	2.0886644	445.119981496095
439.0	2.0950644	445.1199007845419
440.0	2.101454	445.1199442884114
441.0	2.1077936	445.11985914705855
442.0	2.1141207	445.1198036864589
443.0	2.1203769	445.11987082916676
444.0	2.1267769	445.119882014703
445.0	2.1329104	445.11986682846725
446.0	2.1392603	445.1199045014611
447.0	2.1456874	445.1198890729092
448.0	2.1520374	445.1198850285603
449.0	2.1582957	445.11996800583944
450.0	2.1646728	445.119896825136
451.0	2.1708855	445.1199567074649
452.0	2.1773582	445.119894147796
453.0	2.1835666	445.1199385377993
454.0	2.1898292	445.1199471004506
455.0	2.1962791	445.1198550528065
456.0	2.2025646	445.1197880005301
457.0	2.20905	445.11978758393036
458.0	2.2151812	445.11983154254256
459.0	2.2214791	445.11988317388926
460.0	2.2278999	445.11997971708183
462.0	2.2349708	445.11987099527755
463.0	2.241575	445.1198880959402
464.0	2.2476501	445.1198160560779
465.0	2.2539542	445.1199498407501
466.0	2.2603354	445.11981680818053
467.0	2.2667042	445.119874018028
468.0	2.272975	445.1198981470088
469.0	2.2792459	445.1198793532239
470.0	2.2855626	445.11990611839
471.0	2.2918333	445.11990332142966
472.0	2.2982647	445.11982099093433
473.0	2.3045918	445.1198286206474
474.0	2.3109771	445.11987977164614
475.0	2.3174105	445.11988133892424
476.0	2.3235981	445.11986353472093
477.0	2.3298313	445.119928762095
478.0	2.3363211	445.11983312688034
480.0	2.3435439	445.11985713262925
481.0	2.3498814	445.11977122863624
482.0	2.3562292	445.1197770397602
483.0	2.3626773	445.11982504288886
485.0	2.3699523	445.1197863804049
486.0	2.3761086	445.119942871286
487.0	2.3825209	445.11979980637085
489.0	2.3895711	445.1198670458346
490.0	2.3958418	445.1198888683372
491.0	2.4022753	445.1198726222408
492.0	2.4084524	445.11996751305213
493.0	2.4148376	445.1198658738289
494.0	2.4212939	445.1198183877334
495.0	2.4274002	445.12001081298104
496.0	2.4340565	445.11983185716826
498.0	2.4411981	445.1199229152763
499.0	2.447444	445.11994940809416
500.0	2.4539564	445.11985006676696
501.0	2.4602585	445.11993169100396
502.0	2.466571	445.11986160181783
503.0	2.4729064	445.11989285214685
504.0	2.4793294	445.1198824876524
505.0	2.4856065	445.119867139469
506.0	2.4919085	445.1197652557261
507.0	2.4981086	445.11983653495713
508.0	2.5043774	445.1198092153523
509.0	2.5106982	445.1198188954599
511.0	2.5177107	445.1197961765183
512.0	2.5240502	445.11979293140195
513.0	2.5303378	445.1199223945227
514.0	2.5366878	445.1198429361812
515.0	2.542967	445.1199249799071
516.0	2.5492337	445.1199398186353
518.0	2.5563836	445.1199459951451
519.0	2.5626774	445.11992007737894
520.0	2.5690107	445.11991746609476
521.0	2.5754295	445.11984549869385
522.0	2.5817253	445.11987765415097
523.0	2.5880065	445.1198760789809
524.0	2.5942691	445.1198260005196
525.0	2.6005982	445.11989406002897
526.0	2.6068586	445.11987509629586
527.0	2.6132275	445.11989791244264
528.0	2.6195858	445.1199178805655
529.0	2.626092	445.11979895905205
530.0	2.6323859	445.119881465627
532.0	2.6395795	445.1198689947395
533.0	2.6457088	445.11984323134163
534.0	2.6520191	445.1199099284438
535.0	2.6584149	445.11984746919995
536.0	2.6648629	445.11991939421193
537.0	2.6711171	445.11989981624936
538.0	2.6773817	445.1199624329836
540.0	2.6846067	445.11983297846626
541.0	2.6909046	445.1199400433584
542.0	2.6972858	445.11991070798723
543.0	2.7036775	445.1198890320112
544.0	2.7098922	445.1198510704344
545.0	2.7162484	445.11993907294465
546.0	2.7225317	445.1199558861608
547.0	2.7289088	445.11982534982627
549.0	2.7360171	445.11983166276445
550.0	2.7423796	445.11986996561933
552.0	2.7495588	445.1198259445191
553.0	2.7558609	445.1198379296059
554.0	2.7620984	445.119923258902
555.0	2.7684298	445.11984623180103
556.0	2.7747734	445.11993554272607
557.0	2.7810464	445.1199165262212
558.0	2.7873715	445.11992018116666
560.0	2.7944256	445.11988221915897
561.0	2.8008005	445.11996555631873
563.0	2.807963	445.11984545317324
564.0	2.8142651	445.11977862516505
565.0	2.8205026	445.1199197042857
566.0	2.8268693	445.11987618994874
567.0	2.833236	445.1198704821251
568.0	2.8395215	445.1199152730153
569.0	2.8458569	445.1198976099591
570.0	2.8521901	445.11984042201397
571.0	2.8586173	445.1198718327726
574.0	2.8665903	445.11989198468984
575.0	2.8728799	445.1198649639615
576.0	2.879184	445.119920423735
577.0	2.8855611	445.11981754993235
578.0	2.8917589	445.1198417086089
579.0	2.898161	445.1198776370233
582.0	2.9067591	445.1199475715682
583.0	2.913134	445.11989824644394
584.0	2.9194903	445.11987784643105
585.0	2.925807	445.1199321577751
586.0	2.9320277	445.11997086678224
587.0	2.9384195	445.1198590815453
588.0	2.9448694	445.1198156483007
589.0	2.9510674	445.11980581074437
590.0	2.9573966	445.11989625188784
591.0	2.9636966	445.11983429426346
593.0	2.9707445	445.1198746712449
594.0	2.9771194	445.1198927181711
595.0	2.9834382	445.1198465416384
596.0	2.9898134	445.119841681622
597.0	2.9961403	445.1198782748933
598.0	3.0024133	445.1199176667555
599.0	3.0089777	445.1198255289924
600.0	3.0150904	445.1199127786076
602.0	3.0222175	445.11991083553204
603.0	3.0286069	445.1198865141732
604.0	3.0348279	445.1199463213114
605.0	3.0411403	445.11985013985924
606.0	3.0475071	445.1198464468204
607.0	3.0537571	445.1198633117243
608.0	3.060207	445.11987752052016
611.0	3.0681111	445.11984390312904
612.0	3.0746174	445.1199289794512
613.0	3.0809549	445.1199249385181
614.0	3.0872383	445.11983062283815
615.0	3.0935778	445.1198253955368
616.0	3.0998654	445.1198285181512
617.0	3.1061947	445.11984866017445
618.0	3.1124612	445.1198869933213
619.0	3.11883	445.1198533695868
620.0	3.1252029	445.1199188707755
621.0	3.1314945	445.1198672896785
622.0	3.1378488	445.1199092731348
626.0	3.1479529	445.1198363311961
627.0	3.15428	445.119811246625
628.0	3.1606237	445.1198357785623
629.0	3.1669779	445.1198060130466
631.0	3.1741218	445.11981327125875
632.0	3.1803676	445.11990726720677
633.0	3.1867114	445.11975656604596
634.0	3.1930633	445.11988220852544
635.0	3.1993801	445.119841277152
636.0	3.2056281	445.1198405276218
637.0	3.2120238	445.1197939671811
638.0	3.2183093	445.1199308889757
639.0	3.2248198	445.1197656606749
643.0	3.2341905	445.1198878884712
644.0	3.2405448	445.11988159102805
646.0	3.2476364	445.1198789115197
647.0	3.2539802	445.1198524271765
648.0	3.2602947	445.11974637540436
650.0	3.2673073	445.1198991427253
651.0	3.2735864	445.1198955630916
657.0	3.2855636	445.12002879931384
663.0	3.2975614	445.11990571248
670.0	3.3112406	445.1198572611997
671.0	3.3176678	445.1198394273425
672.0	3.3240323	445.1198590443618
674.0	3.3311095	445.11978830956673
675.0	3.3374656	445.11984934909515
676.0	3.3437969	445.11985619428594
677.0	3.3501927	445.11981029813336
679.0	3.3573283	445.1199806060226
680.0	3.3636594	445.11996286446526
681.0	3.3700219	445.1198857823429
682.0	3.3762949	445.11991177806743
683.0	3.3825781	445.11975576435185
685.0	3.3896177	445.11986244605106
686.0	3.3959635	445.11990834653506
688.0	3.4031199	445.11978188272514
689.0	3.4094011	445.119837341889
690.0	3.4156906	445.1199672501636
691.0	3.4221427	445.11978836730697
692.0	3.4284344	445.1197770505482
693.0	3.4347303	445.1197544548591
694.0	3.4410074	445.11984998390795
696.0	3.4482573	445.1199216320025
697.0	3.4546719	445.1197588224948
698.0	3.4609511	445.11978551524123
699.0	3.4672678	445.11975562318617
700.0	3.4735532	445.11983100646205
701.0	3.479997	445.1197552054234
702.0	3.4862449	445.11977392296785
705.0	3.4947844	445.1199306776469
706.0	3.5011763	445.1197442500828
709.0	3.5098284	445.11979627550124
710.0	3.5161283	445.1198706598698
711.0	3.5223638	445.119960273173
712.0	3.528695	445.11984840875317
713.0	3.5349637	445.1198481445805
714.0	3.5412013	445.11992678566503
716.0	3.5480491	445.11992467996174
717.0	3.554418	445.11979010786916
720.0	3.5622304	445.1198397054866
721.0	3.5685576	445.1196653285664
722.0	3.5748242	445.11982340410276
723.0	3.5811576	445.1196799399268
724.0	3.5875472	445.11978941283445
726.0	3.5945284	445.1198658697099
727.0	3.6008429	445.1198837903069
728.0	3.6071347	445.11980260934416
729.0	3.6134139	445.11983741442054
730.0	3.6197723	445.1197321385562
733.0	3.6276846	445.1196980933702
734.0	3.6339117	445.1198756372512
735.0	3.6401804	445.1198081176361
736.0	3.6464534	445.11984103589486
739.0	3.6542471	445.1199469181356
740.0	3.6606555	445.11989153886117
741.0	3.666943	445.11984401803727
742.0	3.6731868	445.1198639052457
743.0	3.6794847	445.1197189492801
744.0	3.6857971	445.11981133067064
745.0	3.6920971	445.11989329152465
746.0	3.6983971	445.11976212400276
747.0	3.7047452	445.11980442369145
748.0	3.7109555	445.11989816800036
749.0	3.7172181	445.1198505755838
750.0	3.7235305	445.11985274590427
752.0	3.7307036	445.11978072229414
754.0	3.7378097	445.11991319148495
755.0	3.744141	445.1198081949339
756.0	3.7503722	445.1198871943576
757.0	3.7567015	445.1198306954648
760.0	3.7651785	445.1198801133309
761.0	3.7715389	445.1198516222379
762.0	3.7778869	445.1198799219557
763.0	3.784266	445.11984676275813
764.0	3.7905662	445.11991186859046
765.0	3.7968661	445.11975764797063
766.0	3.803112	445.1198772678847
767.0	3.8094181	445.1197309173669
768.0	3.8156682	445.11990164030016
769.0	3.8218702	445.11992668510516
771.0	3.8287868	445.1199040709855
773.0	3.8358702	445.11999389997146
774.0	3.8422931	445.1198028185994
778.0	3.8515577	445.1199099575012
779.0	3.8578286	445.1198392430608
781.0	3.8647848	445.1199903687987
782.0	3.8711432	445.11981816793565
783.0	3.8774744	445.1197395467618
784.0	3.8837244	445.1199176616132
787.0	3.8914661	445.11994403181546
788.0	3.8978619	445.1197807948833
790.0	3.9050598	445.1198237710064
791.0	3.9114411	445.11979783375784
792.0	3.9175078	445.11994635707566
793.0	3.9238453	445.1198474315065
794.0	3.9301578	445.11984049630973
795.0	3.9363808	445.1198335070956
797.0	3.9435912	445.1197956671615
798.0	3.9498287	445.11994260782865
800.0	3.9568079	445.1199412565449
801.0	3.9631704	445.119785286864
804.0	3.9716141	445.1198861291016
805.0	3.9780204	445.11974467823876
806.0	3.9843579	445.11976672419877
808.0	3.9915495	445.11981545728247
809.0	3.9979579	445.11979523304456
810.0	4.0041558	445.11979609987424
811.0	4.0104892	445.11990100077765
812.0	4.0168141	445.11984016431813
813.0	4.0231392	445.1198814572272
814.0	4.0294579	445.1197851475261
816.0	4.0366308	445.11985781565113
817.0	4.0429309	445.119888435079
818.0	4.0491016	445.11983716654856
819.0	4.0556245	445.11975184547657
820.0	4.0618121	445.11986783265195
821.0	4.0681558	445.1198554396991
823.0	4.0751955	445.1197365917105
824.0	4.0814705	445.1199097859232
826.0	4.0885976	445.11984513054324
827.0	4.0949517	445.1198615884439
828.0	4.1012289	445.1199077027077
829.0	4.10756	445.1198853489633
830.0	4.1138268	445.1198855422037
833.0	4.1223621	445.1199026278808
834.0	4.1287643	445.1198123911369
837.0	4.1372831	445.1198144825835
838.0	4.1436373	445.11981546535657
839.0	4.149931	445.11978632044605
841.0	4.1570914	445.11991428282005
842.0	4.1634476	445.1198141992638
843.0	4.1698122	445.11995117638065
844.0	4.1762019	445.11985209436864
845.0	4.182458	445.11976041024445
846.0	4.188781	445.1197992767993
849.0	4.1966081	445.11974535955466
850.0	4.2028686	445.1198860958577
851.0	4.2092581	445.11986193097255
855.0	4.2194331	445.11989373253607
856.0	4.2258227	445.1197949495059
858.0	4.232954	445.1198517632294
859.0	4.2391518	445.1198121454141
860.0	4.2455123	445.1198164699015
862.0	4.2528186	445.11986783657636
863.0	4.2590498	445.1199282601336
865.0	4.2661081	445.11981748240265
866.0	4.2724207	445.1197631621114
868.0	4.2798685	445.11982500044644
869.0	4.286027	445.1199638402887
870.0	4.2923977	445.1197536068327
871.0	4.2986374	445.1197949943023
873.0	4.3056748	445.1198429116971
874.0	4.311977	445.1198544751495
878.0	4.3213248	445.1197847047497
879.0	4.3276248	445.11984120478184
880.0	4.334	445.1198724528954
881.0	4.3403165	445.11981709203485
884.0	4.3482312	445.11978375772935
885.0	4.3545583	445.11980109017975
887.0	4.3617436	445.11988547986965
888.0	4.3681519	445.1198881379897
889.0	4.3744707	445.1197272872989
890.0	4.3806708	445.1197862246796
891.0	4.3870084	445.1198009546308
893.0	4.3940708	445.11990397233046
894.0	4.4004479	445.11992034924725
895.0	4.406825	445.11981955223
897.0	4.4142124	445.1197981393766
898.0	4.4204187	445.11982594940537
899.0	4.4267125	445.1198214251998
900.0	4.4330312	445.11983174490507
901.0	4.4392937	445.11989546028315
902.0	4.4456229	445.1198871095895
903.0	4.4519167	445.119871966634
904.0	4.4582396	445.1198669288912
907.0	4.4661521	445.1199305070634
908.0	4.4725084	445.119798725287
909.0	4.4788833	445.11979470157587
910.0	4.4851334	445.1197870072118
911.0	4.4914271	445.1198215307167
913.0	4.4986708	445.11977213564455
914.0	4.5049876	445.1198610279889
915.0	4.5114126	445.119730833252
916.0	4.5176625	445.11979809792115
919.0	4.5255772	445.11983868279117
920.0	4.531846	445.11979805569615
921.0	4.5382105	445.1198307048854
922.0	4.5445854	445.1198262127917
923.0	4.5508022	445.119810447943
924.0	4.5572168	445.11990306863527
929.0	4.568198	445.1197980868628
932.0	4.5769501	445.11977601440014
933.0	4.583273	445.1198536731932
936.0	4.5919334	445.11968364072226
937.0	4.5981626	445.1198763762658
938.0	4.6044668	445.1197536974038
939.0	4.6107857	445.1197509091016
940.0	4.6170648	445.119885481254
942.0	4.6241023	445.119869420179
943.0	4.6304605	445.1198450065383
945.0	4.6376627	445.11985481480207
946.0	4.6438419	445.1198950707928
947.0	4.6502647	445.11977498175247
949.0	4.657371	445.1198938865755
950.0	4.663796	445.11987564713064
953.0	4.6723668	445.1197817815027
954.0	4.678746	445.1198523226069
956.0	4.6858106	445.1198458283585
957.0	4.692221	445.1198364532872
960.0	4.7001877	445.1198197007319
961.0	4.7065357	445.11978409325224
962.0	4.7128001	445.11978953108235
963.0	4.7191418	445.11980603009766
964.0	4.7254793	445.11980438429055
965.0	4.7317544	445.1199068672934
966.0	4.7381023	445.1198323813602
968.0	4.7452752	445.11980400495247
971.0	4.7540961	445.1198069079494
972.0	4.7604816	445.1197868130517
973.0	4.766769	445.11981911565454
974.0	4.7730461	445.11990030594893
975.0	4.7793023	445.11984879039386
976.0	4.7857419	445.1197625061326
977.0	4.7921481	445.1198421320471
978.0	4.7984149	445.1198177297775
980.0	4.8056024	445.1197741553572
981.0	4.8118545	445.11988942845596
983.0	4.8192003	445.119816449824
984.0	4.8253774	445.1198644273297
985.0	4.831317	445.1197316478124
986.0	4.8371379	445.1197791665989
987.0	4.8428504	445.1199102800148
988.0	4.8485878	445.1198389781381
989.0	4.8542795	445.11990426208445
990.0	4.8600108	445.1198118997446
991.0	4.8656879	445.11991752036766
992.0	4.8713545	445.1199447951481
993.0	4.8771296	445.1197778512202
995.0	4.8843545	445.11993073268115
996.0	4.8907441	445.1198259475307
998.0	4.8981421	445.11983679715655
1000.0	4.9055253	445.11985927510324
1001.0	4.9117963	445.1199205238426
1003.0	4.9190608	445.1197125937025
1004.0	4.9252692	445.1198587862973
1008.0	4.9354046	445.1198611091486
1009.0	4.941663	445.1198857000558
1012.0	4.9502275	445.11986582510116
1013.0	4.9566421	445.1198381964159
1014.0	4.9628796	445.1198820099744
1016.0	4.9699484	445.1198655671161
1017.0	4.9763067	445.1198686704447
1018.0	4.9826921	445.1198292965023
1019.0	4.9892108	445.11976323087254
1020.0	4.9955629	445.11970644794593
1021.0	5.0016775	445.1198898661214
1022.0	5.0079776	445.11990085243656
1023.0	5.0143359	445.1197703703069
1024.0	5.0206568	445.1197904573297
1027.0	5.0293817	445.1198579632601
1028.0	5.0355963	445.1199144983141
1029.0	5.0419464	445.1198255437755
1030.0	5.0482505	445.11984085242796
1031.0	5.0546068	445.1198856659818
1033.0	5.0617297	445.1199003845816
1034.0	5.0680235	445.1198247802062
1036.0	5.0753151	445.11982570259016
1037.0	5.0814818	445.1198786985551
1041.0	5.0916568	445.1198091779432
1042.0	5.0980422	445.11978054715496
1043.0	5.1044005	445.1197864458365
1044.0	5.1105797	445.119827920696
1045.0	5.1169861	445.1198736710382
1046.0	5.1232819	445.119922623189
1047.0	5.129686	445.11986317766275
1048.0	5.1358693	445.1198502706634
1049.0	5.1423193	445.1198152122669
1050.0	5.1486403	445.1197410117106
1051.0	5.1550214	445.1198029172783
1054.0	5.163786	445.11983123728976
1055.0	5.1700589	445.11985930268384
1056.0	5.1763444	445.119864638002
1057.0	5.1826402	445.11983596143386
1058.0	5.188909	445.1198108733834
1059.0	5.1952777	445.11988237504397
1062.0	5.2038319	445.11998071144257
1063.0	5.2104381	445.1196860835193
1064.0	5.2167027	445.1198373757886
1065.0	5.2230986	445.1197795121692
1066.0	5.2292986	445.1198295755238
1067.0	5.2356132	445.1198246831495
1070.0	5.244309	445.1197567354451
1071.0	5.250709	445.11975838915225
1072.0	5.2569049	445.11981341127733
1073.0	5.2633486	445.11980651991547
1075.0	5.2704736	445.1198018474766
1078.0	5.279209	445.1198903572832
1079.0	5.28558	445.1198351967257
1080.0	5.291982	445.1198221638142
1081.0	5.298232	445.11977310720306
1082.0	5.3045362	445.1198066036174
1084.0	5.3116154	445.1198285982813
1085.0	5.3179279	445.11994622006415
1086.0	5.3242945	445.1198086435802
1088.0	5.3315112	445.11982401298724
1089.0	5.3377883	445.1197757336233
1091.0	5.3448862	445.11982510899225
1092.0	5.3513528	445.1197793483713
1093.0	5.3575612	445.1198622227974
1094.0	5.3639113	445.11981847202554
1097.0	5.3718425	445.11979852657083
1098.0	5.3782446	445.11976154735066
1100.0	5.3853862	445.1198229748689
1101.0	5.3918175	445.11987523090534
1102.0	5.3981404	445.1198123783298
1103.0	5.4044509	445.1198372794999
1105.0	5.4116321	445.11979933078163
1106.0	5.4179404	445.1198137386363
1108.0	5.4252009	445.1197809497251
1109.0	5.431605	445.11986612676657
1110.0	5.4379383	445.1198216972998
1111.0	5.4442842	445.1197926236757
1112.0	5.4504968	445.11986931210254
1113.0	5.4568093	445.11980703912064
1114.0	5.4632489	445.1198204802042
1118.0	5.4727634	445.1198722978446
1119.0	5.4789905	445.1199417534222
1120.0	5.4853489	445.11978985340846
1121.0	5.4917135	445.119818634198
1123.0	5.499049	445.1198876077384
1124.0	5.5053738	445.1198256033326
1125.0	5.5117572	445.1197901304569
1127.0	5.5189655	445.11992307270833
1128.0	5.525301	445.1197928818712
1130.0	5.5324802	445.11988941067716
1133.0	5.5414197	445.11984028051376
1134.0	5.5476197	445.1198349154633
1136.0	5.554751	445.11974217892634
1137.0	5.5611782	445.11988903545745
1139.0	5.5682302	445.1198489142187
1140.0	5.5747718	445.11982941211124
1142.0	5.5819469	445.11996507563873
1143.0	5.588276	445.1198560307543
1144.0	5.5946281	445.1199559790426
1146.0	5.6017927	445.11983645457434
1149.0	5.610726	445.1198123385111
1150.0	5.6168845	445.1199523413561
1151.0	5.623324	445.11984309169026
1155.0	5.6334489	445.1198486241108
1156.0	5.6398385	445.11990148978117
1157.0	5.6461573	445.11984504730555
1159.0	5.6532719	445.11993377016296
1160.0	5.6596677	445.1198274326432
1161.0	5.6659948	445.11979099026274
1162.0	5.672351	445.119792205565
1163.0	5.6788573	445.1197984789047
1164.0	5.6851553	445.11980327645284
1166.0	5.692424	445.1198420095171
1167.0	5.6987554	445.11985394329986
1169.0	5.7059761	445.11982104306384
1170.0	5.7122428	445.11977681117384
1172.0	5.719524	445.119875861802
1173.0	5.7259532	445.1197933189277
1174.0	5.7322282	445.1198890399182
1175.0	5.7385825	445.11985366431225
1176.0	5.74487	445.1199741389139
1177.0	5.7512449	445.1197985711587
1178.0	5.7575762	445.1199205307688
1180.0	5.764822	445.1198149164197
1181.0	5.7710096	445.11989067905796
1182.0	5.7775782	445.11974426578297
1183.0	5.783772	445.1196974485402
1184.0	5.7900367	445.1198775151073
1185.0	5.7965012	445.1198299273429
1186.0	5.8029199	445.1198002059482
1187.0	5.809172	445.11978670983245
1188.0	5.8155408	445.1198369972373
1192.0	5.8250199	445.1197851572244
1193.0	5.8313243	445.1198671818776
1194.0	5.8376617	445.1199014091202
1196.0	5.8448471	445.11984127913314
1197.0	5.8512346	445.11983819648077
1198.0	5.8576283	445.1198244010852
1199.0	5.86392	445.1198575526492
1200.0	5.8703033	445.1197958322731
1201.0	5.8764721	445.11994946205266
1202.0	5.8828785	445.1198523861108
1203.0	5.889245	445.11987397274856
1204.0	5.8956159	445.1197767103811
1208.0	5.9057764	445.11980484576554
1209.0	5.9121408	445.1198779348282
1210.0	5.9185534	445.1198838484796
1211.0	5.9249055	445.11980589915055
1212.0	5.9312597	445.1198371417562
1214.0	5.9386826	445.1198375785362
1215.0	5.9450535	445.11978458195824
1218.0	5.9536889	445.11987136517286
1219.0	5.9602515	445.1198908445673
1221.0	5.9675971	445.11985962539393
1222.0	5.9739723	445.1197684921064
1226.0	5.984341	445.1198715199965
1228.0	5.9920451	445.1197656433829
1229.0	5.9983119	445.11992181612516
1230.0	6.0043347	445.1197481690415
1232.0	6.0117097	445.1196745589697
1233.0	6.0179452	445.11972288104545
1236.0	6.0261222	445.1198274402227
1237.0	6.0323682	445.1198634564114
1238.0	6.0383347	445.119831775928
1239.0	6.0442515	445.11984190225286
1241.0	6.051514	445.11982058024637
1243.0	6.0588348	445.11990394294975
1244.0	6.065116	445.119867904834
1245.0	6.0714952	445.11986955375903
1248.0	6.0795118	445.11983197131616
1249.0	6.0858639	445.1198561212544
1250.0	6.0921619	445.11982150150027
1252.0	6.0994952	445.1198919881813
1253.0	6.1058952	445.11982303039497
1255.0	6.1130806	445.1198463120773
1256.0	6.119337	445.1198824876948
1257.0	6.1257161	445.11974132970556
1258.0	6.1320703	445.1198157535792
1259.0	6.1384182	445.1197844456471
1260.0	6.1447432	445.11988205849786
1261.0	6.1510828	445.11976546946744
1262.0	6.1574807	445.1197815485054
1263.0	6.163762	445.11990288848386
1264.0	6.1702057	445.11992451101844
1265.0	6.1766744	445.11983133696225
1267.0	6.1841953	445.11983621231747
1268.0	6.190535	445.11987193789605
1270.0	6.1978744	445.1198034334516
1271.0	6.2040453	445.11985739392696
1272.0	6.2098911	445.11982056420703
1273.0	6.2157663	445.1198928251853
1274.0	6.2216412	445.11979898447356
1275.0	6.2274849	445.11990484413485
1276.0	6.2333413	445.11982575832735
1277.0	6.2391516	445.1198213050535
1278.0	6.2450183	445.11984332516374
1280.0	6.2522078	445.11988056755547
1281.0	6.2587037	445.11983519200464
1282.0	6.2650517	445.1198114075409
1284.0	6.2724058	445.1198729258071
1285.0	6.2787517	445.11978445725885
1286.0	6.2845996	445.1199645954031
1288.0	6.2919204	445.11980738413644
1289.0	6.2981975	445.1199119300942
1291.0	6.3054975	445.11982125224534
1292.0	6.3116476	445.1199188269136
1295.0	6.3203476	445.1198343055297
1297.0	6.32796	445.1198632188966
1298.0	6.334385	445.1199373283139
1299.0	6.3406996	445.11978387772183
1303.0	6.3509038	445.1199386513908
1304.0	6.3572517	445.11986462936335
1305.0	6.36366	445.1198572141522
1306.0	6.3700809	445.11986721703164
1307.0	6.3764371	445.1197914096804
1308.0	6.3827809	445.11983335763983
1310.0	6.3900059	445.1197843099949
1311.0	6.3963725	445.119747531963
1312.0	6.4028413	445.1198471597276
1313.0	6.4090914	445.11981930155036
1315.0	6.4168538	445.11979124134814
1316.0	6.4232413	445.1198939014685
1317.0	6.4296518	445.11982191893657
1320.0	6.4377664	445.1198064416855
1321.0	6.4441476	445.1198004177621
1322.0	6.4498976	445.119930212851
1323.0	6.4558602	445.1197706161722
1324.0	6.4618289	445.11989957614463
1325.0	6.4677978	445.11981890147894
1327.0	6.4750726	445.11978101663556
1328.0	6.4814997	445.1199086133456
1329.0	6.4878435	445.11997802365295
1330.0	6.494158	445.1197463990564
1331.0	6.500356	445.11986314345046
1332.0	6.506679	445.1198449193249
1335.0	6.5146998	445.11980259947995
1336.0	6.5210977	445.1198153746903
1337.0	6.5274894	445.119846843495
1338.0	6.5338269	445.119931395051
1339.0	6.5402144	445.1198545798377
1340.0	6.5465561	445.1197638362428
1342.0	6.5537644	445.1198359003768
1343.0	6.5601248	445.1198358128771
1344.0	6.5665352	445.11977369490864
1345.0	6.5728956	445.1197739135437
1346.0	6.5792394	445.1198495074936
1347.0	6.5855644	445.11977589046063
1348.0	6.591879	445.11985513924765
1349.0	6.5982436	445.11979171987036
1350.0	6.6046811	445.11988310794885
1353.0	6.6134144	445.1198536755452
1354.0	6.619729	445.11993502303795
1355.0	6.6261666	445.1198344854261
1358.0	6.6349228	445.1198322267315
1360.0	6.6425186	445.11985196162505
1361.0	6.6489499	445.11984893874137
1362.0	6.6553207	445.11985547394005
1366.0	6.665654	445.1198450038962
1367.0	6.6719125	445.119866462577
1368.0	6.677725	445.11987229763
1369.0	6.6837416	445.11989499838893
1372.0	6.6917999	445.11984853266785
1373.0	6.6982291	445.11981099153957
1375.0	6.7054332	445.1198374848078
1376.0	6.7119207	445.11980831765317
1377.0	6.718048	445.1199153678156
1378.0	6.724577	445.1198609667107
1379.0	6.7308416	445.11984128591075
1380.0	6.7372604	445.11982468338465
1382.0	6.7444895	445.1198266888166
1383.0	6.7507876	445.1198791418718
1386.0	6.75955	445.11984772605956
1387.0	6.765848	445.1198726590721
1389.0	6.7731687	445.11982177427797
1390.0	6.7795209	445.1198894497719
1391.0	6.7853875	445.1198383300291
1395.0	6.7949979	445.119923456987
1396.0	6.8013584	445.1198118651725
1397.0	6.8073938	445.1199060630687
1398.0	6.8134167	445.11995849050624
1399.0	6.8193417	445.1199221897248
1400.0	6.8252918	445.119810437878
1401.0	6.8312292	445.1198679593625
1402.0	6.8372105	445.1198403277492
1403.0	6.8430731	445.1199245389204
1404.0	6.8489814	445.1198481421626
1405.0	6.8549855	445.11983227534034
1406.0	6.8609377	445.1198665291041
1407.0	6.8669002	445.1198202427351
1408.0	6.872798	445.11992235377465
1411.0	6.8817063	445.11986113749606
1412.0	6.8880127	445.1198626829861
1413.0	6.8940419	445.1199147109018
1415.0	6.9013751	445.1198531065456
1416.0	6.907744	445.1198564205335
1417.0	6.913771	445.119901144178
1418.0	6.9197398	445.1198069991284
1419.0	6.9256669	445.11986230459456
1420.0	6.9316878	445.11982046587184
1421.0	6.9376084	445.11991467541924
1422.0	6.9436314	445.1198347399634
1423.0	6.9496461	445.11981836590667
1427.0	6.9592835	445.11991094844535
1428.0	6.9656253	445.1198323046919
1431.0	6.9744795	445.11982785535287
1434.0	6.9834731	445.11993339888363
1435.0	6.9898107	445.11982621023236
1437.0	6.9972127	445.1198936462909
1438.0	7.0035482	445.11984908893646
1439.0	7.0095753	445.1199160612865
1442.0	7.0183877	445.11984477456497
1443.0	7.0247962	445.1199119158421
1446.0	7.0329565	445.119963486814
1447.0	7.0393044	445.1200248059201
1448.0	7.0453336	445.11984220779067
1449.0	7.0513608	445.1199064554137
1450.0	7.0573815	445.1198712066922
1451.0	7.0634086	445.1198334048178
1453.0	7.0707003	445.11991923851684
1454.0	7.0771482	445.1198134866378
1455.0	7.0835274	445.1198826629199
1457.0	7.091094	445.1198485036024
1458.0	7.09744	445.12000181476037
1460.0	7.1047794	445.11987276618055
1461.0	7.1111441	445.1197984277162
1462.0	7.1171754	445.11989590113535
1464.0	7.1245399	445.1198457957178
1465.0	7.1308713	445.11993009039395
1469.0	7.1412295	445.11993354912795
1470.0	7.1475796	445.1198874692376
1472.0	7.1551107	445.1199156487501
1473.0	7.1614838	445.1198761501242
1475.0	7.1688191	445.1199229255158
1476.0	7.1751358	445.11982157137777
1477.0	7.1811609	445.1198290733822
1478.0	7.1871151	445.1198487599435
1479.0	7.1931295	445.11979122922804
1480.0	7.1990753	445.11981983960044
1481.0	7.2050963	445.11984972716664
1482.0	7.2111233	445.1198171092885
1483.0	7.2171504	445.1197950678191
1484.0	7.2231504	445.11987371333356
1485.0	7.2291567	445.1198270383541
1486.0	7.2351796	445.1198023219212
1487.0	7.2412027	445.11977493943755
1488.0	7.2471734	445.1198670453165
1489.0	7.2531942	445.1198828567344
1490.0	7.2592171	445.1199135464753
1492.0	7.2667275	445.11983538347056
1493.0	7.2730694	445.1199159326359
1495.0	7.2804317	445.1198909274309
1496.0	7.2867776	445.1198108324194
1498.0	7.2941317	445.11985065798393
1499.0	7.3004713	445.1198084094569
1503.0	7.3108297	445.11988691120933
1506.0	7.3189422	445.1198456116259
1507.0	7.3252297	445.1198611631694
1509.0	7.3325255	445.1198070084458
1510.0	7.3389068	445.11985067575944
1512.0	7.3461234	445.11992264737046
1513.0	7.3526172	445.1198264324012
1514.0	7.3589547	445.11993712641953
1515.0	7.3652985	445.1198137505531
1516.0	7.3716151	445.11984194984325
1517.0	7.377986	445.1198625805565
1521.0	7.388338	445.11992865935144
1522.0	7.3946799	445.1198861136372
1523.0	7.4007089	445.1199152272938
1524.0	7.4067403	445.11990922391186
1525.0	7.4127735	445.1198711010375
1526.0	7.4188028	445.1199784602375
1527.0	7.4248297	445.1199603944592
1528.0	7.4308569	445.11998608006286
1529.0	7.4368841	445.1199783020228
1530.0	7.4429131	445.1199144526453
1533.0	7.4510735	445.11990583061385
1534.0	7.4574027	445.11982018151707
1536.0	7.4647527	445.11992899646333
1537.0	7.4710985	445.1199396865036
1538.0	7.4771256	445.1199341371714
1539.0	7.4831549	445.1198127032743
1540.0	7.4891819	445.11997560442893
1542.0	7.4966778	445.119941015214
1543.0	7.503059	445.11990170057663
1544.0	7.5090798	445.11989701141107
1545.0	7.5150779	445.1198866219592
1546.0	7.5211049	445.1198232714423
1547.0	7.5271299	445.1199186274417
1549.0	7.534534	445.1199677837001
1550.0	7.5409112	445.11993978316946
1551.0	7.5469361	445.1199401516275
1552.0	7.5529592	445.1198846018398
1554.0	7.5604715	445.11985753224104
1555.0	7.5668383	445.11993508892937
1556.0	7.5728591	445.1199233291751
1557.0	7.5788821	445.1198986605781
1558.0	7.5848716	445.1198381106591
1559.0	7.5908966	445.1199167161649
1561.0	7.5984195	445.11985266132024
1562.0	7.6047612	445.1199137138858
1564.0	7.6120862	445.11978380392355
1565.0	7.6184426	445.1198928368547
1566.0	7.6244716	445.1198514480933
1567.0	7.6304968	445.11996988422527
1568.0	7.6365216	445.1199263199456
1569.0	7.6425425	445.119926580112
1570.0	7.6485258	445.1199281618822
1575.0	7.6596612	445.1198654809622
1577.0	7.6673529	445.1199159778217
1578.0	7.6736988	445.11996811595276
1582.0	7.6833509	445.11989203769804
1583.0	7.6896967	445.12001186707033
1586.0	7.6985487	445.11992013736796
1587.0	7.7049009999999996	445.12001186643397
1588.0	7.7109259	445.1198684739875
1590.0	7.7182821	445.1199666436128
1591.0	7.7246301	445.11995472054156
1593.0	7.7320009	445.1198113623208
1594.0	7.7382989	445.1199437014181
1597.0	7.7471738	445.1198736698078
1598.0	7.7535198	445.1199361786704
1599.0	7.7595425	445.11995097302884
1600.0	7.7655697	445.11987940753085
1601.0	7.7715988	445.1199369568658
1602.0	7.7776197	445.1198574849678
1603.0	7.783649	445.120003577626
1605.0	7.7910426	445.1199070744002
1606.0	7.7973864	445.1199432687594
1608.0	7.8047822	445.1199628598639
1609.0	7.811124	445.119995175342
1610.0	7.8171489	445.1199527858841
1611.0	7.823178	445.1199146025434
1612.0	7.829201	445.1199092356638
1613.0	7.8352219	445.119958902101
1614.0	7.8412447	445.1201023243759
1615.0	7.8472677	445.1199064777197
1616.0	7.8532885	445.1199282417485
1617.0	7.8593114	445.11983719326406
1618.0	7.8653324	445.120020765439
1621.0	7.8741989	445.12001662604143
1622.0	7.880545	445.1200257975873
1623.0	7.8865719	445.1199111481572
1624.0	7.8925989	445.11992528509563
1627.0	7.9007614	445.1198673424725
1628.0	7.9071303	445.1199479324414
1629.0	7.9131594	445.1199714292358
1631.0	7.9205198	445.11997527172787
1632.0	7.9268969	445.1198754294751
1633.0	7.9329177	445.1199297791314
1634.0	7.9389387	445.1198663631905
1635.0	7.9449594	445.11988854789587
1636.0	7.9509802	445.11989457376336
1637.0	7.9570032	445.119944261233
1638.0	7.963024	445.1199746770675
1640.0	7.9703844	445.1198381191033
1641.0	7.9767304	445.1198906289849
1643.0	7.9841157	445.1199606124471
1644.0	7.9904783	445.1199090084615
1647.0	7.9993428	445.1199928838719
1648.0	8.0056866	445.1199822092846
1650.0	8.0130865	445.1199185587471
1651.0	8.0194346	445.11984212126157
1652.0	8.0254595	445.11986994723236
1655.0	8.0343386	445.1200225391305
1656.0	8.0406867	445.1199540784415
1658.0	8.0480595	445.1200084584648
1659.0	8.0544055	445.1199604036008
1660.0	8.0604324	445.11996288729233
1661.0	8.0664533	445.1199118950039
1663.0	8.0738032	445.1198214012933
1665.0	8.081347	445.119873181505
1666.0	8.0877034	445.11994543124615
1667.0	8.0937325	445.1198695146191
1670.0	8.1025762	445.1198609440386
1671.0	8.108918	445.1199387424397
1672.0	8.1149471	445.1199781429978
1675.0	8.1231075	445.11997012820376
1677.0	8.1308241	445.1199022876872
1678.0	8.1371702	445.1198106841054
1682.0	8.1468117	445.1198873311642
1683.0	8.1531493	445.1199675541997
1684.0	8.1591721	445.1198792318343
1685.0	8.1651951	445.11985526455874
1686.0	8.1712159	445.11992890909255
1687.0	8.1772221	445.1198976562993
1688.0	8.1832471	445.1199387374042
1690.0	8.1906367	445.1198968414186
1691.0	8.1969846	445.11994962350144
1692.0	8.2030055	445.1199439895569
1693.0	8.2090285	445.1199507582642
1694.0	8.2150513	445.11986672379743
1695.0	8.2210722	445.1198367476927
1696.0	8.2270931	445.1200033684831
1697.0	8.2331139	445.11993519405365
1698.0	8.2391347	445.12001285729644
1699.0	8.2451577	445.1199231373011
1700.0	8.2511785	445.1199385717366
1703.0	8.2600722	445.1199103447691
1704.0	8.2664222	445.1198587779845
1707.0	8.2752097	445.1199184989441
1708.0	8.2816472	445.11995090241834
1709.0	8.287991	445.11994714937873
1711.0	8.2953618	445.1199326752505
1712.0	8.3017078	445.11991412581125
1714.0	8.3090722	445.1199568817096
1715.0	8.3154141	445.11995545103804
1717.0	8.322966	445.1199736828261
1718.0	8.329312	445.1199292694413
1719.0	8.3353389	445.11992465762034
1722.0	8.3442264	445.11997501920905
1723.0	8.3505745	445.11991481996165
1725.0	8.3579389	445.119906040616
1726.0	8.364289	445.12002573184
1727.0	8.3703119	445.1200041538704
1730.0	8.3784535	445.11988656708826
1731.0	8.3848058	445.1199410751774
1732.0	8.3908349	445.11994439033526
1733.0	8.3968578	445.12002174027606
1734.0	8.4028808	445.1199346836049
1735.0	8.4089016	445.1198801703684
1736.0	8.4149225	445.11997284213595
1738.0	8.4222723	445.11991693295164
1739.0	8.4286182	445.1200259423497
1742.0	8.4375036	445.120001947648
1743.0	8.4438371	445.11999228473445
1744.0	8.449862	445.119993081413
1745.0	8.455889	445.11989331372087
1746.0	8.46191	445.12010095335194
1748.0	8.4692641	445.12000653010926
1750.0	8.4768057	445.11998276279814
1751.0	8.4831497	445.1199816579573
1754.0	8.4920391	445.1198489370562
1755.0	8.4983871	445.11995438114815
1756.0	8.50441	445.1199757243589
1757.0	8.5104392	445.1199086856536
1758.0	8.5164474	445.1198873268251
1759.0	8.5224787	445.119951306026
1761.0	8.5298683	445.1199372667416
1762.0	8.5362141	445.1199197677549
1763.0	8.5422413	445.1199075878989
1764.0	8.5482684	445.1199907278236
1765.0	8.5542975	445.1199548357914
1766.0	8.5603268	445.1200761037295
1767.0	8.56636	445.11995952475957
1768.0	8.5723871	445.11987139365147
1770.0	8.5799225	445.12003880138855
1771.0	8.5862642	445.1200527778005
1772.0	8.5922934	445.11994392932445
1773.0	8.5983206	445.1199574751568
1774.0	8.6043496	445.11990271378454
1775.0	8.6103268	445.1198569287619
1777.0	8.6176788	445.1200706889502
1778.0	8.6240268	445.11994897937353
1779.0	8.630056	445.11996299421855
1780.0	8.6360871	445.11987895736337
1781.0	8.642108	445.1199147001901
1783.0	8.6494871	445.1198258353487
1784.0	8.655833	445.11985499297833
1786.0	8.6631746	445.1200034407044
1787.0	8.6695289	445.11997759493346
1788.0	8.675556	445.1199880204019
1791.0	8.684408	445.1200228704887
1792.0	8.6907498	445.1200064342359
1795.0	8.6989122	445.1200850052378
1796.0	8.7052602	445.11997907594036
1799.0	8.7134059	445.11994316906186
1800.0	8.7197664	445.1199498531881
1801.0	8.7257976	445.11995579245956
1802.0	8.7318207	445.1198255195429
1804.0	8.739383	445.1198188831158
1805.0	8.7457311	445.11992508317115
1807.0	8.7530955	445.119990580083
1810.0	8.7621081	445.1199990102824
1811.0	8.7684499	445.12003778594885
1812.0	8.774477	445.11997894361775
1813.0	8.780504	445.1198717600269
1816.0	8.7893372	445.11999703287734
1817.0	8.7956853	445.12006319184144
1819.0	8.8031956	445.1200503627128
1820.0	8.8095687	445.1199798779963
1822.0	8.8169477	445.11995959521806
1823.0	8.8233228	445.1199469234873
1825.0	8.8308519	445.119925149046
1826.0	8.8371936	445.11991552900844
1827.0	8.8432187	445.1199629802323
1830.0	8.8525873	445.1199130941031
1831.0	8.8589332	445.1199373997242
1832.0	8.8649604	445.12001602436476
1833.0	8.8709873	445.11995463203806
1834.0	8.8770082	445.11994974814206
1835.0	8.8830291	445.11998122779687
1837.0	8.8903749	445.11995794436666
1838.0	8.8967146	445.11998402704256
1839.0	8.9027395	445.11993385988495
1840.0	8.9087624	445.1199446413797
1841.0	8.9147895	445.12001378247203
1843.0	8.9221561	445.11998807890023
1844.0	8.9285021	445.1200112685269
1845.0	8.9345292	445.11990451256776
1846.0	8.940552	445.11995655588777
1847.0	8.946575	445.119964957066
1848.0	8.952598	445.11996255190445
1850.0	8.9599541	445.1200530709814
1851.0	8.966298	445.1200298496346
1852.0	8.972325	445.1199877643442
1854.0	8.9796791	445.1199935388021
1855.0	8.986025	445.1199875881249
1856.0	8.9920562	445.1200204742785
1857.0	8.9980772	445.1200969546887
1858.0	9.0040979	445.11982622335563
1859.0	9.0101208	445.1199278269313
1860.0	9.0161417	445.1200080397714
1861.0	9.0221626	445.1199994413452
1863.0	9.0295646	445.11995640613287
1864.0	9.0359002	445.11987402111663
1868.0	9.0463021	445.11988127840635
1869.0	9.0526459	445.11999649435705
1870.0	9.0586668	445.1199385987837
1872.0	9.0660417	445.11989995576715
1873.0	9.0723855	445.12000047518933
1875.0	9.0797354	445.11994407965744
1876.0	9.0860773	445.11998507691345
1877.0	9.0921043	445.11995329404084
1878.0	9.0981334	445.1199806720981
1881.0	9.1070042	445.1200347691738
1882.0	9.1133543	445.11999263153723
1883.0	9.1193772	445.12000876241393
1884.0	9.1254001	445.1199588992697
1885.0	9.131421	445.1199691867292
1887.0	9.1389876	445.1200450767773
1888.0	9.1453315	445.1200276507234
1890.0	9.1527334	445.1199421371641
1891.0	9.1590793	445.1199583872917
1893.0	9.1664355	445.12003837262
1894.0	9.1727814	445.1199572607457
1895.0	9.1788065	445.1200259016032
1896.0	9.1848314	445.11993785508963
1899.0	9.1937105	445.11997667819736
1900.0	9.2000564	445.1199887427272
1902.0	9.2074022	445.12001065982946
1903.0	9.2137439	445.1199452266874
1904.0	9.2197732	445.1200154451769
1905.0	9.2258024	445.12000967940406
1906.0	9.2318251	445.11997455532463
1907.0	9.2378524	445.12003337607666
1908.0	9.2438856	445.12009519209926
1909.0	9.2499127	445.1199255226064
1910.0	9.2559418	445.12005872114173
1915.0	9.2670877	445.1199713607262
1916.0	9.2734337	445.11995433160456
1917.0	9.2794606	445.11990650824043
1918.0	9.2854857	445.11999958381057
1919.0	9.2915128	445.12003832037146
1920.0	9.2975377	445.1200516228045
1921.0	9.3035607	445.11998597308303
1922.0	9.309594	445.1200991706749
1923.0	9.315615	445.12000503710266
1924.0	9.3216419	445.12002319493837
1925.0	9.3276669	445.1200859972629
1926.0	9.333694	445.120056484715
1928.0	9.3410732	445.12011230650813
1929.0	9.3474524	445.1202124609481
1931.0	9.3547794	445.12004658877794
1932.0	9.3611254	445.1199947154563
1934.0	9.3686461	445.1199575148065
1935.0	9.37499	445.1199898500655
1936.0	9.3810107	445.11991991987964
1939.0	9.3891711	445.1199546227714
1940.0	9.3955546	445.12002766066365
1943.0	9.4037128	445.12000849215525
1944.0	9.4100566	445.1200872914643
1945.0	9.4160816	445.11999161766687
1947.0	9.4234503	445.1200416983206
1948.0	9.4298004	445.11992483775
1949.0	9.4358296	445.1199731577008
1950.0	9.4418525	445.12001101607797
1951.0	9.4478733	445.1200367517382
1952.0	9.4538942	445.12007325037683
1954.0	9.4613025	445.11989699214524
1955.0	9.4676526	445.1199951343949
1956.0	9.4736754	445.12011061166027
1958.0	9.4810587	445.11998234988164
1959.0	9.4874317	445.12003156363227
1960.0	9.4934566	445.12007963071176
1961.0	9.4994797	445.120087035665
1964.0	9.5076213	445.1200993176607
1965.0	9.5139963	445.12006206993084
1966.0	9.5200297	445.11995540136587
1967.0	9.5260568	445.1199980991812
1970.0	9.5342171	445.11993717007067
1971.0	9.5405629	445.1199970847838
1973.0	9.5479754	445.119986137495
1974.0	9.5543277	445.11997530509666
1975.0	9.5603547	445.1200574322418
1976.0	9.5663819	445.1200854541061
1977.0	9.5724088	445.12007179840265
1978.0	9.5784401	445.12015730480766
1979.0	9.584461	445.1201294028912
1980.0	9.5904817	445.1199926948585
1981.0	9.5965047	445.1199766561168
1982.0	9.6025276	445.11995882881854
1983.0	9.6085486	445.12009703607765
1984.0	9.6145693	445.1199991493091
1985.0	9.6205901	445.11994731627243
1986.0	9.6266109	445.12009165024676
1987.0	9.632634	445.1200083000993
1988.0	9.6386547	445.1199536765551
1989.0	9.6446777	445.11991635777053
1990.0	9.6506985	445.11998750152344
1991.0	9.6567214	445.12002064366806
1992.0	9.6627444	445.1198930531466
1997.0	9.6738943	445.1200111145767
1998.0	9.6802465	445.1199958410151
1999.0	9.6862777	445.11998151120747
2000.0	9.6923131	445.119951193736
2002.0	9.6998631	445.1199635614683
2003.0	9.706236	445.11993891997304
2006.0	9.7151048	445.119983994269
2007.0	9.7214529	445.12002273336515
2008.0	9.7274798	445.12005248386697
2010.0	9.7348465	445.12005143520196
2011.0	9.7412049	445.1200846453662
2012.0	9.7472299	445.1200286203668
2014.0	9.7546111	445.1200153234623
2015.0	9.7609862	445.12006234313947
2018.0	9.769884	445.12015097039273
2019.0	9.7762299	445.12009899939824
2021.0	9.7835965	445.11997215208106
2022.0	9.7899654	445.1200845981258
2023.0	9.7959924	445.12005112860953
2024.0	9.8020173	445.12006908724715
2025.0	9.8080445	445.1200120126087
2027.0	9.8153861	445.11987669917477
2028.0	9.82173	445.1199976177636
2030.0	9.8291444	445.12003546031787
2031.0	9.8354863	445.1199663976704
2034.0	9.8443653	445.1200749239696
2035.0	9.8507112	445.12000635417354
2037.0	9.8580632	445.120069493934
2038.0	9.8644113	445.11996812514127
2039.0	9.8704405	445.11997186700347
2040.0	9.8764697	445.1200739134885
2043.0	9.8852966	445.1199554915316
2044.0	9.8916488	445.1199554009998
2047.0	9.9005382	445.1199126197737
2048.0	9.90688	445.11999343006823
2050.0	9.9144008	445.11992589954787
2051.0	9.9207405	445.1200308235248
2052.0	9.9267674	445.11998029173753
2053.0	9.9327926	445.1199681769757
2054.0	9.9388239	445.11989240393683
2055.0	9.9448447	445.1201573959267
2056.0	9.9508655	445.1200912755415
2057.0	9.9568883	445.1200211767079
2058.0	9.9629092	445.1200602319416
2059.0	9.9689302	445.12016498818485
2060.0	9.9749509	445.11996033855206
2061.0	9.980978	445.11999856242454
2063.0	9.9883488	445.1200167141666
2064.0	9.9946926	445.1200662438775
2065.0	10.00072	445.1200068513205
2066.0	10.006747	445.1200374236538
2067.0	10.012772	445.11996212078986
2071.0	10.02243	445.12003455298327
2072.0	10.028778	445.1200717461633
2073.0	10.034801	445.1199852947666
2074.0	10.040822	445.11997307785094
2077.0	10.049707	445.1200646624988
2078.0	10.056049	445.12015017890434
2079.0	10.062076	445.1200954575444
2081.0	10.069447	445.1201012010055
2082.0	10.075789	445.12014076090935
2085.0	10.083949	445.1200593897829
2086.0	10.090295	445.1200427318712
2087.0	10.09632	445.12007261594175
2088.0	10.102343	445.1200119557437
2090.0	10.109882	445.1200482458489
2091.0	10.116228	445.12002586702016
2095.0	10.125882	445.12000129197673
2096.0	10.132224	445.11995465556686
2097.0	10.138245	445.1199694627848
2098.0	10.144268	445.12002015647374
2099.0	10.150289	445.11994532867675
2102.0	10.158432	445.11997693481004
2104.0	10.165986	445.12003224551
2105.0	10.172347	445.1200583878888
2107.0	10.179764	445.1200962229833
2108.0	10.186105	445.12005577686796
2109.0	10.192126	445.1200365741413
2110.0	10.198149	445.1199983367628
2113.0	10.206291	445.1200077522423
2114.0	10.212639	445.11997849419265
2116.0	10.220051	445.1200021965033
2117.0	10.226397	445.1200982693608
2120.0	10.235264	445.12019518256
2121.0	10.241607	445.1202144966117
2122.0	10.247628	445.1202067210396
2124.0	10.255309	445.120013702392
2125.0	10.261657	445.1201412239823
2127.0	10.269014	445.1200461113151
2128.0	10.275355	445.1199503999867
2129.0	10.281378	445.1200500437052
2130.0	10.287399	445.120115551007
2131.0	10.293422	445.1199951857688
2132.0	10.299443	445.1200299475528
2133.0	10.305464	445.120013831392
2134.0	10.311485	445.12004318506735
2135.0	10.317505	445.1200695086169
2137.0	10.324857	445.1200077742726
2138.0	10.331199	445.12005726419665
2139.0	10.337224	445.1201490771417
2140.0	10.343249	445.120041949421
2141.0	10.349272	445.1200676619849
2142.0	10.355293	445.11999446298483
2144.0	10.36268	445.12004759670907
2145.0	10.369033	445.12000639220025
2146.0	10.375053	445.11998463659245
2147.0	10.381083	445.119943208336
2149.0	10.388443	445.1199700999372
2150.0	10.394785	445.12001053958
2151.0	10.400806	445.120076607931
2152.0	10.406833	445.12011757123986
2153.0	10.41286	445.12007900455905
2154.0	10.418881	445.1200128093888
2156.0	10.42623	445.12015247367646
2157.0	10.432583	445.1202764364876
2159.0	10.439955	445.12008552009144
2160.0	10.446297	445.1200028496647
2161.0	10.452318	445.1200791106094
2164.0	10.461237	445.119984627044
2165.0	10.467578	445.1200452319197
2167.0	10.474933	445.11995914481537
2168.0	10.481285	445.1199676949092
2171.0	10.490124	445.11999836754507
2172.0	10.496472	445.1200296817595
2174.0	10.503872	445.1200203094585
2175.0	10.510222	445.1200645037581
2177.0	10.517597	445.12001338710337
2178.0	10.523952	445.11999069880864
2179.0	10.529981	445.12004749249866
2181.0	10.537387	445.1200606266571
2182.0	10.543735	445.11999402148814
2184.0	10.551083	445.12008507046323
2185.0	10.557424	445.12002937036635
2188.0	10.565587	445.12004276826514
2191.0	10.574564	445.120279054461
2192.0	10.580908	445.12016215097293
2193.0	10.586933	445.12001829383746
2195.0	10.594341	445.12010941756654
2196.0	10.600741	445.1199683559841
2199.0	10.608901	445.12007425741575
2200.0	10.615243	445.1200790183179
2201.0	10.621266	445.1200340788433
2203.0	10.628631	445.1200632046619
2204.0	10.635043	445.1200934378911
2205.0	10.641064	445.120237499677
2206.0	10.647093	445.1201246900794
2207.0	10.653122	445.1201605393139
2208.0	10.659147	445.12008127263607
2210.0	10.666504	445.120048612875
2211.0	10.67285	445.12007044881955
2212.0	10.678872	445.1200278583485
2214.0	10.686395	445.1199485029378
2215.0	10.692739	445.1201800322577
2216.0	10.698762	445.12019187953405
2217.0	10.704787	445.1201212718406
2218.0	10.710808	445.1201213657745
2219.0	10.716829	445.12011247417144
2220.0	10.72285	445.1201271407716
2221.0	10.72887	445.12012790269364
2222.0	10.734893	445.1200750085912
2223.0	10.740916	445.12007219163013
2224.0	10.746937	445.12010985797514
2225.0	10.75296	445.1200880667508
2226.0	10.758981	445.12008745028425
2228.0	10.766491	445.12022764567376
2229.0	10.772835	445.12022363729216
2230.0	10.77886	445.12026622328733
2231.0	10.784887	445.12002673353106
2233.0	10.792393	445.1200743315264
2236.0	10.801418	445.12005971451674
2237.0	10.807764	445.120198840095
2239.0	10.815158	445.1201458689017
2240.0	10.821498	445.12011365576774
2241.0	10.827527	445.1201145869319
2244.0	10.835687	445.1200920396813
2245.0	10.842035	445.1200592903929
2246.0	10.848062	445.12017982906696
2247.0	10.854091	445.1201242985167
2250.0	10.862252	445.1200768038618
2251.0	10.868596	445.1200772706946
2252.0	10.874616	445.1202257432686
2253.0	10.880641	445.1202936435518
2254.0	10.886662	445.12011123524144
2255.0	10.892685	445.12000425244463
2256.0	10.898716	445.12012866579556
2258.0	10.906079	445.12002636571776
2263.0	10.917214	445.12011315467464
2264.0	10.923564	445.1199696948544
2266.0	10.931148	445.11997944190375
2267.0	10.937494	445.12010472557455
2268.0	10.94352	445.1199482771795
2269.0	10.949543	445.1200683525886
2273.0	10.959179	445.12008242225596
2274.0	10.965525	445.1200631298161
2275.0	10.971546	445.12022970288194
2276.0	10.977566	445.12018795618764
2277.0	10.983591	445.12009458290754
2278.0	10.989614	445.12019112435974
2279.0	10.995639	445.1200495937863
2283.0	11.006041	445.12005022482407
2284.0	11.012387	445.1200599792774
2285.0	11.01841	445.1199611047453
2286.0	11.024439	445.12007503028855
2287.0	11.030469	445.12015614839265
2288.0	11.036493	445.1201617453919
2289.0	11.042521	445.12011707280834
2290.0	11.048542	445.11999275594764
2291.0	11.054562	445.1200753224703
2293.0	11.061919	445.12011751291334
2294.0	11.068264	445.1201486664483
2296.0	11.075835	445.12020056714385
2297.0	11.082177	445.1200923547737
2298.0	11.088202	445.12006614223804
2299.0	11.094227	445.1200302554828
2300.0	11.100258	445.1201591170865
2302.0	11.107781	445.1199826106478
2303.0	11.114121	445.1200639037775
2304.0	11.12015	445.12013598358686
2305.0	11.126179	445.1201891191571
2307.0	11.133683	445.1202508808574
2309.0	11.141225	445.1202275719614
2310.0	11.147569	445.12011941850596
2312.0	11.155079	445.12020844202493
2313.0	11.161423	445.12014700841064
2314.0	11.167454	445.12002735009844
2315.0	11.173477	445.120023993136
2318.0	11.182373	445.1201736573379
2319.0	11.188717	445.1200800365337
2321.0	11.196081	445.120102291647
2323.0	11.203796	445.12009442440393
2324.0	11.210139	445.12022588304563
2325.0	11.216169	445.12026731478244
2326.0	11.222198	445.1201599787733
2327.0	11.228227	445.1200211243061
2328.0	11.234254	445.12005578969234
2329.0	11.240275	445.1200407913046
2330.0	11.246298	445.1202141201404
2331.0	11.252319	445.12022183828776
2332.0	11.258342	445.1201482202501
2337.0	11.269458	445.12019536086564
2339.0	11.277002	445.1202130822602
2340.0	11.283352	445.12006581401783
2341.0	11.289377	445.11998104632397
2342.0	11.2954	445.12008146202896
2344.0	11.302754	445.1200752297923
2345.0	11.3091	445.12008678160424
2347.0	11.316498	445.12013059690304
2348.0	11.322844	445.1200975147794
2349.0	11.328867	445.1200643057206
2351.0	11.336421	445.1200520369101
2352.0	11.342775	445.12017491301725
2355.0	11.350935	445.1201377857983
2356.0	11.357281	445.120152129499
2357.0	11.363313	445.1200324375741
2358.0	11.369334	445.12010921623477
2359.0	11.375365	445.1200867525556
2360.0	11.381394	445.1201119365242
2361.0	11.387421	445.1201306933924
2362.0	11.393444	445.12005507653373
2363.0	11.399469	445.1200224647312
2364.0	11.405496	445.1201384977063
2367.0	11.414406	445.1199606310809
2368.0	11.420746	445.1200515911814
2370.0	11.428275	445.120111515396
2371.0	11.434617	445.12011302888885
2372.0	11.44064	445.1201702097166
2374.0	11.448015	445.1202799894448
2375.0	11.454361	445.12027859724657
2376.0	11.460388	445.12014323456884
2377.0	11.466408	445.12006665541554
2380.0	11.474554	445.1200868101508
2382.0	11.482079	445.1201126518857
2383.0	11.488434	445.120148835506
2386.0	11.497317	445.12013136311697
2387.0	11.503663	445.12006476310887
2388.0	11.509686	445.1200691273451
2389.0	11.515717	445.12004710867456
2390.0	11.521744	445.12011484188537
2391.0	11.527767	445.1202668899566
2394.0	11.535927	445.12018239136717
2396.0	11.54349	445.1201961422471
2397.0	11.549834	445.1202646409353
2398.0	11.555863	445.1202430993804
2399.0	11.561892	445.12015111424375
2401.0	11.569302	445.1202189165148
2402.0	11.575648	445.12006645153235
2403.0	11.581669	445.1203726827746
2405.0	11.589242	445.1201185428476
2406.0	11.59563	445.1202554043152
2407.0	11.60165	445.1203908358984
2409.0	11.609032	445.12040101142867
2410.0	11.615382	445.12044612941884
2411.0	11.621402	445.12032051577773
2412.0	11.627423	445.1202512625923
2413.0	11.633448	445.120128181231
2414.0	11.639469	445.1201598910456
2417.0	11.648327	445.1201999237386
2418.0	11.654667	445.1201312219828
2420.0	11.662202	445.1203215153174
2421.0	11.66855	445.1203678672747
2422.0	11.674571	445.1204197742288
2423.0	11.680592	445.12044426449546
2424.0	11.686613	445.12049068985976
2425.0	11.69264	445.1202585896826
2426.0	11.698661	445.1203025081633
2427.0	11.704684	445.12018854487496
2428.0	11.710705	445.12017778438616
2431.0	11.719569	445.1201703524968
2432.0	11.725911	445.1202254159757
2435.0	11.734767	445.1202780284279
2436.0	11.741111	445.1202620542723
2438.0	11.748446	445.1201141819575
2439.0	11.754788	445.1202610700314
2441.0	11.762136	445.12021723476363
2442.0	11.768486	445.1202043320555
2443.0	11.774517	445.120196488379
2444.0	11.780544	445.1201254699229
2447.0	11.788707	445.1201324535925
2448.0	11.795084	445.12019267269744
2449.0	11.801109	445.12017887122596
2450.0	11.80714	445.12027575666013
2452.0	11.814567	445.1201163474322
2453.0	11.820905	445.12013974933524
2455.0	11.828709	445.1200913440248
2456.0	11.835051	445.12017713777675
2457.0	11.841076	445.12006182486095
2458.0	11.8471	445.1201669920334
2459.0	11.853126	445.1201590568637
2460.0	11.859146	445.12013100758696
2461.0	11.865171	445.12023226218713
2462.0	11.871201	445.1202941279711
2464.0	11.878569	445.120205220565
2466.0	11.886284	445.12013455452256
2467.0	11.892628	445.1201141270052
2469.0	11.899996	445.1200182770073
2470.0	11.90634	445.12015752504476
2471.0	11.912363	445.12014565526783
2474.0	11.921224	445.12025851061225
2477.0	11.930215	445.12027417693616
2478.0	11.936561	445.1202735455712
2481.0	11.944723	445.1202686091337
2482.0	11.951099	445.12027618075194
2483.0	11.957119	445.1202578215789
2484.0	11.96314	445.12017858435047
2485.0	11.969161	445.1201770766796
2486.0	11.975197	445.12004504171756
2487.0	11.98123	445.1201766323167
2488.0	11.987259	445.12018946653296
2490.0	11.994663	445.1202146997134
2491.0	12.001009	445.1202136192372
2493.0	12.008569	445.1204124056473
2494.0	12.014917	445.12029444256893
2495.0	12.020942	445.1202301716725
2497.0	12.028307	445.12017756354953
2498.0	12.034651	445.120263255268
2500.0	12.04203	445.1203826118011
2501.0	12.048376	445.1201637772335
2503.0	12.055726	445.12015799412285
2504.0	12.062068	445.1202299493285
2505.0	12.06809	445.12029779849695
2508.0	12.07694	445.120410518394
2510.0	12.084482	445.12013750349547
2511.0	12.090826	445.120264102918
2513.0	12.098155	445.1202636624076
2514.0	12.104503	445.12029925967477
2515.0	12.110528	445.1203525831046
2516.0	12.116559	445.12029202668344
2518.0	12.123955	445.1201690984842
2520.0	12.131619	445.1201983053505
2521.0	12.137966	445.12023991984654
2522.0	12.14399	445.1201943481666
2523.0	12.150011	445.1203671622047
2525.0	12.157365	445.12043527547894
2527.0	12.165034	445.1202793453093
2528.0	12.171374	445.1201581299144
2529.0	12.177399	445.1202919609653
2530.0	12.183426	445.1202073760094
2531.0	12.189453	445.12026628286293
2532.0	12.195476	445.12035818175445
2533.0	12.201499	445.1203341154404
2534.0	12.207528	445.1202411768847
2535.0	12.213551	445.1202898784437
2536.0	12.219574	445.1204160270815
2539.0	12.227732	445.1202704863698
2540.0	12.23408	445.1202636210344
2541.0	12.240107	445.1203187266205
2542.0	12.24613	445.12028524399
2543.0	12.252151	445.1202998998794
2544.0	12.258172	445.12035018374655
2545.0	12.264193	445.1202412266019
2547.0	12.271561	445.1203680594175
2549.0	12.27908	445.12031076980304
2550.0	12.285426	445.12040753697465
2552.0	12.292793	445.1202349788663
2553.0	12.299168	445.120232390745
2554.0	12.305191	445.1204575163142
2555.0	12.311213	445.12056982889686
2556.0	12.317236	445.12042439370634
2557.0	12.323261	445.1203720227486
2560.0	12.332136	445.12031352629765
2561.0	12.33848	445.1204578670394
2563.0	12.345882	445.12043572740725
2564.0	12.352226	445.1205480193348
2565.0	12.358247	445.12048345996396
2566.0	12.36428	445.1203482612179
2567.0	12.370309	445.12034838055934
2568.0	12.37633	445.1202640336248
2572.0	12.385957	445.1203455871574
2573.0	12.392299	445.1204472305014
2575.0	12.399668	445.12043959542217
2576.0	12.406011	445.1203572213194
2577.0	12.412037	445.12036221829777
2578.0	12.418059	445.12027899429074
2580.0	12.425476	445.12029258166046
2581.0	12.431822	445.1203012175372
2582.0	12.437847	445.1203292323038
2584.0	12.445193	445.12040557779284
2585.0	12.451534	445.1203212566087
2590.0	12.462664	445.1202778088671
2591.0	12.469009	445.1204381621011
2592.0	12.47503	445.12017596105983
2593.0	12.481059	445.1202678426778
2596.0	12.48922	445.1203608367374
2597.0	12.495568	445.1202831236861
2598.0	12.501597	445.12020274592544
2603.0	12.512726	445.1201817414055
2604.0	12.519078	445.1203227677214
2608.0	12.528712	445.12026614914237
2609.0	12.535059	445.1202898004887
2610.0	12.541091	445.12020706146575
2611.0	12.547118	445.12029700485334
2612.0	12.553141	445.120271999673
2613.0	12.559162	445.1203029228522
2614.0	12.565182	445.12032206166333
2615.0	12.571203	445.12032510848127
2618.0	12.580064	445.1203064099209
2619.0	12.586412	445.1201970145302
2622.0	12.595282	445.12016187245973
2623.0	12.60163	445.120158408997
2624.0	12.60766	445.12028805441327
2628.0	12.618057	445.12018058066866
2629.0	12.62441	445.1202040827154
2631.0	12.631766	445.12019803702043
2632.0	12.63811	445.1201919790956
2633.0	12.644139	445.12029082376654
2634.0	12.650168	445.1203442536139
2635.0	12.656189	445.1202640699718
2638.0	12.66507	445.12023830103004
2639.0	12.671416	445.1204873396191
2641.0	12.678747	445.1203232534128
2642.0	12.685091	445.12049711987646
2643.0	12.691116	445.1203582291696
2648.0	12.702247	445.12054036356005
2649.0	12.708605	445.12039009861803
2650.0	12.714628	445.12043580732694
2654.0	12.72427	445.1201455006589
2655.0	12.730622	445.12016493801536
2661.0	12.743226	445.12006040867044
2662.0	12.749572	445.1200141433194
2666.0	12.759937	445.1200583973115
2667.0	12.766283	445.1201988304346
2673.0	12.778887	445.12008450583204
2674.0	12.785231	445.11996708306566
2678.0	12.794862	445.1200098145726
2679.0	12.801214	445.1201208647214
2684.0	12.812383	445.1201207240021
2685.0	12.818731	445.1202115893441
2688.0	12.826908	445.1203048335629
2689.0	12.833258	445.1203599795384
2694.0	12.844387	445.1201032094679
2695.0	12.850739	445.1200389050156
2702.0	12.864889	445.120149127345
2703.0	12.871231	445.1201008004585
2706.0	12.879391	445.1200292714135
2709.0	12.887508	445.12003179733756
2715.0	12.900008	445.11994887881497
2716.0	12.906399	445.120077006005
2724.0	12.921981	445.1199563439246
2729.0	12.933974	445.120050435999
2730.0	12.940322	445.12026026751556
2733.0	12.949176	445.1201925150685
2734.0	12.95552	445.1202602301858
2741.0	12.969656	445.1200788011189
2742.0	12.976004	445.1201699160839
2745.0	12.984181	445.1199771120318
2749.0	12.993777	445.11998587526045
2760.0	13.013785	445.1200249913334
2764.0	13.023379	445.11988826733415
2775.0	13.043483	445.11991420709427
2786.0	13.063597	445.11979189032473
2797.0	13.08341	445.11981992258546
2808.0	13.102933	445.12002224807594
2819.0	13.122725	445.1200161563581
2829.0	13.141175	445.1200166652902
2838.0	13.158202	445.1200150016159
2848.0	13.176439	445.12003282876617
2859.0	13.196091	445.1201538840387
2863.0	13.205098	445.1203329388502
2874.0	13.224573	445.12025755084375
2885.0	13.244225	445.1200850011289
2889.0	13.253608	445.1200488750365
2897.0	13.269206	445.1200548233718
2908.0	13.289033	445.12002118063856
2919.0	13.308725	445.1199886075857
2930.0	13.3282	445.1200603206172
2941.0	13.347589	445.1203241418189
2952.0	13.367019	445.1202330970849
2963.0	13.386506	445.12010194546
2974.0	13.405027	445.12047362171427
2985.0	13.424331	445.1203844034561
2996.0	13.443798	445.1201841500184
3007.0	13.463425	445.1199859946505
3018.0	13.483146	445.12003109156296
3029.0	13.502794	445.1199782086932
3040.0	13.522431	445.1199594043972
3051.0	13.541956	445.1199938852727
3062.0	13.560977	445.1203136797343
3065.0	13.568452	445.1202852420268
3076.0	13.58784	445.1202745012408
3087.0	13.607369	445.12009210287715
3098.0	13.626925	445.1200885459196
3109.0	13.646423	445.11999509409253
3120.0	13.665892	445.1199737625073
3131.0	13.685311	445.1201895323736
3142.0	13.704306	445.12025462477857
3153.0	13.723702	445.12018191364206
3164.0	13.743069	445.1202571011358
3175.0	13.762079	445.12019290262697
3186.0	13.780761	445.1204521229613
3197.0	13.799929	445.1204753805447
3208.0	13.819236	445.12040226136753
3219.0	13.83849	445.12023940587846
[truncated: 5,194 more rows]
