# Supplementary material for: RawBeans: A Simple, Vendor-Independent, Raw-Data Quality-Control Tool
Source: J Proteome Res. 2021 Mar 4;20(4):2098–104. doi: 10.1021/acs.jproteome.0c00956 (PMC8041395; doi:10.1021/acs.jproteome.0c00956)
Supplement: Supplementary file 2 — pr0c00956_si_003.zip [file pr0c00956_si_003.zip › 100_samples_run1.0/resources/HF2_LC1_hela_070120_03_30B-mass-deviation-matrix.tsv]

scan	retention	445.12003
1.0	0.0028502533	445.120437429781
2.0	0.010619	445.11993105543
3.0	0.016952402	445.12031816130224
4.0	0.023287768	445.12005094509664
5.0	0.02962737	445.1197848652954
7.0	0.036962766	445.1199485065381
8.0	0.043308734	445.11974146060976
9.0	0.049337919	445.1199252758731
10.0	0.055362935	445.11994299131584
11.0	0.061389918	445.11988062732934
14.0	0.069533633	445.1199995069925
15.0	0.075902517	445.12008329954097
16.0	0.08193587	445.1199912397072
17.0	0.087960787	445.11997540529916
18.0	0.093985866	445.1198389196478
19.0	0.10001298	445.11988480453334
20.0	0.10604425	445.11995424695283
21.0	0.11207327	445.1199444450518
22.0	0.11809837	445.1199187227504
23.0	0.12412554	445.1199548778278
25.0	0.13148368	445.1200488662666
26.0	0.13782552	445.1198498235717
27.0	0.14385039	445.12016867339247
28.0	0.14987963	445.1203135526732
29.0	0.15582335	445.1199808106599
30.0	0.1617172	445.12018870030016
31.0	0.16774218	445.11996073418914
32.0	0.17369625	445.12027429337326
33.0	0.17951085	445.12027639342864
34.0	0.18532139	445.12019892462393
35.0	0.1911547	445.12016086451393
36.0	0.19717747	445.12019714819996
37.0	0.20290048	445.11990587043755
38.0	0.20885682	445.1198829265341
39.0	0.21487969	445.1202201537071
40.0	0.22044852	445.11990473306054
41.0	0.22601517	445.12009468023865
43.0	0.23296928	445.12010968161445
44.0	0.23943378	445.12006229057124
45.0	0.24595255	445.1202026096652
46.0	0.25152975	445.11973098897107
47.0	0.25801103	445.1200500984459
51.0	0.26685469	445.12005914149876
52.0	0.27345065	445.1195669069969
54.0	0.280238	445.1200202516913
55.0	0.28650685	445.120102334607
60.0	0.29701102	445.1199180912999
61.0	0.30329858	445.12029827221994
62.0	0.30940473	445.11997150400686
63.0	0.31553608	445.1198746897533
66.0	0.32306515	445.11976228360544
67.0	0.32937568	445.1196535932293
68.0	0.33542987	445.11971072186867
69.0	0.34146308	445.11993452570533
73.0	0.35102365	445.11975798330116
74.0	0.35719642	445.11981825266554
75.0	0.36327559	445.11983498084254
82.0	0.3765756	445.1202173793246
90.0	0.39138393	445.1194916512469
91.0	0.39745483	445.1199704855622
95.0	0.40619448	445.12041156089583
96.0	0.4123549	445.1199412058697
103.0	0.42562994	445.11976601188326
104.0	0.43178813	445.11981744351885
109.0	0.4420466	445.1201994463718
110.0	0.4481715	445.1195763598114
111.0	0.45431108	445.1196431231944
115.0	0.46301945	445.1200326213203
116.0	0.46917153	445.119544739707
124.0	0.48388405	445.1199523688
125.0	0.4900674	445.11968206755245
126.0	0.4961799	445.11969422607723
129.0	0.50416738	445.120039389175
130.0	0.51036532	445.11987698780337
134.0	0.51914037	445.11991514087794
135.0	0.52523198	445.1203384152297
140.0	0.53545709	445.12043758021355
141.0	0.54158615	445.11971742938107
144.0	0.54882998	445.1198878146383
145.0	0.55502792	445.1199015893241
150.0	0.56528827	445.1206254668805
151.0	0.5714196	445.1201693191809
156.0	0.58167794	445.1197856182676
157.0	0.58775302	445.1198327355744
161.0	0.59644254	445.12000662755423
162.0	0.60255497	445.120023124962
167.0	0.61273205	445.11996644042154
172.0	0.62295083	445.1201665396117
176.0	0.63266337	445.12037759852484
187.0	0.65273222	445.12046011643633
191.0	0.66240085	445.120563673405
192.0	0.66874059	445.1204726052335
193.0	0.67476757	445.12059873103664
194.0	0.68079265	445.12053290952167
195.0	0.68681763	445.1204846447973
196.0	0.69277187	445.120629517409
197.0	0.69880302	445.12038198642006
198.0	0.7048238	445.1206450941715
199.0	0.71084687	445.12065517622324
200.0	0.7168656	445.11943402875374
201.0	0.72288635	445.11942304122914
202.0	0.72890932	445.1206011406021
203.0	0.7349302	445.11950599556053
204.0	0.74095104	445.1195283963213
205.0	0.74696972	445.11942061904176
206.0	0.75299263	445.11946930377104
207.0	0.75901569	445.1206115340751
208.0	0.7650386	445.12062606989616
209.0	0.77106144	445.11945151143794
210.0	0.77708439	445.1206590326208
211.0	0.78310318	445.1205237860628
212.0	0.789126	445.1206303289306
213.0	0.79514478	445.11944374583493
214.0	0.80116554	445.11958610882203
215.0	0.80718653	445.11941441928354
216.0	0.81320932	445.11944623680404
217.0	0.81922814	445.11952743026313
218.0	0.825251	445.1195235100304
219.0	0.83127195	445.11940688044
220.0	0.83730309	445.1194033927003
221.0	0.84332402	445.119463655468
222.0	0.84934892	445.1194040028765
223.0	0.85537407	445.1194218040251
224.0	0.86139685	445.1194901133858
225.0	0.86741775	445.1195247003584
226.0	0.87343854	445.11960229335295
227.0	0.87945747	445.11958787462106
228.0	0.88547817	445.11953451673
229.0	0.8914969	445.11947723636956
230.0	0.89751785	445.11957870145665
231.0	0.90353858	445.11955146317973
232.0	0.90955733	445.11941908368124
233.0	0.91557819	445.1194168287941
234.0	0.9215991	445.1194653899663
235.0	0.92761777	445.1195163762886
236.0	0.93363865	445.1195468634723
237.0	0.93966155	445.11956836934985
238.0	0.94568035	445.119474028319
239.0	0.95170123	445.1194944565031
240.0	0.95772197	445.11946399818686
241.0	0.96374078	445.11949741801254
242.0	0.9697616	445.1194116973165
243.0	0.9757824	445.11954058007717
244.0	0.98180329	445.1194496329997
245.0	0.98782415	445.1194757267611
246.0	0.99384702	445.1195424491734
247.0	0.99986788	445.11943445020785
248.0	1.0058887	445.119420279801
249.0	1.0119096	445.11945607273753
250.0	1.0179305	445.1196134575779
251.0	1.0239512	445.1196444321316
252.0	1.0299763	445.11962288307143
253.0	1.0359971	445.1194701956442
254.0	1.0420222	445.1195345372441
255.0	1.0480471	445.1195464782828
256.0	1.0540722	445.11955162936385
257.0	1.0600971	445.1195128858527
258.0	1.0661201	445.1195208796441
259.0	1.0721471	445.1195557894707
260.0	1.0781721	445.1194633640916
261.0	1.0841992	445.11949542064116
262.0	1.0902263	445.1194868555113
263.0	1.0962513	445.119473992313
264.0	1.1022785	445.11957188017374
265.0	1.1083014	445.11948844474244
266.0	1.1143243	445.12061040054465
267.0	1.1203471	445.11950272426174
268.0	1.1263721	445.1195763496656
269.0	1.1323973	445.1194922145097
270.0	1.1384202	445.11951243079545
271.0	1.144443	445.1194909856921
272.0	1.1504722	445.1194871897659
273.0	1.1564952	445.1195942945424
274.0	1.162518	445.1196629686617
275.0	1.1685451	445.1196189881996
276.0	1.1745702	445.1195072003502
277.0	1.1805953	445.1206418621595
278.0	1.1866202	445.1194070236034
279.0	1.1926431	445.11948943057166
280.0	1.1986764	445.119467669991
281.0	1.2047036	445.12060273925
282.0	1.2107327	445.11943382238206
283.0	1.2167556	445.1195197478634
284.0	1.2227785	445.11954005076126
285.0	1.2288015	445.11951823061895
286.0	1.2348264	445.1195110893914
287.0	1.2408557	445.11947225957283
288.0	1.2468848	445.1206582621495
289.0	1.2529057	445.11942105484417
290.0	1.2589286	445.11945430510684
291.0	1.2649515	445.11950362460726
292.0	1.2709724	445.11946955120624
293.0	1.2769912	445.1194621494448
294.0	1.2830119	445.1195497233837
295.0	1.2890327	445.1194290577918
296.0	1.2950557	445.1194513064018
297.0	1.3010764	445.1194950343166
298.0	1.3070994	445.11942552323865
299.0	1.3131181	445.11944859285194
300.0	1.3191391	445.1206467211567
301.0	1.3251619	445.1194284256278
302.0	1.3311827	445.1194183341871
303.0	1.3372015	445.12062450727956
304.0	1.3432246	445.1194989844352
305.0	1.3492452	445.1194660074217
306.0	1.3552661	445.12065608148146
307.0	1.361287	445.1206180066745
308.0	1.3673057	445.1205819188335
309.0	1.3733267	445.1206469722455
310.0	1.3793495	445.1206496051031
311.0	1.3853704	445.1206060812227
312.0	1.3913932	445.1194753207888
313.0	1.3974182	445.11941654438624
314.0	1.4034411	445.12061686259153
315.0	1.4094684	445.1205871913364
316.0	1.4154912	445.1206283146077
317.0	1.4215161	445.1205993684093
318.0	1.4275433	445.12057366137924
319.0	1.4335704	445.12063230690643
320.0	1.4395955	445.11956301350017
321.0	1.4456204	445.1206459352964
322.0	1.4516392	445.11951628794895
323.0	1.45766	445.11940230247956
324.0	1.4636787	445.12063813416336
325.0	1.4697016	445.1206296859284
326.0	1.4757225	445.11940844415705
327.0	1.4817412	445.12062017053773
328.0	1.4877642	445.1194352241602
329.0	1.4937829	445.1205906703876
330.0	1.4998038	445.1205408738105
331.0	1.5058247	445.1205355506421
332.0	1.5118454	445.12057559303315
333.0	1.5178683	445.12058694423484
334.0	1.5238892	445.12039491073307
335.0	1.5299101	445.12050995322886
336.0	1.5359329	445.12059425708117
337.0	1.5419538	445.12046150856236
338.0	1.5479746	445.1205939454138
339.0	1.5539955	445.1205695836827
340.0	1.5600183	445.12053048787527
341.0	1.5660413	445.1194207591778
342.0	1.5720622	445.11943876190173
343.0	1.5780871	445.1205828921123
344.0	1.5841079	445.1204411284951
345.0	1.5901309	445.12044675313007
346.0	1.5961519	445.12038879746393
347.0	1.6021726	445.12055715948617
348.0	1.6081934	445.1204199646523
349.0	1.6142184	445.1203640745017
350.0	1.6202373	445.1204993003717
351.0	1.6262664	445.12042328857285
352.0	1.6322914	445.1205214868375
353.0	1.6383143	445.1204349096757
354.0	1.6443415	445.12049642732586
355.0	1.6503643	445.1205029278927
356.0	1.6563893	445.12045679578046
357.0	1.6624144	445.1204923847831
358.0	1.6684394	445.1202664328903
359.0	1.6744643	445.12033668543967
360.0	1.6804831	445.1203586238134
361.0	1.6865061	445.1202372388731
362.0	1.6925269	445.12054486728124
363.0	1.6985498	445.1204552876833
364.0	1.7045747	445.120446741848
365.0	1.7105977	445.12039071812677
366.0	1.7166226	445.12046865102656
367.0	1.7226477	445.12056387160055
368.0	1.7286707	445.12053333939417
369.0	1.7346915	445.12051765597215
370.0	1.7407186	445.12050110726335
371.0	1.7467435	445.12055299159823
372.0	1.7527707	445.1205554224447
373.0	1.7587936	445.1204360536098
374.0	1.7648187	445.120280185115
375.0	1.7708435	445.1201715472995
376.0	1.7768665	445.12032021073804
377.0	1.7828874	445.12029181668174
378.0	1.7889125	445.12033895322867
379.0	1.7949436	445.12035658159624
380.0	1.8009686	445.12042061992656
381.0	1.8069937	445.1203394790124
382.0	1.8130187	445.1203480737304
383.0	1.8190395	445.1202319663079
384.0	1.8250603	445.1202868476313
385.0	1.8310812	445.12028322555807
386.0	1.8371042	445.120384200217
387.0	1.843127	445.12033307548614
388.0	1.8491521	445.12032184756197
389.0	1.855175	445.120272934733
390.0	1.8611957	445.120280616696
391.0	1.8672208	445.1202711911275
392.0	1.8732459	445.1204175793708
393.0	1.8792667	445.1204403241541
394.0	1.8852896	445.1204109838349
395.0	1.8913124	445.1203249159211
396.0	1.8973333	445.1203302819271
397.0	1.9033542	445.1203115386352
398.0	1.9093749	445.1203503783177
399.0	1.9153979	445.1204109621294
400.0	1.9214209	445.12046940920663
401.0	1.9274438	445.12038319276576
402.0	1.9334645	445.12035480079203
403.0	1.9394917	445.1203258835732
404.0	1.9455126	445.12035066132376
405.0	1.9515334	445.12033246354235
406.0	1.9575521	445.1203828902171
407.0	1.9635729	445.1203978125767
408.0	1.9695958	445.120544021545
409.0	1.9756189	445.12038409440515
410.0	1.9816396	445.1203313429717
411.0	1.9876626	445.12023672085934
412.0	1.9936833	445.12027867644383
413.0	1.9997043	445.12017846222653
414.0	2.005725	445.12029394898207
415.0	2.011748	445.12040808703654
416.0	2.0177688	445.1203994677836
417.0	2.0237877	445.1204738847187
418.0	2.0298125	445.12034477222073
419.0	2.0358356	445.12021094516183
420.0	2.0418563	445.120109598128
421.0	2.0478771	445.1201750753209
422.0	2.053898	445.1200705749854
423.0	2.0599188	445.1200974878135
424.0	2.0659398	445.12029707942145
425.0	2.0719605	445.12037311150004
426.0	2.0779813	445.12044223465955
427.0	2.0840043	445.12048302797217
428.0	2.0900253	445.1204401179206
429.0	2.0960459	445.1201968572644
431.0	2.1033647	445.12013961037155
432.0	2.1097043	445.1201665655402
433.0	2.1157336	445.12012038762583
434.0	2.1217585	445.1201569331285
435.0	2.1277835	445.12018139249517
436.0	2.1338105	445.12019634839515
437.0	2.1398357	445.12013932000247
438.0	2.1458606	445.12026722886577
439.0	2.1518836	445.12026936192007
440.0	2.1579043	445.1201750498884
441.0	2.1639252	445.1201461599525
442.0	2.1699482	445.1201690977175
443.0	2.175971	445.1203003293327
444.0	2.181994	445.1201534142256
445.0	2.1880169	445.1202042966594
446.0	2.1940441	445.1201564374454
447.0	2.200067	445.1202013649047
448.0	2.2060898	445.1201306324728
449.0	2.2121149	445.1202127661367
450.0	2.2181378	445.12018339216957
451.0	2.2241606	445.12011009782356
452.0	2.2301836	445.12003808928336
453.0	2.2362045	445.11998544860836
454.0	2.2422254	445.1200341257628
455.0	2.2482461	445.1203743595753
456.0	2.254267	445.12018906756487
457.0	2.2602775	445.12006636070186
458.0	2.2662983	445.12004667436815
459.0	2.272319	445.120045220954
460.0	2.278342	445.12020936708177
461.0	2.2843629	445.1200447118854
462.0	2.2903836	445.12007889788237
463.0	2.2964045	445.11997459428653
464.0	2.3024253	445.1201215548903
465.0	2.3084483	445.12022072177683
466.0	2.314469	445.1201648663852
467.0	2.320492	445.1200235445583
468.0	2.3265149	445.1203318519065
469.0	2.3325359	445.12011922493605
470.0	2.3385566	445.12008602258794
471.0	2.3445774	445.11997982132596
472.0	2.3505982	445.12009951320687
473.0	2.3566213	445.1200390790374
474.0	2.362642	445.120304796445
475.0	2.3686629	445.1202968059524
476.0	2.3746858	445.120208620865
477.0	2.3807067	445.1203342150313
478.0	2.3867276	445.12029435886694
479.0	2.3927483	445.1203236608739
480.0	2.3987713	445.12017235698414
481.0	2.4047941	445.1202244976161
482.0	2.410817	445.120080041661
483.0	2.4168463	445.12006240186685
484.0	2.4228672	445.1201583457602
485.0	2.428888	445.1200468141235
486.0	2.4349087	445.11999771637244
487.0	2.4409296	445.1201213861387
488.0	2.4469505	445.120128721911
489.0	2.4529734	445.1201014054286
490.0	2.4589942	445.12000980432623
491.0	2.4650213	445.12005583743536
492.0	2.4710421	445.1201231193215
493.0	2.477063	445.12008422225506
494.0	2.4830817	445.1200994616947
495.0	2.4891047	445.1201852680213
496.0	2.4951255	445.12009568749534
497.0	2.5011485	445.1200398788298
498.0	2.5071693	445.1202353701301
499.0	2.5131922	445.12021936069806
500.0	2.5192131	445.1200789638527
501.0	2.5252339	445.1200481347585
502.0	2.5312547	445.12011563593734
503.0	2.5372756	445.1200500005323
504.0	2.5432818	445.1199850195866
505.0	2.5493047	445.1200779877842
506.0	2.5553255	445.1200848246391
508.0	2.5626401	445.1201125715402
509.0	2.5689861	445.12009482897946
510.0	2.5750132	445.12005504257945
511.0	2.5810423	445.12016191823005
512.0	2.5870652	445.12005680790446
513.0	2.593086	445.120138077409
514.0	2.599107	445.12002888438326
515.0	2.6051276	445.1201552837081
516.0	2.6111506	445.12010327429147
517.0	2.6171714	445.1201729244445
518.0	2.6231923	445.12004561678884
519.0	2.6292153	445.12012401504813
520.0	2.635236	445.1200430820266
521.0	2.6412568	445.1201588574749
522.0	2.6472778	445.12007623881
523.0	2.6532986	445.1202178653082
524.0	2.6593215	445.1200969189526
525.0	2.6653423	445.1200506286265
526.0	2.6713633	445.1201604015289
527.0	2.677386	445.1202225618663
528.0	2.683407	445.12015389045797
529.0	2.6894278	445.1202693523084
530.0	2.6954487	445.1202394488415
531.0	2.7014736	445.120150860072
532.0	2.7074965	445.12003310201214
533.0	2.7135215	445.1200626766942
534.0	2.719555	445.11995303173467
535.0	2.7255778	445.1200924697305
536.0	2.7316029	445.12012316986795
537.0	2.7376174	445.11994240230683
538.0	2.7436383	445.1200567115208
539.0	2.7496611	445.1199872509549
540.0	2.7556654	445.11991155438744
541.0	2.7616883	445.12004671333483
542.0	2.7676299	445.1199955607667
543.0	2.7736508	445.12010730665503
544.0	2.7796737	445.11998694824456
545.0	2.7856905	445.12007968672765
546.0	2.7917133	445.1201902325694
547.0	2.7977362	445.1200631933041
548.0	2.8037571	445.12009687833853
549.0	2.809778	445.1202024755069
550.0	2.8157988	445.120001837025
551.0	2.8218237	445.12008737588116
552.0	2.8278488	445.12009278451035
553.0	2.8338717	445.1201008804426
554.0	2.8398842	445.11994903259557
555.0	2.8458341	445.12007650874256
556.0	2.851857	445.12004700000995
557.0	2.857878	445.1201053854908
559.0	2.8653883	445.1202983891174
560.0	2.8717364	445.12009967099306
561.0	2.8777592	445.12004973706956
562.0	2.8837821	445.1200097839685
563.0	2.8898092	445.1201185977445
564.0	2.8958301	445.1200633374142
565.0	2.9018529	445.1200695291682
566.0	2.9078593	445.12000712974327
567.0	2.9138821	445.12010502243993
568.0	2.9199051	445.1200460858861
569.0	2.9259258	445.12000430203983
571.0	2.9332592	445.1201847886021
572.0	2.939603	445.12011248178436
573.0	2.9456259	445.1199615723123
574.0	2.951651	445.1200623288309
575.0	2.9576738	445.11999136901056
576.0	2.9637009	445.1200324218323
577.0	2.9697217	445.1200668444429
578.0	2.9757448	445.12011298507207
579.0	2.9817655	445.1202071248933
580.0	2.9877864	445.12009701875115
581.0	2.9938072	445.1201471634731
582.0	2.9998281	445.1201240510914
583.0	3.0058489	445.1201009128439
584.0	3.0118697	445.1201010170347
585.0	3.0178905	445.12018453399793
586.0	3.0239136	445.120133846471
587.0	3.0299343	445.1201528611215
588.0	3.0359552	445.1201013652158
589.0	3.0419759	445.12006481859214
590.0	3.0479969	445.1201617611068
591.0	3.0540176	445.1201026489033
592.0	3.0600406	445.1201373428732
593.0	3.0660614	445.12006537024365
594.0	3.0720843	445.1201672957456
595.0	3.0781051	445.1201066717593
596.0	3.0841261	445.120079041047
598.0	3.0914552	445.1201855538208
599.0	3.0978033	445.12004419282675
600.0	3.1038261	445.1200141458507
601.0	3.1098552	445.12010490086686
602.0	3.1158803	445.12007846096094
603.0	3.1219011	445.1200590875623
604.0	3.127924	445.1200814583543
605.0	3.1339469	445.120153920297
606.0	3.1399678	445.12023715213803
607.0	3.1459886	445.1201677084706
608.0	3.1520094	445.12038700843567
610.0	3.1593427	445.1201961672437
611.0	3.1656886	445.1201845144996
612.0	3.1717137	445.12007513697694
613.0	3.1777408	445.12016022957914
614.0	3.1837721	445.1200825948104
615.0	3.1897949	445.1201478036736
616.0	3.1958158	445.12008257163734
617.0	3.2018367	445.12009793665993
618.0	3.2078574	445.1201870120931
619.0	3.2138803	445.120172372147
620.0	3.2199012	445.12017680603503
621.0	3.2259242	445.12011052692435
622.0	3.231945	445.12009381254705
623.0	3.2377824	445.1199818985464
634.0	3.2568845	445.1194814957663
636.0	3.2626471	445.1206250966293
647.0	3.2822888	445.1200542893265
652.0	3.2934555	445.12009966507964
656.0	3.3031012	445.120159645851
657.0	3.3094659	445.12008184601274
658.0	3.315493	445.12007303970285
659.0	3.3215222	445.12008344036
660.0	3.3275492	445.1202678048699
661.0	3.3335742	445.1204172601076
662.0	3.3396034	445.120259945935
663.0	3.3456264	445.12016545129023
664.0	3.3516472	445.12028857452907
665.0	3.3576679	445.12031982352164
666.0	3.3636888	445.12033740762945
667.0	3.3697097	445.1203026588426
668.0	3.3757326	445.12026668394316
669.0	3.3817534	445.1200113873723
670.0	3.3877743	445.12004755275944
671.0	3.3937971	445.1200974176111
672.0	3.3998181	445.1200609691613
673.0	3.4058388	445.12008438778895
674.0	3.4118596	445.12024735082434
675.0	3.4178869	445.12014258500716
676.0	3.4239159	445.12016745591706
677.0	3.4299368	445.1200354019646
678.0	3.4359596	445.12004227590626
679.0	3.4419806	445.1200017671915
680.0	3.4480013	445.12003534576235
681.0	3.4540222	445.12002543913474
682.0	3.460018	445.1199867932659
684.0	3.4673451	445.1200549250101
685.0	3.4736869	445.1200960253487
686.0	3.4797076	445.11996056515414
687.0	3.4857284	445.1200798795797
689.0	3.493066	445.1201151518779
690.0	3.4994119	445.1200679688327
691.0	3.5054389	445.1199939727893
692.0	3.5114661	445.12015514836395
693.0	3.517491	445.1200165051038
694.0	3.5235139	445.11992547613056
695.0	3.5295077	445.11993180763346
696.0	3.5355162	445.11997109924783
697.0	3.541539	445.1199483674372
698.0	3.5475661	445.1201346004929
699.0	3.553591	445.1201041762422
700.0	3.5596245	445.12002760171254
701.0	3.5656452	445.1199879586638
702.0	3.5716661	445.1200293442773
703.0	3.5776869	445.12009507478996
704.0	3.5837078	445.1200455509378
705.0	3.5897286	445.1200995771626
706.0	3.5957515	445.11998431877964
707.0	3.6017724	445.119940461318
708.0	3.6077932	445.119940110462
709.0	3.6138161	445.12003375286616
710.0	3.6197245	445.12002852649016
711.0	3.6257474	445.11998284132704
712.0	3.6317682	445.1200538626404
713.0	3.6377953	445.12000772676055
714.0	3.6438266	445.1200860974746
716.0	3.6511494	445.1200906573396
717.0	3.657485	445.1199216118485
718.0	3.6635078	445.12001718600953
720.0	3.6709682	445.11999023087105
721.0	3.6773413	445.12001725464927
722.0	3.683362	445.1200185803762
723.0	3.6893829	445.12011744784604
724.0	3.6954037	445.1200758481336
725.0	3.701364	445.11990422563093
726.0	3.7072037	445.1200958278724
727.0	3.7132267	445.12003735849834
728.0	3.7192517	445.1199565620289
731.0	3.7281078	445.12003407791576
732.0	3.7344496	445.1199536318103
733.0	3.7404412	445.1199087295218
734.0	3.7464643	445.11989833352567
735.0	3.7524391	445.11997990849426
736.0	3.7584621	445.12004647949806
737.0	3.764485	445.12003995656676
738.0	3.770508	445.11998071216476
740.0	3.7780079	445.1199908315166
741.0	3.7843496	445.1199944150925
742.0	3.7903788	445.1200957539781
743.0	3.7963101	445.1199265261143
744.0	3.8023164	445.1198648882301
745.0	3.8083434	445.1199248749124
747.0	3.8156788	445.1200837778492
748.0	3.8220184	445.12014023173776
749.0	3.8280392	445.12008501901994
750.0	3.8340601	445.1201035465718
751.0	3.8400809	445.1199554416088
752.0	3.8461039	445.1199818076548
753.0	3.8521059	445.1199254938104
754.0	3.8581289	445.11991829974886
755.0	3.8641497	445.1200363205889
756.0	3.8701726	445.11993248385835
757.0	3.8761935	445.1201790907021
758.0	3.8822143	445.1200088416898
759.0	3.8882351	445.11997729584334
760.0	3.894256	445.12007570596205
761.0	3.9002893	445.12018007392203
762.0	3.9063165	445.12016230007555
763.0	3.9123371	445.1201652220973
764.0	3.9183581	445.1201130098516
765.0	3.924379	445.1201391264697
766.0	3.9303998	445.12013055731245
767.0	3.9364206	445.12009370264593
768.0	3.9424414	445.1199640892011
769.0	3.9484644	445.1200060980794
770.0	3.9543706	445.1200357101304
771.0	3.9603935	445.1201189572679
772.0	3.9664165	445.119983486182
773.0	3.9724102	445.1198828062922
774.0	3.9784228	445.119959645929
775.0	3.9844456	445.119949146866
776.0	3.9904686	445.120032405244
777.0	3.9964895	445.1199880706485
778.0	4.0025124	445.12005010821065
781.0	4.0106539	445.1200714939871
782.0	4.0170082	445.1200112562818
783.0	4.0229978	445.11995363126846
786.0	4.0318602	445.12006641230477
787.0	4.0381999	445.12006513024915
788.0	4.0442249	445.12000317643447
789.0	4.0502458	445.12002405328286
790.0	4.0562686	445.12005560227175
791.0	4.0622686	445.1199764014954
792.0	4.0682833	445.1199954445868
793.0	4.0743062	445.120000463989
794.0	4.0803061	445.1200333097836
796.0	4.087829	445.1199399469953
797.0	4.0941499	445.1200143953134
798.0	4.10015	445.11984590538765
799.0	4.1060833	445.119934263288
800.0	4.1120957	445.1200284301952
801.0	4.1181187	445.12001952001395
802.0	4.1241458	445.12001333638483
803.0	4.1301729	445.1200672714656
804.0	4.1361959	445.1200211121498
805.0	4.1422229	445.12002410445984
806.0	4.1482459	445.1200825982489
807.0	4.1542709	445.1200650459012
808.0	4.1602999	445.11996902615914
810.0	4.167802	445.11994298635904
811.0	4.1740895	445.1200087348872
812.0	4.1801125	445.1201251650809
813.0	4.1861418	445.12015320072646
814.0	4.1921437	445.119905309195
815.0	4.198173	445.11997505854555
816.0	4.2042042	445.12000532140905
817.0	4.2102314	445.1202857001846
818.0	4.2162585	445.1202040013667
819.0	4.2222833	445.1200604131036
820.0	4.2283188	445.12004180798084
821.0	4.2343418	445.1200151281221
822.0	4.2403687	445.11999226955794
823.0	4.2463897	445.1199534112163
824.0	4.2524105	445.11998934540185
825.0	4.2584314	445.12003491290807
826.0	4.2644584	445.1200019071623
827.0	4.2704854	445.12003654444317
828.0	4.2765126	445.1200498006788
829.0	4.2825417	445.12012937922293
830.0	4.2885647	445.12006294924623
831.0	4.2945875	445.1200181861222
832.0	4.3006127	445.1200516676726
833.0	4.3066396	445.11999185350345
834.0	4.3126043	445.11996127372913
835.0	4.3186334	445.1199841195937
836.0	4.3246043	445.1199923353913
837.0	4.3305021	445.1200213654473
838.0	4.3365273	445.12003830194556
839.0	4.3425501	445.12012365005097
840.0	4.3485731	445.12008277785077
841.0	4.3545938	445.1200627146936
843.0	4.361923	445.1200301883234
844.0	4.3682668	445.1200891323723
845.0	4.374296	445.12003972672534
846.0	4.3803357	445.12007346601087
847.0	4.3863606	445.1201361966477
848.0	4.3923834	445.1200471537989
849.0	4.3984064	445.12011704250835
850.0	4.4044273	445.1202051872222
851.0	4.4104481	445.1200911672551
852.0	4.4164689	445.1201133368613
853.0	4.4224897	445.1200300709321
854.0	4.4285128	445.1200218890854
855.0	4.4345335	445.11996751917553
856.0	4.4405564	445.1200878517057
857.0	4.4465773	445.1199975698697
858.0	4.4525982	445.12002924115154
859.0	4.458619	445.120047263591
860.0	4.4646398	445.12002866877543
861.0	4.4706607	445.1200214123445
862.0	4.4766837	445.120109419398
863.0	4.4827045	445.1200725971774
864.0	4.4886356	445.1199458150865
865.0	4.494569	445.11987430771825
867.0	4.5017877	445.1199638106618
868.0	4.508242	445.11996591282696
870.0	4.5155752	445.1199215864901
871.0	4.5219212	445.1201013097958
872.0	4.5279504	445.11994645169676
873.0	4.5339711	445.1199468183489
874.0	4.5399921	445.12003149188456
875.0	4.546017	445.11999971730256
876.0	4.55204	445.1200248732397
877.0	4.5580607	445.1200004165734
878.0	4.5640837	445.11991235635725
880.0	4.5714211	445.1200436068007
881.0	4.577767	445.1200848007856
882.0	4.5837878	445.1199578041053
883.0	4.5898191	445.1199309317103
884.0	4.595844	445.12005041452255
886.0	4.6031753	445.1200483076103
887.0	4.6095192	445.1199587178086
888.0	4.615542	445.1199741107278
889.0	4.6215609	445.11991868873065
890.0	4.6275837	445.1200889432505
891.0	4.6336088	445.1200566174075
892.0	4.6396358	445.1201257012329
893.0	4.6456566	445.12010582032366
894.0	4.6516837	445.1199329373456
895.0	4.6577045	445.11996506193185
896.0	4.6637193	445.1199081971421
897.0	4.6697483	445.1199640336484
898.0	4.6757755	445.1199944990999
899.0	4.6818025	445.1201308970849
900.0	4.6878255	445.1198904479101
901.0	4.6937879	445.11992393941097
904.0	4.7019316	445.12002352238943
905.0	4.708263	445.12004364687925
906.0	4.71429	445.12006875924004
907.0	4.7203129	445.1200789799779
908.0	4.7263338	445.11998889478366
909.0	4.7323651	445.1200378224403
910.0	4.7383859	445.11995139147496
911.0	4.7444087	445.12001518345676
912.0	4.7504359	445.12009225813557
913.0	4.7564588	445.1199983569892
914.0	4.762486	445.1200401524389
915.0	4.7685172	445.1200281096445
916.0	4.7745422	445.12010919487096
917.0	4.7805651	445.1198547174064
918.0	4.7865881	445.1200798148556
919.0	4.7926109	445.1200351880682
920.0	4.7986318	445.11997802810004
921.0	4.8046526	445.1200493235084
922.0	4.8106736	445.1199604773341
923.0	4.8166964	445.11995879676294
924.0	4.8227193	445.1199815880411
925.0	4.8287401	445.11995243587137
926.0	4.8346881	445.11992628572
927.0	4.8406964	445.11995619322806
929.0	4.8480422	445.1199307018051
930.0	4.8543985	445.1201772451867
931.0	4.8604298	445.12002014713994
932.0	4.8664547	445.12017658419535
933.0	4.8724776	445.12018302138193
934.0	4.8784985	445.1201078374739
935.0	4.8844673	445.1199278695789
936.0	4.8904466	445.1199632672761
939.0	4.8992485	445.12001791750987
940.0	4.9056549	445.12001545451443
941.0	4.9116735	445.1200949022554
942.0	4.9177006	445.12006983826797
944.0	4.925061	445.1200790229078
945.0	4.9315277	445.11994338812366
946.0	4.937886	445.1201903262578
947.0	4.9442256	445.11997509490755
948.0	4.9505652	445.1199548095515
949.0	4.9569069	445.11999284676097
950.0	4.9632485	445.11999104839924
951.0	4.9695923	445.1199685952554
952.0	4.975934	445.1199169709544
953.0	4.9822819	445.1199100772706
954.0	4.9886194	445.1200425582498
955.0	4.9949569	445.1200760168509
956.0	5.001309	445.1200467946258
957.0	5.0076486	445.1201248833034
958.0	5.0139882	445.1201631030874
959.0	5.0203278	445.1199882637193
960.0	5.0266694	445.1200315127736
961.0	5.033007	445.1200710281244
962.0	5.0393424	445.1200601868766
964.0	5.0466674	445.1200620494873
965.0	5.053005	445.12007414039516
966.0	5.0590278	445.12008630535684
967.0	5.0650591	445.1200620602729
968.0	5.071082	445.1201247721551
969.0	5.0771155	445.12007284771965
970.0	5.0831383	445.1200863001503
971.0	5.0891655	445.1199579740998
972.0	5.0951884	445.12009869856706
973.0	5.1012134	445.1201178610196
974.0	5.1072445	445.12008016213275
975.0	5.1132717	445.12008604600555
976.0	5.1192966	445.12012624123554
977.0	5.125328	445.1200119858674
978.0	5.1313571	445.1201079301703
979.0	5.1373822	445.12007801116
981.0	5.144705	445.12013470667694
982.0	5.1510572	445.12010107763626
983.0	5.1570864	445.12021013233624
984.0	5.1631092	445.1202659591715
985.0	5.1691384	445.1200432798808
986.0	5.1751614	445.1199804447909
987.0	5.1811822	445.1200414782428
988.0	5.1872029	445.1199235197026
989.0	5.1932238	445.1201606322408
990.0	5.1992468	445.1201774427703
991.0	5.2052677	445.12009363554466
992.0	5.2112884	445.12007086790123
993.0	5.2173114	445.12002917853374
994.0	5.2233321	445.12003034310607
995.0	5.2293531	445.1200045448998
996.0	5.2353738	445.12003483576024
997.0	5.2413947	445.1202486998722
998.0	5.2474176	445.12006816373196
999.0	5.2534385	445.12001268010766
1000.0	5.2594592	445.1200426472142
1001.0	5.2654822	445.12010691287094
1002.0	5.271503	445.12001785315294
1003.0	5.277524	445.1200142120682
1004.0	5.2835447	445.1200647160381
1005.0	5.2895656	445.1200412479776
1006.0	5.2955864	445.1199849042554
1007.0	5.3016072	445.1200507426734
1008.0	5.307628	445.12008306163904
1009.0	5.313651	445.1201275046263
1010.0	5.3196719	445.120106060506
1011.0	5.3256926	445.1200828510106
1012.0	5.3317135	445.1201335988148
1013.0	5.3377343	445.1200708722948
1014.0	5.3437574	445.1200346619713
1015.0	5.3497823	445.1200304821756
1017.0	5.3571114	445.1200442574447
1018.0	5.3634114	445.1199611998925
1019.0	5.3694177	445.11998661797753
1020.0	5.3754386	445.1199584177598
1021.0	5.3814156	445.11994480068006
1022.0	5.3874386	445.12005036127204
1023.0	5.3934594	445.1199479627714
1024.0	5.3994803	445.1199033509586
1025.0	5.4054553	445.11989695891845
1027.0	5.4127844	445.11999165456217
1028.0	5.4191428	445.11999284093633
1029.0	5.425172	445.11999661282323
1030.0	5.431197	445.1201008328317
1031.0	5.437222	445.1200086922333
1032.0	5.4432511	445.1200302808669
1033.0	5.4492782	445.1200331391424
1034.0	5.4553033	445.1200677358052
1035.0	5.4613345	445.12004377742016
1037.0	5.4688511	445.1200052394948
1038.0	5.4751949	445.1200869235995
1039.0	5.4812241	445.1200472397399
1040.0	5.4872513	445.12009340408537
1041.0	5.4932762	445.12030853312194
1042.0	5.4992991	445.1201069285442
1043.0	5.5053303	445.1201738186977
1044.0	5.5113596	445.1201496590429
1045.0	5.5173803	445.1200331774857
1046.0	5.5234012	445.120021635053
1047.0	5.529422	445.1200811068583
1048.0	5.5354429	445.119928585029
1049.0	5.5414638	445.1200101980068
1050.0	5.5474846	445.11998339123795
1051.0	5.5535075	445.12003557695164
1052.0	5.5595283	445.12002419765247
1053.0	5.5655492	445.1199294595282
1054.0	5.57157	445.1199900145666
1056.0	5.57892	445.11995353572576
1057.0	5.5852659	445.11997073202184
1058.0	5.5912929	445.12005788282465
1059.0	5.597316	445.1201750868829
1060.0	5.6033429	445.12010603523066
1061.0	5.6093701	445.1200429296071
1062.0	5.6153972	445.1200294725575
1063.0	5.6214097	445.11996945260864
1064.0	5.6274325	445.11991170655017
1065.0	5.6334639	445.1200681849684
1066.0	5.6394867	445.1200472147506
1067.0	5.6455139	445.12001146303805
1068.0	5.6515367	445.119941605597
1069.0	5.657564	445.1199351219619
1070.0	5.6635846	445.1199357242716
1071.0	5.669545	445.11994537611827
1072.0	5.675568	445.1200165611734
1073.0	5.6815888	445.1199973698239
1074.0	5.6876098	445.1199820836135
1075.0	5.6936326	445.11992092586627
1078.0	5.702468	445.11989763478124
1079.0	5.7088221	445.11998729421407
1080.0	5.7148243	445.1199727120635
1081.0	5.7208472	445.1199748726854
1082.0	5.7268702	445.1200804813055
1083.0	5.732891	445.1201621636273
1084.0	5.7389118	445.12007268627184
1085.0	5.7449326	445.1200764276231
1086.0	5.7509555	445.1200028352746
1087.0	5.7569786	445.1199734149859
1088.0	5.7629993	445.12002552022904
1089.0	5.7690222	445.12001483299935
1090.0	5.7750452	445.1200368381586
1091.0	5.781066	445.119992813224
1092.0	5.7870493	445.1200131164162
1093.0	5.7930722	445.120007306314
1094.0	5.7990932	445.1200443466118
1095.0	5.8051244	445.11997879414685
1096.0	5.8111598	445.1200343329697
1098.0	5.8185118	445.12014784811487
1099.0	5.8248557	445.12016882511284
1100.0	5.8308764	445.12008796359095
1101.0	5.8368974	445.1200821248905
1102.0	5.8429182	445.120051272928
1103.0	5.848939	445.1200364345766
1104.0	5.8549599	445.12004588193963
1105.0	5.8609829	445.11996059106855
1106.0	5.8670036	445.1200604476376
1107.0	5.8730244	445.1200076065341
1108.0	5.8790473	445.11999151166964
1109.0	5.8850683	445.12025996281034
1110.0	5.8910891	445.12000707606205
1111.0	5.8971099	445.11996894699416
1112.0	5.9031328	445.1200974083932
1113.0	5.9091557	445.1201168390706
1114.0	5.9151765	445.120096455081
1115.0	5.9211995	445.11999463009823
1116.0	5.9272225	445.11995387188114
1117.0	5.9332432	445.1201180276111
1118.0	5.939264	445.1201690372926
1119.0	5.9452849	445.12017971684133
1120.0	5.9513058	445.1201780051404
1121.0	5.9573287	445.1200560580616
1122.0	5.9633516	445.12011903718667
1123.0	5.9693725	445.1201236431285
1124.0	5.9753955	445.12001973049195
1125.0	5.9814183	445.1200575237251
1126.0	5.9874412	445.12001658550656
1127.0	5.9934642	445.120027867433
1128.0	5.9994913	445.1199773836544
1130.0	6.0069599	445.1199216882326
1131.0	6.0133393	445.11991469528414
1132.0	6.0193058	445.11996331448614
1133.0	6.025333	445.11997489385675
1135.0	6.0326537	445.11992610094273
1136.0	6.0390122	445.12001952245777
1138.0	6.0463329	445.1201196058841
1139.0	6.0526726	445.1200721790792
1140.0	6.0586997	445.1200485164014
1141.0	6.0647288	445.1200328551793
1142.0	6.0707538	445.1200667142817
1143.0	6.0767789	445.12009258007066
1144.0	6.0828038	445.11996729833584
1145.0	6.0888309	445.12003842464657
1146.0	6.0948538	445.12014930815707
1147.0	6.1008852	445.1200531251553
1148.0	6.1069121	445.1200814597438
1149.0	6.1129372	445.12018161353956
1150.0	6.1189644	445.12009526868223
1151.0	6.1249935	445.12004046253116
1152.0	6.1310206	445.1200628455581
1153.0	6.1370539	445.1200049447067
1154.0	6.1430768	445.12002510917284
1155.0	6.1490977	445.1200280247153
1156.0	6.1551184	445.11998952625964
1157.0	6.1611393	445.1202185193879
1158.0	6.1671622	445.1202433374746
1159.0	6.1731852	445.1202523504333
1160.0	6.1792059	445.12006430558984
1161.0	6.185231	445.1201480119297
1163.0	6.1925768	445.12003492649666
1164.0	6.1989207	445.12001910245533
1165.0	6.2049435	445.12004060205015
1166.0	6.2109726	445.1201070131064
1167.0	6.2169956	445.120047374763
1168.0	6.2229394	445.11999311098856
1169.0	6.2289623	445.12003761863224
1170.0	6.2349893	445.1200162269152
1171.0	6.2410102	445.1200113206286
1172.0	6.2470332	445.1200425716804
1173.0	6.253054	445.1200586411475
1174.0	6.2590769	445.12010333900975
1175.0	6.2650977	445.1200274305922
1176.0	6.2711186	445.12012201952183
1178.0	6.2784602	445.119981810974
1179.0	6.2847999	445.1200688915814
1180.0	6.290827	445.1200348187334
1181.0	6.2968477	445.12002295494824
1182.0	6.3028707	445.11998385121825
1183.0	6.3088937	445.1201460798677
1184.0	6.3149145	445.120102438731
1185.0	6.3209353	445.120258685956
1186.0	6.3269562	445.12020282245794
1187.0	6.3329769	445.1200783141691
1188.0	6.3390019	445.12008258670795
1189.0	6.3450311	445.1201609995211
1190.0	6.351052	445.1200190971103
1191.0	6.3570729	445.1200223208939
1192.0	6.3630957	445.1199447461065
1193.0	6.3690749	445.1199442212687
1194.0	6.3750979	445.1199252303347
1195.0	6.3811187	445.12002520909965
1197.0	6.3884624	445.12015895245815
1198.0	6.3948021	445.1201975957153
1199.0	6.4008291	445.1200835212072
1200.0	6.4068562	445.120296478315
1201.0	6.4128834	445.12011537849537
1202.0	6.4189084	445.1201485459892
1203.0	6.4249312	445.1200988661153
1204.0	6.4309604	445.12003974899824
1205.0	6.4369833	445.12016691842695
1206.0	6.4430104	445.1200887743418
1207.0	6.4490375	445.1199481473545
1208.0	6.4550646	445.12007863575684
1209.0	6.4610896	445.1200757152474
1210.0	6.4671147	445.1200960713039
1212.0	6.47445	445.1201077842107
1213.0	6.4807938	445.12006864194836
1214.0	6.4868146	445.1199114282322
1215.0	6.4928355	445.12003578054095
1218.0	6.50165	445.12011292303157
1219.0	6.5079959	445.11997015387095
1220.0	6.5140209	445.1201885421657
1221.0	6.5200522	445.120079560713
1222.0	6.5260792	445.120027730618
1223.0	6.5321105	445.1200108689486
1224.0	6.5380856	445.1199773650082
1225.0	6.5441126	445.120085833318
1226.0	6.5501397	445.12002874842113
1227.0	6.5561648	445.11999495944207
1228.0	6.562196	445.1200380759728
1229.0	6.5682209	445.11998574412576
1230.0	6.5742459	445.12004210559235
1231.0	6.5802689	445.1200098686963
1232.0	6.5862898	445.1201215196788
1233.0	6.5923125	445.1200864947968
1234.0	6.5983335	445.1200522115567
1235.0	6.6043543	445.1201604258674
1236.0	6.6103752	445.1201942848778
1237.0	6.6163981	445.12006910056857
1238.0	6.622246	445.12037925152447
1240.0	6.6295834	445.11986457012335
1241.0	6.6359356	445.1199764777184
1242.0	6.6419606	445.1200036410907
1243.0	6.6479878	445.1201498223508
1244.0	6.6540147	445.12024352739
1245.0	6.660044	445.1201230269274
1246.0	6.6660711	445.12002973790334
1247.0	6.672096	445.11998494836587
1248.0	6.6781231	445.11997086914175
1249.0	6.684146	445.1200026205798
1250.0	6.6901773	445.1199902944731
1251.0	6.6962045	445.1200772670243
1252.0	6.7022336	445.1201624430258
1253.0	6.7082586	445.12001363321957
1254.0	6.7142814	445.12004439774586
1255.0	6.7203085	445.12008758426794
1257.0	6.7278023	445.12006088028363
1258.0	6.7341439	445.12006664782314
1259.0	6.7401731	445.120140805818
1260.0	6.7462003	445.12012625139346
1261.0	6.7522315	445.1199423997029
1262.0	6.7582607	445.1199941793947
1263.0	6.7642877	445.1199703394964
1264.0	6.770317	445.1200191441781
1265.0	6.7763441	445.1201378371144
1266.0	6.782369	445.1199881819765
1267.0	6.7883712	445.1200409058643
1268.0	6.7944024	445.120021970367
1269.0	6.8003878	445.12003637913756
1270.0	6.8064191	445.12001399188324
1271.0	6.8124421	445.1200178575044
1272.0	6.818467	445.1200927018116
1273.0	6.8244879	445.1200411111536
1274.0	6.8305086	445.12005895999454
1275.0	6.8365295	445.1200432233056
1276.0	6.8425503	445.12021110182945
1277.0	6.8485774	445.12010399238926
1278.0	6.8545983	445.12001836326
1279.0	6.8606213	445.11994854763464
1280.0	6.8666483	445.12000250916907
1281.0	6.8726712	445.1199752238025
1282.0	6.8786941	445.1201222130226
1284.0	6.8860295	445.119980409448
1285.0	6.8923713	445.12011558316783
1286.0	6.8983983	445.1202189271228
1287.0	6.9044276	445.1201690240595
1288.0	6.9104567	445.1201246767724
1289.0	6.9164796	445.1201836925029
1290.0	6.9225004	445.1201933651151
1291.0	6.9285212	445.12020271028763
1292.0	6.9345421	445.1201840740139
1293.0	6.940563	445.12020543297837
1294.0	6.9465859	445.1202577906893
1295.0	6.9526087	445.1200670034359
1296.0	6.9586338	445.12019435868825
1297.0	6.9646568	445.12013338084114
1298.0	6.9706796	445.1201413110257
1299.0	6.9767004	445.1201227329814
1301.0	6.9841962	445.12003337666226
1302.0	6.9905401	445.120054477249
1303.0	6.9965693	445.12002363430275
1304.0	7.0025923	445.1199446065364
1305.0	7.0086234	445.12001643927624
1306.0	7.014663	445.12006530458785
1307.0	7.020688	445.1200407212092
1308.0	7.0267131	445.1201032087371
1309.0	7.0327401	445.12016024750255
1310.0	7.0387714	445.12006527158155
1311.0	7.0448047	445.12016230206376
1312.0	7.0508319	445.1203613714883
1313.0	7.0568547	445.12026977707325
1314.0	7.0628776	445.1200535525678
1315.0	7.0689047	445.12002519074287
1317.0	7.0762401	445.1200292077434
1318.0	7.082584	445.12014683200726
1319.0	7.088613	445.1201625649834
1320.0	7.0946359	445.1202541473762
1321.0	7.1006632	445.12010110689624
1322.0	7.1066839	445.1201062285619
1323.0	7.1127068	445.1201226175608
1324.0	7.1187277	445.12004877967433
1325.0	7.1247486	445.12021033780195
1326.0	7.1307693	445.1201308405236
1327.0	7.1367922	445.12007951656165
1329.0	7.1441381	445.1199856641594
1330.0	7.150484	445.1200474283516
1331.0	7.156509	445.120100060757
1332.0	7.162532	445.120031884643
1333.0	7.1685589	445.1200772219745
1334.0	7.1745797	445.12012619849077
1336.0	7.1819235	445.1200756274472
1337.0	7.1882694	445.12003160430686
1338.0	7.1943006	445.1200168573071
1339.0	7.2003216	445.1200647838675
1340.0	7.2063444	445.12004994242375
1341.0	7.2123674	445.1201336461294
1342.0	7.2183881	445.12013725473554
1343.0	7.2244091	445.1200496380329
1344.0	7.2304298	445.120267188878
1345.0	7.2364507	445.1202661681555
1346.0	7.2424777	445.12017226388986
1347.0	7.2485048	445.1200782369202
1348.0	7.2545277	445.12003213372384
1349.0	7.2605528	445.120063724099
1350.0	7.2665737	445.1200964698456
1351.0	7.2725944	445.1200740781442
1352.0	7.2786216	445.12008023389654
1353.0	7.2846445	445.12001376190597
1354.0	7.2906675	445.1201173170847
1355.0	7.2966903	445.12011639534717
1356.0	7.3027111	445.1200477473542
1357.0	7.308732	445.12000912121954
1358.0	7.3147529	445.1200311323489
1359.0	7.3207736	445.12005152325014
1361.0	7.3281111	445.1200659815048
1362.0	7.3344591	445.1200444562944
1363.0	7.3404799	445.12007054596467
1364.0	7.3465072	445.1200917460584
1365.0	7.3525321	445.12018661247373
1366.0	7.3585591	445.1199937514675
1367.0	7.364582	445.12015994890646
1368.0	7.3706071	445.1200207880855
1369.0	7.3766425	445.1200923091665
1370.0	7.3826717	445.1199199731075
1371.0	7.3886966	445.1199978794213
1372.0	7.3947237	445.12010147887514
1374.0	7.4020445	445.1201086198735
1375.0	7.4083862	445.119951248648
1376.0	7.4144154	445.12004328237697
1377.0	7.4204384	445.120023175444
1379.0	7.4277633	445.1200464056518
1380.0	7.4341072	445.12001393483456
1381.0	7.4401363	445.1199688621613
1382.0	7.4461634	445.1200694762302
1383.0	7.4521925	445.1199777020158
1384.0	7.4582177	445.1200590788084
1385.0	7.4642446	445.1200992662287
1386.0	7.4702676	445.12013370625135
1387.0	7.4762947	445.12019015693886
1388.0	7.4823259	445.1200777083061
1389.0	7.4883552	445.12005580891076
1390.0	7.4943842	445.1200344255746
1391.0	7.5004135	445.12011086337236
1392.0	7.5064364	445.12016018473463
1393.0	7.5124678	445.11998984841614
1394.0	7.5184989	445.1199877036068
1395.0	7.524526	445.12007208915145
1397.0	7.5318697	445.12010810036236
1398.0	7.5382157	445.1200418669385
1399.0	7.5442364	445.1200774103674
1400.0	7.5502635	445.1200450525018
1401.0	7.5562927	445.12026436330325
1402.0	7.5623198	445.1200301406671
1403.0	7.5683426	445.12011863058433
1404.0	7.5743698	445.1200432984465
1405.0	7.5803948	445.12005200934556
1406.0	7.586422	445.12005188341334
1407.0	7.5924511	445.1201786463142
1408.0	7.5984802	445.1200689574526
1409.0	7.6045032	445.1199760359178
1410.0	7.6105241	445.11996239556225
1411.0	7.6165468	445.12007100210275
1412.0	7.6225699	445.1200982841677
1413.0	7.6285907	445.1200321867302
1414.0	7.6346136	445.120103199294
1415.0	7.6406364	445.12008138423056
1416.0	7.6466615000000004	445.12025636368156
1417.0	7.6526844	445.1200260575437
1418.0	7.6587158	445.1200283606636
1419.0	7.6647386	445.12008054780443
1420.0	7.6707595	445.1200539734452
1421.0	7.6767803	445.12009332590833
1422.0	7.6828012	445.1200460852828
1424.0	7.6901365	445.1200938188944
1425.0	7.6964802	445.120004199573
1426.0	7.7025032	445.1199824829701
1427.0	7.7085241	445.12024492468873
1428.0	7.7145471	445.12006581722187
1429.0	7.7205679	445.12008658910736
1430.0	7.7265886	445.1200762636894
1431.0	7.7326095	445.1200911646119
1433.0	7.7399574	445.12029250865197
1434.0	7.7462992	445.1201297081719
1435.0	7.7523263	445.12031172756235
1436.0	7.7583512	445.12032558315997
1437.0	7.7643825	445.12004512144694
1438.0	7.7704095	445.1199405853993
1439.0	7.7764366	445.1200009379835
1440.0	7.7824658	445.1200036967146
1442.0	7.7897949	445.12003085541795
1443.0	7.7961367	445.12000278971954
1444.0	7.8021596	445.1200505799149
1445.0	7.8081868	445.12002993680954
1446.0	7.8142096	445.12013465660607
1447.0	7.8202347	445.1200615344176
1448.0	7.8262639	445.1199585871524
1449.0	7.8322909	445.1200583661995
1450.0	7.8383116	445.120011188438
1451.0	7.8443325	445.1200548174145
1452.0	7.8503555	445.12004069163686
1453.0	7.8563763	445.12004157578514
1454.0	7.8623971	445.12006165584256
1455.0	7.8684201	445.1201738233162
1456.0	7.8744409	445.12015319331795
1457.0	7.8804618	445.12007981661765
1458.0	7.8864825	445.12017153361757
1459.0	7.8925034	445.1202054506379
1460.0	7.8985264	445.12023269836834
1461.0	7.9045471	445.1203053006074
1462.0	7.910568	445.12026835366265
1463.0	7.9165909	445.12019298398707
1464.0	7.9226139	445.12015961492756
1465.0	7.928641	445.1201207402026
1466.0	7.9346618	445.1200805239515
1467.0	7.9407014	445.12016664555904
1468.0	7.9467348	445.1200727799531
1469.0	7.952766	445.12015246704897
1470.0	7.9587889	445.1202203002321
1471.0	7.9648119	445.1201655037203
1472.0	7.9708369	445.1200931010276
1473.0	7.9768597	445.1201158299648
1474.0	7.982889	445.1201026269694
1475.0	7.9889161	445.12003454364407
1476.0	7.9949453	445.1200966554028
1477.0	8.0009681	445.1201227625961
1478.0	8.0069953	445.120138689382
1479.0	8.0130203	445.12007041223177
1480.0	8.0190452	445.12019702910504
1481.0	8.0250701	445.1203083856697
1482.0	8.0310952	445.1202431544021
1483.0	8.0371182	445.1201695347928
1484.0	8.0431431	445.12020693362564
1485.0	8.0491682	445.1200575753705
1487.0	8.0564952	445.1200364775444
1488.0	8.0628348	445.1203712996708
1489.0	8.0688598	445.1203048409181
1490.0	8.0748807	445.1202844198645
1491.0	8.0809036	445.12013138704714
1492.0	8.0869265	445.12009723100897
1493.0	8.0929474	445.12008951824396
1494.0	8.0989682	445.12008150194293
1495.0	8.104989	445.1200982910612
1496.0	8.1110099	445.1200682737682
1497.0	8.1170307	445.1201352229178
1498.0	8.1230536	445.1201977831288
1499.0	8.1290744	445.1201447376068
1500.0	8.1350974	445.1200736299448
1501.0	8.1411204	445.12023234716395
1502.0	8.1471411	445.12017188085724
1503.0	8.1531619	445.12018664338774
1504.0	8.1591828	445.1202970726347
1505.0	8.16521	445.12026947901796
1506.0	8.1712307	445.1201317316368
1507.0	8.1772537	445.11991602302027
1508.0	8.183185	445.119992105854
1512.0	8.1935203	445.12009821825177
1513.0	8.1998621	445.1199975321421
1514.0	8.2058891	445.1200134868374
1515.0	8.2119099	445.12011404823556
1516.0	8.2179308	445.12001035855724
1517.0	8.2239538	445.1199762204457
1518.0	8.2299745	445.1200245212466
1519.0	8.2359954	445.120067104242
1520.0	8.2420162	445.12001011137613
1521.0	8.2480371	445.1200372467608
1522.0	8.2540682	445.1199558694547
1524.0	8.2614162	445.1200682258559
1525.0	8.2677641	445.12003302459516
1526.0	8.2737913	445.1200922607177
1527.0	8.2798184	445.1200718116237
1528.0	8.2858413	445.12013726615027
1529.0	8.2918662	445.1201755222717
1530.0	8.2978871	445.1202937268577
1531.0	8.3039101	445.120207774319
1532.0	8.3099308	445.120232625393
1533.0	8.3159538	445.1201318041451
1534.0	8.3219747	445.12006613107013
1535.0	8.3279976	445.1200196429389
1536.0	8.3340184	445.1199405206455
1537.0	8.3400392	445.1200103724669
1539.0	8.3473829	445.1200040868584
1540.0	8.3537247	445.12004878019803
1541.0	8.3597518	445.1199162824528
1542.0	8.3657789	445.1200154918482
1543.0	8.3717976	445.12002964485674
1544.0	8.3778039	445.1199842159417
1545.0	8.3838268	445.1199455041417
1546.0	8.3898204	445.1200219363763
1548.0	8.3973059	445.1201018524093
1549.0	8.4036455	445.12004377860933
1551.0	8.4109788	445.12008545788024
1552.0	8.4173268	445.1200581127692
1553.0	8.4233539	445.1201414145387
1554.0	8.4293769	445.12019983473533
1555.0	8.4354163	445.12002870744084
1556.0	8.4414455	445.1200118899269
1557.0	8.4474248	445.11994303995766
1558.0	8.4533664	445.11994901476265
1559.0	8.4593955	445.120037240832
1561.0	8.4667413	445.1199503173498
1562.0	8.4730831	445.1199834381493
1563.0	8.4791081	445.1198801286068
1564.0	8.4851373	445.120036374438
1565.0	8.4911601	445.11999737642856
1566.0	8.497181	445.1199406855533
1567.0	8.5032019	445.12006539830895
1568.0	8.5092228	445.1199753392332
1569.0	8.5151644	445.1200128795431
1570.0	8.5211914	445.1200918183347
1571.0	8.5272186	445.1200742623889
1572.0	8.5332436	445.120032611723
1573.0	8.5392747	445.1200538515115
1574.0	8.5452269	445.11991114762907
1576.0	8.5525185	445.11997752839704
1577.0	8.5588811	445.1199974214889
1578.0	8.564804	445.11998334245067
1579.0	8.5708186	445.1199907823251
1581.0	8.5782373	445.1199031551215
1582.0	8.5846708	445.1199812989943
1584.0	8.5920186	445.1199444901721
1585.0	8.5982644	445.11995821634275
1586.0	8.6042894	445.1199590523634
1587.0	8.6102917	445.11994695632575
1588.0	8.6163166	445.1200058554161
1590.0	8.6236478	445.1200623417161
1591.0	8.6299895	445.1200268643989
1592.0	8.6359749	445.1200183566051
1593.0	8.6419521	445.1200747395798
1594.0	8.6479792	445.1200165201022
1595.0	8.6540084	445.1199927790766
1596.0	8.6600353	445.1200067341832
1598.0	8.6673562	445.12004344064974
1599.0	8.6737021	445.1200698952462
1600.0	8.6797271	445.1200927419519
1601.0	8.6857521	445.1200130559298
1602.0	8.6917749	445.1201676778863
1603.0	8.6977959	445.12005146050774
1604.0	8.7038187	445.12007378152254
1606.0	8.7113061	445.12012373267714
1607.0	8.7176501	445.1201400025954
1608.0	8.723677	445.12014701070456
1609.0	8.7297021	445.1200466177201
1610.0	8.7357271	445.1200358823259
1611.0	8.741748	445.1201001896395
1612.0	8.7477687	445.1201228368087
1613.0	8.7537917	445.12009376775745
1614.0	8.7598126	445.1200541453477
1615.0	8.7658355	445.12001059278913
1617.0	8.7731687	445.1200119238898
1618.0	8.7795105	445.11996435121375
1619.0	8.7855334	445.1200655652946
1620.0	8.7915626	445.1200980076029
1621.0	8.7975834	445.1200541119114
1622.0	8.8036062	445.1199746581334
1623.0	8.8096292	445.11997834351246
1624.0	8.8156501	445.1200504738474
1625.0	8.821673	445.12000541309754
1626.0	8.8276938	445.1201235699051
1627.0	8.8337147	445.120143911831
1628.0	8.8397356	445.1200832840653
1629.0	8.8457564	445.1201524741831
1630.0	8.8517772	445.1200748250465
1631.0	8.8578001	445.1200418884105
1632.0	8.863821	445.12014788105205
1633.0	8.8698439	445.120125761811
1634.0	8.8758647	445.12012849665
1635.0	8.8818856	445.120116645687
1636.0	8.8879064	445.12018076478864
1637.0	8.8939273	445.1200755601962
1638.0	8.8999501	445.12013493211737
1639.0	8.9059794	445.1201859124111
1640.0	8.9120065	445.119948151726
1641.0	8.9180293	445.1201859300739
1642.0	8.9240502	445.12008000968103
1643.0	8.9300711	445.12002547430296
1644.0	8.9360919	445.12006442284024
1645.0	8.9421147	445.12004864694387
1646.0	8.948121	445.11991024298953
1647.0	8.954144	445.11995092445375
1648.0	8.9601669	445.11998779211206
1650.0	8.9676772	445.1201287234266
1651.0	8.9740212	445.1201625014845
1652.0	8.9800461	445.1199820635463
1653.0	8.9860732	445.11998701787286
1654.0	8.9920337	445.12004940547433
1655.0	8.9980606	445.1200642033548
1656.0	9.0040815	445.12005896188225
1657.0	9.0101024	445.12009077601914
1658.0	9.0160983	445.11993293064
1659.0	9.0221231	445.11997852335156
1660.0	9.0281461	445.11992293270595
1661.0	9.034167	445.11999146880254
1663.0	9.0414669	445.11991229375025
1665.0	9.0489565	445.11996880073286
1666.0	9.0553045	445.11997269595014
1667.0	9.0613275	445.1200363958764
1668.0	9.0673502	445.1200266058977
1669.0	9.0733732	445.1199118651923
1670.0	9.0793941	445.12000516252317
1671.0	9.085415	445.120144859412
1672.0	9.0914357	445.120091131276
1673.0	9.0974628	445.12000412657005
1674.0	9.103492	445.119939252327
1675.0	9.1094525	445.1200338839969
1676.0	9.1154899	445.12005621578516
1679.0	9.1236732	445.11999108609655
1680.0	9.130015	445.11995202322953
1682.0	9.1373753	445.11995078589575
1683.0	9.1437192	445.12002126664987
1684.0	9.1497464	445.12016492030233
1685.0	9.1557691	445.11998414679476
1686.0	9.1617963	445.12005084589913
1687.0	9.1678171	445.1200279909709
1688.0	9.173838	445.12010204478764
1689.0	9.1798587	445.11995712268515
1691.0	9.1872003	445.12002290772335
1692.0	9.1935463	445.12001770191904
1693.0	9.1995734	445.1200845566581
1694.0	9.2055964	445.1200643350756
1695.0	9.2116212	445.1200737697741
1696.0	9.2176421	445.1200309491042
1697.0	9.2236651	445.1200079534263
1698.0	9.2296859	445.12005925778755
1699.0	9.2357067	445.1200324411481
1700.0	9.2417317	445.1201056883663
1701.0	9.2477526	445.1200512603597
1702.0	9.2537734	445.1200926002629
1703.0	9.2597942	445.1200754267825
1704.0	9.265815	445.11997390756875
1706.0	9.2731504	445.12006772078735
1707.0	9.2795047	445.12014497316176
1708.0	9.2855338	445.1201043686317
1709.0	9.2915567	445.12011214710907
1710.0	9.2975796	445.1201574230403
1712.0	9.3049088	445.1200710693606
1713.0	9.3112527	445.1200605243859
1714.0	9.3172775	445.120178974357
1715.0	9.3233046	445.1200918245903
1716.0	9.3293276	445.12015721665995
1717.0	9.3353506	445.12014718873075
1718.0	9.3413713	445.1202216635813
1719.0	9.3473944	445.12025888899194
1720.0	9.3534151	445.1201532728796
1721.0	9.3594359	445.12007003443773
1722.0	9.3654569	445.12006750979594
1723.0	9.3714776	445.12007697150773
1724.0	9.3775006	445.120052528695
1726.0	9.3848505	445.1198900993949
1727.0	9.3911819	445.1199142141827
1728.0	9.397211	445.1200461985169
1729.0	9.4032382	445.11996703624044
1730.0	9.409261	445.12019251058445
1731.0	9.4152819	445.12022934793987
1732.0	9.4213027	445.12011613115214
1733.0	9.4273236	445.1201926116453
1734.0	9.4333443	445.12000214857704
1735.0	9.4393653	445.1200089545545
1736.0	9.445386	445.1199590803955
1737.0	9.4514089	445.12021906795326
1738.0	9.4574298	445.1203220979147
1739.0	9.4634507	445.12029960009244
1742.0	9.4715923	445.1199428363725
1743.0	9.4779319	445.1199480784478
1744.0	9.4839549	445.12005299549526
1745.0	9.4899778	445.1201240030851
1746.0	9.4960028	445.1200964413949
1747.0	9.5020342	445.11998680391054
1748.0	9.5080632	445.1200520272421
1749.0	9.5140862	445.11997826470196
1750.0	9.5201069	445.12005761258223
1751.0	9.5261257	445.12003440709134
1752.0	9.5321174	445.12000421669217
1753.0	9.5381279	445.1199854976015
1756.0	9.5470111	445.11999725804463
1757.0	9.5533591	445.1199736620432
1758.0	9.5593882	445.1199264528112
1760.0	9.5667673	445.12005183078776
1761.0	9.5731092	445.1199616560562
1762.0	9.579132	445.1199035653256
1763.0	9.5851341	445.11999704301616
1765.0	9.5924611	445.11999720795194
1766.0	9.5988049	445.1199896382565
1767.0	9.6048278	445.11992208647933
1768.0	9.6108614	445.12000689153587
1769.0	9.6168904	445.12008478697214
1770.0	9.6229238	445.11998040664423
1771.0	9.6289466	445.12003146762305
1772.0	9.6349739	445.11998029703307
1773.0	9.6410008	445.12004512410834
1774.0	9.6470217	445.1200617827241
1775.0	9.6530445	445.12006272520466
1776.0	9.6590655	445.1199760364575
1777.0	9.6650862	445.11997340878867
1778.0	9.6711092	445.1199741658465
1779.0	9.67713	445.1199986181357
1780.0	9.6831509	445.1200619623747
1781.0	9.6891717	445.1199969613767
1782.0	9.6951925	445.119982569317
1783.0	9.7012155	445.11999175478553
1784.0	9.7072363	445.1198625742996
1785.0	9.7132571	445.11998528206163
1786.0	9.7192696	445.11988301516595
1788.0	9.7266113	445.1199207364626
1789.0	9.7329551	445.1199972774748
1790.0	9.73898	445.1200624201073
1791.0	9.745005	445.1199869765716
1793.0	9.7523238	445.12003666106165
1794.0	9.7586697	445.1199743305419
1795.0	9.7646968	445.11997639266775
1796.0	9.7706511	445.119956641409
1797.0	9.7766301	445.11999543833383
1798.0	9.7826572	445.12002459132185
1799.0	9.7886613	445.1199454214038
1800.0	9.7946865	445.1200529708118
1801.0	9.8007114	445.12008881055885
1802.0	9.8067406	445.12004276297586
1803.0	9.8127698	445.1200335972532
1805.0	9.8200989	445.12000186584675
1806.0	9.8264718	445.11993331396604
1807.0	9.8324802	445.11993939486763
1808.0	9.8385093	445.1199391618016
1809.0	9.8445364	445.1199854978727
1810.0	9.8505657	445.12009288057857
1811.0	9.8565926	445.12007915044467
1812.0	9.8626218	445.1200210294942
1813.0	9.8686427	445.12008881531534
1815.0	9.8759697	445.119986553825
1816.0	9.8823157	445.1199164858805
1817.0	9.8883427	445.12005222458043
1819.0	9.8958406	445.12005619220724
1820.0	9.9021823	445.12000636799604
1821.0	9.9082073	445.12000576474685
1822.0	9.9142407	445.12001340304147
1823.0	9.9202656	445.1200088585033
1825.0	9.9277594	445.11998579403087
1826.0	9.934097	445.1201054338569
1827.0	9.9401198	445.12004582730987
1828.0	9.9461428	445.12003520474866
1829.0	9.9521636	445.1200530041253
1830.0	9.9580844	445.12014894473816
1831.0	9.9641073	445.1200552627387
1832.0	9.9701303	445.1200892685421
1833.0	9.9761511	445.1200930373623
1834.0	9.9821721	445.1200550786306
1837.0	9.9903323	445.12015454368316
1838.0	9.9967117	445.1201010700359
1839.0	10.002734	445.11975901435636
1840.0	10.008766	445.12016198653606
1841.0	10.014793	445.1199100218453
1842.0	10.020816	445.1199147112315
1843.0	10.026816	445.11989176820373
1844.0	10.032837	445.11991356120626
1845.0	10.038843	445.1199617766052
1846.0	10.044872	445.11990280795203
1847.0	10.050897	445.12003148261533
1848.0	10.056922	445.12001199329256
1849.0	10.062947	445.11998536583076
1851.0	10.070297	445.12008862424506
1852.0	10.076637	445.1199608538366
1853.0	10.082662	445.11998944549595
1854.0	10.088687	445.12000247895645
1856.0	10.096043	445.1199494911719
1857.0	10.102326	445.1199891808673
1858.0	10.108333	445.11999419625437
1859.0	10.114355	445.1200038156808
1860.0	10.120376	445.11996048484656
1861.0	10.12633	445.1199169553242
1863.0	10.133672	445.12005178020553
1864.0	10.140012	445.1201279493872
1865.0	10.146041	445.12004728476586
1866.0	10.152068	445.12004552843496
1867.0	10.158091	445.1201229069363
1868.0	10.164112	445.120191313151
1869.0	10.170133	445.12011338645567
1871.0	10.177466	445.1201561637726
1872.0	10.183812	445.12001938853456
1873.0	10.189839	445.12003734753665
1874.0	10.195862	445.1200117737738
1875.0	10.201887	445.1200030200509
1876.0	10.20791	445.1200653641481
1877.0	10.213935	445.1200539818137
1878.0	10.219958	445.1200023298799
1879.0	10.225983	445.12004357705825
1880.0	10.232004	445.11998888292624
1881.0	10.238024	445.12006145727185
1882.0	10.244045	445.1199258484223
1883.0	10.250043	445.1199370263931
1884.0	10.256064	445.1200119779153
1885.0	10.262085	445.119951155496
1886.0	10.268108	445.1200829913082
1887.0	10.274129	445.12003689425933
1888.0	10.280149	445.1200058263229
1889.0	10.286172	445.1201401625653
1890.0	10.292193	445.1199147409953
1891.0	10.298218	445.12012464040174
1892.0	10.304241	445.119986304572
1893.0	10.310274	445.1200094663663
1894.0	10.316308	445.1200211053248
1896.0	10.323649	445.12003383711755
1898.0	10.331297	445.12000176815104
1899.0	10.337647	445.11993722812696
1901.0	10.344966	445.12018808265384
1902.0	10.351304	445.1199828779797
1903.0	10.357331	445.1199898220536
1904.0	10.36336	445.12020607183223
1905.0	10.369383	445.1201502583972
1906.0	10.375404	445.12017542298804
1907.0	10.381408	445.12003538346477
1908.0	10.387429	445.1200274027621
1909.0	10.393451	445.120018091157
1911.0	10.400795	445.1200497821921
1912.0	10.407145	445.11992292251944
1913.0	10.413172	445.11997367755464
1914.0	10.4192	445.119918405902
1915.0	10.425133	445.1200104499629
1918.0	10.433918	445.1198800863389
1919.0	10.440177	445.119995120374
1921.0	10.447499	445.1200716811184
1922.0	10.453854	445.12004182599463
1923.0	10.459879	445.1200744522357
1924.0	10.465906	445.119935091697
1925.0	10.471922	445.11998594321153
1926.0	10.477943	445.11996152239254
1927.0	10.483929	445.1198796193133
1928.0	10.489954	445.1199753518684
1929.0	10.495973	445.12002701095736
1930.0	10.501997	445.1201921485098
1931.0	10.50802	445.1200955138897
1932.0	10.514043	445.12001345024305
1933.0	10.520002	445.11993238595215
1936.0	10.528135	445.1198610586409
1937.0	10.534487	445.119959884779
1939.0	10.541837	445.11999300112166
1940.0	10.54815	445.1198826274917
1941.0	10.554177	445.11999193844315
1943.0	10.561514	445.1199814605258
1944.0	10.567852	445.12003627421296
1945.0	10.573877	445.1199743855068
1946.0	10.579897	445.11987768093417
1947.0	10.585777	445.1199634335484
1948.0	10.5918	445.12008775475994
1949.0	10.597821	445.1201137739919
1950.0	10.603843	445.1201418857408
1951.0	10.609868	445.12013193038985
1952.0	10.615893	445.12005088900133
1953.0	10.621923	445.1200684839858
1954.0	10.627952	445.120146281582
1955.0	10.633981	445.120133274864
1956.0	10.640004	445.1199983249669
1957.0	10.646023	445.11999176745167
1958.0	10.652027	445.11994655923206
1959.0	10.658052	445.11993352031595
1961.0	10.665385	445.1199901424798
1962.0	10.671714	445.119999295194
1963.0	10.677743	445.119953735081
1966.0	10.685875	445.1199967802605
1967.0	10.692214	445.1200195277774
1968.0	10.698241	445.1200205018143
1969.0	10.704262	445.12018470932276
1970.0	10.710283	445.1200412968706
1971.0	10.716308	445.12013079285344
1972.0	10.722329	445.12000533152377
1973.0	10.72836	445.1200327783784
1974.0	10.734385	445.1201470513071
1975.0	10.740414	445.1200067476599
1976.0	10.746366	445.11992727483704
1977.0	10.752323	445.1199622656702
1980.0	10.761204	445.12003212398014
1981.0	10.76755	445.1200375597487
1982.0	10.773571	445.1199703250428
1983.0	10.779591	445.1200568673986
1984.0	10.785612	445.11997671818983
1985.0	10.791635	445.1200433581823
1986.0	10.797658	445.12004491224684
1987.0	10.803679	445.119963386832
1988.0	10.809704	445.1200038173155
1989.0	10.815727	445.12019727929095
1990.0	10.82175	445.1201385264292
1991.0	10.827777	445.12004388199796
1992.0	10.8338	445.12011511026014
1993.0	10.839825	445.1200665542847
1994.0	10.845854	445.12009770378387
1995.0	10.851877	445.12003776375025
1996.0	10.857902	445.1201008800398
1997.0	10.863929	445.1200052772024
1999.0	10.871192	445.1200176160367
2001.0	10.878677	445.12001455099113
2002.0	10.885021	445.1201675288459
2003.0	10.89105	445.1200286797489
2004.0	10.897073	445.12010529516374
2005.0	10.903102	445.1201460360706
2006.0	10.909125	445.12042421911116
2007.0	10.915152	445.1201612369793
2008.0	10.921175	445.1201107276467
2009.0	10.927198	445.1200377823664
2010.0	10.933227	445.1200853263552
2011.0	10.93925	445.1199797732488
2012.0	10.945196	445.1200776468838
2013.0	10.951219	445.12005985032647
2014.0	10.957242	445.11995261920936
2015.0	10.963263	445.1200127615019
2016.0	10.969037	445.1200540092437
2017.0	10.975071	445.119874180249
2020.0	10.983233	445.12019189610135
2021.0	10.989581	445.12018017241974
2022.0	10.995608	445.1201284552226
2023.0	11.001638	445.11994413353045
2024.0	11.007671	445.1200240371224
2025.0	11.0137	445.1200932146051
2026.0	11.019729	445.1199359727563
2027.0	11.025735	445.11998241594387
2029.0	11.033081	445.1198964809419
2030.0	11.039427	445.1201111419196
2031.0	11.045452	445.11998507952353
2032.0	11.051477	445.11993484927774
2034.0	11.058831	445.12000653816517
2035.0	11.065179	445.1199285768335
2036.0	11.071154	445.1198827919509
2037.0	11.077165	445.1199632342981
2039.0	11.084669	445.1199999795292
2040.0	11.090984	445.11994613415686
2042.0	11.098283	445.1199602021625
2043.0	11.104663	445.1199491246751
2044.0	11.11069	445.1200499334966
2046.0	11.118017	445.11995053076475
2047.0	11.124354	445.1199113022682
2048.0	11.130308	445.1199823310621
2049.0	11.136338	445.1200129900061
2050.0	11.142371	445.1200448468376
2051.0	11.1484	445.12002476853985
2052.0	11.154425	445.12001271866586
2053.0	11.160455	445.12001813195155
2054.0	11.166481	445.1200233752123
2055.0	11.172504	445.1201056578229
2056.0	11.178531	445.11994730735074
2057.0	11.184556	445.1199506432354
2058.0	11.190583	445.1200124716168
2059.0	11.196608	445.119991661815
2060.0	11.202632	445.1200503493051
2061.0	11.208661	445.11996827493726
2062.0	11.21469	445.1199757124186
2063.0	11.220717	445.1199863472534
2065.0	11.228069	445.1200391487326
2066.0	11.234417	445.1200032663541
2067.0	11.240444	445.12010909255815
2069.0	11.24779	445.12023766470486
2070.0	11.254131	445.1199825621417
2071.0	11.260154	445.1199632494994
2072.0	11.2661	445.11998827324453
2073.0	11.272127	445.1199744851407
2074.0	11.27815	445.1199763365538
2076.0	11.285488	445.1199610970344
2077.0	11.291786	445.12004700337354
2078.0	11.297809	445.11996511879386
2079.0	11.303829	445.120081126698
2080.0	11.30985	445.12008975987357
2081.0	11.315871	445.1200263665716
2082.0	11.321892	445.12009407633525
2083.0	11.327917	445.11997458124097
2084.0	11.333942	445.12001793639587
2085.0	11.339965	445.12008711101834
2086.0	11.34599	445.12000177631955
2087.0	11.352019	445.1200756763142
2088.0	11.358042	445.1200087463442
2089.0	11.364065	445.12001128386515
2090.0	11.370094	445.12000731753676
2091.0	11.376125	445.12016577876113
2092.0	11.382152	445.12012129114095
2093.0	11.388177	445.1200793411752
2094.0	11.394203	445.1200598418387
2095.0	11.400227	445.120147773413
2096.0	11.406253	445.1201266860683
2097.0	11.412277	445.11998333672733
2098.0	11.418305	445.12010552912125
2099.0	11.42433	445.120067688588
2100.0	11.430352	445.119989005122
2101.0	11.436367	445.12003032172504
2102.0	11.442396	445.1200187605778
2106.0	11.452725	445.1201566314766
2107.0	11.459065	445.1199771740159
2108.0	11.465092	445.12003844993376
2109.0	11.471105	445.1200727199732
2110.0	11.477134	445.1200400229115
2111.0	11.483161	445.12007713152593
2112.0	11.489182	445.1201537485205
2113.0	11.495205	445.12022719601833
2114.0	11.501225	445.1200849628882
2115.0	11.507246	445.1200733656569
2116.0	11.513227	445.11997293244633
2117.0	11.51925	445.1199670286006
2118.0	11.525271	445.119971853034
2119.0	11.5313	445.1199864239433
2120.0	11.537303	445.1199868109576
2121.0	11.543334	445.1202294457451
2122.0	11.549355	445.1200694684493
2123.0	11.555367	445.11993979767954
2124.0	11.56139	445.12002749938546
2126.0	11.56874	445.1200135842639
2127.0	11.575088	445.120033390328
2129.0	11.582421	445.1201991728964
2130.0	11.588761	445.12014768009715
2131.0	11.594784	445.12011680146185
2132.0	11.600803	445.12008073718584
2133.0	11.606792	445.1200781895409
2134.0	11.612813	445.1201460191636
2135.0	11.618834	445.12004100957773
2136.0	11.624855	445.12009741748386
2137.0	11.630876	445.12009947125443
2138.0	11.636896	445.1202292277317
2139.0	11.642919	445.1200478775783
2140.0	11.64894	445.1201485587143
2142.0	11.656286	445.1201852481851
2143.0	11.662632	445.1201269052156
2144.0	11.668659	445.1200438818755
2145.0	11.674684	445.1200553640835
2146.0	11.680707	445.1201359355054
2147.0	11.686732	445.1200056914207
2148.0	11.692757	445.12000403450264
2149.0	11.698786	445.12016479025
2150.0	11.704813	445.12012219788824
2151.0	11.710836	445.1201205730441
2152.0	11.716861	445.12014575363986
2153.0	11.722888	445.1200632504137
2154.0	11.728913	445.12003175006595
2155.0	11.73494	445.1200079365096
2156.0	11.740967	445.1200311596426
2157.0	11.746992	445.1201180905188
2158.0	11.75302	445.1201162228755
2159.0	11.759047	445.1200445041687
2160.0	11.765082	445.1200596504678
2161.0	11.771109	445.1200355229517
2162.0	11.777138	445.1201051390134
2163.0	11.783163	445.120144274476
2164.0	11.789186	445.12012304652404
2165.0	11.795209	445.12021466739566
2166.0	11.801236	445.12004763743334
2167.0	11.807267	445.12004757281915
2169.0	11.814599	445.12010863499927
2170.0	11.820945	445.12006789456314
2171.0	11.82697	445.11998585477227
2172.0	11.832995	445.12012826162174
2173.0	11.839017	445.1201144030946
2174.0	11.845038	445.12000933624387
2175.0	11.851059	445.11998640973246
2176.0	11.857082	445.1199736777552
2177.0	11.863105	445.1201020778258
2178.0	11.869126	445.12004576575595
2179.0	11.875151	445.12011904909315
2180.0	11.881174	445.12009245252875
2181.0	11.887195	445.1200972993829
2182.0	11.89322	445.1202571289204
2183.0	11.89924	445.1201557285639
2184.0	11.905261	445.12005093180426
2185.0	11.911284	445.1200659166648
2186.0	11.917309	445.1200973157494
2188.0	11.924632	445.12006760942336
2189.0	11.930978	445.12012635578503
2190.0	11.937005	445.12018093765107
2191.0	11.943028	445.12011850338496
2192.0	11.949057	445.1201566737229
2193.0	11.95508	445.120077563229
2194.0	11.961113	445.1200735086898
2195.0	11.967151	445.12009316896143
2196.0	11.973178	445.1201304264426
2197.0	11.979203	445.12013237230104
2198.0	11.985226	445.1201777697112
2199.0	11.991249	445.12006138132205
2200.0	11.997272	445.1199852506466
2201.0	12.003293	445.1200447112131
2202.0	12.00932	445.1200735893273
2204.0	12.01668	445.12011845761486
2205.0	12.02302	445.12012135255736
2206.0	12.029045	445.12018252190353
2207.0	12.035068	445.1202085608403
2208.0	12.041091	445.12011901799065
2209.0	12.047118	445.12002115478083
2210.0	12.053141	445.1200729918357
2211.0	12.059174	445.12013138236523
2212.0	12.065201	445.12019451629874
2213.0	12.071228	445.1201157211912
2214.0	12.077257	445.1201658312006
2215.0	12.08328	445.120043700318
2216.0	12.089303	445.1200347555334
2219.0	12.098141	445.120033313417
2220.0	12.104489	445.1200269239107
2221.0	12.110513	445.12001765342666
2222.0	12.116541	445.1199751457856
2223.0	12.122564	445.1200993518797
2224.0	12.128595	445.1200206411487
2225.0	12.13462	445.1200670086495
2226.0	12.140643	445.12014226174756
2227.0	12.146666	445.11990866986037
2228.0	12.152689	445.12009390135125
2229.0	12.158709	445.1201238430466
2230.0	12.164732	445.1203142935111
2231.0	12.170759	445.12022389978443
2232.0	12.176787	445.12025124444557
2233.0	12.182814	445.120061398298
2234.0	12.188837	445.1200969067003
2235.0	12.19486	445.12017845569665
2236.0	12.200885	445.1201917299489
2237.0	12.206905	445.1201532586327
2238.0	12.21293	445.12005329350546
2239.0	12.218951	445.11999228985985
2240.0	12.224974	445.1200799810587
2242.0	12.232318	445.12014650669363
2243.0	12.238664	445.12006762674235
2244.0	12.244684	445.120028175634
2245.0	12.250707	445.12005495295523
2246.0	12.256728	445.12009432028793
2249.0	12.264884	445.12014196142843
2250.0	12.271224	445.12001255462803
2251.0	12.277251	445.12008622080333
2252.0	12.283272	445.12006141259917
2253.0	12.289293	445.1200503791303
2254.0	12.295316	445.1200381232297
2255.0	12.301337	445.120058825008
2256.0	12.307362	445.1201027389679
2257.0	12.313387	445.12012569277726
2259.0	12.320728	445.12005093875825
2260.0	12.327074	445.1200213936807
2261.0	12.333095	445.12012022904213
2262.0	12.339118	445.120030943907
2264.0	12.346462	445.1201710602951
2265.0	12.352806	445.120148661221
2267.0	12.360289	445.12009599418474
2268.0	12.36663	445.1199884030801
2269.0	12.372653	445.12011566864277
2270.0	12.378674	445.1202128340275
2272.0	12.386007	445.12016343061464
2273.0	12.392356	445.1201832305088
2274.0	12.398385	445.12020198782216
2275.0	12.404414	445.1200497980947
2276.0	12.410435	445.12004227883114
2277.0	12.416462	445.1200926365709
2278.0	12.422495	445.1200453760534
2279.0	12.428516	445.1201585738609
2281.0	12.435862	445.11998144125965
[truncated: 4,943 more rows]
