# Supplementary material for: RawBeans: A Simple, Vendor-Independent, Raw-Data Quality-Control Tool
Source: J Proteome Res. 2021 Mar 4;20(4):2098–104. doi: 10.1021/acs.jproteome.0c00956 (PMC8041395; doi:10.1021/acs.jproteome.0c00956)
Supplement: Supplementary file 2 — pr0c00956_si_003.zip [file pr0c00956_si_003.zip › 100_samples_run1.0/resources/HF2_LC1_hela_070120_04_25B-mass-deviation-matrix.tsv]

scan	retention	445.12003
1.0	0.002846983	445.12010789374153
2.0	0.010609467	445.12024210252594
3.0	0.016792801	445.1204826391841
4.0	0.023080368	445.1206421579613
5.0	0.029630318	445.1201728048408
6.0	0.035703384	445.12060337621216
7.0	0.042292816	445.1202038636005
8.0	0.048297102	445.11949082090104
9.0	0.054936583	445.120182212438
10.0	0.061278302	445.1203286407092
11.0	0.067436603	445.1205907478036
12.0	0.073947019	445.1203232661899
13.0	0.080284519	445.12031463262724
14.0	0.086622034	445.1203491362841
15.0	0.092961616	445.12025705998394
16.0	0.0993033	445.12025805741433
17.0	0.1056408	445.1203727975502
18.0	0.11198665	445.1203629124976
19.0	0.1183304	445.12026689202247
20.0	0.12467627	445.1203453025366
21.0	0.13101377	445.1203059462985
22.0	0.13732213	445.1202679693228
23.0	0.14369502	445.1201577302765
24.0	0.15003252	445.12015572025996
25.0	0.1562471	445.1203622235002
26.0	0.1627096	445.1203369108623
27.0	0.16904918	445.1201575911377
28.0	0.1753867	445.12023260343483
29.0	0.18172837	445.12010365547485
30.0	0.18806592	445.1202800327674
31.0	0.1944055	445.12025701710047
32.0	0.2007451	445.12031800091694
33.0	0.20708463	445.1202262844249
34.0	0.21342423	445.12038371239845
35.0	0.219768	445.1204279452619
36.0	0.22611175	445.120424538297
37.0	0.2324555	445.1196180805295
38.0	0.23879508	445.12065903682804
39.0	0.24513468	445.11954093447326
40.0	0.25120143	445.1201478912619
41.0	0.25778888	445.1195912982172
42.0	0.2641285	445.1206582835335
43.0	0.2704701	445.1194887610254
44.0	0.27680552	445.1206572588518
45.0	0.28314303	445.12043050669536
46.0	0.28948055	445.1200202352526
47.0	0.29579513	445.12023152509045
48.0	0.3020889	445.1198083709141
49.0	0.30852224	445.1200254241527
50.0	0.31485977	445.1195632271936
51.0	0.32119312	445.1199419426743
52.0	0.32740768	445.1196885269579
53.0	0.33363273	445.1201721548266
54.0	0.33992447	445.12018810916663
57.0	0.34745985	445.1196937839929
58.0	0.35359743	445.12009918621897
69.0	0.37289747	445.1198863279464
77.0	0.38771197	445.12009247073667
85.0	0.40249732	445.1201555484742
91.0	0.41427657	445.12013907701896
92.0	0.4205037	445.1195654130714
98.0	0.4322599	445.120063604686
105.0	0.4454974	445.1201215380482
106.0	0.45174334	445.11950679029496
109.0	0.45898492	445.1202454082459
115.0	0.47077459	445.1201087799611
116.0	0.47705155	445.1195753223108
119.0	0.48434333	445.1201002104748
123.0	0.49311615	445.12010241728655
124.0	0.499385	445.1195304543264
126.0	0.50589757	445.1201550013997
127.0	0.51220787	445.11961631476765
130.0	0.52023495	445.1200268282157
131.0	0.526483	445.1195493091657
136.0	0.5367496	445.12005986813153
137.0	0.54298722	445.1196367073172
143.0	0.55474749	445.1201049814141
144.0	0.56100383	445.11958868612606
152.0	0.57572664	445.11995209391563
159.0	0.58898303	445.11989719000036
160.0	0.59511217	445.119768709157
166.0	0.60690595	445.1203114667444
167.0	0.61305585	445.12024589110786
173.0	0.62476427	445.1203515609779
174.0	0.6317996	445.1199537292225
180.0	0.644406	445.12034143245296
184.0	0.65407464	445.1205298401699
185.0	0.66041853	445.12061418886714
186.0	0.66644134	445.11952982437384
187.0	0.67246013	445.1195540167426
188.0	0.67848314	445.1195762959655
189.0	0.68450189	445.1194793975603
190.0	0.69052259	445.11958224748804
191.0	0.69654352	445.1196236305732
192.0	0.70256442	445.1194112168135
193.0	0.70858737	445.11955331946507
194.0	0.71460803	445.11956635782053
195.0	0.72062885	445.11946485438745
196.0	0.72665192	445.1194292237461
197.0	0.73267472	445.1206227042949
198.0	0.73869768	445.1194842444896
200.0	0.74600803	445.1194740433315
201.0	0.75234765	445.1194519793971
202.0	0.75836648	445.12064199805906
203.0	0.76438932	445.1205515072827
204.0	0.77040807	445.12062260234734
205.0	0.77643105	445.11949780691987
206.0	0.78244978	445.1194720880379
207.0	0.78847285	445.1206570062513
208.0	0.7944935	445.1194749474497
209.0	0.80051649	445.1194914817014
210.0	0.80653522	445.11952741852093
211.0	0.81255828	445.1195088242885
212.0	0.818579	445.1206127595256
213.0	0.82459775	445.1194340496087
214.0	0.83062075	445.11949471807435
215.0	0.83663945	445.1194355103588
216.0	0.8426665	445.1206537946731
217.0	0.84868733	445.1194943941015
218.0	0.85471034	445.12065842624406
219.0	0.86073737	445.12063675972064
220.0	0.86675818	445.1194250741975
221.0	0.87277905	445.11949327590264
222.0	0.8788	445.12064790887734
223.0	0.88482083	445.1206346482893
224.0	0.89084153	445.1194993787626
225.0	0.89686247	445.1206351828895
226.0	0.90288329	445.11956536879404
227.0	0.90890837	445.11942810484777
228.0	0.9149312	445.1194591032061
229.0	0.92095625	445.1194416591664
230.0	0.92698122	445.119457943797
231.0	0.9330042	445.1194840692682
232.0	0.93903542	445.1194840948267
233.0	0.9450542	445.1195177811851
234.0	0.9510749	445.11946419749944
235.0	0.9570999	445.1194316473904
236.0	0.96312288	445.1194691574012
237.0	0.96914795	445.1194920729704
238.0	0.97517092	445.119651385665
239.0	0.9811958	445.11959461937647
240.0	0.98721882	445.11953820508387
241.0	0.99324372	445.1195768528689
242.0	0.99926262	445.1196397094012
243.0	1.0052854	445.1194342245918
244.0	1.0113105	445.1194588399948
245.0	1.0173418	445.12065206675845
246.0	1.023371	445.11943872256376
247.0	1.0294	445.11940057848494
248.0	1.0354313	445.1194853353173
249.0	1.0414544	445.11949812154523
250.0	1.0474835	445.12040662175883
251.0	1.0529106	445.1196108414888
252.0	1.0582731	445.12037599157026
263.0	1.0775605	445.1196124826726
266.0	1.0848586	445.12011265196855
277.0	1.1041793	445.11982616789
282.0	1.1148022	445.1197988719123
288.0	1.1272605	445.1196145758067
289.0	1.133696	445.11967122068677
294.0	1.1454501	445.11984388648915
295.0	1.1518876	445.11989961547664
296.0	1.1579106	445.12004517065833
297.0	1.1639439	445.1200259443784
298.0	1.169971	445.12034637845625
299.0	1.1750897	445.1204287377185
300.0	1.1809461	445.12044755607997
306.0	1.1933107	445.1199085645558
307.0	1.1999106	445.11997605977473
308.0	1.2062522	445.1201267319602
309.0	1.2125981	445.1201836618893
310.0	1.2189356	445.1203528072551
311.0	1.2252773	445.12052291078817
312.0	1.2316252	445.12042833116874
313.0	1.2379627	445.12065681804364
314.0	1.2442981	445.1194211138074
315.0	1.2506398	445.1194340749668
316.0	1.2569773	445.1194186185296
317.0	1.263321	445.12060882782424
318.0	1.2696585	445.1206025222348
319.0	1.2759981	445.1194270763328
320.0	1.2823336	445.11943259234636
321.0	1.2886669	445.11953720280854
322.0	1.2950024	445.11942535011497
323.0	1.3013378	445.1194238117441
324.0	1.3076753	445.1206598074176
325.0	1.314019	445.1194165919891
326.0	1.3203586	445.1194408947406
327.0	1.3266982	445.1194601604692
328.0	1.3330378	445.11943533862654
329.0	1.3393877	445.11942432971114
330.0	1.3457253	445.1194123389232
331.0	1.3520669	445.120640042727
332.0	1.3583982	445.11945250820816
333.0	1.3647357	445.11950414051535
334.0	1.3710753	445.1194934671464
335.0	1.3774128	445.1196133973193
336.0	1.3837482	445.1195154409345
337.0	1.3900816	445.1194361853899
338.0	1.396417	445.1194125044074
339.0	1.4027524	445.11945956453377
340.0	1.4090816	445.11959467990664
341.0	1.4154191	445.11947049210437
342.0	1.4217587	445.1194431632931
343.0	1.4281046	445.119460758596
344.0	1.4344379	445.1195875980284
345.0	1.4407795	445.119419459547
346.0	1.4471191	445.1194852886112
347.0	1.4534608	445.1194127005575
348.0	1.4597962	445.119450313482
349.0	1.4661358	445.1194159058105
350.0	1.4724691	445.1194391094057
351.0	1.4788066	445.1194663066405
352.0	1.4851421	445.12065413756255
353.0	1.4914796	445.1194719882685
354.0	1.4978129	445.11942589516923
355.0	1.5041463	445.1194532970081
356.0	1.5104838	445.1194039367503
357.0	1.5168192	445.12064613596783
358.0	1.5231546	445.12064142441983
359.0	1.5294963	445.1194948088914
360.0	1.5358338	445.11957610004265
361.0	1.5421671	445.12060952990737
362.0	1.5485046	445.1206370707943
363.0	1.5548442	445.1206146284727
364.0	1.5611838	445.12059502512113
365.0	1.5675213	445.12060578714824
366.0	1.5738588	445.1194462431323
367.0	1.5801963	445.1206597622146
368.0	1.5865338	445.11944575058413
369.0	1.5928734	445.1194074379184
370.0	1.599213	445.1206442006932
371.0	1.6055484	445.119494329
372.0	1.6118839	445.1194132390972
373.0	1.6182193	445.11956503576994
374.0	1.6245547	445.11946769606686
375.0	1.6308943	445.12057730856674
376.0	1.637236	445.1205800078751
377.0	1.6435756	445.1206398421669
378.0	1.649911	445.11950397323824
379.0	1.6562464	445.1206286173038
380.0	1.6625881	445.11947100113576
381.0	1.6689297	445.11941172266734
382.0	1.6752652	445.12065705548224
383.0	1.6816068	445.11944940424775
384.0	1.6879485	445.12057401866366
385.0	1.694286	445.12053625786314
386.0	1.7006235	445.1194097390598
387.0	1.706961	445.1206228984509
388.0	1.7132944	445.12057374007765
389.0	1.7196298	445.1206239461952
390.0	1.725959	445.1205777796178
391.0	1.7322986	445.1206303163523
392.0	1.7386382	445.1205742041965
393.0	1.744984	445.1194227443764
394.0	1.7513195	445.12059770621363
395.0	1.7576549	445.1205776089016
396.0	1.7639965	445.12059151772684
397.0	1.7703423	445.1194421521501
398.0	1.7766798	445.12055362459785
399.0	1.7830174	445.12065818625007
400.0	1.7893528	445.1205766184055
401.0	1.7956903	445.12058065902573
402.0	1.8020299	445.12052414321624
403.0	1.8083674	445.120615565983
404.0	1.8147112	445.12057583751704
405.0	1.8210445	445.1195219422384
406.0	1.8273778	445.1205954428632
407.0	1.8337112	445.12060096511766
408.0	1.8400445	445.1206354086842
409.0	1.8463861	445.12057769747184
410.0	1.8527216	445.1194190601863
411.0	1.8590591	445.12065715101903
412.0	1.8653945	445.1194391287988
413.0	1.8717279	445.1194015840105
414.0	1.8780696	445.12059019258146
415.0	1.8844071	445.12057125547165
416.0	1.8907445	445.1206469205947
417.0	1.897082	445.11949476832524
418.0	1.9034258	445.1194002605674
419.0	1.9097695	445.11945858313135
420.0	1.9161217	445.12059642209954
421.0	1.9224529	445.12062630135546
422.0	1.9287966	445.1205582173482
423.0	1.93513	445.12062191327254
424.0	1.9414717	445.12063158157866
425.0	1.9478009	445.12058385326134
426.0	1.9541404	445.11948637279994
427.0	1.96048	445.1205534189041
428.0	1.9668133	445.1205549803006
429.0	1.9731509	445.1206288928741
430.0	1.9794925	445.11947108419656
431.0	1.9858238	445.1205856676208
432.0	1.9921655	445.12048793280707
433.0	1.9985072	445.1205194760226
434.0	2.0048509	445.12065027227936
435.0	2.0111864	445.12064728258974
436.0	2.0175301	445.1204810497572
437.0	2.0238676	445.1205239208356
438.0	2.0302072	445.1205753579039
439.0	2.0365426	445.12057249465573
440.0	2.0428759	445.12053538161985
441.0	2.0492113	445.12056416167417
442.0	2.0555468	445.12050868430526
443.0	2.0618864	445.1206334339698
444.0	2.0682218	445.11947392573256
445.0	2.0745572	445.12060614036307
446.0	2.0808926	445.1205619612054
447.0	2.087228	445.11945732997697
448.0	2.0935739	445.12056560297157
449.0	2.0999114	445.12062103023027
450.0	2.106251	445.12061080092934
451.0	2.1125927	445.12062520898604
452.0	2.1189302	445.12061613079993
453.0	2.1252677	445.12060224824336
454.0	2.1316073	445.1205521579615
455.0	2.1379511	445.1194452807594
456.0	2.1442906	445.12053963569616
457.0	2.1506281	445.1206459233267
458.0	2.1569635	445.1205416733082
459.0	2.163301	445.11941629574886
460.0	2.1696427	445.120588889846
461.0	2.1759823	445.12058597958907
462.0	2.1823177	445.12059208676715
463.0	2.1886553	445.1205690058704
464.0	2.1949928	445.12050090134585
465.0	2.2013345	445.12062519492486
466.0	2.207674	445.1204979537705
467.0	2.2140136	445.12050594699025
468.0	2.2203553	445.12060439984043
469.0	2.2266948	445.1205568261244
470.0	2.2330386	445.12049517166207
471.0	2.2393761	445.1194012762799
472.0	2.2457178	445.11953538959403
473.0	2.2520553	445.1205686343577
474.0	2.2583887	445.12063757939
475.0	2.2647262	445.12050791880716
476.0	2.2710615	445.1205649836093
477.0	2.2774053	445.1204114009826
478.0	2.2837407	445.12053241382034
479.0	2.2900782	445.12049449067604
480.0	2.2964137	445.12048979474577
481.0	2.3027491	445.12046899874946
482.0	2.3090887	445.120536921147
483.0	2.3154283	445.1206028302298
484.0	2.3217637	445.12021039624943
485.0	2.3281012	445.1205056934399
486.0	2.3344408	445.1205285324917
487.0	2.3407804	445.1194135154572
488.0	2.34712	445.1206409683285
489.0	2.3534637	445.12065280913123
490.0	2.3598012	445.12055098529015
491.0	2.366145	445.1205014139879
492.0	2.3724804	445.1204949763616
493.0	2.3788221	445.1205967466487
494.0	2.3851596	445.1204747146021
495.0	2.3915055	445.11943955550237
496.0	2.3978388	445.12048418251413
497.0	2.4041742	445.12049042457284
498.0	2.4105117	445.12057453471
499.0	2.4168492	445.12048860269334
500.0	2.4231908	445.12050313629
501.0	2.4295284	445.1204399451198
502.0	2.43587	445.1204759140446
503.0	2.4422117	445.1205169497583
504.0	2.4485534	445.1204503302922
505.0	2.4548951	445.12052458325616
506.0	2.4612326	445.1205117952685
507.0	2.4675742	445.1204057732459
508.0	2.4739034	445.12057734895114
509.0	2.4802367	445.1204947877033
510.0	2.4865742	445.1204632094344
511.0	2.4929201	445.1204996234757
512.0	2.4992597	445.1205788600587
513.0	2.5055972	445.1205414726907
514.0	2.5119326	445.12053999923813
515.0	2.5182681	445.1204146483719
516.0	2.5246056	445.1204556737516
517.0	2.5309472	445.120495618139
518.0	2.5372806	445.12047513031956
519.0	2.5436222	445.1204853370916
520.0	2.5499597	445.12051980323974
521.0	2.5562993	445.12048605859127
522.0	2.5626389	445.1205642140153
523.0	2.5689785	445.1204741030443
524.0	2.5753161	445.1206577368337
525.0	2.5816494	445.1204649487104
526.0	2.5879869	445.1194210649481
527.0	2.5943264	445.12046864065945
528.0	2.6006806	445.120490689583
529.0	2.6070181	445.12046203154034
530.0	2.6133556	445.12052497188074
531.0	2.619689	445.1203852485819
532.0	2.6260223	445.120477368832
533.0	2.6323598	445.12041388258564
534.0	2.6386973	445.1205136457878
535.0	2.6450349	445.1205293592916
536.0	2.6513765	445.12045485200883
537.0	2.6577161	445.1205378825732
538.0	2.6640619	445.12043717478065
539.0	2.6703994	445.1205156376067
540.0	2.6767453	445.1206295018821
541.0	2.6830848	445.1205061253945
542.0	2.6894224	445.120440617073
543.0	2.6957661	445.12041899207236
544.0	2.7021016	445.12043478517285
545.0	2.7084412	445.12049132241935
546.0	2.7147787	445.1205033557367
547.0	2.721114	445.1205005608287
548.0	2.7274474	445.1204545278505
549.0	2.7337807	445.1205454683422
550.0	2.7401182	445.12046205828847
551.0	2.7464578	445.12041597486166
552.0	2.7527933	445.12052911792676
553.0	2.7591308	445.1204747653139
554.0	2.7654725	445.120479162978
555.0	2.7718162	445.12047084094934
556.0	2.7781537	445.12051852168275
557.0	2.7844954	445.1205886712092
558.0	2.7908329	445.1204570721486
559.0	2.7971641	445.12052603120014
560.0	2.8034016	445.1204388525744
561.0	2.8098329	445.1204268543745
562.0	2.8161767	445.12052569422895
563.0	2.8225162	445.1204495622027
564.0	2.8288538	445.12043582542685
565.0	2.8351892	445.1204135148386
566.0	2.8415288	445.1205495864518
567.0	2.8478683	445.1204056958018
568.0	2.8542142	445.12038948999594
569.0	2.8605538	445.1204488582775
570.0	2.8668975	445.12055043759153
571.0	2.8732308	445.1205121820104
572.0	2.8795725	445.1205674245804
573.0	2.8859121	445.1204879136614
574.0	2.8922455	445.1204721172663
575.0	2.8985872	445.12037496671553
576.0	2.9049247	445.12046179621046
577.0	2.911258	445.1203703822187
578.0	2.9175976	445.12033031442877
579.0	2.9239372	445.12032578434764
580.0	2.9302851	445.12038075711484
581.0	2.9366163	445.1204017995235
582.0	2.9429497	445.1204126187588
583.0	2.949283	445.12036627316644
584.0	2.9556247	445.1200347440158
585.0	2.9619581	445.1203720652097
586.0	2.9683018	445.12035985452576
587.0	2.9746435	445.12028788374334
588.0	2.9809851	445.1202137776347
589.0	2.9873247	445.12020799892707
590.0	2.9936622	445.1201692742914
591.0	2.9999956	445.1201149930896
592.0	3.0063372	445.12007450887364
593.0	3.0126747	445.12000969586586
594.0	3.0190101	445.1200642255839
595.0	3.0253456	445.1201323366543
596.0	3.0315977	445.12015097037374
597.0	3.0378789	445.11999489033957
598.0	3.0439998	445.1200062893439
599.0	3.0501706	445.11992769939957
600.0	3.0563206	445.1200510445651
601.0	3.0624811	445.1198334241314
605.0	3.0719998	445.12043353336884
606.0	3.0781645	445.1203893651471
609.0	3.0860582	445.12038758234513
610.0	3.0922686	445.120073988634
613.0	3.0995165	445.11943433054796
614.0	3.1057165	445.12015396420276
618.0	3.1144269	445.1195240087306
619.0	3.1206269	445.1200807145701
625.0	3.1322936	445.1194568524907
626.0	3.1384915	445.12002838804744
632.0	3.1502249	445.12063503529464
633.0	3.1565479	445.1198308217378
638.0	3.1668812	445.12034866152095
639.0	3.1731583	445.1200462749017
640.0	3.1793625	445.12012064866656
643.0	3.1875083	445.1202258737561
644.0	3.1938104	445.12013743029826
645.0	3.2000645	445.1201629808985
647.0	3.2070667	445.1201663900805
648.0	3.2134416	445.1200747986089
649.0	3.2196958	445.12007770092345
650.0	3.2260749	445.12004107465714
651.0	3.2324062	445.1200218787712
652.0	3.2387396	445.11966790666065
653.0	3.2450063	445.1198654582098
658.0	3.2554729	445.1199625227184
669.0	3.2748354	445.12004973410524
680.0	3.2948042	445.119793195185
685.0	3.3059001	445.1198337943387
688.0	3.3140063	445.1200601540279
689.0	3.3203938	445.11994300370446
690.0	3.3264209	445.119902443334
691.0	3.3324502	445.1196928138029
692.0	3.3384751	445.1198340218537
693.0	3.3444418	445.1198448786907
694.0	3.3504729	445.1198713281107
695.0	3.3564648	445.11988735392225
696.0	3.3624418	445.1200390393682
697.0	3.3683938	445.12007612182066
698.0	3.374423	445.1200187298104
699.0	3.3804502	445.1198750834477
700.0	3.3864731	445.1199723002918
701.0	3.3924938	445.1200780502675
702.0	3.3985148	445.12011466455965
703.0	3.4045356	445.1200292301911
704.0	3.4105565	445.1200857920416
705.0	3.4165772	445.1199839423846
706.0	3.4225981	445.1200579876247
707.0	3.4286211	445.1200799722271
708.0	3.4346419	445.1202790708247
709.0	3.4406648	445.1199914148259
710.0	3.4466856	445.12012427758356
711.0	3.4527065	445.12000033112497
712.0	3.4587272	445.12018203999554
713.0	3.4647481	445.12025871278365
714.0	3.470769	445.12011925048347
715.0	3.476792	445.12006582511395
716.0	3.4828126	445.12004478268693
717.0	3.4888356	445.1200193504089
718.0	3.4948565	445.12011569735654
719.0	3.5008774	445.12007613007125
720.0	3.5068981	445.1200980292579
721.0	3.512919	445.1201298220227
722.0	3.5189524	445.1200989572665
723.0	3.5249753	445.12009350709684
724.0	3.5310002	445.1201840225465
725.0	3.5370253	445.1202941059376
726.0	3.5430502	445.12034756627077
727.0	3.5490774	445.1202655802919
728.0	3.5551002	445.12021936620954
729.0	3.5611253	445.12023750967177
730.0	3.567146	445.12028446995186
731.0	3.5731671	445.1201931629393
732.0	3.5791898	445.120177160372
733.0	3.5852108	445.1201842821975
734.0	3.5912294	445.1201639386959
735.0	3.5972483	445.1201832266347
736.0	3.6032711	445.12014804585175
737.0	3.609294	445.12024342576103
738.0	3.615315	445.1202152875792
739.0	3.6213357	445.1201722578378
740.0	3.6273545	445.1202721222048
741.0	3.6333774	445.1202230065891
742.0	3.6393983	445.1202396488167
743.0	3.6454191	445.1201841417605
744.0	3.6514378	445.1201296006372
745.0	3.6574608	445.12026057661865
746.0	3.6634817	445.120255339279
747.0	3.6695003	445.12017323588805
748.0	3.6755233	445.12018495154985
749.0	3.6815441	445.1202204225717
750.0	3.687565	445.1201911921782
751.0	3.6935858	445.1202290881773
752.0	3.6996066	445.1202590147224
753.0	3.7056401	445.120219923388
754.0	3.7116629	445.12027958311893
755.0	3.7176858	445.12018431559574
756.0	3.7237088	445.12024914523187
757.0	3.7297296	445.1202544399558
758.0	3.7357504	445.1201686678416
759.0	3.7417712	445.1203203486729
760.0	3.74779	445.1203749191794
761.0	3.753813	445.12033465997365
762.0	3.7598338	445.1204486335923
763.0	3.7658546	445.12033779102586
764.0	3.7718775	445.12033790093284
765.0	3.7778963	445.120262302197
766.0	3.7839193	445.1203233161836
767.0	3.7899401	445.1202807761834
768.0	3.795961	445.12044411873865
769.0	3.801988	445.1203893564892
770.0	3.8080131	445.12051587406074
771.0	3.8140379	445.12032539757615
772.0	3.820061	445.1202665602614
773.0	3.8260818	445.12032033075064
774.0	3.8321026	445.120276238544
775.0	3.8381213	445.1203761641142
776.0	3.8441422	445.12033949301485
777.0	3.8501652	445.1203056213008
778.0	3.8561859	445.12025997086886
779.0	3.8622089	445.1203226663127
780.0	3.8682277	445.1203682208521
781.0	3.8742486	445.12045548287944
782.0	3.8802714	445.12024169886683
783.0	3.8862922	445.12032044565143
784.0	3.8923214	445.12037560557803
785.0	3.8983423	445.1204869969978
786.0	3.9043714	445.1204193855868
787.0	3.9103944	445.1203202934645
788.0	3.9164152	445.1202823331737
789.0	3.9224361	445.1203300182185
790.0	3.9284568	445.1203889419494
791.0	3.9344756	445.12027488455607
792.0	3.9404966	445.1203122775962
793.0	3.9465236	445.1202987131543
794.0	3.9525485	445.12033848483236
795.0	3.9585694	445.12033837556567
796.0	3.9645882	445.1203617159477
797.0	3.970609	445.12030701806145
798.0	3.9766319	445.1204007341611
799.0	3.9826507	445.12047530891397
800.0	3.9886737	445.1204682472896
801.0	3.9946924	445.12042446805214
802.0	4.0007132	445.1203411886324
803.0	4.0067362	445.120402162486
804.0	4.012757	445.1203083211592
805.0	4.0187777	445.12042330532273
806.0	4.0247965	445.12050028551687
807.0	4.0308195	445.12044986192814
808.0	4.0368404	445.12045367293337
809.0	4.0428611	445.1204922478666
810.0	4.048882	445.1204223999637
811.0	4.0549029	445.1203537459952
812.0	4.0609237	445.1204394831658
813.0	4.0669465	445.12035502035826
814.0	4.0729654	445.1203594133405
815.0	4.0789883	445.12040475217844
816.0	4.0850092	445.12047275444917
817.0	4.091034	445.1204249448584
818.0	4.0970633	445.12028361882176
819.0	4.1030842	445.1203679286291
820.0	4.1091071	445.1202658459914
821.0	4.1151362	445.1204495733047
822.0	4.1211612	445.1204807819171
823.0	4.1271842	445.12031147514506
824.0	4.133205	445.12035430726064
825.0	4.1392258	445.1204305013411
826.0	4.1452467	445.12046827443174
827.0	4.1512674	445.1205040533692
828.0	4.1572905	445.12047882225187
829.0	4.1633092	445.1204605038461
830.0	4.1693321	445.1203889370904
831.0	4.1753551	445.12035625232977
832.0	4.1813758	445.12025337832347
833.0	4.1873946	445.12035095985294
834.0	4.1934175	445.1202437274897
835.0	4.1994363	445.1203401253856
836.0	4.2054571	445.1203826177655
837.0	4.2114758	445.12024517615623
838.0	4.2174988	445.120255743433
839.0	4.2235217	445.12022572830034
840.0	4.2295425	445.12025540549257
841.0	4.2355634	445.1204170753246
842.0	4.2415843	445.12014270140367
843.0	4.2476071	445.1204888557234
844.0	4.253628	445.1202141034288
845.0	4.2596488	445.1202148516614
846.0	4.2656697	445.1202406131714
847.0	4.2716905	445.1204466533884
848.0	4.2777134	445.12023927383103
849.0	4.2837425	445.1202827273047
850.0	4.2897635	445.12030690710844
851.0	4.2957822	445.1203231546979
852.0	4.3018051	445.12023373368453
853.0	4.3078239	445.12029273431284
854.0	4.3138447	445.12020704404154
855.0	4.3198677	445.1201698228323
856.0	4.3258884	445.1202521127438
857.0	4.3319094	445.1202339721135
859.0	4.339253	445.12022646353904
860.0	4.3455989	445.1204043232463
861.0	4.3516219	445.12026306307
862.0	4.3576405	445.120133892849
863.0	4.3636594	445.1202422188657
864.0	4.3696802	445.120188237159
865.0	4.3757032	445.1203517934075
866.0	4.3817239	445.1203004014232
867.0	4.387751	445.12057357665395
868.0	4.3937719	445.1201857421462
869.0	4.3997949	445.1202981170615
870.0	4.4058156	445.1203873660078
871.0	4.4118344	445.12029531193724
872.0	4.4178574	445.12025769572875
873.0	4.4238761	445.1202161470469
874.0	4.4298969	445.12031988908876
875.0	4.4359198	445.1201966331747
876.0	4.4419428	445.1202375071347
877.0	4.4479636	445.12039877461626
878.0	4.4539844	445.1203200540549
879.0	4.4600053	445.1202286264083
880.0	4.4660262	445.12026831703065
881.0	4.4720489	445.12022796059165
882.0	4.4780699	445.12035973271514
883.0	4.4840907	445.1202793583084
884.0	4.4901137	445.120176565949
885.0	4.4961344	445.120421593866
886.0	4.5021553	445.12028562344653
887.0	4.5081741	445.1203208628563
888.0	4.5141949	445.1201737646565
889.0	4.5202178	445.12028410421124
890.0	4.5262366	445.12020773535494
891.0	4.5322596	445.12031095794146
892.0	4.5382803	445.12023827005623
893.0	4.5442991	445.1203337400249
894.0	4.550322	445.12019829398025
895.0	4.5563429	445.1202599234193
896.0	4.5623637	445.12021503651107
897.0	4.5683928	445.1202621947257
898.0	4.5744137	445.1201833767293
899.0	4.5804388	445.1201959688768
900.0	4.5864679	445.1202663755449
901.0	4.5924908	445.1202408466613
902.0	4.5985096	445.12018543502165
903.0	4.6045305	445.12016251804533
904.0	4.6105513	445.1202993870681
905.0	4.6165741	445.1201671306562
906.0	4.6225951	445.12015867770884
907.0	4.6286179	445.12015460451437
908.0	4.6346368	445.1202843528913
909.0	4.6406596	445.1201982204836
910.0	4.6466784	445.1202379608047
911.0	4.6527013	445.1203715865208
912.0	4.6587222	445.12025463641703
913.0	4.6647429	445.12034843665924
914.0	4.6707638	445.1202253969558
915.0	4.6767868	445.12022148703306
916.0	4.6828096	445.1202860405365
917.0	4.6888305	445.1201970881214
918.0	4.6948554	445.12012560004234
919.0	4.7008826	445.1201753143505
920.0	4.7069096	445.1201143842789
921.0	4.7129305	445.1202017789506
922.0	4.7189514	445.12013084786486
923.0	4.7249723	445.1202125612838
924.0	4.730993	445.12014017499513
925.0	4.7370159	445.12023502629046
926.0	4.7430348	445.1202719367795
927.0	4.7490618	445.1203773982403
928.0	4.7550826	445.1201585215605
929.0	4.7611056	445.12017616712876
930.0	4.7671327	445.1202894276602
931.0	4.7731556	445.12026648625283
932.0	4.7791763	445.12026799076426
933.0	4.7851952	445.12033149397166
934.0	4.7912161	445.1202845638381
935.0	4.797239	445.1202927638053
936.0	4.8032618	445.120311784709
937.0	4.8092827	445.12019655264936
938.0	4.8153057	445.1203007534824
939.0	4.8213244	445.1202919536539
940.0	4.8273472	445.1201820841095
941.0	4.8333661	445.1201956340483
942.0	4.8393869	445.12028793321304
943.0	4.8454099	445.12023598448974
944.0	4.8514285	445.1202847727458
945.0	4.8574515	445.1203287855187
946.0	4.8634745	445.12018109576087
947.0	4.8694952	445.1201825771238
948.0	4.8755202	445.1200892844338
949.0	4.8815474	445.120269842327
950.0	4.8875787	445.120188092186
951.0	4.8936056	445.1201512356243
952.0	4.8996286	445.1202001767789
953.0	4.9056516	445.12014574689476
954.0	4.9116703	445.1202499056116
955.0	4.9176911	445.1201366348086
956.0	4.923714	445.12020904198255
957.0	4.9297349	445.1201774697689
958.0	4.9357556	445.12028560648594
959.0	4.9417786	445.12024006797714
960.0	4.9478015	445.1201371171493
961.0	4.9538244	445.1202356764316
962.0	4.9598453	445.1201448430846
963.0	4.9658682	445.1201813001489
964.0	4.9718869	445.1203139367673
965.0	4.97791	445.12024101302046
966.0	4.9839328	445.120212597865
967.0	4.9899537	445.1202304258902
968.0	4.9959745	445.1202353902431
969.0	5.0019975	445.12024425802775
970.0	5.0080161	445.1201387219041
971.0	5.014037	445.12029153470655
972.0	5.02006	445.12017615290824
973.0	5.0260808	445.1202452298601
974.0	5.0321037	445.1202442195038
975.0	5.0381224	445.12014355422355
976.0	5.0441455	445.12024195874505
977.0	5.0501662	445.12025679811836
978.0	5.056187	445.1202969163588
979.0	5.06221	445.12022607816675
980.0	5.0682371	445.120209248818
981.0	5.0742579	445.1201931033023
982.0	5.0802808	445.1201457959296
983.0	5.0863016	445.1202153674296
984.0	5.0923267	445.12034903615074
985.0	5.0983517	445.120224697589
986.0	5.1043808	445.1201905419238
987.0	5.1104017	445.1202056509112
988.0	5.1164267	445.1202323189264
989.0	5.1224497	445.1202287468223
990.0	5.1284746	445.12020581811163
991.0	5.1345122	445.12015363523045
992.0	5.140533	445.12020939565735
993.0	5.1465539	445.12023408781357
994.0	5.1525746	445.1201090681904
995.0	5.1585954	445.12027093859473
996.0	5.1646163	445.120119317918
997.0	5.1706373	445.120236073696
998.0	5.176658	445.1203492354863
999.0	5.1826788	445.1201706238788
1000.0	5.1886976	445.12013803249084
1001.0	5.1947165	445.12023349617147
1002.0	5.2007371	445.120182059603
1003.0	5.2067602	445.1202385271966
1004.0	5.212781	445.1202214796961
1005.0	5.2188038	445.12026164099365
1006.0	5.2248226	445.12023234071535
1007.0	5.2308456	445.12014103914447
1008.0	5.2368184	445.12011034167654
1009.0	5.2428456	445.12015776053454
1010.0	5.2488748	445.12015690216407
1011.0	5.2548976	445.12030888016625
1012.0	5.2609207	445.1203339732888
1013.0	5.2669414	445.1202528602211
1014.0	5.2729643	445.12015856275957
1015.0	5.2789851	445.1202409513926
1016.0	5.2850061	445.1202009807334
1017.0	5.2910247	445.12028676825787
1018.0	5.2970457	445.1201397314279
1019.0	5.3030665	445.12024934972834
1020.0	5.3090874	445.12030859902484
1021.0	5.315106	445.12031245644533
1022.0	5.321129	445.120286136277
1023.0	5.3271519	445.12019668637436
1024.0	5.3331728	445.12019845157164
1025.0	5.3391936	445.1201396836841
1026.0	5.3452165	445.12023985756707
1027.0	5.3512353	445.1201392941669
1028.0	5.3572561	445.12015631369405
1029.0	5.3632769	445.1201732500702
1030.0	5.3692977	445.12021675477075
1031.0	5.3753187	445.1201881336378
1032.0	5.3813394	445.1201515908941
1033.0	5.3873624	445.12010825230396
1034.0	5.3933853	445.1201451387501
1035.0	5.3994062	445.12025988890264
1036.0	5.405427	445.12032449464635
1037.0	5.4114457	445.12020747696357
1038.0	5.4174666	445.12033514151113
1039.0	5.4234896	445.1202690473433
1040.0	5.4295103	445.1203422495161
1041.0	5.4355332	445.1203089653416
1042.0	5.441552	445.1201843986438
1043.0	5.4475729	445.1202079242109
1044.0	5.4535937	445.1201767013441
1045.0	5.4596145	445.1202408275775
1046.0	5.4656354	445.1203299448755
1047.0	5.4716562	445.1202389177828
1048.0	5.4776791	445.1201520438758
1049.0	5.4837	445.1201706251173
1050.0	5.489723	445.1201016641927
1051.0	5.4957437	445.12030435061865
1052.0	5.5017624	445.1203062858409
1053.0	5.5077833	445.1201588379558
1054.0	5.5138063	445.1201275557572
1055.0	5.5198292	445.12023783262754
1056.0	5.52585	445.120195742937
1057.0	5.531875	445.1202075611469
1058.0	5.5378958	445.1203627315454
1059.0	5.5439146	445.12020921182494
1060.0	5.5499375	445.1201547837976
1061.0	5.5559584	445.12024943204534
1062.0	5.5619772	445.1203200760015
1063.0	5.568	445.1202631043041
1064.0	5.5740209	445.120356379663
1065.0	5.5800417	445.120279881315
1066.0	5.5860626	445.1203212489497
1067.0	5.5920875	445.1201841808272
1068.0	5.5981147	445.1201983280032
1069.0	5.6041397	445.12041021649225
1070.0	5.6101669	445.1202585484109
1071.0	5.6161959	445.1202316572586
1072.0	5.6222188	445.12021613493476
1073.0	5.6282376	445.12029778201355
1074.0	5.6342627	445.12024806451507
1075.0	5.6402917	445.1201969480444
1076.0	5.6463189	445.12011519286386
1077.0	5.6523397	445.120160719739
1078.0	5.6583586	445.12030161211084
1079.0	5.6643792	445.12029606470117
1080.0	5.6704002	445.12024912873534
1081.0	5.676421	445.1201946701083
1082.0	5.682448	445.1202248612597
1083.0	5.688473	445.1201246668911
1084.0	5.6945022	445.1201485412554
1085.0	5.7005273	445.12035775624713
1086.0	5.7065585	445.12031454425284
1087.0	5.7125835	445.1201444596317
1088.0	5.7186106	445.12013235961626
1089.0	5.7246399	445.1202332134328
1090.0	5.7306627	445.12016177800956
1091.0	5.7366939	445.1202404264178
1092.0	5.7427189	445.1202892040538
1093.0	5.7487482	445.1202989150809
1094.0	5.7547752	445.1201830174247
1095.0	5.7608023	445.1201623550258
1096.0	5.7668231	445.12012145121514
1097.0	5.7728441	445.12022129497296
1098.0	5.7788648	445.1201900375554
1099.0	5.7848836	445.12032009578047
1100.0	5.7909066	445.1201067629625
1101.0	5.7969274	445.1201892724022
1102.0	5.8029544	445.1202564613624
1103.0	5.8089731	445.120233989972
1104.0	5.814992	445.12023337090704
1105.0	5.8210169	445.12032097574877
1106.0	5.8270419	445.12027572766436
1107.0	5.8330711	445.1202467014224
1108.0	5.8390962	445.12027211179947
1109.0	5.845117	445.12017791490655
1110.0	5.8511461	445.120313986856
1111.0	5.8571649	445.1203011781864
1112.0	5.8631983	445.12026593244565
1113.0	5.8692295	445.1202628613163
1114.0	5.8752544	445.1203341236812
1115.0	5.8812732	445.12015272961037
1116.0	5.8873004	445.120308391072
1117.0	5.8933275	445.1202075114048
1118.0	5.8993524	445.1202720018882
1119.0	5.9053733	445.12022297888086
1120.0	5.9113962	445.12025055286614
1121.0	5.9174192	445.12028859593255
1122.0	5.9234462	445.1201801224309
1123.0	5.9294733	445.12018990845013
1124.0	5.9355004	445.12029978548435
1125.0	5.9415276	445.12020124583006
1126.0	5.9475462	445.12019377589826
1127.0	5.9535692	445.12026016791054
1128.0	5.9595941	445.1202083782034
1129.0	5.9656233	445.12014006400415
1130.0	5.9716504	445.1202208920224
1131.0	5.9776713	445.1203294765332
1132.0	5.98369	445.12034099602647
1133.0	5.9897191	445.12024641130995
1134.0	5.99574	445.12025765615255
1135.0	6.0017692	445.12027865577033
1136.0	6.0077964	445.1201217139706
1137.0	6.0138213	445.1202213195798
1138.0	6.0198401	445.12013991851967
1139.0	6.025863	445.12024519833994
1140.0	6.0318839	445.1201941218902
1141.0	6.0379088	445.12022414378674
1142.0	6.04394	445.1202113943164
1143.0	6.049963	445.1202639081624
1144.0	6.0559818	445.120114763292
1145.0	6.0620026	445.12022755017784
1146.0	6.0680235	445.12023577792985
1147.0	6.0740464	445.1202516677019
1148.0	6.0800673	445.1201702131297
1149.0	6.086088	445.1202058457401
1150.0	6.0921131	445.1202662685381
1151.0	6.098136	445.12016719835714
1152.0	6.1041611	445.1201967818815
1153.0	6.1101901	445.1202625258774
1154.0	6.1162152	445.1202387982298
1155.0	6.1222422	445.1202279246261
1156.0	6.1282694	445.1202337248662
1157.0	6.1342922	445.1203274818889
1158.0	6.1403131	445.12026228200875
1159.0	6.1463339	445.12014614203673
1160.0	6.1523589	445.120229414159
1161.0	6.1583838	445.1201157493979
1162.0	6.164409	445.1200712196681
1163.0	6.170436	445.12014528799176
1164.0	6.1764611	445.1203520520865
1165.0	6.182486	445.1201037213337
1166.0	6.1885111	445.12008239893146
1167.0	6.1945402	445.1202019577812
1168.0	6.2005693	445.1201792040155
1169.0	6.2065964	445.1202069023683
1170.0	6.2126278	445.1201285027601
1171.0	6.2186548	445.1201479803134
1172.0	6.2246798	445.12026178829035
1173.0	6.2307049	445.1201819559725
1174.0	6.2367277	445.1201418623857
1175.0	6.2427487	445.12021570917125
1176.0	6.2487693	445.12005507465693
1177.0	6.2547903	445.12011722950757
1178.0	6.2608131	445.12007973901257
1179.0	6.266832	445.1202304587935
1180.0	6.2728506	445.1201325370474
1181.0	6.2788695	445.12009146847254
1182.0	6.2848923	445.1201317131332
1183.0	6.2909152	445.1202249556764
1184.0	6.2969361	445.1201108112177
1185.0	6.302959	445.1201925294266
1186.0	6.3089779	445.12018566335774
1187.0	6.3149986	445.1201750784537
1188.0	6.3210216	445.1201806520472
1189.0	6.3270424	445.1202399628128
1190.0	6.3330654	445.1202193105064
1191.0	6.3390861	445.120283597764
1192.0	6.3451049	445.1203388240298
1193.0	6.3511278	445.12013335519464
1194.0	6.3571487	445.1201108371444
1195.0	6.3631695	445.1201006874789
1196.0	6.3691904	445.12018487480356
1197.0	6.3752091	445.12011348601214
1198.0	6.3812342	445.12013741280333
1199.0	6.3872633	445.12030852640083
1200.0	6.3932925	445.12006377764095
1201.0	6.3993133	445.1201833035925
1202.0	6.4053362	445.12031253351404
1203.0	6.411355	445.1202075500159
1204.0	6.4173758	445.1202845701168
1205.0	6.4233988	445.12015497923164
1206.0	6.4294217	445.1202385384261
1207.0	6.4354404	445.12015794006413
1208.0	6.4414613	445.12032504441436
1209.0	6.4474843	445.1202084691127
1210.0	6.4535029	445.1202449273635
1211.0	6.4595237	445.1201024751577
1212.0	6.4655446	445.1201536427692
1213.0	6.4715634	445.1202242237371
1214.0	6.4775862	445.12010311042843
1215.0	6.483605	445.1201186325154
1216.0	6.489628	445.1203552262331
1217.0	6.4956489	445.12029198399915
1218.0	6.5016696	445.1201946452376
1219.0	6.5076926	445.1202698598722
1220.0	6.5137135	445.1202358295207
1221.0	6.5197343	445.1202093063044
1222.0	6.525755	445.1201213914936
1223.0	6.5317739	445.12012951977624
1224.0	6.5377968	445.12021784014684
1225.0	6.5438197	445.12019164248494
1226.0	6.5498405	445.12014964202393
1227.0	6.5558614	445.1202589083442
1228.0	6.5618823	445.1202481296056
1229.0	6.567901	445.12031530912265
1230.0	6.5739343	445.120233553242
1231.0	6.5799572	445.12018271673395
1232.0	6.5859844	445.1201957994647
1233.0	6.5920093	445.120140152887
1234.0	6.5980301	445.1203000629507
1235.0	6.6040489	445.1203586764365
1236.0	6.6100719	445.1201617759499
1237.0	6.6160928	445.1203054757338
1238.0	6.6221156	445.12031978331845
1239.0	6.6281385	445.1202545933999
1240.0	6.6341594	445.1203664053431
1241.0	6.6401824	445.12023318986456
1242.0	6.6462031	445.1203042241148
1243.0	6.6522219	445.1202994419712
1244.0	6.6582427	445.12023654010187
1245.0	6.6642656	445.1202072416484
1246.0	6.6702886	445.1203201643648
1247.0	6.6763073	445.120320493119
1248.0	6.6823281	445.12029447592187
1249.0	6.6883489	445.12012566247995
1250.0	6.6943677	445.1202547089035
1251.0	6.7003866	445.1203214861666
1252.0	6.7064074	445.12032964961253
1253.0	6.7124281	445.12016299995486
1254.0	6.7184469	445.1202152829137
1255.0	6.7244699	445.12020511994785
1256.0	6.7304908	445.1200679284988
1257.0	6.7365136	445.120325646121
1258.0	6.7425344	445.1201802051096
1259.0	6.7485553	445.120335093214
1260.0	6.7545762	445.1203278113156
1261.0	6.760599	445.12008452958946
1262.0	6.7666199	445.1201721448432
1263.0	6.7726408	445.1203130001145
1264.0	6.7786658	445.1201894091641
1265.0	6.7846886	445.1201624459684
1266.0	6.7907137	445.12025885999606
1267.0	6.7967408	445.12026509205987
1268.0	6.8027701	445.1201622833017
1269.0	6.8087991	445.1202807336112
1270.0	6.8148221	445.1202066242002
1271.0	6.820847	445.12015584088095
1272.0	6.8268742	445.12022272809224
1273.0	6.8329013	445.1201221416375
1274.0	6.8389262	445.12023323187236
1275.0	6.8449533	445.1201354798984
1276.0	6.8509762	445.1201572102746
1277.0	6.8570033	445.1202374111058
1278.0	6.8630305	445.12016275473405
1279.0	6.8690533	445.1201890510784
1280.0	6.8750845	445.1202966120791
1281.0	6.8811095	445.12009188605543
1282.0	6.8871367	445.12007905773936
1283.0	6.8931597	445.1200913231129
1284.0	6.8991908	445.12007609922523
1285.0	6.905218	445.1200421714729
1286.0	6.9112429	445.12017361911893
1287.0	6.9172701	445.12028254815436
1288.0	6.9233055	445.12010308375824
1289.0	6.9293346	445.12015615699744
1290.0	6.9353617	445.12027338760595
1291.0	6.9413806	445.1201825672254
1292.0	6.9474034	445.1202090548351
1293.0	6.9534243	445.1200919141659
1294.0	6.959443	445.12009888518696
1295.0	6.9654639	445.1200618173703
1296.0	6.9714867	445.1200983213067
1297.0	6.9775056	445.1200514594545
1298.0	6.9835284	445.120205755237
1299.0	6.9895493	445.12022926808294
1300.0	6.995568	445.12024953963794
1301.0	7.0015868	445.12011031124683
1302.0	7.0076098	445.1201950878156
1303.0	7.0136305	445.12020956242
1304.0	7.0196534	445.1200941878808
1305.0	7.0256743	445.1201480769359
1306.0	7.0316952	445.1201457924781
1307.0	7.037718	445.1202930476613
1308.0	7.0437389	445.12016581919767
1309.0	7.0497597	445.1202280526718
1310.0	7.0557807	445.12011497959776
1311.0	7.0617993	445.1200332789783
1312.0	7.0678223	445.1200585267898
1313.0	7.0738452	445.1201612217673
1314.0	7.0798681	445.1201411680465
1315.0	7.085891	445.12008468491575
1316.0	7.0919097	445.1200912648111
1317.0	7.0979328	445.1201698356245
1318.0	7.1039536	445.12017245921476
1319.0	7.1099869	445.12012246385353
1320.0	7.116012	445.12017911877115
1321.0	7.1220412	445.1202412731646
1322.0	7.128064	445.1201385370789
1323.0	7.1340869	445.1202211598368
1324.0	7.1401057	445.1201375422177
1325.0	7.1461286	445.12020228657707
1326.0	7.1521494	445.12012872815677
1327.0	7.1581682	445.12021875714834
1328.0	7.1641911	445.1202593156009
1329.0	7.170214	445.12031236915556
1330.0	7.1762328	445.1202888743033
1331.0	7.1822536	445.12018608560373
1332.0	7.1882745	445.12015293028793
1333.0	7.1942953	445.1202011339738
1334.0	7.2003162	445.12021012996854
1335.0	7.2063391	445.1201531828051
1336.0	7.2123599	445.120114853894
1337.0	7.2183849	445.1200755689722
1338.0	7.2244078	445.120082871172
1339.0	7.2304329	445.12026185522456
1340.0	7.2364621	445.12019973390176
1341.0	7.2424892	445.12004271947944
1342.0	7.2485182	445.1201431189924
1343.0	7.2545433	445.1202261688034
1344.0	7.2605724	445.12006271218917
1345.0	7.2665995	445.1200160022217
1346.0	7.2726245	445.1201965075279
1347.0	7.2786537	445.12017410161206
1348.0	7.2846788	445.1201630069189
1349.0	7.2907058	445.1201287631674
1350.0	7.2967308	445.12018155864996
1351.0	7.3027558	445.1202804804168
1352.0	7.3087851	445.1202208704111
1353.0	7.3148101	445.1201903062207
1354.0	7.320835	445.1200941407896
1355.0	7.326858	445.1201881154379
1356.0	7.332881	445.1200886457684
1357.0	7.33891	445.12018961587376
1358.0	7.3449308	445.1201050374058
1359.0	7.3509518	445.1203058647498
1360.0	7.3569747	445.1201445762227
1361.0	7.3629975	445.1200850816853
1362.0	7.3690267	445.1202663584609
1363.0	7.3750517	445.120320187737
1364.0	7.381081	445.12015386498865
1365.0	7.3871038	445.1202162537616
1366.0	7.3931289	445.1203538173765
1367.0	7.3991539	445.1202689028083
1368.0	7.4051768	445.12022808424
1369.0	7.4111996	445.12017581768936
1370.0	7.4172205	445.1201149135979
1371.0	7.4232434	445.1203027345654
1372.0	7.4292643	445.12013638344536
1373.0	7.435283	445.12015274359965
1374.0	7.4413039	445.1202073299455
1375.0	7.4473268	445.12013459413964
1376.0	7.4533497	445.1201101599966
1377.0	7.4593726	445.12009972588174
1378.0	7.4653976	445.12004850240584
1379.0	7.4714205	445.12021023200055
1380.0	7.4774456	445.1202119030847
1381.0	7.4834727	445.1201464849405
1382.0	7.489502	445.1200133757961
1383.0	7.4955269	445.1200999038064
1384.0	7.501554	445.1201105456228
1385.0	7.5075789	445.1201950744542
1386.0	7.5136019	445.12015895103235
1387.0	7.5196228	445.12007696385155
1388.0	7.5256415	445.12011408524876
1389.0	7.5316644	445.1201157347922
1390.0	7.5376853	445.12007532626234
1391.0	7.5437061	445.12030101781227
1392.0	7.5497268	445.12010306816666
1393.0	7.5557498	445.120031192389
1394.0	7.5617707	445.1199966980847
1395.0	7.5677936	445.12012492894047
1396.0	7.5738143	445.12004717250824
1397.0	7.5798352	445.1201137542496
1398.0	7.585854	445.120194848791
1399.0	7.5918749	445.1200245358084
1400.0	7.5978977	445.1199940682129
1401.0	7.6039207	445.12012477337447
1402.0	7.6099437	445.1201342415162
1403.0	7.6159645	445.1201889895353
1404.0	7.6219831	445.12008704857607
1405.0	7.628004	445.12032690786464
1406.0	7.634027	445.12011576195783
1407.0	7.6400477	445.12016788317294
1408.0	7.6460748	445.12024391721843
1409.0	7.6521041	445.1201561627116
1410.0	7.6581271	445.12012389461387
1411.0	7.6641479	445.12000260060506
1412.0	7.6701686	445.1200690068783
1413.0	7.6761895	445.120167759619
1414.0	7.6822103	445.1200607029514
1415.0	7.6882312	445.12031096013783
1416.0	7.694252	445.12025079517997
1417.0	7.700275	445.12018931902634
1418.0	7.7062958	445.1201025252221
1419.0	7.7123167	445.12002350557464
1420.0	7.7183374	445.12006128387327
1421.0	7.7243582	445.1200791864181
1422.0	7.7303771	445.12003542815404
1423.0	7.7363978	445.12012660648935
1424.0	7.7424187	445.1201318982718
1425.0	7.7484396	445.1200758842331
1426.0	7.7544625	445.1201797931744
1427.0	7.7604832	445.12004945966066
1428.0	7.7665042	445.12007542405775
1429.0	7.7725229	445.12020039200183
1430.0	7.7785437	445.12014435174245
1431.0	7.7845645	445.1200651950287
1432.0	7.7905854	445.12013560747215
1433.0	7.7966084	445.1200522829502
1434.0	7.8026292	445.1202194312124
1435.0	7.80865	445.1201568291914
1436.0	7.8146709	445.11999622015753
1437.0	7.8206918	445.12010420315124
1438.0	7.8267167	445.1201729970684
1439.0	7.8327458	445.1201196454651
1440.0	7.838773	445.12029649834494
1441.0	7.8447959	445.1201816653707
1442.0	7.8508167	445.12021106535906
1443.0	7.8568354	445.12024547394816
1444.0	7.8628584	445.120203326947
1445.0	7.8688772	445.12018512831946
1446.0	7.8749	445.12004884736933
1447.0	7.8809209	445.1201558262014
1448.0	7.8869417	445.1202063188382
1449.0	7.8929648	445.1201933221851
1450.0	7.8989855	445.1200846395024
1451.0	7.9050063	445.11998151161197
1452.0	7.9110273	445.1201762582655
1453.0	7.917048	445.12016567080235
1454.0	7.9230709	445.12011855832793
1455.0	7.9290918	445.1201568713093
1456.0	7.9351106	445.12004490393525
1457.0	7.9411334	445.12022267103555
1458.0	7.9471542	445.1201612176328
1459.0	7.9531813	445.1202615215238
1460.0	7.9592106	445.1200531497923
1461.0	7.9652376	445.1202701915701
1462.0	7.9712585	445.1202303776617
1463.0	7.9772793	445.1201489181198
1464.0	7.9833023	445.12017450524064
1465.0	7.989321	445.1201675505815
1466.0	7.9953418	445.12025881235724
1467.0	8.0013627	445.1201067614464
1468.0	8.0073856	445.12018583561974
1469.0	8.0134065	445.1202469661638
1470.0	8.0194293	445.1202454319868
1471.0	8.0254502	445.1201806923867
1472.0	8.0314731	445.1200629112583
1473.0	8.0374941	445.12007885010695
1474.0	8.0435148	445.12007502019327
1475.0	8.0495336	445.12009361324755
1476.0	8.0555565	445.12000626446746
1477.0	8.0615795	445.1201471946822
1478.0	8.0675982	445.1200184134769
1479.0	8.0736232	445.12023795183234
1480.0	8.0796503	445.12001625813286
1481.0	8.0856733	445.1201648440066
1482.0	8.0916961	445.1201675607451
1483.0	8.097717	445.1201597062678
1484.0	8.1037378	445.1202398908361
1485.0	8.1097606	445.12023206111684
1486.0	8.1157795	445.1202493969257
1487.0	8.1218024	445.1201526715661
1488.0	8.1278254	445.1201749778901
1489.0	8.1338461	445.1202303691165
1490.0	8.139867	445.1201203699245
1491.0	8.1458857	445.12024392487706
1492.0	8.1519087	445.1201913045621
1493.0	8.1579295	445.12019333627643
1494.0	8.1639504	445.1201470385167
1495.0	8.1699691	445.1202325502506
1496.0	8.17599	445.12013212846153
1497.0	8.1820107	445.1201912933634
1498.0	8.1880316	445.12020168243134
1499.0	8.1940504	445.12004740150024
1500.0	8.2000734	445.120034986372
1501.0	8.2061024	445.11997543011915
1502.0	8.2121233	445.11999447965655
1503.0	8.2181505	445.12018177312376
1504.0	8.2241754	445.1200743447606
1505.0	8.2301983	445.1201516809379
1506.0	8.2362192	445.1200119177985
1507.0	8.242238	445.1200434268435
1508.0	8.2482588	445.1200260914259
1509.0	8.2542817	445.1200949209899
1510.0	8.2603025	445.12017103224173
1511.0	8.2663255	445.1202038619529
1512.0	8.2723442	445.1201375241972
1513.0	8.278365	445.12019349177405
1514.0	8.2843838	445.12026752044784
1515.0	8.2904047	445.1201429176311
1516.0	8.2964275	445.1202022995409
1517.0	8.3024484	445.1203305759392
1518.0	8.3084714	445.1200771071389
1519.0	8.3144943	445.1200776317159
1520.0	8.3205171	445.1202321536596
1521.0	8.326538	445.12000371691363
1522.0	8.3325568	445.1200906244004
1523.0	8.3385776	445.12014513605044
1524.0	8.3446005	445.1200466158746
1525.0	8.3506234	445.12000946977946
1526.0	8.3566443	445.12013440661667
1527.0	8.3626652	445.12013207396035
1528.0	8.3686859	445.1201826378101
1529.0	8.3747068	445.1201312702472
1530.0	8.3807277	445.12008867487896
1531.0	8.3867485	445.1201979465188
1532.0	8.3927693	445.1201486933018
1533.0	8.3987922	445.1200469639933
1534.0	8.4048131	445.1202558155189
1535.0	8.4108402	445.12012125754603
1536.0	8.4168609	445.12013927608365
1537.0	8.4228839	445.1202180315902
1538.0	8.4289028	445.12015010886586
1539.0	8.4349236	445.12024895329057
1540.0	8.4409443	445.12007861884183
1541.0	8.4469652	445.12002961709305
1542.0	8.4529882	445.1200489115489
1543.0	8.459009	445.12009239451277
1544.0	8.4650298	445.1201198941114
1545.0	8.4710528	445.1202054793615
1546.0	8.4770736	445.1201307835833
1547.0	8.4830944	445.12002380104906
1548.0	8.4891131	445.1202492954472
1549.0	8.4951361	445.1201396858376
1550.0	8.501157	445.1202757767287
1551.0	8.5071799	445.1200604258731
1552.0	8.5132027	445.1202065587399
1553.0	8.5192214	445.12014995610673
1554.0	8.5252424	445.1201570565183
1555.0	8.5312631	445.12014445104074
1556.0	8.5372841	445.12017640293504
1557.0	8.5433154	445.12005813187835
1558.0	8.5493383	445.12006148251044
1559.0	8.5553632	445.12004425987885
1560.0	8.5613923	445.12019391122163
1561.0	8.5674196	445.12009949196334
1562.0	8.5734467	445.12017838364767
1563.0	8.5794778	445.12011963139855
1564.0	8.5855091	445.1200501120762
1565.0	8.59153	445.12011359586745
1566.0	8.5975529	445.12017430241394
1567.0	8.6035736	445.1201207330315
1568.0	8.6095924	445.12009379036516
1569.0	8.6156134	445.1200948086403
1570.0	8.6216363	445.12006201274846
1571.0	8.627657	445.1200333140925
1572.0	8.6336779	445.12007421297074
1573.0	8.6397008	445.1202310184477
1574.0	8.6457196	445.12020134957044
1575.0	8.6517424	445.120268569883
1576.0	8.6577633	445.12010512690335
1577.0	8.6637842	445.12013643120457
1578.0	8.6698049	445.12015623889437
1579.0	8.6758258	445.12006117279964
1580.0	8.6818466	445.1200009083199
1581.0	8.6878697	445.1201525293686
1582.0	8.6938904	445.12022325326393
1583.0	8.6999134	445.12009780907607
1584.0	8.7059426	445.1202434665583
1585.0	8.7119697	445.1201425617106
1586.0	8.7179987	445.1200310013311
1587.0	8.724025900000001	445.12006003527864
1588.0	8.7300551	445.12019790587533
1589.0	8.7360781	445.12007131533335
1590.0	8.7421071	445.12006849018513
1591.0	8.7481301	445.1201798932743
1592.0	8.7541656	445.12004263130507
1593.0	8.7601947	445.11995208208646
1594.0	8.7662197	445.1200330982877
1595.0	8.7722447	445.1199150288171
1596.0	8.7782677	445.11995809931756
1597.0	8.7842885	445.1201630265855
1598.0	8.7903092	445.1199397942596
1599.0	8.7963301	445.1200257301955
1600.0	8.8023531	445.1201286258583
1601.0	8.8083739	445.1201166500945
1602.0	8.8143967	445.1200318798339
1603.0	8.8204093	445.1200178443026
1604.0	8.8264323	445.1200330911007
1605.0	8.832451	445.12009196195845
1606.0	8.8384739	445.1200489253839
1607.0	8.8444968	445.1199987167643
1608.0	8.8505177	445.1200290628761
1609.0	8.8565384	445.1200910194115
1610.0	8.8625614	445.1200353841598
1611.0	8.8685822	445.1200616573317
1612.0	8.8746032	445.1201927350489
1613.0	8.8806238	445.12021477734385
1614.0	8.8866531	445.1201260914106
1615.0	8.892676	445.1200110105908
1616.0	8.898697	445.120138700604
1617.0	8.9047156	445.1201686108096
1618.0	8.9107365	445.12012596193654
1619.0	8.9167572	445.1200919826947
1620.0	8.9227781	445.1200247859375
1621.0	8.9287969	445.12014704310144
1622.0	8.9348219	445.1201486370409
1623.0	8.940849	445.1202206780821
1624.0	8.9468803	445.12011056680626
1625.0	8.9529032	445.1200568676827
1626.0	8.9589302	445.1200862147709
1627.0	8.9649554	445.12016953463456
1628.0	8.9709865	445.12006035390624
1629.0	8.9770157	445.120130512239
1630.0	8.9830386	445.12002555454
1631.0	8.9890616	445.12010201337824
1632.0	8.9950907	445.12012849047994
1633.0	9.0011157	445.1201625062302
1634.0	9.0071449	445.1200845302866
1635.0	9.0131699	445.12001658312744
1636.0	9.0191971	445.1200448980317
1637.0	9.0252157	445.11999477069946
1638.0	9.031245	445.1200693689485
1639.0	9.0372699	445.12006116681465
1640.0	9.0432928	445.12008424626106
1641.0	9.0493199	445.1201090487408
1642.0	9.055345	445.1201110375288
1643.0	9.06137	445.1200252783585
1644.0	9.0673991	445.12014006303446
1645.0	9.0734262	445.1201165983575
1646.0	9.0794555	445.12008846605164
1647.0	9.0854845	445.12000608600584
1648.0	9.0914782	445.12006792669416
1649.0	9.0975033	445.119913822196
1650.0	9.1034679	445.12012926270563
1651.0	9.1094221	445.12003868516155
1652.0	9.1154428	445.1200804985806
1653.0	9.1214658	445.12010179596155
1654.0	9.1274867	445.1200828734278
1655.0	9.1335096	445.12011902615274
1656.0	9.1395345	445.1200689568261
1657.0	9.1455554	445.12005812584977
1658.0	9.1515805	445.1201894086053
1659.0	9.1576076	445.1201468330232
1660.0	9.1636304	445.1201897067695
1661.0	9.1696492	445.1200251800753
1662.0	9.1756701	445.1200594916045
1663.0	9.1816908	445.12007246385826
1664.0	9.1877138	445.12008172568187
1665.0	9.1937347	445.1201616903367
1666.0	9.1997555	445.1201195952452
1667.0	9.2057764	445.1200573047811
1668.0	9.2117992	445.1201027429431
1669.0	9.2178222	445.1200830335998
1670.0	9.2238472	445.12017388266673
1671.0	9.2298742	445.12004891272375
1672.0	9.2359013	445.12012060773657
1673.0	9.2419243	445.1202019665274
1674.0	9.2479557	445.12022891129146
1675.0	9.2539804	445.1202046895844
1676.0	9.2600055	445.1200207233127
1677.0	9.2660347	445.12012020980484
1678.0	9.2720556	445.12018391402404
1679.0	9.2780742	445.1201381960646
1680.0	9.2840972	445.12015513603745
1681.0	9.2901181	445.1200711017055
1682.0	9.2961369	445.12011117925897
1683.0	9.3021597	445.1199935211415
1684.0	9.3081785	445.1201301778497
1685.0	9.3142118	445.1200220787514
1686.0	9.3202327	445.12014905493425
1687.0	9.3262535	445.12012470352784
1688.0	9.3322786	445.1199697285766
1689.0	9.3383015	445.12012157426625
1690.0	9.3443223	445.1200295033469
1691.0	9.3503431	445.1200270088845
1692.0	9.3563639	445.1200707396485
1693.0	9.3623849	445.1201070846167
1694.0	9.3684057	445.1200429665086
1695.0	9.3744264	445.1200450868936
1696.0	9.3804494	445.1200367218139
1697.0	9.3864682	445.12007533923907
1698.0	9.3924911	445.1201114198019
1699.0	9.3985098	445.12004966782695
1700.0	9.4045328	445.12007814587315
1701.0	9.4105557	445.12008189010237
1702.0	9.4165743	445.1199675952582
1703.0	9.4225952	445.12005763765876
1704.0	9.4286182	445.12011212595047
1705.0	9.4346433	445.120026354782
1706.0	9.4406702	445.1200092066773
1707.0	9.4466953	445.12013639729025
1708.0	9.4527245	445.12018775159436
1709.0	9.4587454	445.12014087603853
1710.0	9.4647702	445.12022580826607
1711.0	9.4707911	445.1200808839101
1712.0	9.476812	445.1200891490659
1713.0	9.4828308	445.1200724418072
1714.0	9.4888515	445.12016127104044
1715.0	9.4948724	445.12011330264403
1716.0	9.5009037	445.12014744677776
1717.0	9.5069267	445.1200892956968
1718.0	9.5129516	445.12019319534016
1719.0	9.5189725	445.12018513331475
1720.0	9.5249954	445.1201663934757
1721.0	9.5310161	445.1200322111327
1722.0	9.537037	445.1200280967945
1723.0	9.5430557	445.1202146891333
1724.0	9.5490788	445.12022968848504
1725.0	9.5550995	445.12021034224955
1726.0	9.5611245	445.12016239739506
1727.0	9.5671453	445.120162487609
1728.0	9.5731642	445.12020112632206
1729.0	9.5791849	445.1202171238411
1730.0	9.5852079	445.1200355873007
1731.0	9.5912287	445.12025726104054
1732.0	9.5972518	445.12011596508535
1733.0	9.6032745	445.1200786872744
1734.0	9.6093017	445.120163123792
1735.0	9.6153225	445.1200789296841
1736.0	9.6213434	445.12016174449144
1737.0	9.6273642	445.12012415983605
1738.0	9.6333892	445.12017040025114
1739.0	9.6394143	445.1201801033631
1740.0	9.6454434	445.1202739516103
1741.0	9.6514662	445.120097221937
1742.0	9.6574871	445.1200583673568
1743.0	9.6635122	445.1200699498836
1744.0	9.6695392	445.1201636033085
1745.0	9.6755621	445.1200633667519
1746.0	9.681585	445.12020158865766
1747.0	9.687606	445.12016428527716
1748.0	9.693633	445.1200923893966
1749.0	9.6996538	445.1199918084049
1750.0	9.7056746	445.1200624504006
1751.0	9.7116956	445.12006514256115
1752.0	9.7177163	445.12022599990775
1753.0	9.7237392	445.1200311959379
1754.0	9.7297622	445.1201569443886
1755.0	9.7357809	445.12004089406014
1756.0	9.741804	445.1199863211936
1757.0	9.7478268	445.12001861193767
1758.0	9.7538477	445.12015729848616
1759.0	9.7598664	445.12015776467695
1760.0	9.7658894	445.12012709407145
1761.0	9.7719101	445.1200562328404
1762.0	9.777933	445.12010525009646
1763.0	9.7839539	445.120115559443
1764.0	9.7899726	445.1201146063265
1765.0	9.7959935	445.1200683942917
1766.0	9.8020165	445.12013363875354
1767.0	9.8080415	445.1200599792233
1768.0	9.8140685	445.1201285080706
1769.0	9.8200936	445.1202309170194
1770.0	9.8261207	445.1200167958472
1771.0	9.8321457	445.1201103314295
1772.0	9.8381727	445.1201339027655
1773.0	9.8441999	445.12027673120156
1774.0	9.8502269	445.1201766773047
1775.0	9.8562541	445.120249287933
1776.0	9.8622873	445.120152704859
1777.0	9.8683165	445.12010898412507
1778.0	9.8743437	445.1200474330912
1779.0	9.8803687	445.12007146152246
1780.0	9.8863957	445.1201898199494
1781.0	9.8924207	445.1201518231316
1782.0	9.8984458	445.1200864768496
1783.0	9.9044708	445.1200897987032
1784.0	9.9104999	445.12007684778774
1785.0	9.9165271	445.1201846830374
1786.0	9.922552	445.1201873091941
1787.0	9.928575	445.12002632425913
1788.0	9.9346062	445.12009534457184
1789.0	9.9406333	445.12018339037786
1790.0	9.9466605	445.12025102571414
1791.0	9.9526894	445.1200754276716
1792.0	9.9587145	445.1202473512927
1793.0	9.9647375	445.1201886940758
1794.0	9.9707604	445.12011790890836
1795.0	9.9767853	445.12012184710426
1796.0	9.9828166	445.12011192904845
1797.0	9.9888459	445.12014094592416
1798.0	9.994873	445.12011569955405
1799.0	10.000896	445.12008907334774
1800.0	10.006921	445.1200945334467
1801.0	10.012958	445.12006610366655
1802.0	10.01899	445.12022218209506
1803.0	10.025015	445.12000739345405
1804.0	10.03104	445.12008407088143
1805.0	10.037063	445.1199489749987
1806.0	10.043092	445.1200227050586
1807.0	10.049117	445.1200812502437
1808.0	10.055142	445.1201539098268
1809.0	10.061171	445.11999309765
1810.0	10.067198	445.1201753655426
1811.0	10.073221	445.12005522618364
1812.0	10.079246	445.12013926719305
1813.0	10.085267	445.12017775133285
1814.0	10.091288	445.11999747194074
1815.0	10.097308	445.12003524647116
1816.0	10.103327	445.12005582037153
1817.0	10.10935	445.12011644259945
1818.0	10.115371	445.1201090464994
1819.0	10.121392	445.12017526355356
1820.0	10.127413	445.12007240415244
1821.0	10.133433	445.12019642885326
1822.0	10.139452	445.1202435715879
1823.0	10.145473	445.1200521780009
1824.0	10.151496	445.12009081117253
1825.0	10.157519	445.12002644576546
1826.0	10.16354	445.12010320188955
1827.0	10.169561	445.12015542914554
1828.0	10.175581	445.1201060152512
1829.0	10.181602	445.12011657867214
1830.0	10.187627	445.12008909443324
1831.0	10.19365	445.1200702190412
1832.0	10.199671	445.1200959399591
1833.0	10.2057	445.12015742187737
1834.0	10.211721	445.11997239747234
1835.0	10.217742	445.12010275053984
1836.0	10.223763	445.12014187785815
1837.0	10.229781	445.1202323050208
1838.0	10.235802	445.1201600708461
1839.0	10.241825	445.12006002901995
1840.0	10.247846	445.12011789465
1841.0	10.253869	445.12001187299785
1842.0	10.259892	445.12005927706855
1843.0	10.265913	445.12010929980687
1844.0	10.271936	445.12013355354526
1845.0	10.277957	445.1201348184414
1846.0	10.283984	445.120158918273
1847.0	10.290007	445.12015505741095
1848.0	10.296031	445.1201250480219
1849.0	10.302052	445.12009571870936
1850.0	10.308073	445.12003404073124
1851.0	10.314096	445.1200248699293
1852.0	10.320115	445.1199254124071
1853.0	10.326136	445.11994836406615
1854.0	10.332159	445.12002563281584
1855.0	10.338179	445.12002869213325
1856.0	10.344202	445.1201146821867
1857.0	10.350225	445.12017220435075
1858.0	10.356244	445.1200257713117
1859.0	10.362263	445.1199969731296
1860.0	10.368286	445.12017218449535
1861.0	10.374309	445.1200537159613
1862.0	10.380332	445.1202114092507
1863.0	10.386355	445.1200598729891
1864.0	10.392384	445.12009564945066
1865.0	10.398407	445.1201317869227
1866.0	10.404427	445.1199744881773
1867.0	10.410448	445.1200131664386
1868.0	10.416467	445.119985284641
1869.0	10.42249	445.1201027641061
1870.0	10.428509	445.1199954987445
1871.0	10.434532	445.12004921902474
1872.0	10.440555	445.11999080521235
1873.0	10.446573	445.1201381587484
1874.0	10.452594	445.12003705686624
1875.0	10.458615	445.12023550556165
1876.0	10.46464	445.12020551599
1877.0	10.470663	445.1201660411516
1878.0	10.47669	445.12002383892866
1879.0	10.482709	445.1199877672708
1880.0	10.488732	445.1201868077866
1881.0	10.494752	445.1202023583537
1882.0	10.500773	445.12020013451996
1883.0	10.506794	445.12005032380415
1884.0	10.512815	445.12001664488656
1885.0	10.518836	445.12008303590954
1886.0	10.524857	445.12002905166673
1887.0	10.530878	445.1201612569095
1888.0	10.536898	445.1200274343774
1889.0	10.542919	445.1200050288729
1890.0	10.548942	445.1200667421153
1891.0	10.554963	445.1200646830039
1892.0	10.560984	445.11999452491096
1893.0	10.567007	445.1201174905174
1894.0	10.573028	445.1199739235521
1895.0	10.579053	445.1199986551655
1896.0	10.585075	445.1199691569721
1897.0	10.591096	445.1200292311305
1898.0	10.597117	445.120012614787
1899.0	10.603136	445.1201231595121
1900.0	10.609159	445.1200892688231
1901.0	10.615184	445.1200776149344
1902.0	10.621207	445.11999028990317
1903.0	10.627228	445.12021299506625
1904.0	10.633251	445.12003660866833
1905.0	10.639273	445.1199876600312
1906.0	10.645294	445.120127349117
1907.0	10.651315	445.1198749470201
1908.0	10.657336	445.119997272522
1909.0	10.663359	445.11999956953974
1910.0	10.669378	445.12007559599573
1911.0	10.675396	445.1201186952594
1912.0	10.681419	445.12008991287917
1913.0	10.687438	445.120159476486
1914.0	10.693459	445.1200361846552
1915.0	10.699482	445.12006230348265
1916.0	10.705503	445.12003430901524
1917.0	10.711526	445.12009330987826
1918.0	10.717546	445.11995154698525
1919.0	10.723565	445.1201573467269
1920.0	10.729586	445.12022889986343
1921.0	10.735609	445.11996857502766
1922.0	10.74163	445.12001245222996
1923.0	10.747651	445.11998116916504
1924.0	10.753674	445.11998923886534
1925.0	10.759703	445.1199664480507
1926.0	10.765726	445.1200924592805
1927.0	10.771751	445.1202547290632
1928.0	10.777774	445.120026798953
1929.0	10.783794	445.12017072969917
1930.0	10.789815	445.12002480964424
1931.0	10.795834	445.1201184454689
1932.0	10.801859	445.1201773664731
1933.0	10.80788	445.1199289354735
1934.0	10.813901	445.12011115079383
1935.0	10.819924	445.1200476940061
1936.0	10.825944	445.1201886739997
1937.0	10.831965	445.12004939573814
1938.0	10.837984	445.12006198771866
1939.0	10.844007	445.12014205936146
1940.0	10.850028	445.12014152522005
1941.0	10.856051	445.12020523650955
1942.0	10.862072	445.1201638548912
1943.0	10.868094	445.1201036759516
1944.0	10.874115	445.1201787393053
1945.0	10.880136	445.12009616770774
1946.0	10.886155	445.12015555944424
1947.0	10.892178	445.12011937843334
1948.0	10.898199	445.1201486941274
1949.0	10.904222	445.12018295995483
1950.0	10.910242	445.1201228849027
1951.0	10.916265	445.12013946237295
1952.0	10.922286	445.1200741471102
1953.0	10.928307	445.120099287597
1954.0	10.934328	445.12002911250426
1955.0	10.940349	445.12012599592475
1956.0	10.946374	445.1201705986044
1957.0	10.952395	445.12005662242854
1958.0	10.958417	445.12000999156817
1959.0	10.964445	445.12008404577256
1960.0	10.970468	445.1200786487888
1961.0	10.976488	445.1200354120699
1962.0	10.982509	445.1199304236917
1963.0	10.98853	445.1200055706542
1964.0	10.994553	445.1200096346845
1965.0	11.000574	445.12002069949267
1966.0	11.006595	445.12001168415253
1967.0	11.012618	445.11995384047134
1968.0	11.018645	445.1200319069424
1969.0	11.02467	445.1200804709715
1970.0	11.030695	445.1201168913007
1971.0	11.03672	445.1200855317606
1972.0	11.042745	445.1200429765504
1973.0	11.048768	445.1201208323777
1974.0	11.054793	445.1200708710248
1975.0	11.060816	445.12007583344297
1976.0	11.066841	445.11994364450385
1977.0	11.072861	445.1200050327409
1978.0	11.078884	445.11986295349993
1979.0	11.084914	445.1200680792275
1980.0	11.090941	445.1199768526815
1981.0	11.09697	445.11997852874657
1982.0	11.102993	445.1199230157304
1983.0	11.109022	445.1199337380696
1984.0	11.115053	445.1199687054172
1985.0	11.121084	445.1200255261555
1986.0	11.12712	445.1199545742224
1987.0	11.133149	445.1199283384654
1988.0	11.139176	445.11995949814315
1989.0	11.145201	445.12003439925405
1990.0	11.151226	445.1199883538609
1991.0	11.157251	445.1200307085908
1992.0	11.163276	445.1199467947058
1993.0	11.169301	445.1200827164479
1994.0	11.175328	445.11996168511206
1995.0	11.181357	445.12020046467177
1996.0	11.18738	445.12019554615057
1997.0	11.193405	445.12006559172806
1998.0	11.19943	445.12012676075403
1999.0	11.20546	445.1201773835483
2000.0	11.211482	445.1200296911841
2001.0	11.217501	445.12017153665073
2002.0	11.223524	445.1200423692068
2003.0	11.229543	445.1200515339943
2004.0	11.235564	445.12011642686446
2005.0	11.241584	445.1202024999276
2006.0	11.247605	445.1201344598206
2007.0	11.253628	445.1201228257851
2008.0	11.259649	445.1201072443691
2009.0	11.26567	445.12018410775426
2010.0	11.271693	445.1199409662384
2011.0	11.277711	445.1199533283543
2012.0	11.283734	445.1200040782465
2013.0	11.289757	445.11996922706226
2014.0	11.295776	445.120047279383
2015.0	11.301803	445.1199720059117
2016.0	11.307826	445.12011405712406
2017.0	11.313847	445.1202001668844
2018.0	11.319868	445.1200192210587
2019.0	11.325889	445.1200523439905
2020.0	11.33191	445.1199569537663
2021.0	11.337932	445.1201507400713
2022.0	11.343953	445.1199899950573
2023.0	11.349976	445.12013294481534
2024.0	11.355997	445.12006321938355
2025.0	11.362018	445.12012713442596
2026.0	11.368043	445.1201328937452
2027.0	11.37407	445.1202198568163
2028.0	11.380097	445.12015218550727
2029.0	11.38612	445.1200427432066
2030.0	11.392145	445.11998823448647
2031.0	11.398172	445.119995059146
2032.0	11.404195	445.1200145212159
2033.0	11.410218	445.1201536579445
2034.0	11.416241	445.1200882355255
2035.0	11.422264	445.1200504683018
2036.0	11.428283	445.11996584142156
2037.0	11.434303	445.12008322834345
2038.0	11.440326	445.11997807256586
2039.0	11.446347	445.1199875768086
2040.0	11.452366	445.1200689500609
2041.0	11.458387	445.12023963716246
2042.0	11.464408	445.11993076365866
2043.0	11.470439	445.11993236299475
2044.0	11.476462	445.11993522447744
2045.0	11.482487	445.1200243183265
2046.0	11.488516	445.120045246209
2047.0	11.494541	445.120048638393
2048.0	11.50057	445.1199629329578
2049.0	11.506593	445.1200985259351
2050.0	11.512616	445.1201133577103
2051.0	11.518637	445.11996797985216
2052.0	11.52466	445.11990956199253
2053.0	11.530681	445.11993425081516
2054.0	11.536699	445.1200390011435
2055.0	11.542722	445.12005401346147
2056.0	11.548743	445.1199577361768
2057.0	11.554768	445.1199643615778
2058.0	11.560789	445.1200829045562
2059.0	11.56681	445.1200924707072
2060.0	11.572833	445.11997575463386
2061.0	11.578854	445.12008849968817
2062.0	11.584874	445.1201857067917
2063.0	11.590895	445.1201418931396
2064.0	11.596914	445.12002035497596
2065.0	11.602937	445.11994755532453
2066.0	11.608958	445.1199265811865
2067.0	11.614979	445.11991800403064
2068.0	11.621001	445.1199440899138
2069.0	11.627024	445.12014910145575
2070.0	11.633043	445.12004752766063
2071.0	11.639066	445.1200944853446
2072.0	11.645087	445.11993966144064
2073.0	11.651114	445.1199849871852
2074.0	11.657143	445.11990483411705
2075.0	11.663172	445.1200681631143
2076.0	11.669199	445.1200163427952
2077.0	11.675227	445.1200029133527
2078.0	11.681251	445.12012719679376
2079.0	11.687279	445.12004074040823
2080.0	11.69331	445.1201051518818
2081.0	11.699331	445.11996518953566
2082.0	11.705354	445.1200426172986
2083.0	11.711376	445.1199616000619
2084.0	11.717397	445.12005227486543
2085.0	11.723418	445.1200256752515
2086.0	11.729439	445.11993413624094
2087.0	11.735462	445.1200319599552
2088.0	11.741483	445.1199417204496
2089.0	11.747504	445.1199913220173
2090.0	11.753524	445.1200160336164
2091.0	11.759547	445.1200719992537
2092.0	11.76557	445.1201264012954
2093.0	11.771591	445.1200805092182
2094.0	11.777612	445.12006606407
2095.0	11.783635	445.1200556882561
2096.0	11.789656	445.12001448944574
2097.0	11.795679	445.1200840091409
2098.0	11.8017	445.1199982441808
2099.0	11.80772	445.12007464473396
2100.0	11.813741	445.1201826793768
2101.0	11.819762	445.12006294436975
2102.0	11.825785	445.12001694681504
2103.0	11.831814	445.1199821231754
2104.0	11.837839	445.120196507231
2105.0	11.843862	445.1199520866389
2106.0	11.849883	445.11997439401665
2107.0	11.855904	445.1200702524292
2108.0	11.861925	445.12004397192817
2109.0	11.867943	445.1200721107325
2110.0	11.873966	445.11988436019766
2111.0	11.879987	445.12008067233114
2112.0	11.886008	445.1199550291692
2113.0	11.892031	445.1200041995231
2114.0	11.898052	445.1199260051726
2115.0	11.904073	445.1200536121358
2116.0	11.910094	445.1199943758332
2117.0	11.916114	445.12000615752
2118.0	11.922135	445.11997274314865
2119.0	11.928156	445.1199789059211
2120.0	11.934179	445.12001355416714
2121.0	11.940202	445.1200513114643
2122.0	11.946223	445.12019293743964
2123.0	11.952243	445.12001193320964
2124.0	11.958264	445.1199478002181
2125.0	11.964285	445.1200374467634
2126.0	11.97031	445.11995254200497
2127.0	11.976337	445.1200147857186
2128.0	11.982364	445.1198717667373
2129.0	11.988387	445.11997512992536
2130.0	11.994408	445.1199856251994
2131.0	12.000429	445.119985410842
2132.0	12.00645	445.1200602945313
2133.0	12.012473	445.1199956102415
2134.0	12.018498	445.1200395131378
2135.0	12.024518	445.12001220630987
2136.0	12.030543	445.11997348130586
2137.0	12.036564	445.11998609583884
2138.0	12.042587	445.11995157779154
2139.0	12.048608	445.12003448301175
2140.0	12.054631	445.12005241675973
2141.0	12.060652	445.1200352571431
2142.0	12.066675	445.1199868434273
2143.0	12.072696	445.1200001868701
2144.0	12.078719	445.1199790041889
2145.0	12.084739	445.1199711892612
2146.0	12.09076	445.11989846564893
2147.0	12.096781	445.11992492651655
2148.0	12.102802	445.12011868368216
2149.0	12.108823	445.1199470739528
2150.0	12.114846	445.1199101567885
2151.0	12.120866	445.1199211773751
2152.0	12.126889	445.11992516148825
2153.0	12.13291	445.1200042282763
2154.0	12.138931	445.1199666005714
2155.0	12.144952	445.12001088872927
2156.0	12.150973	445.120029369883
2157.0	12.156994	445.12008344097103
2158.0	12.163016	445.1200746939592
2159.0	12.169044	445.120096909725
2160.0	12.175073	445.1199861988474
2161.0	12.181102	445.11993632743713
2162.0	12.187131	445.1199770917173
2163.0	12.193158	445.1199379549884
2164.0	12.199181	445.1199450325084
2165.0	12.205202	445.1199943378566
2166.0	12.211227	445.11998292711627
2167.0	12.217248	445.1199708445858
2168.0	12.223271	445.12003073773684
2169.0	12.229292	445.12006859252443
2170.0	12.235313	445.12001044347477
2171.0	12.241333	445.1199850381648
2172.0	12.247358	445.11990083435745
2173.0	12.253381	445.1200081430963
2174.0	12.25941	445.1200603296781
2175.0	12.265435	445.1199503816206
2176.0	12.27146	445.12014803178437
2177.0	12.277487	445.12011347692305
2178.0	12.283515	445.12000162229066
2179.0	12.289537	445.1201324822851
2180.0	12.29556	445.12006860956393
2181.0	12.301581	445.1201611484008
2182.0	12.307602	445.1199926229496
2183.0	12.313623	445.1201007094538
2184.0	12.319644	445.12000805173653
2185.0	12.325665	445.11993229567963
2186.0	12.331685	445.12010243188206
2187.0	12.337713	445.12006939887846
2188.0	12.343738	445.1200672680875
2189.0	12.349767	445.1199784087393
2190.0	12.355792	445.1199495543742
2191.0	12.361815	445.12001309370277
2192.0	12.367846	445.11995368469326
2193.0	12.373875	445.1199013472408
2194.0	12.379898	445.12006802637814
2195.0	12.385927	445.119900363304
[truncated: 8,441 more rows]
