# Supplementary material for: RawBeans: A Simple, Vendor-Independent, Raw-Data Quality-Control Tool
Source: J Proteome Res. 2021 Mar 4;20(4):2098–104. doi: 10.1021/acs.jproteome.0c00956 (PMC8041395; doi:10.1021/acs.jproteome.0c00956)
Supplement: Supplementary file 2 — pr0c00956_si_003.zip [file pr0c00956_si_003.zip › 100_samples_run1.0/resources/HF2_LC1_hela_080720_01-mass-deviation-matrix.tsv]

scan	retention	445.12003
1.0	0.0029002179	445.1206299165677
12.0	0.024573202	445.1396523453989
17.0	0.039619	445.1005698437371
21.0	0.048514751	445.1194878553592
22.0	0.05462735	445.13460440187185
25.0	0.062556401	445.11941057890084
26.0	0.068727317	445.11439829683263
37.0	0.088116983	445.1194320659822
39.0	0.094802283	445.10303782587533
54.0	0.18471697	445.12107488474015
55.0	0.1897545	445.1276963117363
59.0	0.19846912	445.119478667462
60.0	0.20454628	445.12008325572083
61.0	0.21066502	445.11955688247383
62.0	0.2167628	445.1198788302453
65.0	0.22461285	445.1198804720114
66.0	0.23069823	445.12007953220666
68.0	0.23692962	445.1194992845395
69.0	0.24300447	445.1112798249076
72.0	0.25022542	445.1194682416329
73.0	0.25631285	445.12650397935846
77.0	0.26503367	445.1199720469979
78.0	0.27111285	445.12764548792234
82.0	0.27986718	445.1197541337645
83.0	0.2859441	445.1378735067009
87.0	0.29465258	445.1275195398912
88.0	0.30074412	445.1276598438288
92.0	0.30946913	445.1197302324189
93.0	0.31554627	445.12014208950876
94.0	0.32166302	445.1283641879242
95.0	0.32776308	445.1273238203944
96.0	0.3339068	445.1273747731217
97.0	0.34001712	445.1198238744728
98.0	0.34624217	445.11982984931456
99.0	0.3523421	445.11992115860033
100.0	0.35847133	445.1197549671887
101.0	0.36457752	445.12869354193487
105.0	0.37859627	445.12794996304984
109.0	0.3872631	445.1281932299985
110.0	0.39337339	445.11992078381314
114.0	0.40731922	445.1279730930498
119.0	0.4174423	445.11946863476595
122.0	0.43012967	445.13779818361365
126.0	0.43858175	445.12001262851925
132.0	0.45118194	445.11037918549613
137.0	0.46545687	445.1265095211079
138.0	0.47157553	445.12713698688157
143.0	0.48704235	445.12006703690304
154.0	0.50482988	445.1197322049376
165.0	0.52447573	445.12002898198205
170.0	0.53524447	445.1201228896261
173.0	0.54383407	445.12017108859254
174.0	0.5500611	445.12025552998875
175.0	0.55639657	445.12033009314723
176.0	0.56263403	445.12028528435883
177.0	0.5688861	445.1203229421879
178.0	0.57511525	445.1204511609408
179.0	0.58137563	445.12036103483086
180.0	0.5875778	445.12042411420424
181.0	0.59388615	445.12042607538984
183.0	0.60069243	445.1204673787102
184.0	0.60703407	445.1204232122974
185.0	0.61329232	445.12042697396475
186.0	0.61946947	445.12045972591926
187.0	0.62571323	445.1204645307271
188.0	0.63199658	445.1204764261364
189.0	0.63830283	445.120528651008
190.0	0.64455905	445.1205334341243
191.0	0.65083822	445.120354409487
192.0	0.65700488	445.12060056707105
193.0	0.66330077	445.12060459281645
194.0	0.66962988	445.120459961191
195.0	0.6758257	445.1205681039612
196.0	0.68203615	445.1205833065833
197.0	0.68833823	445.12047718244423
198.0	0.69454245	445.1205808196979
199.0	0.70083202	445.1206079603594
200.0	0.70713412	445.1205942454233
201.0	0.71334662	445.119407037908
202.0	0.719557	445.1206278368288
203.0	0.72596534	445.1205890467236
204.0	0.73219463	445.1202726310195
205.0	0.73838218	445.1205388387348
206.0	0.74472179	445.1203486100979
207.0	0.75091957	445.1203751394953
208.0	0.75727592	445.12055810253497
209.0	0.76349047	445.1206000295848
210.0	0.76971552	445.1205046973439
211.0	0.7760593	445.1205293376653
212.0	0.78238428	445.1205385160099
213.0	0.78870923	445.1203725882172
214.0	0.79494877	445.12045402109936
215.0	0.80127803	445.12040840598127
216.0	0.8074885	445.12042488476953
217.0	0.81374475	445.1204437156549
218.0	0.82006963	445.1204833441631
219.0	0.82643013	445.120450227099
220.0	0.8326384	445.12060572776915
221.0	0.83898432	445.120460567358
222.0	0.84525103	445.1203840709747
223.0	0.85162189	445.1203844400604
224.0	0.85772592	445.1203986627204
225.0	0.86396979	445.1204515795745
226.0	0.87018433	445.1204540307182
227.0	0.87659895	445.1205637715262
228.0	0.88285729	445.12054231377346
229.0	0.88907394	445.12049676707693
230.0	0.89546769	445.1205586367055
231.0	0.9017468	445.1206040576213
232.0	0.90796772	445.12043808413483
233.0	0.91406152	445.1205111874356
234.0	0.92050318	445.12048801893934
235.0	0.92682812	445.12061465010413
236.0	0.93298645	445.12063619075155
237.0	0.93920515	445.12052280690347
238.0	0.94550318	445.1204589682351
239.0	0.9518407	445.1205543440171
240.0	0.95798653	445.12050349555267
241.0	0.96435102	445.12050474577256
242.0	0.97065932	445.12045225029084
243.0	0.97685734	445.12063730315805
244.0	0.98320529	445.1205551671128
245.0	0.98944072	445.12051165541965
246.0	0.99565947	445.12047273946075
247.0	1.0019782	445.12047095926465
248.0	1.0082844	445.1205419018668
249.0	1.0145845	445.1204652666785
250.0	1.020772	445.1204271842718
251.0	1.026997	445.12043504632055
252.0	1.0333198	445.1205190302917
253.0	1.0396866	445.12052355992586
254.0	1.0459136	445.12047503840574
255.0	1.0521533	445.12060096542945
256.0	1.0585533	445.1206204983304
257.0	1.0648012	445.1204935109793
258.0	1.0711345	445.1205492374696
259.0	1.0774178	445.1206141020189
260.0	1.0835845	445.12043031877243
261.0	1.0899221	445.1206089888319
262.0	1.0963511	445.12060109308476
263.0	1.1026844	445.1204691328028
264.0	1.1088762	445.12055047173095
265.0	1.1151886	445.12047402551286
266.0	1.1214388	445.12054968552746
267.0	1.1276284	445.1205056783304
268.0	1.1338263	445.1203695947241
269.0	1.1401116	445.1205421679704
270.0	1.1464929	445.12057456572063
271.0	1.1527554	445.1205487095787
272.0	1.1589117	445.12041167336196
273.0	1.1654345	445.1203593938359
274.0	1.1716701	445.1205255114152
275.0	1.1777346	445.12050453331
276.0	1.1840512	445.12035062640314
277.0	1.1904304	445.1203260595743
278.0	1.1966492	445.12032445582116
279.0	1.2029243	445.1204945403159
280.0	1.2091887	445.1205176950129
281.0	1.215595	445.12051487564
282.0	1.2217554	445.12039008599066
283.0	1.2280639	445.1203969465177
284.0	1.2344577	445.1203143649778
285.0	1.2406764	445.12048517297774
286.0	1.2469367	445.1204269579456
287.0	1.2531701	445.12053158975976
288.0	1.2594742	445.1203804068034
289.0	1.2656826	445.12037410053534
290.0	1.2721181	445.12035777069644
291.0	1.2784098	445.12049835393555
292.0	1.2846034	445.12057308365854
293.0	1.2909826	445.1201732473612
294.0	1.2971118	445.12051734035623
295.0	1.3035367	445.12043561312623
296.0	1.3099035	445.12030126378414
297.0	1.3161617	445.12049197175224
298.0	1.3223722	445.12049539210017
299.0	1.3286951	445.12044324900086
300.0	1.3350035	445.12057686663974
301.0	1.3412411	445.1205230248774
302.0	1.3475911	445.120549961886
303.0	1.3538014	445.12044141839715
304.0	1.3600701	445.12052469953943
305.0	1.3664077	445.1205664785405
306.0	1.3726348	445.12065043392266
307.0	1.3788765	445.1203801492445
308.0	1.3851701	445.12045617877396
309.0	1.3914327	445.12051220792296
310.0	1.3977285	445.120465869804
311.0	1.4040973	445.12032164355554
312.0	1.4103078	445.1205930901031
313.0	1.4165869	445.12043058349366
314.0	1.4228181	445.12055256619226
315.0	1.4290536	445.12052965431377
316.0	1.4353536	445.11940771020016
317.0	1.4416328	445.1203977852351
318.0	1.4479245	445.1205934557149
319.0	1.4542766	445.120642010005
320.0	1.4604848	445.12054303434303
321.0	1.4667556	445.1205708077763
322.0	1.4731264	445.12048654301464
323.0	1.479362	445.12052281508176
324.0	1.4856682	445.1203479986184
325.0	1.4918723	445.1206412003812
326.0	1.4981557	445.12047646673807
327.0	1.5044828	445.12056762114656
328.0	1.5107599	445.1205617292337
329.0	1.5170037	445.1204552668103
330.0	1.5232058	445.12051030698467
331.0	1.5295328	445.1205218043496
332.0	1.535837	445.12041773815145
333.0	1.5421286	445.12045315979594
334.0	1.5483079	445.12044170322594
335.0	1.5546454	445.1203784870663
336.0	1.5609205	445.12053446766083
337.0	1.5672266	445.12047876353824
338.0	1.5735766	445.12053725023674
339.0	1.5797412	445.12053387523173
340.0	1.5859829	445.1204974914727
341.0	1.592185	445.1204931835952
342.0	1.598485	445.1205306042481
343.0	1.6048412	445.1205040556412
344.0	1.6110204	445.12046017250793
345.0	1.6174163	445.12039523584883
346.0	1.6235288	445.11952209528425
347.0	1.6298747	445.1205856672103
348.0	1.6362037	445.1204493226672
349.0	1.6425204	445.1205637166292
350.0	1.648735	445.1203976296767
351.0	1.6549747	445.1204925797699
352.0	1.6612851	445.12060700332364
353.0	1.6676787	445.12026365748335
354.0	1.6737642	445.11944215316515
355.0	1.6801224	445.12036356174764
356.0	1.6863788	445.12041263692856
357.0	1.6926476	445.1205108738236
358.0	1.6989268	445.1204665659786
359.0	1.7052558	445.1205642961783
360.0	1.7115455	445.12052590867705
361.0	1.7178184	445.12049651318074
362.0	1.7241227	445.12041075920695
363.0	1.7304164	445.12044062254466
364.0	1.7366768	445.12050685926283
365.0	1.7429788	445.1203692849497
366.0	1.749306	445.1206073411221
367.0	1.755558	445.12045429932425
368.0	1.7618311	445.12047882056385
369.0	1.7681435	445.1205746895891
370.0	1.7743956	445.12057476131235
371.0	1.7807789	445.12046265829906
372.0	1.7869622	445.1194355746022
373.0	1.7933226	445.1205885481331
374.0	1.7995706	445.12044376583395
375.0	1.8058352	445.12046142077554
376.0	1.8121976	445.11942255626207
377.0	1.8184414	445.1205037695357
378.0	1.8247977	445.12045734184835
379.0	1.8311039	445.1204623385359
380.0	1.8372915	445.12051586230314
381.0	1.843504	445.12044105072573
382.0	1.849856	445.1205373422264
383.0	1.8562039	445.1202749156564
384.0	1.8625019	445.1203024505828
385.0	1.8688874	445.1204313288711
386.0	1.8751957	445.1205410879014
387.0	1.8813997	445.12040755662355
388.0	1.8877457	445.12060461396686
389.0	1.8939456	445.1206062792917
390.0	1.9001394	445.1205787211817
391.0	1.9064311	445.1205833765572
392.0	1.9127457	445.1205484492869
393.0	1.919104	445.12035026789374
394.0	1.925481	445.1204820703981
395.0	1.931554	445.1204822925871
396.0	1.938027	445.1202317981212
397.0	1.9441396	445.12041455528254
398.0	1.9505915	445.120394159118
399.0	1.9568165	445.12050842957166
400.0	1.9630665	445.1204949100198
401.0	1.9693478	445.1203563471017
402.0	1.9755395	445.1204662752624
403.0	1.9818979	445.1205159376922
404.0	1.9880999	445.12041178598963
405.0	1.9944417	445.1204630865568
406.0	2.0006811	445.1204833255049
407.0	2.0069625	445.1205016391118
408.0	2.0132375	445.11942987826404
409.0	2.0194958	445.1206414305654
410.0	2.0257458	445.12062048812203
411.0	2.0320917	445.12050481060743
412.0	2.0385521	445.1205239119213
413.0	2.0446959	445.12048171209966
414.0	2.0510501	445.12045686609736
415.0	2.0572437	445.1203852092136
416.0	2.0634979	445.12054014575097
417.0	2.0697062	445.1204478843754
418.0	2.076148	445.1204186171603
419.0	2.0823772	445.12041558602425
420.0	2.0887001	445.1203727672746
421.0	2.0951167	445.1204741439506
422.0	2.1013812	445.1203731309055
423.0	2.107598	445.12059347524905
424.0	2.1140397	445.1204132475138
425.0	2.1203063	445.120459807001
426.0	2.1265812	445.1206093254056
427.0	2.1328959	445.1204530306824
428.0	2.139175	445.12052237883785
429.0	2.1454731	445.1204678290186
430.0	2.1516939	445.1204856624332
431.0	2.1580106	445.1204187690023
432.0	2.1642855	445.120627940806
433.0	2.1704626	445.1205133297542
434.0	2.1767105	445.1204742526987
435.0	2.1832438	445.12042719457907
436.0	2.1892731	445.1203953839097
437.0	2.1957835	445.1204818325742
438.0	2.2018647	445.1205054753418
439.0	2.2081834	445.1203828492903
440.0	2.2145939	445.12052127144386
441.0	2.2208961	445.1203848073236
442.0	2.2271461	445.1204720723213
443.0	2.2334292	445.12063414186866
444.0	2.2396814	445.12059745097895
445.0	2.246173	445.1205287044227
446.0	2.2524273	445.1205872562011
447.0	2.2585023	445.1205146125403
448.0	2.2647461	445.1204127617234
449.0	2.2711002	445.12052423032344
450.0	2.2774128	445.1204786189643
451.0	2.2837022	445.120529207626
452.0	2.2899794	445.1205035023353
453.0	2.2962336	445.120566234263
454.0	2.3025689	445.12052398668783
455.0	2.3089126	445.1203988224678
456.0	2.3152043	445.12036661859264
457.0	2.3215482	445.12045228458203
458.0	2.3278732	445.1204968745996
459.0	2.3341439	445.12042871727783
460.0	2.3404461	445.12041463688934
461.0	2.346794	445.1205019501788
462.0	2.3531232	445.1205241692495
463.0	2.3594107	445.12057268154956
464.0	2.3658024	445.1203930751036
465.0	2.372094	445.12038186138824
466.0	2.3783482	445.1204523496745
467.0	2.3846899	445.12044802988606
468.0	2.3909462	445.12041565229174
469.0	2.3972504	445.1204089370139
470.0	2.4035545	445.12033578112323
471.0	2.4098232	445.12046890636026
472.0	2.4161024	445.1205901429909
473.0	2.422417	445.12060585317647
474.0	2.4287587	445.1205223606168
475.0	2.4350982	445.1204584815671
476.0	2.4413878	445.1205619804464
477.0	2.4477567	445.12043584683886
478.0	2.4541274	445.1204774472012
479.0	2.4603566	445.1194016361823
480.0	2.4667067	445.1205549985275
481.0	2.4729713	445.12054998107
482.0	2.4794191	445.12037513547415
483.0	2.4855899	445.1204183697493
484.0	2.4918962	445.12044383263293
485.0	2.4982108	445.1204378498995
486.0	2.5044463	445.120380535357
487.0	2.5107108	445.1203923303335
488.0	2.5169942	445.1204091347039
489.0	2.5232524	445.1204771772634
490.0	2.5296004	445.1203840516606
491.0	2.5359046	445.12035497560214
492.0	2.5421734	445.1203331264948
493.0	2.5484191	445.1203537656672
494.0	2.5547109	445.1204712070817
495.0	2.5609901	445.12035461561373
496.0	2.5671464	445.12057659499595
497.0	2.5734651	445.12021104159874
498.0	2.5797484	445.12051615354204
499.0	2.58614	445.1204458223851
500.0	2.5924359	445.1204235750671
501.0	2.5987047	445.12059236654216
502.0	2.6050339	445.1204467300169
503.0	2.611336	445.1204272055859
504.0	2.6176254	445.12055827788345
505.0	2.6238922	445.1203979232552
506.0	2.6302401	445.12048110664637
507.0	2.6364901	445.1205701418278
508.0	2.6427714	445.12059482993556
509.0	2.649086	445.1205733099646
510.0	2.6553068	445.12047048460147
511.0	2.6615338	445.12061436095536
512.0	2.6678422	445.12049142574944
513.0	2.6741902	445.12046521513247
514.0	2.6804652	445.12057235123007
515.0	2.6868067	445.12036611558926
516.0	2.6931026	445.1204119322934
517.0	2.6994027	445.1205672923451
518.0	2.7056923	445.12038705497804
519.0	2.711984	445.12054728617045
520.0	2.7182007	445.1205798803804
521.0	2.7245714	445.1204729447872
522.0	2.7308173	445.1205110280048
523.0	2.7370881	445.12051016375915
524.0	2.7434069	445.120376797904
525.0	2.7496902	445.12047484453814
526.0	2.7560256	445.12048888767544
527.0	2.7623152	445.1205244793441
528.0	2.7685798	445.12052831970954
529.0	2.7749028	445.1205927339573
530.0	2.7812299	445.12043024269457
531.0	2.787557	445.1206390540039
532.0	2.7938506	445.1205300305403
533.0	2.8001591	445.12048779744896
534.0	2.8064215	445.1206386031338
536.0	2.8133923	445.12058406059015
537.0	2.819682	445.1204375188553
538.0	2.8260069	445.12038223509137
539.0	2.8322235	445.1205068395869
540.0	2.8385215	445.1205658917146
541.0	2.8448404	445.12045161914443
542.0	2.8511237	445.1205178255581
543.0	2.857384	445.1205094806233
544.0	2.8637424	445.1204594252904
545.0	2.8699882	445.12053448530884
546.0	2.876407	445.1206511723514
547.0	2.8826571	445.1203819454702
548.0	2.8889196	445.12059573438887
549.0	2.8952153	445.1204650289473
550.0	2.9014404	445.1204881468251
552.0	2.9085113	445.1205620515934
553.0	2.9148738	445.12041410475547
555.0	2.9218028	445.1203590191063
556.0	2.9280071	445.12031530049074
557.0	2.9342091	445.1203286824153
558.0	2.9405259	445.1204076028962
562.0	2.950107	445.12019943304705
573.0	2.9692676	445.1203485596114
575.0	2.9749945	445.12042958986
586.0	2.9942405	445.1202022944641
592.0	3.0063072	445.12011568755656
596.0	3.0153509	445.1203280901192
597.0	3.0215905	445.12015955060446
598.0	3.0277718	445.1205069540776
599.0	3.0340613	445.1204706473405
600.0	3.0403883	445.1205381773804
601.0	3.0466717	445.12052529304043
602.0	3.052953	445.1204681572408
603.0	3.0591864	445.1203055558454
604.0	3.065505	445.1203006796251
605.0	3.071778	445.12026943703995
606.0	3.077955	445.12035081035145
607.0	3.0841697	445.12019058689845
608.0	3.0904571	445.1203487756069
609.0	3.0967509	445.12029573388264
610.0	3.10303	445.12027577091175
611.0	3.1092759	445.1204395042988
612.0	3.1155259	445.12029869920286
613.0	3.1217551	445.12043195322696
614.0	3.1280197	445.12024869059877
615.0	3.1341926	445.12033731702957
616.0	3.1404718	445.120340254854
617.0	3.1467405	445.1202970253335
618.0	3.1530759	445.1202384804961
619.0	3.1593426	445.1203502738337
620.0	3.1657155	445.1203320557283
621.0	3.1718739	445.1204947397013
622.0	3.1782114	445.1203200867585
623.0	3.1844259	445.1205355559737
624.0	3.1906218	445.12046290594895
625.0	3.1970301	445.1203690818866
626.0	3.2031551	445.12047080449935
627.0	3.2094697	445.12040933727064
628.0	3.2157593	445.1202729920752
629.0	3.2219468	445.1204143703116
630.0	3.2281823	445.1205852710382
631.0	3.2346385	445.12043280625034
632.0	3.2408531	445.1203963317856
633.0	3.2471822	445.1204106868176
634.0	3.2532572	445.1203980188678
635.0	3.2595844	445.1205509667739
636.0	3.2658698	445.1204994542114
637.0	3.2722281	445.12051532127595
638.0	3.2784866	445.12049947763614
639.0	3.284749	445.1202426496202
640.0	3.2909885	445.1204279468848
641.0	3.2971324	445.1205302107422
642.0	3.3034658	445.1204472833304
643.0	3.3097907	445.1206264827272
644.0	3.3159741	445.1205168595822
646.0	3.3228491	445.1206174601905
647.0	3.329199	445.1201771300599
648.0	3.3352929	445.1205247090114
649.0	3.3416617	445.1194546316143
650.0	3.3480136	445.1205008336012
651.0	3.3540991	445.12060081761666
652.0	3.3606428	445.120388858304
653.0	3.3668304	445.1204420794561
654.0	3.3732033	445.12044795492386
655.0	3.3793263	445.1205618681726
656.0	3.3856824	445.1206055159588
657.0	3.3921638	445.12018133785887
658.0	3.3982533	445.12048942895
659.0	3.4045867	445.12039304732605
660.0	3.4108701	445.1204778110233
661.0	3.4170304	445.120510284091
662.0	3.4233408	445.1205648491117
663.0	3.429697	445.1204993134643
664.0	3.4359242	445.12034361181253
665.0	3.4422805	445.12039607114053
666.0	3.4486326	445.1204969444249
667.0	3.4549158	445.12050013704345
668.0	3.4612263	445.12043038527383
669.0	3.4675867	445.12053967977937
670.0	3.4739326	445.12049133088067
671.0	3.4802637	445.12039464904063
672.0	3.486568	445.1205142252155
673.0	3.492918	445.12041447595647
674.0	3.4992658	445.1203982461089
675.0	3.5054659	445.12049883792827
676.0	3.5118118	445.12046488068046
677.0	3.518241	445.12061303044527
678.0	3.5245054	445.1203645802245
679.0	3.5308389	445.12037029824677
680.0	3.5370201	445.12049059380286
681.0	3.5433264	445.12051974184203
682.0	3.5496327	445.12057645744767
683.0	3.5559619	445.12053858227296
684.0	3.562368	445.1204161726163
685.0	3.5685347	445.12050454151927
686.0	3.5748223	445.12046764948565
687.0	3.5811223	445.1204584755664
688.0	3.5874327	445.12043983885576
689.0	3.5937326	445.12046035706743
690.0	3.600066	445.12055065808426
691.0	3.6064242	445.12028020715064
692.0	3.6127056	445.1206266118863
693.0	3.6190661	445.1204411542966
694.0	3.6254367	445.12063999578123
695.0	3.6316244	445.12054438999144
696.0	3.6379951	445.1205890256125
697.0	3.6442784	445.12056187625996
698.0	3.6506057	445.1205706888857
699.0	3.6569578	445.12035856458505
700.0	3.663266	445.12039323748974
701.0	3.6695473	445.12056106111646
702.0	3.6757952	445.1205356707862
703.0	3.6820953	445.1205898131287
704.0	3.6884368	445.1205238680139
705.0	3.6947827	445.120398583052
706.0	3.7010432	445.12051508144583
707.0	3.7073348	445.1205600613175
708.0	3.7136807	445.1205229027888
709.0	3.7199015	445.1204586959207
710.0	3.7262141	445.1205175347017
711.0	3.732489	445.1205334896995
712.0	3.7387516	445.12053662469896
713.0	3.745064	445.1204819173288
714.0	3.7513891	445.12036754266654
715.0	3.757687	445.1204260136099
716.0	3.7641181	445.12046970126534
717.0	3.7703766	445.1205120031699
718.0	3.776739	445.1204332090822
719.0	3.7829662	445.12045895403867
720.0	3.7893412	445.1205519379075
721.0	3.7955246	445.12061644393265
722.0	3.8019099	445.12054375926385
723.0	3.8082642	445.12046513941317
724.0	3.8145223	445.12044552355974
725.0	3.8208454	445.1204654448997
726.0	3.8271621	445.12060707155257
727.0	3.8334578	445.1204585149303
728.0	3.8398141	445.12044402717396
729.0	3.8461224	445.12050367284826
730.0	3.8524183	445.12051035796907
731.0	3.85861	445.12049059779093
732.0	3.8648476	445.12043336771643
733.0	3.8711058	445.12045647815074
734.0	3.8774163	445.12056562520473
735.0	3.8838183	445.12044222755316
736.0	3.8901621	445.1205853586592
737.0	3.8965267	445.12031640681505
738.0	3.9027766	445.1205516689553
739.0	3.9091559	445.1204787104934
740.0	3.9152433	445.12057237545486
741.0	3.9215622	445.12053393174807
742.0	3.9278706	445.12052113548015
743.0	3.9341955	445.1204703650581
744.0	3.9404641	445.1204383277976
745.0	3.9468059	445.1205553492091
746.0	3.9531809	445.1204677878933
747.0	3.9595309	445.1204345144118
748.0	3.9658206	445.12054535725053
749.0	3.9721121	445.1205122808703
750.0	3.9784309	445.1203987179891
751.0	3.9847412	445.1205398941119
752.0	3.9908267	445.11947684408256
753.0	3.9971289	445.1205444665755
755.0	4.0040539	445.12055149614326
756.0	4.0104789	445.1204423864359
757.0	4.0167413	445.1204857402258
758.0	4.0229435	445.1205544428448
759.0	4.0292685	445.12045699135547
760.0	4.0355207	445.12048214113634
761.0	4.0418997	445.12056717408797
762.0	4.0481102	445.120466539076
763.0	4.0544185	445.1205589476053
764.0	4.0608102	445.12054987163543
765.0	4.0671247	445.12054399918435
766.0	4.0734019	445.1204121799238
767.0	4.0797477	445.120325669407
768.0	4.0859414	445.1204778450852
769.0	4.0922769	445.12047018680227
770.0	4.0986207	445.12030569818705
771.0	4.1049144	445.12045899851756
772.0	4.1110644	445.12050693737234
773.0	4.1173644	445.12056942570297
774.0	4.1237664	445.1205046924291
775.0	4.1299894	445.120510605962
776.0	4.1362686	445.12048879895895
777.0	4.1424728	445.12051793506106
778.0	4.1487977	445.1205300417173
779.0	4.1550789	445.1204278767721
780.0	4.161402	445.1204425615554
781.0	4.1675999	445.12049821122037
782.0	4.1739186	445.1205193422116
783.0	4.180306	445.12036735598156
784.0	4.1864832	445.1205572924953
785.0	4.1928061	445.12053432133473
786.0	4.1991749	445.1204788617359
787.0	4.2055208	445.1203826668066
788.0	4.2117791	445.12038043285673
789.0	4.2180916	445.12045541980757
790.0	4.224454	445.1205666519517
791.0	4.2307706	445.12035598420823
792.0	4.2370249	445.1205664634659
793.0	4.2433562	445.12031390448425
794.0	4.2496415	445.12032080717563
795.0	4.2557624	445.1194654079873
796.0	4.2622582	445.12027442458674
797.0	4.2685125	445.1204862391548
798.0	4.2746875	445.1205008452515
799.0	4.2811021	445.1205567786795
800.0	4.2873291	445.12048235172483
801.0	4.2937165	445.12052631468083
802.0	4.2998937	445.1204234182581
803.0	4.3060917	445.1205137101965
804.0	4.3124251	445.12058617789313
805.0	4.318673	445.1205445489969
806.0	4.3249937	445.1205619427161
807.0	4.3311833	445.12056162676754
808.0	4.3376771	445.12054595717234
809.0	4.3438418	445.12051133210593
810.0	4.3501313	445.1205160103072
811.0	4.35655	445.12054861220804
812.0	4.3628145	445.1205431279881
813.0	4.369125	445.12051222459434
814.0	4.3753793	445.12049591734734
815.0	4.3817564	445.12035814687783
816.0	4.3879522	445.1203835325551
817.0	4.3942521	445.12044499457096
818.0	4.4005708	445.1204126041489
819.0	4.4068459	445.1204270106021
820.0	4.413148	445.12038428843977
821.0	4.4194501	445.1205277871959
822.0	4.4257583	445.1204804162128
823.0	4.4320668	445.1202917532684
824.0	4.4383626	445.1203582475601
825.0	4.4445127	445.1201898204955
826.0	4.4508147	445.12040777035213
827.0	4.4571647	445.120417573729
828.0	4.4633751	445.1205092563805
829.0	4.4696168	445.12046939860915
830.0	4.4759272	445.1205586225946
831.0	4.4822523	445.1204506836469
832.0	4.4885335	445.1204829569675
833.0	4.4947502	445.12061554103184
834.0	4.5010418	445.1204474599637
835.0	4.5073917	445.120551832306
836.0	4.5137273	445.12051392015434
837.0	4.5199481	445.1205031618732
838.0	4.5262586	445.120578945271
839.0	4.5326022	445.12051818157477
840.0	4.5388836	445.12050108232097
841.0	4.5451502	445.1205109794127
842.0	4.5514732	445.12054029010704
843.0	4.5578086	445.1204780561334
844.0	4.564148	445.12048736118277
845.0	4.5704064	445.1205191660323
846.0	4.5767272	445.12055152043934
847.0	4.5829836	445.1204968638641
848.0	4.5892649	445.12045085290464
849.0	4.5954962	445.1204659928143
850.0	4.6018273	445.1205092028706
851.0	4.6081274	445.1205214160133
852.0	4.6144274	445.12051852367654
853.0	4.6207336	445.1205146566914
854.0	4.6270232	445.12043599457905
855.0	4.6332607	445.1204966559952
856.0	4.639594	445.1205416082832
857.0	4.6459169	445.12055099365847
858.0	4.6522045	445.12041280742886
859.0	4.6584712	445.12044600812806
860.0	4.6647067	445.12054320341866
861.0	4.6711232	445.1204657043005
862.0	4.6774337	445.12036530916595
863.0	4.6836565	445.12062283176806
864.0	4.6899879	445.12042459801694
865.0	4.6962981	445.1203731723112
866.0	4.7025108	445.12055922367523
867.0	4.7088357	445.12051239884966
868.0	4.7149858	445.1203819064328
869.0	4.7213295	445.1205765344276
870.0	4.7275733	445.1206160377137
871.0	4.7339546	445.1203594352961
872.0	4.7402649	445.1204366934763
873.0	4.7465796	445.1204323601674
874.0	4.7527941	445.12052509013506
875.0	4.7590942	445.12054878719255
876.0	4.7654338	445.12046184713955
877.0	4.7716484	445.12052613833606
878.0	4.7780004	445.12060089689413
879.0	4.7842754	445.1204329699453
880.0	4.7904671	445.1205070187413
881.0	4.7966817	445.12042151609955
882.0	4.8029776	445.120507294057
883.0	4.8092526	445.1205239911799
884.0	4.815565	445.1205238988542
885.0	4.8218691	445.1205398628602
886.0	4.8281109	445.1206141464237
887.0	4.8343401	445.12040930580457
888.0	4.8405672	445.1205322776975
889.0	4.8469962	445.12044438266736
890.0	4.8532838	445.1204696083624
891.0	4.8595567	445.1204660770226
892.0	4.8658693	445.1204535882798
893.0	4.8721547	445.120381901723
894.0	4.8784235	445.12034557953683
895.0	4.8847109	445.1204465562524
896.0	4.8909922	445.12041895964916
897.0	4.897238	445.12045640072245
898.0	4.9035714	445.12056163420516
899.0	4.9099214	445.1205863905964
900.0	4.9162817	445.1205122595578
901.0	4.9225068	445.12055935434734
902.0	4.9287859	445.1205219597538
903.0	4.9351548	445.1203735309005
904.0	4.9414256	445.120495765348
905.0	4.9477006	445.12045883159317
906.0	4.9540088	445.1205911996951
907.0	4.9602735	445.1203993581433
908.0	4.9664964	445.1205532398023
909.0	4.9726757	445.1205386382538
910.0	4.9790382	445.1204546755253
911.0	4.9852632	445.1204914492722
912.0	4.9915672	445.1204869035692
913.0	4.9978068	445.12055333552706
914.0	5.0041006	445.1203284506276
915.0	5.0103465	445.1204158952241
916.0	5.016709	445.1205213814936
917.0	5.023036	445.12049877124434
918.0	5.0292569	445.1205698055282
919.0	5.0356152	445.1204992576719
920.0	5.0418674	445.1204888117739
921.0	5.048207	445.1205066898337
922.0	5.0545153	445.12040198723946
923.0	5.0607402	445.12049721259916
924.0	5.0671381	445.1204280825283
925.0	5.0733903	445.1202655643564
926.0	5.0796528	445.12026909264017
927.0	5.0861174	445.12027196360896
928.0	5.0922798	445.1201111004127
929.0	5.0984445	445.12050944019256
930.0	5.1046861	445.1204860525254
931.0	5.1109924	445.1205639844768
932.0	5.1173445	445.12038226659155
933.0	5.1234778	445.1205920411291
934.0	5.129759	445.12051918466517
935.0	5.1361799	445.12039356503107
936.0	5.1424257	445.1205188780771
937.0	5.1487175	445.1203981220695
938.0	5.1550425	445.12044705751913
939.0	5.161303	445.1205053443803
940.0	5.1676694	445.1205012029806
941.0	5.1739903	445.1203751198622
942.0	5.1802029	445.12029398971157
943.0	5.1865967	445.12016067794053
944.0	5.1929217	445.12048982368276
945.0	5.1990966	445.1204494297734
946.0	5.2052821	445.12055507766775
947.0	5.2116466	445.120420419592
948.0	5.2179217	445.12049771317425
949.0	5.22433	445.1205145469982
950.0	5.23053	445.12043846906266
951.0	5.2369154	445.1205141631919
952.0	5.2431758	445.12051471026075
953.0	5.2494383	445.1204599009839
954.0	5.2556718	445.12057309966866
955.0	5.2619385	445.1203027576146
956.0	5.2683237	445.12050845836785
957.0	5.2746551	445.12043069760415
958.0	5.2810237	445.1204155866923
959.0	5.2873259	445.12044036721886
960.0	5.2936217	445.1204622086418
961.0	5.2998676	445.12039220727445
962.0	5.3061717	445.1203867972841
963.0	5.3125071	445.120461059741
964.0	5.3187197	445.1205313572989
965.0	5.3250239	445.120419489554
966.0	5.3313717	445.12052338415185
967.0	5.3377613	445.1204512474753
968.0	5.3439217	445.12051215535604
969.0	5.3502675	445.1204772876412
970.0	5.3565072	445.1204914351536
971.0	5.3628571	445.1204199387167
972.0	5.3691677	445.120450838896
973.0	5.3754467	445.12044525432185
974.0	5.3817073	445.12054895461324
975.0	5.387903	445.12051751197475
976.0	5.3942677	445.1205180416862
977.0	5.4005573	445.1204312067568
978.0	5.4068135	445.12045199818283
979.0	5.4132593	445.12044856797957
980.0	5.4194072	445.120520486976
981.0	5.4256573	445.1204650913196
982.0	5.4320177	445.1204580433941
983.0	5.4382594	445.12042109958486
984.0	5.4444759	445.1205120123951
985.0	5.4506927	445.12040600937956
986.0	5.4570093	445.1204901612272
987.0	5.463324	445.12049401817904
988.0	5.469649	445.1203546364476
989.0	5.4759657	445.1203832206041
990.0	5.4822406	445.1203988906124
991.0	5.4885447	445.12043370002135
992.0	5.4948448	445.12043461995586
993.0	5.5011323	445.1203582950394
994.0	5.5073615	445.1203308093323
995.0	5.5136843	445.12049730792035
996.0	5.5199219	445.1203665149504
997.0	5.5262552	445.1205497832925
998.0	5.5325574	445.12042616665104
999.0	5.5388449	445.12050889769745
1000.0	5.5451554	445.1204223566757
1001.0	5.5514178	445.12049172440163
1002.0	5.557749	445.12054877584734
1003.0	5.5640386	445.12055320726273
1004.0	5.5702928	445.12063467430875
1005.0	5.576595	445.12062039439576
1006.0	5.5828887	445.12056311795277
1007.0	5.5892032	445.1205446977001
1008.0	5.5954844	445.12055191836566
1009.0	5.6018304	445.1204825702873
1010.0	5.6081242	445.1205558378779
1011.0	5.6143824	445.1203843931632
1012.0	5.620722	445.12055189029917
1013.0	5.6270158	445.12052272156825
1014.0	5.6333324	445.1205049417655
1015.0	5.63962	445.12049344201046
1016.0	5.6458492	445.1205440227311
1017.0	5.6521221	445.1205312111976
1018.0	5.6583887	445.12055994252444
1019.0	5.6647324	445.1205420616258
1020.0	5.6710283	445.1204198861871
1021.0	5.6773138	445.1203921303833
1022.0	5.6835763	445.12046583164636
1023.0	5.6898866	445.1203405448502
1024.0	5.6961804	445.12050495525574
1025.0	5.7024783	445.12047754248346
1026.0	5.7087763	445.12055886336054
1027.0	5.7150951	445.12054970825307
1028.0	5.7213993	445.12050152333217
1029.0	5.72772	445.12052651587044
1030.0	5.7340262	445.12060035559387
1031.0	5.7402909	445.12043379493053
1032.0	5.7466119	445.120479988405
1033.0	5.7528826	445.12042264259316
1034.0	5.7591929	445.12049639800904
1035.0	5.7655326	445.1204747366666
1036.0	5.7717992	445.1205767054924
1037.0	5.778068	445.12048460175623
1038.0	5.7843514	445.12060977875143
1039.0	5.7906701	445.12054518645476
1040.0	5.7969701	445.1205241170699
1041.0	5.8032117	445.1205579702182
1042.0	5.8095076	445.12047570031274
1043.0	5.8158306	445.12055237011504
1044.0	5.822066	445.12056420209325
1045.0	5.8283867	445.1205990974144
1046.0	5.8347535	445.1205554124152
1047.0	5.8410763	445.1204464439717
1048.0	5.8472847	445.1205578819936
1049.0	5.8535827	445.12030311937855
1050.0	5.8598244	445.12049472872076
1051.0	5.8661555	445.12060748629926
1052.0	5.8723369	445.1205482512526
1053.0	5.8787014	445.1203321175982
1054.0	5.8850077	445.12063101564917
1055.0	5.8913348	445.1205788501263
1056.0	5.897618	445.12043079820177
1057.0	5.9039306	445.12049687447575
1058.0	5.9101951	445.12050255353176
1059.0	5.9165077	445.1205426626921
1060.0	5.9226078	445.1204789333971
1061.0	5.9290265	445.1204325583475
1062.0	5.9353431	445.12051824817894
1063.0	5.9416161	445.1205535928024
1064.0	5.9478577	445.1205753966318
1065.0	5.9540869	445.12044585398536
1066.0	5.960389	445.1205421217255
1067.0	5.9666286	445.1205412251171
1068.0	5.972914	445.12043117370246
1069.0	5.9791599	445.1204438766565
1070.0	5.9854932	445.1204370886159
1071.0	5.9918225	445.1204406233852
1072.0	5.9980807	445.12058399132377
1073.0	6.0043077	445.12055613255774
1074.0	6.0105494	445.1205115895026
1075.0	6.0168036	445.12051670345613
1076.0	6.0231328	445.12057748157576
1077.0	6.0293974	445.1204352455153
1078.0	6.0355953	445.1204729356466
1079.0	6.0418807	445.12049895720673
1080.0	6.0481891	445.1204726527376
1081.0	6.0543953	445.12033780259856
1082.0	6.0607058	445.12062986361144
1083.0	6.0670475	445.1204908492483
1084.0	6.07331	445.120516470318
1085.0	6.0795432	445.12052666670155
1086.0	6.0858412	445.1204419388227
1087.0	6.0921745	445.1205694370171
1088.0	6.0984058	445.1205300968238
1089.0	6.1047287	445.1205844202918
1090.0	6.1109578	445.1203763785218
1091.0	6.1172183	445.1205279573624
1092.0	6.1235953	445.12057042119267
1093.0	6.129885	445.12044023631233
1094.0	6.1360705	445.12039716501374
1095.0	6.1423892	445.1204955532487
1096.0	6.1486579	445.12046436445297
1097.0	6.1548975	445.1204613506006
1098.0	6.1611933	445.1204433122166
1099.0	6.1674913	445.12051788822004
1100.0	6.173808	445.12038227653505
1101.0	6.1800601	445.1204559927482
1102.0	6.18636	445.12048685762824
1103.0	6.192662	445.12055262932057
1104.0	6.1989413	445.1204005047695
1105.0	6.2052455	445.1203364744415
1106.0	6.2115268	445.1205454568174
1107.0	6.2178204	445.12047817426264
1108.0	6.2240455	445.1204917521716
1109.0	6.2303413	445.1205486387
1110.0	6.2366351	445.12051871985193
1111.0	6.2430162	445.12041382038166
1112.0	6.2492123	445.1202874038372
1113.0	6.2554726	445.120396515664
1114.0	6.2617101	445.1205641838182
1115.0	6.2680434	445.12049603594943
1116.0	6.2744018	445.1204746286116
1117.0	6.2807456	445.12045856744714
1118.0	6.2870017	445.1204771565096
1119.0	6.2932976	445.120502534365
1120.0	6.2995747	445.12052423099203
1121.0	6.3058102	445.1203646517838
1122.0	6.3121061	445.12041999607607
1123.0	6.3184331	445.12049685094104
1124.0	6.3246872	445.12050631726754
1125.0	6.3309747	445.1205952853128
1126.0	6.3372643	445.12046151501164
1127.0	6.3435227	445.1205101020517
1128.0	6.3498353	445.12052134821477
1129.0	6.3561457	445.12043490129633
1130.0	6.3624602	445.120456684918
1131.0	6.3687143	445.1203710882691
1132.0	6.3750332	445.12050598030226
1133.0	6.3813102	445.1203903417175
1134.0	6.3876061	445.12046975234904
1135.0	6.3938435	445.1205260362367
1136.0	6.4000623	445.12049899608843
1137.0	6.4063519	445.12057610931186
1138.0	6.412654	445.12054897613757
1139.0	6.4189207	445.1205173705909
1140.0	6.4251874	445.1204880892183
1141.0	6.4314998	445.12051473894405
1142.0	6.437779	445.12041458185774
1143.0	6.4440436	445.1205687572247
1144.0	6.4503353	445.12048419753813
1145.0	6.4566166	445.1205450497633
1146.0	6.4628958	445.1204962667446
1147.0	6.4691853	445.1205583134433
1148.0	6.4754311	445.12055685422933
1149.0	6.4817207	445.12041946912603
1150.0	6.4880124	445.1206203837597
1151.0	6.494325	445.12053731316644
1152.0	6.5006644	445.12043016841926
1153.0	6.5069624	445.1205170679859
1154.0	6.5132749	445.1205111167263
1155.0	6.5195646	445.12037502628436
1156.0	6.5258375	445.1204383826767
1157.0	6.5321416	445.12047096113804
1158.0	6.5383854	445.1205905461089
1159.0	6.5446457	445.1205054478166
1160.0	6.5510103	445.1203974040831
1161.0	6.5572479	445.1205280224781
1162.0	6.5635521	445.12055590147315
1163.0	6.5698603	445.1204315541348
1164.0	6.57615	445.1204897147535
1165.0	6.5823916	445.1204435913487
1166.0	6.5886563	445.12046667669676
1167.0	6.5949438	445.1205612045822
1168.0	6.6012542	445.1204725401394
1169.0	6.607552	445.1203902467923
1170.0	6.6137438	445.12058128765045
1171.0	6.6200146	445.1203832929763
1172.0	6.6263438	445.1205427780775
1173.0	6.6327064	445.12049580719145
1174.0	6.6390249	445.12034907494956
1175.0	6.6453167	445.12047318693425
1176.0	6.6516271	445.1203864481676
1177.0	6.6579355	445.1204224851141
1178.0	6.6642208	445.12053487476544
1179.0	6.670546	445.1204294317802
1180.0	6.67675	445.12034778917484
1181.0	6.6829938	445.12041575504946
1182.0	6.6893292	445.12037726520015
1183.0	6.6956564	445.1205099252517
1184.0	6.7019585	445.1204886426786
1185.0	6.7081085	445.12034525946234
1186.0	6.7143584	445.1204430635506
1187.0	6.7206563	445.1204419753736
1188.0	6.7270335	445.120461102407
1189.0	6.733269	445.1205556134083
1190.0	6.7395085	445.1204574567653
1191.0	6.7457646	445.1204114653348
1192.0	6.7520585	445.12056491336944
1193.0	6.7583897	445.12056007045624
1194.0	6.7646356	445.12049019257023
1195.0	6.7708544	445.1204917766916
1196.0	6.7770752	445.12052240508626
1197.0	6.7834188	445.12055534147396
1198.0	6.7896419	445.1204301811289
1199.0	6.795873	445.120479424792
1200.0	6.8022711	445.12054447730895
1201.0	6.8084836	445.12062122589253
1202.0	6.8147023	445.12046723036883
1203.0	6.8209252	445.1203896529164
1204.0	6.8271585	445.11944831631064
1205.0	6.833396	445.1205358535743
1206.0	6.8397545	445.12047615999336
1207.0	6.8460044	445.1203813889765
1208.0	6.852396	445.12035552309845
1209.0	6.8587211	445.1202200359576
1210.0	6.8649356	445.1203029606042
1211.0	6.8712336	445.1204370731567
1212.0	6.8774941	445.12038433229094
1213.0	6.8837607	445.120461024525
1214.0	6.8901356	445.120425699322
1215.0	6.8963899	445.1204310579153
1216.0	6.9026232	445.1203637977626
1217.0	6.9089712	445.12038052105305
1218.0	6.9152691	445.12047858319164
1219.0	6.9215086	445.12045760102694
1220.0	6.9278107	445.1204339866296
1221.0	6.9341627	445.1202864654874
1222.0	6.9403982	445.1203772742577
1223.0	6.946665	445.12046044546145
1224.0	6.9529441	445.1205678969148
1225.0	6.9593336	445.1204401938658
1226.0	6.9655504	445.12042738717116
1227.0	6.9718878	445.12041945879434
1228.0	6.9780504	445.1205759931581
1229.0	6.9844441	445.1204495262252
1230.0	6.9906775	445.1204462217249
1231.0	6.996842	445.12041235288723
1232.0	7.0031379	445.1205042412887
1233.0	7.0093774	445.12049113777334
1234.0	7.0156754	445.1204822872299
1235.0	7.0219901	445.1204148184692
1236.0	7.0283338	445.12051913623367
1237.0	7.0346191	445.1205299000862
1238.0	7.0408545	445.1205710374167
1239.0	7.0471629	445.120560335091
1240.0	7.0533442	445.12053835897154
1241.0	7.0596942	445.12049910507085
1242.0	7.0659379	445.1204699807081
1243.0	7.0722109	445.12062578499945
1244.0	7.0785108	445.12038606857976
1245.0	7.084765	445.1204045968923
1246.0	7.0910255	445.12058922224975
1247.0	7.0973151	445.12057262061563
1248.0	7.1036275	445.1204980307985
1249.0	7.1099297	445.12058920206607
1250.0	7.1161984	445.120465227839
1251.0	7.122436	445.1204122354544
1252.0	7.1287401	445.1206281036829
1253.0	7.1350441	445.12041634049007
1254.0	7.1413088	445.12048666577135
1255.0	7.1476046	445.12054070949443
1256.0	7.1539089	445.12053943646396
1257.0	7.1600256	445.1194519604246
1258.0	7.1663506	445.12033657962724
1259.0	7.1725108	445.12044285303045
1260.0	7.1788672	445.12051506494527
1261.0	7.185163	445.1202528216391
1262.0	7.1914464	445.1204034220729
1263.0	7.197661	445.12036923855544
1264.0	7.2038673	445.12042267739236
1265.0	7.2102047	445.1205347123954
1266.0	7.2163339	445.12037317997823
1267.0	7.2226547	445.1205247857817
1268.0	7.2289381	445.12048034797385
1269.0	7.2352194	445.12050880567614
1270.0	7.2414631	445.12044639727
1271.0	7.2478651	445.12035306860673
1272.0	7.2540276	445.1204376686958
1273.0	7.2603027	445.1204481023929
1274.0	7.2665298	445.120564792219
1275.0	7.272984	445.12033595030425
1276.0	7.2790361	445.12048355079946
1277.0	7.285411	445.120345454887
1278.0	7.2916922	445.1203515753335
1279.0	7.2979819	445.12027329405623
1280.0	7.3042757	445.12034296193553
1281.0	7.310557	445.1203747479745
1282.0	7.3168173	445.12042897210915
1283.0	7.3230945	445.12041740814544
1284.0	7.3294298	445.12033973200624
1285.0	7.3356507	445.12029413428496
1286.0	7.3419008	445.1205321145552
1287.0	7.3482091	445.1205056768072
1288.0	7.3544986	445.1202981217353
1289.0	7.3606922	445.12037216197643
1290.0	7.3669882	445.12034572070814
1291.0	7.3732341	445.1204880828523
1292.0	7.3794112	445.12042818157335
1293.0	7.3857777	445.12050124571994
1294.0	7.392057	445.12033130406934
1295.0	7.3983111	445.12040302591606
1296.0	7.4045466	445.1204032073204
1297.0	7.4108425	445.120340835237
1298.0	7.4170737	445.12032485761654
1299.0	7.4232507	445.12047137831655
1300.0	7.4295091	445.1204748787677
1301.0	7.4358278	445.1203608955898
1302.0	7.4420529	445.1204537096841
1303.0	7.4482675	445.12047651732246
1304.0	7.4545175	445.12048967540517
1305.0	7.4608257	445.12041949288806
1306.0	7.4670946	445.1205143103151
1307.0	7.4733404	445.12047410635097
1308.0	7.4795884	445.12037997213855
1309.0	7.4858613	445.1203125230652
1310.0	7.4922259	445.12047542540574
1311.0	7.4984362	445.12041313615583
1312.0	7.5046591	445.12062721056265
1313.0	7.5110279	445.1203809115004
1314.0	7.5172238	445.1205306072929
1315.0	7.5235218	445.1204669101536
1316.0	7.5298279	445.1204391810308
1317.0	7.5359883	445.120482137713
1318.0	7.5422841	445.12039380330697
1319.0	7.5485134	445.12037755432885
1320.0	7.5547905	445.1203756512819
1321.0	7.5610635	445.1202788698656
1322.0	7.56733	445.12041234166554
1323.0	7.5735676	445.1204915624025
1324.0	7.5799155	445.12043106096564
1325.0	7.586001	445.12057134853166
1326.0	7.5924135	445.1205673980378
1327.0	7.5987114	445.1204185041949
1328.0	7.6049342	445.1205670867391
1329.0	7.6111447	445.12048817116414
1330.0	7.617453	445.1204004184317
1331.0	7.6236885	445.1204836366723
1332.0	7.6300198	445.12037183577144
1333.0	7.6361469	445.1204752411879
1334.0	7.6424093	445.1205049913272
1335.0	7.6487821	445.1203806213019
1336.0	7.6551405	445.12047550913394
1337.0	7.6614281	445.1205114925973
1338.0	7.6676364	445.12026582660786
1339.0	7.6738801	445.1204695835931
1340.0	7.6801364	445.12043787436943
1341.0	7.6864051	445.1206212186786
1342.0	7.6926844	445.1205148597811
1343.0	7.6989011	445.1204476828561
1344.0	7.705099	445.12056778535924
1345.0	7.7113551	445.12042307353346
1346.0	7.7175468	445.1204943044419
1347.0	7.7238927	445.1204994907091
1348.0	7.7301573	445.12056842114174
1349.0	7.7365115	445.12046251492484
1350.0	7.7428345	445.12050886294884
1351.0	7.7490948	445.1204401717708
1352.0	7.7553344	445.1204684019765
1353.0	7.7615385	445.1204347996437
1354.0	7.7678157	445.12035375462455
1355.0	7.7740678	445.1205122199426
1356.0	7.7803803	445.12046565686245
1357.0	7.7866907	445.1203775743065
1358.0	7.7930073	445.12035842001995
1359.0	7.7992365	445.1204252434704
1360.0	7.8054366	445.1204544728541
1361.0	7.8118637	445.12040026549374
1362.0	7.8181344	445.12056878452887
1363.0	7.824249	445.12050141584876
1364.0	7.8304865	445.1204778830616
1365.0	7.8368262	445.12040905726235
1366.0	7.84317	445.12043400173644
1367.0	7.8493533	445.1204251363382
1368.0	7.8556011	445.12051335273975
1369.0	7.8618845	445.12040105117825
1370.0	7.8681428	445.12043045959354
1371.0	7.8744158	445.12034651892213
1372.0	7.8807429	445.12049296383174
1373.0	7.886995	445.1205324287669
1374.0	7.8933283	445.1205561404074
1375.0	7.8996365	445.12045103699364
1376.0	7.9059033	445.1202624819453
1377.0	7.9122159	445.1203311892078
1378.0	7.9184804	445.1203457421735
1379.0	7.9247386	445.1205320772488
1380.0	7.9310429	445.120363241456
1381.0	7.9373074	445.120459227095
1382.0	7.943618	445.12045276005716
1383.0	7.9498201	445.12047370227316
1384.0	7.9561159	445.12043353473325
1385.0	7.9622617	445.12053680804695
1386.0	7.9686179	445.12034989410074
1387.0	7.9747658	445.1205798154022
1388.0	7.981068	445.12050920518504
1389.0	7.9873909	445.1204393601677
1390.0	7.9935993	445.12050616171064
1391.0	7.9999346	445.12048532181825
1392.0	8.0061699	445.1205767497675
1393.0	8.0124159	445.1204816694755
1394.0	8.0186992	445.1205188847639
1395.0	8.0250451	445.1205623780721
1396.0	8.0313575	445.1204686363855
1397.0	8.0376242	445.12044134096845
1398.0	8.0436825	445.1205311126211
1399.0	8.0501285	445.1205429656871
1400.0	8.0563535	445.1204426611612
1401.0	8.0625889	445.12050425516895
1402.0	8.0687867	445.12057206770027
1403.0	8.0750888	445.12053023373704
1404.0	8.0814075	445.12054953304266
1405.0	8.087668	445.12040804672955
1406.0	8.0938889	445.12048012591947
1407.0	8.1001577	445.1205474558434
1408.0	8.1064451	445.120451084893
1409.0	8.1127409	445.12053702340563
1410.0	8.1190077	445.1204461383657
1411.0	8.1253014	445.1204012021452
1412.0	8.1315765	445.1204893055345
1413.0	8.1378367	445.1204586307376
1414.0	8.1441514	445.1204501670178
1415.0	8.1504055	445.1204228482342
1416.0	8.1567327	445.1204266920929
1417.0	8.1629286	445.1205525305335
1418.0	8.1691994	445.1205084517224
1419.0	8.1754473	445.12057627229854
1420.0	8.1817035	445.12047257501945
1421.0	8.187966	445.1204808306771
1422.0	8.194239	445.1205377325749
1423.0	8.2004411	445.12050492865467
1424.0	8.2067578	445.12049174105965
1425.0	8.2130285	445.1203887980402
1426.0	8.2192974	445.1205510358188
1427.0	8.2255848	445.120486127493
1428.0	8.2318286	445.1204535140876
1429.0	8.2380828	445.1205078153122
1430.0	8.2443849	445.12050476442147
1431.0	8.2506848	445.1204106052644
1432.0	8.2569515	445.120415755447
1433.0	8.2632036	445.12057400678214
1434.0	8.2694932	445.12053830121596
1435.0	8.2757745	445.12051358283367
1436.0	8.2820785	445.12038112082513
1437.0	8.2883182	445.1205320761121
1438.0	8.2945744	445.1204142028486
1439.0	8.300862	445.12047166234646
1440.0	8.3071141	445.120534379162
1441.0	8.3133579	445.1205477497989
1442.0	8.3196349	445.1204721043939
1443.0	8.3259266	445.1203761372803
1444.0	8.3322058	445.1204972703517
1445.0	8.3383891	445.12046736085085
1446.0	8.3447391	445.1205315459445
1447.0	8.3510392	445.12020781011705
1448.0	8.3572078	445.1206261908932
1449.0	8.3634807	445.1204483779684
1450.0	8.3696371	445.12058426883436
1451.0	8.3759788	445.1204216995395
1452.0	8.3823101	445.1204991763656
1453.0	8.3885745	445.1203928459705
1454.0	8.3948204	445.1202785926875
1455.0	8.4009891	445.12048805903004
1456.0	8.4072058	445.120433932416
1457.0	8.4135601	445.1204989654951
1458.0	8.4199059	445.12030125542015
1459.0	8.4260141	445.1204870604782
1460.0	8.4323142	445.1205197950099
1461.0	8.4385454	445.12048414811915
1462.0	8.4449622	445.12031085834224
1463.0	8.4511142	445.1203021948817
1464.0	8.4574684	445.1203576209856
1465.0	8.4635871	445.1204819073633
1466.0	8.4698434	445.1204893250392
1467.0	8.4760892	445.1204360979403
1468.0	8.4822934	445.12045493812695
1469.0	8.4885934	445.12035329261914
1470.0	8.4948768	445.12051729933074
1471.0	8.5010496	445.1204496111713
1472.0	8.5074164	445.12040616320763
1473.0	8.5136059	445.12031432028374
1474.0	8.5199373	445.1203729253674
1475.0	8.5261768	445.12023266803783
1476.0	8.5323893	445.120542584289
1477.0	8.5386872	445.120478219982
1479.0	8.5457435	445.12013566879955
1480.0	8.5519977	445.12020795662244
1481.0	8.5582664	445.120347311212
1482.0	8.5644789	445.1200160069022
1483.0	8.5708664	445.1202128700085
1484.0	8.5771476	445.1201751931675
1485.0	8.5833518	445.12026281830447
1486.0	8.5895477	445.12029238930114
1487.0	8.5958769	445.1203410673094
1488.0	8.6021726	445.1204149740546
1489.0	8.6084164	445.1203599464171
1490.0	8.6145476	445.1204570578522
1491.0	8.6208311	445.1203958595839
1492.0	8.6270103	445.1205266001266
1493.0	8.6333268	445.1204428154864
1494.0	8.6396393	445.120554935196
1495.0	8.6459372	445.12048291311436
1496.0	8.652208	445.12049756905657
1497.0	8.6584081	445.12044059374995
1498.0	8.6646602	445.1206276849618
1499.0	8.6710102	445.1205867217241
1500.0	8.6772039	445.1204965176469
1501.0	8.6835643	445.12060999148383
1502.0	8.6898289	445.1205271491937
1503.0	8.6960998	445.12047209304876
1504.0	8.7023248	445.1205418332693
1505.0	8.7085519	445.1204290469973
1506.0	8.7148498	445.120478224903
1507.0	8.7210498	445.12051152918195
1508.0	8.7272311	445.11953004840063
1509.0	8.7335706	445.1205345292714
1510.0	8.7399144	445.1204578607742
1511.0	8.7461436	445.12055418293454
1512.0	8.7523978	445.1205525885073
1513.0	8.7585332	445.12059012037076
1514.0	8.764854	445.12056854416215
1515.0	8.7711352	445.12053100666117
1516.0	8.7774416	445.1205054689227
1517.0	8.7835894	445.12040868164695
1518.0	8.789954	445.1204623109004
1519.0	8.7961186	445.12041413325784
1520.0	8.802504	445.1205581300297
1521.0	8.8087811	445.12046887503226
1522.0	8.8150249	445.1205031373739
1523.0	8.8213187	445.1203744350385
1524.0	8.8275811	445.120523256836
1525.0	8.8338229	445.12055633689573
1526.0	8.8400709	445.1206227825966
1527.0	8.8464	445.120479933867
1528.0	8.8526499	445.1204085733245
1529.0	8.8589479	445.12040558932864
1530.0	8.8652145	445.12039267385165
1531.0	8.8715854	445.12037835281075
1532.0	8.8777146	445.12030598237294
1533.0	8.8840084	445.12045544443356
1534.0	8.8903666	445.1204122906891
1535.0	8.8966084	445.12047288623046
1536.0	8.9029	445.1204282065867
1537.0	8.9091418	445.1205381605108
1538.0	8.915373	445.1203871218215
1539.0	8.9216897	445.12041052149533
1540.0	8.9279521	445.12050817010345
1541.0	8.9342333	445.1204345759274
1542.0	8.940498	445.12048279207664
1543.0	8.9468377	445.12056568145744
1544.0	8.9531314	445.1204683036045
1545.0	8.9593958	445.12045930595707
1546.0	8.9657064	445.1204675578704
1547.0	8.9719625	445.12043547913544
1548.0	8.9781981	445.1205335206286
1549.0	8.9845148	445.12045080767786
1550.0	8.9908335	445.1204322307309
1551.0	8.9971417	445.12047747406
1552.0	9.003398	445.120548818282
1553.0	9.0097001	445.12054112163383
1554.0	9.015973	445.12041629649946
1555.0	9.0222667	445.1204267867552
1556.0	9.0285709	445.120537734954
1557.0	9.034623	445.11940401398834
1558.0	9.0409751	445.12038859496147
1559.0	9.047198	445.1204788168675
1560.0	9.0535022	445.1205026003207
1561.0	9.0598376	445.1205576690909
1562.0	9.0660668	445.1205125578027
1563.0	9.0722459	445.12048109022334
1564.0	9.0785647	445.120472696674
1565.0	9.0848252	445.1203738754169
1566.0	9.0910794	445.1205728197664
1567.0	9.0974086	445.1205403396949
1568.0	9.103571	445.120504122655
1569.0	9.1100003	445.1205089499439
1570.0	9.1164252	445.1203872107599
1571.0	9.1225961	445.12049227449205
1572.0	9.1289544	445.1204895905372
1573.0	9.135092	445.1205861925374
1574.0	9.1414731	445.12058870303593
1575.0	9.147696	445.12046675172587
1576.0	9.1539607	445.12037790838673
1577.0	9.1602503	445.12044922580736
1578.0	9.1664128	445.1205759191782
1579.0	9.1727231	445.1203990504131
1580.0	9.1790441	445.1204593540129
1581.0	9.1853315	445.12045841860737
1582.0	9.1917462	445.1204606766029
1583.0	9.1979149	445.12034726264204
1584.0	9.2041691	445.12045296816575
1585.0	9.2105732	445.1204485225473
1586.0	9.2167524	445.1203420128083
1587.0	9.2230128	445.12048825902747
1588.0	9.229265	445.12054029630156
1589.0	9.2355587	445.12031744486166
1590.0	9.2417171	445.120510266777
1591.0	9.2480816	445.1203528306768
1592.0	9.254344	445.12045754344587
1593.0	9.260617	445.1205257837803
1594.0	9.2668774	445.1204114023027
1595.0	9.2731357	445.1203652832614
1596.0	9.2795003	445.1204067125987
1597.0	9.2857107	445.12048571395883
1598.0	9.2919732	445.1203256762622
1599.0	9.2982399	445.12035894392335
1600.0	9.3045086	445.1204490298582
1601.0	9.3107941	445.1203757615414
1602.0	9.3170857	445.1205296437807
1603.0	9.3233941	445.12031752152035
1604.0	9.3296337	445.12021398543453
1605.0	9.335942	445.1204169603018
1606.0	9.3420233	445.12041542051054
1607.0	9.3484609	445.12037874688536
1609.0	9.3552859	445.12039534218366
1610.0	9.3616942	445.1204048308804
1611.0	9.3678776	445.12034905843353
1612.0	9.3742297	445.1203427804533
1613.0	9.380438	445.1204779716068
1614.0	9.3866713	445.1203870047468
1615.0	9.3929337	445.1204419824224
1616.0	9.3991755	445.12037130053363
1617.0	9.4053485	445.12048579766326
1618.0	9.4116985	445.12029036344643
1619.0	9.4179858	445.1203415259219
1620.0	9.424188	445.1203910848323
1621.0	9.4303775	445.12041958773517
1622.0	9.4366692	445.12030636225785
1623.0	9.4429359	445.1204069585031
1624.0	9.4491984	445.1203659503136
1625.0	9.4554317	445.12037755393857
1626.0	9.4616943	445.1204231002592
1627.0	9.4678672	445.1203704204752
1628.0	9.4740964	445.1205140365448
1629.0	9.4803797	445.120482846569
1630.0	9.4866568	445.1203310121369
1631.0	9.4928463	445.12035296839605
1632.0	9.4990755	445.12041711688994
1633.0	9.5053568	445.1203756122568
1634.0	9.5116776	445.12036945469265
1635.0	9.5178922	445.12035894596585
1636.0	9.5241027	445.12047927094534
1637.0	9.530386	445.1204746320845
1638.0	9.5365901	445.12046277430534
1639.0	9.5428798	445.1202941136046
1640.0	9.5491631	445.1204416477503
1641.0	9.5553985	445.12044434413883
1642.0	9.5616194	445.1204216961851
1643.0	9.5678464	445.1203795661584
1644.0	9.5740235	445.1205515409271
1645.0	9.5803339	445.12036820331105
1646.0	9.5866069	445.12031694003673
1647.0	9.5927548	445.12045840751364
1648.0	9.5992173	445.1203257876752
1649.0	9.6054027	445.12046591777346
1650.0	9.6116381	445.12021544323
1651.0	9.6179902	445.1200341357002
1652.0	9.6240527	445.12050143101465
1653.0	9.6303214	445.1201585672701
1654.0	9.6365736	445.1204157785635
1656.0	9.6434966	445.120244711114
1657.0	9.6497132	445.12001643351783
1658.0	9.6560862	445.120016565664
1659.0	9.6623883	445.1202659935163
1660.0	9.6684841	445.1202996492539
1661.0	9.6747653	445.1204309026579
1662.0	9.6810361	445.12037754929634
1663.0	9.6873529	445.12040688426964
1665.0	9.6943071	445.1202661032725
1666.0	9.7006092	445.12057918617086
1667.0	9.7068612	445.12052212054294
1668.0	9.7131236	445.12034444735076
1669.0	9.7192862	445.1204222435102
1670.0	9.7256967	445.1205142820144
1671.0	9.7319738	445.1204120685163
1672.0	9.7380715	445.1205691350194
1673.0	9.7443696	445.1205035379832
1674.0	9.7506424	445.1205708721638
1675.0	9.7569717	445.12061379832255
1676.0	9.7632863	445.1203288191753
1677.0	9.7695259	445.1204745383814
1678.0	9.7758445	445.1204472391212
1679.0	9.7821217	445.12056692490864
1680.0	9.78843	445.1205035511473
1681.0	9.7947197	445.1204746597767
1682.0	9.8010072	445.1204925864008
1683.0	9.8071572	445.12043139864977
1684.0	9.8134571	445.12049894325634
1685.0	9.8197675	445.12051497946516
1686.0	9.8260321	445.12043266762174
1687.0	9.8323343	445.1204867888528
1688.0	9.8385926	445.1205562685551
1689.0	9.8448842	445.12045904930835
1690.0	9.8511467	445.1204588097694
1691.0	9.8574238	445.1206022757726
1692.0	9.8636551	445.1204908154048
1693.0	9.8698844	445.1203754473861
1694.0	9.8761594	445.12037482688015
1695.0	9.8824301	445.1204924830115
1696.0	9.8886822	445.12059723720927
1697.0	9.8949509	445.1204412501977
1698.0	9.9012426	445.1204718252015
1699.0	9.9074926	445.1204705476816
1700.0	9.9137551	445.1204120867838
1701.0	9.9201447	445.1204762919232
1702.0	9.9263759	445.12046788203327
1703.0	9.9326322	445.12049415473484
1704.0	9.9388989	445.120444156696
1705.0	9.9451635	445.1205259592466
1706.0	9.9513905	445.1205474170586
1707.0	9.957676	445.12054981539796
1708.0	9.9639405	445.12059178111923
1709.0	9.9701968	445.1204508370723
1710.0	9.9764406	445.12044129928864
1711.0	9.982726	445.1204977832633
1712.0	9.9889968	445.12047283174275
1713.0	9.9952968	445.1204821053536
1714.0	10.001574	445.1203559569189
1715.0	10.007943	445.1204061880348
1716.0	10.014243	445.120511987287
1717.0	10.020468	445.1205294751295
1718.0	10.026716	445.12045001939185
1720.0	10.033557	445.1203882975243
1721.0	10.039786	445.1203312866819
1722.0	10.046114	445.12045282193776
1723.0	10.052288	445.12045878741554
1724.0	10.05863	445.1204895221586
1725.0	10.064932	445.12051024662634
1726.0	10.071216	445.12056855179395
1727.0	10.077524	445.120463998897
1728.0	10.083774	445.1203840575321
1729.0	10.089995	445.1204178523581
1730.0	10.096284	445.1204976929264
1731.0	10.10242	445.12047941526436
1732.0	10.108622	445.1204539113053
1733.0	10.114889	445.12039381945937
1734.0	10.121193	445.12036112912847
1735.0	10.127539	445.12035317071025
1736.0	10.133868	445.120348349035
1737.0	10.140151	445.1203333368073
1738.0	10.146324	445.1203748474581
1739.0	10.15247	445.1204548850443
1740.0	10.158745	445.1205291499879
1741.0	10.165109	445.12033288181357
1742.0	10.171395	445.12045241527034
1743.0	10.177724	445.12031021401754
1744.0	10.183893	445.1201193982012
1745.0	10.190108	445.1200707085033
1746.0	10.196349	445.12024658807064
1747.0	10.202653	445.1203219186717
1748.0	10.208953	445.12043677069045
1749.0	10.215241	445.12046178638644
1750.0	10.221508	445.12049867684726
1751.0	10.22782	445.1203346348306
1752.0	10.233962	445.1204509793909
1753.0	10.240251	445.1203981441039
1754.0	10.24651	445.1194252388563
1755.0	10.252789	445.12047553033324
1756.0	10.259133	445.12038697050065
1757.0	10.265328	445.1204596357032
1758.0	10.271628	445.12048124988223
1759.0	10.277885	445.1206346144677
1760.0	10.283982	445.1205017397493
1761.0	10.290283	445.1205567282018
1762.0	10.296564	445.1194354488048
1763.0	10.302795	445.1205222088127
1764.0	10.309001	445.1194198248195
1765.0	10.315349	445.12059826908535
1766.0	10.321558	445.12052567117763
1767.0	10.327904	445.12037774198717
1768.0	10.334083	445.1204084773148
1769.0	10.340318	445.12043624635743
1770.0	10.346635	445.1204173990045
1771.0	10.352922	445.12056025709217
1772.0	10.35922	445.12043082059586
1773.0	10.365483	445.12045001360343
1774.0	10.371737	445.12027764623264
1776.0	10.37862	445.12041684506215
1777.0	10.384955	445.1204604465287
1778.0	10.391247	445.1204137771999
1779.0	10.39752	445.1204726591221
1780.0	10.403797	445.1205168202278
1781.0	10.41007	445.12051433939723
1782.0	10.416331	445.12051427452127
1783.0	10.422551	445.1204515507316
1784.0	10.428866	445.1205194431484
1785.0	10.435101	445.1204958139168
1786.0	10.441402	445.1204702583885
1787.0	10.447664	445.1204701986503
1788.0	10.453901	445.1203610244809
1789.0	10.460176	445.1205154954239
1790.0	10.466479	445.12056703372525
1791.0	10.472728	445.1204604887318
1792.0	10.478993	445.12053927471186
1793.0	10.485172	445.1205472771291
1794.0	10.491439	445.1203731586176
1795.0	10.497708	445.12047282364
1796.0	10.503997	445.12047300764766
1797.0	10.510285	445.1204218323416
1798.0	10.516585	445.12046620865846
1799.0	10.522893	445.1203383812106
1800.0	10.529097	445.120528110047
1801.0	10.535408	445.12051759065315
1802.0	10.541668	445.12058273611166
1803.0	10.547916	445.12048986140525
1804.0	10.554226	445.12044399101336
1805.0	10.560524	445.1204175352845
1806.0	10.566779	445.120459437252
1807.0	10.573122	445.1204336573935
1808.0	10.579316	445.1205672808664
1809.0	10.585587	445.12041166378305
1810.0	10.591833	445.12040497355605
1811.0	10.598191	445.1204295538571
1812.0	10.604364	445.1203919081676
1813.0	10.610652	445.1204334935775
1814.0	10.616914	445.12043933903743
1815.0	10.623218	445.12035594084415
1816.0	10.629614	445.12049786833916
1817.0	10.635758	445.12050121897954
1818.0	10.642214	445.1204065122161
1819.0	10.648462	445.1204204691869
1820.0	10.654756	445.1204466259766
1821.0	10.660981	445.1205105176196
1822.0	10.667135	445.12042528958136
1823.0	10.67351	445.1204331249833
1824.0	10.67982	445.1203201072348
1825.0	10.68611	445.12048717866196
1826.0	10.692352	445.1205534551985
1827.0	10.698645	445.1203142467351
1828.0	10.704935	445.12048232903226
1829.0	10.711041	445.1205527279086
1831.0	10.718152	445.1205023445223
1832.0	10.72447	445.1204059265716
1833.0	10.730693	445.1205626906578
1834.0	10.73701	445.12062320296116
1835.0	10.743304	445.12037549326374
1836.0	10.749508	445.1205160433842
1837.0	10.755841	445.1203834325749
1838.0	10.762054	445.1204864892235
1839.0	10.76832	445.12044816059034
1840.0	10.774598	445.12049935903235
1841.0	10.780791	445.1204847818642
1842.0	10.787058	445.1204041928377
1843.0	10.793327	445.12047818162574
1844.0	10.799741	445.1204734719798
1845.0	10.805923	445.12046395665965
1846.0	10.812202	445.1203784572909
1847.0	10.818504	445.1203538785676
1848.0	10.824775	445.12038972992934
1849.0	10.830873	445.1204294196365
1850.0	10.837248	445.12043543941365
1851.0	10.843521	445.120502662654
1852.0	10.849806	445.1206090798339
1853.0	10.856079	445.1204505748947
1854.0	10.86235	445.12033538247294
1855.0	10.868548	445.1205115929952
1856.0	10.874923	445.12054015442214
1857.0	10.88116	445.1205106233927
1858.0	10.887496	445.1205944224682
1859.0	10.893627	445.12043556739786
1860.0	10.899935	445.1203902054092
1861.0	10.906143	445.12047918340204
1862.0	10.912496	445.12038018254236
1863.0	10.918743	445.1203646948045
1864.0	10.925064	445.12040753191724
1865.0	10.931352	445.12042052045643
1866.0	10.93756	445.12044556949957
1867.0	10.943871	445.12033576302315
1868.0	10.95011	445.1204209085519
1869.0	10.956383	445.12047232525435
1870.0	10.962658	445.1205127569224
1871.0	10.968989	445.1205398874568
1872.0	10.975183	445.1204563761318
1873.0	10.981483	445.1204673678098
1874.0	10.987683	445.12057372381526
1875.0	10.994069	445.12043396548637
1876.0	11.0002	445.12048090743224
1877.0	11.006496	445.120478429478
1878.0	11.012783	445.12039713019595
1879.0	11.019091	445.1203510924987
1880.0	11.025354	445.12041226719685
1881.0	11.031619	445.1205057243394
1882.0	11.037912	445.1204808259996
1883.0	11.044204	445.1204435823024
1884.0	11.050558	445.1204413186293
1886.0	11.0574	445.1203840977027
1887.0	11.063631	445.1203944113072
1888.0	11.069965	445.12039805853135
1889.0	11.076227	445.1203069050833
1890.0	11.082462	445.12043506768526
1891.0	11.088779	445.1204746655297
1892.0	11.095106	445.12051489431866
1893.0	11.101404	445.12045976666985
1894.0	11.107677	445.12054571102004
1895.0	11.113954	445.1203800001447
1896.0	11.120192	445.1204060959884
1897.0	11.126444	445.12058990794685
1898.0	11.132729	445.12049003513835
1899.0	11.139017	445.12045611737204
1900.0	11.145287	445.12044526853356
1901.0	11.151579	445.1205565813743
1902.0	11.157894	445.120373672104
1903.0	11.164194	445.12043726729695
1904.0	11.170479	445.12045253511036
1905.0	11.17674	445.12047472915816
1906.0	11.183017	445.1204453489357
1907.0	11.189292	445.12043328523487
1908.0	11.195562	445.12045943451824
1909.0	11.201798	445.12040596628236
1910.0	11.208013	445.12048937229747
1911.0	11.214337	445.1206242834132
1912.0	11.220663	445.1204725627114
1913.0	11.226856	445.1205520119996
1914.0	11.233171	445.12047952908586
1915.0	11.239427	445.1205951264533
1916.0	11.24576	445.12053043719925
1917.0	11.251983	445.12054689199516
1918.0	11.258348	445.1205018159443
1919.0	11.26465	445.1204334269329
1920.0	11.270858	445.1204774622943
1921.0	11.277123	445.12057704402685
1922.0	11.283379	445.1205103400377
1923.0	11.289673	445.12045308937917
1924.0	11.296023	445.12040441798666
1925.0	11.302377	445.1205250513749
1926.0	11.308721	445.1205467542718
1927.0	11.314984	445.12053312408784
1928.0	11.32125	445.1205124797873
1929.0	11.327502	445.1204230691984
1930.0	11.333788	445.12052600797307
1931.0	11.340108	445.1204802437828
1932.0	11.346444	445.1204643018241
1933.0	11.352715	445.1204470388692
1934.0	11.358998	445.1203795863647
1935.0	11.365269	445.12049610007165
1936.0	11.371563	445.12051983754077
1937.0	11.37785	445.12049329695105
1938.0	11.384194	445.1204152893776
1939.0	11.390436	445.12053967472303
1940.0	11.396677	445.12046571678263
1942.0	11.403611	445.1204688758408
1943.0	11.40989	445.1205154233979
1944.0	11.416152	445.12055849675113
1945.0	11.422417	445.12047327821017
1946.0	11.428727	445.1205788536386
1947.0	11.434938	445.1204749059745
1948.0	11.441206	445.1204741919435
1949.0	11.447494	445.1204662356071
1950.0	11.453602	445.12058728594246
1951.0	11.459904	445.12044562062937
1952.0	11.466196	445.1204810985379
1953.0	11.472517	445.1204345987886
1954.0	11.478779	445.1203363545344
1955.0	11.484915	445.12043048610747
1956.0	11.491186	445.12041344163464
1957.0	11.497534	445.12050793583654
1958.0	11.50384	445.1204514180867
1959.0	11.510094	445.1204362087875
1960.0	11.516357	445.12040371110186
1961.0	11.522573	445.1203437371203
1962.0	11.528827	445.12038519588737
1963.0	11.535096	445.1203325664534
1965.0	11.541896	445.12019201626487
1966.0	11.548186	445.12042178862913
1968.0	11.555127	445.1203278604751
1969.0	11.561429	445.1203554002009
1972.0	11.569044	445.1202551493368
1973.0	11.57539	445.12023904010186
1975.0	11.582309	445.12039051050186
1976.0	11.588559	445.1203788324485
1977.0	11.594836	445.12036477989295
1979.0	11.601673	445.1202549495305
1980.0	11.607898	445.1204221945939
1981.0	11.614111	445.12045815254754
1982.0	11.620394	445.1202648131624
1983.0	11.626638	445.1202908517007
1984.0	11.632919	445.1202639485301
1986.0	11.639938	445.1202565680634
1987.0	11.6461	445.1203384655664
1988.0	11.652409	445.1202961649988
1991.0	11.660011	445.1203690371458
1992.0	11.666284	445.1203052144854
1993.0	11.672475	445.12036313859505
1995.0	11.679273	445.12031405136304
1996.0	11.685444	445.1204846084237
1998.0	11.692092	445.12032706239864
1999.0	11.698353	445.1203703613101
2006.0	11.711996	445.1202767829319
2007.0	11.718226	445.1203530586877
2009.0	11.72504	445.1203658825506
2010.0	11.731215	445.1202564666788
2016.0	11.743155	445.12042341258893
2017.0	11.749378	445.12033920078926
2022.0	11.759828	445.1202349896014
2023.0	11.766084	445.12012045076796
2029.0	11.778178	445.1199517041612
2030.0	11.784413	445.12014993665775
2033.0	11.791907	445.1202227963268
2035.0	11.798728	445.12031813463625
2036.0	11.80499	445.1202851494093
2038.0	11.811824	445.1203854035531
2039.0	11.818061	445.12036233531467
2041.0	11.824692	445.12037483277766
2042.0	11.830888	445.1204106218239
2044.0	11.837734	445.12034519649524
2045.0	11.843894	445.1203999482451
2046.0	11.850069	445.12043278518126
2047.0	11.856234	445.1204512085906
2051.0	11.865155	445.12041044078495
2052.0	11.871363	445.1203656376487
2054.0	11.877903	445.12049878981907
2055.0	11.884124	445.1203637984557
2058.0	11.892236	445.1204311048673
2059.0	11.898376	445.11945681540686
2062.0	11.906542	445.1204046878011
2063.0	11.912761	445.12054921266764
2064.0	11.918942	445.1204166012997
2065.0	11.925178	445.1204370562656
2068.0	11.93329	445.120442433831
2069.0	11.939476	445.12040503644
2074.0	11.949824	445.1205333102988
2075.0	11.955999	445.1204297765224
2080.0	11.96629	445.12043708764946
2081.0	11.972434	445.12050045054974
2085.0	11.981199	445.12065399958294
2090.0	11.99144	445.1205651230132
2091.0	11.997588	445.1205410829367
2096.0	12.007897	445.12060303564596
2097.0	12.014047	445.12063673109276
2100.0	12.021432	445.1203754607679
2103.0	12.028807	445.12038621743466
2108.0	12.040078	445.12032133146965
2109.0	12.046347	445.12015217353525
2115.0	12.058195	445.12023152227175
2123.0	12.072978	445.1203384709931
2132.0	12.08919	445.1204747414581
2141.0	12.105445	445.120442547386
2152.0	12.124801	445.1204486542144
2154.0	12.130661	445.1202956716452
2165.0	12.149909	445.1202607824455
2176.0	12.169176	445.1199885094496
2187.0	12.188411	445.12003470195305
2198.0	12.207668	445.1202820770811
2209.0	12.226864	445.1204691880849
2220.0	12.245955	445.1205217597773
2223.0	12.253174	445.1194178527079
2232.0	12.269376	445.1205848361837
2242.0	12.287082	445.12057899774686
2252.0	12.304743	445.12063103014725
2262.0	12.322397	445.1204742402561
2272.0	12.340251	445.1206097159861
2283.0	12.359405	445.1206020140929
2294.0	12.378564	445.1204355337972
2296.0	12.384303	445.1203767441065
2307.0	12.403489	445.12041161498297
2318.0	12.422595	445.1204678004952
2329.0	12.441709	445.1203859686284
2340.0	12.460772	445.12049822573107
2351.0	12.479953	445.1204705855935
2362.0	12.499028	445.12048727600074
2373.0	12.518058	445.1206106981588
2375.0	12.523753	445.1194715796577
2386.0	12.542747	445.1198359089915
2394.0	12.557418	445.1206136800763
2395.0	12.56353	445.1205171180422
2399.0	12.572187	445.1195057367442
2407.0	12.586876	445.12057279035906
2416.0	12.603047	445.12051708308053
2427.0	12.622147	445.12048230467775
2438.0	12.641235	445.119566851991
2449.0	12.660381	445.1205374079746
2460.0	12.679487	445.11949142068323
2462.0	12.685178	445.12054563606495
2469.0	12.698281	445.1206354829909
2479.0	12.715908	445.1206014098629
2490.0	12.73506	445.12061870402596
2501.0	12.754233	445.1205273334595
2505.0	12.763037	445.12046811204647
2516.0	12.782151	445.11956679895894
2519.0	12.789364	445.1205167186025
2530.0	12.808454	445.11941438708925
2533.0	12.815683	445.1194458901739
2544.0	12.834741	445.119424593944
2555.0	12.853789	445.12063527797807
2563.0	12.868441	445.12059337227583
2572.0	12.884547	445.11950016691577
2583.0	12.903614	445.11948308555975
2588.0	12.913787	445.11941194512923
2599.0	12.932895	445.11944136160855
2602.0	12.940072	445.119623170713
2606.0	12.948718	445.11963049028014
2611.0	12.958879	445.1205573024511
2619.0	12.973504	445.1194937034956
2626.0	12.986633	445.1194333598852
2637.0	13.005789	445.1204025849229
2648.0	13.024935	445.1196002056307
2652.0	13.033608	445.1205607314822
2663.0	13.052175	445.12063143631366
2674.0	13.071285	445.12063403952135
2685.0	13.090387	445.1203601403754
2688.0	13.097548	445.1194019617339
2695.0	13.110637	445.1196883314677
2701.0	13.122318	445.1195372996133
2702.0	13.128435	445.1203525788308
2706.0	13.137116	445.1198162856338
2715.0	13.152991	445.12050933031026
2722.0	13.166108	445.12044285447763
2733.0	13.185246	445.1194802455774
2744.0	13.204329	445.11966624208253
2748.0	13.212996	445.1194796900343
2759.0	13.232087	445.11960014167346
2770.0	13.251214	445.12061127884476
2774.0	13.259871	445.1205971237961
2784.0	13.277435	445.12059526146663
2795.0	13.296462	445.1206161354381
2799.0	13.305152	445.11946678560565
2810.0	13.324204	445.11951920056975
2821.0	13.34335	445.1195542996446
2832.0	13.362437	445.11983579950834
2835.0	13.369627	445.12052891317916
2846.0	13.388721	445.11952645147215
2854.0	13.402806	445.11949008013517
2865.0	13.422627	445.11958918379787
2876.0	13.441758	445.1196045340478
2880.0	13.450112	445.1206095500696
2888.0	13.464725	445.12040227741755
2893.0	13.474875	445.1194263764062
2897.0	13.484333	445.11960187676533
2903.0	13.495938	445.1206113425237
2909.0	13.507588	445.1194997000846
2910.0	13.513719	445.12015237230037
2921.0	13.532854	445.1196056387775
2927.0	13.543885	445.1204772597184
2936.0	13.560013	445.1194253795036
2944.0	13.574583	445.11944743086013
2953.0	13.590577	445.11947502828684
2961.0	13.605192	445.12048886441056
2970.0	13.620446	445.1195429174884
2978.0	13.634856	445.11952131439887
2982.0	13.643454	445.11952811117214
2987.0	13.653473	445.1196860928744
2989.0	13.659723	445.1197106676326
2990.0	13.665842	445.1201959440773
2998.0	13.680419	445.1198221620453
2999.0	13.686544	445.11955312241645
3007.0	13.701825	445.11952442720604
3017.0	13.719446	445.1203707658554
3024.0	13.732527	445.1194617184776
3030.0	13.74414	445.12039293873147
3037.0	13.757307	445.12059588666784
3038.0	13.763427	445.12011454673444
3041.0	13.770577	445.11969747031395
3046.0	13.780023	445.12039844953307
3052.0	13.791648	445.11940998083753
3059.0	13.804613	445.120440068405
3070.0	13.823023	445.1206267344893
3081.0	13.842105	445.1195250559872
3092.0	13.861152	445.1195592619306
3099.0	13.873865	445.12057276643714
3110.0	13.892173	445.12065439796226
3120.0	13.909725	445.11952427544423
3127.0	13.922421	445.12061640706463
3135.0	13.936857	445.12060459249847
3142.0	13.949569	445.1206107661045
3149.0	13.962698	445.1194307563478
3155.0	13.974353	445.11953914784306
[truncated: 3,690 more rows]
