# Supplementary material for: RawBeans: A Simple, Vendor-Independent, Raw-Data Quality-Control Tool
Source: J Proteome Res. 2021 Mar 4;20(4):2098–104. doi: 10.1021/acs.jproteome.0c00956 (PMC8041395; doi:10.1021/acs.jproteome.0c00956)
Supplement: Supplementary file 2 — pr0c00956_si_003.zip [file pr0c00956_si_003.zip › 100_samples_run1.0/resources/HF2_LC1_hela_080720_02-mass-deviation-matrix.tsv]

scan	retention	445.12003
1.0	0.0029053519	445.12009605581943
2.0	0.010355332	445.1199217196936
3.0	0.016701232	445.1199389052715
4.0	0.023382484	445.1199620396275
5.0	0.029730418	445.11992536927187
6.0	0.036069952	445.1199067913135
7.0	0.042417867	445.1198937952377
8.0	0.048757469	445.1199608773066
9.0	0.055103317	445.11997742348774
10.0	0.061449133	445.1199477094807
11.0	0.067794966	445.11987502153863
12.0	0.07413665	445.1199268718783
13.0	0.080480451	445.11996018637865
14.0	0.086822135	445.11991698529044
15.0	0.093170034	445.1199213810457
16.0	0.099515834	445.1200071697039
17.0	0.10506597	445.1199477534625
18.0	0.11203047	445.1195688476686
22.0	0.12168043	445.11994855045316
23.0	0.12803049	445.11992951569266
24.0	0.13405337	445.1200931628405
25.0	0.1400721	445.120007832484
26.0	0.14609522	445.1199451062571
27.0	0.15211795	445.11990205134276
28.0	0.15814092	445.11993492274155
29.0	0.16416188	445.1199436980098
30.0	0.17018255	445.11994034894104
31.0	0.1762034	445.12038782728627
32.0	0.18222645	445.11961244820657
33.0	0.18824725	445.1197059743151
34.0	0.1942702	445.1198188969626
35.0	0.20029095	445.1200887567752
36.0	0.20631392	445.11990162859297
37.0	0.2123327	445.11987961369715
38.0	0.21835555	445.1198736450473
39.0	0.22437853	445.11987937030995
40.0	0.23040984	445.12045650705534
41.0	0.2364327	445.11974844272333
45.0	0.24606597	445.11987986213336
46.0	0.25242238	445.1198460696817
47.0	0.2584514	445.1199382370328
48.0	0.26448898	445.1200607450599
49.0	0.27050788	445.1198560519504
50.0	0.27652858	445.11984090499044
51.0	0.28255352	445.1198801125209
52.0	0.28857652	445.1199385502643
53.0	0.29460158	445.1196372524836
54.0	0.3006266	445.11981018613835
55.0	0.30664935	445.1198976117751
56.0	0.31267023	445.1200541401861
57.0	0.31869327	445.1199973503855
58.0	0.32471205	445.1200238008657
59.0	0.33073488	445.1200504382887
60.0	0.33675562	445.119957142073
61.0	0.34277647	445.11974642363754
62.0	0.34879732	445.11978499236676
63.0	0.3548161	445.1197113188418
64.0	0.360837	445.11967689637976
65.0	0.36685983	445.1196547094362
66.0	0.37287858	445.1198384313134
67.0	0.37889735	445.11979421766864
68.0	0.38492028	445.11950574790313
69.0	0.39094127	445.12031310653646
70.0	0.39696197	445.11948800451074
71.0	0.40298074	445.12064693777876
72.0	0.40900157	445.1205863191226
73.0	0.41502463	445.12059499713223
74.0	0.42104947	445.1194509529482
75.0	0.42707662	445.1206227069611
76.0	0.43310592	445.11980525228824
77.0	0.43913497	445.1197763592613
78.0	0.44516615	445.11969792369877
79.0	0.45119123	445.11980078146684
80.0	0.45721842	445.1199710467612
81.0	0.46324543	445.11984252752507
82.0	0.46927034	445.1198757949056
83.0	0.47529957	445.11997952396484
84.0	0.48132675	445.119762149246
85.0	0.4873517	445.119898892816
86.0	0.49337667	445.11990928963843
87.0	0.49939962	445.119999996983
88.0	0.5054226	445.11990546115925
89.0	0.51144962	445.11987284873027
90.0	0.51747463	445.1198813166575
91.0	0.52349763	445.1199464126118
92.0	0.52952468	445.11978519140234
93.0	0.5355539	445.1198793856339
94.0	0.54157877	445.11986759262754
95.0	0.54760802	445.1198785376939
96.0	0.5536372	445.1199830556609
97.0	0.55966008	445.1197944107285
98.0	0.56569133	445.1199590261771
99.0	0.5717185	445.12004080364824
100.0	0.57774345	445.1199894551212
101.0	0.58376855	445.11988058676303
102.0	0.58979557	445.1199808271293
103.0	0.59581847	445.1198088138579
104.0	0.60184972	445.11981234305136
105.0	0.60787467	445.11988851277533
106.0	0.61389977	445.1198643947635
107.0	0.61992273	445.1196861663389
108.0	0.62594557	445.11974868772063
109.0	0.63197465	445.1197829927672
110.0	0.63799762	445.1199574055115
111.0	0.6440165	445.11985594060684
112.0	0.65004363	445.11979372226347
113.0	0.65607268	445.11988380651
114.0	0.66209979	445.1198053032033
115.0	0.66812477	445.1199428472541
116.0	0.67415402	445.1198455794716
117.0	0.68018102	445.1198858121057
118.0	0.68621023	445.11992712975064
119.0	0.69223722	445.1197870804936
120.0	0.69826638	445.1198328835777
121.0	0.70429355	445.1198012679989
122.0	0.71032282	445.1198374648246
123.0	0.71634573	445.11985962892766
124.0	0.72237065	445.1198438747079
125.0	0.72840187	445.1197794222001
126.0	0.73442487	445.1198524721236
127.0	0.74045203	445.1198236431051
128.0	0.74648525	445.11975132318474
129.0	0.75251025	445.1198844183405
130.0	0.75853743	445.11972539892247
131.0	0.76456032	445.119668599021
132.0	0.77058942	445.11970420262264
133.0	0.7766124	445.1198811659781
134.0	0.78264157	445.11971637363206
135.0	0.78867285	445.1196102370708
136.0	0.79469775	445.11962101807086
137.0	0.80072695	445.1196583318376
138.0	0.80675417	445.11960879095363
139.0	0.81277705	445.1196237751002
140.0	0.81879985	445.11963057066373
141.0	0.82482493	445.11951176394484
142.0	0.8308479	445.1194191672799
143.0	0.836875	445.11958242907656
144.0	0.84289992	445.1195532915122
145.0	0.84892705	445.1195282053366
146.0	0.85495212	445.1196533967134
147.0	0.86098128	445.1196114457208
148.0	0.86701039	445.11960600932053
149.0	0.87303543	445.1196474694676
150.0	0.87905835	445.1195464368531
151.0	0.88507907	445.1195588004252
152.0	0.89110832	445.1195633472741
153.0	0.8971376	445.11988570720047
154.0	0.90316048	445.11950924893137
155.0	0.90918532	445.1201483910827
156.0	0.91521248	445.11960465540255
157.0	0.92123547	445.11962729534775
158.0	0.92725422	445.12060672819615
159.0	0.93327703	445.1195017087424
160.0	0.93929588	445.11953617193996
161.0	0.94532093	445.1196096797276
162.0	0.9513397	445.11942932115363
163.0	0.95731037	445.1195616622639
164.0	0.96333543	445.1195392306677
165.0	0.96935842	445.1196356775351
166.0	0.97538139	445.11960793707095
167.0	0.9813125	445.11979461810034
168.0	0.98733538	445.1202082050291
170.0	0.9946604	445.11966281339005
171.0	1.0010083	445.1202094484416
172.0	1.0070357	445.1195807608033
173.0	1.0130584	445.1196006062713
174.0	1.0190876	445.12054218384645
175.0	1.0251146	445.1194266262768
176.0	1.0311335	445.1203109001575
177.0	1.0371542	445.11957111496787
178.0	1.0431772	445.11968942428877
179.0	1.0492	445.11970990259033
180.0	1.0552294	445.1197959887708
181.0	1.06125	445.12044510844197
182.0	1.0672709	445.11970134378834
183.0	1.0732918	445.11955634372873
184.0	1.0793126	445.1197795458985
185.0	1.0853313	445.1196541876026
186.0	1.0913522	445.1195826380298
187.0	1.0973731	445.1195701294261
188.0	1.1033917	445.11954265098984
189.0	1.1094126	445.11968110404797
190.0	1.1154334	445.1196131028917
191.0	1.1214544	445.1197948238833
192.0	1.1274751	445.1198285843483
193.0	1.1334959	445.11956574285574
194.0	1.1395169	445.1195303712357
195.0	1.1455356	445.11963445835727
196.0	1.1515565	445.11961844658595
197.0	1.1575773	445.11968891114117
198.0	1.1635982	445.1195523557509
199.0	1.1696168	445.1196653900712
200.0	1.1756357	445.11973982690296
201.0	1.1816543	445.1197782077323
202.0	1.1876753	445.1198323572238
203.0	1.193696	445.1196463944933
204.0	1.1997168	445.119782551786
205.0	1.2057377	445.1197339460836
206.0	1.2117607	445.11963865606805
207.0	1.2177795	445.1197338957837
208.0	1.2237982	445.1196675071419
209.0	1.2298169	445.1198155498573
210.0	1.2358357	445.1197842567826
211.0	1.2418608	445.1197336555988
212.0	1.2478857	445.1196796221598
213.0	1.2539107	445.1196605739703
214.0	1.2599295	445.11951994376705
215.0	1.2659483	445.11977074353837
216.0	1.271969	445.1195358306749
217.0	1.2779878	445.11972596181096
218.0	1.2840087	445.11969925327446
219.0	1.2900295	445.1196639737897
220.0	1.2960566	445.119671237228
221.0	1.3020837	445.1195839062878
222.0	1.3081086	445.1195719801028
223.0	1.3141295	445.1197362844717
224.0	1.3201545	445.1196577499721
225.0	1.3261754	445.1195948137347
226.0	1.3321963	445.1195838591209
227.0	1.3382171	445.1195776281209
228.0	1.3442399	445.1196829714914
229.0	1.350265	445.1196444468792
230.0	1.356288	445.1197563624237
231.0	1.362313	445.11969267865834
232.0	1.3683316	445.11978080021856
233.0	1.3743505	445.11951754329453
234.0	1.3803692	445.11965898978985
235.0	1.3863941	445.11948585034474
236.0	1.3924171	445.11957631599796
237.0	1.3984422	445.1196640613527
238.0	1.404463	445.1195738573062
239.0	1.4104901	445.1194603787632
240.0	1.4165129	445.1197141323974
241.0	1.422538	445.11982818571204
242.0	1.428563	445.11971755612467
243.0	1.4345817	445.1196182486023
244.0	1.4406088	445.11964312520445
245.0	1.4466276	445.1196158404174
246.0	1.4526485	445.11972707142945
247.0	1.4586713	445.11981459630067
248.0	1.4646922	445.1194255618325
249.0	1.4707109	445.11951006228287
250.0	1.4767318	445.11975379491275
251.0	1.4827525	445.1196790812816
252.0	1.4887735	445.1197585605694
253.0	1.4947944	445.11972173826774
254.0	1.5008131	445.11977161875535
255.0	1.5068359	445.1196970613881
256.0	1.5128547	445.11975753539286
257.0	1.5188735	445.11977515888475
258.0	1.5248942	445.119747572437
259.0	1.5309151	445.11970540960135
260.0	1.536936	445.11965390294347
261.0	1.542959	445.1197609183589
262.0	1.5489798	445.11969416454093
263.0	1.5549985	445.11974303927894
264.0	1.5610172	445.119770198482
265.0	1.5670361	445.11985031937655
266.0	1.5730568	445.11979161675674
267.0	1.5790777	445.1198219399448
268.0	1.5850965	445.1197953371695
269.0	1.5911174	445.1197460225407
270.0	1.5971381	445.1195302416954
271.0	1.6031589	445.1197217367568
272.0	1.6091777	445.11980939573215
273.0	1.6151986	445.11971131146214
274.0	1.6212214	445.1196072334278
275.0	1.6272423	445.11949597658605
276.0	1.6332631	445.1198215699636
277.0	1.6392882	445.11971549961436
278.0	1.6453089	445.11970134199356
279.0	1.6513278	445.11960292386846
280.0	1.6573485	445.1195903313345
281.0	1.6633695	445.11959034913883
282.0	1.6693881	445.11981738642856
283.0	1.675409	445.11959284461267
284.0	1.6814277	445.11956343775074
285.0	1.6874487	445.11957181931075
286.0	1.6934694	445.1206229870934
287.0	1.6994903	445.1196947172053
288.0	1.7055111	445.11967952866536
289.0	1.71153	445.11967558360703
290.0	1.7175506	445.11962382396035
291.0	1.7235715	445.11976239039075
292.0	1.7295924	445.11963781441995
293.0	1.7356111	445.11978876657514
294.0	1.741632	445.11978057346096
295.0	1.7476528	445.1197404773685
296.0	1.7536737	445.1197933346981
297.0	1.7596923	445.1198083562376
298.0	1.7657132	445.11978417788
299.0	1.7717341	445.11969073858876
300.0	1.777755	445.1195889541013
301.0	1.7837799	445.1196845858791
302.0	1.7898049	445.1197124529441
303.0	1.7958299	445.11963500093873
304.0	1.8018551	445.1196780331567
305.0	1.8078757	445.11964736382527
306.0	1.8138987	445.11972183374627
307.0	1.8199299	445.1196989927708
308.0	1.8259509	445.1196913632027
309.0	1.8319737	445.1197934396607
310.0	1.8379946	445.1197224013765
311.0	1.8440155	445.1194292169736
312.0	1.8500342	445.1195723815239
313.0	1.8560529	445.11946791203593
314.0	1.8620738	445.1196737076604
315.0	1.8680968	445.11954788593255
316.0	1.8741175	445.1197431640705
317.0	1.8801363	445.1196876974016
318.0	1.8861613	445.11963312749083
319.0	1.8921843	445.1195465513742
320.0	1.898203	445.1195432392199
321.0	1.9042259	445.119551876339
322.0	1.9102488	445.11950094149387
323.0	1.9162698	445.11972167612925
324.0	1.9222884	445.1196902510249
325.0	1.9283092	445.1195764188062
326.0	1.93433	445.11975693670814
327.0	1.9403509	445.1196497882855
328.0	1.9463696	445.1195808695922
329.0	1.9523905	445.1196994086224
330.0	1.9584114	445.11977844027666
331.0	1.9644322	445.1194833363054
332.0	1.9704531	445.1196034680233
333.0	1.9764739	445.11964646688045
334.0	1.9824968	445.11976850028583
335.0	1.9885156	445.1195773243728
336.0	1.9945364	445.1196667729244
337.0	2.0005551	445.1197214743615
338.0	2.006576	445.11963615791177
339.0	2.012601	445.11966161014766
340.0	2.018628	445.11971263688923
341.0	2.0246572	445.11968331699137
342.0	2.0306781	445.11963576476813
343.0	2.0366989	445.1197472868671
344.0	2.0427197	445.119646212241
345.0	2.0487407	445.11978610117984
346.0	2.0547636	445.11978428002976
347.0	2.0607844	445.11970731594124
348.0	2.0668072	445.11966709433057
349.0	2.0728365	445.1197195448464
350.0	2.0788573	445.11971153833446
351.0	2.0848845	445.1195631729598
352.0	2.0909073	445.1197650676435
353.0	2.0969303	445.119680590429
354.0	2.1029532	445.11965263481017
355.0	2.108972	445.1196786861895
356.0	2.1149906	445.11969377413095
357.0	2.1210136	445.1195955908203
358.0	2.1270386	445.11973417656844
359.0	2.1330615	445.11963154312986
360.0	2.1390844	445.11959314562193
361.0	2.1451053	445.1197364412018
362.0	2.1511262	445.11950798168385
363.0	2.157147	445.1196956607964
364.0	2.1631678	445.11957619928035
365.0	2.1691887	445.11965867584263
366.0	2.1752074	445.11967752562197
367.0	2.1812261	445.11968343880517
368.0	2.1872449	445.1196277727473
369.0	2.1932658	445.1195282690179
370.0	2.199295	445.11952560231003
371.0	2.2053219	445.11943579740347
372.0	2.2113512	445.1194815263979
373.0	2.2173762	445.1196985773527
374.0	2.2234013	445.11971384016977
375.0	2.229422	445.11968159319554
376.0	2.2354471	445.11955597008864
377.0	2.2414679	445.11966898905257
378.0	2.2474888	445.11968430501565
379.0	2.2535095	445.1197191326426
380.0	2.2595304	445.11945241903913
381.0	2.2655513	445.1195650397412
382.0	2.2715721	445.11953140726587
383.0	2.2775908	445.1197597441747
384.0	2.2836117	445.1196293527947
385.0	2.2896326	445.1196012277666
386.0	2.2956534	445.11963973244764
387.0	2.3016741	445.11952772384336
388.0	2.3076971	445.1197295858936
389.0	2.3137159	445.1195629216167
390.0	2.3197345	445.1195637003377
391.0	2.3257534	445.11962324000405
392.0	2.3317742	445.1197803062627
393.0	2.3377951	445.11975031058057
394.0	2.3438201	445.11971959828793
395.0	2.3498429	445.11948149549323
396.0	2.355868	445.11975737821416
397.0	2.3618868	445.1197079018728
398.0	2.3679054	445.1197774847555
399.0	2.3739263	445.11972690417343
400.0	2.3799472	445.11965097362213
401.0	2.3859722	445.11946759231733
402.0	2.3920055	445.1194185316645
403.0	2.3980409	445.1206092125292
404.0	2.4040639	445.11942739220706
406.0	2.4113763	445.1206224835037
407.0	2.4177244	445.11958994651485
408.0	2.4237473	445.1196502371925
409.0	2.4297701	445.11953557790406
410.0	2.4357931	445.11973896219166
411.0	2.4418118	445.1196905199448
412.0	2.4478326	445.1196830612188
413.0	2.4538535	445.11958908900203
414.0	2.4598744	445.1197458697342
415.0	2.4658952	445.11950318769885
416.0	2.471916	445.119828879955
417.0	2.4779347	445.11949141582147
419.0	2.4852514	445.1197877082593
420.0	2.4916015	445.1194901782997
421.0	2.4976286	445.1195941377555
422.0	2.5036515	445.11956287595075
423.0	2.5096764	445.1197269154197
424.0	2.5156952	445.11955935449475
425.0	2.5217161	445.11944700674354
426.0	2.5277368	445.1196038236443
427.0	2.5337556	445.119613195287
428.0	2.5397765	445.1195583098563
429.0	2.5457974	445.11947411188055
430.0	2.5518161	445.1195780656378
431.0	2.5578369	445.11966550269887
432.0	2.5638556	445.1195695877459
433.0	2.5698766	445.1196838863214
434.0	2.5758973	445.1196028554367
435.0	2.5819182	445.11948142005843
436.0	2.5879391	445.11951639855135
437.0	2.593962	445.119473666969
438.0	2.5999787	445.11940963698476
439.0	2.6060036	445.1195204122374
440.0	2.6120266	445.11954894907905
441.0	2.6180559	445.1194459404985
442.0	2.6240807	445.1194895685906
443.0	2.6301058	445.1195985498346
444.0	2.6361246	445.1196525346091
445.0	2.6421433	445.1194875045914
446.0	2.6481661	445.11958243784
447.0	2.6541849	445.11951387440115
448.0	2.6602058	445.11953697134055
449.0	2.6662288	445.12064151433196
450.0	2.6722537	445.1196319193505
451.0	2.6782724	445.11951926604013
452.0	2.6842933	445.11952543953583
453.0	2.6903142	445.1195034780349
454.0	2.6963349	445.1196283412469
455.0	2.7023579	445.1196487379069
456.0	2.7083808	445.11968352263193
457.0	2.7144017	445.11964152236385
458.0	2.7204224	445.1205233118282
459.0	2.7264412	445.11945798184877
460.0	2.7324601	445.1195131669265
461.0	2.7384891	445.11958666250064
462.0	2.7445141	445.1195518565707
463.0	2.750537	445.1194198979785
464.0	2.7565622	445.119440979343
465.0	2.7625829	445.1195370799581
466.0	2.7686037	445.11957813922885
467.0	2.7746245	445.11955230501485
468.0	2.7806497	445.1194977349167
469.0	2.7866787	445.1195892988501
470.0	2.7927017	445.11952210918963
471.0	2.7987204	445.11955861389066
472.0	2.8047476	445.11951142769243
473.0	2.8107683	445.11947809998037
474.0	2.8167893	445.1205935833852
475.0	2.8228079	445.1194709900702
476.0	2.8288289	445.1194088970691
477.0	2.8348496	445.11945347582895
478.0	2.8408705	445.11940581758654
479.0	2.8468935	445.1206303513176
480.0	2.8529184	445.1194023174021
481.0	2.8589413	445.12058342923063
482.0	2.8649642	445.11946754648864
483.0	2.8709873	445.1194415462171
484.0	2.8770101	445.1206093871284
485.0	2.883033	445.1194137990342
486.0	2.8890518	445.1194382177585
487.0	2.8950727	445.11944943729566
488.0	2.9010934	445.1206359946946
489.0	2.9071122	445.12055941389565
490.0	2.913133	445.1194847436886
491.0	2.919154	445.1206514025576
493.0	2.926458	445.1194055341414
494.0	2.9328144	445.12053466411055
496.0	2.9402997	445.1205594882918
497.0	2.9466456	445.12056459711135
498.0	2.9526706	445.11951861298616
499.0	2.9586998	445.1194688963811
500.0	2.9647228	445.1195145547264
501.0	2.9707476	445.1206043431912
503.0	2.9782226	445.1203486418099
504.0	2.9844227	445.12001784517656
508.0	2.9934707	445.1201194283591
519.0	3.0128145	445.1202462418001
530.0	3.0328519	445.12002197198655
535.0	3.0440145	445.1203998611229
537.0	3.0514894	445.12056842490057
538.0	3.0578396	445.12046130845806
539.0	3.0638625	445.1205703913624
540.0	3.0698853	445.1194839648727
541.0	3.0759102	445.119431010031
542.0	3.0819375	445.12054427840707
543.0	3.0879665	445.1195309296759
544.0	3.0939937	445.11955499594194
545.0	3.1000186	445.1195572983989
546.0	3.1060478	445.1196152653117
547.0	3.1120748	445.1195263025262
548.0	3.1181041	445.1195978410527
549.0	3.1241332	445.11964023587257
550.0	3.1301563	445.11956318278885
551.0	3.136179	445.11968096113475
552.0	3.1422042	445.11960827908337
553.0	3.148229	445.1201197243031
554.0	3.1542542	445.1206337191285
555.0	3.160277	445.12052233078515
556.0	3.1663042	445.12059754817795
557.0	3.172327	445.12043333178184
558.0	3.1783501	445.11963944978595
559.0	3.1843729	445.11972010935966
560.0	3.190402	445.1196659851366
561.0	3.196427	445.11956831911573
562.0	3.2024522	445.1196874648651
563.0	3.2084771	445.1195690551275
564.0	3.2145001	445.1206206858938
565.0	3.220525	445.1196584973723
566.0	3.2265541	445.1195329900839
567.0	3.2325833	445.11967239087517
568.0	3.2386063	445.119705882391
569.0	3.2446356	445.11957236709816
570.0	3.2506605	445.1194765407626
571.0	3.2566896	445.1196163571783
572.0	3.2627125	445.11967170082414
573.0	3.2687356	445.11953730061265
574.0	3.2747646	445.119543250267
575.0	3.2807959	445.11950540084905
576.0	3.286821	445.1195585423254
577.0	3.2928459	445.1196181062052
578.0	3.2988751	445.12065325272727
579.0	3.3049022	445.1194433023317
580.0	3.3109315	445.1195908633372
581.0	3.3169543	445.1197073107385
582.0	3.3229793	445.1195814379684
583.0	3.3290064	445.1194420266276
584.0	3.3350336	445.1197015341379
585.0	3.3410627	445.1194765255413
586.0	3.3470876	445.1196520008272
587.0	3.3531127	445.11943658377385
588.0	3.3591398	445.11951166322086
589.0	3.3651647	445.1195430037499
590.0	3.3711876	445.1195811309754
591.0	3.3772127	445.11972609472537
592.0	3.3832356	445.1195250688493
593.0	3.3892607	445.11964414426524
594.0	3.3952835	445.11956656373314
595.0	3.4013086	445.1197202944551
596.0	3.4073315	445.1196328521323
597.0	3.4133564	445.11963134157145
598.0	3.4193815	445.119675994645
599.0	3.4254107	445.1197197448966
600.0	3.4314378	445.1195946853231
601.0	3.4374647	445.1196302779132
602.0	3.443494	445.11966379703205
603.0	3.4495232	445.1196314051671
604.0	3.4555462	445.1196301623947
605.0	3.4615732	445.1196510172529
606.0	3.4676024	445.1195334603363
607.0	3.4736274	445.11962104005937
608.0	3.4796524	445.11964124726757
609.0	3.4856773	445.1196041040479
610.0	3.4917003	445.1195755524646
611.0	3.4977233	445.1196689082128
612.0	3.5037462	445.11960537607564
613.0	3.5097711	445.1195982707898
614.0	3.5157962	445.1198044130092
615.0	3.5218254	445.1195237954215
616.0	3.5278523	445.1196591925101
617.0	3.5338711	445.1195828510751
618.0	3.539892	445.11962832048596
619.0	3.5459171	445.11973492464637
620.0	3.5519461	445.11962016382756
621.0	3.5579733	445.11963827188987
622.0	3.5639982	445.1196983614578
623.0	3.5700234	445.11950843619366
624.0	3.5760484	445.11973501761526
625.0	3.5820733	445.119572812782
626.0	3.5881025	445.1196677246974
627.0	3.5941255	445.11944883571
628.0	3.6001503	445.1195927800857
629.0	3.6061774	445.1194734326424
630.0	3.6122026	445.1196387724689
631.0	3.6182297	445.1196329045941
632.0	3.6242566	445.1194525340441
633.0	3.6302837	445.1196092648346
634.0	3.6363026	445.1206544245653
635.0	3.6423234	445.11951805264374
636.0	3.6483462	445.11941681855404
637.0	3.654365	445.1194025122189
638.0	3.6603837	445.1206103408522
639.0	3.6664026	445.11956096338974
640.0	3.6724295	445.11967889752833
641.0	3.6784588	445.1195358422052
642.0	3.6844837	445.11943553130396
643.0	3.690513	445.11969315934147
644.0	3.6965358	445.1197251386468
645.0	3.7025589	445.1194990815399
646.0	3.7085858	445.1194226970198
647.0	3.7146089	445.11958655999877
648.0	3.7206338	445.1196637915705
649.0	3.7266609	445.1196022117876
650.0	3.732686	445.1194496021608
651.0	3.7387151	445.1194449605794
652.0	3.7447422	445.11941086609244
653.0	3.7507651	445.1197725652996
654.0	3.7567881	445.11940159862843
655.0	3.7628129	445.12056382471576
656.0	3.7688422	445.1197024743235
657.0	3.7748672	445.11964184637606
658.0	3.7808923	445.1195933847635
659.0	3.7869172	445.11969286165527
660.0	3.7929423	445.1196533942669
661.0	3.7989714	445.1196613274777
662.0	3.8049944	445.1196504467396
663.0	3.8110192	445.119641413016
664.0	3.8170443	445.11958786507284
665.0	3.8230673	445.11955377901563
666.0	3.8290964	445.1196406352976
667.0	3.8351193	445.1196370167561
668.0	3.8411444	445.1196835373042
669.0	3.8470444	445.1196775913039
670.0	3.8530735	445.1195857451384
671.0	3.8590943	445.11961251816393
672.0	3.8651131	445.11961068381976
673.0	3.871134	445.11970134624835
674.0	3.8771548	445.1196890478233
675.0	3.8831756	445.1196746535729
676.0	3.8892006	445.11957493246103
677.0	3.8952194	445.11972357739114
678.0	3.9012423	445.1194757787761
679.0	3.907261	445.11954178740507
680.0	3.913282	445.11962607495445
681.0	3.9193028	445.12052795053785
682.0	3.9253214	445.11956191660295
683.0	3.9313423	445.1195016312338
684.0	3.9373653	445.11943118939195
685.0	3.9433841	445.11966042591206
686.0	3.949407	445.1194503835002
687.0	3.955432	445.120632904082
688.0	3.961457	445.12064360274167
689.0	3.9674819	445.119667897107
690.0	3.9735007	445.11952125859796
691.0	3.9795257	445.1195094283899
692.0	3.9855444	445.1206526662632
693.0	3.9915653	445.1194728483223
694.0	3.9975861	445.1194866512938
695.0	4.003607	445.1194219456767
696.0	4.0096279	445.1194629297047
697.0	4.0156487	445.1196722380688
698.0	4.0216674	445.11954319019856
699.0	4.0276861	445.1194029581402
700.0	4.033707	445.11963703978125
701.0	4.0397259	445.11951743339654
702.0	4.0457486	445.1195597086348
703.0	4.0517695	445.11953329855
704.0	4.0577883	445.11956264768753
705.0	4.0638092	445.11948247472213
706.0	4.069832	445.11942921538855
707.0	4.0758508	445.12061557779265
708.0	4.0818716	445.1206107651944
709.0	4.0878925	445.1194338917379
710.0	4.0939133	445.11947116584616
711.0	4.0999342	445.1205539274885
712.0	4.1059529	445.1205499215178
713.0	4.1119737	445.1206405039446
714.0	4.1179967	445.12054940791705
715.0	4.1240155	445.1206139806704
716.0	4.1300363	445.12048230753635
717.0	4.1360572	445.12057149843645
718.0	4.1420779	445.1194755480462
719.0	4.1480988	445.1194886765937
720.0	4.1541196	445.11948213522
721.0	4.1601404	445.1196069141196
722.0	4.1661613	445.119499193224
723.0	4.1721843	445.11953796779085
724.0	4.1782072	445.119510107525
725.0	4.1842279	445.1194908952159
726.0	4.1902488	445.1206170641424
727.0	4.1962696	445.1194941744903
728.0	4.2022885	445.12061051439196
729.0	4.2083092	445.1194177481968
730.0	4.214328	445.11969214240025
731.0	4.2203489	445.1205552616382
732.0	4.2263698	445.1194634664688
733.0	4.2323905	445.1194926600467
734.0	4.2384113	445.1195067397014
735.0	4.2444302	445.1205634955106
736.0	4.2504511	445.1194830337113
737.0	4.2564718	445.11944615395373
738.0	4.2624927	445.1195139433418
739.0	4.2685136	445.1195931202404
740.0	4.2745344	445.11941752844126
741.0	4.2805593	445.1194547028802
742.0	4.2865865	445.1196166760909
743.0	4.2926053	445.1196550247944
744.0	4.2986259	445.1194401289269
745.0	4.304651	445.1195828700393
746.0	4.310674	445.1206081082261
747.0	4.3166969	445.1195255020112
748.0	4.3227157	445.12059879754656
749.0	4.3287385	445.1205178263013
750.0	4.3347594	445.1194234112919
751.0	4.3407803	445.11956079099843
752.0	4.3467989	445.11940060132264
753.0	4.3528177	445.12056036793587
754.0	4.3588406	445.1195281298214
755.0	4.3648615	445.11941110742686
756.0	4.3708823	445.11955531667064
757.0	4.3769094	445.1196374639926
758.0	4.3829303	445.1194511402391
759.0	4.388949	445.11950472764534
760.0	4.3949761	445.1194517744915
761.0	4.401001	445.1195583842968
762.0	4.4070304	445.12060884808625
763.0	4.4130533	445.12050250848495
764.0	4.4190719	445.11945327347064
765.0	4.4250927	445.1194242730454
766.0	4.4311137	445.1205998764161
767.0	4.4371344	445.12063065366357
768.0	4.4431574	445.12056934700394
769.0	4.4491761	445.119402370643
770.0	4.4552013	445.1195062706388
771.0	4.4612261	445.11949542685664
772.0	4.467247	445.11941339635126
773.0	4.4732678	445.1203589743156
774.0	4.4792908	445.12064349250835
775.0	4.4853094	445.1194242989916
776.0	4.4913303	445.11965696431815
777.0	4.4973511	445.11959147062856
778.0	4.5033721	445.1194251775086
779.0	4.5093908	445.12065599664066
780.0	4.5154116	445.1194199009394
781.0	4.5214345	445.12054520823636
782.0	4.5274533	445.1194390826226
783.0	4.533472	445.1196436233506
784.0	4.539495	445.12061986563754
785.0	4.5455222	445.1194541716077
786.0	4.5515492	445.12056530500047
787.0	4.5575782	445.1194601687002
788.0	4.5636054	445.11941960255075
789.0	4.5696284	445.11949754986523
790.0	4.5756471	445.1206205809317
791.0	4.5816679	445.1194648182287
792.0	4.5876887	445.11943061614215
793.0	4.5937097	445.11944703901685
794.0	4.5997304	445.1194656326746
795.0	4.6057491	445.1194624361945
796.0	4.6117721	445.12062888624973
797.0	4.6177909	445.12064489988427
798.0	4.6238117	445.1195884670494
799.0	4.6298346	445.1194578566644
800.0	4.6358534	445.1195660985318
801.0	4.6418742	445.11952479293296
802.0	4.6478972	445.1206184221839
803.0	4.6539159	445.1194505820279
804.0	4.6599368	445.1205788493147
805.0	4.6659597	445.12063021301196
806.0	4.6719825	445.11943202006745
807.0	4.6780013	445.120535173526
808.0	4.6840223	445.120415201048
809.0	4.690041	445.12047743376246
810.0	4.6960618	445.12063762036604
811.0	4.7020826	445.1205046177027
812.0	4.7081035	445.1206440117049
813.0	4.7141326	445.1205245080139
814.0	4.7201534	445.12055444215724
815.0	4.7261723	445.1205893399258
816.0	4.732191	445.1206251709995
817.0	4.738216	445.1194837844843
818.0	4.744243	445.1205409324316
819.0	4.7502681	445.1205949290088
820.0	4.7562973	445.12057293879536
821.0	4.7623224	445.1194100577719
822.0	4.7683515	445.12057399275983
823.0	4.7743807	445.1205759465568
824.0	4.7804014	445.1205708423065
825.0	4.7864224	445.12059520567936
826.0	4.7924472	445.12059257454877
827.0	4.7984681	445.1206226825182
828.0	4.804491	445.11945499075347
829.0	4.8105099	445.12060253145734
830.0	4.8165285	445.1194198893375
831.0	4.8225494	445.11951911846137
832.0	4.8285723	445.1204635323318
833.0	4.8345911	445.1205869433284
834.0	4.8406098	445.1194241718515
835.0	4.8466328	445.1205831723828
836.0	4.8526516	445.11942619194144
837.0	4.8586702	445.1206231803071
838.0	4.864689	445.12055056618397
839.0	4.8707099	445.1205666409305
840.0	4.8767287	445.1206196698983
841.0	4.8827495	445.12063104771215
842.0	4.8887702	445.11950424960725
843.0	4.8947911	445.1206144782656
844.0	4.9008121	445.1195475057397
845.0	4.9068307	445.1206561435681
846.0	4.9128516	445.1205599412551
847.0	4.9188703	445.1205996585848
848.0	4.9248933	445.11952354117136
849.0	4.9309203	445.12048137696536
850.0	4.9369391	445.12065980545077
851.0	4.9429642	445.1206236780318
852.0	4.9489912	445.1206333219679
853.0	4.955012	445.12062411194006
854.0	4.9610329	445.1195333713364
855.0	4.9670517	445.1195765768943
856.0	4.9730704	445.1194786072289
857.0	4.9790932	445.1195375955973
858.0	4.9851204	445.120660154327
859.0	4.9911496	445.120589031935
860.0	4.9971725	445.1194264920938
861.0	5.0031913	445.11951281173174
862.0	5.00921	445.1194601777687
863.0	5.0152309	445.1194704020057
864.0	5.0212517	445.1194956845719
865.0	5.0272725	445.12052197619573
866.0	5.0332955	445.1204357480371
867.0	5.0393206	445.1205497912775
868.0	5.0453454	445.1206573889625
869.0	5.0513746	445.1195942330862
870.0	5.0573934	445.11946574511137
871.0	5.0634185	445.11945081555825
872.0	5.0694414	445.12049054696087
873.0	5.0754663	445.120585237941
874.0	5.0814956	445.1194145743676
875.0	5.0875206	445.11943475383026
876.0	5.0935392	445.1194311512029
877.0	5.0995601	445.12058035471154
878.0	5.1055914	445.1205509926731
879.0	5.1116144	445.12057238665614
880.0	5.1176392	445.1194275258325
881.0	5.1236663	445.1205981155725
882.0	5.1296893	445.1195570711056
883.0	5.1357081	445.120634291184
884.0	5.1417351	445.11944421878474
885.0	5.1477581	445.1206578006138
886.0	5.1537852	445.1195350614637
887.0	5.159804	445.1194576680994
888.0	5.1658268	445.1196273330371
889.0	5.1718518	445.1196091364618
890.0	5.1778747	445.12062207100314
891.0	5.1838957	445.12062424170256
892.0	5.1899227	445.1206347779829
893.0	5.1959435	445.11941376056603
894.0	5.2019663	445.1204879280099
895.0	5.2079853	445.11943905600094
896.0	5.214006	445.1194155898721
897.0	5.220029	445.1205958566985
898.0	5.2260477	445.1194495044808
899.0	5.2320685	445.1206272687861
900.0	5.2380956	445.12060645829655
901.0	5.2441186	445.11941984295476
902.0	5.2501373	445.12051306199356
903.0	5.2561603	445.1205947343957
904.0	5.2621873	445.1206282592907
905.0	5.2682061	445.11955070573714
906.0	5.2742249	445.1204620772676
907.0	5.2802456	445.1194097608564
908.0	5.2862686	445.12040526952615
909.0	5.2922936	445.1204942697955
910.0	5.2983145	445.12053399469215
911.0	5.3043394	445.1205951779318
912.0	5.3103623	445.1206459321607
913.0	5.3163812	445.11948286502235
914.0	5.322402	445.1194984512137
915.0	5.3284227	445.1195705494491
916.0	5.3344436	445.1195843650195
917.0	5.3404646	445.11952696564776
918.0	5.3464853	445.11945047345955
919.0	5.3525061	445.11954778014785
920.0	5.358527	445.1194023288636
921.0	5.364552	445.120650985973
922.0	5.370577	445.120359710275
923.0	5.3766041	445.12054268742975
924.0	5.3826333	445.1205004299116
925.0	5.3886583	445.1204483975005
926.0	5.3946833	445.12041080964144
927.0	5.4007062	445.12056951657263
928.0	5.4067271	445.1206140346085
929.0	5.4127479	445.1195016206388
930.0	5.4187686	445.11942487831357
931.0	5.4247895	445.1206278699893
932.0	5.4308083	445.1195403889708
933.0	5.4368292	445.119575428408
934.0	5.4428521	445.1194253921837
935.0	5.4488749	445.1194495426959
936.0	5.4548957	445.11944653966947
937.0	5.4609145	445.12039073920624
938.0	5.4669333	445.120649373176
939.0	5.4729583	445.11944895562755
940.0	5.4789792	445.12058897442296
941.0	5.485002	445.1206396516531
942.0	5.491025	445.1194124460658
943.0	5.4970437	445.12046057040453
944.0	5.5030647	445.1194570510347
945.0	5.5090833	445.1194699581414
946.0	5.5151041	445.1204912730435
947.0	5.5211229	445.1206226887954
948.0	5.5271439	445.12043186973756
949.0	5.5331646	445.1205620708541
950.0	5.5391854	445.12060785270796
951.0	5.5452062	445.11945035358474
952.0	5.5512272	445.1206288595441
953.0	5.5572479	445.1196155101285
954.0	5.5632688	445.12052263418735
955.0	5.5692876	445.1195244081005
956.0	5.5753084	445.1195660095868
957.0	5.5813294	445.119585354953
958.0	5.5873501	445.1195061757467
959.0	5.593371	445.11942118829535
960.0	5.599394	445.120598936633
961.0	5.6054146	445.12062579770065
962.0	5.6114334	445.11951166365066
963.0	5.6174542	445.119405681215
964.0	5.6234773	445.1205641324391
965.0	5.6294981	445.1194379239765
966.0	5.6355189	445.1195319319088
967.0	5.6415398	445.11942088327
968.0	5.6475607	445.11942877271713
969.0	5.6535835	445.1205682542419
970.0	5.6596043	445.1194121064383
971.0	5.6656252	445.1195549865755
972.0	5.6716502	445.1195114887212
973.0	5.6776751	445.11951013493814
974.0	5.6837002	445.1206584192987
975.0	5.6897211	445.1194843404833
976.0	5.695744	445.12057734721117
977.0	5.7017647	445.1204513124524
978.0	5.7077857	445.12062504827776
979.0	5.7138045	445.1194388417568
980.0	5.7198274	445.11940833401525
981.0	5.7258502	445.1206013378656
982.0	5.7318773	445.1205829325469
983.0	5.7379045	445.1205471201572
984.0	5.7439316	445.12053469157155
985.0	5.7499544	445.1204778850786
986.0	5.7559732	445.11940712568736
987.0	5.7619941	445.11944879712644
988.0	5.768015	445.11946866411404
989.0	5.7740336	445.1194868196383
990.0	5.7800545	445.12064191712795
991.0	5.7860733	445.11950715767745
992.0	5.792094	445.1194602867625
993.0	5.7981149	445.1194044897714
994.0	5.8041358	445.1195986031514
995.0	5.8101544	445.11961948857936
996.0	5.8161754	445.11951307964335
997.0	5.8221961	445.1194508154668
998.0	5.828217	445.1194466606356
999.0	5.8342377	445.1205226433267
1000.0	5.8402566	445.11942019385407
1001.0	5.8462794	445.119613018658
1002.0	5.8522983	445.11950975217735
1003.0	5.8583232	445.1195532065584
1004.0	5.8643503	445.12063959541433
1005.0	5.8703732	445.12059844191305
1006.0	5.8763962	445.1195598856031
1007.0	5.8824211	445.11950730824134
1008.0	5.888442	445.11953049392844
1009.0	5.8944608	445.1206582848457
1010.0	5.9004796	445.12053982433054
1011.0	5.9065004	445.12065662377717
1012.0	5.9125212	445.1206596428115
1013.0	5.9185421	445.1194362518161
1014.0	5.9245629	445.11954784510345
1015.0	5.9305838	445.12063247223716
1016.0	5.9366025	445.1206502468471
1017.0	5.9426234000000004	445.11944491063076
1018.0	5.9486421	445.11951015190954
1019.0	5.9546609	445.1194794860323
1020.0	5.9606817	445.1194851766362
1021.0	5.9667026	445.1205351341889
1022.0	5.9727212	445.1205443509388
1023.0	5.9787422	445.1194638399488
1024.0	5.9847629	445.120604584748
1025.0	5.9907839	445.1194062839337
1026.0	5.9968046	445.1194161736676
1027.0	6.0028255	445.11950976778604
1028.0	6.0088463	445.11946948375186
1029.0	6.0148671	445.12059026115685
1030.0	6.020886	445.1205817837943
1031.0	6.0269067	445.12060965675107
1032.0	6.0329276	445.1206020817106
1033.0	6.0389505	445.12058095789797
1034.0	6.0449714	445.12065976156157
1035.0	6.0509921	445.1205528323107
1036.0	6.057013	445.1204569524708
1037.0	6.063038	445.12058434703977
1038.0	6.0690694	445.1205549555096
1039.0	6.0750942	445.1205966660593
1040.0	6.0811172	445.12056527359505
1041.0	6.0871359	445.11940099016783
1042.0	6.093159	445.1205860892825
1043.0	6.0991839	445.1205468256532
1044.0	6.1052047	445.1194978882015
1045.0	6.1112235	445.1204634296735
1046.0	6.1172443	445.1204783166659
1047.0	6.1232652	445.1206243674978
1048.0	6.129286	445.12038292288923
1049.0	6.1353069	445.12056075150576
1050.0	6.1413277	445.1206441874586
1051.0	6.1473485	445.11959678915883
1052.0	6.1533694	445.1205425647882
1053.0	6.1593882	445.12063916560567
1054.0	6.1654069	445.1205620047288
1055.0	6.1714277	445.11941734571144
1056.0	6.1774465	445.1194865941476
1057.0	6.1834653	445.1204561962054
1058.0	6.189484	445.1206053603592
1059.0	6.1955027	445.1195655342156
1060.0	6.2015236	445.11950824646146
1061.0	6.2075445	445.1206130934751
1062.0	6.2135652	445.1205805522771
1063.0	6.2195882	445.12065003499106
1064.0	6.2256091	445.1205756704983
1065.0	6.2316299	445.1206330673809
1066.0	6.2376508	445.12051760835146
1067.0	6.2436716	445.1205252772385
1068.0	6.2496965	445.11957079019413
1069.0	6.2557174	445.1194012303399
1070.0	6.2617382	445.1194946862392
1071.0	6.2677674	445.11943152567346
1072.0	6.2737967	445.1194989974634
1073.0	6.2798216	445.12061992164826
1074.0	6.2858507	445.11963563371205
1075.0	6.2918737	445.12030077259465
1076.0	6.2978946	445.1205782719163
1077.0	6.3039133	445.12059219051326
1078.0	6.3099341	445.12057358019894
1079.0	6.315955	445.120508940713
1080.0	6.3219758	445.1205946181214
1081.0	6.3279946	445.11956233989207
1082.0	6.3340153	445.1194616901393
1083.0	6.3400363	445.120560111841
1084.0	6.3460571	445.12038749304736
1085.0	6.352078	445.1205518073456
1086.0	6.3580987	445.119450543953
1087.0	6.3641196	445.1205907106833
1088.0	6.3701384	445.1194338000075
1089.0	6.3761613	445.11943725943286
1090.0	6.382182	445.1205909531075
1091.0	6.3882029	445.12045086445625
1092.0	6.3942238	445.1204044049397
1093.0	6.4002508	445.1204374631723
1094.0	6.4062696	445.1205675183983
1095.0	6.4122925	445.1205726409021
1096.0	6.4183113	445.1205998722255
1097.0	6.4243322	445.1204949255047
1098.0	6.430353	445.12065458464554
1099.0	6.4363717	445.1203972580879
1100.0	6.4423946	445.12053524997555
1101.0	6.4484196	445.11942317449547
1102.0	6.4544467	445.1205979318702
1103.0	6.4604656	445.1195376017408
1104.0	6.4664863	445.1205285739395
1105.0	6.4725071	445.1195265959764
1106.0	6.4785259	445.12064517757113
1107.0	6.4845468	445.1205929654253
1108.0	6.4905655	445.1205206291705
1109.0	6.4965884	445.1205005696857
1110.0	6.5026093	445.12032557268753
1111.0	6.5086301	445.1206416759768
1112.0	6.5146511	445.1195530259869
1113.0	6.5206759	445.12055708993375
1114.0	6.5266947	445.11941020004343
1115.0	6.5327135	445.1204767339291
1116.0	6.5387323	445.11950701457476
1117.0	6.544753	445.1205806014956
1118.0	6.5507739	445.1206210224455
1119.0	6.5567948	445.11951799281434
1120.0	6.5628157	445.1195243841469
1121.0	6.5688343	445.1195215386164
1122.0	6.5748531	445.119446318577
1123.0	6.5808719	445.11940505888
1124.0	6.5868968	445.120562596884
1125.0	6.5929177	445.1206072276355
1126.0	6.5989365	445.1195499699747
1127.0	6.6049552	445.12045260004476
1128.0	6.6109761	445.11942027578255
1129.0	6.6169969	445.11942535394377
1130.0	6.623024	445.12060486821537
1131.0	6.629049	445.1195069159493
1132.0	6.6350739	445.1206405217017
1133.0	6.641099	445.1194112450889
1134.0	6.6471199	445.1205286929767
1135.0	6.653147	445.11945326424035
1136.0	6.6591656	445.1206104413435
1137.0	6.6651844	445.12054428268453
1138.0	6.6712053	445.12054007709554
1139.0	6.6772283	445.1203384285897
1140.0	6.6832469	445.12033329199113
1141.0	6.6892678	445.12044735039467
1142.0	6.6952907	445.12037139018554
1143.0	6.7013158	445.12055284982495
1144.0	6.7073365	445.1205291964079
1145.0	6.7133595	445.12051394175614
1146.0	6.7193783	445.12060910066975
1147.0	6.7254012	445.12059860635947
1148.0	6.7314199	445.1205218549337
1149.0	6.7374408	445.12057710287695
1150.0	6.7434596	445.1206506509266
1151.0	6.7494845	445.1204425261675
1152.0	6.7555053	445.120507554394
1153.0	6.7615262	445.1204962851413
1154.0	6.767545	445.1205372786784
1155.0	6.7735636	445.1203953526736
1156.0	6.7795845	445.11950541018626
1157.0	6.7856054	445.12048659637634
1158.0	6.7916263	445.1205995974978
1159.0	6.7976451	445.1204919791392
1160.0	6.8036679	445.12050254011587
1161.0	6.8096867	445.120522360532
1162.0	6.8157076	445.12052277828917
1163.0	6.8217283	445.12053544722335
1164.0	6.8277471	445.1206012027034
1165.0	6.8337804	445.12058865905175
1166.0	6.8398013	445.1206504393472
1167.0	6.8458262	445.1194433775719
1168.0	6.851845	445.11952807146974
1169.0	6.8578658	445.1205617564314
1170.0	6.8638847	445.1194192849075
1171.0	6.8699054	445.11950269644456
1172.0	6.8759262	445.11946097089435
1173.0	6.8819472	445.1195205488143
1174.0	6.887966	445.1206168223512
1175.0	6.8939867	445.12049539393803
1176.0	6.9000097	445.11941680544464
1177.0	6.9060285	445.12063290196465
1178.0	6.9120472	445.1204851654309
1179.0	6.918068	445.1205732476839
1180.0	6.924091	445.11940131271643
1181.0	6.9301098	445.1204187229538
1182.0	6.9361285	445.1204967068927
1183.0	6.9421492	445.1204355971102
1184.0	6.9481722	445.12065914335216
1185.0	6.9541931	445.1206421900386
1186.0	6.9602159	445.12050202705365
1187.0	6.9662347	445.1205382415659
1188.0	6.9722597	445.1194085801915
1189.0	6.9782827	445.11948626889324
1190.0	6.9843015	445.1205821822084
1191.0	6.9903222	445.12048427789506
1192.0	6.9963431	445.11942628247624
1193.0	7.002364	445.11940743700666
1194.0	7.0083847	445.12051186447076
1195.0	7.0144035	445.1204947688291
1196.0	7.0204265	445.1205117484433
1197.0	7.0264556	445.1205751258067
1198.0	7.0324806	445.1194494596387
1199.0	7.0385139	445.120568171414
1200.0	7.0445328	445.1204434953837
1201.0	7.0505514	445.1194694123726
1202.0	7.0565722	445.12059391384605
1203.0	7.062591	445.11940351802923
1204.0	7.0686099	445.12062222734284
1205.0	7.0746306	445.12054242245375
1206.0	7.0806514	445.11943969542403
1207.0	7.0866722	445.12052879644546
1208.0	7.0926932	445.1205441444774
1209.0	7.0987139	445.1205851572099
1210.0	7.1047348	445.1205221287303
1211.0	7.1107535	445.12061088596545
1212.0	7.1167766	445.1205646172081
1213.0	7.1228058	445.1205322498062
1214.0	7.1288328	445.12040160902586
1215.0	7.1348599	445.1205064809321
1216.0	7.1408786	445.1195109309771
1217.0	7.1469015	445.12065822397824
1218.0	7.1529202	445.1206119016361
1219.0	7.1589411	445.1206248043343
1220.0	7.1649619	445.1204236041099
1221.0	7.1709829	445.1195536217978
1222.0	7.1770036	445.1205340341574
1223.0	7.1830266	445.1205103439844
1224.0	7.1890474	445.1205574529295
1225.0	7.1950661	445.11949465390956
1226.0	7.201087	445.11949000389393
1227.0	7.207112	445.11941352782253
1228.0	7.2131328	445.12055497706706
1229.0	7.219164	445.12050620775494
1230.0	7.225187	445.1206404887419
1231.0	7.2312079	445.12055212204086
1232.0	7.2372309	445.1195670965429
1233.0	7.2432516	445.1205326562045
1234.0	7.2492724	445.12063871856003
1235.0	7.2552912	445.12060863629523
1236.0	7.2613121	445.1206478173196
1237.0	7.2673308	445.11943329963236
1238.0	7.2733517	445.1194808138793
1239.0	7.2793725	445.1194924031417
1240.0	7.2853976	445.1205254854833
1241.0	7.2914183	445.12060981245446
1242.0	7.2974434	445.12059106768345
1243.0	7.3034621	445.120572477093
1244.0	7.309483	445.12044709942427
1245.0	7.3155058	445.12062225258984
1246.0	7.321533	445.1205672212121
1247.0	7.327556	445.12039936118714
1248.0	7.3335746	445.1204793353239
1249.0	7.3395934	445.12050358855913
1250.0	7.3456142	445.1205847618683
1251.0	7.3516352	445.12063705956854
1252.0	7.3576538	445.1195144018346
1253.0	7.3636747	445.12036482561695
1254.0	7.3696976	445.1204666148594
1255.0	7.3757185	445.12056405503506
1256.0	7.3817371	445.11946459793484
1257.0	7.3877559	445.120517539468
1258.0	7.3937768	445.1206580941287
1259.0	7.3997998	445.1204261216329
1260.0	7.4058351	445.1204603743748
1261.0	7.4118601	445.1205346628863
1262.0	7.4178852	445.12049545817143
1263.0	7.423904	445.120510507769
1264.0	7.4299246	445.12060693111056
1265.0	7.4359455	445.12056709947876
1266.0	7.4419644	445.12056286327703
1267.0	7.4479852	445.1205332559828
1268.0	7.4540059	445.1205221523705
1269.0	7.4600268	445.12055615170647
1270.0	7.4660498	445.12062446992877
1271.0	7.4720706	445.12063187886446
1272.0	7.4780914	445.11940971538314
1273.0	7.4841165	445.12054167996934
1274.0	7.4901395	445.1204766635
1275.0	7.4961644	445.1206506271688
1276.0	7.5021915	445.11945652752013
1277.0	7.5082165	445.1194137767157
1278.0	7.5142416	445.1204537924978
1279.0	7.5202601	445.1206005176875
1280.0	7.526281	445.1194287375039
1281.0	7.5322998	445.12049789496945
1282.0	7.5383207	445.11940461833757
1283.0	7.5443416	445.12061360087796
1284.0	7.5503602	445.1195142414498
1285.0	7.5563811	445.12062730606425
1286.0	7.562402	445.12046778047466
1287.0	7.5684206	445.1206457918271
1288.0	7.5744415	445.1206445295438
1289.0	7.5804603	445.1206572047194
1290.0	7.5864894	445.1194140679476
1291.0	7.5925248	445.1194388441704
1292.0	7.598554	445.1206423964405
1293.0	7.6045749	445.1206106847534
1294.0	7.6105979	445.1194243485793
1295.0	7.616627	445.12047972055535
1296.0	7.622652	445.1204883970261
1297.0	7.6286707	445.1206044869138
1298.0	7.6346937	445.12059785334213
1299.0	7.6407165	445.12044954014794
1300.0	7.6467353	445.1205137209194
1301.0	7.6527645	445.1204414669891
1302.0	7.6587917	445.11945224684655
1303.0	7.6648124	445.1194778738412
1304.0	7.6708312	445.1203904041137
1305.0	7.6768521	445.1205799588575
1306.0	7.682875	445.1194116753097
1307.0	7.6888937	445.12041729656113
1308.0	7.6949146	445.12064276204535
1309.0	7.7009375	445.1204329433804
1310.0	7.7069645	445.1203563848837
1311.0	7.7129853	445.12032056186
1312.0	7.7190125	445.12043848538883
1313.0	7.7250397	445.12041411656526
1314.0	7.7310645	445.12056599770966
1315.0	7.7370854	445.1204417954006
1316.0	7.7431062	445.1204348232865
1317.0	7.7491251	445.12048719251135
1318.0	7.7551458	445.1203269514459
1319.0	7.7611667	445.120572445813
1320.0	7.7671916	445.1204287531639
1321.0	7.7732105	445.12033071341114
1322.0	7.7792312	445.12043693753066
1323.0	7.7852625	445.12040722820905
1324.0	7.7912875	445.1205032787414
1325.0	7.7973064	445.1204827622153
1326.0	7.8033271	445.1203512727693
1327.0	7.8093522	445.1203611196842
1328.0	7.8153814	445.1203953986627
1329.0	7.8214	445.1206181411282
1330.0	7.8274209	445.12051787099796
1331.0	7.8334417	445.1204705835428
1332.0	7.8394626	445.1203682815904
1333.0	7.8454834	445.1205456301977
1334.0	7.8515084	445.1205470479353
1335.0	7.8575313	445.12048843031243
1336.0	7.8635565	445.1204666018166
1337.0	7.8695834	445.12047179493743
1338.0	7.8756043	445.1202703212984
1339.0	7.8816251	445.12052523173145
1340.0	7.887644	445.1205836505721
1341.0	7.8936626	445.11946144413685
1342.0	7.8996835	445.1205748760382
1343.0	7.9057022	445.12061329003575
1344.0	7.9117232	445.1205939935199
1345.0	7.9177439	445.11943342336224
1346.0	7.9237668	445.11950069375564
1347.0	7.9297898	445.1205766738974
1348.0	7.9358085	445.12064786394615
1349.0	7.9418293	445.1195795480105
1350.0	7.947848	445.1194864852758
1351.0	7.9538711	445.1206582899642
1352.0	7.9598939	445.1206023694092
1353.0	7.9659168	445.1194265186934
1354.0	7.9719418	445.1206120683952
1355.0	7.9779628	445.12059756488003
1356.0	7.9839856	445.1205195147652
1357.0	7.9900106	445.1205298385569
1358.0	7.9960335	445.12064990543865
1359.0	8.0020564	445.1205923410964
1360.0	8.0080752	445.1206243313681
1361.0	8.0140981	445.12047636909267
1362.0	8.020119	445.12063170146166
1363.0	8.0261399	445.1204770665459
1364.0	8.0321587	445.12065097179635
1365.0	8.0381794	445.1206042042605
1366.0	8.0441982	445.1194937731675
1367.0	8.0502169	445.11942233857667
1368.0	8.0562379	445.1205464078884
1369.0	8.0622565	445.1203709344954
1370.0	8.0682753	445.12047793631547
1371.0	8.0742982	445.12045887346187
1372.0	8.0803169	445.12044915810174
1373.0	8.0863357	445.12052279801776
1374.0	8.0923566	445.1204079517577
1375.0	8.0983774	445.1204450565293
1376.0	8.1043963	445.120415109411
1377.0	8.110417	445.1204562586188
1378.0	8.1164399	445.1204130957492
1379.0	8.1224607	445.11941982629963
1380.0	8.1284815	445.12065726066265
1381.0	8.1345025	445.12061493611986
1382.0	8.1405212	445.119424144818
1383.0	8.1465421	445.1205932686748
1384.0	8.152567	445.12057542916983
1385.0	8.1585858	445.12056179008397
1386.0	8.1646087	445.12050257436016
1387.0	8.170638	445.11948436973125
1388.0	8.1766587	445.11946632959183
1389.0	8.1826796	445.1194589884297
1390.0	8.1886983	445.1194359158007
1391.0	8.1947193	445.1205782344175
1392.0	8.20074	445.12052387476757
1393.0	8.2067609	445.1194230104273
1394.0	8.2127817	445.12057024359973
1395.0	8.2188026	445.1194906944831
1396.0	8.2248234	445.1194536043285
1397.0	8.2308484	445.12055670021374
1398.0	8.2368713	445.12063859014546
1399.0	8.2428921	445.1205753942335
1400.0	8.2489108	445.1194572954401
1401.0	8.2549317	445.1205283802779
1402.0	8.2609506	445.12044093169715
1403.0	8.2669713	445.12056745310247
1404.0	8.2729921	445.1194371405614
1405.0	8.279013	445.1203769466544
1406.0	8.2850339	445.12063863679003
1407.0	8.2910589	445.12043083227024
1408.0	8.2970776	445.1204407934926
1409.0	8.3031005	445.1205734035261
1410.0	8.3091193	445.12041378289524
1411.0	8.3151421	445.1205519717513
1412.0	8.3211651	445.12054529260706
1413.0	8.3271839	445.1205396705438
1414.0	8.3332027	445.120479847657
1415.0	8.3392255	445.1206093743991
1416.0	8.3452464	445.12054875753756
1417.0	8.3512714	445.12048261593327
1418.0	8.3572965	445.1205090218532
1419.0	8.3633193	445.1205191328007
1420.0	8.3693381	445.1205153947314
1421.0	8.3753569	445.12059739347274
1422.0	8.3813778	445.11940728587626
1423.0	8.3873964	445.1204095379983
1424.0	8.3934172	445.11942719478463
1425.0	8.3994381	445.120601340101
1426.0	8.4054569	445.1194982883824
1427.0	8.4114777	445.1205841133831
1428.0	8.4174985	445.12062122467506
1429.0	8.4235277	445.11955114545293
1430.0	8.4295527	445.12057179355173
1431.0	8.4355818	445.12064114349386
1432.0	8.4416027	445.1194525445793
1433.0	8.4476257	445.1205923826894
1434.0	8.4536465	445.1195597185719
1435.0	8.4596694	445.11954347672383
1436.0	8.4656881	445.1205444006581
1437.0	8.4717091	445.120463701159
1438.0	8.4777278	445.11952780065053
1439.0	8.4837486	445.1194702276413
1440.0	8.4897694	445.1204463054629
1441.0	8.4957903	445.1203598673689
1442.0	8.5018111	445.1205541162643
1443.0	8.507834	445.12053273372175
1444.0	8.5138528	445.12038616353084
1445.0	8.5198716	445.1204205784573
1446.0	8.5258924	445.11941123553294
1447.0	8.5319132	445.12045245964936
1448.0	8.5379383	445.12038209174756
1449.0	8.5439591	445.12040019683224
1450.0	8.5499861	445.1204240894401
1451.0	8.5560174	445.12036392279117
1452.0	8.5620487	445.12046278575843
1453.0	8.5680675	445.1204190674054
1454.0	8.5740882	445.1203355709952
1455.0	8.5801133	445.1203836904372
1456.0	8.5861362	445.1203516136457
1457.0	8.5921551	445.12044055991083
1458.0	8.5981758	445.12047970434816
1459.0	8.6041967	445.12042401786687
1460.0	8.6102154	445.12061383822845
1461.0	8.6162363	445.1204862240321
1462.0	8.622257	445.12050088049597
1463.0	8.6282779	445.1203821541904
1464.0	8.6342987	445.12036611604765
1465.0	8.6403197	445.1206130229967
1466.0	8.6463383	445.12042258562684
1467.0	8.6523592	445.1203285365655
1468.0	8.6583801	445.1203776919305
1469.0	8.6644009	445.1206503671371
1470.0	8.6704196	445.1203634945618
1471.0	8.6764488	445.12037403898967
1472.0	8.6824738	445.1204508396369
1473.0	8.6884946	445.1205947528494
1474.0	8.6945238	445.12033759631345
1475.0	8.7005447	445.12038871229987
1476.0	8.7065676	445.12035358602657
1477.0	8.7125862	445.1206284643531
1478.0	8.7186071	445.1204768992295
1479.0	8.7246406	445.12046534213744
1480.0	8.7306593	445.12062660563305
1481.0	8.7366904	445.11948472799037
1482.0	8.7427155	445.1194316544235
1483.0	8.7487406	445.120615230973
1484.0	8.7547656	445.1205702992224
1485.0	8.7607842	445.12046716212535
1486.0	8.7668072	445.12052387352986
1487.0	8.772826	445.12051807935245
1488.0	8.7788489	445.1205126685493
1489.0	8.7848718	445.120583343088
1490.0	8.7908927	445.12060174529694
1491.0	8.7969155	445.1194532924725
1492.0	8.8029386	445.12059992217485
1493.0	8.8089655	445.12055250008643
1494.0	8.8149886	445.11946091105966
1495.0	8.8210114	445.12065955679105
1496.0	8.8270322	445.1204875308433
1497.0	8.8330572	445.12061494598885
1498.0	8.8390822	445.1204834164702
1499.0	8.8451031	445.12059401781164
1500.0	8.8511219	445.12052526276847
1501.0	8.8571427	445.12062731443405
1502.0	8.8631635	445.1206128007095
1503.0	8.8691823	445.1206296948376
1504.0	8.8752052	445.11944490937805
1505.0	8.881226	445.1205218091461
1506.0	8.8872469	445.1205278736207
1507.0	8.8932678	445.12052663945695
1508.0	8.8992864	445.11947863806284
1509.0	8.9053094	445.1205400415878
1510.0	8.9113303	445.1204656695461
1511.0	8.9173553	445.1204786732606
1512.0	8.923376	445.12047840755713
1513.0	8.9293969	445.1194076322042
1514.0	8.9354178	445.119428282725
1515.0	8.9414366	445.1206013637684
1516.0	8.9474573	445.1205060824354
1517.0	8.9534803	445.12041461559346
1518.0	8.9595053	445.1204171297315
1519.0	8.9655241	445.120479265634
1520.0	8.9715448	445.1205979311765
1521.0	8.9775679	445.1204268684229
1522.0	8.9835887	445.1204097144546
1523.0	8.9896095	445.12061083948515
1524.0	8.9956303	445.12056721484464
1525.0	9.0016532	445.1206188126793
1526.0	9.007674	445.12049234181126
1527.0	9.013697	445.11943797503505
1528.0	9.0197199	445.1194813929107
1529.0	9.0257386	445.1205868171831
1530.0	9.0317617	445.11943814433647
1531.0	9.0377804	445.12056138065407
1532.0	9.0438012	445.1206301105118
1533.0	9.0498199	445.12053541306875
1534.0	9.0558407	445.12059594307607
1535.0	9.0618616	445.1206222130619
1536.0	9.0678846	445.1204530640645
1537.0	9.0739055	445.1205840539798
1538.0	9.0799284	445.1204968772782
1539.0	9.0859471	445.12031880227664
1540.0	9.0919679	445.12064623336846
1541.0	9.0979909	445.1205818662056
1542.0	9.1040117	445.11944153885514
1543.0	9.1100325	445.1204998021274
1544.0	9.1160575	445.11947912194535
1545.0	9.1220784	445.1205017539363
1546.0	9.1281013	445.1206317012472
1547.0	9.13412	445.120533098833
1548.0	9.140143	445.1203650552576
1549.0	9.1461617	445.12053379800767
1550.0	9.1521826	445.1206357081332
1551.0	9.1582013	445.1203269609109
1552.0	9.1642243	445.1204317935284
1553.0	9.1702451	445.11940786334486
1554.0	9.1762722	445.12055391537
1555.0	9.1822992	445.1206315648134
1556.0	9.188318	445.12051876483264
1557.0	9.1943389	445.11941258736044
1558.0	9.2003617	445.120363023926
1559.0	9.2063847	445.11946177523345
1560.0	9.2124138	445.11953287729625
1561.0	9.2184347	445.11955691243804
1562.0	9.2244535	445.1194132969762
1563.0	9.2304722	445.1206232057455
1564.0	9.2364951	445.1205255796333
1565.0	9.2425139	445.1203284367972
1566.0	9.2485367	445.1204783063348
1567.0	9.2545556	445.12049380958797
1568.0	9.2605763	445.1202882602197
1569.0	9.2665993	445.1205431097067
1570.0	9.2726181	445.1203716398097
1571.0	9.2786389	445.1204313728468
1572.0	9.2846619	445.12058954937135
1573.0	9.2906848	445.1194109900583
1574.0	9.2967139	445.11948428186435
1575.0	9.302741	445.1206356086892
1576.0	9.3087599	445.1194308512735
1577.0	9.3147785	445.1205029350088
1578.0	9.3207993	445.1204859775691
1579.0	9.3268265	445.12056110406206
1580.0	9.3328494	445.12053860249534
1581.0	9.3388703	445.12046626438627
1582.0	9.3448889	445.1194517608859
1583.0	9.3509099	445.1194401098949
1584.0	9.3569307	445.12049508561813
1585.0	9.3629516	445.12042441817255
1586.0	9.3689702	445.1205485724189
1587.0	9.3749911	445.1195059224454
1588.0	9.381012	445.12063792732374
1589.0	9.3870328	445.1205321937925
1590.0	9.3930577	445.1204327590799
1591.0	9.3990766	445.1204760155534
1592.0	9.4050974	445.11940461126903
1593.0	9.4111162	445.1205961082947
1594.0	9.4171369	445.12053780184766
1595.0	9.4231599	445.11942929774847
1596.0	9.4291787	445.11944502312934
1597.0	9.4351973	445.1206392832087
1598.0	9.4412183	445.1204985722209
1599.0	9.4472391	445.1206133378448
1600.0	9.45326	445.11940750069266
1601.0	9.4592808	445.12041621638355
1602.0	9.4653016	445.12060986599664
1603.0	9.4713225	445.1206326287954
1604.0	9.4773433	445.12065619257936
1605.0	9.4833682	445.12061696783763
1606.0	9.4893871	445.11949105608716
1607.0	9.4954079	445.12050241067635
1608.0	9.5014392	445.11948603057016
1609.0	9.5074599	445.11953922139594
1610.0	9.5134807	445.11944517248793
1611.0	9.5194996	445.12059677168094
1612.0	9.5255182	445.11953092004273
1613.0	9.531537	445.1205300733506
1614.0	9.53756	445.1205669361001
1615.0	9.5435788	445.11941234630285
1616.0	9.5495996	445.12038565202164
1617.0	9.5556204	445.12038495500065
1618.0	9.5616413	445.11946894041876
1619.0	9.5676601	445.1204818488509
1620.0	9.573683	445.11942606438623
1621.0	9.5797037	445.12051006840363
1622.0	9.5857247	445.12047957677635
1623.0	9.5917435	445.1204483054498
1624.0	9.5977622	445.1204055748089
1625.0	9.6037829	445.1204563402406
1626.0	9.609808	445.1194079081019
1628.0	9.6171287	445.1204573927435
1629.0	9.6234789	445.11940480756186
1630.0	9.6295081	445.1203423477261
1631.0	9.6355329	445.11943961829127
1632.0	9.6415559	445.1203642958425
1633.0	9.6475831	445.1205127412992
1634.0	9.6536018	445.120461024973
1635.0	9.6596226	445.12055958970114
1636.0	9.6656435	445.1204401989137
1637.0	9.6716644	445.1204530879006
1638.0	9.6776873	445.12052312343786
1639.0	9.6837059	445.12045895996573
1640.0	9.6897247	445.1204846728222
1641.0	9.6957456	445.12056492579825
1642.0	9.7017644	445.12033561137923
1643.0	9.7077852	445.1205087947471
1644.0	9.713806	445.1205590350012
1645.0	9.7198269	445.1204502412277
1646.0	9.7258476	445.1204994809941
1647.0	9.7318706	445.1202739065504
1648.0	9.7378914	445.1203776784686
1649.0	9.7439123	445.12063465218864
1650.0	9.749933	445.12043289891596
1651.0	9.7559539	445.1204430126913
1652.0	9.7619747	445.120432190551
1653.0	9.7679957	445.12053626380043
1654.0	9.7740164	445.12047274582875
1655.0	9.7800373	445.12040529688414
1656.0	9.7860622	445.12044914339566
1657.0	9.7920832	445.12058967249834
1658.0	9.7981018	445.1204012756354
1659.0	9.8041289	445.12051300397957
1660.0	9.8101477	445.1204407485958
1661.0	9.8161686	445.120492724066
1662.0	9.8221873	445.1204170046917
1663.0	9.8282082	445.12043171720865
1664.0	9.8342291	445.12049106545953
1665.0	9.840254	445.12043445766614
1666.0	9.8462727	445.1203957999138
1667.0	9.8522936	445.12049793234024
1668.0	9.8583144	445.120644502787
1669.0	9.8643374	445.1205518509344
1670.0	9.8703582	445.11943374638787
1671.0	9.876379	445.12039079673593
1672.0	9.8824	445.1203427400102
1673.0	9.8884207	445.1201930276071
1674.0	9.8944416	445.12051883692084
1675.0	9.9004666	445.1201917399783
1676.0	9.9064917	445.1204899369223
1677.0	9.9125145	445.12062611759825
1678.0	9.9185332	445.11945724459036
1679.0	9.9245521	445.1194699588949
1680.0	9.9305728	445.12060347374353
1681.0	9.9365936	445.119496269084
1682.0	9.9426145	445.11941408246605
1683.0	9.9486375	445.1203876947371
1684.0	9.9546583	445.1204740883123
1686.0	9.9619749	445.1204529065095
1687.0	9.9683396	445.1205663901251
1688.0	9.9743604	445.12052588923245
1689.0	9.9803791	445.12047339441716
1690.0	9.9864	445.1205436552046
1691.0	9.9924208	445.1206022425746
1692.0	9.9984416	445.1205212448758
1693.0	10.00446	445.1204081874679
1694.0	10.010481	445.1203668306785
1695.0	10.016502	445.12047588517925
1696.0	10.022523	445.12053410007815
1697.0	10.028544	445.1206296221143
1698.0	10.034565	445.1205539369533
1699.0	10.040586	445.1206504509708
1700.0	10.046606	445.11949273011794
1701.0	10.052625	445.1194231222357
1702.0	10.058644	445.1194639700512
1703.0	10.064665	445.12062662496857
1704.0	10.070685	445.1205288476192
1705.0	10.076711	445.1205800671282
1706.0	10.082731	445.1206291212767
1707.0	10.08875	445.11945125463046
1708.0	10.094771	445.1194049200771
1709.0	10.100792	445.11941545726836
1710.0	10.106813	445.1206415735886
1711.0	10.112833	445.11943954744214
1712.0	10.118854	445.1206475308849
1713.0	10.124875	445.12064635202967
1714.0	10.130894	445.1205898412171
1715.0	10.136915	445.1194380310477
1716.0	10.142933	445.120622245243
1717.0	10.148954	445.1194262975859
1718.0	10.154975	445.12062514815005
1719.0	10.160996	445.12060525836176
1720.0	10.167017	445.12042476599817
1721.0	10.173036	445.1205262613434
1722.0	10.179054	445.1205765434658
1723.0	10.185077	445.11949469850083
1724.0	10.191096	445.1204377820194
1725.0	10.197117	445.12043646911627
1726.0	10.203138	445.120538281223
1727.0	10.209158	445.12054090124866
1728.0	10.215179	445.12048022898546
1729.0	10.221198	445.11942885757605
1730.0	10.227217	445.1194888539347
1731.0	10.233236	445.1194476094696
1732.0	10.239254	445.11942029526824
1733.0	10.245275	445.11953449743135
1734.0	10.251296	445.12060825788075
1735.0	10.257317	445.1194061457396
1736.0	10.263336	445.12048485278524
1737.0	10.269357	445.1204992134824
1738.0	10.275375	445.12046895636036
1739.0	10.281394	445.12048239520243
1740.0	10.287417	445.1205424016687
1741.0	10.29344	445.1205910224236
1742.0	10.299469	445.11941929132496
1743.0	10.305492	445.12061468373156
1744.0	10.311519	445.12058141123094
1745.0	10.317542	445.12051609939
1746.0	10.323565	445.1206440705031
1747.0	10.329588	445.1205364289204
1748.0	10.335609	445.1195619582058
1749.0	10.34163	445.1205547290063
1750.0	10.34765	445.12058025939365
1751.0	10.353669	445.12046615221317
1752.0	10.359692	445.1206167238308
1753.0	10.365711	445.12063596903494
1754.0	10.371732	445.1203886225199
1755.0	10.377752	445.11940242584905
1756.0	10.383771	445.12050363249693
1757.0	10.38979	445.120445458704
1758.0	10.395811	445.12057171780253
1759.0	10.401834	445.12057197459774
1760.0	10.407853	445.1205530166932
1761.0	10.413875	445.1194182497667
1762.0	10.419894	445.12053806021515
1764.0	10.42719	445.12056308525985
1765.0	10.433544	445.1205958477112
1766.0	10.439569	445.1206396043101
1767.0	10.445588	445.1205805954419
1768.0	10.451611	445.1194289507503
1769.0	10.45763	445.1204980548758
1770.0	10.46365	445.1205815921662
1771.0	10.469669	445.1205306769804
1772.0	10.475692	445.12053649844836
1773.0	10.481713	445.1205366400917
1774.0	10.487734	445.119453707827
1775.0	10.493757	445.1205504979863
1776.0	10.499775	445.1205151567371
1777.0	10.505794	445.1205362778935
1778.0	10.511815	445.1206152675618
1779.0	10.517834	445.12058169275394
1780.0	10.523855	445.12054137848435
1781.0	10.529876	445.120606752112
1782.0	10.535896	445.1206524418152
1783.0	10.541919	445.11941406430617
1784.0	10.547938	445.1204526117087
1785.0	10.553959	445.12029508585255
1786.0	10.559978	445.1203644725972
1787.0	10.565998	445.12057987227786
1788.0	10.572019	445.12052656584893
1789.0	10.57804	445.12034219616555
1790.0	10.584061	445.1204549512551
1791.0	10.59008	445.1205160970323
1792.0	10.596101	445.1204327934061
1793.0	10.602121	445.12041338059424
1794.0	10.608142	445.12062364626706
1795.0	10.614169	445.12057603202703
1796.0	10.62019	445.120583025154
1797.0	10.626215	445.12050952123957
1798.0	10.632238	445.120533569146
1799.0	10.638259	445.1205614811859
1800.0	10.644284	445.1205631224968
1801.0	10.650311	445.1205278880971
1802.0	10.656336	445.12062219284104
1803.0	10.662359	445.11941794383364
1804.0	10.668378	445.1205428839894
1805.0	10.674399	445.1206150986053
1806.0	10.680426	445.12028660978666
1807.0	10.686451	445.120525736485
1808.0	10.692469	445.12060492411024
1809.0	10.698492	445.12036940656145
1810.0	10.704513	445.1204517729169
1811.0	10.710532	445.12054795784366
1812.0	10.716553	445.12060331502715
1813.0	10.722574	445.12056826651377
1814.0	10.728592	445.1194260649375
1815.0	10.734613	445.12055948360967
1816.0	10.740634	445.1205837346981
1817.0	10.746657	445.1204797514916
1818.0	10.752676	445.12064326732735
1819.0	10.758699	445.1206091002052
1820.0	10.764717	445.1205726665041
1821.0	10.77074	445.1204705253593
1822.0	10.776759	445.1203889557602
1823.0	10.78278	445.11941717355825
1825.0	10.790088	445.12047402783355
1826.0	10.79644	445.12050992133106
1827.0	10.802461	445.1205262531579
1828.0	10.808482	445.12064205846434
1829.0	10.814503	445.11945068373296
1830.0	10.820524	445.12054731838526
1831.0	10.826553	445.1204449079689
1832.0	10.832578	445.1204975916144
1833.0	10.838603	445.120635774656
1834.0	10.844626	445.11942520225847
1835.0	10.850644	445.12051192546505
1836.0	10.856663	445.1204258440864
1837.0	10.862684	445.12033923721617
1838.0	10.868703	445.1204768948812
1839.0	10.874724	445.12052329522885
1840.0	10.880744	445.12048543675195
1841.0	10.886767	445.12062471282417
1842.0	10.892786	445.11942289695054
1843.0	10.898811	445.12054400788
1844.0	10.904842	445.1205602552864
1845.0	10.910872	445.120550688321
1846.0	10.916899	445.1202997980111
1847.0	10.922926	445.1204376239984
1848.0	10.928947	445.1203373463964
1849.0	10.934967	445.1203812658793
1850.0	10.940988	445.1205272622556
1851.0	10.947011	445.12051552153844
1852.0	10.953032	445.1202740870862
1853.0	10.959057	445.1203636502926
1854.0	10.965084	445.120347965203
1855.0	10.971103	445.12036958975693
1856.0	10.977126	445.12053115829804
1857.0	10.983151	445.12051492572573
1858.0	10.989174	445.12037185707163
1859.0	10.995195	445.12042858084106
1860.0	11.001213	445.1201896350763
1861.0	11.007236	445.12034258517974
1862.0	11.013268	445.1203565503157
1863.0	11.01929	445.1203125759162
1864.0	11.025309	445.1203386504707
1865.0	11.031328	445.1204676642592
1866.0	11.037349	445.1204452157681
1867.0	11.04337	445.12060002180954
1868.0	11.049397	445.12064443957496
1869.0	11.055416	445.1205337232552
1870.0	11.061436	445.120506430848
1871.0	11.067455	445.12061709485755
1872.0	11.073482	445.12044131117517
1873.0	11.079507	445.12037983399466
1874.0	11.085534	445.11953836948834
1875.0	11.091561	445.1194034637996
1876.0	11.097584	445.1204176028402
1877.0	11.103607	445.11950284458675
1878.0	11.109632	445.12034488170013
1879.0	11.115657	445.120497106195
1880.0	11.121686	445.12054361334856
1881.0	11.127705	445.12061256345874
1883.0	11.134997	445.12039922522706
1884.0	11.141349	445.12054398629834
1885.0	11.147368	445.1204170963314
1886.0	11.153395	445.120480487443
1887.0	11.159422	445.12053063444756
1888.0	11.165449	445.12043574041013
1889.0	11.171468	445.12053077545545
1890.0	11.177486	445.12056995913315
1891.0	11.183505	445.1194043502724
1892.0	11.189528	445.12052926564644
1893.0	11.195559	445.12064851053026
1894.0	11.201578	445.12057233182935
1895.0	11.207603	445.1206575884038
1896.0	11.213622	445.12058975681606
1897.0	11.219643	445.1194749810641
1898.0	11.225662	445.1205777421046
1899.0	11.23168	445.1206318929314
1900.0	11.237701	445.12058281306616
1901.0	11.243722	445.1206343573097
1902.0	11.249747	445.11941231123006
1903.0	11.25577	445.1194795420602
1904.0	11.261789	445.1205177384805
1905.0	11.267812	445.12039318679314
1906.0	11.27383	445.1206008764497
1907.0	11.279851	445.12039114800007
1908.0	11.28587	445.1205041505666
1909.0	11.291891	445.1204123455773
1910.0	11.297912	445.12017921914827
1911.0	11.303933	445.12029550159787
1912.0	11.309953	445.12063487855835
1913.0	11.315974	445.12052364375245
1914.0	11.321993	445.12056996004736
1915.0	11.328014	445.12052743276934
1916.0	11.334034	445.1205561934543
1917.0	11.340055	445.1202888254373
1918.0	11.346076	445.12048217178256
1919.0	11.352095	445.12040256298656
1920.0	11.358118	445.1205431458979
1921.0	11.364139	445.1205825321849
1922.0	11.370158	445.12045096642896
1923.0	11.376178	445.1204389136261
1924.0	11.382199	445.1204041338379
1925.0	11.388222	445.12045559768325
1926.0	11.394249	445.1204715346484
1927.0	11.40027	445.1206156868642
1928.0	11.406293	445.1205396727679
1929.0	11.412314	445.1205348138544
1930.0	11.418335	445.1205079300433
1931.0	11.424353	445.1206493009894
1932.0	11.430372	445.1205012085785
1933.0	11.436393	445.1204619900366
1934.0	11.442414	445.1206380409057
1935.0	11.448435	445.1205441231154
1936.0	11.454455	445.1204394134546
1937.0	11.460476	445.1194472415227
1938.0	11.466501	445.12059992912657
1939.0	11.47252	445.1206143986716
1941.0	11.480016	445.1205238720082
1942.0	11.486368	445.12051330781225
1943.0	11.492391	445.1205493404018
1944.0	11.498412	445.1206517981347
1945.0	11.504433	445.1204489118735
1946.0	11.510451	445.12051520226174
1947.0	11.516472	445.12051225877764
1948.0	11.522495	445.1203502760875
1949.0	11.528514	445.1203421112136
1950.0	11.534535	445.120293796343
1951.0	11.540555	445.12042375434794
1952.0	11.546576	445.1204519128377
1953.0	11.552597	445.1203825676913
1954.0	11.558618	445.12054807308925
1955.0	11.564639	445.1204043995779
1956.0	11.57066	445.12050685245873
1957.0	11.576681	445.1205028514542
1958.0	11.582701	445.12058206894034
1959.0	11.588722	445.1206141518448
1960.0	11.594745	445.120564668174
1961.0	11.600768	445.1206496922141
1962.0	11.606787	445.1203603987386
1963.0	11.61281	445.1205884892081
1964.0	11.618829	445.1204932924348
1965.0	11.624849	445.12041956193553
1966.0	11.63087	445.12064302294584
1967.0	11.636902	445.120417599912
1968.0	11.642929	445.1205022248307
1969.0	11.648954	445.1194492853067
1970.0	11.654981	445.12057776847234
1971.0	11.661001	445.1206007005646
1972.0	11.667022	445.11942626011654
1973.0	11.673047	445.1204599993187
1974.0	11.679066	445.12059221610053
1975.0	11.685091	445.1205323380367
1976.0	11.69112	445.1203831440467
1977.0	11.697145	445.1204562329709
1978.0	11.703175	445.1206464952029
1979.0	11.709193	445.1203970796117
1980.0	11.715214	445.12056208045607
1981.0	11.721235	445.1203986164263
1982.0	11.727256	445.12045218475055
1983.0	11.733277	445.11944173095645
1984.0	11.739297	445.120261108937
1985.0	11.745318	445.1204126902262
1986.0	11.751339	445.1203619260374
1987.0	11.757362	445.1203865665453
1988.0	11.763389	445.1203564475761
1990.0	11.770693	445.12036187334724
1991.0	11.777043	445.12035940164503
1992.0	11.783066	445.12033877829293
1993.0	11.789089	445.1203296689511
1994.0	11.795108	445.12029954356746
1995.0	11.801131	445.1203417582324
1996.0	11.80715	445.12035535740154
1997.0	11.813172	445.12026613167325
2001.0	11.823556	445.1202661132261
2002.0	11.829908	445.1204404210594
2003.0	11.835929	445.12024651938384
2004.0	11.841948	445.1203803308016
2005.0	11.847966	445.1204760224366
2006.0	11.853987	445.1202291720677
2007.0	11.860008	445.1202810554659
2008.0	11.866029	445.12025054114036
2009.0	11.87205	445.1203291485815
2010.0	11.87807	445.1202073845222
2011.0	11.884091	445.1202876116759
2012.0	11.890112	445.1202443373387
2013.0	11.896133	445.12019232721156
2014.0	11.902152	445.1201968347902
2015.0	11.908173	445.1201520105386
2016.0	11.914196	445.1201583839252
2017.0	11.920214	445.1200762036383
2019.0	11.927702	445.1201329078114
2020.0	11.934048	445.1201370908491
2021.0	11.94007	445.1200558709789
2022.0	11.946091	445.1200663673595
2026.0	11.955823	445.1200915912421
2027.0	11.962175	445.12013422996904
2029.0	11.969518	445.12006918475515
2030.0	11.975896	445.1201082987282
2033.0	11.984039	445.1199391039879
2034.0	11.990391	445.11999956062243
2038.0	12.000123	445.12008423884583
2039.0	12.006475	445.11995957177646
2040.0	12.012439	445.12009078358045
2043.0	12.021266	445.1202268429534
2044.0	12.027623	445.12028218065245
2045.0	12.033648	445.1202458696494
2046.0	12.039679	445.1201685521487
2047.0	12.045706	445.12034927815205
2048.0	12.051725	445.1201401071463
2049.0	12.057746	445.12014913303295
2051.0	12.065189	445.1201350198214
2052.0	12.071591	445.1202422245005
2053.0	12.077875	445.12012917992104
2054.0	12.084329	445.1200840424863
2058.0	12.093979	445.12021071996367
2059.0	12.100266	445.1201012718316
2060.0	12.106265	445.12010878798145
2062.0	12.113616	445.12013147471373
2063.0	12.119969	445.1201669734473
2065.0	12.127298	445.12011125206635
2066.0	12.133642	445.12007044831216
2070.0	12.14385	445.1201454298892
[truncated: 4,990 more rows]
