# Supplementary material for: RawBeans: A Simple, Vendor-Independent, Raw-Data Quality-Control Tool
Source: J Proteome Res. 2021 Mar 4;20(4):2098–104. doi: 10.1021/acs.jproteome.0c00956 (PMC8041395; doi:10.1021/acs.jproteome.0c00956)
Supplement: Supplementary file 2 — pr0c00956_si_003.zip [file pr0c00956_si_003.zip › 100_samples_run1.0/resources/HF2_LC1_hela_081120_01-mass-deviation-matrix.tsv]

scan	retention	445.12003
3.0	0.017173615	445.12010675542206
20.0	0.10510913	445.1195694200964
27.0	0.14725913	445.1198889656658
29.0	0.15930291	445.1206039490894
30.0	0.1653342	445.1196542657464
47.0	0.2677489	445.12044431822926
49.0	0.279801	445.1197111292043
50.0	0.28583018	445.1200380687181
55.0	0.2965677	445.12059319692673
56.0	0.30292188	445.1203959401465
62.0	0.31516145	445.1196146388324
63.0	0.32139488	445.1201227515996
66.0	0.32891781	445.1194589265417
67.0	0.33509495	445.11971772186274
72.0	0.34620105	445.12009481645646
74.0	0.35340526	445.1202392977692
75.0	0.36019075	445.1203512065643
77.0	0.36758648	445.1204171518722
78.0	0.37349898	445.12059130631627
79.0	0.37952823	445.1194085123427
80.0	0.38555535	445.1196279241967
81.0	0.39158458	445.1195837904796
82.0	0.3976095	445.11970509276085
83.0	0.40363851	445.1206257302806
84.0	0.40966796	445.1197015139665
87.0	0.41854486	445.1206098324362
88.0	0.42490956	445.1200015509829
89.0	0.43093668	445.11982374164916
90.0	0.43696153	445.1195134184251
91.0	0.44298655	445.12010889296204
92.0	0.44901363	445.1199351461596
93.0	0.45503448	445.11985511088017
94.0	0.46105538	445.1199679171805
95.0	0.46707836	445.11999585393994
96.0	0.47310335	445.1200467834812
97.0	0.4790534	445.1200890089218
98.0	0.48508251	445.12002893381083
99.0	0.49110316	445.1200590379676
100.0	0.4971241	445.1198680114151
101.0	0.50314491	445.12013878233233
102.0	0.50916802	445.11979591373495
103.0	0.51519301	445.1198415756027
104.0	0.52121585	445.120110682535
105.0	0.5272407	445.12033668383754
106.0	0.53326571	445.1202682775774
107.0	0.53928665	445.1200288003643
108.0	0.54530762	445.1200939617879
109.0	0.55133881	445.1203447649599
110.0	0.55735961	445.1204656116159
111.0	0.56338241	445.1205192354608
112.0	0.56940543	445.1204540554473
113.0	0.57542831	445.12048223124447
114.0	0.58144921	445.1206495741727
115.0	0.58746998	445.12058707398955
116.0	0.59349298	445.1206597586841
117.0	0.599516	445.120650985882
118.0	0.60554728	445.1206401718418
119.0	0.61157433	445.11946238696197
120.0	0.61759718	445.1205749233121
121.0	0.62362208	445.11945188810853
122.0	0.62964505	445.120584587747
123.0	0.6356681	445.12065978303673
124.0	0.6416909	445.11941668378927
125.0	0.64771388	445.11957043090047
126.0	0.6537347	445.1194891336979
127.0	0.65975567	445.11943079792377
128.0	0.66578068	445.1206230279512
129.0	0.67180348	445.120597479212
130.0	0.67782421	445.11944127303
131.0	0.6838451	445.11954445594154
132.0	0.68986611	445.1205778436411
133.0	0.69588691	445.1194250974215
134.0	0.7019078	445.11944199881515
135.0	0.7079306	445.1205400073134
136.0	0.7139513	445.119491820992
137.0	0.71997213	445.11961196191544
138.0	0.7259931	445.11946149800787
139.0	0.73201617	445.11943179218036
140.0	0.738037	445.1195292458797
141.0	0.74405973	445.1196573983225
142.0	0.75008265	445.11959356042297
143.0	0.75610573	445.1194688839748
144.0	0.76212641	445.11956593257446
145.0	0.76814731	445.1197875417524
146.0	0.77417018	445.1195866778278
147.0	0.78019731	445.1195444125736
148.0	0.78621825	445.1205455095198
149.0	0.79223895	445.1197595007831
150.0	0.79826411	445.1195466566374
151.0	0.80428693	445.11964242437057
152.0	0.81030766	445.11981969761297
153.0	0.81632856	445.1197130671747
154.0	0.82234953	445.1196665814647
155.0	0.82837023	445.1197554225862
156.0	0.83439323	445.1198018501778
157.0	0.84041615	445.1195666186413
158.0	0.84643915	445.11961575320385
159.0	0.85246626	445.1199671271996
160.0	0.85848908	445.1198129184066
161.0	0.8645098	445.1198199741771
162.0	0.87053062	445.1195457780189
163.0	0.87655163	445.1196062732018
164.0	0.88257463	445.119732164598
165.0	0.88859961	445.1197878138986
166.0	0.89462023	445.11969889556894
167.0	0.90064105	445.11979393604344
168.0	0.90666193	445.1194211126399
169.0	0.91268485	445.1198282644345
170.0	0.91870795	445.1197825018064
172.0	0.92603905	445.1197837838316
173.0	0.93239961	445.1197814958307
174.0	0.93842451	445.11982302770065
175.0	0.94444946	445.11968772448665
176.0	0.9504787	445.11970204257716
177.0	0.9565038	445.1198419809213
178.0	0.96252883	445.11977544487996
179.0	0.96854958	445.1198019312895
180.0	0.9745725	445.1197910324913
181.0	0.9805932	445.1198611119712
182.0	0.98661626	445.119802336791
183.0	0.99264127	445.1197951545782
184.0	0.99866207	445.1199797661329
185.0	1.0046829	445.11996735147017
186.0	1.0107038	445.11980275868746
187.0	1.0167246	445.1199292125303
188.0	1.0227476	445.11989842606124
189.0	1.0287704	445.1199443634433
190.0	1.0347934	445.11989751683245
191.0	1.0408183	445.1199033496997
192.0	1.0468392	445.11989735990676
193.0	1.0528622	445.1197888941464
194.0	1.0588831	445.11958018481675
195.0	1.064906	445.11967154766177
196.0	1.0709309	445.1198886107072
197.0	1.0769579	445.11956535517373
198.0	1.0829788	445.11988980562927
199.0	1.0889997	445.11970974702996
200.0	1.0950227	445.1198586588566
201.0	1.1010476	445.11958663931756
202.0	1.1070684	445.11984162573305
203.0	1.1130915	445.11985382901986
204.0	1.1191122	445.1198273834955
205.0	1.1251414	445.1200325676202
206.0	1.1311621	445.11963213804097
207.0	1.1371851	445.1197890260712
208.0	1.1432061	445.1198803620318
209.0	1.149229	445.1196508059485
210.0	1.1552519	445.11987145191694
211.0	1.1612727	445.1195485662875
212.0	1.1672934	445.119894339583
213.0	1.1733164	445.11983041246
214.0	1.1793393	445.1198886758279
215.0	1.1853603	445.1195545352076
216.0	1.191381	445.11988904584814
217.0	1.197404	445.1199231853317
218.0	1.203429	445.11987125526935
219.0	1.209452	445.11984433616834
220.0	1.2154726	445.11989223349934
221.0	1.2214955	445.1195815255198
222.0	1.2275164	445.1199461345204
223.0	1.2335373	445.12000472823894
224.0	1.2395583	445.11973878921987
225.0	1.2455833	445.1196513364222
226.0	1.2516124	445.1200309898111
227.0	1.2576457	445.1201580766114
228.0	1.2636769	445.1197389679045
229.0	1.2697019	445.1199966338888
230.0	1.275729	445.119915495314
231.0	1.2817604	445.120034531401
232.0	1.2877915	445.1198828540575
233.0	1.2938165	445.1198177374713
234.0	1.2998437	445.11999427534755
235.0	1.3058708	445.1198763346046
236.0	1.3118999	445.11985123512653
237.0	1.317929	445.11985455646885
238.0	1.323952	445.1195577989422
239.0	1.3299769	445.12003490842636
240.0	1.336	445.1199298755226
241.0	1.3420229	445.11967428497695
242.0	1.3480478	445.12005639290766
243.0	1.3540748	445.1200027330858
244.0	1.3600957	445.11994383414384
245.0	1.3661208	445.1200555519977
246.0	1.3721417	445.12003481542007
247.0	1.3781645	445.1200029773948
248.0	1.3841875	445.11991143803914
249.0	1.3902083	445.11987913810543
250.0	1.3962313	445.1197507831127
251.0	1.402252	445.1200726430809
252.0	1.4082833	445.1199846376108
253.0	1.4143062	445.1199930415415
254.0	1.4203354	445.12005269084597
255.0	1.4263666	445.1197594392243
256.0	1.4323897	445.1201364786979
257.0	1.4384168	445.1200473850271
258.0	1.4444375	445.1197866473718
259.0	1.4504603	445.1200828487009
260.0	1.4564813	445.1201198155764
261.0	1.4625062	445.119713167256
262.0	1.4685272	445.12010766420474
263.0	1.47455	445.12005849858474
264.0	1.480573	445.1199881544086
265.0	1.4865939	445.119958457395
266.0	1.4926166	445.1197648554265
267.0	1.4986376	445.12020293458437
268.0	1.5046604	445.12011886874154
269.0	1.5106855	445.12004115537746
270.0	1.5167106	445.12015340826554
271.0	1.5227377	445.12003595845744
272.0	1.5287606	445.1200650864007
273.0	1.5347835	445.119949079152
274.0	1.5408062	445.1200162677952
275.0	1.5468271	445.1200822584782
276.0	1.5528501	445.1197583995688
277.0	1.5588731	445.1202098494254
278.0	1.564896	445.1199888892032
279.0	1.5709252	445.12011884220993
280.0	1.5769564	445.1197708511629
281.0	1.5829815	445.12015171367017
282.0	1.5890022	445.1201162304993
283.0	1.595023	445.12019112154843
284.0	1.6010459	445.1199627808449
285.0	1.6070647	445.1201535292903
286.0	1.6130899	445.12011956146404
287.0	1.6191107	445.1197199277106
288.0	1.6251294	445.12011940159863
289.0	1.6311523	445.11974648377924
290.0	1.6371751	445.11996919777147
291.0	1.6432002	445.1200280431234
292.0	1.6492211	445.120088602963
293.0	1.655242	445.11998754558687
294.0	1.6612606	445.12001274090767
295.0	1.6672836	445.1201875006835
296.0	1.6733066	445.12021448809253
297.0	1.6793293	445.1201109724151
298.0	1.6853482	445.1201172706287
299.0	1.6913731	445.12022086671516
300.0	1.6973918	445.1202428339174
301.0	1.7034149	445.12019126778586
302.0	1.7094377	445.120100964227
303.0	1.7154585	445.12011031572985
304.0	1.7214835	445.1199265597711
305.0	1.7275043	445.12006423149256
306.0	1.7335252	445.12006327614836
307.0	1.7395482	445.1197043068079
308.0	1.7455711	445.1200578043296
309.0	1.751594	445.12001476489417
310.0	1.7576148	445.119933788996
311.0	1.7636378	445.1202128220638
312.0	1.7696607	445.11985092461396
313.0	1.7756836	445.12005362755934
314.0	1.7817066	445.11976861966104
315.0	1.7877315	445.12006646307094
316.0	1.7937523	445.1201342897553
317.0	1.7997754	445.120153881407
318.0	1.805794	445.12023112238876
319.0	1.8118171	445.12017964052643
320.0	1.8178399	445.11981207475577
321.0	1.8238628	445.120183483772
322.0	1.8298941	445.1199350132074
323.0	1.835917	445.1201719293131
324.0	1.8419358	445.1201537237699
325.0	1.8479587	445.1200694127884
326.0	1.8539815	445.1200191006289
327.0	1.8600067	445.1200946807515
328.0	1.8660274	445.1200345019825
329.0	1.8720504	445.120153675875
330.0	1.8780711	445.1200640576318
331.0	1.884092	445.1200711830835
332.0	1.8901129	445.119985360135
333.0	1.8961359	445.1201256967412
334.0	1.9021567	445.1201918973138
335.0	1.9081796	445.11998759362024
336.0	1.9142003	445.12015914533674
337.0	1.9202275	445.1200094878904
338.0	1.9262504	445.1201830358326
339.0	1.9322755	445.12016091608666
340.0	1.9383025	445.120090478608
341.0	1.9443338	445.12014499449583
342.0	1.9503587	445.12012887458644
343.0	1.9563922	445.1199181702099
344.0	1.9624192	445.12006262364196
345.0	1.9684442	445.1200207355673
346.0	1.974465	445.1200324633899
347.0	1.980488	445.11990363603127
348.0	1.986511	445.1199697136365
349.0	1.9925337	445.1200961781044
350.0	1.9985527	445.12016646476474
351.0	2.0045775	445.1200784965538
352.0	2.0106025	445.12004951570697
353.0	2.0166255	445.1200582068051
354.0	2.0226464	445.1200975404581
355.0	2.0286692	445.12004065274544
356.0	2.0346922	445.12011274194936
357.0	2.0407129	445.1201710032312
358.0	2.0467382	445.11991309068253
359.0	2.0527609	445.1202648873668
360.0	2.0587838	445.1201286429239
361.0	2.0648046	445.1197465874952
362.0	2.0708276	445.12014380243795
363.0	2.0768526	445.12002649331373
364.0	2.0828736	445.12002989739665
365.0	2.0888922	445.1200323224195
366.0	2.0949151	445.12005287899376
367.0	2.1009338	445.12005830699013
368.0	2.1069547	445.11998595402974
369.0	2.1129839	445.11995333115254
370.0	2.1190235	445.1200405458923
371.0	2.1250507	445.12005245040524
372.0	2.1310756	445.1200842017491
373.0	2.1371068	445.12003361742256
374.0	2.1431339	445.11994199433667
375.0	2.149159	445.1200219256629
376.0	2.155184	445.1199092626212
377.0	2.1612048	445.119959412332
378.0	2.1672256	445.11997983373317
379.0	2.1732487	445.12006510177
381.0	2.1805777	445.12004091906556
382.0	2.186936	445.12005466614085
383.0	2.192957	445.12013951237356
384.0	2.19898	445.1201525107656
385.0	2.2050049	445.1201794890651
386.0	2.2110361	445.1201402339549
387.0	2.2170654	445.1201632362649
389.0	2.2243861	445.11998563616913
390.0	2.2307424	445.1201458195464
391.0	2.2367675	445.12013119215436
392.0	2.2427904	445.1201203090549
393.0	2.2488133	445.12020135183855
394.0	2.254832	445.1201226300125
395.0	2.2608569	445.12013529430226
396.0	2.2668778	445.1201242146681
397.0	2.2729028	445.1201255620935
398.0	2.2789279	445.1200718766158
399.0	2.2849466	445.120201418433
400.0	2.2909695	445.12005898134504
401.0	2.2969883	445.12011560351874
402.0	2.3030217	445.12006624847527
403.0	2.3090424	445.1200603274016
404.0	2.3150674	445.1200203436878
406.0	2.3223945	445.12013991367354
407.0	2.3287509	445.12015408018283
408.0	2.3347758	445.12010805819455
410.0	2.3421049	445.12006513194433
411.0	2.3484697	445.1200546497921
412.0	2.3544947	445.12004659251016
413.0	2.3605196	445.1199792511818
414.0	2.3665489	445.11986936691835
415.0	2.3725697	445.1199016571168
417.0	2.3799029	445.1199037832989
418.0	2.3862676	445.1198649230583
419.0	2.3922885	445.1200296143827
420.0	2.3983134	445.1200409620302
421.0	2.4043322	445.12005132719975
422.0	2.410355	445.12000658478786
423.0	2.4163821	445.1200237795425
424.0	2.422403	445.12013413998386
425.0	2.4284237	445.1199892210477
426.0	2.434453	445.1200135003773
427.0	2.4404739	445.12005854166296
428.0	2.4464948	445.11993489885253
429.0	2.4525156	445.11990231080426
430.0	2.4585404	445.1198800182167
431.0	2.4645675	445.12002715607224
432.0	2.4705946	445.11986663620274
433.0	2.476624	445.1198973325767
434.0	2.482649	445.1198566750342
435.0	2.4886719	445.1198710859677
436.0	2.4947052	445.11980816238275
437.0	2.5007321	445.1198559895566
438.0	2.5067572	445.1198927025925
439.0	2.5127822	445.11979249028747
440.0	2.5188051	445.11983916145886
442.0	2.5261176	445.11987568140614
443.0	2.5324761	445.1197130567642
444.0	2.5384967	445.1196806842785
445.0	2.5445176	445.1197780671273
446.0	2.5505364	445.119867534233
447.0	2.5565593	445.11977633128504
448.0	2.5625803	445.1197479832527
449.0	2.5686011	445.1197600795848
450.0	2.5746261	445.119608866702
451.0	2.5806468	445.11957393847797
452.0	2.5866698	445.119553248392
453.0	2.5926906	445.1195693354426
454.0	2.5987136	445.1197141746154
456.0	2.6060447	445.1195282595191
457.0	2.6124116	445.1196941669779
458.0	2.6184322	445.1196264132977
459.0	2.6244593	445.11967868149554
460.0	2.6304802	445.11973633543846
461.0	2.636501	445.11974725147746
462.0	2.6425219	445.1197919714318
463.0	2.6485407	445.1197436795612
464.0	2.6545635	445.1197872229871
465.0	2.6605866	445.11965944749215
466.0	2.6666052	445.1195916584996
467.0	2.6726282	445.1197018284069
468.0	2.6786531	445.11974508639133
469.0	2.6846741	445.1197454506886
470.0	2.690697	445.11973596906694
471.0	2.6967179	445.11971900538066
472.0	2.702745	445.1197933771012
473.0	2.708774	445.1198480300809
474.0	2.7148012	445.1197720007388
475.0	2.7208282	445.119783954529
476.0	2.7268512	445.1198147697931
477.0	2.7328784	445.1197113607593
478.0	2.7389034	445.11966253699364
479.0	2.7449304	445.1197470181449
480.0	2.7509555	445.1197555749943
481.0	2.7569824	445.1196769983161
482.0	2.7630053	445.1198120774407
483.0	2.7690325	445.11984216145964
484.0	2.7750575	445.11978611768313
485.0	2.7810888	445.11984614686247
486.0	2.7871221	445.1198523972724
487.0	2.7931555	445.119840680099
488.0	2.7991805	445.11990517047826
489.0	2.8052054	445.1198346390383
490.0	2.8112325	445.1197994341845
491.0	2.8172617	445.119666390624
492.0	2.8232909	445.1197721863923
493.0	2.8293159	445.11970036756793
494.0	2.8353387	445.11969907212296
495.0	2.841368	445.11953938021554
496.0	2.8473929	445.1195892743682
497.0	2.85342	445.1196990210176
498.0	2.859445	445.1195815814886
499.0	2.865468	445.11960685014805
500.0	2.871493	445.1195133152308
501.0	2.8775243	445.1196715860848
502.0	2.8835494	445.1196575317701
503.0	2.8895743	445.1197619961536
504.0	2.8956054	445.1196758992319
505.0	2.9016325	445.11981064031585
506.0	2.9076597	445.1198500050769
507.0	2.9136827	445.1197963202555
508.0	2.9197119	445.11990352588714
509.0	2.925741	445.11981013663495
510.0	2.9317702	445.1197104285706
512.0	2.9390992	445.1197602458068
513.0	2.9454556	445.1196619837821
514.0	2.9514805	445.11967159111964
515.0	2.9575056	445.11972003803265
516.0	2.9635285	445.11962094400315
517.0	2.9695557	445.1197555061067
518.0	2.9755743	445.11966012017876
519.0	2.9815971	445.11971077193573
522.0	2.9898326	445.1196820342463
523.0	2.9961827	445.1196293048986
524.0	3.0022097	445.11960272151873
525.0	3.0082347	445.11974880849067
526.0	3.0142597	445.1197062769874
527.0	3.0202848	445.119532178571
528.0	3.0263077	445.1197243962346
529.0	3.0323328	445.1198016134634
530.0	3.0383576	445.1197971072697
531.0	3.0443806	445.11980509875946
532.0	3.0504014	445.11977625617624
533.0	3.0564202	445.12002005054586
534.0	3.0624453	445.11984317265586
535.0	3.0684661	445.1198471807629
536.0	3.074491	445.1198673880653
537.0	3.0805119	445.1199027473678
538.0	3.086537	445.11990715858184
539.0	3.0925557	445.1199053100139
540.0	3.0985764	445.11993362992064
541.0	3.1045973	445.1199996782423
542.0	3.1106203	445.11994345970135
543.0	3.1166412	445.1198276246515
544.0	3.1226642	445.1199798788308
545.0	3.1286891	445.1198720027307
546.0	3.1347162	445.11986316077895
547.0	3.1407454	445.11991087246514
548.0	3.1467682	445.1198834670526
549.0	3.1527932	445.11996582901736
550.0	3.1588203	445.12001540234417
551.0	3.1648433	445.1200053275563
552.0	3.1708704	445.1200014497952
553.0	3.1768892	445.11992164691577
554.0	3.1829079	445.1198362214713
555.0	3.1889287	445.11985045118803
556.0	3.1949536	445.11988410533644
557.0	3.2009745	445.1198840353289
558.0	3.2069933	445.11986444333536
559.0	3.2130163	445.11991552844404
560.0	3.2190372	445.119749654666
561.0	3.22506	445.1198378723833
562.0	3.2310829	445.1198862178795
563.0	3.2371016	445.11975642404343
564.0	3.2431287	445.1197887760786
565.0	3.2491538	445.11987042958873
566.0	3.2551808	445.1197827034422
567.0	3.2612059	445.1198353413956
568.0	3.2672309	445.11982271882704
569.0	3.2732518	445.1198748878659
570.0	3.2792705	445.11975886027983
571.0	3.2852912	445.11971515924
572.0	3.2913141	445.1199351226364
573.0	3.297333	445.11990408420866
574.0	3.303358	445.1199035771549
575.0	3.3093808	445.11983198477276
576.0	3.3154059	445.11979192328886
577.0	3.321433	445.1198895520142
578.0	3.3274579	445.1198451559462
579.0	3.3334788	445.1196837304723
580.0	3.3395039	445.11981477352043
581.0	3.3455246	445.11980011352927
582.0	3.3515455	445.1197257782013
583.0	3.3575705	445.1196090475124
584.0	3.3635935	445.119817751697
585.0	3.3696165	445.1198240915873
586.0	3.3756392	445.11983038598663
587.0	3.38166	445.1197121284864
588.0	3.3876829	445.1197764734429
589.0	3.3937038	445.1197413757955
590.0	3.3997246	445.11965887202985
591.0	3.4057436	445.1197453065137
592.0	3.4117683	445.11958909525754
593.0	3.4177893	445.11969764433087
594.0	3.4238122	445.119848990396
595.0	3.4298393	445.11976579017056
596.0	3.4358643	445.11975034360694
597.0	3.4418873	445.1196717064231
598.0	3.44791	445.11976141288005
599.0	3.4539311	445.1197384045785
600.0	3.4599497	445.11968020204876
601.0	3.4659749	445.11966466893955
602.0	3.4719996	445.119713912977
603.0	3.4780226	445.11979212188857
604.0	3.4840476	445.11973548947566
605.0	3.4900666	445.1197271554642
606.0	3.4960874	445.1198521149225
607.0	3.5021081	445.1196702953356
608.0	3.508131	445.1197449150446
609.0	3.5141498	445.11978047851125
610.0	3.5201748	445.1196234317878
611.0	3.5261936	445.11979524726974
612.0	3.5322144	445.1198595896892
613.0	3.5382374	445.11983470328215
614.0	3.5442581	445.11984558485835
615.0	3.5502771	445.1197912677258
616.0	3.556302	445.11977229260265
617.0	3.5623248	445.11970879266624
618.0	3.5683456	445.1197759887703
619.0	3.5743686	445.119725953249
620.0	3.5803937	445.11971366690926
621.0	3.5864166	445.11969609598435
622.0	3.5924396	445.1197019167771
623.0	3.5984582	445.1197292188831
624.0	3.6044812	445.1198049912603
625.0	3.610502	445.1197065279148
626.0	3.616529	445.11971282155235
627.0	3.6225562	445.1197156219332
628.0	3.6285812	445.1196565208049
629.0	3.6345999	445.1198122831987
630.0	3.6406209	445.11975520534736
631.0	3.6466438	445.1196774897235
632.0	3.6526645	445.1196808917554
633.0	3.6586832	445.11968774600933
634.0	3.6647061	445.1197443924483
635.0	3.6707271	445.11969728571546
636.0	3.676748	445.1196703539751
637.0	3.682773	445.1196013013992
638.0	3.6887958	445.11972296018683
639.0	3.6948186	445.1197871791878
640.0	3.7008416	445.11981782909066
641.0	3.7068604	445.1196592161614
642.0	3.7128813	445.1197687895881
643.0	3.7189	445.1197347977011
644.0	3.724923	445.11963305478343
645.0	3.7309417	445.1197019559359
646.0	3.7369668	445.1197156590265
647.0	3.7429877	445.11961188996895
648.0	3.7490083	445.11960319151046
649.0	3.7550291	445.1196172927572
650.0	3.76105	445.11967379993575
651.0	3.767075	445.11964162114214
652.0	3.7731002	445.11969195899786
653.0	3.7791209	445.1196745384651
654.0	3.7851397	445.1197410951665
655.0	3.7911624	445.11975001085875
656.0	3.7971875	445.11973383760665
657.0	3.8032146	445.11952243408086
658.0	3.8092459	445.11963243708396
659.0	3.8152646	445.1196813128628
660.0	3.8212855	445.11966788753875
661.0	3.8273063	445.11964268216497
662.0	3.8333252	445.119600874954
663.0	3.8393459	445.1196824039064
664.0	3.8453709	445.1196887966552
665.0	3.8513917	445.1197575297317
666.0	3.8574188	445.11957964696234
667.0	3.8634397	445.119651372509
668.0	3.8694584	445.1197939821869
669.0	3.8754814	445.11973857898226
670.0	3.8815042	445.1197936942297
671.0	3.8875251	445.11966767263397
672.0	3.893546	445.1196508825013
673.0	3.899571	445.1197381107002
674.0	3.9055959	445.11960720040895
675.0	3.9116189	445.1196559939914
676.0	3.9176418	445.11965151847835
677.0	3.9236607	445.11967221780844
678.0	3.9296814	445.11961853864534
679.0	3.9357022	445.1196442341705
680.0	3.941723	445.1196719105272
681.0	3.9477439	445.11962559295944
682.0	3.9537689	445.1195844565982
683.0	3.9597879	445.1195604188512
684.0	3.9658107	445.1196192578505
685.0	3.9718314	445.11965173497447
686.0	3.9778523	445.1195317323245
687.0	3.9838752	445.1196264289991
688.0	3.9899002	445.11965740254476
689.0	3.9959274	445.11969480009384
690.0	4.0019503	445.1196768127863
691.0	4.0079731	445.1197275736386
692.0	4.0139962	445.1197129774038
693.0	4.020019	445.11975695399246
694.0	4.0260421	445.11961806997783
695.0	4.0320627	445.1197935970523
696.0	4.0380856	445.1196619813181
697.0	4.0441086	445.11962164610355
698.0	4.0501296	445.1196314130608
699.0	4.0561503	445.1195681925363
700.0	4.0621733	445.11967371578066
701.0	4.068194	445.1197058346948
702.0	4.0742128	445.1196799809569
703.0	4.0802337	445.1194976553881
704.0	4.0862566	445.1195798781404
705.0	4.0922837	445.1195887222419
706.0	4.0983087	445.1196902395405
707.0	4.1043337	445.1196717286597
708.0	4.1103524	445.11966308382165
709.0	4.1163776	445.1195052452332
710.0	4.1224023	445.11972664615627
711.0	4.1284253	445.11951833603763
712.0	4.1344503	445.1194729075009
713.0	4.1404755	445.1195973266848
714.0	4.1464984	445.1195599374168
715.0	4.1525192	445.1195759571851
716.0	4.1585378	445.1197505055528
717.0	4.1645692	445.11958180710013
718.0	4.1705983	445.1195800765228
719.0	4.1766212	445.11967148091907
720.0	4.1826443	445.11963548699674
721.0	4.1886629	445.11962612157845
722.0	4.1946837	445.1196745002401
723.0	4.2007067	445.1195762236201
724.0	4.2067297	445.1196416271558
725.0	4.2127505	445.11958551026595
726.0	4.2187712	445.1196102581125
727.0	4.2247962	445.11963781569165
728.0	4.2308193	445.1196720947512
729.0	4.2368421	445.11962321461056
730.0	4.2428652	445.11953307264235
731.0	4.2488859	445.11954384590035
732.0	4.2549088	445.1196135088353
733.0	4.2609275	445.1196078187823
734.0	4.2669484	445.11968588570727
735.0	4.2729693	445.1197007281522
736.0	4.2789942	445.11958990945743
737.0	4.2850151	445.119687209921
738.0	4.291036	445.11955196137757
739.0	4.2970569	445.11961757766807
740.0	4.3030777	445.1196292446173
741.0	4.3091004	445.11943876647314
742.0	4.3151233	445.1195231003098
743.0	4.3211463	445.11961747680033
744.0	4.3271652	445.11959141948284
745.0	4.3331903	445.119728434093
746.0	4.3392132	445.1196786726448
747.0	4.3452381	445.11960958501896
748.0	4.3512631	445.11964516444385
749.0	4.3572839	445.119565114936
750.0	4.3633047	445.11967617083195
751.0	4.3693256	445.11960342358657
752.0	4.3753485	445.1195272371008
753.0	4.3813673	445.1194786291114
754.0	4.3873924	445.1194962921728
755.0	4.3934132	445.11949670497205
756.0	4.3994362	445.11949830285124
757.0	4.4054589	445.1195177382718
758.0	4.4114839	445.11951253842466
759.0	4.417509	445.11958102967253
760.0	4.4235341	445.11969265977166
761.0	4.4295591	445.11965885791955
762.0	4.435584	445.1195868905447
763.0	4.4416132	445.1195921138296
764.0	4.4476402	445.1197235267381
765.0	4.4536673	445.11970579353357
766.0	4.4596965	445.11968719767475
767.0	4.4657195	445.11953802322336
768.0	4.4717445	445.11951860631507
769.0	4.4777695	445.1194976161825
770.0	4.4837925	445.119548061576
771.0	4.4898132	445.1195683195147
772.0	4.4958381	445.1196136208706
773.0	4.5018589	445.1195767321073
774.0	4.5078799	445.11973188933064
775.0	4.5139007	445.1196409627031
776.0	4.5199258	445.11954252534207
777.0	4.5259507	445.1195169742573
778.0	4.5319821	445.119476429931
779.0	4.5380069	445.1194804935921
780.0	4.5440278	445.11950044747704
781.0	4.5500528	445.1195266457707
782.0	4.5560779	445.11956485439714
783.0	4.5621049	445.1195912108499
784.0	4.5681363	445.119523023181
785.0	4.5741653	445.1196022550912
786.0	4.5801925	445.11955427177236
787.0	4.5862176	445.11948524900504
788.0	4.5922404	445.119609389305
789.0	4.5982633	445.11954953987964
790.0	4.6042905	445.11949148120533
791.0	4.6103134	445.1195942475465
792.0	4.6163405	445.1194465536523
793.0	4.6223676	445.11948230184623
794.0	4.6283905	445.11947019617196
795.0	4.6344133	445.11945988340466
796.0	4.6404404	445.1196191187204
797.0	4.6464634	445.11967024627876
798.0	4.6524884	445.1195582361343
799.0	4.6585177	445.11959217889677
800.0	4.6645468	445.1195041056885
801.0	4.6705759	445.1195365365884
802.0	4.676603	445.1196261203845
803.0	4.6826321	445.1195143628599
804.0	4.6886571	445.1196268210835
805.0	4.6946864	445.11949931898835
806.0	4.7007113	445.11946797726335
807.0	4.7067343	445.11958367245325
808.0	4.7127635	445.11964024641793
809.0	4.7187843	445.11960465825024
810.0	4.7248052	445.11961291461506
811.0	4.730828	445.1195647379066
812.0	4.7368509	445.1196004482287
813.0	4.7428718	445.1195381421454
814.0	4.7488947	445.11960761697884
815.0	4.7549155	445.11954051247005
816.0	4.7609365	445.11958517981503
817.0	4.7669615	445.11954115196
818.0	4.7729842	445.1195246757308
819.0	4.7790072	445.1196983785089
820.0	4.78503	445.1196575353246
821.0	4.7910531	445.11955574201573
822.0	4.797074	445.1195787560529
823.0	4.8030949	445.11961007632664
824.0	4.8091176	445.119549427428
825.0	4.8151405	445.1195360849082
826.0	4.8211676	445.12063378626783
827.0	4.8271884	445.1194986565354
828.0	4.8332136	445.119505297031
829.0	4.8392363	445.1197042110899
830.0	4.8452594	445.1194751062427
831.0	4.8512885	445.11944867496493
832.0	4.8573136	445.11945993524296
833.0	4.8633385	445.12056006415656
834.0	4.8693656	445.11944567010386
835.0	4.8753969	445.1205901299672
836.0	4.8814262	445.11961550482835
837.0	4.887451	445.1194832242628
838.0	4.8934803	445.11951961526097
839.0	4.8995073	445.11962066620964
840.0	4.9055387	445.11959990541754
841.0	4.9115615	445.119601524375
842.0	4.9175844	445.1196121991862
843.0	4.9236094	445.1195477578803
844.0	4.9296345	445.1196345258058
845.0	4.9356595	445.11948491699144
846.0	4.9416867	445.119629943777
847.0	4.9477116	445.11942709394214
848.0	4.9537366	445.11954802491334
849.0	4.9597573	445.11954069961365
850.0	4.9657802	445.1195036628521
851.0	4.9718032	445.11946373485756
852.0	4.9778304	445.11943342557004
853.0	4.9838534	445.1195448344761
854.0	4.9898784	445.1206354384737
855.0	4.9959012	445.1195661912361
856.0	5.0019241	445.11947486009336
857.0	5.0079428	445.11956731821635
858.0	5.0139678	445.1195825512174
859.0	5.0199888	445.1195600580101
860.0	5.0260096	445.1194803931551
861.0	5.0320366	445.1195737909457
862.0	5.0380596	445.1196095930565
863.0	5.0440805	445.11956363958393
864.0	5.0501034	445.11947741230045
865.0	5.0561242	445.1194286500163
866.0	5.0621449	445.1195673977892
867.0	5.0681678	445.11957906616027
868.0	5.0741909	445.11955114389934
869.0	5.0802137	445.119552671102
870.0	5.0862347	445.11951078161945
871.0	5.0922574	445.1195720679618
872.0	5.0982805	445.11949349961606
873.0	5.1043033	445.1194667402579
874.0	5.1103263	445.1194169578707
875.0	5.1163471	445.1194319135962
876.0	5.122368	445.1196377723772
877.0	5.1283887	445.1196181111926
878.0	5.1344097	445.11952560813444
879.0	5.1404325	445.11965478996586
880.0	5.1464554	445.1195683291451
881.0	5.1524762	445.11951188824173
882.0	5.1585013	445.11956051010026
883.0	5.1645242	445.1195896098761
884.0	5.170545	445.1194780163934
885.0	5.1765681	445.1195056760562
886.0	5.1825908	445.11960786312073
887.0	5.1886097	445.11954420880534
888.0	5.1946305	445.1195741442724
889.0	5.2006555	445.11963059083854
890.0	5.2066784	445.11963010181614
891.0	5.2127055	445.11957929028375
892.0	5.2187367	445.1196478115145
893.0	5.2247598	445.1194681217753
894.0	5.2307805	445.1195597311712
895.0	5.2368036	445.1195759781046
896.0	5.2428221	445.11960691559744
897.0	5.2488471	445.11956181576136
898.0	5.2548701	445.1196860114585
899.0	5.2608911	445.11960462829427
900.0	5.266916	445.11956691982186
901.0	5.2729411	445.11951423203027
902.0	5.2789619	445.11954605776856
903.0	5.2849826	445.1195781621761
904.0	5.2910056	445.1197047585372
905.0	5.2970264	445.11964636676163
906.0	5.3030474	445.11950214304795
907.0	5.3090722	445.1197086551476
908.0	5.3150952	445.1196739126526
909.0	5.3211181	445.1196439232715
910.0	5.3271432	445.11958682062004
911.0	5.333166	445.11954174131705
912.0	5.3391889	445.1194555369453
913.0	5.3452118	445.1195186096269
914.0	5.3512328	445.1195151345316
915.0	5.3572557	445.11962925566655
916.0	5.3632787	445.1196174658247
917.0	5.3692973	445.11960136887376
918.0	5.3753223	445.1196597549044
919.0	5.3813473	445.11973472941276
920.0	5.3873744	445.11962018659676
921.0	5.3933974	445.11965600278603
922.0	5.3994223	445.11958416259563
923.0	5.4054432	445.1196191631259
924.0	5.4114641	445.11949681481934
925.0	5.4174871	445.11963961528295
926.0	5.4235099	445.1195300447824
927.0	5.4295348	445.11961082093694
928.0	5.4355577	445.1196297799252
929.0	5.4415807	445.11965438911403
930.0	5.4476016	445.1195698601309
931.0	5.4536225	445.1196417201114
932.0	5.4596412	445.1196407715656
933.0	5.4656662	445.11957251472444
934.0	5.471689	445.1196692884697
935.0	5.477712	445.119640638985
936.0	5.483735	445.1196035277699
937.0	5.48976	445.1196635442732
938.0	5.4957808	445.1196091102994
939.0	5.5018016	445.11948653797145
940.0	5.5078247	445.11952069355783
941.0	5.5138454	445.11956612440287
942.0	5.5198662	445.1196114959098
943.0	5.5258911	445.11967451248853
944.0	5.5319141	445.11964835891473
945.0	5.5379392	445.1197027582176
946.0	5.5439622	445.11960594749047
947.0	5.549983	445.1196236722995
948.0	5.556008	445.11956542413117
949.0	5.5620476	445.1196165734537
950.0	5.5680746	445.1196816422848
951.0	5.5740975	445.1195900602312
952.0	5.5801226	445.1195845005655
953.0	5.5861412	445.119747210309
954.0	5.5921663	445.1196934524564
955.0	5.5981893	445.1196173942807
956.0	5.6042101	445.1195654102095
957.0	5.6102372	445.1197419515237
958.0	5.61626	445.11967114559667
959.0	5.6222829	445.1197000402762
960.0	5.6283038	445.1195870000326
961.0	5.6343269	445.11964348057904
962.0	5.6403498	445.1196663024857
963.0	5.6463727	445.11967707053367
964.0	5.6523976	445.11954246392753
965.0	5.6584267	445.11953189291694
966.0	5.6644476	445.11976587272017
967.0	5.6704705	445.11973782953487
968.0	5.6764894	445.11969627472877
969.0	5.6825122	445.11969092032865
970.0	5.6885352	445.11968968223533
971.0	5.6945582	445.11965925066704
972.0	5.7005811	445.1196563752062
973.0	5.7066039	445.11967212106555
974.0	5.7126267	445.119638766733
975.0	5.7186477	445.1195758089908
976.0	5.7246727	445.11974375229795
977.0	5.7306936	445.11961434078466
978.0	5.7367207	445.1196547901392
979.0	5.7427435	445.1196799975985
980.0	5.7487727	445.1197368986511
981.0	5.7548039	445.11966824052405
982.0	5.7608289	445.1196020715744
983.0	5.7668499	445.1195726194698
984.0	5.7728706	445.11956826849246
985.0	5.7788936	445.11956880522706
986.0	5.7849145	445.11956739809204
987.0	5.7909374	445.11967219230945
988.0	5.7969624	445.11972169731587
989.0	5.8029831	445.11964029794444
990.0	5.8090122	445.1196297678502
991.0	5.8150394	445.11957920102003
992.0	5.8210625	445.1197360039252
993.0	5.8270812	445.1197278757507
994.0	5.8331083	445.11968955559195
995.0	5.8391312	445.11972631568915
996.0	5.845154	445.1197568433825
997.0	5.8511811	445.1196947796375
998.0	5.8572083	445.11964014592706
999.0	5.8632374	445.1196276418819
1000.0	5.8692645	445.11968712098457
1001.0	5.8752874	445.1196896476536
1002.0	5.8813125	445.11966049415366
1003.0	5.8873396	445.11960654723947
1004.0	5.8933645	445.1196720204793
1005.0	5.8993936	445.11959203904394
1006.0	5.9054207	445.11960238607844
1007.0	5.9114479	445.11952858577155
1008.0	5.9174772	445.1196159533664
1009.0	5.9235	445.1196566096287
1010.0	5.9295208	445.119700976555
1011.0	5.9355416	445.11962174291824
1012.0	5.9415645	445.1195835489345
1013.0	5.9475854	445.11959674118145
1014.0	5.9536063	445.11951790182883
1015.0	5.9596292	445.11966982027474
1016.0	5.9656541	445.1196450332758
1017.0	5.9716771	445.11966230943676
1018.0	5.9777	445.1196128636763
1019.0	5.9837187	445.1197324406068
1020.0	5.9897397	445.11956562918266
1021.0	5.9957645	445.1195831287091
1022.0	6.0017833	445.1197246085975
1023.0	6.0078083	445.1195114700251
1024.0	6.0138314	445.1196828588166
1025.0	6.0198523	445.11964490880786
1026.0	6.025875	445.11972883261706
1027.0	6.0318999	445.1196750764168
1028.0	6.037925	445.11958101143466
1029.0	6.043948	445.11966229903067
1030.0	6.0499709	445.1196747674058
1031.0	6.0559938	445.11960289695196
1032.0	6.0620126	445.1195119856724
1033.0	6.0680376	445.1196023647539
1034.0	6.0740606	445.1195643446062
1035.0	6.0800855	445.11956714840574
1036.0	6.0861167	445.11956740186406
1037.0	6.0921459	445.11965825128345
1038.0	6.0981668	445.11963220465304
1039.0	6.1041877	445.11960796663885
1040.0	6.1102065	445.1195562757945
1041.0	6.1162314	445.1196724768411
1042.0	6.1222543	445.1196569616057
1043.0	6.1282751	445.11955088931836
1044.0	6.1343001	445.1195948674574
1045.0	6.1403251	445.11964734924123
1046.0	6.1463439	445.11954440469543
1047.0	6.1523647	445.119618798925
1048.0	6.1583877	445.11952294147716
1049.0	6.1644065	445.1195933759774
1050.0	6.1704272	445.11956644820236
1051.0	6.1764522	445.11961597271204
1052.0	6.1824751	445.1195499186872
1053.0	6.1885002	445.11971399000925
1054.0	6.1945232	445.11967155307053
1055.0	6.2005441	445.1196403658945
1056.0	6.2065649	445.1196160549831
1057.0	6.2125857	445.1195529376134
1058.0	6.2186084	445.11960459001057
1059.0	6.2246314	445.11947212978544
1060.0	6.2306544	445.1195850350593
1061.0	6.2366754	445.11966282861175
1062.0	6.2427003	445.11958523273734
1063.0	6.2487232	445.1196180907024
1064.0	6.254742	445.11960962842613
1065.0	6.2607649	445.1196765812978
1066.0	6.2667878	445.11961330802427
1067.0	6.2728085	445.11959823743274
1068.0	6.2788398	445.11961362864963
1069.0	6.2848649	445.1195870255151
1070.0	6.290892	445.1196681209785
1071.0	6.296915	445.1195628698266
1072.0	6.3029441	445.1195038472426
1073.0	6.3089669	445.119600275542
1074.0	6.3149919	445.11959868760346
1075.0	6.3210169	445.1196187825392
1076.0	6.3270399	445.11959963057933
1077.0	6.3330712	445.1197043782264
1078.0	6.3390962	445.1196588365737
1079.0	6.3451192	445.1196610414143
1080.0	6.3511463	445.1195665398091
1081.0	6.3571732	445.1195923576872
1082.0	6.3632003	445.119707628783
1083.0	6.3692233	445.11971890279426
1084.0	6.3752504	445.1197261432701
1085.0	6.3812733	445.11956154480094
1086.0	6.3872984	445.1195859982605
1087.0	6.3933274	445.11955698112496
1088.0	6.3993566	445.1196568129683
1089.0	6.4053857	445.1196057961033
1090.0	6.4114107	445.11954308709517
1091.0	6.4174317	445.11953311760914
1092.0	6.4234567	445.11957373900844
1093.0	6.4294796	445.1194954916884
1094.0	6.4355024	445.11962906635347
1095.0	6.4415318	445.1197301378845
1096.0	6.4475546	445.11961849337
1097.0	6.4535796	445.1196162571959
1098.0	6.4596087	445.1196336185725
1099.0	6.4656337	445.11964990142667
1100.0	6.4716567	445.11959958105575
1101.0	6.4776797	445.11965347503434
1102.0	6.4837108	445.11957390299847
1103.0	6.4897339	445.11957558234275
1104.0	6.4957567	445.1196403989239
1105.0	6.501788	445.1196621427685
1106.0	6.5078192	445.1195600684216
1107.0	6.5138463	445.1196307897349
1108.0	6.5198756	445.119554395225
1109.0	6.5259005	445.1195492712407
1110.0	6.5319235	445.1194506661046
1111.0	6.5379463	445.1195554802233
1112.0	6.5439692	445.1195528430884
1113.0	6.5499942	445.11966066755997
1114.0	6.5560213	445.1196536565414
1115.0	6.5620464	445.1195346532908
1116.0	6.5680757	445.11961391309677
1117.0	6.5741026	445.11958397223106
1118.0	6.5801298	445.11955525736676
1119.0	6.5861568	445.11962697453873
1120.0	6.5921901	445.1196036474678
1121.0	6.598213	445.11958095077654
1122.0	6.6042381	445.1195106971926
1123.0	6.6102652	445.11961580160056
1124.0	6.6162923	445.11967070731197
1125.0	6.6223215	445.1195363791406
1126.0	6.6283506	445.1196704753039
1127.0	6.6343757	445.119638311253
1128.0	6.6404006	445.11973207825446
1129.0	6.6464256	445.1196200076668
1130.0	6.6524506	445.1195980676884
1131.0	6.658482	445.1196966726901
1132.0	6.6645069	445.1196517841074
1133.0	6.6705299	445.11971886869367
1134.0	6.676559	445.11961533975204
1135.0	6.682586	445.119613613907
1136.0	6.6886089	445.1196984004755
1137.0	6.694634	445.1196600953845
1138.0	6.7006653	445.11968876207027
1139.0	6.7066882	445.1196484572849
1140.0	6.7127132	445.11959964911745
1141.0	6.7187403	445.1194421702902
1142.0	6.7247654	445.11948896733287
1143.0	6.7307902	445.11965748325235
1144.0	6.7368174	445.1195893322624
1145.0	6.7428402	445.11958573034576
1146.0	6.7488632	445.1196024960833
1147.0	6.7548924	445.11961781630947
1148.0	6.7609174	445.11962402440224
1149.0	6.7669445	445.119551080568
1150.0	6.7729737	445.1196442286032
1151.0	6.7789965	445.1196519271238
1152.0	6.7850257	445.1196845132042
1153.0	6.7910508	445.1194767753296
1154.0	6.7970758	445.1196715607692
1155.0	6.8030987	445.1196815160292
1156.0	6.8091236	445.1195705539409
1157.0	6.8151487	445.1196175298758
1158.0	6.8211736	445.1195587480063
1159.0	6.8272029	445.1196443050981
1160.0	6.8332341	445.1196252191428
1161.0	6.8392654	445.11951653431504
1162.0	6.8452904	445.1194699619994
1163.0	6.8513175	445.11964748100917
1164.0	6.8573404	445.1195741676088
1165.0	6.8633654	445.1196386711768
1166.0	6.8693883	445.1195867504056
1167.0	6.8754154	445.1195241068186
1168.0	6.8814404	445.11958666365405
1169.0	6.8874633	445.1195240512879
1170.0	6.8934967	445.1196570603098
1171.0	6.8995322	445.11960156854076
1172.0	6.9055592	445.1194998768828
1173.0	6.9115822	445.1195918018904
1174.0	6.9176092	445.1196066480442
1175.0	6.9236341	445.1195380743922
1176.0	6.9296591	445.11954264823777
1177.0	6.9356885	445.1196256865149
1178.0	6.9417155	445.11958485323066
1179.0	6.9477405	445.1195355902589
1180.0	6.9537635	445.1195337866359
1181.0	6.9597842	445.11954365711284
1182.0	6.965805	445.11961329095215
1183.0	6.9718238	445.11956233208446
1184.0	6.9778468	445.11950140660304
1185.0	6.9838739	445.11951193887126
1186.0	6.9898989	445.11953882698225
1187.0	6.9959239	445.11958623234733
1188.0	7.001951	445.1196341467706
1189.0	7.0079759	445.1196665095109
1190.0	7.0139988	445.1196084549253
1191.0	7.0200218	445.11961462731483
1192.0	7.0260469	445.11961996199625
1193.0	7.0320697	445.11969789079177
1194.0	7.0380907	445.11970045282817
1195.0	7.0441156	445.11967898273485
1196.0	7.0501406	445.11974027327375
1197.0	7.0561697	445.1196817222524
1198.0	7.062203	445.1196806887999
1199.0	7.0682239	445.11965394689594
1200.0	7.074249	445.11962877221674
1201.0	7.0802761	445.1196165470404
1202.0	7.086299	445.1195653502998
1203.0	7.092324	445.11958085472094
1204.0	7.0983532	445.1196478535796
1205.0	7.104376	445.1196382359259
1206.0	7.1104052	445.1197293025191
1207.0	7.1164324	445.1196898234281
1208.0	7.1224553	445.1196535418404
1209.0	7.1284782	445.1196425041844
1210.0	7.1345032	445.11962126076344
1211.0	7.1405261	445.11964273124846
1212.0	7.146551	445.1196340456048
1213.0	7.1525782	445.1196413904898
1214.0	7.1586053	445.1196199595469
1215.0	7.1646283	445.11958254070606
1216.0	7.170651	445.11961644588706
1217.0	7.1766741	445.11963509598
1218.0	7.1826969	445.1196796958304
1219.0	7.1887241	445.1196493784403
1220.0	7.1947469	445.11962006227486
1221.0	7.2007782	445.11967331344
1222.0	7.2068032	445.1196802023486
1223.0	7.2128262	445.119604851163
1224.0	7.2188531	445.11970880825555
1225.0	7.2248866	445.1197791641212
1226.0	7.2309115	445.1197378312427
1227.0	7.2369366	445.1197028784272
1228.0	7.2429657	445.1197964399019
1229.0	7.2489907	445.11971324372996
1230.0	7.2550157	445.11967851797147
1231.0	7.2610429	445.1197379684823
1232.0	7.2670699	445.1197039304358
1233.0	7.2730971	445.11968715274213
1234.0	7.2791282	445.11960867886677
1235.0	7.2851513	445.11961808077655
1236.0	7.2911741	445.1196525840001
1237.0	7.2972033	445.1195964661584
1238.0	7.3032241	445.11955789723373
1239.0	7.3092532	445.1195880872978
1240.0	7.3152784	445.11966653199295
1241.0	7.3212993	445.11960895445327
1242.0	7.3273242	445.1195756104136
1243.0	7.3333491	445.11959280544994
1244.0	7.339372	445.11953166001103
1245.0	7.3453971	445.1195610236481
1246.0	7.3514221	445.11953380276225
1247.0	7.3574452	445.1196291817616
1248.0	7.36347	445.119640802938
1249.0	7.3694992	445.11973286761673
1250.0	7.3755263	445.1196095575793
1251.0	7.3815554	445.11957956741594
1252.0	7.3875825	445.11958264315473
1253.0	7.3936096	445.1196439309152
1254.0	7.3996304	445.11957611853484
1255.0	7.4056535	445.11952936678296
1256.0	7.4116762	445.11965328297106
1257.0	7.4177056	445.11954553437783
1258.0	7.4237304	445.11958764725006
1259.0	7.4297533	445.11961464925287
1260.0	7.4357783	445.1195846135583
1261.0	7.4418055	445.1195458519349
1262.0	7.4478263	445.1195265111765
1263.0	7.4538473	445.11964728603675
1264.0	7.45987	445.11958523248086
1265.0	7.465891	445.11967167460256
1266.0	7.4719138	445.11973485341474
1267.0	7.4779368	445.1196911188371
1268.0	7.4839617	445.1197266551437
1269.0	7.4899847	445.11961132325723
1270.0	7.4960075	445.1196160311772
1271.0	7.5020263	445.1196214688914
1272.0	7.5080495	445.11967634749936
1273.0	7.5140743	445.1196241075357
1274.0	7.5200951	445.1196461179047
1275.0	7.526118	445.1196851830248
1276.0	7.5321431	445.11956026288726
1277.0	7.5381639	445.11961629131673
1278.0	7.544187	445.11965350678014
1279.0	7.5502076	445.11964264922847
1280.0	7.5562327	445.11971917732126
1281.0	7.5622555	445.11965063079185
1282.0	7.5682848	445.11969851323687
1283.0	7.5743035	445.11959474875636
1284.0	7.5803245	445.1196520144812
1285.0	7.5863494	445.11951954981464
1286.0	7.5923766	445.1195731752255
1287.0	7.5984015	445.1196656494816
1288.0	7.6044328	445.1197040700108
1289.0	7.6104599	445.1196283549209
1290.0	7.6164848	445.11960591199124
1291.0	7.6225098	445.1196207378319
1292.0	7.6285328	445.11962125243997
1293.0	7.6345621	445.11967651768873
1294.0	7.6405891	445.1196493333525
1295.0	7.6466119	445.1196463699445
1296.0	7.6526391	445.11966682579515
1297.0	7.6586681	445.1196749074946
1298.0	7.664691	445.11961415680713
1299.0	7.6707161	445.1195733127675
1300.0	7.6767411	445.1196809822743
1301.0	7.6827683	445.1196310045045
1302.0	7.6887933	445.1196406204916
1303.0	7.6948225	445.11964225974174
1304.0	7.7008455	445.1195578055609
1305.0	7.7068682	445.11961220553803
1306.0	7.7128911	445.1196457964475
1307.0	7.718914	445.1196176529036
1308.0	7.7249392	445.1195843384464
1309.0	7.7309663	445.1195697265053
1310.0	7.7369893	445.1196210939952
1311.0	7.7430121	445.1196368670846
1312.0	7.749035	445.1196196302773
1313.0	7.7550558	445.11952250965345
1314.0	7.7610787	445.1196277634967
1315.0	7.7671058	445.1196749444341
1316.0	7.7731287	445.11965694850204
1317.0	7.7791517	445.11971761135163
1318.0	7.7851809	445.11959285357295
1319.0	7.7912038	445.11963011036016
1320.0	7.7972328	445.1196298995543
1321.0	7.80326	445.1196851755457
1322.0	7.809287	445.11964041759904
1323.0	7.8153162	445.11968923086204
1324.0	7.8213476	445.1197386277353
1325.0	7.8273747	445.11975472309825
1326.0	7.8333997	445.119665316072
1327.0	7.8394268	445.11961943321523
1328.0	7.8454517	445.11963948944833
1329.0	7.8514787	445.119574512308
1330.0	7.8575058	445.11962061252166
1331.0	7.863531	445.11970141973904
1332.0	7.869556	445.11967136214696
1333.0	7.875581	445.11961160449664
1334.0	7.881606	445.11968080816644
1335.0	7.887631	445.1196483001418
1336.0	7.8936663	445.11962897848895
1337.0	7.8996871	445.1196800184678
1338.0	7.9057164	445.1197062422407
1339.0	7.9117435	445.1196094871369
1340.0	7.9177685	445.1195930843009
1341.0	7.9237977	445.1196487567428
1342.0	7.9298269	445.1196045104163
1343.0	7.9358519	445.1196385712803
1344.0	7.9418768	445.1196598467486
1345.0	7.9479039	445.11959957356356
1346.0	7.9539248	445.1195307844232
1347.0	7.959954	445.1195695140359
1348.0	7.965979	445.1196909160075
1349.0	7.9720019	445.11960152340737
1350.0	7.9780249	445.11959954539594
1351.0	7.9840476	445.11965342883883
1352.0	7.9900706	445.11957401083544
1353.0	7.9960935	445.11970430367495
1354.0	8.0021186	445.1196441708519
1355.0	8.0081499	445.1196099334956
1356.0	8.014177	445.1195466126615
1357.0	8.0202061	445.1196739935959
1358.0	8.0262352	445.11969823355713
1359.0	8.0322602	445.11969106693545
1360.0	8.0382914	445.1196557767747
1361.0	8.0443124	445.11968907039295
1362.0	8.0503373	445.11963536726535
1363.0	8.0563685	445.1196348502429
1364.0	8.0623915	445.11964726044323
1365.0	8.0684227	445.1196443220293
1366.0	8.0744478	445.11963593702933
1367.0	8.0804686	445.11956469947495
1368.0	8.0864935	445.1196298404208
1369.0	8.0925164	445.11963704780067
1370.0	8.0985375	445.11963270143326
1371.0	8.1045602	445.11969472085775
1372.0	8.1105833	445.11966794979537
1373.0	8.1166102	445.11973381166365
1374.0	8.122631	445.119689725172
1375.0	8.1286581	445.11958800603537
1376.0	8.1346811	445.11964947376845
1377.0	8.1407061	445.11957527974056
1378.0	8.1467291	445.11954925077947
1379.0	8.1527498	445.11962106796864
1380.0	8.1587686	445.1195936786905
1381.0	8.1647917	445.1195903185073
1382.0	8.1708145	445.11960757316166
1383.0	8.1768373	445.11977021557726
1384.0	8.1828603	445.1196215770504
1385.0	8.1888834	445.119649263983
1386.0	8.1949061	445.1196369235332
1387.0	8.2009271	445.119559962107
1388.0	8.2069478	445.11956632616284
1389.0	8.2129708	445.11969512281127
1390.0	8.2189957	445.11966252397616
1391.0	8.2250187	445.11959440071655
1392.0	8.2310499	445.1196775791251
1393.0	8.2370728	445.11954994347104
1394.0	8.2430957	445.11970616094567
1395.0	8.2491229	445.1195742833011
1396.0	8.25515	445.1196169835277
1397.0	8.2611751	445.11958279174115
1398.0	8.2671958	445.11968046208824
1399.0	8.2732208	445.11966441895885
1400.0	8.2792458	445.11961358473667
1401.0	8.2852729	445.1197064807527
1402.0	8.291296	445.1196721778706
1403.0	8.2973208	445.1196413034494
1404.0	8.303346	445.1196639996873
1405.0	8.3093708	445.11967644751275
1406.0	8.3153958	445.11957088433496
1407.0	8.3214187	445.1195514515112
1408.0	8.3274418	445.1196210258378
1409.0	8.3334687	445.119647520764
1410.0	8.3394959	445.1196421345354
1411.0	8.3455271	445.11967010884666
1412.0	8.3515564	445.11961412375445
1413.0	8.3575834	445.11969988921584
1414.0	8.3636105	445.11951709382896
1415.0	8.3696355	445.1194239644137
1416.0	8.375671	445.11953549131704
1417.0	8.381698	445.1195780311896
1418.0	8.387723	445.11969415420714
1419.0	8.3937481	445.11966647826216
1420.0	8.3997709	445.1197531987905
1421.0	8.4057917	445.1196747091261
1422.0	8.4118126	445.1195352138564
1423.0	8.4178377	445.11953262952005
1424.0	8.4238585	445.1194590546025
1425.0	8.4298794	445.1194662298367
1426.0	8.4359043	445.1195343098089
1427.0	8.4419253	445.11953380900826
1428.0	8.447946	445.11953590353716
1429.0	8.453971	445.11959322420654
1430.0	8.4599939	445.1195915572459
1431.0	8.4660189	445.1196070210705
1432.0	8.4720439	445.1195316924591
1433.0	8.478067	445.1196164403109
1434.0	8.4840857	445.1196828899223
1435.0	8.4901107	445.1197097372522
1436.0	8.4961334	445.11975685438375
1437.0	8.5021627	445.11963174279043
1438.0	8.5081877	445.1196009300899
1439.0	8.5142149	445.1196125234489
1440.0	8.5202397	445.11965078989397
1441.0	8.5262628	445.1195939199504
1442.0	8.5322836	445.11959835444753
1443.0	8.5383045	445.1196674489774
1444.0	8.5443294	445.11956756011494
1445.0	8.5503606	445.1195185350013
1446.0	8.5563856	445.11968196943405
1447.0	8.5624108	445.1196511287564
1448.0	8.5684336	445.11970621543924
1449.0	8.5744567	445.11956835806194
1450.0	8.5804794	445.119570211196
1451.0	8.5865002	445.1195350379398
1452.0	8.5925232	445.11963136874556
1453.0	8.5985461	445.11959915149896
1454.0	8.6045671	445.11967242126303
1455.0	8.610592	445.11969861484795
1456.0	8.6166149	445.1196450210263
1458.0	8.6239399	445.11967340435814
1459.0	8.6302982	445.1196000290878
1460.0	8.6363232	445.11954900517895
1461.0	8.6423503	445.1197141535733
1462.0	8.6483733	445.1196496213646
1463.0	8.6543963	445.11968957264025
1464.0	8.6604232	445.11963813294096
1465.0	8.6664462	445.1197134696412
1466.0	8.6724691	445.1195895701089
1467.0	8.678492	445.1195634624266
1468.0	8.684517	445.11971561054884
1469.0	8.6905421	445.1196816870763
1470.0	8.6965711	445.11962628712956
1471.0	8.7025983	445.11952259395565
1472.0	8.7086235	445.1195877219129
1473.0	8.7146506	445.1196008219718
1474.0	8.7206796	445.11959286401617
1475.0	8.7267108	445.1195934311063
1476.0	8.7327379	445.11963177460854
1477.0	8.7387631	445.1196067331183
1478.0	8.7447839	445.11949641039683
1479.0	8.7508046	445.11955173831626
1480.0	8.7568255	445.1194826509989
1481.0	8.7628462	445.1195599780655
1482.0	8.7688671	445.119577648658
1483.0	8.7748879	445.1195342602391
1484.0	8.780913	445.1196085706409
1485.0	8.7869379	445.1195728372603
1486.0	8.7929609	445.11958360839634
1487.0	8.7989817	445.1196204305747
1488.0	8.8050006	445.1195907504795
1489.0	8.8110275	445.11958703547424
1490.0	8.8170567	445.1196453195862
1491.0	8.8230858	445.1195671979809
1492.0	8.8291068	445.1195645252254
1493.0	8.8351296	445.119537368443
1494.0	8.8411526	445.11953253280535
1495.0	8.8471756	445.11957792858385
1496.0	8.8531963	445.11955560553224
1497.0	8.8592193	445.11951619212476
1498.0	8.865238	445.11968709693895
1499.0	8.871259	445.11964467680303
1500.0	8.8772817	445.1196234856093
1501.0	8.8833027	445.11960183567396
1502.0	8.8893255	445.11969390333434
1503.0	8.8953507	445.1196562066048
1504.0	8.9013735	445.11960509641284
1505.0	8.9073965	445.11970458792166
1506.0	8.9134172	445.11954900685083
1507.0	8.9194423	445.11951499065435
1508.0	8.925461	445.11964283238285
1509.0	8.9314862	445.11952993173486
1510.0	8.9375069	445.11962713986384
1511.0	8.9435318	445.11961594608874
1512.0	8.9495547	445.11953360368875
1513.0	8.9555777	445.11967242998503
1514.0	8.9615965	445.11965354208377
1516.0	8.9689048	445.1197112505724
1517.0	8.9752631	445.11961561354985
1518.0	8.9812861	445.11972860100536
1519.0	8.9873069	445.1196838973413
1520.0	8.9933297	445.1196936235391
1521.0	8.9993569	445.1197305538051
1522.0	9.0053882	445.1196995995047
1523.0	9.0114133	445.11965551588554
1524.0	9.0174361	445.11970816972854
1525.0	9.0234611	445.11956770557447
1526.0	9.0294819	445.11956816877
1527.0	9.0355048	445.1197234551536
1528.0	9.0415299	445.1196573213124
1529.0	9.0475528	445.119531299912
1530.0	9.0535862	445.1196106955271
1531.0	9.0596132	445.11959254572434
1532.0	9.0656384	445.1196694181028
1533.0	9.0716632	445.1197239137694
1534.0	9.0776841	445.11967681750235
1535.0	9.0837069	445.11973097376006
1536.0	9.089732	445.11964319340535
1537.0	9.0957549	445.11960927768996
1538.0	9.1017863	445.11961697402603
1539.0	9.1078091	445.119655636803
1540.0	9.1138321	445.1196259822198
1541.0	9.1198528	445.11955824871336
1542.0	9.1258737	445.1196338080272
1543.0	9.1318966	445.11957258054207
1544.0	9.1379196	445.11956513976486
1545.0	9.1439424	445.1196927639276
1546.0	9.1499653	445.11971707540454
1547.0	9.1559905	445.11965894659403
1548.0	9.1620134	445.1196427523838
1549.0	9.1680362	445.1195519414381
1550.0	9.174057	445.11968165528816
1551.0	9.180082	445.1196583566691
1552.0	9.1861071	445.11957437740693
1553.0	9.1921322	445.1195195344871
1554.0	9.1981613	445.1195928321
1555.0	9.2041885	445.1196478801571
1556.0	9.2102112	445.11963262860803
1557.0	9.216232	445.11961624869247
1558.0	9.2222571	445.1195592434219
1559.0	9.228278	445.1195964347557
1560.0	9.2342989	445.1195174040966
1561.0	9.2403238	445.1196263809286
1562.0	9.2463446	445.1196341535881
1563.0	9.2523676	445.1195285518786
1564.0	9.2583885	445.11957109195254
1565.0	9.2644155	445.11974471912686
1566.0	9.2704446	445.1197113128109
1567.0	9.2764738	445.1196200115624
1568.0	9.2824969	445.1196358403093
1569.0	9.2885198	445.11973023753154
1570.0	9.2945386	445.119681081827
1571.0	9.3005634	445.1196834012064
1572.0	9.3065843	445.1195183947147
1574.0	9.3139092	445.1196332823009
1575.0	9.3202656	445.1196149824636
1576.0	9.3262864	445.1196529149969
1577.0	9.3323053	445.1196210446626
1578.0	9.3383281	445.1196746211672
1579.0	9.344351	445.1196207604293
1580.0	9.3503717	445.1197027361951
1581.0	9.3563947	445.1196634150869
1582.0	9.3624177	445.1196223589561
1583.0	9.3684428	445.1196083698398
1584.0	9.3744676	445.11954413658003
1585.0	9.380501	445.1195846399275
1586.0	9.3865218	445.11965776595264
1587.0	9.3925448	445.1196538891808
1588.0	9.3985656	445.119609349344
1589.0	9.4045886	445.11955961655104
1590.0	9.4106114	445.1196454387417
1591.0	9.4166344	445.11967906449416
1592.0	9.4226573	445.11948634163736
1593.0	9.4286825	445.1195531213351
1594.0	9.4347032	445.1195748329577
1595.0	9.4407239	445.11963433851815
1596.0	9.4467448	445.11957512328564
1597.0	9.4527677	445.11956665159954
1598.0	9.4587907	445.11960130007304
1599.0	9.4648137	445.11973146459826
1600.0	9.4708387	445.1196820924652
1601.0	9.4768616	445.11973736158234
1602.0	9.4828844	445.1196065082913
1603.0	9.4889073	445.1195517362971
1604.0	9.4949282	445.1195980509554
1605.0	9.5009512	445.1195928747044
1606.0	9.5069719	445.11967572971935
1607.0	9.5129949	445.11958821097693
1608.0	9.5190157	445.11958471235016
1609.0	9.5250388	445.11959814895147
1610.0	9.5310574	445.11954647966024
1611.0	9.5370802	445.11960566358096
1612.0	9.5431074	445.11971791069516
1613.0	9.5491284	445.1195789300109
1614.0	9.5551533	445.11960962747406
1615.0	9.5611784	445.11951580757494
1616.0	9.567197	445.11961817358406
1617.0	9.5732221	445.1196586922983
1618.0	9.579240800000001	445.119618456826
1619.0	9.5852658	445.11957816545316
1620.0	9.5912888	445.1195350347881
1621.0	9.5973117	445.11953786529847
1622.0	9.6033324	445.11962001621686
1623.0	9.6093576	445.11959095240576
1624.0	9.6153783	445.1195486816267
1625.0	9.6214034	445.11956096628353
1626.0	9.6274262	445.11957125296533
1627.0	9.6334512	445.1196355138573
1628.0	9.639472	445.1195982858871
1629.0	9.6454951	445.11969110922877
1630.0	9.651518	445.11968276912285
1632.0	9.6588325	445.11959089430553
1633.0	9.6651929	445.11961821726464
1634.0	9.671218	445.11953894856924
1635.0	9.6772473	445.1194622763024
1636.0	9.6832742	445.11952325977256
1637.0	9.6893035	445.1194708011566
1638.0	9.6953263	445.119609087496
1639.0	9.7013494	445.11953148102936
1640.0	9.7073721	445.1196132684913
1641.0	9.713395	445.11968790854047
1642.0	9.7194159	445.11959966952884
1643.0	9.725439	445.11953291099263
1644.0	9.7314618	445.11965115843833
1645.0	9.7374868	445.1196080041042
1646.0	9.7435075	445.11965365100394
1647.0	9.7495325	445.1195941179068
1648.0	9.7555534	445.11957847597023
1649.0	9.7615764	445.1195665526596
1650.0	9.7675952	445.11957765628466
1651.0	9.7736201	445.11949257892627
1652.0	9.7796431	445.1194926544647
1653.0	9.785664	445.1194543323928
1654.0	9.7916848	445.1195207270954
1655.0	9.7977097	445.1195606957898
1656.0	9.8037326	445.11956742800083
1657.0	9.8097555	445.1196137574052
1658.0	9.8157765	445.1195281749008
1659.0	9.8218036	445.11951900976624
1660.0	9.8278328	445.1195026609932
1661.0	9.8338598	445.11949452838746
1662.0	9.8398847	445.1196278077424
1663.0	9.8459056	445.11959156146213
1664.0	9.8519285	445.11960239500075
1665.0	9.8579515	445.1194400149122
1666.0	9.8639744	445.11953763192344
1667.0	9.8699994	445.1195623964497
1668.0	9.8760203	445.11963293639536
1669.0	9.8820454	445.11954813348467
1670.0	9.8880662	445.1194638202175
1671.0	9.8940931	445.1194912162206
1672.0	9.9001139	445.1194859494637
1673.0	9.906137	445.1195450299892
1674.0	9.9121621	445.11944749230713
1675.0	9.918185	445.11958506772044
1676.0	9.9242078	445.11969446077495
1677.0	9.9302328	445.1196038963028
1678.0	9.9362514	445.11962899520404
1679.0	9.9422765	445.1195721870607
1680.0	9.9482995	445.11960975544764
1681.0	9.9543225	445.11962931943856
1682.0	9.9603433	445.11958665759585
1683.0	9.9663662	445.11961156235145
1684.0	9.9723913	445.1195827949606
1685.0	9.9784163	445.11958427315164
1686.0	9.9844349	445.1196714473043
1687.0	9.9904682	445.1196106321407
1688.0	9.9964932	445.1196034062563
1689.0	10.002524	445.1196183366078
1690.0	10.008556	445.11962534229673
1691.0	10.014585	445.1196107424262
1692.0	10.020614	445.11962035706307
1693.0	10.026643	445.11970678220723
1694.0	10.032666	445.11962191610786
1695.0	10.038693	445.11962767705916
1696.0	10.044714	445.1196164734429
1697.0	10.050743	445.1196803399245
1698.0	10.05677	445.11955926182213
1699.0	10.062798	445.11969910163634
1700.0	10.068816	445.11965844816507
1701.0	10.074841	445.1196947638152
1702.0	10.080864	445.11972378399946
1703.0	10.086887	445.1195886988642
1704.0	10.092912	445.119664961729
1705.0	10.098935	445.11967439330385
1706.0	10.104956	445.11965861403405
1707.0	10.110983	445.1196416082285
1708.0	10.11701	445.11959204213247
1709.0	10.123035	445.11970230707664
1710.0	10.129064	445.11963935628864
1711.0	10.135089	445.11956921630934
1712.0	10.14111	445.11967328590475
1713.0	10.147133	445.1195803651226
1714.0	10.153152	445.11968143940663
1715.0	10.159179	445.1196485955361
1716.0	10.165202	445.11952859484353
1717.0	10.171231	445.1195575556158
1718.0	10.177252	445.1195994058041
1719.0	10.183275	445.11969475823895
1720.0	10.189295	445.11962831305397
1721.0	10.19532	445.1195938658732
1722.0	10.201346	445.11957449909886
1723.0	10.207375	445.119436764281
1724.0	10.213398	445.1196755366239
1725.0	10.219427	445.1196392475727
1726.0	10.225448	445.11971697046187
1727.0	10.231471	445.1195842997425
1728.0	10.237493	445.1195661639679
1729.0	10.243516	445.11971204498104
1730.0	10.249535	445.11958758388784
1732.0	10.25686	445.11953784948344
1733.0	10.263227	445.11967704470396
1734.0	10.269252	445.11961850220086
1735.0	10.275275	445.11967048130214
1736.0	10.281296	445.1195445716674
1737.0	10.287321	445.119651191698
1738.0	10.293343	445.11966228447307
1739.0	10.299373	445.119587990362
1740.0	10.305396	445.1195739990861
1741.0	10.311421	445.1196076632242
1742.0	10.317441	445.11970013364817
1743.0	10.323462	445.1196554835746
1744.0	10.329481	445.11972245875626
1745.0	10.335506	445.11964136030537
1746.0	10.341529	445.1195546747347
1747.0	10.347552	445.11966558986256
1748.0	10.353575	445.1196327123493
1749.0	10.3596	445.1195728498989
1750.0	10.365623	445.11969533185163
1751.0	10.371648	445.11965958232986
1752.0	10.377671	445.11960645293726
1753.0	10.383694	445.11955046450174
1754.0	10.389716	445.1195522631183
1755.0	10.395739	445.1196055100852
1756.0	10.401762	445.1195778554717
1757.0	10.407787	445.11952293438316
1758.0	10.413812	445.1195052314195
1759.0	10.419844	445.1196185589652
1760.0	10.425871	445.11959894381584
1761.0	10.431892	445.11967158009054
1762.0	10.437915	445.11965899091905
1763.0	10.443944	445.11961471008914
1764.0	10.449969	445.1196053041376
1765.0	10.455998	445.1197306571584
1766.0	10.462021	445.1196706473266
1767.0	10.468044	445.11966419702395
1768.0	10.474069	445.1196176650588
1769.0	10.480094	445.11957320304475
1770.0	10.486115	445.11957105761826
1771.0	10.492137	445.1196449126453
1772.0	10.498158	445.1196281159005
1773.0	10.504181	445.11964762907337
1774.0	10.510204	445.11976971906677
1775.0	10.516227	445.1196440305428
1776.0	10.522248	445.11967732368225
1777.0	10.528279	445.1195905770389
1778.0	10.5343	445.119674309043
1779.0	10.540323	445.11961541010027
1780.0	10.546354	445.11958922205673
1781.0	10.552381	445.1196414448973
1782.0	10.558406	445.1196577781327
1783.0	10.564429	445.1196246941379
1784.0	10.570452	445.1196118231735
1785.0	10.576475	445.11959264325435
1786.0	10.582498	445.11964336888167
1787.0	10.588521	445.11963485391635
1788.0	10.594546	445.11956701708516
1789.0	10.600569	445.11954081381464
1790.0	10.60659	445.11961395974373
1791.0	10.612619	445.1196617196455
1792.0	10.61864	445.11968556766664
1793.0	10.624663	445.11966410748164
1794.0	10.630683	445.11959524383553
1795.0	10.636706	445.1196561170588
1796.0	10.642725	445.1195951090087
1797.0	10.64875	445.1196051469674
1798.0	10.654771	445.11970932001367
1799.0	10.660794	445.1196404677903
1800.0	10.666817	445.11968343346524
1801.0	10.67284	445.11962148390177
1802.0	10.678861	445.11961544176296
1803.0	10.684883	445.11955812642617
1804.0	10.690909	445.1195724914152
1805.0	10.696931	445.1196866840936
1806.0	10.702952	445.1195634944227
1807.0	10.708977	445.11948789866483
1808.0	10.715	445.1195131368351
1809.0	10.721021	445.1195739475171
1810.0	10.727044	445.1196293239022
1811.0	10.733069	445.11957948774904
1812.0	10.73909	445.11953851281254
1813.0	10.745113	445.11960568123754
1814.0	10.751138	445.1195267237146
1815.0	10.757165	445.1195748217559
1816.0	10.763194	445.1195299935146
1817.0	10.769219	445.1195765130562
1818.0	10.775242	445.11960523716346
1819.0	10.781265	445.11952205912456
1820.0	10.787294	445.11966104185103
1821.0	10.793323000000001	445.11954745233544
1822.0	10.799348	445.1195876836115
1823.0	10.805373	445.11955866062397
1824.0	10.811394	445.11966137092065
1825.0	10.817423	445.11952799868175
1826.0	10.823448	445.1195662134421
1827.0	10.829477	445.1195772816183
1828.0	10.835498	445.1195275248298
1829.0	10.841525	445.11959900490575
1830.0	10.847546	445.1196508303457
1831.0	10.853575	445.1196754509554
1832.0	10.859602	445.1195169007661
1833.0	10.865625	445.11948524931034
1834.0	10.871648	445.11964563961567
1835.0	10.877667	445.11959191417986
1836.0	10.883692	445.11960753123924
1837.0	10.889715	445.1196210685924
1838.0	10.895734	445.11955767148834
1839.0	10.901759	445.1196294273684
1840.0	10.907784	445.11952110649
1841.0	10.913811	445.1195953839543
1842.0	10.919838	445.1195699556688
1843.0	10.925861	445.11954197740187
1844.0	10.931882	445.1195136474122
1845.0	10.937907	445.11946728642766
1846.0	10.94394	445.11948011939086
1847.0	10.949975	445.11965025342374
1848.0	10.956	445.11965061834314
1849.0	10.962023	445.11957204073843
1850.0	10.968044	445.119593273148
1851.0	10.974073	445.11960624364986
1852.0	10.980094	445.1196402786727
1853.0	10.986119	445.1196280643317
1854.0	10.992153	445.1196322751519
1855.0	10.998177	445.1195802819283
1856.0	11.004203	445.119596338943
1857.0	11.010227	445.1196416520156
1858.0	11.016255	445.11962449854906
1859.0	11.02228	445.11959602670584
1860.0	11.028303	445.1195882527294
1861.0	11.034332	445.11947181294266
1862.0	11.040355	445.1196362888619
1863.0	11.046382	445.1195837190651
1864.0	11.052403	445.1194267412288
1865.0	11.058425	445.1196614485181
1866.0	11.064448	445.1196118660387
1867.0	11.070471	445.1195589895195
1868.0	11.076492	445.119559998498
1869.0	11.082517	445.1195784309941
1870.0	11.088542	445.1195563713252
1871.0	11.094561	445.11953446558505
1872.0	11.100586	445.1195882225741
1873.0	11.106619	445.11953318459695
1874.0	11.11264	445.11954127395717
1875.0	11.118669	445.1196999558102
1876.0	11.124692	445.1196404593092
1877.0	11.130715	445.1195709407009
1878.0	11.136734	445.11955139794094
1879.0	11.142757	445.1196828265206
1880.0	11.14878	445.1195521096518
1881.0	11.154805	445.11963849510687
1882.0	11.160826	445.1196001161473
1883.0	11.166851	445.1196161056763
1884.0	11.172874	445.11964483853734
1885.0	11.178903	445.1195454863678
1886.0	11.184926	445.1195909765935
1887.0	11.190953	445.1195632042195
1888.0	11.19698	445.11957285212327
1889.0	11.203005	445.1195664547799
1890.0	11.20903	445.1195732018739
1891.0	11.215053	445.1195951224598
1892.0	11.221076	445.1195266600335
1893.0	11.227103	445.1194981961616
1894.0	11.233132	445.11949135022064
1895.0	11.239159	445.11961607616047
1896.0	11.245182	445.1195108680592
1897.0	11.251209	445.1196394638279
1898.0	11.257234	445.11950444084596
1899.0	11.263261	445.1196497585215
1900.0	11.269301	445.1195537473473
1901.0	11.275332	445.11956223547764
1902.0	11.281357	445.11961671478963
1903.0	11.287382	445.11956562568724
1904.0	11.293409	445.11965005708305
1905.0	11.299436	445.1196962370302
1906.0	11.305465	445.11971061955524
1907.0	11.31149	445.1196399388184
1908.0	11.317522	445.119679652094
1909.0	11.323549	445.11953596287753
1910.0	11.329572	445.1196001549983
1911.0	11.335599	445.11960148602066
1912.0	11.341624	445.1195960316076
1913.0	11.347653	445.11954877445413
1914.0	11.353676	445.1196409440771
1915.0	11.359703	445.11962909299905
1916.0	11.365726	445.1194814489945
1917.0	11.371753	445.11952183836746
1918.0	11.377782	445.11965415582046
1919.0	11.383807	445.1195904634615
1920.0	11.38983	445.11963037440177
1921.0	11.395855	445.1196290292703
1922.0	11.401876	445.11960788618285
1923.0	11.407899	445.1195809210197
1924.0	11.413919	445.1196270327932
1925.0	11.41994	445.11962677839864
1926.0	11.425967	445.11959449329294
1927.0	11.431992	445.11965916994063
1928.0	11.438015	445.1196687811579
1929.0	11.44404	445.1196623593636
1930.0	11.450063	445.11973298062287
1931.0	11.456086	445.1195300944799
1932.0	11.462107	445.11965248698283
1933.0	11.46813	445.1196174602697
1934.0	11.474155	445.11960323481804
1935.0	11.480182	445.11958346326736
1936.0	11.486209	445.1195603982273
1937.0	11.492236	445.11959207643497
1938.0	11.498259	445.11961751222333
1939.0	11.504284	445.11964313516745
1940.0	11.510305	445.1196223182897
1941.0	11.51633	445.11972139632525
1942.0	11.522351	445.11966637951036
1943.0	11.528372	445.1196637508362
1944.0	11.534397	445.11969161838977
1945.0	11.54042	445.1195594586817
1946.0	11.54644	445.11962380804533
1947.0	11.552463	445.11960403408415
1948.0	11.558486	445.1195974847625
1949.0	11.564511	445.1195807443241
1950.0	11.570534	445.1196276715015
1951.0	11.576564	445.1196409601639
1952.0	11.582584	445.119599665015
1953.0	11.588607	445.1196338026787
1954.0	11.594628	445.11956737197187
1955.0	11.600655	445.11960422321687
1956.0	11.606682	445.119573792907
1957.0	11.612718	445.1196157450858
1958.0	11.618745	445.11971751083735
1959.0	11.624768	445.11968753841535
1960.0	11.630789	445.11964452778415
1961.0	11.636816	445.11963900943954
1962.0	11.642847	445.1196251484851
1963.0	11.64887	445.1195820051336
1964.0	11.654893	445.11954720508083
1965.0	11.660916	445.1195784921809
1966.0	11.666939	445.1196241019999
1967.0	11.672962	445.119583217213
1968.0	11.678982	445.11973263382066
1969.0	11.685005	445.11960026708385
1970.0	11.691026	445.11961344570534
1971.0	11.697049	445.1196749453263
1972.0	11.703072	445.1197266710185
1973.0	11.709095	445.1195915279921
1974.0	11.715116	445.1196135572054
1975.0	11.721139	445.11958962284814
1976.0	11.727159	445.11958584097727
1977.0	11.733183	445.1196667651555
1978.0	11.739203	445.1196536447068
1979.0	11.745224	445.119586540384
1980.0	11.751249	445.11959942753964
1981.0	11.757274	445.1196551226701
1982.0	11.763295	445.1195447135425
1983.0	11.76932	445.11963293444524
1984.0	11.775345	445.1197588886917
1985.0	11.781374	445.1196868526011
1986.0	11.787403	445.1196111467253
1987.0	11.793428	445.1196055384778
1988.0	11.799451	445.11959607384495
1989.0	11.805476	445.119558107011
1990.0	11.811501	445.11963718918247
1991.0	11.817532	445.11968540673024
1992.0	11.823555	445.1195272732983
1993.0	11.82958	445.11959246554477
1994.0	11.835603	445.11958322270215
1995.0	11.841626	445.11953918521067
1996.0	11.847647	445.1196062326455
1997.0	11.853666	445.119498339986
1998.0	11.859691	445.119522285411
1999.0	11.865714	445.11955456903627
2000.0	11.871735	445.1196015108618
2001.0	11.877759	445.1195905854383
2002.0	11.883782	445.1195087067344
2003.0	11.889805	445.119624768879
2004.0	11.895828	445.11955990100535
2005.0	11.901855	445.11955280167405
2006.0	11.907878	445.1195351637211
2007.0	11.913908	445.1196168990248
2008.0	11.919937	445.11961978973363
2009.0	11.925962	445.11958758793384
2010.0	11.931985	445.1195725155504
2011.0	11.938005	445.11968454686036
2012.0	11.944039	445.11961525415126
2013.0	11.950066	445.1195659531448
2014.0	11.956089	445.11956420036336
2015.0	11.96211	445.1195145724773
2016.0	11.968133	445.11961087740696
2017.0	11.974155	445.1196132830736
2018.0	11.980176	445.11958372869736
2019.0	11.986199	445.1196468793024
2020.0	11.992222	445.11949494856253
2021.0	11.998245	445.1196268448699
2022.0	12.004268	445.1195528733131
2023.0	12.010291	445.1195547910825
2024.0	12.016312	445.119605746923
2025.0	12.022333	445.11959180468295
2026.0	12.028354	445.11960951591766
2027.0	12.034378	445.1196825003805
2028.0	12.040397	445.1196613190818
2029.0	12.04642	445.11967688227696
2030.0	12.052443	445.11959537630815
2031.0	12.058466	445.1195539094042
2032.0	12.064487	445.11959004843726
2033.0	12.070505	445.1196613178526
2034.0	12.076531	445.1195742663814
2035.0	12.082556	445.11967265691356
2036.0	12.088577	445.119587868387
2037.0	12.094601	445.119544560712
2038.0	12.100626	445.1196677273188
2039.0	12.106649	445.11959676822306
2040.0	12.112672	445.1196642688652
2041.0	12.118701	445.1196783432019
2042.0	12.124727	445.1196407122629
2043.0	12.130762	445.1195643592284
2044.0	12.136797	445.1196220742202
2045.0	12.142824	445.1195452131614
2046.0	12.148847	445.11965962722377
2047.0	12.154872	445.1196023061278
2048.0	12.160901	445.1195902524709
2049.0	12.166929	445.1195972990008
2050.0	12.172958	445.1196259703656
2051.0	12.178985	445.1195717214958
2052.0	12.185016	445.11954777798843
2053.0	12.191043	445.1195934015038
2054.0	12.197066	445.1195502882574
2055.0	12.203093	445.11965560349216
2056.0	12.20912	445.11950733784033
2057.0	12.215145	445.11943425897556
2058.0	12.22117	445.11955237766136
2059.0	12.227195	445.1195762171161
2060.0	12.233218	445.11953679734376
2061.0	12.239249	445.11961105581656
2062.0	12.245277	445.11957907733165
2063.0	12.251304	445.11959331700064
2064.0	12.257329	445.1195201615684
2065.0	12.263354	445.1195680630172
2066.0	12.269385	445.1195500656464
2067.0	12.275414	445.1195325343291
2068.0	12.281441	445.1195668517427
2069.0	12.287472	445.11954849227004
2070.0	12.293504	445.1195326485246
2071.0	12.299533	445.11951905895194
2072.0	12.305556	445.1195287562742
2073.0	12.311585	445.1194866711809
2074.0	12.317612	445.1195297791649
2075.0	12.323641	445.1197037378801
2076.0	12.329664	445.11957991931047
[truncated: 5,170 more rows]
