# Supplementary material for: RawBeans: A Simple, Vendor-Independent, Raw-Data Quality-Control Tool
Source: J Proteome Res. 2021 Mar 4;20(4):2098–104. doi: 10.1021/acs.jproteome.0c00956 (PMC8041395; doi:10.1021/acs.jproteome.0c00956)
Supplement: Supplementary file 2 — pr0c00956_si_003.zip [file pr0c00956_si_003.zip › 100_samples_run1.0/resources/HF2_LC1_hela_090120_01_30B-mass-deviation-matrix.tsv]

scan	retention	445.12003
1.0	0.0028457989	445.1194651159766
2.0	0.010714431	445.12002487187453
3.0	0.017049848	445.11997322276306
4.0	0.023391532	445.1200010921484
5.0	0.029735298	445.1200250813193
6.0	0.036079084	445.1201568235593
7.0	0.04242285	445.1201324402478
8.0	0.04876445	445.12006479154877
9.0	0.05510613	445.1201190753626
10.0	0.061443634	445.1200753099564
11.0	0.0677916	445.12005012422173
12.0	0.07413533	445.12008468239446
13.0	0.080476998	445.1200881335089
14.0	0.086810333	445.12003977779864
15.0	0.093145747	445.1201308310438
16.0	0.099481216	445.12005386038084
17.0	0.10581663	445.1200498261293
18.0	0.1121604	445.12016134543796
19.0	0.11851036	445.1201042229981
20.0	0.1248437	445.11994632691693
21.0	0.13118538	445.1198573721935
22.0	0.1375333	445.119797421641
23.0	0.14388955	445.1199649448371
24.0	0.15023332	445.11969719212755
25.0	0.15657707	445.11978852623815
26.0	0.16292085	445.1198376240136
27.0	0.16927295	445.1199068598813
28.0	0.17562082	445.1200076139891
29.0	0.18197917	445.1199752729973
30.0	0.18831667	445.11995984542045
31.0	0.19467085	445.1200044544746
32.0	0.20100835	445.11987606269975
33.0	0.20737293	445.1198692645385
34.0	0.21370835	445.11974682354366
35.0	0.22007296	445.11993341023793
36.0	0.22641045	445.11975907354145
37.0	0.23276463	445.11964033658074
38.0	0.2391188	445.1198615270812
39.0	0.24547713	445.1200185385413
40.0	0.25182715	445.1199658818958
41.0	0.25816673	445.11971833040684
42.0	0.26451883	445.1197423458316
43.0	0.2708605	445.1198749136158
44.0	0.27720425	445.11983279125474
45.0	0.28354177	445.11960357654186
46.0	0.28988343	445.119433365725
47.0	0.29622308	445.1195971911803
48.0	0.30256263	445.1197322679162
49.0	0.3089022	445.11972654649395
50.0	0.31525011	445.1198181769696
51.0	0.32161055	445.1197630255609
52.0	0.3279564	445.1198365186215
53.0	0.33430015	445.1198547154757
54.0	0.34064182	445.1198683444343
55.0	0.34698766	445.1198486188957
56.0	0.35332518	445.11984021038205
57.0	0.35969396	445.1200030131199
58.0	0.36603565	445.1199758532321
59.0	0.3723794	445.1199941225575
60.0	0.37872107	445.11979820220756
61.0	0.38505852	445.11978704243757
62.0	0.39139395	445.11989026910703
63.0	0.39775437	445.1199105064807
64.0	0.40409395	445.11995361413534
65.0	0.41043145	445.11992437534457
66.0	0.41678773	445.1200388003096
67.0	0.42313985	445.11998041325165
68.0	0.42948152	445.1200303200454
69.0	0.43582528	445.1200262317656
70.0	0.44216692	445.1201073355014
71.0	0.44851275	445.12009124881723
72.0	0.4548461	445.1201123140317
73.0	0.46118777	445.1201617895583
74.0	0.46752943	445.1201392642498
75.0	0.47387318	445.1201017816239
76.0	0.48021278	445.12020893390695
77.0	0.4865628	445.1201949245084
78.0	0.49289405	445.1202875598859
79.0	0.49923363	445.1201532054011
81.0	0.50659406	445.1202435138532
82.0	0.51294207	445.1202194116264
83.0	0.51896498	445.1201902494813
84.0	0.52498588	445.1202670071572
86.0	0.53232115	445.1202301453087
87.0	0.53866298	445.12013170794717
88.0	0.54468578	445.1201632090589
90.0	0.55203783	445.1202426225228
91.0	0.55838373	445.11996135631307
92.0	0.56441506	445.120065065506
94.0	0.57173786	445.12012092554477
95.0	0.5780818	445.1201981816552
98.0	0.58693995	445.11986475241406
99.0	0.59328592	445.12004120360547
103.0	0.6029462	445.11974854180687
104.0	0.60928788	445.1200818471498
106.0	0.61667331	445.1197516985234
107.0	0.62304415	445.1197361828332
109.0	0.63039625	445.11977231656346
110.0	0.63673793	445.1197793321332
111.0	0.64276308	445.11978417566934
112.0	0.64878797	445.11976641696236
115.0	0.65696502	445.11983845897646
116.0	0.66331086	445.1198117378131
117.0	0.66933808	445.11972617935015
118.0	0.67536713	445.1197480661447
119.0	0.68139215	445.1196320785478
120.0	0.68741521	445.1197650777728
121.0	0.69343595	445.1196941508562
122.0	0.69945675	445.1197225450276
123.0	0.70547758	445.11960753304953
124.0	0.71149857	445.1196322165771
125.0	0.71752135	445.1201294288867
126.0	0.72354223	445.12010360246103
127.0	0.72956312	445.1201400236985
128.0	0.73558597	445.1201450611611
129.0	0.74160675	445.12007262469456
130.0	0.74762765	445.120204722931
131.0	0.75364853	445.1199501184548
132.0	0.75967765	445.1201488406485
133.0	0.76570678	445.1199883857419
138.0	0.77686512	445.12022442866225
139.0	0.78320483	445.120068035386
140.0	0.78923617	445.12008092956575
141.0	0.79526311	445.1200762626305
142.0	0.80129023	445.12016302930425
143.0	0.80731525	445.12005447231127
144.0	0.81333615	445.1201609456182
145.0	0.81935895	445.1201765363608
146.0	0.82538402	445.12012796195387
147.0	0.83140902	445.1202173083742
148.0	0.83743205	445.1200816211128
149.0	0.84345277	445.12017449409547
150.0	0.84947363	445.1201429756261
151.0	0.8554945	445.12005762314254
152.0	0.86151531	445.12013553406007
153.0	0.86753818	445.1200529655754
154.0	0.87355912	445.1200908360194
155.0	0.87957995	445.1200656820566
156.0	0.8856028	445.1201646734356
157.0	0.89162363	445.1200926661947
158.0	0.89764453	445.1201641957146
159.0	0.90366541	445.1200699751119
160.0	0.90968608	445.12010723158517
161.0	0.91570905	445.1200565686011
162.0	0.92172782	445.12020546466323
163.0	0.92698822	445.1204045502533
164.0	0.93300706	445.1203995507156
168.0	0.94264028	445.1199158363028
169.0	0.94898622	445.12017496514216
170.0	0.95500488	445.12027757209574
171.0	0.96102578	445.1203906550545
172.0	0.96704866	445.12028591381204
173.0	0.97306752	445.1203623845906
174.0	0.97908823	445.12035653609695
175.0	0.98511123	445.1204240586852
176.0	0.99113006	445.12037209434936
177.0	0.99715298	445.1204651288288
178.0	1.0031716	445.1203341320734
179.0	1.0091924	445.1204459509444
180.0	1.0152259	445.12043036900303
181.0	1.0212509	445.12038498578363
182.0	1.0272758	445.1205405529752
183.0	1.0332946	445.1204684190644
184.0	1.0393155	445.12049619296835
185.0	1.0453363	445.1203950739734
186.0	1.0513571	445.120349331011
187.0	1.057378	445.1203732043135
188.0	1.0633989	445.1205155774413
189.0	1.0694197	445.12051098228136
190.0	1.0754425	445.1205306371127
191.0	1.0814634	445.12048727036483
192.0	1.0874844	445.12052072701397
193.0	1.0935052	445.1204540304266
194.0	1.0995259	445.12043729245886
195.0	1.1055447	445.12044706321086
196.0	1.1115675	445.1203978902257
197.0	1.1175863	445.12040779921597
198.0	1.1236093	445.12041315963495
199.0	1.12963	445.1204392063823
200.0	1.135651	445.12040442013875
201.0	1.1416717	445.1204696640492
202.0	1.1476905	445.12035436663587
203.0	1.1537197	445.1205036151488
204.0	1.1597428	445.12044611519565
205.0	1.1657676	445.1203355283138
206.0	1.1717884	445.1203727625006
207.0	1.1778113	445.1204018532069
208.0	1.1838365	445.12039702346027
209.0	1.1898635	445.12040657616006
210.0	1.1958948	445.12041607857884
211.0	1.2019239	445.1204061735187
212.0	1.2079553	445.1204356305451
213.0	1.213978	445.1204286919538
214.0	1.2200011	445.120418714816
215.0	1.226024	445.12034036998045
216.0	1.232051	445.12037895582506
217.0	1.238076	445.1204011180474
218.0	1.244099	445.120361878604
219.0	1.2501219	445.1204055964704
220.0	1.2561511	445.12036482339363
221.0	1.262176	445.1204018977259
222.0	1.2682032	445.12035468774934
223.0	1.2742302	445.12041069157
224.0	1.2802512	445.1203910929104
225.0	1.2862719	445.12042146861285
226.0	1.2922907	445.1203195321804
227.0	1.2983136	445.1204188316822
228.0	1.3043323	445.1203713214052
229.0	1.3103532	445.12038368832185
230.0	1.3163719	445.1203711312764
231.0	1.3223928	445.1203289825155
232.0	1.3284156	445.12035429035745
233.0	1.3344345	445.1203626327961
234.0	1.3404553	445.12031844839385
235.0	1.3464783	445.1203429188048
236.0	1.3525011	445.1203957602095
237.0	1.3585241	445.12031571019304
238.0	1.364547	445.12036696843893
239.0	1.3705763	445.12032863315045
240.0	1.3766074	445.12033620951206
241.0	1.3826407	445.12035724055545
242.0	1.3886637	445.1203275961872
243.0	1.3946888	445.1202919067306
244.0	1.4007178	445.12027957628726
245.0	1.406747	445.1203149302138
246.0	1.4127721	445.1203957080143
247.0	1.4188012	445.1203063957827
248.0	1.4248304	445.12021433073596
249.0	1.4308491	445.12022408175727
250.0	1.43687	445.1203389615349
251.0	1.4428887	445.1202504275735
252.0	1.4489095	445.12025614064834
253.0	1.4549304	445.1203530413095
254.0	1.4609534	445.12032715678697
255.0	1.4669721	445.1202102257807
256.0	1.472995	445.12022921728834
257.0	1.4790158	445.1203061811489
258.0	1.4850367	445.1203251747719
259.0	1.4910595	445.12023885346804
260.0	1.4970804	445.12025327017324
261.0	1.5031013	445.1203168978081
262.0	1.5091221	445.12021642128786
263.0	1.5151429	445.12027527126816
264.0	1.5211638	445.1202985431761
265.0	1.5271868	445.12033051140025
266.0	1.5332076	445.1202607754385
267.0	1.5392262	445.1202743269022
268.0	1.5452471	445.12033360219925
269.0	1.5512806	445.1203078720551
270.0	1.5572993	445.120345695331
271.0	1.5633221	445.12038412442865
272.0	1.5693451	445.1202821060949
273.0	1.575366	445.1203026113865
274.0	1.5813869	445.1202782846292
275.0	1.5874117	445.1203538636705
276.0	1.5934305	445.1202280305934
277.0	1.5994535	445.12031555438574
278.0	1.6054723	445.1202388714351
279.0	1.611493	445.12028100249097
280.0	1.617516	445.1203225767976
281.0	1.6235348	445.120380990822
282.0	1.6295556	445.1202760794736
283.0	1.6355764	445.1202328960679
284.0	1.6415973	445.1202498596065
285.0	1.6476181	445.12028113924424
286.0	1.653639	445.1204127443247
287.0	1.6596597	445.12036011522184
288.0	1.6656827	445.12027915962676
289.0	1.6717015	445.1202672985296
290.0	1.6777224	445.12028982233124
291.0	1.6837452	445.12023028045854
292.0	1.6897682	445.12027018017426
293.0	1.695789	445.1202025841893
294.0	1.7018097	445.12033117594865
295.0	1.7078307	445.1203417573143
296.0	1.7138516	445.1202876670051
297.0	1.7198724	445.12032384326034
298.0	1.725891	445.1203548410267
299.0	1.7319119	445.1201735530181
300.0	1.7379328	445.120222935875
301.0	1.7439537	445.1203561062219
302.0	1.7499785	445.12033213532885
303.0	1.7560036	445.12027813434105
304.0	1.7620244	445.1203135851636
305.0	1.7680454	445.1203143124795
306.0	1.7740661	445.12028868009224
307.0	1.7800869	445.12028078590225
308.0	1.7861058	445.1203477031607
309.0	1.7921266	445.1202464314046
310.0	1.7981453	445.1203089013287
311.0	1.804164	445.12027380868426
312.0	1.810187	445.12027973564796
313.0	1.8162079	445.12030849910576
314.0	1.8222265	445.12031694950144
315.0	1.8282453	445.1202992087594
316.0	1.8342663	445.1201760520798
317.0	1.8402892	445.1202987631418
318.0	1.8463078	445.1202200888371
319.0	1.8523287	445.1201847157067
320.0	1.8583517	445.1201829964216
321.0	1.8643726	445.12028309228
322.0	1.8703933	445.1202023568656
323.0	1.8764162	445.1202612656019
324.0	1.882435	445.1202991313754
325.0	1.8884557	445.1202318473172
326.0	1.8944787	445.12026218501035
327.0	1.9005037	445.1202612655912
328.0	1.9065267	445.1202178306348
329.0	1.9125495	445.12025492016966
330.0	1.9185704	445.1202410443152
331.0	1.9245912	445.1202482205875
332.0	1.9306121	445.1201860027725
333.0	1.9366433	445.120218884878
334.0	1.9426705	445.12019324342407
335.0	1.9486975	445.1202254443187
336.0	1.9547226	445.12019981768253
337.0	1.9607454	445.12022988860326
338.0	1.9667642	445.12023857322816
339.0	1.972785	445.1202018031544
340.0	1.9788039	445.12027700042745
341.0	1.9848246	445.1201912021463
342.0	1.9908455	445.12021757941056
343.0	1.9968685	445.12012303826964
344.0	2.0028871	445.12021579045296
345.0	2.0089121	445.12017415710915
346.0	2.0149309	445.12018034727726
347.0	2.0209498	445.12014426555135
348.0	2.0269705	445.1201703874633
349.0	2.0329934	445.120111152604
350.0	2.0390122	445.1201900849451
351.0	2.0450331	445.1202048112666
352.0	2.0510559	445.12019026706326
353.0	2.0570768	445.1201122333601
354.0	2.0630955	445.1201930526501
355.0	2.0691227	445.12017501429744
356.0	2.0751497	445.1201951067048
357.0	2.0811726	445.12022432849824
358.0	2.0871998	445.12026357568783
359.0	2.0932289	445.12010247568224
360.0	2.0992497	445.12009203951027
361.0	2.1052768	445.12010227241615
362.0	2.1112956	445.1201666653613
363.0	2.1173227	445.12010222956314
364.0	2.1233497	445.12011510284987
365.0	2.1293727	445.12023352782586
366.0	2.1353957	445.12016253839306
367.0	2.1414165	445.12014467965156
368.0	2.1474393	445.1201338011751
369.0	2.1534643	445.1201325019822
371.0	2.160781	445.12010617855725
372.0	2.1671228	445.12012232457766
373.0	2.1731456	445.12013683590226
374.0	2.1791706	445.12014117333393
376.0	2.1864602	445.1201680486611
377.0	2.1928019	445.1202024228456
378.0	2.1988311	445.12014248361277
379.0	2.204852	445.120084066757
380.0	2.2108811	445.1201830719933
381.0	2.2169019	445.12023426834793
382.0	2.2229206	445.1202047284521
383.0	2.2289416	445.12008978564
384.0	2.2349623	445.1202378455942
385.0	2.2409811	445.1201025124681
386.0	2.2470019	445.1202428842457
387.0	2.2530249	445.1201220388252
388.0	2.2590477	445.12005394488244
389.0	2.2650686	445.1201623402601
390.0	2.2710894	445.1200955684861
391.0	2.2771146	445.1201199591669
392.0	2.2831394	445.12011405966706
393.0	2.2891603	445.12012292374055
394.0	2.2951811	445.1201151814817
395.0	2.3012105	445.12008005610824
396.0	2.3072311	445.12006654686814
397.0	2.313252	445.1200579090178
398.0	2.319275	445.12017184995983
399.0	2.325302	445.12020505981144
400.0	2.331327	445.1201393051715
401.0	2.33735	445.12013322450235
402.0	2.343375	445.1201227221437
403.0	2.3494083	445.12020704154844
404.0	2.3554332	445.1201734357988
405.0	2.361452	445.1202241454952
406.0	2.3674772	445.12018440503726
407.0	2.373502	445.1200141496838
408.0	2.379527	445.1200916986002
409.0	2.3855479	445.12008548437865
410.0	2.3915709	445.1201399570973
411.0	2.3975959	445.1201050492401
412.0	2.4036208	445.12009068981575
413.0	2.4096479	445.12001403997544
414.0	2.415675	445.1200662736717
417.0	2.4244979	445.1200388081584
418.0	2.4308459	445.1200191460213
419.0	2.4368689	445.12006793196656
420.0	2.4428896	445.11989315253345
421.0	2.4489147	445.1199342988123
422.0	2.4549376	445.1200152323755
423.0	2.4609585	445.1200507269179
424.0	2.4669772	445.1200474721007
425.0	2.473	445.12010977041183
426.0	2.4790251	445.1201175518688
427.0	2.4850502	445.1200819174016
428.0	2.4910814	445.1200632615597
429.0	2.4971001	445.1200880470752
430.0	2.503123	445.12009741621154
431.0	2.5091439	445.12008941504655
432.0	2.5151688	445.12000841440766
433.0	2.521198	445.1201498933014
435.0	2.5285167	445.12017110102306
436.0	2.5348585	445.1200879743267
437.0	2.5408794	445.1200576561316
438.0	2.5469043	445.12009679379946
439.0	2.5529314	445.1201030603635
440.0	2.5589585	445.12012690193797
441.0	2.5649857	445.1200176892015
442.0	2.5710085	445.1201394908335
443.0	2.5770335	445.12017161290504
444.0	2.5830564	445.1200764266246
445.0	2.5890836	445.12010859395224
446.0	2.5951127	445.1200896951632
447.0	2.6011356	445.12022098706166
448.0	2.6071586	445.1200881391602
449.0	2.6131857	445.1201321517773
450.0	2.6192106	445.12005112339534
451.0	2.6252377	445.1201406411882
452.0	2.6312607	445.12010152017154
453.0	2.6372837	445.12012538882004
454.0	2.6433043	445.1201325972148
455.0	2.6493231	445.12010704574567
456.0	2.6553461	445.1200688961033
457.0	2.661369	445.12004173777126
458.0	2.667394	445.1199852286006
459.0	2.673419	445.12001804117284
460.0	2.6794441	445.12010314810976
461.0	2.6854669	445.1201377543253
462.0	2.6914878	445.12005260217484
463.0	2.6975107	445.1201230585837
464.0	2.7035316	445.1200766342228
465.0	2.7095523	445.1201005200378
466.0	2.7155711	445.120105028224
467.0	2.721594	445.12008494680737
468.0	2.7276171	445.12004694232934
469.0	2.7336378	445.120065204855
470.0	2.7396586	445.1200549759328
471.0	2.7456794	445.1200118791758
472.0	2.7517003	445.1200090439472
473.0	2.7577192	445.12010195378485
474.0	2.7637442	445.1201345793171
475.0	2.7697713	445.1201455131175
476.0	2.7757962	445.1201893308252
477.0	2.7818275	445.12005926671145
478.0	2.7878504	445.12012029090397
479.0	2.7938733	445.1200334433265
480.0	2.7998942	445.12007879633785
481.0	2.8059233	445.12000057749464
482.0	2.8119442	445.1200053575589
483.0	2.8179691	445.1201144776678
484.0	2.8239963	445.1201340255229
485.0	2.8300192	445.1200567221921
486.0	2.8360442	445.12013523919796
487.0	2.8420775	445.1201445340041
488.0	2.8481005	445.12010982048605
489.0	2.8541233	445.1200693672963
490.0	2.8601462	445.12011273310065
491.0	2.8661651	445.12009823298916
492.0	2.8721839	445.120179947239
493.0	2.8782067	445.1201118385654
494.0	2.8842255	445.1201283792568
496.0	2.89154	445.12008901807286
497.0	2.8978839	445.1201282184689
498.0	2.9039048	445.1201632329264
499.0	2.9099233	445.12008478032885
500.0	2.9159442	445.12015650888355
501.0	2.9219714	445.1201509227043
502.0	2.9279944	445.12017780383877
503.0	2.9340213	445.12013764092154
504.0	2.9400401	445.12020002377415
505.0	2.946065	445.12013788958643
506.0	2.952086	445.12011196796686
507.0	2.9581172	445.12014791926146
508.0	2.9641464	445.1200893548585
509.0	2.9701714	445.1201549506895
510.0	2.9761944	445.1200487247442
511.0	2.9822172	445.1200836672047
512.0	2.9882381	445.1201207582465
513.0	2.9942652	445.12020988764306
514.0	3.000286	445.1201502146572
515.0	3.0063068	445.1201498654244
516.0	3.0123319	445.1200715897735
517.0	3.0183507	445.1201304415094
518.0	3.0243757	445.1201242447451
519.0	3.0303985	445.12017784648606
520.0	3.0364194	445.1201061134831
521.0	3.0424382	445.12018169274603
522.0	3.048459	445.12013625515254
523.0	3.0544798	445.1201225270413
524.0	3.0605007	445.12020320656853
525.0	3.0665257	445.1201160718644
526.0	3.0725485	445.12018140993507
527.0	3.0785673	445.120088211597
528.0	3.0845881	445.12011407647805
529.0	3.0906112	445.12020101261555
530.0	3.096636	445.12017332733393
531.0	3.1026569	445.1201307114474
532.0	3.1086777	445.12006861244254
534.0	3.1159881	445.12008468626567
535.0	3.1223299	445.12011167750177
536.0	3.1283485	445.12006603985486
537.0	3.1343736	445.1201918117919
538.0	3.1403985	445.1200917235741
539.0	3.1464217	445.12019563453185
540.0	3.1524486	445.1201643476549
541.0	3.1584695	445.12003370785686
542.0	3.1644923	445.1200698500484
543.0	3.1705173	445.11998568523734
544.0	3.1765404	445.12011452819854
545.0	3.1825632	445.12018360598466
546.0	3.1885821	445.1200947678208
547.0	3.194609	445.1200408287505
548.0	3.2006299	445.12006816394086
549.0	3.2066507	445.1200572412974
550.0	3.2126737	445.1201529113385
552.0	3.2199986	445.1200547544171
553.0	3.2263404	445.11981048743684
561.0	3.2419695	445.1195289685484
562.0	3.2483092	445.12003877437144
566.0	3.2579445	445.1201274746319
567.0	3.2642884	445.1201881548078
568.0	3.2703133	445.1201991619297
569.0	3.2763383	445.1201921102566
570.0	3.2823654	445.1202274842387
571.0	3.2883843	445.12021025687244
572.0	3.2944071	445.1202655886273
573.0	3.300428	445.1202244901129
574.0	3.3064488	445.12019747728334
575.0	3.3124676	445.12015586641473
576.0	3.3184863	445.1201593959994
577.0	3.3245091	445.12029063810655
578.0	3.3305301	445.12020113020066
579.0	3.3365509	445.1202320515582
580.0	3.3425696	445.12015180958633
581.0	3.3485926	445.12018801749343
582.0	3.3546135	445.12020021362355
583.0	3.3606341	445.12017510721364
584.0	3.3666571	445.12012749338976
585.0	3.3726802	445.1202315090726
586.0	3.3786989	445.12015217352445
587.0	3.3847217	445.12009772647866
588.0	3.3907489	445.1201263290875
589.0	3.3967676	445.1200422751602
590.0	3.4027947	445.1202529002863
591.0	3.4088218	445.12014809800706
592.0	3.4148468	445.12011399243573
593.0	3.4208677	445.1202449094494
594.0	3.4268865	445.1201030178164
595.0	3.4329072	445.1201200881478
597.0	3.4402238	445.12018349518934
598.0	3.4465613	445.1201913358368
599.0	3.4525823	445.120153709871
600.0	3.4586052	445.1201047471541
601.0	3.4646259	445.12011956510776
602.0	3.4706468	445.120157714366
603.0	3.4766677	445.1201141074859
604.0	3.4826906	445.12014764398094
605.0	3.4887135	445.1200968316792
606.0	3.4947323	445.12022040947295
607.0	3.5007511	445.1201326538874
608.0	3.5067719	445.1201498818558
609.0	3.5128093	445.1200786245758
610.0	3.5188322	445.12010262405164
611.0	3.5248615	445.12007945765885
612.0	3.5308927	445.1200000855561
613.0	3.5369156	445.1200898060096
614.0	3.5429343	445.12015846196533
615.0	3.5489533	445.1200922029996
616.0	3.5549739	445.1199471965611
617.0	3.5609969	445.120069016818
618.0	3.5670177	445.120092702165
619.0	3.5730387	445.1200659733707
620.0	3.5790614	445.1200687201788
621.0	3.5850802	445.1200866101508
622.0	3.591101	445.1200176153762
623.0	3.59712	445.12001864221736
624.0	3.6031427	445.1200362875465
625.0	3.6091657	445.1200327794731
626.0	3.6151865	445.12010437644585
627.0	3.6212094	445.1200843535285
628.0	3.6272344	445.1201187687536
629.0	3.6332532	445.12009928247994
630.0	3.6392762	445.12011605212876
631.0	3.6452949	445.1200550061997
632.0	3.6513157	445.12002452899134
633.0	3.6573386	445.1200308771443
634.0	3.6633616	445.12004495163546
635.0	3.6693824	445.1201651170284
636.0	3.6754116	445.12009688196156
637.0	3.6814303	445.12006776713963
638.0	3.6874513	445.1201577564721
639.0	3.6934803	445.1200925813484
640.0	3.6995032	445.1201297458128
641.0	3.7055303	445.1202265879153
642.0	3.7115533	445.12007922942064
643.0	3.7175763	445.12010670901697
644.0	3.7235991	445.12016060952027
645.0	3.7296179	445.12013172839727
646.0	3.7356387	445.12006958321734
647.0	3.7416597	445.1200234992257
648.0	3.7476804	445.1199963823138
649.0	3.7536992	445.1200565387393
650.0	3.7597283	445.1201415588255
651.0	3.7657472	445.12001016376524
652.0	3.7717679	445.1201254817385
653.0	3.7777868	445.12003812555145
654.0	3.7838076	445.1200871377274
655.0	3.7898305	445.1200955674959
656.0	3.7958492	445.12010357048104
657.0	3.8018722	445.12009464982214
658.0	3.8078972	445.1200049603656
659.0	3.8139179	445.12010567214764
660.0	3.8199388	445.12011877106465
661.0	3.8259575	445.12015080092834
662.0	3.8319827	445.120104677383
663.0	3.8380055	445.12008657674676
664.0	3.8440326	445.12016285801843
665.0	3.8500534	445.12016530172053
666.0	3.8560743	445.120078480468
667.0	3.8620951	445.12002979985857
668.0	3.8681159	445.11998089631516
669.0	3.8741368	445.1201346853254
670.0	3.8801555	445.12006639944934
671.0	3.8861847	445.1201061960065
672.0	3.8922056	445.1201192477332
673.0	3.8982306	445.12008967618857
674.0	3.9042578	445.1200908446838
675.0	3.9102763	445.12007395213595
676.0	3.9162972	445.1201428811761
677.0	3.9223161	445.12005717344186
678.0	3.928339	445.1200180480052
679.0	3.9343639	445.1200926310462
680.0	3.9403827	445.12005892051315
681.0	3.9464036	445.1200768719764
682.0	3.9524244	445.12003261341727
683.0	3.9584472	445.1200879112664
684.0	3.964466	445.12009291439125
685.0	3.9704869	445.12006514126574
686.0	3.9765077	445.119977876483
687.0	3.9825306	445.11996353352833
688.0	3.9885494	445.12008278513304
689.0	3.9945703	445.120047404503
690.0	4.0005911	445.12003211380534
691.0	4.006614	445.1200428937737
692.0	4.0126349	445.1200074007989
693.0	4.0186537	445.1199810067139
694.0	4.0246764	445.1201118167863
695.0	4.0306973	445.1200209012668
696.0	4.0367203	445.1199919827065
697.0	4.0427412	445.12010042107215
698.0	4.048764	445.12008313625216
699.0	4.0547849	445.1200107440361
700.0	4.0608078	445.12005263771067
701.0	4.0668287	445.1201383567819
702.0	4.0728515	445.1200230449226
703.0	4.0788703	445.120107303923
704.0	4.0848891	445.1201068278611
705.0	4.0909162	445.11999910077236
706.0	4.0969348	445.1200521814703
707.0	4.1029558	445.1201266503635
708.0	4.1089767	445.12003698995824
709.0	4.1149996	445.1199101315803
710.0	4.1210203	445.12000664755345
711.0	4.1270453	445.1200108206274
712.0	4.1330704	445.1200143629125
713.0	4.1390933	445.11993945286724
714.0	4.145112	445.1200184825558
715.0	4.1511309	445.120040644672
716.0	4.1571517	445.12004836664914
717.0	4.1631725	445.12002667351595
718.0	4.1691933	445.1199741235758
719.0	4.1752163	445.12003193009986
720.0	4.1812351	445.12000280593276
721.0	4.1872601	445.1200009435259
722.0	4.1932808	445.1199934690402
723.0	4.1992996	445.120008656067
724.0	4.2053183	445.1199205442586
725.0	4.2113412	445.12000940811737
726.0	4.2173662	445.1199838011577
727.0	4.2233871	445.1200383467469
728.0	4.2294059	445.11999305277055
729.0	4.2354266	445.11998728651724
730.0	4.2414476	445.1199368535367
731.0	4.2474704	445.12004322792546
732.0	4.2534893	445.12000999024366
733.0	4.25951	445.1199375082187
734.0	4.265533	445.11996872768293
735.0	4.2715601	445.1199700979386
736.0	4.2775872	445.1199957707846
737.0	4.2836079	445.12000562362965
738.0	4.2896288	445.1198883262705
739.0	4.2956477	445.11997234965514
740.0	4.3016685	445.11999814408847
741.0	4.3076893	445.1199243232926
742.0	4.3137101	445.1199211999094
743.0	4.319731	445.1199410134879
744.0	4.3257519	445.11992531977137
745.0	4.3317726	445.1198650717872
746.0	4.3377935	445.11997864404555
747.0	4.3438164	445.12002775001565
748.0	4.3498394	445.119925951171
749.0	4.3558622	445.1199021646961
750.0	4.3618873	445.11996886967177
751.0	4.3679102	445.11993796758736
752.0	4.3739332	445.1199501830105
753.0	4.3799539	445.1199165475162
754.0	4.3859748	445.11986659825413
755.0	4.3919957	445.1199715903044
756.0	4.3980185	445.11998679150867
757.0	4.4040373	445.11996955081213
758.0	4.4100581	445.1198822702409
759.0	4.4160811	445.11993580581304
760.0	4.4221081	445.1199262933413
761.0	4.4281311	445.11981410675384
762.0	4.434152	445.1199517084433
763.0	4.4401728	445.11992358249756
764.0	4.4461914	445.1199332560387
765.0	4.4522123	445.11984995389264
766.0	4.4582457	445.11981485298213
767.0	4.4642665	445.1198888911416
768.0	4.4702915	445.1198988602305
769.0	4.4763124	445.1199083969082
770.0	4.4823332	445.11994101675316
771.0	4.4883541	445.11991450145024
772.0	4.4943748	445.11992769799963
773.0	4.5003957	445.11986159034126
774.0	4.5064188	445.1199192342509
775.0	4.5124416	445.1199267792589
776.0	4.5184665	445.1198974051737
777.0	4.5244937	445.11991206135804
778.0	4.5305208	445.1198861131352
779.0	4.5365459	445.11985515163207
780.0	4.5425707	445.1198917050735
781.0	4.5485958	445.1199138500375
782.0	4.5546208	445.11987327393945
783.0	4.5606459	445.11984953706303
784.0	4.5666687	445.1198647179246
785.0	4.5726937	445.1198737662018
786.0	4.5787166	445.1198781129783
787.0	4.5847395	445.11980661346576
788.0	4.5907666	445.11987540338
789.0	4.5967875	445.11993722460784
790.0	4.6028103	445.11994031614046
791.0	4.6088333	445.11987881698735
792.0	4.6148541	445.1199063439957
793.0	4.620875	445.119950480389
794.0	4.6268957	445.1198377897841
795.0	4.632927	445.11995683443945
796.0	4.63895	445.11981436506295
797.0	4.6449751	445.1198735991043
798.0	4.6510022	445.1199464932146
799.0	4.6570208	445.1199069621326
800.0	4.6630417	445.11985789274337
801.0	4.6690625	445.11989829101816
802.0	4.6750834	445.1198015962748
803.0	4.6811041	445.1199153169058
804.0	4.6871251	445.11994780186234
805.0	4.6931479	445.11993787363417
806.0	4.6991689	445.11988752249346
807.0	4.7051896	445.1198888034393
808.0	4.7112104	445.1198679659629
809.0	4.7172375	445.1199693931993
810.0	4.7232647	445.1198930758522
811.0	4.7292875	445.1198687206416
812.0	4.7353106	445.1198390399913
813.0	4.7413355	445.11981818543785
814.0	4.7473583	445.1198076556786
815.0	4.7533813	445.1198475605212
816.0	4.7594043	445.11973959291925
817.0	4.7654292	445.1197459849044
818.0	4.7714521	445.119775017422
819.0	4.7774751	445.11974325937274
820.0	4.7835022	445.11987726687386
821.0	4.7895252	445.1197971618048
822.0	4.795548	445.11977494439407
823.0	4.8015669	445.11977264895864
824.0	4.8075897	445.11986112497254
825.0	4.8136106	445.1197621057703
826.0	4.8196293	445.11975632265205
827.0	4.8256564	445.11982067570483
828.0	4.8316772	445.11983583661515
829.0	4.8377044	445.11981105249964
830.0	4.8437272	445.1198320968288
831.0	4.849746	445.1198725861681
832.0	4.8557689	445.11974144860943
833.0	4.8617878	445.11972964095503
834.0	4.8678168	445.1198702337509
835.0	4.8738377	445.11991103866836
836.0	4.8798605	445.119772069872
837.0	4.8858795	445.11978979588724
838.0	4.8919002	445.1197195521999
839.0	4.8979211	445.11981129207123
840.0	4.903946	445.1198035177282
841.0	4.9099689	445.1197695655116
842.0	4.9159898	445.11980819266677
843.0	4.9220106	445.11979574437817
844.0	4.9280295	445.11980315756387
845.0	4.9340523	445.1197542914552
846.0	4.9400732	445.11978546939116
847.0	4.9460919	445.11984820400784
848.0	4.9521129	445.11974412815795
849.0	4.9581377	445.1198934950381
850.0	4.9641586	445.1199187948317
851.0	4.9701794	445.1197273767912
852.0	4.9762004	445.1198010016418
853.0	4.9822273	445.1197920685756
854.0	4.9882503	445.11977506078836
855.0	4.994269	445.1198752581517
856.0	5.0002921	445.1198370503305
857.0	5.0063128	445.11992346481856
858.0	5.0123378	445.1197601035031
859.0	5.0183566	445.11978766068086
860.0	5.0243795	445.1198462423342
861.0	5.0304003	445.11989190572325
862.0	5.0364191	445.1197728121833
863.0	5.0424421	445.11972049061376
864.0	5.0484628	445.11976114874824
865.0	5.0544837	445.1197285318078
866.0	5.0605045	445.119784033589
867.0	5.0665254	445.11972473793355
868.0	5.0725462	445.11972537235783
869.0	5.078567	445.11968095584535
870.0	5.08459	445.11975991214933
871.0	5.0906109	445.11976322494917
872.0	5.0966295	445.11969442382707
873.0	5.1026504	445.119669740938
874.0	5.1086733	445.1197026587341
875.0	5.1146984	445.1198232475705
876.0	5.1207212	445.11978535012236
877.0	5.126742	445.11978750570296
878.0	5.1327671	445.1197097739197
879.0	5.1387901	445.11982654531147
880.0	5.144815	445.1197571327603
881.0	5.15084	445.1197320165197
882.0	5.156863	445.11974888688343
883.0	5.1628859	445.1196616026175
884.0	5.1689108	445.11966486868994
885.0	5.1749317	445.1198335682153
886.0	5.1809526	445.11978133427067
887.0	5.1869755	445.11982092716954
888.0	5.1929984	445.1197240531691
889.0	5.1990214	445.1197895716934
890.0	5.2050422	445.11972069921546
891.0	5.2110651	445.1197628421744
892.0	5.2170859	445.1196905328842
893.0	5.2231089	445.1196724517542
894.0	5.2291339	445.11972885435284
895.0	5.2351527	445.1196724500465
896.0	5.2411713	445.11986996054725
897.0	5.2471943	445.11975773795695
898.0	5.2532152	445.11979067294135
899.0	5.2592359	445.11978405821293
900.0	5.2652589	445.11975740581124
901.0	5.2712798	445.11966996115746
902.0	5.2773006	445.11975208253466
903.0	5.2833215	445.11977601799964
904.0	5.2893422	445.11970706387757
905.0	5.2953652	445.1197170970277
906.0	5.3013882	445.11976922870593
907.0	5.3074089	445.11966470570354
908.0	5.3134277	445.11966454417137
909.0	5.3194465	445.11965025317954
910.0	5.3254674	445.1197330641106
911.0	5.331486	445.11977810991675
912.0	5.3375069	445.11978773693585
913.0	5.3435256	445.11967413624564
914.0	5.3495486	445.11971464761024
915.0	5.3555694	445.1197742603063
916.0	5.3615902	445.11967291756883
917.0	5.367611	445.11968642131706
918.0	5.3736299	445.1197560207736
919.0	5.3796527	445.11972571957165
920.0	5.3856757	445.1197401686256
921.0	5.3916944	445.11972923630026
922.0	5.3977216	445.1197294922006
923.0	5.4037444	445.11969507179356
924.0	5.4097632	445.11968247124076
925.0	5.415786	445.11975590376943
926.0	5.4218071	445.11975074797294
927.0	5.4278298	445.11965257800784
928.0	5.4338507	445.1198327927064
929.0	5.4398715	445.119697345115
930.0	5.4458923	445.1196338273562
931.0	5.4519132	445.11977371973035
932.0	5.4579361	445.11973869456585
933.0	5.4639571	445.1197487748368
934.0	5.4699757	445.1197866393368
935.0	5.4759987	445.11971643454837
936.0	5.4820215	445.11970599307386
937.0	5.4880425	445.11960617238964
938.0	5.4940653	445.1196493134114
939.0	5.5000841	445.1197005455382
940.0	5.5061049	445.11970359852904
941.0	5.5121259	445.1195993023233
942.0	5.5181466	445.11964461743804
943.0	5.5241654	445.11966850304333
944.0	5.5301861	445.1196454798407
945.0	5.5362051	445.11957188064287
946.0	5.5422258	445.11957043103087
947.0	5.5482529	445.11961970576516
948.0	5.5542759	445.11965176368466
949.0	5.5602947	445.1196008103094
950.0	5.5663154	445.11969430900444
951.0	5.5723404	445.11963586954045
952.0	5.5783613	445.11961036079146
953.0	5.5843863	445.1196701581942
954.0	5.5904092	445.1197039496854
955.0	5.5964301	445.11970483081086
956.0	5.602453	445.11962125782935
957.0	5.6084739	445.11966779869886
958.0	5.6144925	445.11969051135287
959.0	5.6205134	445.1196302926245
960.0	5.6265342	445.119592259831
961.0	5.6325572	445.11957232169397
962.0	5.6385801	445.1195970539589
963.0	5.644601	445.1195776913899
964.0	5.6506218	445.11953798419313
965.0	5.6566427	445.11951700426476
966.0	5.6626613	445.11953992118936
967.0	5.6686843	445.11959806301167
968.0	5.6747052	445.11962969058266
969.0	5.6807281	445.1197000292319
970.0	5.6867488	445.11962360602956
971.0	5.6927697	445.1195852898677
972.0	5.6987927	445.11966268435054
973.0	5.7048134	445.11958720179774
974.0	5.7108321	445.11957487881216
975.0	5.7168531	445.11956144222904
976.0	5.7228759	445.1195509544388
977.0	5.7288947	445.1195613302616
978.0	5.7349134	445.11963703483883
979.0	5.7409344	445.1195499518834
980.0	5.7469551	445.1196472114321
981.0	5.752976	445.11960962743683
982.0	5.7589989	445.11951691888845
983.0	5.765024	445.1195176340608
984.0	5.7710426	445.11951881935806
985.0	5.777076	445.1196870126275
986.0	5.7831051	445.1194916675365
987.0	5.7891282	445.11950968108624
988.0	5.795151	445.11954208390773
989.0	5.8011739	445.1195826803004
990.0	5.8071947	445.1196492568081
991.0	5.8132156	445.11964700794096
992.0	5.8192345	445.1195882000506
993.0	5.8252573	445.1196613958063
994.0	5.8312803	445.1195765767259
995.0	5.837299	445.1196632639062
996.0	5.8433199	445.1196100640235
997.0	5.8493428	445.1196268803612
998.0	5.8553658	445.1195677155379
999.0	5.8613907	445.11963525418116
1000.0	5.8674221	445.11963087596473
1001.0	5.873447	445.1196718491023
1002.0	5.8794699	445.11965522909094
1003.0	5.8854928	445.1195852851098
1004.0	5.8915178	445.1196783040968
1005.0	5.8975449	445.11960348682396
1006.0	5.9035679	445.1196044671966
1007.0	5.9095886	445.11957605246045
1008.0	5.9156136	445.1195735947685
1009.0	5.9216324	445.11954352644494
1010.0	5.9276553	445.11964881805557
1011.0	5.933674	445.11954652811113
1012.0	5.9396949	445.1196546588569
1013.0	5.9457199	445.11967177175643
1014.0	5.9517408	445.1195952569838
1015.0	5.9577638	445.1195954320848
1016.0	5.9637845	445.11966508782734
1017.0	5.9698053	445.11974809680953
1018.0	5.9758262	445.11956624628687
1019.0	5.9818492	445.11960922591845
1020.0	5.9878679	445.1195701803139
1021.0	5.9938887	445.1195558403711
1022.0	5.9999075	445.11960278266014
1023.0	6.0059305	445.11959024808374
1024.0	6.0119533	445.1195428375352
1025.0	6.0179742	445.1194566923207
1026.0	6.023995	445.11956197224714
1027.0	6.0300139	445.11954115778036
1028.0	6.0360346	445.11948659362497
1029.0	6.0420575	445.11951324270257
1030.0	6.0480805	445.11945117397
1031.0	6.0540992	445.1194290538988
1032.0	6.06012	445.1194464836463
1033.0	6.0661429	445.11949747053
1034.0	6.0721639	445.1195465538861
1035.0	6.0781825	445.1195067445912
1036.0	6.0842055	445.11947902407286
1037.0	6.0902263	445.11955319972486
1038.0	6.0962472	445.119593391661
1039.0	6.1022679	445.1196019098917
1040.0	6.1082889	445.11954441801635
1041.0	6.1143117	445.119494929811
1042.0	6.1203306	445.11956240333103
1043.0	6.1263513	445.1195714030707
1044.0	6.1323701	445.11957242189504
1045.0	6.1383971	445.1196405730627
1046.0	6.144418	445.11955305115896
1047.0	6.1504388	445.11950281630135
1048.0	6.1564639	445.11955795686816
1049.0	6.1624848	445.1195939139595
1050.0	6.1685056	445.11952619394407
1051.0	6.1745264	445.1195776582618
1052.0	6.1805472	445.1194614147284
1053.0	6.1865661	445.1196384392729
1054.0	6.1925889	445.1195745175145
1055.0	6.1986098	445.1194557639908
1056.0	6.2046327	445.1195503410964
1057.0	6.2106557	445.1194476660801
1058.0	6.2166785	445.1194331275904
1059.0	6.2227056	445.1194446116748
1060.0	6.2287286	445.11950683858845
1061.0	6.2347536	445.1195469433656
1062.0	6.2407765	445.11944865728213
1063.0	6.2468015	445.1195635069016
1064.0	6.2528285	445.1194073730823
1065.0	6.2588578	445.11950174547724
1066.0	6.2648869	445.12065286440946
1067.0	6.2709119	445.11954889197835
1068.0	6.276939	445.1195256719323
1069.0	6.2829662	445.12064511129245
1070.0	6.2889869	445.1195591437555
1071.0	6.2950099	445.119474330957
1072.0	6.3010348	445.1195593216449
1073.0	6.3070599	445.11953083835823
1074.0	6.3130932	445.1195229345272
1075.0	6.319114	445.11952262198463
1076.0	6.3251433	445.1195335469681
1077.0	6.3311724	445.11952700300674
1078.0	6.3371974	445.11964449113435
1079.0	6.3432203	445.1195459333425
1080.0	6.3492432	445.11954653086264
1081.0	6.3552683	445.1195392675268
1082.0	6.3612932	445.119505780181
1083.0	6.3673183	445.1195195843686
1084.0	6.3733434	445.11953864582546
1085.0	6.3793683	445.1194595074815
1086.0	6.3853974	445.1206307680769
1087.0	6.3914245	445.11951139082015
1088.0	6.3974496	445.1194736013891
1089.0	6.4034725	445.119439329598
1090.0	6.4095016	445.11957639169145
1091.0	6.4155246	445.11940898340333
1092.0	6.4215518	445.12064727057947
1093.0	6.4275746	445.11940870979356
1094.0	6.4335996	445.1195038923061
1095.0	6.4396288	445.1194976052545
1096.0	6.4456495	445.11951966034746
1097.0	6.4516725	445.1195046681457
1098.0	6.4576912	445.11946692394065
1099.0	6.4637122	445.11941540982906
1100.0	6.4697329	445.1195027043275
1101.0	6.4757537	445.11952402931365
1102.0	6.4817745	445.1195983564757
1103.0	6.4877934	445.1195187685701
1104.0	6.4938162	445.1194917800074
1105.0	6.4998371	445.11943777044854
1106.0	6.50586	445.1194624104227
1107.0	6.5118788	445.11943115212785
1108.0	6.5178976	445.11948947111875
1109.0	6.5239163	445.1195370532451
1110.0	6.5299351	445.1194879205009
1111.0	6.5359559	445.11941613698946
1112.0	6.5419769	445.12063003459826
1113.0	6.5479975	445.1194479087709
1114.0	6.5540205	445.11948886585833
1115.0	6.5600392	445.12058869887454
1116.0	6.5660623	445.1206202612019
1117.0	6.5720809	445.1194085750927
1118.0	6.5781018	445.1194827122051
1119.0	6.5841226	445.11954561680363
1120.0	6.5901415	445.1195130705143
1121.0	6.5961622	445.12064756423626
1122.0	6.6021852	445.1206594217395
1123.0	6.6082059	445.1194502176821
1124.0	6.6142246	445.11943481053373
1125.0	6.6202435	445.11944894759256
1126.0	6.6262622	445.11946851603415
1127.0	6.6322852	445.11953358562437
1128.0	6.638308	445.1206235272617
1129.0	6.6443289	445.11947907472484
1130.0	6.6503497	445.1194396202784
1131.0	6.6563707	445.1195024037869
1132.0	6.6623893	445.12064989933606
1133.0	6.6684123	445.11945308418865
1134.0	6.6744331	445.1194286622617
1135.0	6.6804561	445.1194587517792
1136.0	6.686481	445.12058378724134
1137.0	6.692504	445.11940079459885
1138.0	6.6985269	445.1206483502186
1139.0	6.7045478	445.1194210833955
1140.0	6.7105685	445.1206377486844
1141.0	6.7165894	445.120593220577
1142.0	6.7226123	445.119489820305
1143.0	6.7286311	445.12059253646805
1144.0	6.7346519	445.1194248482584
1145.0	6.7406748	445.1205796987488
1146.0	6.7466979	445.1206044066642
1147.0	6.7527165	445.11947755162987
1148.0	6.7587457	445.1205973680821
1149.0	6.7647665	445.1206325491956
1150.0	6.7707874	445.12062742060596
1151.0	6.7768124	445.1205532547363
1152.0	6.7828332	445.1194448583779
1153.0	6.7888562	445.11943447933396
1154.0	6.7948854	445.11947386529533
1155.0	6.8009123	445.119429122699
1156.0	6.8069394	445.11948333901074
1157.0	6.8129624	445.12062498439684
1158.0	6.8189896	445.119474556595
1159.0	6.8250124	445.11949399898765
1160.0	6.8310374	445.1195146376681
1161.0	6.8370563	445.1195166859323
1162.0	6.8430791	445.119406182952
1163.0	6.8490978	445.11943653881855
1164.0	6.8551208	445.1194632633874
1165.0	6.8611437	445.11942985708134
1166.0	6.8671646	445.1206364293454
1167.0	6.8731895	445.12062308226297
1168.0	6.8792167	445.1205929702113
1169.0	6.8852376	445.1194733086671
1170.0	6.8912563	445.1194582884635
1171.0	6.897277	445.11945095749024
1172.0	6.9032979	445.1194653299891
1173.0	6.9093188	445.12062744545483
1174.0	6.9153417	445.12065595569806
1175.0	6.9213604	445.1206318910772
1176.0	6.9273855	445.11941267836943
1177.0	6.9334084	445.12063413323233
1178.0	6.9394314	445.11940209973403
1179.0	6.9454542	445.11940647115995
1180.0	6.9514793	445.12054749135734
1181.0	6.9575043	445.11941964862336
1182.0	6.9635335	445.11944570441193
1183.0	6.9695584	445.11952132385676
1184.0	6.9755855	445.11954886551445
1185.0	6.9816147	445.1206280783388
1186.0	6.9876438	445.11944754820365
1187.0	6.9936688	445.1206488886896
1188.0	6.9996918	445.1206331123603
1189.0	7.0057147	445.1206417712091
1190.0	7.0117417	445.11950592129244
1191.0	7.017771	445.1194194184443
1192.0	7.0237981	445.1194211754687
1193.0	7.029823	445.12061572445225
1194.0	7.0358563	445.11943126640773
1195.0	7.0418876	445.12064473811125
1196.0	7.0479169	445.1194572363322
1197.0	7.0539397	445.11944313919633
1198.0	7.0599647	445.11951736805304
1199.0	7.0659876	445.1205661470893
1200.0	7.0720105	445.11946542566534
1201.0	7.0780313	445.1195137209239
1202.0	7.0840522	445.1194329391701
1203.0	7.090073	445.120636462468
1204.0	7.096094	445.1194362802036
1205.0	7.1021168	445.1206187641889
1206.0	7.1081377	445.1206125942502
1207.0	7.1141564	445.11940934634185
1208.0	7.1201794	445.1206180752724
1209.0	7.1262001	445.12060037110894
1210.0	7.1322211	445.12062766945286
1211.0	7.1382419	445.11947011807945
1212.0	7.1442669	445.11943546925534
1213.0	7.1502856	445.11951256474424
1214.0	7.1563044	445.1194515572432
1215.0	7.1623232	445.12065963219726
1216.0	7.168346	445.1194259121512
1217.0	7.1743689	445.1206294779429
1218.0	7.1803898	445.1206282499957
1219.0	7.1864169	445.1206265923524
1220.0	7.1924439	445.1206388585778
1221.0	7.1984627	445.1194464755993
1222.0	7.2044856	445.1206492711083
1223.0	7.2105066	445.11945628576376
1224.0	7.2165273	445.1206227691313
1225.0	7.2225482	445.1205702795087
1226.0	7.2285732	445.1206041233386
1227.0	7.2345941	445.11945213745423
1228.0	7.2406127	445.1206402740154
1229.0	7.2466336	445.12057040686204
1230.0	7.2526544	445.1194450669425
1231.0	7.2586795	445.1194450009445
1232.0	7.2647004	445.119501255532
1233.0	7.270719	445.1194655896943
1234.0	7.276742	445.1206470933941
1235.0	7.2827649	445.1194711311072
1236.0	7.2887859	445.11947601221686
1237.0	7.2948065	445.1206498302795
1238.0	7.3008254	445.1206315519724
1239.0	7.3068462	445.1205862531419
1240.0	7.3128692	445.1194320344787
1241.0	7.3188878	445.1194781365644
1242.0	7.3249066	445.11945067488506
1243.0	7.3309274	445.1194713292941
1244.0	7.3369484	445.11942331553297
1245.0	7.3429712	445.1194046113241
1246.0	7.3489921	445.12059389271934
1247.0	7.3550128	445.12065620667164
1248.0	7.3610337	445.12064351901165
1249.0	7.3670546	445.1205781145834
1250.0	7.3730775	445.11946851329475
1251.0	7.3790985	445.1206530963947
1252.0	7.3851212	445.12057503171695
1253.0	7.3911421	445.1205107705775
1254.0	7.3971609	445.119419364716
1255.0	7.4031943	445.1205652611445
1256.0	7.4092275	445.12051778599596
1257.0	7.4152547	445.12065087488304
1258.0	7.4212754	445.12062711124355
1259.0	7.4272963	445.11942372532457
1260.0	7.4333171	445.12057853822586
1261.0	7.439336	445.1205576994908
1262.0	7.4453609	445.1195045297926
1263.0	7.4513818	445.1206240943047
1264.0	7.4574025	445.1205853735805
1265.0	7.4634234	445.12059444591296
1266.0	7.4694443	445.1205832066652
1267.0	7.475463	445.12056486998966
1268.0	7.4814859	445.12063103434093
1269.0	7.4875047	445.1206113576133
1270.0	7.4935236	445.1194061681209
1271.0	7.4995464	445.12064489736133
1272.0	7.5055735	445.12061251797195
1273.0	7.5115922	445.1205609306147
1274.0	7.5176152	445.12058668644744
1275.0	7.5236339	445.1206300441044
1276.0	7.5296568	445.1205318329127
1277.0	7.5356798	445.11943007287255
1278.0	7.5416986	445.12061004351585
1279.0	7.5477193	445.1194016554565
1280.0	7.5537423	445.12055568726555
1281.0	7.5597693	445.1205883517389
1282.0	7.5657902	445.12059180705944
1283.0	7.5718109	445.1205644857111
1284.0	7.5778298	445.12055283929135
1285.0	7.5838486	445.1205688508284
1286.0	7.5898694	445.1194040725751
1287.0	7.5959006	445.12054913139673
1288.0	7.6019214	445.1206240046452
1289.0	7.6079445	445.1205845102894
1290.0	7.6139715	445.1205750707241
1291.0	7.6199902	445.12061732929453
1292.0	7.6260131	445.11940372976966
1293.0	7.632032	445.11947672161114
1294.0	7.6380528	445.1194163722122
1295.0	7.6440735	445.1206079074238
1296.0	7.6500924	445.12059079869863
1297.0	7.6561175	445.1206144636129
1298.0	7.6621382	445.1205228921086
1299.0	7.6681652	445.12061641686887
1300.0	7.674184	445.12065943662975
1301.0	7.6802049	445.1206101160835
1302.0	7.6862237	445.1205570972328
1303.0	7.6922466	445.12053906907033
1304.0	7.6982674	445.12053410647945
1305.0	7.7042924	445.12062443333565
1306.0	7.7103133	445.1204425366286
1307.0	7.7163361	445.11944263437505
1308.0	7.7223633	445.11941303697415
1309.0	7.728382	445.1205532927621
1310.0	7.7344007	445.12063537172384
1311.0	7.7404195	445.1205526236931
1312.0	7.7464383	445.12055859052185
1313.0	7.7524612	445.1205515952076
1314.0	7.758484	445.1204662509315
1315.0	7.7645091	445.12062621988355
1316.0	7.7705321	445.1205115453506
1317.0	7.7765551	445.1205367465174
1318.0	7.7825862	445.1194744035272
1319.0	7.7886155	445.11941248746075
1320.0	7.7946405	445.1206117759554
1321.0	7.8006635	445.12061608087305
1322.0	7.8066883	445.1205099617795
1323.0	7.8127112	445.1205270235992
1324.0	7.8187384	445.1205845459185
1325.0	7.8247697	445.1194117248158
1326.0	7.8307967	445.1194395969982
1327.0	7.8368259	445.1206073027994
1328.0	7.842851	445.11940160771854
1329.0	7.8488739	445.11941540830423
1330.0	7.8549009	445.1206338792724
1331.0	7.860926	445.12064479987623
1332.0	7.866951	445.1205606547196
1333.0	7.872976	445.1205153123215
1334.0	7.8790009	445.1206459007778
1335.0	7.885024	445.12052951521133
1336.0	7.8910489	445.1205510694806
1337.0	7.8970717	445.1205980219137
1338.0	7.9031009	445.12052346712085
1339.0	7.9091239	445.1206185744315
1340.0	7.915149	445.12060900263384
1341.0	7.9211738	445.12062544793537
1342.0	7.9272031	445.1205944294031
1343.0	7.9332302	445.1205615063359
1344.0	7.9392594	445.1206254223899
1345.0	7.9452864	445.12062378956693
1346.0	7.9513177	445.120655398566
1347.0	7.9573448	445.1206269387699
1348.0	7.9633698	445.12061443127203
1349.0	7.9693926	445.1194470119038
1350.0	7.9754177	445.12061854261617
1351.0	7.9814427	445.12059872693516
1352.0	7.9874657	445.1194218484662
1353.0	7.9934905	445.12063622523164
1354.0	7.9995156	445.12063228913183
1355.0	8.0055386	445.1205370626418
1356.0	8.0115636	445.12057487582376
1357.0	8.0175865	445.12046244910766
1358.0	8.0236114	445.1205992626706
1359.0	8.0296345	445.12060578107616
1360.0	8.0356636	445.1206501916503
1361.0	8.0416907	445.1194247151482
1362.0	8.0477178	445.1194143461657
1363.0	8.0537449	445.11945623524804
1364.0	8.0597718	445.11940740751123
1365.0	8.0657948	445.1204977408903
1366.0	8.0718241	445.1206102246716
1367.0	8.0778491	445.1194176995823
1368.0	8.0838718	445.1194218460967
1369.0	8.0898948	445.1205502028662
1370.0	8.0959178	445.12063980954247
1371.0	8.1019408	445.1205518620016
1372.0	8.1079677	445.1206323009479
1373.0	8.1139949	445.120564925663
1374.0	8.1200157	445.1205967980534
1375.0	8.1260344	445.1205362085985
1376.0	8.1320552	445.12043925134594
1377.0	8.1380782	445.12041921414567
1378.0	8.1440991	445.1204956446896
1379.0	8.150122	445.12047557581667
1380.0	8.1561428	445.1204660609177
1381.0	8.1621699	445.1204644964931
1382.0	8.1681992	445.12055225768825
1383.0	8.1742221	445.1204704666024
1384.0	8.1802511	445.12052844830527
1385.0	8.1862741	445.1205530761628
1386.0	8.1922992	445.12046092539634
1387.0	8.1983262	445.1205221222901
1388.0	8.2043513	445.1205734413415
1389.0	8.2103742	445.1205731740507
1390.0	8.2164034	445.120627321694
1391.0	8.2224261	445.1204820827644
1392.0	8.2284491	445.1205753362214
1393.0	8.2344742	445.12053986027166
1394.0	8.2404971	445.12057332764437
1395.0	8.246522	445.120519949966
1396.0	8.2525513	445.1205758867822
1397.0	8.2585742	445.1194009003414
1398.0	8.2646013	445.12047883388914
1399.0	8.2706366	445.12049678828595
1400.0	8.2766575	445.12049954354836
1401.0	8.2826826	445.1204828121958
1402.0	8.2887097	445.1204194122492
1403.0	8.2947325	445.1204790552039
1404.0	8.3007534	445.12054491861795
1405.0	8.3067721	445.12049190789827
1406.0	8.3127951	445.1205491849426
1407.0	8.3188137	445.12048613132885
1408.0	8.3248367	445.120529303229
1409.0	8.3308596	445.12049467292337
1410.0	8.3368806	445.1205872101425
1411.0	8.3429013	445.12050443441456
1412.0	8.3489222	445.12057691079366
1413.0	8.354943	445.1204516844153
1414.0	8.36097	445.1204706751505
1415.0	8.3669951	445.12045270220693
1416.0	8.3730179	445.1205900247324
1417.0	8.379041	445.1205802215332
1418.0	8.3850617	445.12050093569485
1419.0	8.3910826	445.1205440561037
1420.0	8.3971034	445.12043358744904
1421.0	8.4031244	445.1204245661737
1422.0	8.4091513	445.1205259430206
1423.0	8.4151743	445.1204859632603
1424.0	8.4212013	445.1205136994904
1425.0	8.4272286	445.12059753477456
1426.0	8.4332534	445.12062241177097
1427.0	8.4392805	445.1205581788064
1428.0	8.4453118	445.11941103222233
1429.0	8.4513369	445.12061944150616
1430.0	8.4573639	445.1204677881564
1431.0	8.4633848	445.12050249493666
1432.0	8.4694078	445.12045155944315
1433.0	8.4754286	445.120521654753
1434.0	8.4814493	445.1204876665312
1435.0	8.4874682	445.1205408877623
1436.0	8.493489	445.12059130752607
1437.0	8.4995099	445.12059053158276
1438.0	8.5055327	445.1205207367314
1439.0	8.5115536	445.1205573019379
1440.0	8.5175745	445.1205122037231
1441.0	8.5235932	445.1204904399109
1442.0	8.529614	445.1205325076065
1443.0	8.535637	445.12046303873905
1444.0	8.5416599	445.1204925842084
1445.0	8.5476808	445.120500715945
1446.0	8.5536994	445.12048012107175
1447.0	8.5597224	445.1205474750983
1448.0	8.5657433	445.12048441656736
1449.0	8.5717661	445.120509181497
1450.0	8.5777953	445.12045018221977
1451.0	8.5838224	445.12049361830947
1452.0	8.5898515	445.12049838157554
1453.0	8.5958786	445.1204796774642
1454.0	8.6019078	445.1205481482393
1455.0	8.6079308	445.1205938279484
1456.0	8.6139577	445.1205750829454
1457.0	8.619987	445.1205597664036
1458.0	8.6260119	445.1205277299591
1459.0	8.6320371	445.1205671657191
1460.0	8.6380662	445.1206492326387
1461.0	8.6440953	445.120619234169
1462.0	8.6501224	445.12048701015135
1463.0	8.6561454	445.1204989974775
1464.0	8.6621724	445.1205559091048
1465.0	8.6681954	445.1205084053166
1466.0	8.6742183	445.12053211643297
1467.0	8.6802434	445.1203956354797
1468.0	8.6862745	445.12047261600725
1469.0	8.6922996	445.1205442309725
1470.0	8.6983267	445.12041456312556
1471.0	8.704356	445.1205027702813
1472.0	8.7103788	445.1204625767236
1473.0	8.7164037	445.1204541154336
1474.0	8.722433	445.1204880198219
1475.0	8.7284601	445.1203993088357
1476.0	8.734485	445.1204385831148
1477.0	8.7405079	445.12038842961596
1478.0	8.746533	445.1205274348009
1479.0	8.7525622	445.12064399432103
1480.0	8.7585913	445.1204938402388
1481.0	8.7646184	445.1205467267186
1482.0	8.7706413	445.1205569140649
1483.0	8.7766664	445.120469868334
1484.0	8.7826996	445.12041812999763
1485.0	8.788733	445.120434088784
1486.0	8.7947601	445.12043977874373
1487.0	8.8007831	445.1204577845843
1488.0	8.8068017	445.12056608325
1489.0	8.8128247	445.1205230696109
1490.0	8.8188434	445.12048699905137
1491.0	8.8248664	445.12048063529454
1492.0	8.8308871	445.1205297030338
1493.0	8.8369101	445.12049763148485
1494.0	8.842931	445.1205102077959
1495.0	8.8489518	445.12046551441057
1496.0	8.8549705	445.12047517474196
1497.0	8.8609934	445.120447591539
1498.0	8.8670144	445.12044479792087
1499.0	8.8730373	445.12064157645364
1500.0	8.879056	445.12064161788726
1501.0	8.8850789	445.12057366032815
1502.0	8.8910977	445.1205533511855
1503.0	8.8971184	445.1205931179925
1504.0	8.9031372	445.1205589413634
1505.0	8.9091644	445.12054827857867
1506.0	8.9151936	445.12050955494857
1507.0	8.9212227	445.12048124986006
1508.0	8.9272456	445.12048979402323
1509.0	8.9332707	445.1204512512605
1510.0	8.9392978	445.12050621266445
1511.0	8.9453206	445.1205610963061
1512.0	8.9513519	445.1204009260215
1513.0	8.9573769	445.1205477669465
1514.0	8.9634061	445.1204876469579
1515.0	8.9694289	445.1204415722005
1516.0	8.9754582	445.120493558774
1517.0	8.9814853	445.1204618049794
1518.0	8.9875082	445.12049040415104
1519.0	8.993531	445.1205000920784
1520.0	8.9995561	445.1205202703392
1521.0	9.0055791	445.1205268235081
1522.0	9.0116083	445.1204342505097
1523.0	9.0176311	445.1204263597327
1524.0	9.0236541	445.1205026860117
1525.0	9.0296811	445.1205049331133
1526.0	9.0357041	445.1204446792327
1527.0	9.041727	445.1204833216144
1528.0	9.0477562	445.1205335983669
1529.0	9.0537813	445.12055719376707
1530.0	9.0598102	445.1204692454137
1531.0	9.0658333	445.120500287992
1532.0	9.0718604	445.1205316340489
1533.0	9.0778834	445.1205061696726
1534.0	9.0839082	445.1205369549675
1535.0	9.0899374	445.1204324509166
1536.0	9.0959645	445.1205136385439
1537.0	9.1019875	445.1205009065039
1538.0	9.1080124	445.12050797362673
1539.0	9.1140416	445.120428932596
1543.0	9.1236603	445.12050476356734
1544.0	9.130002	445.12055909663314
1545.0	9.1360313	445.1205366881932
1546.0	9.1420604	445.12051517424425
1547.0	9.1480895	445.12041440145344
1548.0	9.1541208	445.1205343592367
1549.0	9.1601501	445.12044427569174
1550.0	9.166173	445.12038717624915
1551.0	9.1721958	445.1205098675558
1552.0	9.1782188	445.1203705090869
1553.0	9.1842417	445.1205008272257
1554.0	9.1902668	445.1204327416965
1555.0	9.1962937	445.120421135126
1556.0	9.2023209	445.1204470655285
1557.0	9.2083459	445.1203964741119
1558.0	9.214371	445.12034189570113
1559.0	9.2204001	445.12036257437484
1560.0	9.226423	445.1204584590642
1561.0	9.232448	445.1204589608029
1562.0	9.2384729	445.12043171800735
1563.0	9.2445	445.1204666898131
1564.0	9.2505188	445.12042547733586
1565.0	9.2565418	445.12042167976836
1566.0	9.2625709	445.1204972660065
1567.0	9.268598	445.12053337343207
1568.0	9.274623	445.1205061661282
1569.0	9.280646	445.1206343851677
1570.0	9.2866709	445.1205481184763
1571.0	9.2926938	445.1204140386505
1572.0	9.2987232	445.1205404021616
1573.0	9.3047502	445.1204861909786
1574.0	9.3107793	445.1205558521835
1575.0	9.3168043	445.12046336228155
1576.0	9.3228313	445.1204900665022
1577.0	9.3288586	445.1204650589434
1578.0	9.3348814	445.1204616974407
1579.0	9.3409064	445.1205592026884
1580.0	9.3469315	445.1204733032519
1581.0	9.3529586	445.1204693539474
1582.0	9.3589877	445.1204419213843
1583.0	9.3650107	445.1205374816694
1584.0	9.3710378	445.12051595069113
1585.0	9.3770649	445.1205405303395
1586.0	9.3830898	445.12053045963296
1587.0	9.3891149	445.1203996948133
1588.0	9.3951399	445.1203769841521
1589.0	9.4011627	445.1203719664323
1590.0	9.4071856	445.1203814899184
1591.0	9.4132149	445.12038057258843
1592.0	9.4192399	445.1204156155186
1593.0	9.4252689	445.120436770528
1594.0	9.4312919	445.12038947108266
1595.0	9.4373211	445.120401589567
1596.0	9.4433441	445.1205490410122
1597.0	9.4493669	445.1204480718439
1598.0	9.4553899	445.1204711449552
1599.0	9.4614253	445.12049661557995
1601.0	9.4687439	445.12041935942796
1602.0	9.4750837	445.1204712939551
1603.0	9.4811108	445.1204197078291
1604.0	9.4871336	445.12051694734583
1605.0	9.4931628	445.1204838037687
1606.0	9.4991858	445.1204402146007
1607.0	9.5052086	445.12037140880216
1608.0	9.5112336	445.1205382117532
1609.0	9.5172546	445.12048947100914
1610.0	9.5232775	445.1204665613701
1611.0	9.5293003	445.1204035728367
1612.0	9.5353253	445.1204648549484
1613.0	9.5413525	445.12059194608213
1614.0	9.5473754	445.12048684044646
1615.0	9.5533982	445.1203736744954
1616.0	9.5594233	445.1205150369666
1617.0	9.5654484	445.12045336278607
1618.0	9.5714796	445.1206059004741
1619.0	9.5775045	445.120467810381
1620.0	9.5835296	445.12050224552803
1621.0	9.5895567	445.1206546762892
1622.0	9.5955796	445.1204597083832
1623.0	9.6016087	445.1204849077027
1624.0	9.6076317	445.1205679008731
1625.0	9.6136545	445.12051594877767
1626.0	9.6196755	445.1205997997145
1627.0	9.6256941	445.1204363994617
1628.0	9.6317171	445.1205345819658
1629.0	9.6377359	445.1204841239993
1630.0	9.6437567	445.1205346301322
1631.0	9.6497775	445.12058953878716
1632.0	9.6557983	445.1204858343014
1633.0	9.6618192	445.1204892511409
1634.0	9.66784	445.1204894688197
1635.0	9.6738609	445.120410418811
1636.0	9.6798818	445.12049793835786
1637.0	9.6859026	445.1205072844038
1638.0	9.6919212	445.12048597117706
1639.0	9.6979442	445.1204871944849
1640.0	9.703963	445.12043491994257
1641.0	9.7099839	445.12043872551106
1642.0	9.7160067	445.12052299761365
1643.0	9.7220276	445.1204072455811
1644.0	9.7280464	445.12053736522927
1645.0	9.7340652	445.12046774877166
1646.0	9.7400838	445.1204763963743
1647.0	9.7461068	445.1204280623517
1648.0	9.7521297	445.12043670353
1649.0	9.7581527	445.1205011312695
1650.0	9.7641713	445.1204646754971
1651.0	9.7701943	445.1203960100783
1652.0	9.7762173	445.12046774523446
1653.0	9.782236	445.1205089522058
1654.0	9.7882568	445.1205538977954
1655.0	9.7942777	445.12046189180455
1656.0	9.8002986	445.1203645906846
1657.0	9.8063195	445.12039866054374
1659.0	9.8136401	445.1204023941295
1660.0	9.819986	445.1203762882212
1661.0	9.826011	445.1204562170609
1662.0	9.8320361	445.12045937633434
1663.0	9.8380589	445.12052781820523
1664.0	9.844086	445.12051894979544
1665.0	9.8501111	445.12052016266875
1666.0	9.8561361	445.1203990605436
1667.0	9.8621653	445.12044190260536
1668.0	9.8681902	445.1204774902744
1669.0	9.8742132	445.12039874007417
1670.0	9.8802361	445.1203723131717
1671.0	9.886259	445.12049804527106
1672.0	9.8922882	445.12035812402905
1673.0	9.8983132	445.1204576724661
1674.0	9.9043382	445.1204332131835
1675.0	9.9103653	445.1205563489432
1676.0	9.9163903	445.12044251012094
1677.0	9.9224132	445.12048956839084
1678.0	9.9284404	445.12035471085545
1679.0	9.9344633	445.1204704872475
1680.0	9.9404882	445.12051605381833
1681.0	9.9465112	445.1204941313132
1682.0	9.9525403	445.1205043542685
1683.0	9.9585673	445.12051259016687
1684.0	9.9645903	445.12039042020916
1685.0	9.9706133	445.12037601138667
1686.0	9.9766383	445.1205021686063
1687.0	9.9826611	445.1204705278167
1688.0	9.9886841	445.12059896786934
1689.0	9.9947092	445.1205554464214
1690.0	10.00074	445.1205964686948
1691.0	10.006765	445.1206371465334
1692.0	10.012792	445.12054679838604
1693.0	10.018822	445.1205448380768
1694.0	10.024855	445.1205426721138
1695.0	10.03088	445.12060092338584
1696.0	10.036907	445.1205617455782
1697.0	10.042932	445.12059292582677
1698.0	10.048955	445.1205637577583
1699.0	10.05498	445.12041266690295
1700.0	10.061003	445.1205091976311
1701.0	10.06703	445.120457177119
1702.0	10.073059	445.12047291082376
1703.0	10.079082	445.1204085557393
1704.0	10.085107	445.1204773550177
1705.0	10.09113	445.12049638524974
1706.0	10.097155	445.1204629858884
1707.0	10.103178	445.12051863481355
1708.0	10.109207	445.12042081659956
1709.0	10.115232	445.1204256640866
1710.0	10.121259	445.1205054928598
1711.0	10.127282	445.12054612391506
1712.0	10.133309	445.12054060299465
1713.0	10.139334	445.12051204561527
1714.0	10.145361	445.12050102466554
1715.0	10.151386	445.1204737667574
1716.0	10.157409	445.1205366822392
1717.0	10.163432	445.1204851723192
1718.0	10.169455	445.1205665512507
1719.0	10.175484	445.1205219431269
1720.0	10.181509	445.1205083460886
1721.0	10.187541	445.1204036527104
1722.0	10.193563	445.1204337709392
1723.0	10.199586	445.120429487203
1724.0	10.205607	445.12055092443467
1725.0	10.211626	445.12050258692136
1726.0	10.217649	445.12041782000347
1727.0	10.223672	445.1204979509354
1728.0	10.229697	445.12052665693415
1729.0	10.235726	445.12043703331943
1730.0	10.241751	445.1204473997297
1731.0	10.247776	445.1205892532208
1732.0	10.253803	445.12065695647766
1733.0	10.259828	445.12062005174465
1734.0	10.265851	445.1206055438167
1735.0	10.271874	445.1205886497691
1736.0	10.277899	445.1204784713464
1737.0	10.283924	445.1205161664235
1738.0	10.289947	445.1205902440431
1739.0	10.29597	445.12054540010627
1740.0	10.301993	445.1205023012715
1741.0	10.308024	445.1206028647031
1742.0	10.314049	445.11940303575136
1743.0	10.320078	445.1206229655768
1744.0	10.326105	445.120566071069
1745.0	10.33213	445.1205249777973
1746.0	10.338161	445.12054010617646
1747.0	10.344189	445.1204902163806
1748.0	10.350222	445.12051539271255
1749.0	10.356249	445.1206067589151
1750.0	10.362276	445.12063015365595
1751.0	10.368299	445.1204821627531
1752.0	10.37432	445.12052276371463
1753.0	10.380339	445.12046506596266
1754.0	10.386368	445.12044657341
1755.0	10.392395	445.12049452702036
1756.0	10.39842	445.12048483332
1757.0	10.404443	445.12050408103914
1758.0	10.41047	445.1205209120677
1759.0	10.416497	445.12042558879205
1760.0	10.422522	445.12049317690605
1761.0	10.428545	445.1204327986555
1762.0	10.434572	445.1206435888871
1763.0	10.440597	445.1194289022569
1764.0	10.446626	445.12058910282815
1765.0	10.452653	445.12048995430484
1766.0	10.458678	445.12060510695346
1767.0	10.464708	445.1205475733408
1768.0	10.470734	445.1205637226059
1769.0	10.47676	445.12051694734214
1770.0	10.482783	445.12040295311755
1771.0	10.488808	445.120428756846
1772.0	10.494832	445.12044317437926
1773.0	10.500855	445.1204410538162
1774.0	10.506876	445.1205340967339
1775.0	10.512903	445.1205882580862
1776.0	10.518932	445.1206428198436
1777.0	10.52496	445.1205729764781
1778.0	10.530983	445.1205678686234
1779.0	10.537005	445.1204710429486
1780.0	10.54303	445.12056152174426
1781.0	10.549055	445.1205480405504
1782.0	10.555083	445.12061874370886
1783.0	10.561112	445.12046082793
1784.0	10.567137	445.12053406918443
1785.0	10.573166	445.12044694260175
1786.0	10.579195	445.1205044741096
1787.0	10.585218	445.1205570662416
1788.0	10.591241	445.1205021650679
1789.0	10.597266	445.12053280144744
1790.0	10.603293	445.1206156363678
1791.0	10.60932	445.12058710331286
1792.0	10.615343	445.1205905261183
1793.0	10.621366	445.1205573143084
1794.0	10.627387	445.12060685268546
1795.0	10.633408	445.120584513834
1796.0	10.639428	445.1206257761273
1797.0	10.645447	445.1204871503195
1798.0	10.651468	445.1204362218062
1799.0	10.657489	445.12049443916055
1800.0	10.663514	445.12062332400666
1801.0	10.669545	445.1204543858753
1802.0	10.675566	445.12035457844354
1803.0	10.681593	445.1204796629313
1804.0	10.687616	445.12045981808717
1805.0	10.693635	445.12039295050477
1806.0	10.699658	445.12039959584496
1807.0	10.705676	445.1203880651696
1808.0	10.711699	445.12045183291195
1809.0	10.71772	445.1204183026221
1810.0	10.723741	445.12039888493354
1811.0	10.72976	445.12044310669296
1812.0	10.735783	445.12055198033704
1813.0	10.741803	445.1204677534004
1814.0	10.747822	445.1205493636371
1815.0	10.753845	445.12046780694914
1816.0	10.759866	445.1204866486871
1817.0	10.765887	445.1203878140225
1818.0	10.77191	445.12047418549173
1819.0	10.777928	445.12049822120605
1820.0	10.783952	445.12049896355614
1821.0	10.78997	445.12046825666783
1822.0	10.795991	445.12046066264367
1823.0	10.802014	445.12050511224527
1824.0	10.808033	445.12040685700094
1825.0	10.814054	445.1203912044943
1826.0	10.820074	445.1203929798066
1827.0	10.826099	445.1205487833593
1828.0	10.832124	445.1205472703679
1829.0	10.838147	445.12052337998557
1830.0	10.84417	445.12054204996195
1831.0	10.850195	445.1204805307458
1832.0	10.856222	445.12041299178065
1833.0	10.862241	445.12054870307276
1834.0	10.868262	445.1204978414837
1835.0	10.874291	445.12043774870915
1836.0	10.880316	445.1204165795899
1837.0	10.886337	445.1204851723521
1838.0	10.892358	445.12044748874655
1839.0	10.898379	445.1204852673119
1840.0	10.904402	445.1203879887327
1841.0	10.910423	445.1204158133343
1842.0	10.916443	445.12045629421186
1843.0	10.922464	445.12054309703194
1844.0	10.928485	445.12047949256856
1845.0	10.934506	445.12059398452726
1846.0	10.940527	445.12048191000656
1847.0	10.94655	445.12048389093144
1848.0	10.95257	445.120427079981
1849.0	10.958591	445.12043406346504
1850.0	10.964614	445.120482846038
1851.0	10.970639	445.1205427426933
1852.0	10.976662	445.12056999442615
1853.0	10.982691	445.1204472926953
1854.0	10.988718	445.120510204862
1855.0	10.994745	445.1205200221741
1856.0	11.000775	445.1205122820545
1857.0	11.006804	445.12062747297324
1858.0	11.012833	445.1206124014985
1859.0	11.018856	445.12058016453557
1860.0	11.024879	445.1204696949903
1861.0	11.030906	445.1205321139216
1862.0	11.036927	445.12040335771707
1863.0	11.042954	445.1205571069686
1864.0	11.048977	445.12053321601576
1865.0	11.054997	445.12058352517374
1866.0	11.061021	445.12052776000746
1867.0	11.067039	445.120550291473
1868.0	11.073058	445.120476069413
1869.0	11.079079	445.12049981861884
1870.0	11.0851	445.1204204121785
1871.0	11.09112	445.12049274859027
1872.0	11.097148	445.1204434744107
1873.0	11.103173	445.12054525875413
1874.0	11.109202	445.1205190322367
1875.0	11.115225	445.12048400391996
1876.0	11.121254	445.1204785119311
1877.0	11.127277	445.12041513943683
1878.0	11.1333	445.12044949217795
1879.0	11.139325	445.12038140236643
1880.0	11.14535	445.12055186622473
1881.0	11.151379	445.12052033022223
1882.0	11.157402	445.1205298341776
1883.0	11.163427	445.1205307034271
1884.0	11.169458	445.1203847118388
1885.0	11.175481	445.1204608225033
1886.0	11.181506	445.1204556669529
1887.0	11.187529	445.12053022426005
1888.0	11.193552	445.1204594959955
1889.0	11.199581	445.1204610621909
1890.0	11.20561	445.1204029035533
1891.0	11.211637	445.1204126337971
1892.0	11.217664	445.12051150160465
1893.0	11.223687	445.1204188066328
1894.0	11.22971	445.1205454399335
1895.0	11.235735	445.12042774751484
1896.0	11.241758	445.12057202305294
1897.0	11.247783	445.1204688010814
1898.0	11.253808	445.12041303522307
1899.0	11.259837	445.120443463305
1900.0	11.26586	445.1205113960149
1901.0	11.271883	445.1205526319312
1902.0	11.277906	445.1205180454504
1903.0	11.283931	445.1205288261472
1904.0	11.289956	445.12049225763167
1905.0	11.295981	445.12057731825143
1906.0	11.302006	445.1205521748078
1907.0	11.308033	445.12050033035786
1908.0	11.314056	445.12045805927954
1909.0	11.320079	445.12050266850054
1910.0	11.326102	445.12049532761563
1911.0	11.332127	445.1205339702593
1912.0	11.338154	445.1204298285937
1913.0	11.344179	445.1204719521449
1914.0	11.350206	445.12036751104665
1915.0	11.356229	445.1203934958515
1916.0	11.362256	445.1203789650097
1917.0	11.368292	445.1204588802229
1918.0	11.374319	445.1205325459861
1919.0	11.380342	445.12048275734566
1920.0	11.386365	445.1205398441578
1921.0	11.39239	445.1205627616349
1922.0	11.398413	445.12041637788866
1923.0	11.404435	445.1204096818583
1924.0	11.410465	445.12048721743275
1925.0	11.416492	445.1205164056779
1926.0	11.422521	445.12037704614534
1927.0	11.428546	445.1204996750948
1928.0	11.434575	445.12041329128436
1929.0	11.440598	445.12045956258623
1930.0	11.446627	445.1204150312186
1931.0	11.45265	445.12044422775335
1932.0	11.458677	445.1204275110965
1933.0	11.4647	445.12049275066823
1934.0	11.470723	445.1204883797663
1935.0	11.476748	445.12040609359127
1936.0	11.482771	445.12047411299363
1937.0	11.488796	445.12039256706686
1938.0	11.494823	445.120462411823
1939.0	11.500848	445.12039527904017
1940.0	11.506871	445.1204513065201
1941.0	11.512898	445.1204736555061
1942.0	11.518925	445.12046625299206
1943.0	11.524956	445.1205128129414
1944.0	11.530986	445.1205021341521
1945.0	11.537015	445.1204319911113
1946.0	11.543044	445.12048858728417
1947.0	11.549067	445.1204791675546
1948.0	11.555092	445.1205140377219
1949.0	11.561115	445.12035580387334
1950.0	11.567144	445.11961258318377
1951.0	11.573171	445.1203906836919
1953.0	11.580479	445.12049926927386
1954.0	11.586827	445.1204856556799
1955.0	11.592854	445.12042601665104
1956.0	11.598879	445.12049786975484
1957.0	11.604902	445.12042735962945
1958.0	11.610925	445.12043548005374
1959.0	11.616954	445.12037794319303
1960.0	11.622992	445.1204590409474
1961.0	11.629023	445.12037970002643
1962.0	11.63505	445.12050894399783
1963.0	11.641075	445.12053242852636
1964.0	11.647104	445.1204904828303
1965.0	11.653127	445.1204010800827
1966.0	11.659152	445.12042357801846
1967.0	11.665177	445.12045366336685
1968.0	11.671206	445.1204185147508
1969.0	11.677229	445.12047583302814
1970.0	11.683259	445.12043528797244
1971.0	11.689282	445.1205151186087
1972.0	11.695309	445.12048739879583
1973.0	11.701332	445.12043336118234
1974.0	11.707359	445.120589033183
1975.0	11.713388	445.12047996548296
1976.0	11.719411	445.1204604765378
1977.0	11.725436	445.1205082690497
1978.0	11.731455	445.12059194986807
1979.0	11.737475	445.12057743160057
1980.0	11.743498	445.12043039255656
1981.0	11.749523	445.12047448956434
1982.0	11.755544	445.12043651647826
1983.0	11.761563	445.1204440273037
1984.0	11.767584	445.1205314233028
1985.0	11.773602	445.1205032745472
1986.0	11.779623	445.1205909230406
1987.0	11.785663	445.12055257722886
1988.0	11.791696	445.12039846369856
1989.0	11.797717	445.1203808993565
1990.0	11.803742	445.1203979279075
1991.0	11.809769	445.1204284519887
1992.0	11.815792	445.1203985588353
1993.0	11.821815	445.1203495817186
1994.0	11.82784	445.12036926736425
1995.0	11.833867	445.12036103543477
1996.0	11.839892	445.1204108908858
1997.0	11.845921	445.1203551289853
1998.0	11.851946	445.1203540140865
1999.0	11.857973	445.1202985338355
2000.0	11.864003	445.12038926642924
2001.0	11.870034	445.12041803356584
2002.0	11.876063	445.12050313111655
2003.0	11.882086	445.1205128744818
2004.0	11.888109	445.12042731930865
2005.0	11.894136	445.1205243200226
2006.0	11.900163	445.12051148843346
2007.0	11.906192	445.1204280250763
2008.0	11.912217	445.12049031571166
2009.0	11.918246	445.12042315128963
2010.0	11.924269	445.1204224903611
2011.0	11.930292	445.1204089785843
2012.0	11.936321	445.1204801349278
2013.0	11.942353	445.12047216420206
2014.0	11.94838	445.12041885104964
2015.0	11.954411	445.120394370975
2016.0	11.960438	445.1204327393754
2017.0	11.966465	445.12046854366656
2018.0	11.972492	445.12049807681717
2019.0	11.978521	445.12044804176094
2020.0	11.984544	445.12041937976613
2021.0	11.990571	445.12040648690834
2022.0	11.996596	445.1204016379129
2023.0	12.002619	445.12043447861
2024.0	12.008649	445.120417477402
2025.0	12.014676	445.12046456357615
2026.0	12.020701	445.1204533320761
2027.0	12.026728	445.1204347739977
2028.0	12.032753	445.1204815394244
2029.0	12.038776	445.12036029161715
2030.0	12.044799	445.1204439295317
2031.0	12.050819	445.12046675579774
2032.0	12.056838	445.1204214404593
2033.0	12.062859	445.1204294396829
2034.0	12.068882	445.12048199545615
2035.0	12.074903	445.12039993042293
2036.0	12.080926	445.120459954822
2037.0	12.086946	445.120440341286
2038.0	12.092967	445.1204411968259
2039.0	12.098988	445.1205234324745
2040.0	12.105011	445.12058298551915
2041.0	12.11104	445.12041721368075
2042.0	12.117067	445.12048483907023
2043.0	12.123088	445.1205023518786
2044.0	12.129111	445.12041625599045
[truncated: 4,916 more rows]
