# Supplementary material for: RawBeans: A Simple, Vendor-Independent, Raw-Data Quality-Control Tool
Source: J Proteome Res. 2021 Mar 4;20(4):2098–104. doi: 10.1021/acs.jproteome.0c00956 (PMC8041395; doi:10.1021/acs.jproteome.0c00956)
Supplement: Supplementary file 2 — pr0c00956_si_003.zip [file pr0c00956_si_003.zip › 100_samples_run1.0/resources/HF2_LC1_hela_090220_30B_01-mass-deviation-matrix.tsv]

scan	retention	445.12003
1.0	0.0028637319	445.1204432635778
2.0	0.010299034	445.1201956638945
3.0	0.016634535	445.1202304927815
4.0	0.02331155	445.1200578232864
5.0	0.029651132	445.1201404420904
6.0	0.03598655	445.12031794685294
7.0	0.042324065	445.1202690463415
8.0	0.048665785	445.12017650366755
9.0	0.055005367	445.12012030750196
10.0	0.061340784	445.12008052778
11.0	0.067676166	445.1200875294932
12.0	0.074011583	445.12011307130206
13.0	0.080347001	445.1201384806193
14.0	0.086684516	445.1200652746799
15.0	0.093019949	445.1200755623452
16.0	0.099355367	445.12013611581165
17.0	0.10569287	445.12030252142057
18.0	0.11203252	445.1203676685976
19.0	0.11837208	445.1203552771141
20.0	0.12471168	445.1205031568423
21.0	0.1310554	445.1194591416887
22.0	0.13740973	445.11945331341053
29.0	0.15153668	445.1195166688516
34.0	0.16275127	445.11952383569707
35.0	0.16908258	445.11947128384946
36.0	0.17510342	445.11964966983317
37.0	0.18112632	445.12060229768423
38.0	0.18714925	445.1194218209206
39.0	0.19317005	445.1194049316938
40.0	0.19919097	445.1206023929549
42.0	0.20656797	445.120632972067
43.0	0.21291188	445.1204757655223
44.0	0.21893263	445.1194607520019
45.0	0.22495342	445.1194666064708
46.0	0.23098263	445.1195369803275
47.0	0.2370097	445.11955837465064
48.0	0.24303692	445.11955417681725
49.0	0.24905775	445.11964051904556
50.0	0.25507855	445.1195276728161
51.0	0.26110147	445.11954795573854
52.0	0.26712227	445.120650918676
53.0	0.27314512	445.1194071877323
54.0	0.27917022	445.1194062690366
55.0	0.28519317	445.1195059485225
56.0	0.291214	445.11943587102184
57.0	0.29723488	445.1194581579118
58.0	0.30325972	445.11959650207683
59.0	0.30928265	445.1195956342044
60.0	0.3153098	445.119451588118
61.0	0.32133897	445.1195079134411
62.0	0.32736608	445.1195243152429
63.0	0.3333931	445.11950222748646
64.0	0.33942452	445.11953323444544
65.0	0.34545565	445.12042925263125
66.0	0.35148495	445.12049019994754
67.0	0.35750983	445.12041288653387
68.0	0.363539	445.12043184935294
69.0	0.36956608	445.12045161286875
70.0	0.37559112	445.12034095601257
71.0	0.38161832	445.12023161077855
72.0	0.38764122	445.12027938957436
73.0	0.3936682	445.12008084892415
74.0	0.3996933	445.11997856900734
75.0	0.40558072	445.12005912462746
76.0	0.41160568	445.120175215482
79.0	0.41974733	445.1205239336105
80.0	0.42610162	445.1205962571121
81.0	0.43213073	445.1204710579179
82.0	0.43816207	445.12051147287247
83.0	0.44418912	445.12045675550473
84.0	0.45021412	445.12050657803866
85.0	0.4562371	445.1205937452783
86.0	0.46226003	445.12055271577134
87.0	0.46829127	445.12053937145544
88.0	0.47431835	445.1205736777003
89.0	0.48034327	445.12054906594767
90.0	0.48636615	445.12061123596834
91.0	0.49238915	445.1206133925506
92.0	0.49841	445.1205703027212
93.0	0.50442867	445.12048576775044
94.0	0.51044965	445.120421542986
95.0	0.51647258	445.1204593206302
96.0	0.52249135	445.1204913022983
97.0	0.52851415	445.1205090889315
98.0	0.53453287	445.12047990623853
99.0	0.54055169	445.1204981974704
100.0	0.54657468	445.12050649136484
101.0	0.55259555	445.120465070121
102.0	0.55861842	445.1205895763299
103.0	0.56463927	445.1204342766259
104.0	0.57065998	445.12045602820024
105.0	0.57668088	445.120427161194
106.0	0.5827038	445.1205729108616
107.0	0.58872458	445.1205160122936
108.0	0.59474553	445.12030727331415
109.0	0.6007664	445.12037503719137
110.0	0.60679542	445.12037044732114
111.0	0.61281852	445.1204010591095
112.0	0.61884333	445.12039877172714
113.0	0.62486633	445.1203439153064
114.0	0.63088502	445.1204038240034
115.0	0.636906	445.1204157275428
116.0	0.6429267	445.1204160892145
117.0	0.64894965	445.12045815002864
118.0	0.65497267	445.12033030021513
119.0	0.66099342	445.120449100695
120.0	0.66701635	445.1204424751173
121.0	0.67303715	445.12037228837755
122.0	0.67906015	445.1202876530942
123.0	0.6850851	445.12034333451464
124.0	0.69111022	445.12031000924344
125.0	0.69713733	445.1203537417826
126.0	0.70315597	445.12040169370437
127.0	0.70917901	445.120344305867
128.0	0.71519967	445.12029282740957
129.0	0.72121843	445.1203467969172
130.0	0.72723725	445.1203070829662
131.0	0.73325817	445.12030886342006
132.0	0.73927895	445.1202557593707
133.0	0.74530192	445.12028866071273
134.0	0.75132278	445.12028749042327
135.0	0.75734138	445.1202521616757
136.0	0.76336438	445.12022084693393
137.0	0.76938314	445.1203533238901
138.0	0.77540607	445.12032503620765
139.0	0.78142692	445.12033308978476
140.0	0.78744783	445.1202967316831
141.0	0.79347692	445.12030756655486
142.0	0.79949785	445.1202774456116
143.0	0.8055227	445.1202161292518
144.0	0.81154568	445.1202743069535
145.0	0.8175644	445.12026177329375
146.0	0.82358532	445.1202297415063
147.0	0.82960413	445.1202936002628
148.0	0.83562487	445.1202955876165
149.0	0.84164565	445.120318552711
150.0	0.84766863	445.120206546048
151.0	0.85368945	445.12024114181594
152.0	0.85971233	445.1203019048722
153.0	0.86573112	445.12026526614954
154.0	0.87175408	445.1202396804628
155.0	0.87777493	445.1202535991227
156.0	0.88379585	445.1202464748953
157.0	0.88981873	445.12033219414053
158.0	0.89583958	445.12022047108087
159.0	0.90186238	445.1202002332116
160.0	0.90789153	445.12019590913195
161.0	0.91391245	445.12023384959446
162.0	0.91993128	445.12020088090287
163.0	0.92595212	445.1202327003885
164.0	0.93197918	445.12022692725304
165.0	0.93799792	445.1202303114936
166.0	0.94401865	445.1202000896422
167.0	0.95004163	445.1201537854394
168.0	0.95606245	445.12021775992645
169.0	0.9620854	445.12024745901243
170.0	0.96810628	445.1202363969171
171.0	0.9741251	445.1201849379091
172.0	0.98015008	445.12020822845585
173.0	0.98617302	445.12023656204525
174.0	0.99219788	445.12023238085806
175.0	0.99822502	445.1201870511352
176.0	1.0042458	445.12019199347463
177.0	1.0102666	445.12024982154554
178.0	1.0162877	445.120132627242
179.0	1.0223084	445.12027148070774
180.0	1.0283293	445.1201297303392
181.0	1.034348	445.1202130773194
182.0	1.0403688	445.1201840648674
183.0	1.0463896	445.12029622359194
184.0	1.0524104	445.12018269570285
185.0	1.0584314	445.1202086222133
186.0	1.06445	445.12017776003574
187.0	1.070473	445.12024727096957
188.0	1.0764939	445.12017612652727
189.0	1.0825146	445.1202304896521
190.0	1.0885355	445.12021942659993
191.0	1.0945584	445.12024799837
192.0	1.1005814	445.1201689950761
193.0	1.1066022	445.1202585907407
194.0	1.1126231	445.12021234594613
195.0	1.1186438	445.12017260215845
196.0	1.1246648	445.12023884086796
197.0	1.1306876	445.1202566517811
198.0	1.1367084	445.12021434862334
199.0	1.1427293	445.120268632696
200.0	1.1487501	445.12018034019763
201.0	1.154771	445.120114881648
202.0	1.1607897	445.12014364018614
203.0	1.1668107	445.12021156835567
204.0	1.1728335	445.12015932103054
205.0	1.1788606	445.1201605966899
206.0	1.1848856	445.12015012655814
207.0	1.1909085	445.1201541239476
208.0	1.1969293	445.1202577755764
209.0	1.2029503	445.1201776615687
210.0	1.208971	445.1201584166722
211.0	1.2149919	445.1201564316595
212.0	1.2210127	445.1202810002458
213.0	1.2270335	445.12021275871797
214.0	1.2330627	445.1202562611507
215.0	1.2390856	445.1202058252658
216.0	1.2451065	445.12014608180385
217.0	1.2511252	445.12020517413504
218.0	1.2571462	445.12013201727905
219.0	1.2631669	445.12013634157347
220.0	1.269192	445.12009599546525
221.0	1.2752148	445.1201429728977
222.0	1.2812377	445.1202427075288
223.0	1.2872669	445.1202016386449
224.0	1.2932879	445.120099900485
225.0	1.2993086	445.12024144207413
226.0	1.3053274	445.12019505631554
227.0	1.3113503	445.12013910977265
228.0	1.3173732	445.12020487648203
229.0	1.3233941	445.1201218096568
230.0	1.329417	445.12019860306367
231.0	1.3354378	445.1201714033192
232.0	1.3414566	445.12028487017074
233.0	1.3474796	445.1202346261044
234.0	1.3535025	445.1200949551372
235.0	1.3595296	445.12014121374546
236.0	1.3655545	445.12018024689945
237.0	1.3715879	445.1201766630051
238.0	1.3776045	445.12016692829576
239.0	1.3836275	445.12022253500373
240.0	1.3896108	445.1201163865401
241.0	1.3956317	445.1201449460679
242.0	1.4016504	445.1202221365702
243.0	1.4076713	445.1201691023433
244.0	1.4136983	445.1201853454017
245.0	1.4197233	445.1202347418322
246.0	1.42574	445.1202080529158
247.0	1.4317629	445.1201926055932
248.0	1.4377838	445.1201948335835
249.0	1.4438026	445.12016551090693
250.0	1.4498234	445.1201672918127
251.0	1.4558275	445.1201412877024
252.0	1.4618379	445.1201725200817
253.0	1.467842	445.1202384676946
254.0	1.4738358	445.12023404138233
255.0	1.4798526	445.1202063684293
256.0	1.4858651	445.1201754104135
257.0	1.491888	445.12018102967505
258.0	1.4979068	445.1201246923267
259.0	1.5039277	445.12013533209273
260.0	1.5099317	445.12014208227737
261.0	1.515938	445.12014224999245
262.0	1.5219317	445.1202167198037
263.0	1.5279297	445.1201108964239
264.0	1.5339506	445.1201426138978
265.0	1.539961	445.1200393259716
266.0	1.5459631	445.1201710019396
267.0	1.5519588	445.1201465695309
268.0	1.5579881	445.12016393570116
269.0	1.5640026	445.12016097798397
270.0	1.5700068	445.12014131546994
271.0	1.5760256	445.1201048998083
272.0	1.5820193	445.12011018958555
273.0	1.5880319	445.1201647174399
274.0	1.5940527	445.12018877852313
275.0	1.6000526	445.1201384413095
276.0	1.6060485	445.12021621240154
277.0	1.612013	445.1202368367542
278.0	1.6179881	445.12018342219227
279.0	1.623984	445.1201638815819
280.0	1.6299799	445.1201469619411
281.0	1.6359924	445.12017082252174
282.0	1.6419673	445.1201731422856
283.0	1.6479632	445.1201463172219
284.0	1.6539568	445.1201686872302
285.0	1.6599276	445.12019850602724
286.0	1.6659319	445.12020086994943
287.0	1.6719257	445.1201299020037
288.0	1.677934	445.1201697210737
289.0	1.6839445	445.1202286801242
290.0	1.6899653	445.12016037413775
291.0	1.6959839	445.1201896775558
292.0	1.7019923	445.1202201568803
293.0	1.7079944	445.1201601974453
294.0	1.7140194	445.12014639875304
295.0	1.7200299	445.12016638413337
296.0	1.7260194	445.1201816961527
297.0	1.7319862	445.120122141729
298.0	1.7379756	445.12019003888497
299.0	1.7439508	445.12017812690914
300.0	1.7499736	445.12012087723383
301.0	1.7559382	445.1201758946969
302.0	1.7619361	445.12016694730266
303.0	1.7679342	445.12010068243137
304.0	1.7739298	445.1201263212976
305.0	1.7799508	445.1201359221195
306.0	1.7859361	445.12021046082236
307.0	1.7919216	445.1201375005491
308.0	1.797884	445.12019693473655
309.0	1.803882	445.12019945571694
310.0	1.8098903	445.1200876228593
311.0	1.8158675	445.12006143325874
312.0	1.8218486	445.1201808462805
313.0	1.8278028	445.12012583540474
314.0	1.8338217	445.1201270396672
315.0	1.8398424	445.120069398719
316.0	1.8458153	445.1201095574539
317.0	1.8518028	445.1200650616008
318.0	1.8577779	445.1201534228977
319.0	1.8637695	445.12008349938975
320.0	1.869753	445.12012425386087
321.0	1.8757424	445.12012287513534
322.0	1.8817259	445.12018159973934
323.0	1.8876821	445.12011979352405
324.0	1.8936279	445.1201788505811
325.0	1.8995758	445.1202135833691
326.0	1.9055404	445.12018651744273
327.0	1.911505	445.12014389322184
328.0	1.9174718	445.1202154812072
329.0	1.9233946	445.12013027029917
330.0	1.9293863	445.1201567282308
331.0	1.9353635	445.1201600591724
332.0	1.9413196	445.1201951139737
333.0	1.947305	445.1201027812694
334.0	1.9532904	445.1201730134243
335.0	1.9592759	445.1202254971684
336.0	1.9652426	445.1202262480073
337.0	1.9712239	445.1201184143179
338.0	1.9772071	445.12013849233836
339.0	1.9831927	445.120100443742
340.0	1.9891738	445.1201706480501
341.0	1.995153	445.12019719883887
342.0	2.0011384	445.1202037049613
343.0	2.007128	445.12013757640045
344.0	2.0130905	445.1201666417978
345.0	2.0190906	445.1201908753154
346.0	2.0250614	445.12024481752525
347.0	2.0310739	445.1201080741063
348.0	2.037074	445.1201691240826
349.0	2.0430781	445.12018354051844
350.0	2.0490614	445.12015836684543
351.0	2.0550551	445.12018500690067
352.0	2.0610594	445.12018968157594
353.0	2.0670739	445.12018291510105
354.0	2.0730949	445.12006892991633
355.0	2.0791197	445.12015853521615
356.0	2.0851406	445.12016201786577
357.0	2.0911635	445.1201372346895
358.0	2.0971822	445.1201717682709
359.0	2.1032052	445.1201781170543
360.0	2.1092261	445.12011907132893
361.0	2.1152469	445.12011488883604
362.0	2.1212678	445.12018757827695
363.0	2.1272906	445.1201542263923
364.0	2.1333115	445.1201406807973
365.0	2.1393344	445.1201073551371
366.0	2.1453552	445.12016019840706
367.0	2.151374	445.12014614002015
368.0	2.1573969	445.12010872863993
369.0	2.1634178	445.12008677328697
370.0	2.1694366	445.1201606035031
371.0	2.1754595	445.1201997522209
372.0	2.1814802	445.1200714722419
373.0	2.1875052	445.12012721406643
374.0	2.1935261	445.12015987227784
375.0	2.199547	445.1201728423789
376.0	2.2055678	445.1200768499437
377.0	2.2115887	445.12003934072163
378.0	2.2176157	445.1200938276825
379.0	2.2236387	445.1200820697318
380.0	2.2296699	445.12001562200203
381.0	2.2356928	445.1200714155289
382.0	2.241722	445.1201555188059
383.0	2.2477491	445.1201061300604
384.0	2.25377	445.12006769142107
385.0	2.2597929	445.12006461150924
386.0	2.2658137	445.1200634267992
387.0	2.2718346	445.1200954184718
388.0	2.2778574	445.1200701208033
389.0	2.2838782	445.1200781385427
390.0	2.2898992	445.1200922118151
391.0	2.2959283	445.1201271742761
392.0	2.3019575	445.12005116854857
393.0	2.3079846	445.1201305401604
394.0	2.3140055	445.1200867280427
395.0	2.3200284	445.119972330932
396.0	2.3260491	445.1200671407999
397.0	2.3320699	445.1200637407081
398.0	2.3380908	445.12010452570127
399.0	2.3441118	445.1200884366785
400.0	2.3501326	445.1201025159429
401.0	2.3561555	445.1200972096654
402.0	2.3621784	445.12009362841866
403.0	2.3679993	445.12021658119477
404.0	2.3740221	445.1197652680761
405.0	2.380045	445.1195557247039
406.0	2.3859096	445.11976695030154
407.0	2.391693	445.119916058252
408.0	2.39752	445.1197283265359
409.0	2.4034389	445.1197666392871
410.0	2.4093576	445.11992416234176
411.0	2.4151285	445.12011242854805
412.0	2.4209327	445.12017818053585
413.0	2.4267242	445.12016965818464
414.0	2.4326367	445.1201522002208
415.0	2.4385596	445.12014372738065
416.0	2.4445201	445.12007819887754
417.0	2.4505284	445.120097032259
418.0	2.4564348	445.1200701764357
419.0	2.4623409	445.12005491541106
420.0	2.4683431	445.12001315834164
421.0	2.474318	445.1201434532319
422.0	2.4802742	445.12005767817794
423.0	2.4862513	445.1200445147962
424.0	2.4921951	445.12007927547535
425.0	2.498068	445.12001091097187
426.0	2.5039598	445.120111967961
427.0	2.5099284	445.1200484205502
428.0	2.5158473	445.12012703119603
429.0	2.5216889	445.12008650491225
430.0	2.5275619	445.12005745130915
431.0	2.5334618	445.1201121246638
432.0	2.5393785	445.12010350520416
433.0	2.5451472	445.12013407353504
434.0	2.5509951	445.120087880958
435.0	2.5568389	445.1201131362141
436.0	2.5626347	445.1200972704163
437.0	2.5684243	445.12010119626456
438.0	2.5743181	445.12021489138294
439.0	2.5802639	445.1200505968907
440.0	2.5860868	445.1201371126149
441.0	2.5918535	445.1200950103551
442.0	2.5976785	445.120103245286
443.0	2.6034723	445.12002662301825
444.0	2.6092139	445.12012905555116
446.0	2.6164369	445.1202135966998
447.0	2.6228847	445.12008988561587
448.0	2.6291098	445.1201997026254
449.0	2.635539	445.1200085009368
450.0	2.6418223	445.120164519994
451.0	2.6482702	445.1201288925182
452.0	2.6545369	445.12008627058987
453.0	2.6607619	445.1201237913478
454.0	2.6671286	445.12014307319185
455.0	2.6734119	445.1201249475869
456.0	2.679789	445.1201632454536
457.0	2.6862036	445.12002796591645
458.0	2.6925119	445.1201826760111
459.0	2.6988431	445.1201244334473
460.0	2.7051645	445.12006986198145
461.0	2.7114766	445.1201680138625
462.0	2.7178329	445.12014847438337
463.0	2.7241475	445.12014618751255
464.0	2.7304912	445.1201006180746
465.0	2.7368286	445.1201279758857
466.0	2.743214	445.1201843937269
467.0	2.7495038	445.12019687684307
469.0	2.7566559	445.120166169889
470.0	2.7629995	445.12018338234293
471.0	2.7693182	445.12011784165713
472.0	2.7756724	445.12011271322774
473.0	2.7819995	445.1200780418943
474.0	2.7883412	445.12015906010015
475.0	2.7946912	445.1201205217315
476.0	2.8009891	445.1202222643657
477.0	2.8073579	445.1201428846112
478.0	2.8136808	445.1202034606547
479.0	2.8200329	445.12012028453444
480.0	2.8263933	445.1201646924463
481.0	2.8327204	445.1201453953336
482.0	2.839035	445.1201051768666
483.0	2.8453621	445.1201522711694
484.0	2.8516912	445.12015536200886
485.0	2.8579871	445.1202193693697
486.0	2.86431	445.1201080245896
487.0	2.8706475	445.12021654945755
488.0	2.8769767	445.12009270099907
489.0	2.8832892	445.12020076944015
490.0	2.88961	445.1202077753066
491.0	2.8959725	445.1201326015069
492.0	2.902285	445.1200884099532
493.0	2.908633	445.1201599061195
494.0	2.9149642	445.1201427061258
495.0	2.9212538	445.1201122300969
496.0	2.9276059	445.12006612976177
499.0	2.9361393	445.12017204600363
500.0	2.9423081	445.1199814415708
504.0	2.9513247	445.12011533598223
511.0	2.9647957	445.1199510882908
516.0	2.975404	445.120046367485
517.0	2.9817934	445.120103562402
518.0	2.988181	445.120102038332
520.0	2.9952832	445.12019102694575
521.0	3.0016893	445.12012003737965
522.0	3.0080082	445.12008808509927
523.0	3.0143664	445.1201815302541
524.0	3.0207393	445.12011421080973
525.0	3.0270393	445.1201548476686
526.0	3.0333623	445.1201792070768
527.0	3.0397477	445.12021080013517
528.0	3.0460622	445.1201457554668
529.0	3.0523997	445.1201063678462
530.0	3.0587748	445.1201570709095
531.0	3.0651123	445.1201361001776
532.0	3.0715164	445.12012186213843
533.0	3.0777977	445.1201081585402
534.0	3.0842039	445.1201254240422
535.0	3.0905519	445.120057829519
536.0	3.0969081	445.12008544694066
537.0	3.1032456	445.12003671535876
538.0	3.1095852	445.12007183770766
539.0	3.1159269	445.1200918394297
540.0	3.1222665	445.1200149089637
541.0	3.1286061	445.12005596304607
542.0	3.1349436	445.1201067505396
543.0	3.1412873	445.1200632476377
544.0	3.1476269	445.1200533264993
545.0	3.1539623	445.12000804740507
546.0	3.1602978	445.1201204935363
547.0	3.1666353	445.1200813691138
548.0	3.172977	445.120016061663
549.0	3.1793186	445.1201210242636
550.0	3.1856582	445.12012799504157
551.0	3.1920061	445.1200235821957
552.0	3.1983416	445.12010858834424
553.0	3.2046791	445.12009040800257
554.0	3.2110166	445.1200654153149
555.0	3.2173582	445.119997036272
556.0	3.223702	445.1200710197112
557.0	3.2300437	445.1200183862205
558.0	3.2363875	445.12008107984883
559.0	3.2427208	445.1200961062054
560.0	3.2490645	445.1200286987815
561.0	3.2554083	445.1200031376295
562.0	3.2617479	445.1200233880616
563.0	3.2680833	445.12005967316173
564.0	3.2744208	445.12007064460295
565.0	3.2807604	445.1200604367494
566.0	3.2871	445.1200242020027
567.0	3.2934416	445.11996405544517
568.0	3.2997896	445.11993092701465
569.0	3.3061208	445.11992041185806
570.0	3.3124604	445.1199247968517
571.0	3.3187979	445.12009334466546
572.0	3.3251396	445.12004486931085
573.0	3.3314583	445.12006718677753
574.0	3.3377583	445.12006783897175
575.0	3.3441188	445.12003000035014
576.0	3.3503855	445.12003246870427
577.0	3.3567875	445.12003254210316
578.0	3.3631063	445.1200990560885
579.0	3.3694	445.1200728552626
580.0	3.3757188	445.1201215480558
581.0	3.3820605	445.12011525545614
582.0	3.3884772	445.12008504373654
583.0	3.3947417	445.12006451248044
584.0	3.4011001	445.120096992442
585.0	3.4073647	445.1201588224559
586.0	3.4136876	445.1201738812798
587.0	3.4200209	445.12017520177943
588.0	3.4264042	445.12016226206316
589.0	3.4327295	445.12010429712456
590.0	3.4390834	445.12011451486256
591.0	3.4453836	445.12012834306984
592.0	3.4517585	445.1201757857522
593.0	3.4580565	445.1201162978577
594.0	3.4644024	445.12005767998545
595.0	3.4707294	445.12013018736394
596.0	3.4770919	445.1201332913095
597.0	3.4834002	445.1201210672642
598.0	3.4897482	445.1201711380475
599.0	3.4960669	445.120099447275
600.0	3.5023836	445.1201662537985
601.0	3.5087608	445.1201787255669
602.0	3.5151192	445.12008779783446
603.0	3.5214294	445.12022640513584
604.0	3.527769	445.1202026288
605.0	3.5341085	445.12010341884496
606.0	3.5404482	445.12019203953787
607.0	3.5467962	445.1200968077963
608.0	3.5531461	445.12020043563285
609.0	3.5594795	445.1200937270256
610.0	3.5658232	445.1201567442615
611.0	3.5721275	445.12016805653946
612.0	3.5784795	445.1201816919135
613.0	3.5848108	445.1201443029654
614.0	3.5911441	445.12010536830894
615.0	3.5975107	445.1201473012181
616.0	3.6038086	445.1201298285798
617.0	3.6101399	445.1201763391559
618.0	3.6164773	445.12015844563206
619.0	3.6228628	445.12005097727496
620.0	3.6291586	445.1202384265087
621.0	3.6354982	445.12006796989544
622.0	3.6418253	445.1201259256233
623.0	3.648167	445.12018358761185
624.0	3.6546774	445.1201227635313
625.0	3.6610857	445.12014414020797
626.0	3.6674024	445.1201391032677
627.0	3.6736649	445.12013687797344
628.0	3.6800399	445.1200930791979
629.0	3.6863629	445.1201504881439
630.0	3.6926942	445.12010264136825
631.0	3.6990545	445.120184315844
632.0	3.7054191	445.12017885798673
633.0	3.7117337	445.12016303045175
634.0	3.7180858	445.1201383922397
635.0	3.7244254	445.12009599559826
636.0	3.7307712	445.1201166370299
637.0	3.7371275	445.1200546508906
638.0	3.7434069	445.1201274505255
639.0	3.7497608	445.12015008976545
640.0	3.756117	445.12019330619137
641.0	3.7624233	445.120094308644
642.0	3.7687775	445.1201651889558
643.0	3.7751046	445.12008272151144
644.0	3.7814463	445.12012995214394
645.0	3.7878025	445.1201136549244
646.0	3.7941483	445.1201009921055
647.0	3.8004671	445.12010016707404
648.0	3.8067486	445.120157143844
649.0	3.8131484	445.12007349051567
650.0	3.8194817	445.120126093193
651.0	3.8258067	445.12011472977264
652.0	3.8321421	445.1200740902446
653.0	3.8384776	445.1200891590041
654.0	3.8447757	445.12006194081164
655.0	3.8511463	445.1201351454436
656.0	3.8574755	445.12015653855644
657.0	3.8638484	445.12010452235614
658.0	3.8701505	445.12005178592204
659.0	3.8764922	445.1200959591997
660.0	3.8828588	445.1200625883274
661.0	3.8891901	445.1201231966747
662.0	3.8955005	445.1200663387199
663.0	3.9018464	445.12015884175514
664.0	3.908161	445.12013901637306
665.0	3.9144651	445.12013371642644
666.0	3.9208589	445.12012152620713
667.0	3.9272277	445.12013717612075
668.0	3.9335401	445.1201302168413
669.0	3.9398464	445.120112247867
670.0	3.9461777	445.1201296084138
671.0	3.9525298	445.1200942178012
672.0	3.9588422	445.12006826478046
673.0	3.9652256	445.1201033226739
674.0	3.9715444	445.1200390951596
675.0	3.977911	445.12012237178146
676.0	3.9842652	445.1201394018007
677.0	3.9906006	445.1200421551252
678.0	3.9969506	445.1200827735242
679.0	4.0032486	445.1201275604637
680.0	4.009586	445.12008766208265
681.0	4.0159215	445.1201071521665
682.0	4.0222277	445.1200572561781
683.0	4.0285507	445.12017949673384
684.0	4.0348944	445.1200749627643
685.0	4.0412611	445.12002406474136
686.0	4.0476048	445.1200780367195
687.0	4.0539465	445.1201413543146
688.0	4.0602611	445.1200848786439
689.0	4.0665736	445.12006124693
690.0	4.0729091	445.12004698633166
691.0	4.0792528	445.1201324419333
692.0	4.0855694	445.1200851069947
693.0	4.0919174	445.1200979678264
694.0	4.0982674	445.12015454996845
695.0	4.1045799	445.12012325206143
696.0	4.1109466	445.12009213716755
697.0	4.1172737	445.1200791935284
698.0	4.1236403	445.1200816959176
699.0	4.1299653	445.1201167243546
700.0	4.1363133	445.12016900517074
701.0	4.1426528	445.12010777393834
702.0	4.1489695	445.12007524712294
703.0	4.1553028	445.1200614907443
704.0	4.1616383	445.1201425406604
705.0	4.1679633	445.12016823564807
706.0	4.1743362	445.1200898266224
707.0	4.1806966	445.12008332028137
708.0	4.1869841	445.1201010766406
709.0	4.1933029	445.12004747531415
710.0	4.1996321	445.1201415841329
711.0	4.2059508	445.12011218072263
712.0	4.2122883	445.1201490850583
713.0	4.2186175	445.1201337914716
714.0	4.224955	445.1200278793075
715.0	4.2312721	445.120073488202
716.0	4.2376092	445.1200649235237
717.0	4.2439529	445.1201518885699
718.0	4.2502946	445.12009781046805
719.0	4.256628	445.120185525292
720.0	4.2629759	445.1201557231059
721.0	4.269353	445.12009051941277
722.0	4.2756759	445.12006861676423
723.0	4.282003	445.1200572508809
724.0	4.2883238	445.12015892132445
725.0	4.2946385	445.1200772210305
726.0	4.3009677	445.12021213220555
727.0	4.3073467	445.1200269192324
728.0	4.3136718	445.1201023249381
729.0	4.3199947	445.12015596418377
730.0	4.3263571	445.1200322194468
731.0	4.3326509	445.12006580383985
732.0	4.3390363	445.1200771074326
733.0	4.3453303	445.12017215636934
734.0	4.3516947	445.1200711574591
735.0	4.3580406	445.12015838897656
736.0	4.3643302	445.120149758847
737.0	4.3707176	445.1200801554836
738.0	4.3770656	445.1201532959583
739.0	4.3833864	445.1201536002886
740.0	4.3897405	445.1200735997278
741.0	4.3960614	445.1201443657877
742.0	4.4023699	445.1200833260333
743.0	4.4087095	445.1201564287712
744.0	4.4150781	445.12012929148744
745.0	4.4213886	445.12018631342573
746.0	4.4277698	445.120130020328
747.0	4.4340885	445.120036722219
748.0	4.4404219	445.1201078823699
749.0	4.4467241	445.1201372244842
750.0	4.4530864	445.1200808778574
751.0	4.4594115	445.12011242898285
752.0	4.4657698	445.1200759715067
753.0	4.4721115	445.12013344047125
754.0	4.4784011	445.12011278429463
755.0	4.4847429	445.12011151281945
756.0	4.4910887	445.12011832672545
757.0	4.4974324	445.12008759336663
758.0	4.5037741	445.12010675815907
759.0	4.5101511	445.12014112290296
760.0	4.5164886	445.12016569362225
761.0	4.5227721	445.12016693825285
762.0	4.5291678	445.12012634686624
763.0	4.5354636	445.12009168980535
764.0	4.5418032	445.12011453358264
765.0	4.5481678	445.12012760996
766.0	4.5544679	445.1201596293734
767.0	4.5608303	445.12014537968
768.0	4.5671991	445.1200435207041
769.0	4.573497	445.12007120658654
770.0	4.5798199	445.12013577664675
771.0	4.5861741	445.1200676990169
772.0	4.5925012	445.12015910308907
773.0	4.5988783	445.1200865356217
774.0	4.6051824	445.12015507920097
775.0	4.6114826	445.12011352432614
776.0	4.6178762	445.12006083872336
777.0	4.6241783	445.1200756821221
778.0	4.6305158	445.12007360205376
779.0	4.6368575	445.1201481816166
780.0	4.6431845	445.12009533329035
781.0	4.6495304	445.1200859835996
782.0	4.6558679	445.1201202245231
783.0	4.6621596	445.12006860446
784.0	4.6685117	445.1200439849313
785.0	4.6748619	445.1200567491907
786.0	4.6811743	445.1200294609598
787.0	4.6875118	445.1201305498967
788.0	4.693868	445.12011042745144
789.0	4.7002305	445.1200562195322
790.0	4.7065222	445.12008274546565
791.0	4.7129283	445.12004930399706
792.0	4.7192264	445.1200633884506
793.0	4.725564	445.12011469578533
794.0	4.7319471	445.1201597717373
795.0	4.7382888	445.1200532924024
796.0	4.7445952	445.1200654021826
797.0	4.7509119	445.1201063783193
798.0	4.757243	445.1201916787732
799.0	4.7636222	445.12011388679923
800.0	4.7699659	445.1200544267753
801.0	4.776293	445.1200755174485
802.0	4.7826182	445.1201038987997
803.0	4.7889369	445.12018136147844
804.0	4.795268	445.1201655358598
805.0	4.8016097	445.12019935929067
806.0	4.807939	445.12018495796764
807.0	4.8142826	445.1200785909011
808.0	4.8206203	445.1201256181287
809.0	4.8269744	445.12002581335855
810.0	4.8333056	445.12007197207504
811.0	4.8396451	445.12012095660486
812.0	4.846016	445.1200418874852
813.0	4.8523287	445.1200905415286
814.0	4.8586766	445.1201320173289
815.0	4.8650098	445.1200415535254
816.0	4.8713348	445.1200762871653
817.0	4.8777057	445.1201655950805
818.0	4.8840391	445.1201725105517
819.0	4.8903725	445.12018808051215
820.0	4.8967015	445.1200494022138
821.0	4.9030619	445.1201943597152
822.0	4.9094077	445.1200411336104
823.0	4.915739	445.1200468587221
824.0	4.9220411	445.1200519396331
825.0	4.9283974	445.12002502495244
826.0	4.9347411	445.1201431233916
827.0	4.9410808	445.12017129718294
828.0	4.9474348	445.1200724240088
829.0	4.9536975	445.12010568175265
830.0	4.9600225	445.120172111986
831.0	4.966389	445.1201639778005
832.0	4.9727245	445.12008021133124
833.0	4.9790599	445.1201122877114
834.0	4.9853725	445.1200589173498
835.0	4.9917267	445.12004951320955
836.0	4.9980807	445.1200619065986
837.0	5.0044412	445.12005390770196
838.0	5.0107121	445.1201052451121
839.0	5.0170809	445.12012824719477
840.0	5.0233829	445.1200937458349
841.0	5.0297767	445.12011968321633
842.0	5.0360703	445.120181024515
843.0	5.0423996	445.12014327854257
844.0	5.0487433	445.1201312723974
845.0	5.0550455	445.12013116818287
846.0	5.0613976	445.12004241403207
847.0	5.0677371	445.12007309514314
848.0	5.0741079	445.1201691179237
849.0	5.0804018	445.12009739176784
850.0	5.0867747	445.12011035675704
851.0	5.0930766	445.12007439492083
852.0	5.0994183	445.1200491680812
853.0	5.1057663	445.1201023462631
854.0	5.1121017	445.12010265665424
855.0	5.1184372	445.1201549286257
856.0	5.1247768	445.1201063521497
857.0	5.1311309	445.12007984855137
858.0	5.1374517	445.1200511609709
859.0	5.1438163	445.1200758958692
860.0	5.1501352	445.12013057997353
861.0	5.1564664	445.1201548485466
862.0	5.1628206	445.12011902462905
863.0	5.1691455	445.1200687643084
864.0	5.1754746	445.1201216345385
865.0	5.1818476	445.12014775014956
866.0	5.188156	445.12017515141025
867.0	5.1944873	445.12012133822174
868.0	5.2008414	445.1201369288128
869.0	5.2071747	445.12006378487223
870.0	5.2134498	445.120136550373
871.0	5.2197892	445.12014713146624
872.0	5.2261498	445.1201612224284
873.0	5.2324601	445.120156097392
874.0	5.2388018	445.1201299949934
875.0	5.2451749	445.12002301086557
876.0	5.2514644	445.12011853166996
877.0	5.2577893	445.12011376410214
878.0	5.264127	445.1200912951765
879.0	5.2704686	445.12006492526206
880.0	5.276781	445.12009860236725
881.0	5.2831103	445.120074441955
882.0	5.2894498	445.12008209205493
883.0	5.2957832	445.12017002993656
884.0	5.3020998	445.12006853123864
885.0	5.3084269	445.1200640980909
886.0	5.3147539	445.12011148606797
887.0	5.3211166	445.1200607695339
888.0	5.3274562	445.12003798859615
889.0	5.3337623	445.12009740716553
890.0	5.3400956	445.12008029329473
891.0	5.3464436	445.12002679335643
892.0	5.3527645	445.12002610745344
893.0	5.3591312	445.1201402277389
894.0	5.3654873	445.12006916903886
895.0	5.3718061	445.1200408972855
896.0	5.3781353	445.12018301235287
897.0	5.3844727	445.1201437567666
898.0	5.3907896	445.12015795549667
899.0	5.3971229	445.12008725160746
900.0	5.4034603	445.12010684738857
901.0	5.4098145	445.1200583288949
902.0	5.4161333	445.12019491892096
903.0	5.42245	445.1201406109118
904.0	5.428827	445.1201339156957
905.0	5.4351228	445.1200976852331
906.0	5.4414665	445.1201366194526
907.0	5.4477937	445.1201378200716
908.0	5.4541355	445.1201569022611
909.0	5.46045	445.1201870644526
910.0	5.4668312	445.1201237961158
911.0	5.4731708	445.12003840174276
912.0	5.4794936	445.1200772320354
913.0	5.4858146	445.12006212031594
914.0	5.4921772	445.1201378825731
915.0	5.4985022	445.1201354303474
916.0	5.5048354	445.1201515700452
917.0	5.5111499	445.1201310732629
918.0	5.517577	445.120032154139
919.0	5.5238522	445.12012420865756
920.0	5.5301834	445.12004481098944
921.0	5.5365062	445.12010951482586
922.0	5.5428458	445.120095199926
923.0	5.5491896	445.12014734001866
924.0	5.5554854	445.12013449033634
925.0	5.5617939	445.1201106901777
926.0	5.5681418	445.1201174268312
927.0	5.574473	445.12016970318484
928.0	5.580823	445.1200869461327
929.0	5.5871626	445.12007022123686
930.0	5.5935125	445.12010044247796
931.0	5.5998627	445.1200717023382
932.0	5.6062125	445.1201479063854
933.0	5.6125167	445.1200395408959
934.0	5.6187897	445.120203671525
935.0	5.6251335	445.12010617279685
936.0	5.6315086	445.12010922584216
937.0	5.6377917	445.1202473156751
938.0	5.6441584	445.12005577882087
939.0	5.6505043	445.12016055103396
940.0	5.6568189	445.1201404294944
941.0	5.6631418	445.12016140351136
942.0	5.6694606	445.1200711795093
943.0	5.6758189	445.1200794476126
944.0	5.6821397	445.1201767080671
945.0	5.6884751	445.1200975810571
946.0	5.6947919	445.1201459831696
947.0	5.7011482	445.1201481864008
948.0	5.7075169	445.1201086598697
949.0	5.7138168	445.12017220722333
950.0	5.7201605	445.1200744538143
951.0	5.7264919	445.12018632423707
952.0	5.7328065	445.12009542737843
953.0	5.7391356	445.12016959008025
954.0	5.7455022	445.12004727181363
955.0	5.7518148	445.1202035473086
956.0	5.7581607	445.1200811327274
957.0	5.764519	445.1201675175333
958.0	5.7708587	445.12012588830027
959.0	5.7772252	445.12009838822445
960.0	5.7835273	445.12017418000363
961.0	5.7898754	445.1201015315428
962.0	5.7962106	445.12014550017346
963.0	5.8025731	445.1201258448607
964.0	5.8088752	445.1201262319706
965.0	5.8152127	445.1200434587399
966.0	5.8215836	445.12016281997325
967.0	5.8279273	445.1201058834424
968.0	5.8342481	445.12004924354005
969.0	5.8405587	445.1200676586017
970.0	5.8468982	445.1200995336666
971.0	5.8532627	445.1200716075335
972.0	5.8595732	445.12016859125356
973.0	5.8659148	445.1200523216067
974.0	5.8722753	445.120104335557
975.0	5.8785753	445.12009744627085
976.0	5.8849669	445.12010687504613
977.0	5.8912378	445.12015710626355
978.0	5.8975961	445.12007212798125
979.0	5.9039274	445.1200785971741
980.0	5.9102774	445.1200503029874
981.0	5.9165837	445.1200944517801
982.0	5.9228879	445.1200775568356
983.0	5.9292733	445.1200589688506
984.0	5.935563	445.1200895395513
985.0	5.9419003	445.12006505942924
986.0	5.9482629	445.12007824315555
987.0	5.9545817	445.1201721984898
988.0	5.9609363	445.1200425047072
989.0	5.967263	445.1201419562163
990.0	5.9736316	445.1200816423117
991.0	5.9799504	445.1200704982941
992.0	5.9862796	445.1201478368477
993.0	5.9926151	445.12015458939914
994.0	5.9989712	445.1200638988694
995.0	6.0052735	445.12013015086774
996.0	6.0116254	445.1200593785347
997.0	6.0179837	445.12014582767836
998.0	6.0243129	445.1200824046968
999.0	6.0306525	445.12009573001444
1000.0	6.0369921	445.1200560794838
1001.0	6.0433233	445.12007191246926
1002.0	6.0496337	445.12013615765824
1003.0	6.0560213	445.12008582501227
1004.0	6.0623338	445.12000611197476
1005.0	6.0686298	445.1201617313081
1006.0	6.0749798	445.12003832705966
1007.0	6.0813193	445.120034921507
1008.0	6.0876672	445.1200540620171
1009.0	6.0939631	445.1201333871492
1010.0	6.1002984	445.1201194113365
1011.0	6.1066173	445.12011478088937
1012.0	6.1129547	445.12010023014477
1013.0	6.1192985	445.1200381895617
1014.0	6.1256339	445.1201737187248
1015.0	6.1319986	445.1201299667036
1016.0	6.1383257	445.12015206178177
1017.0	6.1446714	445.12003802070404
1018.0	6.1509818	445.1200373977468
1019.0	6.1573444	445.1200624836487
1020.0	6.1636694	445.12009534109563
1021.0	6.1699944	445.1201671793788
1022.0	6.1763528	445.12004771686986
1023.0	6.1826651	445.1201095038659
1024.0	6.1890048	445.1201355163917
1025.0	6.195332	445.1201028489082
1026.0	6.2016674	445.12010060870045
1027.0	6.2079986	445.12004625149115
1028.0	6.2143319	445.1200808451162
1029.0	6.2206882	445.12004604039174
1030.0	6.2269797	445.1201200716582
1031.0	6.2333112	445.12008716413635
1032.0	6.2396737	445.1201268757346
1033.0	6.2460256	445.12008732713434
1034.0	6.2523527	445.1200856948161
1035.0	6.2587174	445.1200285883164
1036.0	6.265057	445.1200761928237
1037.0	6.27138	445.12008028297987
1038.0	6.277705	445.1200579971465
1039.0	6.2840737	445.12011550525995
1040.0	6.2903986	445.12007762248436
1041.0	6.296786	445.1201168133598
1042.0	6.3031111	445.12002466592395
1043.0	6.3094174	445.1200781178488
1044.0	6.3157695	445.120106125287
1045.0	6.3220945	445.1200927193514
1046.0	6.3284321	445.12004395409184
1047.0	6.3347759	445.12004054272376
1048.0	6.3411507	445.1200986209074
1049.0	6.3474674	445.1200401494066
1050.0	6.3537882	445.1201096335844
1051.0	6.360132	445.12009660899736
1052.0	6.3664571	445.1200922514422
1053.0	6.3728009	445.1200305554219
1054.0	6.3791237	445.12010387639003
1055.0	6.3854592	445.12012263105055
1056.0	6.3918028	445.1200304048392
1057.0	6.3981363	445.1201977498756
1058.0	6.4044738	445.1200690585696
1059.0	6.4108176	445.12015194545586
1060.0	6.4171717	445.12012771872855
1061.0	6.4235092	445.12003998238623
1062.0	6.4298613	445.1201469810167
1063.0	6.43618	445.1201383148656
1064.0	6.4425467	445.12013276955184
1065.0	6.4488925	445.12009534467177
1066.0	6.45518	445.1201317650458
1067.0	6.4615051	445.1200419168518
1068.0	6.467876	445.12007152316374
1069.0	6.4741968	445.1201377153744
1070.0	6.4805362	445.1200772525499
1071.0	6.4868238	445.1201600664646
1072.0	6.4931759	445.1201486406193
1073.0	6.4995302	445.1200932800483
1074.0	6.5058177	445.12008900858876
1075.0	6.512176	445.1201050203909
1076.0	6.5184967	445.12004556182376
1077.0	6.5248113	445.1201029410177
1078.0	6.531176	445.12014278064805
1079.0	6.5374886	445.12014622136445
1080.0	6.5438531	445.12000605733544
1081.0	6.5501884	445.1201476952478
1082.0	6.5564863	445.12014617283614
1083.0	6.5628677	445.1200772544482
1084.0	6.569174	445.12010790961205
1085.0	6.5755428	445.12010258189156
1086.0	6.5818613	445.1201316527035
1087.0	6.5881406	445.1201185584868
1088.0	6.5945261	445.1200831850296
1089.0	6.6008468	445.1200677226572
1090.0	6.6071761	445.12004393064433
1091.0	6.6134969	445.12010963237094
1092.0	6.6198551	445.1200884440564
1093.0	6.6261989	445.12015069942254
1094.0	6.6325115	445.12008918105397
1095.0	6.638872	445.12004263889213
1096.0	6.6451781	445.1200427872697
1097.0	6.6515156	445.12017700686033
1098.0	6.6578469	445.1201240965805
1099.0	6.6641782	445.120108775179
1100.0	6.6704657	445.1201420395142
1101.0	6.676849	445.12005135862614
1102.0	6.6831843	445.12008544607147
1103.0	6.689522	445.1201032509596
1104.0	6.6958511	445.12005701027795
1105.0	6.7021991	445.12011712378853
1106.0	6.7085345	445.12012510181677
1107.0	6.7148679	445.12014529766407
1108.0	6.7212032	445.12018121291675
1109.0	6.7275427	445.1201224411965
1110.0	6.7339033	445.12002411967444
1111.0	6.7402199	445.1200486057494
1112.0	6.7465408	445.120145732291
1113.0	6.7528699	445.12005913442937
1114.0	6.7591782	445.1201073427761
1115.0	6.7655158	445.1201135271438
1116.0	6.7718719	445.12008244191287
1117.0	6.7781763	445.1202035803594
1118.0	6.7845469	445.1200992762036
1119.0	6.7908554	445.12010009059435
1120.0	6.7971803	445.1201073105147
1121.0	6.8035451	445.1200457065273
1122.0	6.8099094	445.12017866673193
1123.0	6.8162366	445.1201352218036
1124.0	6.8225596	445.12015768184693
1125.0	6.8289117	445.1200955948746
1126.0	6.8352741	445.1200685464075
1127.0	6.841597	445.1201204747285
1128.0	6.8478992	445.1200426547474
1129.0	6.8542241	445.1201037720196
1130.0	6.8605553	445.12012474007634
1131.0	6.8669075	445.12016554291154
1132.0	6.8732388	445.1201580174828
1133.0	6.8795534	445.12011335085145
1134.0	6.8858908	445.12010903592306
1135.0	6.8922345	445.12005001094855
1136.0	6.8985679	445.1200394150973
1137.0	6.9048847	445.12010544757163
1138.0	6.9112264	445.1200980149537
1139.0	6.9175535	445.12009437655024
1140.0	6.9238825	445.12004312986534
1141.0	6.9302034	445.12003697047027
1142.0	6.9365471	445.12016828805196
1143.0	6.9428931	445.1201069503956
1144.0	6.9492077	445.12006482087816
1145.0	6.9555889	445.12004479298866
1146.0	6.9619367	445.1201064862752
1147.0	6.9682784	445.1201103871548
1148.0	6.9745618	445.12015143628867
1149.0	6.9809243	445.12006046112833
1150.0	6.987268	445.1201075911112
1151.0	6.9936013	445.1200734077243
1152.0	6.9998992	445.1201557191778
1153.0	7.0062305	445.1200781827765
1154.0	7.0125617	445.12008748234354
1155.0	7.0188722	445.1201099730892
1156.0	7.0252076	445.1200854732531
1157.0	7.0315243	445.1201612944106
1158.0	7.0378472	445.1200973982088
1159.0	7.0441847	445.1200710033927
1160.0	7.0504993	445.12006426974926
1161.0	7.0568722	445.12001206298476
1162.0	7.0632034	445.120102229131
1163.0	7.0695222	445.12013619694085
1164.0	7.0758785	445.12009468286396
1165.0	7.0822306	445.12013914676777
1166.0	7.0885347	445.1200982545453
1167.0	7.0948827	445.1200833845115
1168.0	7.1011993	445.12006428913134
1169.0	7.1075076	445.12016293177123
1170.0	7.1138493	445.12014758672115
1171.0	7.1201556	445.12005561107566
1172.0	7.1264785	445.12017069100125
1173.0	7.132816	445.1200513313781
1174.0	7.1391494	445.12007543519087
1175.0	7.1454827	445.12008178146664
1176.0	7.1518369	445.1201263192908
1177.0	7.1581431	445.120195330218
1178.0	7.1644994	445.12013559092503
1179.0	7.1708244	445.1201315563958
1180.0	7.177141	445.12011375493074
1181.0	7.1834598	445.1201303651658
1182.0	7.1898077	445.12007842179503
1183.0	7.1961244	445.1200909134432
1184.0	7.2024682	445.12004551144054
1185.0	7.2087808	445.12014517062806
1186.0	7.2150933	445.1200888134173
1187.0	7.2214183	445.12007479143074
1188.0	7.2277599	445.120104717985
1189.0	7.2341265	445.1201476247375
1190.0	7.24046	445.12005547100404
1191.0	7.2467746	445.12006611801047
1192.0	7.2530913	445.12016506819936
1193.0	7.2594287	445.12015725449675
1194.0	7.2656932	445.1202122880661
1195.0	7.2721246	445.1201157495055
1196.0	7.278408	445.1201525595984
1197.0	7.2847226	445.12006943234803
1198.0	7.2910559	445.1201090100976
1199.0	7.2973474	445.1200686945452
1200.0	7.3036683	445.1200896230642
1201.0	7.3099995	445.1200445047537
1202.0	7.3162995	445.1202119479457
1203.0	7.3226662	445.1201551011109
1204.0	7.3289516	445.1201842903462
1205.0	7.3352829	445.1200847408438
1206.0	7.3416162	445.1200797787679
1207.0	7.3479308	445.1201501605913
1208.0	7.3542412	445.1200461252713
1209.0	7.3605641	445.12011083519377
1210.0	7.3668912	445.1201410035532
1211.0	7.3732017	445.1201178326422
1212.0	7.3795079	445.12016998014536
1213.0	7.3858558	445.1200619122981
1214.0	7.3921726	445.12016758583803
1215.0	7.3985204	445.1201109885892
1216.0	7.4047934	445.120126650675
1217.0	7.4111435	445.12015747470656
1218.0	7.4174268	445.1201276678919
1219.0	7.4237476	445.1200683639955
1220.0	7.430085	445.12007160144395
1221.0	7.4363871	445.12013743120406
1222.0	7.4427163	445.1201424744348
1223.0	7.4490456	445.1200564567106
1224.0	7.455356	445.12006261292436
1225.0	7.4616602	445.12013901917436
1226.0	7.4679664	445.1200945375249
1227.0	7.4742851	445.12019638945594
1228.0	7.4806101	445.12018136512137
1229.0	7.4869684	445.1200353595752
1230.0	7.4933061	445.1201285139381
1231.0	7.4996414	445.120139215658
1232.0	7.5059289	445.12018827102196
1233.0	7.5122331	445.1200897752923
1234.0	7.5185519	445.12008843333274
1235.0	7.5248436	445.1201410853469
1236.0	7.531181	445.12008977580024
1237.0	7.5374956	445.1201616042665
1238.0	7.5438477	445.1200819798137
1239.0	7.5501561	445.12011507998943
1240.0	7.5564707	445.1201181266094
1241.0	7.5627874	445.12006793919085
1242.0	7.5690914	445.1200824464842
1243.0	7.5754102	445.1201055313749
1244.0	7.5817269	445.1201529127668
1245.0	7.5880477	445.12015064470415
1246.0	7.5943769	445.1200895600648
1247.0	7.600706	445.1201512393269
1248.0	7.6070143	445.1200805570643
1249.0	7.613331	445.12010182005923
1250.0	7.619654	445.12010506237584
1251.0	7.625979	445.12003803158996
1252.0	7.6323165	445.12002765680296
1253.0	7.6386206	445.12006167752224
1254.0	7.6449269	445.1200732169836
1255.0	7.6512873	445.1200804223063
1256.0	7.6575583	445.12014732849417
1257.0	7.6638958	445.1200883963607
1258.0	7.6702269	445.1200805744671
1259.0	7.6765582	445.12008999001256
1260.0	7.6828916	445.12012386648775
1261.0	7.6892125	445.12007044034993
1262.0	7.6954998	445.12009812183646
1263.0	7.7018688	445.1201442276188
1264.0	7.7081354	445.1201015866851
1265.0	7.7144437	445.12014765251234
1266.0	7.7207729	445.12010557511036
1267.0	7.7270896	445.1200343166312
1268.0	7.7334332	445.12003342921815
1269.0	7.7397436	445.1200788514486
1270.0	7.7460499	445.12014838380327
1271.0	7.7523959	445.12013806399597
1272.0	7.7586896	445.1200257238775
1273.0	7.765	445.12012196595276
1274.0	7.7713083	445.1200825400491
1275.0	7.7776395	445.1201086374705
1276.0	7.7839146	445.12007565856294
1277.0	7.7902438	445.1201712722488
1278.0	7.7965605	445.1201125740532
1279.0	7.8028605	445.1201815032113
1280.0	7.8091708	445.12014554805097
1281.0	7.8154583	445.12015708415754
1282.0	7.8217666	445.1200978747518
1283.0	7.8281084	445.1201300408597
1284.0	7.8344187	445.12006865527803
1285.0	7.8407417	445.1201151711957
1286.0	7.8470375	445.1201597990074
1287.0	7.8533667	445.1200631467643
1288.0	7.8596688	445.12007444281704
1289.0	7.8659958	445.12013173130526
1290.0	7.8722959	445.1200628264862
1291.0	7.8785938	445.120077914903
1292.0	7.884898	445.1200241401157
1293.0	7.8912063	445.1200479156463
1294.0	7.8975417	445.12012446238754
1295.0	7.9038459	445.1201648791084
1296.0	7.910148	445.1200971729007
1297.0	7.9164542	445.12005939920476
1298.0	7.9227876	445.1201753304345
1299.0	7.9290773	445.12010951277114
1300.0	7.9353856	445.1201724560971
1301.0	7.941719	445.12011867307723
1302.0	7.9480188	445.1202039877543
1303.0	7.9543272	445.1201448712381
1304.0	7.9606523	445.1200855790588
1305.0	7.9669419	445.12012997782153
1306.0	7.9732523	445.12005834025217
1307.0	7.9795564	445.1202054909211
1308.0	7.9858918	445.1200918934452
1309.0	7.9921877	445.12017012632896
1310.0	7.9985399	445.1201355078082
1311.0	8.0048336	445.12015810662047
1312.0	8.0111606	445.1201002443703
1313.0	8.0174877	445.1200838994804
1314.0	8.0237898	445.1200941837081
1315.0	8.0301168	445.1201522802467
1316.0	8.0364002	445.12011691313677
1317.0	8.0426982	445.1201304965045
1318.0	8.049019	445.120147743831
1319.0	8.0553231	445.1200924054566
1320.0	8.0616086	445.12007836958367
1321.0	8.0679419	445.1200662509166
1322.0	8.074269	445.12013027352583
1323.0	8.0805711	445.1200308089715
1324.0	8.0868878	445.12010742514025
1325.0	8.0931628	445.12016042064624
1326.0	8.0994816	445.120132016081
1327.0	8.1057711	445.12016811953606
1328.0	8.1121003	445.1201023224578
1329.0	8.1184044	445.12005895998817
1330.0	8.1247294	445.1200436319289
1331.0	8.1310003	445.120082737603
1332.0	8.1373086	445.12004832881956
1333.0	8.1436065	445.1201506277808
1334.0	8.1499045	445.12017273877495
1335.0	8.1562024	445.1201447466725
1336.0	8.1625107	445.1200939610219
1337.0	8.1688107	445.12015793355425
1338.0	8.1751378	445.12013640821203
1339.0	8.1814358	445.1200678520004
1340.0	8.1877503	445.1200691831769
1341.0	8.1940837	445.1200891189671
1342.0	8.2003691	445.1200214011306
1343.0	8.2066649	445.1201411373926
1344.0	8.2129795	445.12003733498125
1345.0	8.2192754	445.1201403943505
1346.0	8.2255608	445.120086233944
1347.0	8.2318879	445.12015478149954
1348.0	8.2381712	445.12006610499543
1349.0	8.2444795	445.1201520554095
1350.0	8.2508087	445.12009904171146
1351.0	8.2570795	445.12013496791485
1352.0	8.2633879	445.1200420150984
1353.0	8.2696754	445.1201222887615
1354.0	8.2759712	445.12007389914976
1355.0	8.2822838	445.1200851327098
1356.0	8.2885837	445.1200759624247
1357.0	8.2949067	445.1200311636727
1358.0	8.3011755	445.1200774571581
1359.0	8.3074797	445.1201894437289
1360.0	8.3137464	445.12015936678927
1361.0	8.3200881	445.1201241456961
1362.0	8.32639	445.12006330971707
1363.0	8.3327067	445.12004701379965
1364.0	8.3390027	445.1200841385903
1365.0	8.3452964	445.12008100237034
1366.0	8.3515944	445.1201193574449
1367.0	8.3578964	445.12013799073844
1368.0	8.3641838	445.12006743033925
1369.0	8.3704922	445.12007976036574
1370.0	8.3768277	445.12008902894667
1371.0	8.3831298	445.1200418713403
1372.0	8.3894527	445.1200609262303
1373.0	8.3957464	445.12007182305024
1374.0	8.4020338	445.12011505478245
1375.0	8.4083797	445.1201220847949
1376.0	8.4146486	445.12012982728135
1377.0	8.4209611	445.12016831194666
1378.0	8.4272923	445.1200708075293
1379.0	8.4335819	445.120005185849
1380.0	8.4399027	445.12016829011117
1381.0	8.4462194	445.1200988721418
1382.0	8.4525026	445.120091613404
1383.0	8.4587798	445.1201149871014
1384.0	8.4650922	445.120081012641
1385.0	8.4714173	445.1200230627371
1386.0	8.4776818	445.12009793898636
1387.0	8.4839902	445.1201088550603
1388.0	8.4902923	445.1200570392596
1389.0	8.4965714	445.1201630455711
1390.0	8.502886	445.12015115273215
1391.0	8.5091902	445.120100437442
1392.0	8.5154673	445.12015794926623
1393.0	8.5217652	445.1200825121319
1394.0	8.5280965	445.12013352278075
1395.0	8.5344089	445.1200827198594
1396.0	8.540684	445.1201818632015
1397.0	8.5470028	445.1201353863237
1398.0	8.5532966	445.12012283427515
1399.0	8.5595841	445.1201077850973
1400.0	8.5658716	445.1201703638899
1401.0	8.5721633	445.1200746581396
1402.0	8.5784882	445.1201517547428
1403.0	8.5847737	445.1200314523516
1404.0	8.5910633	445.1202128436709
1405.0	8.5973383	445.12009240545746
1406.0	8.6036486	445.1201229230366
1407.0	8.6099695	445.12016006396493
1408.0	8.6163112	445.1200994108501
1409.0	8.6226132	445.12015063792825
1410.0	8.6288863	445.1201338602631
1411.0	8.6351634	445.1201667288362
1412.0	8.6414758	445.1200950286071
1413.0	8.6477466	445.12014196381773
1414.0	8.6540571	445.1201296476813
1415.0	8.6603363	445.120148383707
1416.0	8.6666299	445.1200723944543
1417.0	8.672932	445.1200470921899
1418.0	8.6792112	445.1201049399075
1419.0	8.6855175	445.1201709396377
1420.0	8.6917863	445.1201155039314
1421.0	8.6980925	445.12020036113216
1422.0	8.7043716	445.1201107494134
1423.0	8.7106654	445.1201269110098
1424.0	8.7169821	445.12013357902777
1425.0	8.7232821	445.12016426524673
1426.0	8.7295758	445.1201136669919
1427.0	8.7358571	445.1201005632536
1428.0	8.74218	445.1200949577713
1429.0	8.7484967	445.1200899527004
1430.0	8.7547654	445.1201681653002
1431.0	8.7610404	445.1202348509118
1432.0	8.7673258	445.1202174924467
1433.0	8.7736508	445.120102167075
1434.0	8.7799488	445.1201816551715
1435.0	8.7862259	445.1200416412387
1436.0	8.7925406	445.1201037593211
1437.0	8.798801	445.1201075039813
1438.0	8.8051219	445.11999788094744
1439.0	8.8113863	445.12013575908
1440.0	8.8176697	445.12007473138414
1441.0	8.8240239	445.120110766201
1442.0	8.8303071	445.1201965837891
1443.0	8.8366011	445.12009773891054
1444.0	8.8428969	445.1201103597581
1445.0	8.849176	445.1201116612336
1446.0	8.8554551	445.1201321060401
1447.0	8.8617572	445.12018190590214
1448.0	8.868026	445.12015711825967
1449.0	8.8743156	445.12012332699123
1450.0	8.8806448	445.1201778195487
1451.0	8.8869489	445.12006425606535
1452.0	8.8932448	445.12013670819096
1453.0	8.8995115	445.12015354559003
1454.0	8.9058427	445.1201139111125
1455.0	8.9121365	445.12010564913265
1456.0	8.9184177	445.1201337781779
1457.0	8.9247052	445.12018811974895
1458.0	8.9309802	445.12012738776554
1459.0	8.9372552	445.12010850179655
1460.0	8.9435573	445.1200843693797
1461.0	8.9498573	445.1200996047999
1462.0	8.956176	445.1200665647226
1463.0	8.962449	445.1201705564207
1464.0	8.968726	445.12014664873266
1465.0	8.9750053	445.1202051537419
1466.0	8.9813344	445.12012288120235
1467.0	8.9876116	445.12009835968826
1468.0	8.9938927	445.1200848389355
1469.0	9.0001907	445.120119780959
1470.0	9.0064761	445.1201271340361
1471.0	9.0127824	445.1201571934299
1472.0	9.0190636	445.1201507392678
1473.0	9.0253324	445.12015930850913
1474.0	9.0316428	445.12021423235996
1475.0	9.0379615	445.12010338294175
1476.0	9.0442282	445.12013543919994
1477.0	9.0505094	445.12018626875687
1478.0	9.0568303	445.12011948694766
1479.0	9.0631157	445.12021079760046
1480.0	9.0694178	445.12015359418655
1481.0	9.0756782	445.12019144178936
1482.0	9.081972	445.12019991813617
1483.0	9.0882908	445.12014763362527
1484.0	9.0946074	445.1201027820266
1485.0	9.100897	445.12017293185096
1486.0	9.1071699	445.12019582826866
1487.0	9.113472	445.1201794576814
1488.0	9.1197867	445.12007314543416
1489.0	9.1260535	445.1201431367297
1490.0	9.1323513	445.120213022465
1491.0	9.1386659	445.12009616696963
1492.0	9.1449637	445.1201890504791
1493.0	9.1512347	445.12018107023823
1494.0	9.1575618	445.120062036202
1495.0	9.1638366	445.12017492411456
1496.0	9.1701179	445.12019093495223
1497.0	9.176393	445.1200700699604
1498.0	9.1826889	445.1201131878481
1499.0	9.1889555	445.12018102400606
1500.0	9.1952535	445.1200429444937
1501.0	9.2015472	445.1200958217202
1502.0	9.2078242	445.12023315116323
1503.0	9.2141055	445.1201881391402
1504.0	9.2204264	445.12011667851385
1505.0	9.2266952	445.12013711867115
1506.0	9.2329659	445.1201960457108
1507.0	9.2392534	445.12014248395536
1508.0	9.2455514	445.12017540316657
1509.0	9.2518056	445.1201931492862
1510.0	9.2580931	445.1201223926345
1511.0	9.2644118	445.12010638634996
1512.0	9.2706784	445.12007618009454
1513.0	9.2769659	445.1201584024743
1514.0	9.2832868	445.1200803269538
1515.0	9.2895556	445.120189042176
1516.0	9.2958286	445.12012341403675
1517.0	9.3021284	445.12012501879315
1518.0	9.3084077	445.12009791618914
1519.0	9.3147284	445.1201629841188
1520.0	9.3209848	445.12011933390124
1521.0	9.3272619	445.1200811165686
1522.0	9.3335723	445.1200903427968
1523.0	9.3398743	445.1201242880414
1524.0	9.3461618	445.120112319112
1525.0	9.352439	445.1201312361987
1526.0	9.3587265	445.1201808809748
1527.0	9.3650161	445.12011171997966
1528.0	9.3713203	445.12018429028484
1529.0	9.3775994	445.120199742748
1530.0	9.3838952	445.12011990789983
1531.0	9.3901578	445.1201271803114
1532.0	9.3964829	445.1200611455698
1533.0	9.4027558	445.12011830957715
1534.0	9.4090473	445.12011363090545
1535.0	9.4153077	445.1200920588034
1536.0	9.4216389	445.12015525758346
1537.0	9.4279078	445.1201635953933
1538.0	9.4341724	445.1200943544556
1539.0	9.4404391	445.12014346600404
1540.0	9.4467432	445.120117854544
1541.0	9.4530182	445.12011860263266
1542.0	9.4592932	445.12019918374205
1543.0	9.4655829	445.120069747787
1544.0	9.4718495	445.12012888554654
1545.0	9.4781661	445.1201686395765
1546.0	9.484437	445.1201435454095
1547.0	9.4907057	445.120196557805
1548.0	9.4970162	445.12015451827546
1549.0	9.5033223	445.1201207857106
1550.0	9.5095933	445.1201703530851
1551.0	9.515862	445.12015620179113
1553.0	9.5229474	445.1201284515292
1554.0	9.5292307	445.1201658736398
1555.0	9.5355183	445.1200668336233
1556.0	9.5418182	445.1201026008325
1557.0	9.5481016	445.1201311667048
1558.0	9.554362	445.12006709595863
1559.0	9.560637	445.1201019193227
1560.0	9.5669245	445.1201941230562
1561.0	9.5731808	445.1202033353501
1562.0	9.5794453	445.12016507562805
1563.0	9.5857224	445.1201378214369
1564.0	9.5920058	445.12007425019635
1565.0	9.5982933	445.120096199521
1566.0	9.6045787	445.1201045064942
1567.0	9.6108412	445.12020164532197
1568.0	9.6171016	445.120059692466
1569.0	9.6233641	445.1201432543333
1570.0	9.6296496	445.12008553774444
1571.0	9.6359412	445.1201278099809
1572.0	9.64221	445.12012099817116
1573.0	9.6484829	445.1201472451344
1574.0	9.6547204	445.120154366937
1575.0	9.6609913	445.1201218835069
1576.0	9.6672392	445.1201168244766
1577.0	9.6735184	445.12013399028433
1578.0	9.6797704	445.1201599764303
1579.0	9.6860434	445.1200787277473
1580.0	9.69231	445.12010989880315
1581.0	9.6985809	445.12019620569316
1582.0	9.7048352	445.12016761162505
1583.0	9.7110977	445.12016556476044
1584.0	9.7173893	445.12013958224964
1585.0	9.7236684	445.1201209937627
1586.0	9.72991	445.120222745579
1587.0	9.7361914	445.1201308388024
1588.0	9.7424498	445.12020515391566
1589.0	9.748731	445.12008704574913
1590.0	9.7550186	445.1200936329962
1591.0	9.7613101	445.1201160711622
1592.0	9.7675934	445.1201082383316
1593.0	9.7738748	445.1201453805738
1594.0	9.7802102	445.1201417854502
1595.0	9.7864665	445.12014689370665
1596.0	9.7927457	445.12017738552464
1597.0	9.799031	445.12011326896334
1598.0	9.8053143	445.12020035257103
1599.0	9.8115998	445.1201164788349
1600.0	9.817879	445.1201346721856
1601.0	9.8241457	445.1201361953207
1602.0	9.8304164	445.12018722833284
1603.0	9.836706	445.1200893515279
1604.0	9.8429707	445.12020757377263
1605.0	9.8492832	445.1201771319026
1606.0	9.8555624	445.12010828166484
1608.0	9.8624748	445.1201391926195
1609.0	9.8687414	445.1201802569234
1610.0	9.8750332	445.1201639717038
1611.0	9.8813291	445.1200750787741
1612.0	9.8875978	445.1200884057948
1613.0	9.8939062	445.12015212161106
1614.0	9.9002478	445.1201165475784
1615.0	9.906479	445.12017885179245
1616.0	9.9127645	445.12018694819517
1617.0	9.9190583	445.12014505409957
1618.0	9.9253748	445.1201828686537
1619.0	9.9316477	445.1202229504224
1620.0	9.9379498	445.12014635857105
1621.0	9.9442395	445.1201150694528
1622.0	9.9505312	445.1201314352195
1623.0	9.9568125	445.12014776263095
1624.0	9.9630875	445.12013955346936
1625.0	9.9693707	445.1201827826895
1626.0	9.9756749	445.12012717067864
1627.0	9.9819708	445.12017585961166
1628.0	9.9882292	445.12011525183
1629.0	9.9945125	445.12019383712624
1630.0	10.00081	445.1200599191039
1631.0	10.007092	445.1200871457605
1632.0	10.01335	445.12008582054307
1633.0	10.019625	445.12013499157644
1634.0	10.02589	445.12014487895937
1635.0	10.032186	445.1201289765181
1636.0	10.038437	445.1201480131164
1637.0	10.044737	445.12019456505993
1638.0	10.051017	445.12009172283604
1639.0	10.057306	445.1201682233277
1640.0	10.063619	445.12015923144395
1641.0	10.069883	445.1201340450602
1642.0	10.075904	445.1198184804784
1643.0	10.082246	445.12011829133803
1644.0	10.0883	445.11971474119196
1645.0	10.094698	445.11999294687024
1646.0	10.101065	445.12003617927166
1647.0	10.107356	445.12027318725734
1648.0	10.113629	445.1202602943526
1649.0	10.119958	445.12019872074575
1650.0	10.126267	445.1201635692442
1651.0	10.132565	445.12018240188434
1652.0	10.138921	445.12011719119363
1653.0	10.145215	445.1202063496284
1654.0	10.151538	445.12010946756453
1655.0	10.157906	445.1200085034444
1656.0	10.164254	445.11998278654494
1657.0	10.170586	445.11997892810814
1658.0	10.176969	445.1198747534858
1659.0	10.18331	445.1198763528392
1660.0	10.189613	445.1199245477648
1661.0	10.196006	445.1198070872532
1663.0	10.20325	445.11975619604283
1664.0	10.20954	445.1198120377759
1665.0	10.215946	445.1198590182699
1666.0	10.222344	445.1197375491373
1667.0	10.228623	445.11973583048655
1668.0	10.235031	445.11973147122023
1669.0	10.241375	445.1198013282589
1670.0	10.247736	445.1197369502795
1671.0	10.254079	445.1197709596119
1672.0	10.260429	445.11975074641225
1673.0	10.266765	445.11965199812425
1674.0	10.273117	445.11962997836787
1675.0	10.279446	445.1196955947141
1676.0	10.285786	445.11976691418
1677.0	10.292125	445.1196614110973
1678.0	10.298473	445.1196897926029
1679.0	10.304813	445.11973514887
1680.0	10.311154	445.1197155411695
1681.0	10.317494	445.1196231241793
1682.0	10.323838	445.11973781104246
1683.0	10.330173	445.1196622717614
1684.0	10.336521	445.1196491383117
1685.0	10.342856	445.11971103763693
1686.0	10.349192	445.1196408984177
1687.0	10.355534	445.1196047048941
1688.0	10.361877	445.1196371511073
1689.0	10.368217	445.119591507134
1690.0	10.374557	445.1196158270743
1691.0	10.380894	445.11965229509127
1692.0	10.38724	445.11965136902563
1693.0	10.393579	445.11974720577183
1694.0	10.399919	445.11959197046536
1695.0	10.406263	445.1195491489434
1696.0	10.412602	445.11973402097544
1697.0	10.418946	445.1195872615889
1698.0	10.425286	445.11963893534045
1699.0	10.431627	445.1195950757864
1700.0	10.437965	445.11967217430134
1701.0	10.444302	445.1196639580608
1702.0	10.450642	445.1196581144844
1703.0	10.456979	445.1196022319828
1704.0	10.463321	445.1195341577645
1705.0	10.469661	445.11953662805274
1706.0	10.476	445.11954148873036
1707.0	10.48234	445.11957704710983
1708.0	10.488682	445.1196257264284
1709.0	10.495027	445.1195938810729
1710.0	10.501371	445.11960946308716
1711.0	10.507709	445.1196260877155
1712.0	10.514059	445.11963318554103
1713.0	10.520398	445.11956736399395
1714.0	10.526736	445.1196146611913
1715.0	10.533075	445.11951932013994
1716.0	10.539415	445.11957023857286
1717.0	10.545757	445.11959499451757
1718.0	10.552092	445.1195762896708
1720.0	10.559413	445.11952061774736
1721.0	10.565759	445.11969679337216
1722.0	10.571786	445.1196782617537
1723.0	10.577813	445.11952271132225
1724.0	10.583844	445.1195684517136
1725.0	10.589878	445.1196084821326
1726.0	10.595909	445.11956873116554
1727.0	10.601936	445.11964380259207
1728.0	10.607963	445.1195716243214
1729.0	10.613988	445.1196778071927
1730.0	10.620019	445.1196668448581
1731.0	10.626046	445.11958412305853
1732.0	10.632071	445.1195500264501
1733.0	10.638099	445.1195225285253
1734.0	10.644125	445.1196005025957
1735.0	10.650146	445.11961469040045
1736.0	10.656167	445.11956650631157
1737.0	10.66219	445.119661614013
1738.0	10.668213	445.1195670136104
1739.0	10.674236	445.1196493518333
1740.0	10.680259	445.1196880469299
1741.0	10.686282	445.1195757176191
1742.0	10.692303	445.1194824657
1743.0	10.698326	445.11956319976775
1744.0	10.704347	445.11953805834133
1745.0	10.710369	445.1195601375875
1746.0	10.716392	445.1195671212053
1747.0	10.722413	445.11952778766795
1748.0	10.728434	445.1195159056766
1749.0	10.734457	445.11951971116434
1750.0	10.740484	445.11953163110746
1751.0	10.746509	445.1194847371329
1752.0	10.752536	445.1196119001503
1753.0	10.758559	445.11945560950187
1754.0	10.76458	445.1196171416002
1755.0	10.770603	445.119574857721
1756.0	10.776624	445.1195569627807
1757.0	10.782647	445.1195453016189
1758.0	10.788672	445.1195287329303
1759.0	10.794695	445.11959103822187
1760.0	10.800717	445.11952543930454
1761.0	10.80674	445.11955243541473
1762.0	10.812761	445.1195578519137
1763.0	10.818782	445.11956759590555
1764.0	10.824803	445.11956050433366
1765.0	10.830824	445.11957795679126
1766.0	10.836847	445.1196033885849
1767.0	10.842867	445.1195491710007
1768.0	10.84889	445.1196155564221
1769.0	10.854915	445.1195581716713
1770.0	10.860938	445.1195457229431
1771.0	10.866959	445.11949620804745
1772.0	10.87298	445.1194890963582
1773.0	10.879003	445.1195698166209
1774.0	10.885024	445.11956884729614
1775.0	10.891047	445.11946608840253
1776.0	10.897072	445.11952137904177
1778.0	10.904411	445.1195154381594
1779.0	10.910759	445.11957782774414
1780.0	10.916786	445.1196028073712
1781.0	10.922807	445.1196263572238
1782.0	10.928828	445.1195751552171
1783.0	10.934851	445.11949723694477
1784.0	10.940872	445.11953606276205
1785.0	10.946892	445.1195908036174
1786.0	10.952915	445.11957030617214
1787.0	10.958936	445.1194672335221
1788.0	10.964959	445.119537519778
1789.0	10.97098	445.1194748825033
1790.0	10.977001	445.1196609212928
1791.0	10.983026	445.11948660664035
1792.0	10.989047	445.11962926578224
1793.0	10.99507	445.11958844576833
1794.0	11.001093	445.1196703305251
1795.0	11.007116	445.11955453721265
1796.0	11.013138	445.1195997557012
1797.0	11.019163	445.11956152321915
1798.0	11.025197	445.1195910662369
1799.0	11.03122	445.119578845425
1800.0	11.037226	445.1195013083111
1801.0	11.043259	445.11958467483447
1802.0	11.04928	445.1195726298208
1803.0	11.055301	445.1195263134229
1804.0	11.061322	445.11965728034716
1805.0	11.067343	445.1197094598808
1806.0	11.073368	445.11956744873885
1807.0	11.079388	445.1195652406972
1808.0	11.085409	445.1195538909435
1809.0	11.091434	445.11946258340134
1810.0	11.097455	445.1196357436971
1811.0	11.103478	445.1196006715656
1812.0	11.109484	445.1195489679455
1813.0	11.115511	445.11960267011347
1814.0	11.121536	445.1195283341118
1815.0	11.127557	445.11959200823026
1816.0	11.133532	445.11952411072997
1817.0	11.139553	445.1195530709264
1818.0	11.145574	445.1195852171178
1819.0	11.151574	445.1195587496045
1820.0	11.157597	445.119549852316
1821.0	11.163595	445.1195324325815
1822.0	11.169616	445.11962240791365
1823.0	11.175584	445.1196600000379
1824.0	11.181607	445.1195618246106
1825.0	11.187626	445.1195981559716
1826.0	11.193649	445.11958655441657
1827.0	11.199645	445.1194807775506
1828.0	11.205668	445.11940559109416
1829.0	11.211618	445.119582170705
1830.0	11.217614	445.1195103138623
1831.0	11.223586	445.1196143343471
1832.0	11.229572	445.1195676379007
1833.0	11.235507	445.11976232072516
1834.0	11.241491	445.11955806141196
1836.0	11.248816	445.1196113728654
1837.0	11.255149	445.1195195985934
1838.0	11.261149	445.11957817435604
1839.0	11.267147	445.1194619001424
1840.0	11.273174	445.1196232556973
1841.0	11.279168	445.11963414852374
1842.0	11.285164	445.11957001413117
1843.0	11.291155	445.1195741850066
1844.0	11.297159	445.11956379497
1845.0	11.303155	445.11947974140656
1846.0	11.309159	445.1195457482261
1847.0	11.31513	445.11959885454036
1848.0	11.321118	445.1196187688018
1849.0	11.327091	445.119600964337
1850.0	11.333076	445.1195783659831
1851.0	11.339099	445.11952403865536
1852.0	11.345097	445.11950494671885
1853.0	11.351039	445.11970467697046
1854.0	11.357032	445.1195313418646
1855.0	11.362966	445.11965196327463
1856.0	11.368939	445.1195492957164
1857.0	11.374847	445.119731363559
1858.0	11.380803	445.11970589445434
1859.0	11.386828	445.1194945250043
1860.0	11.392805	445.1195538465362
1861.0	11.398755	445.1195336486875
1862.0	11.404716	445.1196785845855
1863.0	11.410743	445.1194004773679
1864.0	11.416718	445.1196357472638
1865.0	11.42271	445.11953551127016
1866.0	11.428685	445.1194821061619
1867.0	11.434655	445.119618700295
1868.0	11.440608	445.1196441028248
1869.0	11.446576	445.1196276546486
1870.0	11.452547	445.11957138416926
1871.0	11.458501	445.1196785238395
1872.0	11.464403	445.11976969052444
1873.0	11.470339	445.1195950020064
1874.0	11.476308	445.1196216474303
1875.0	11.482228	445.11956063185437
1876.0	11.488224	445.11962360036614
1877.0	11.494247	445.1196211499099
1878.0	11.500205	445.11972440966764
1879.0	11.506062	445.1198183179613
1880.0	11.511989	445.1196231362052
1881.0	11.517931	445.11964067158954
1882.0	11.523851	445.1196435182326
1883.0	11.529829	445.11965895241497
1884.0	11.535737	445.1197348828794
1885.0	11.541664	445.1196269761591
1886.0	11.547612	445.119561133845
1887.0	11.553558	445.11956613182645
1888.0	11.559483	445.119743244626
1889.0	11.565391	445.11975605265314
1890.0	11.571316	445.11971087224083
1891.0	11.577237	445.11965564714495
1892.0	11.583185	445.1196286473522
1893.0	11.589116	445.11975031508445
1895.0	11.596366	445.11970506701556
1896.0	11.602758	445.1195478282879
1897.0	11.609045	445.11964981999546
1898.0	11.615416	445.11958481552625
1899.0	11.621756	445.1196491928732
1900.0	11.628093	445.11966002117566
1901.0	11.634435	445.1197204689605
1902.0	11.640826	445.1195671996495
1903.0	11.64706	445.11978417860047
1904.0	11.65337	445.1198247841848
1905.0	11.659772	445.11958420216905
1906.0	11.66611	445.1196372738527
1907.0	11.672443	445.11970094570546
1908.0	11.678747	445.1197705678295
1909.0	11.685122	445.1195821191192
1910.0	11.691454	445.11984710183015
1911.0	11.697752	445.1197048480123
1912.0	11.704139	445.1196526362451
1913.0	11.710472	445.11970381832555
1914.0	11.716776	445.11982438931466
1915.0	11.723108	445.11976653957834
1916.0	11.729441	445.11983971405107
1917.0	11.735852	445.119730166012
1918.0	11.742141	445.11976699842097
1919.0	11.748508	445.1196069585913
1920.0	11.754802	445.11977410836806
1922.0	11.761999	445.1196726211467
1923.0	11.768331	445.1198123388317
1924.0	11.774639	445.1197527255389
1925.0	11.780985	445.11977362354736
1926.0	11.787364	445.1198045590606
1927.0	11.793668	445.11982450795324
1928.0	11.800024	445.1198179907062
1929.0	11.806374	445.1196689589051
1930.0	11.812729	445.1198371372315
1931.0	11.819052	445.1197693014737
1932.0	11.825295	445.11989812306064
1933.0	11.83171	445.11973778623957
1934.0	11.838022	445.11987648822026
1935.0	11.844345	445.1197940098894
1936.0	11.850718	445.1197244314402
1937.0	11.857029	445.1197738455684
1938.0	11.863345	445.11972090486324
1939.0	11.869631	445.11993085642143
1940.0	11.876066	445.11981825498464
1941.0	11.88237	445.1197285322006
1942.0	11.888693	445.11980349495457
1943.0	11.895016	445.1198329755965
1944.0	11.901368	445.11981896067977
1945.0	11.907747	445.119753312542
1946.0	11.914044	445.1197761923253
1947.0	11.920431	445.1197543247278
1948.0	11.926808	445.1197338297986
1950.0	11.933973	445.11971400035196
1951.0	11.940362	445.1197682266886
1952.0	11.946625	445.11978426063916
1953.0	11.952964	445.1198239884896
1954.0	11.959298	445.11981106306314
1955.0	11.965683	445.1197844588559
1956.0	11.971964	445.1197885632632
1957.0	11.978362	445.1197931645332
1958.0	11.984677	445.11974994738176
1959.0	11.990962	445.1197798615541
1960.0	11.997298	445.1198229793846
1961.0	12.003629	445.11978065619144
1962.0	12.009958	445.11982370126776
1963.0	12.0163	445.11981468879816
1964.0	12.022625	445.11984473549177
1965.0	12.028935	445.11987176517897
1966.0	12.035293	445.1198582498276
1967.0	12.04165	445.1197755554771
1968.0	12.047927	445.1198632749556
1969.0	12.054212	445.11985279686047
1970.0	12.060546	445.1199323096923
1971.0	12.066919	445.11978800640094
1973.0	12.073939	445.11989912127024
1974.0	12.080279	445.11980231886275
1975.0	12.086566	445.11991169433793
1976.0	12.092904	445.1198582490815
1977.0	12.09921	445.1199067788641
1978.0	12.105485	445.11986252281895
1979.0	12.111844	445.11994242170516
1980.0	12.118167	445.1198986372128
1981.0	12.124483	445.1198862884189
1982.0	12.130833	445.11985633681496
1983.0	12.137142	445.1199151239518
1984.0	12.143483	445.11993532194
1985.0	12.149796	445.1198717756727
1986.0	12.156091	445.11991679585844
1987.0	12.16246	445.11982813167344
1988.0	12.168704	445.11993903972115
1989.0	12.175039	445.11995189791486
1991.0	12.182058	445.1198903315172
1992.0	12.188383	445.1199558516131
1993.0	12.194721	445.1198714475967
1994.0	12.201	445.11989126359066
1995.0	12.2073	445.1198791301871
1997.0	12.214312	445.12000197465704
1998.0	12.220623	445.119964587069
1999.0	12.226925	445.11994832992946
2000.0	12.233248	445.119920398257
2001.0	12.23964	445.11994885954
2002.0	12.245854	445.1199323308907
2004.0	12.252983	445.11993578238383
2005.0	12.259258	445.11995736670065
2007.0	12.26616	445.12004196782465
2008.0	12.27246	445.11991267544687
2010.0	12.279523	445.11992246549465
2011.0	12.285756	445.12004942798
2014.0	12.294119	445.1199853001637
2015.0	12.300433	445.1200038324552
2017.0	12.30739	445.1199877664594
2018.0	12.313673	445.11995173709215
2019.0	12.319925	445.11998653315214
2020.0	12.326187	445.12000720861903
2023.0	12.333908	445.1200381013739
2024.0	12.340135	445.1201158168349
2025.0	12.346417	445.1201107643223
2026.0	12.35265	445.12006173868394
2027.0	12.358983	445.12009959085157
2028.0	12.365238	445.1201118896319
2032.0	12.375148	445.12001337461135
2033.0	12.381356	445.1201509320437
2035.0	12.388146	445.1201867129996
2036.0	12.3943	445.1202781950371
2038.0	12.401013	445.1201762285149
2039.0	12.407198	445.12017800516435
2042.0	12.415375	445.1201134663172
2043.0	12.421581	445.1202953185793
2045.0	12.428375	445.1201770061345
2046.0	12.43466	445.1201540871995
2047.0	12.440971	445.12013899659127
2048.0	12.447256	445.1200052948601
2049.0	12.453563	445.1200062376967
2050.0	12.459856	445.12006039343083
2051.0	12.466108	445.12013254484987
2054.0	12.473896	445.1201150556607
2055.0	12.480206	445.1200450314072
2057.0	12.487098	445.1201585687378
2058.0	12.49334	445.12005376331837
2061.0	12.501731	445.12016492020405
2062.0	12.508015	445.1200435000159
2064.0	12.515102	445.12008768462493
[truncated: 4,802 more rows]
