# Supplementary material for: RawBeans: A Simple, Vendor-Independent, Raw-Data Quality-Control Tool
Source: J Proteome Res. 2021 Mar 4;20(4):2098–104. doi: 10.1021/acs.jproteome.0c00956 (PMC8041395; doi:10.1021/acs.jproteome.0c00956)
Supplement: Supplementary file 2 — pr0c00956_si_003.zip [file pr0c00956_si_003.zip › 100_samples_run1.0/resources/HF2_LC1_hela_090620_01-mass-deviation-matrix.tsv]

scan	retention	445.12003
1.0	0.0028978814	445.119427508723
2.0	0.010351935	445.12053180006484
3.0	0.016693682	445.1205937601317
4.0	0.023397782	445.1204186908477
5.0	0.02973945	445.12044859232697
6.0	0.036083268	445.1204539647513
8.0	0.043564466	445.1203448330186
9.0	0.049912567	445.1204689851832
10.0	0.055935449	445.120362499191
11.0	0.061958383	445.1203459330175
12.0	0.067983416	445.120380713251
13.0	0.074008285	445.12036270265736
14.0	0.080033317	445.12038366925975
15.0	0.086056315	445.12046341766995
17.0	0.093395765	445.1204610960793
18.0	0.099754285	445.12045919585535
19.0	0.10578347	445.12036610606043
20.0	0.1118083	445.1204722623323
21.0	0.11783132	445.1204590267832
22.0	0.12385835	445.1203804346829
23.0	0.1298875	445.12039436636076
24.0	0.13591263	445.12039811256267
25.0	0.14193962	445.1203603829069
26.0	0.14796675	445.1203432360956
27.0	0.15399168	445.1204158160438
28.0	0.16001463	445.1203824582655
29.0	0.16603548	445.12034770981217
30.0	0.1720585	445.12035472427556
31.0	0.17807717	445.1202971845245
32.0	0.18410015	445.12040057106225
33.0	0.19012088	445.12042148481197
34.0	0.19613977	445.1203722063785
35.0	0.2021688	445.1203429516369
36.0	0.20819177	445.12037407582875
37.0	0.21422093	445.1204078470567
38.0	0.22023978	445.1204263013073
39.0	0.22626263	445.12046984961887
40.0	0.23228132	445.12042322084
41.0	0.23830438	445.1203921113961
42.0	0.24432723	445.1204234795502
43.0	0.25035008	445.1203940425548
44.0	0.25638557	445.12038717396956
45.0	0.26240648	445.1203806083704
46.0	0.26842942	445.1203670010883
47.0	0.2744502	445.1204270904866
48.0	0.2804751	445.1204342337258
49.0	0.2865023	445.120482993592
50.0	0.29252528	445.1204901895872
51.0	0.29854395	445.1203732659348
52.0	0.3045669	445.1203716079929
53.0	0.31058985	445.12043866202646
54.0	0.31661278	445.12037624763207
55.0	0.32263573	445.1204708243755
56.0	0.32865657	445.1204920373314
57.0	0.33467943	445.1204881769424
58.0	0.34070015	445.1205209967048
59.0	0.34672315	445.12045233868383
60.0	0.352746	445.12039754832597
61.0	0.358767	445.120399047159
62.0	0.36478766	445.120472651282
63.0	0.37080657	445.1205041420617
64.0	0.37682933	445.1203893542157
65.0	0.38285243	445.1205336379951
66.0	0.38887103	445.12051948439444
68.0	0.39619395	445.12047661586143
69.0	0.40254607	445.1204423536673
70.0	0.40856705	445.12054944466513
71.0	0.41458993	445.1205880683756
72.0	0.42061273	445.12046266005325
73.0	0.42663572	445.1204006374966
75.0	0.43396067	445.12044862859466
76.0	0.44031487	445.1204225922416
77.0	0.44633775	445.12044430664633
78.0	0.45235877	445.1204952997456
79.0	0.45838365	445.12047434074265
80.0	0.46441285	445.12041094436466
81.0	0.47043363	445.1205344134473
82.0	0.47645463	445.12047784945935
83.0	0.48247323	445.12052372680506
84.0	0.4884942	445.12054393567416
85.0	0.49451708	445.1205365246017
86.0	0.50053577	445.1204957611561
87.0	0.50655452	445.12051035319905
89.0	0.51406073	445.12055982920214
90.0	0.52041913	445.12059649922355
91.0	0.52644423	445.1204742281124
92.0	0.532463	445.1205392670225
93.0	0.53848375	445.120456537228
94.0	0.54450877	445.1205315793564
95.0	0.5505296	445.12050781879196
96.0	0.5565505	445.12048024035835
97.0	0.5625713	445.12052511870263
98.0	0.56859218	445.12065602161925
99.0	0.57461503	445.1194030235995
100.0	0.58063383	445.1205801804592
101.0	0.58665458	445.1205703995221
102.0	0.5926755	445.1204497274456
103.0	0.59869637	445.1204350817354
104.0	0.60471508	445.12056872709275
105.0	0.61074637	445.12046876870585
106.0	0.6167776	445.1205902238519
107.0	0.62279642	445.12046728443545
108.0	0.62881917	445.120580203492
109.0	0.63484423	445.1204381031317
110.0	0.64086513	445.12056955828524
111.0	0.64689018	445.12051462274
112.0	0.65291726	445.1205375435335
113.0	0.6589381	445.12050795073526
114.0	0.66495892	445.1205165269651
115.0	0.67098183	445.12057001036226
116.0	0.67700048	445.12051129528845
117.0	0.68302347	445.1205276276342
118.0	0.68905048	445.12054544697736
119.0	0.6950756	445.1206206423905
120.0	0.70109647	445.12050911476086
121.0	0.70711728	445.1205280157365
122.0	0.71313817	445.12050925744774
123.0	0.719159	445.1205455969351
124.0	0.725186	445.1204901904288
125.0	0.73121093	445.1205007324782
126.0	0.73723397	445.1205483130222
127.0	0.74325693	445.12048292787887
128.0	0.74927988	445.120548161833
129.0	0.75529845	445.1204824131766
130.0	0.7613236	445.12055231265873
131.0	0.7673422	445.12056485454957
132.0	0.77336306	445.1204980590662
133.0	0.77938807	445.12047307448074
134.0	0.78540907	445.1205125082045
135.0	0.79142973	445.12058862502073
136.0	0.79745278	445.1205407469935
137.0	0.80347158	445.1205834704434
138.0	0.80949228	445.12059592531165
139.0	0.81551102	445.1205748755949
140.0	0.82153187	445.1205204407035
141.0	0.82755486	445.1205286414538
142.0	0.83357773	445.1206106992412
143.0	0.83959662	445.1205119905663
144.0	0.84562148	445.1205909777984
145.0	0.85164453	445.1205665981668
146.0	0.85766743	445.12059136505644
147.0	0.86368607	445.1205402127558
148.0	0.86971115	445.12048689207154
149.0	0.87573407	445.12059163229304
150.0	0.88175495	445.1205285329042
151.0	0.88778195	445.12049189852064
152.0	0.8938008	445.1204981436908
153.0	0.89981947	445.12050230453826
154.0	0.90583833	445.12060629172083
155.0	0.91185907	445.1204927974703
156.0	0.91787992	445.12056890645493
157.0	0.92389872	445.1206282685116
158.0	0.9299216	445.12053535409717
159.0	0.93594257	445.12058275646115
160.0	0.94196748	445.12060793703847
161.0	0.94798833	445.1205100614889
162.0	0.95401118	445.1205545113713
163.0	0.96003412	445.12057501430314
164.0	0.96605708	445.120513534688
165.0	0.97208424	445.12057744257754
166.0	0.9781133	445.12054248164117
167.0	0.98414045	445.1205832919804
168.0	0.9901675	445.1205277578711
169.0	0.99619258	445.12050338354953
170.0	1.0022133	445.1205097967858
171.0	1.0082342	445.12053099001656
172.0	1.0142571	445.1205192700787
173.0	1.0202759	445.12051224667977
174.0	1.0262968	445.12053560068483
175.0	1.0323197	445.12056359294866
176.0	1.0383384	445.12054941087615
177.0	1.0443592	445.12059613114593
178.0	1.0503821	445.12058530880887
179.0	1.0564051	445.12056605641965
180.0	1.0624301	445.12058185429595
181.0	1.0684592	445.1205453443477
182.0	1.0744822	445.1205246691785
183.0	1.080503	445.12062280263507
184.0	1.086526	445.1205722059647
185.0	1.0925447	445.1205038375676
186.0	1.0985655	445.1206184041059
187.0	1.1045884	445.1205539653054
188.0	1.1106071	445.1205290751242
189.0	1.116626	445.12049836516263
190.0	1.1226489	445.1205596111718
191.0	1.1286719	445.12054074389374
192.0	1.1346906	445.1205210487518
193.0	1.1407094	445.1204944749151
194.0	1.146728	445.1205137172179
195.0	1.1527488	445.1206142707785
196.0	1.158774	445.1205428474745
197.0	1.1647927	445.1205275038866
198.0	1.1708177	445.120590090973
199.0	1.1768407	445.1205256519447
200.0	1.1828636	445.1205084472263
201.0	1.1888822	445.1205523095367
202.0	1.1949052	445.1205550440326
203.0	1.2009281	445.12055752000805
204.0	1.2069553	445.1205764583104
205.0	1.2129803	445.1205229943226
206.0	1.2190011	445.12058584090914
207.0	1.225024	445.1206026722985
208.0	1.2310427	445.12059572904957
209.0	1.2370656	445.12060246960743
210.0	1.2430907	445.1205814586295
211.0	1.2491136	445.1205395283813
212.0	1.2551386	445.12063036230654
213.0	1.2611595	445.1205661326784
214.0	1.2671845	445.12057396501405
215.0	1.2732033	445.12050231107264
216.0	1.2792281	445.12050848043043
217.0	1.2852532	445.120543931631
218.0	1.2912803	445.1205738046465
219.0	1.2973054	445.12058358853164
220.0	1.3033366	445.1206088044239
221.0	1.3093554	445.1205400208206
222.0	1.3153762	445.12062056386634
223.0	1.3214054	445.12065322123044
224.0	1.3274324	445.1204800574488
225.0	1.3334594	445.12063895317596
226.0	1.3394782	445.1205390103862
227.0	1.3455013	445.1205750395433
228.0	1.3515303	445.1204696269093
229.0	1.3575575	445.12056117338125
230.0	1.3635803	445.1206191496091
231.0	1.3696075	445.1205416573856
232.0	1.3756303	445.12054485557593
233.0	1.3816512	445.1205298911579
234.0	1.3876761	445.12046472551657
235.0	1.3936992	445.1204864055889
236.0	1.399722	445.120577526005
237.0	1.4057471	445.12049744438195
238.0	1.4117887	445.1205353376018
239.0	1.4178222	445.12053747965274
240.0	1.4238491	445.12049734592483
241.0	1.4298699	445.1205540622108
242.0	1.4358888	445.1205173555987
243.0	1.4419095	445.1204479306297
244.0	1.4479305	445.120527102261
245.0	1.4539554	445.1205226989225
246.0	1.4599847	445.1205660035497
247.0	1.4660075	445.1205649969044
248.0	1.4720263	445.1205040596832
249.0	1.4780492	445.1205355150524
250.0	1.4840722	445.1204914432979
251.0	1.4900908	445.12059307365314
252.0	1.496116	445.1204801861744
253.0	1.5021409	445.1205468789479
254.0	1.508166	445.120529006046
255.0	1.5141867	445.12047486834064
256.0	1.5202117	445.12053469918953
257.0	1.5262304	445.12060898813286
258.0	1.5322534	445.12056470929707
259.0	1.5382722	445.12051547449823
260.0	1.544293	445.1205402801185
261.0	1.550316	445.12050366425035
262.0	1.5563347	445.1205700519026
263.0	1.5623554	445.1204887979356
264.0	1.5683763	445.12047748477295
265.0	1.5743972	445.12045519978625
266.0	1.5804201	445.12053425178226
267.0	1.586441	445.1204395532454
268.0	1.5924639	445.12051633992314
269.0	1.5984827	445.12056542329935
270.0	1.6045076	445.12049446881986
271.0	1.6105326	445.1206136094856
272.0	1.6165576	445.1205836812677
273.0	1.6225764	445.12046361290146
274.0	1.6286015	445.1204999177396
275.0	1.6346201	445.1205579438213
276.0	1.6406411	445.12055786398867
277.0	1.6466618	445.12054226050145
278.0	1.6526807	445.12055887533296
279.0	1.6587014	445.12051670323046
280.0	1.6647223	445.1205080612476
281.0	1.6707431	445.1205886832877
282.0	1.6767641	445.12054874495385
283.0	1.6827848	445.120507271639
284.0	1.6888057	445.1204356064078
285.0	1.6948244	445.1206221011397
286.0	1.7008493	445.12059166974666
287.0	1.7068702	445.12061170798756
288.0	1.7128932	445.12048712631355
289.0	1.7189182	445.120533726013
290.0	1.7249411	445.1204753116925
291.0	1.7309599	445.1204990443429
292.0	1.7369849	445.12046192424606
293.0	1.7430037	445.12051880137466
294.0	1.7490244	445.1204985707498
295.0	1.7550474	445.12058859926236
296.0	1.7610745	445.1205640398148
297.0	1.7671016	445.12055650486013
298.0	1.7731245	445.12053543538764
299.0	1.7791473	445.1204559320228
300.0	1.7851682	445.12046561902656
301.0	1.7911933	445.12056876670204
302.0	1.797214	445.120609728941
303.0	1.8032349	445.1205323858568
304.0	1.8092579	445.12051623288545
305.0	1.8152766	445.1205020413548
306.0	1.8212995	445.1205854730739
307.0	1.8273245	445.12049581045255
308.0	1.8333475	445.1205687504305
309.0	1.8393663	445.1205098007157
310.0	1.8453911	445.120608804462
311.0	1.85141	445.12048146432255
312.0	1.8574288	445.1205558591723
313.0	1.8634538	445.12045909825395
314.0	1.8694746	445.1206117400028
315.0	1.8754976	445.1205905213733
316.0	1.8815184	445.12054804679184
317.0	1.887537	445.1205438047892
318.0	1.8935578	445.12051457075887
319.0	1.8995767	445.12055388958004
320.0	1.9055953	445.1205053994273
321.0	1.9116142	445.12058925174097
322.0	1.9176392	445.12056120924404
323.0	1.9236642	445.120552738181
324.0	1.9296914	445.1206033936908
325.0	1.9357162	445.1205303678834
326.0	1.9417455	445.12049362526244
327.0	1.9477704	445.1205819782047
328.0	1.9537997	445.1205315654885
329.0	1.9598227	445.12061158779267
330.0	1.9658477	445.12057817743084
331.0	1.9718664	445.12062442840147
332.0	1.9778914	445.12063128667893
333.0	1.9839121	445.1204902396964
334.0	1.9899329	445.12051050051525
335.0	1.9959518	445.1205818040929
336.0	2.0019727	445.120485447602
337.0	2.0079956	445.1205039219745
338.0	2.0140144	445.12053915381944
339.0	2.0200352	445.12046235010723
340.0	2.0260581	445.1206346694049
341.0	2.032083	445.1205239136506
342.0	2.038108	445.1204894105945
343.0	2.0441309	445.1205828926986
344.0	2.0501519	445.12055480224194
345.0	2.0561725	445.12055902920173
346.0	2.062204	445.1205020286148
347.0	2.0682226	445.12059928520176
348.0	2.0742434	445.1205525035834
349.0	2.0802643	445.1205701334843
350.0	2.0862852	445.12051447579967
351.0	2.092308	445.1205337017909
352.0	2.0983269	445.12059511286895
353.0	2.1043455	445.1205237767995
354.0	2.1103665	445.12054554694714
355.0	2.1163872	445.1205456955643
356.0	2.1224081	445.1205864574881
357.0	2.1284289	445.1205966331133
358.0	2.1344539	445.12050967267857
359.0	2.1404728	445.1206099493344
360.0	2.1464977	445.120552202501
361.0	2.1525228	445.120465912532
362.0	2.1585456	445.12049812124513
363.0	2.1645686	445.12052291702093
364.0	2.1705914	445.12054091743556
365.0	2.1766103	445.12051271189813
366.0	2.1826331	445.120559489941
367.0	2.1886541	445.1206373814799
368.0	2.1946727	445.120572950912
369.0	2.2006936	445.1205936688723
370.0	2.2067165	445.1205814369836
371.0	2.2127395	445.12051783590607
372.0	2.2187623	445.12060688611365
373.0	2.2247832	445.12060235336054
374.0	2.230804	445.12047660965175
375.0	2.2368228	445.1204384348629
376.0	2.24285	445.1205792930833
377.0	2.2488707	445.12048794061025
378.0	2.2549	445.12062821036466
379.0	2.2609332	445.1205983859925
380.0	2.2669583	445.1206493812756
381.0	2.2729874	445.12056745800106
382.0	2.2790104	445.12055650410906
383.0	2.2850332	445.1205886929324
384.0	2.2910542	445.12060119399763
385.0	2.2970729	445.1206379603373
386.0	2.3030938	445.11942983956374
387.0	2.3091145	445.11941337745964
388.0	2.3151375	445.11941958110526
389.0	2.3211625	445.120605495542
390.0	2.3271853	445.1205858662823
391.0	2.3332145	445.1206193867332
392.0	2.3392354	445.1206139877729
393.0	2.3452605	445.12064734677875
394.0	2.3512896	445.1205943726075
395.0	2.3573104	445.12062400304717
396.0	2.3633333	445.12057314593875
397.0	2.3693585	445.1205295333643
398.0	2.3753833	445.1205577613187
399.0	2.3814126	445.1205697053302
400.0	2.3874459	445.120608379197
401.0	2.393473	445.1205842945083
402.0	2.3994918	445.1205172122722
403.0	2.4055104	445.12056226255424
404.0	2.4115292	445.1205980323435
405.0	2.4175501	445.1205076048632
406.0	2.423573	445.1205646028058
407.0	2.4295939	445.1205454755159
408.0	2.4356168	445.12055454825725
409.0	2.4416439	445.1205928760061
410.0	2.4476688	445.1206007525033
411.0	2.4536918	445.12056713839564
412.0	2.4597148	445.1205399474296
413.0	2.4657356	445.1205083851969
414.0	2.4717606	445.12051217418394
415.0	2.4777856	445.12051684327525
416.0	2.4838148	445.120530496464
417.0	2.4898356	445.1205248797087
418.0	2.4958605	445.12055209462295
419.0	2.5018876	445.1205854820401
420.0	2.5079106	445.1205736941808
421.0	2.5139335	445.1206309469393
422.0	2.5199544	445.1206173468376
423.0	2.5259752	445.1205576540868
424.0	2.531994	445.12057155526037
425.0	2.5380147	445.12054043391146
426.0	2.5440355	445.12051915021794
427.0	2.5500544	445.1205695584694
428.0	2.5560752	445.1205090950658
429.0	2.5620961	445.12056253862795
430.0	2.5681211	445.12049617111353
431.0	2.5741462	445.12060174719676
432.0	2.5801689	445.1205980159111
433.0	2.586192	445.1205303913986
434.0	2.5922189	445.12055602599304
435.0	2.5982419	445.12054418490095
436.0	2.6042648	445.1205805478943
437.0	2.6102878	445.12059717265424
438.0	2.6163086	445.12052725402117
439.0	2.6223295	445.1205690808888
440.0	2.6283503	445.12056486381744
441.0	2.6343689	445.1206454314704
442.0	2.6403877	445.1206243397294
443.0	2.6464086	445.120485739613
444.0	2.6524295	445.12051455414115
445.0	2.6584524	445.12054595065115
446.0	2.6644733	445.12053299276323
447.0	2.6704941	445.1205706874607
448.0	2.6765212	445.12061360383035
449.0	2.6825399	445.12051769921555
450.0	2.6885649	445.1205441758629
451.0	2.694592	445.1205801343131
452.0	2.7006171	445.1205727112777
453.0	2.7066379	445.12055824214633
454.0	2.7126629	445.120568822168
455.0	2.7186858	445.12060651467664
456.0	2.7247066	445.1205165101478
457.0	2.7307253	445.12058010712036
458.0	2.7367441	445.1205689240261
459.0	2.742767	445.12055804900865
460.0	2.7487857	445.1205784697146
461.0	2.7548088	445.12049221697606
462.0	2.7608274	445.12048714016856
463.0	2.7668484	445.12052390963044
464.0	2.7728671	445.12053308480887
465.0	2.7788899	445.12060959802164
466.0	2.7849128	445.12054901531144
467.0	2.7909421	445.12058365785134
468.0	2.796965	445.120593999573
469.0	2.8029901	445.12054877186847
470.0	2.8090129	445.1206261331126
471.0	2.8150338	445.12053524666226
472.0	2.8210566	445.1206104638
473.0	2.8270795	445.1205247801644
474.0	2.8331004	445.1205276291822
475.0	2.8391214	445.1205765135733
476.0	2.8451421	445.12059368586074
477.0	2.8511629	445.12058112980327
478.0	2.8571858	445.1204911446118
479.0	2.8632046	445.1205649567942
480.0	2.8692254	445.120538950835
481.0	2.8752504	445.1205283789215
482.0	2.8812755	445.1205189446004
483.0	2.8873005	445.1204647685446
484.0	2.8933255	445.12045407669245
485.0	2.8993443	445.1206007673885
486.0	2.9053671	445.1205731886382
487.0	2.9113901	445.1204803249584
488.0	2.917413	445.1204759782061
489.0	2.9234338	445.1204920912548
490.0	2.9294568	445.1204852332282
491.0	2.9354797	445.1204649596805
492.0	2.9415026	445.1204964392
493.0	2.9475214	445.1205447900707
494.0	2.9535401	445.12053522787
495.0	2.9595631	445.1205002041363
496.0	2.9655838	445.1205111084275
497.0	2.9716047	445.1205512730443
498.0	2.9776235	445.12045549281146
499.0	2.9836486	445.1204871218849
500.0	2.9896694	445.1204209468958
501.0	2.9956902	445.1204585868029
502.0	3.0017131	445.1205027563105
503.0	3.0077338	445.12044102853855
504.0	3.0137569	445.1204269711682
505.0	3.019782	445.1204540718894
506.0	3.025809	445.1204456930897
507.0	3.0318277	445.1204353910963
508.0	3.0378527	445.12050655038047
509.0	3.0438756	445.1204902564432
511.0	3.0511839	445.12049021447785
512.0	3.0575361	445.120463737249
513.0	3.0635611	445.1204335111521
514.0	3.069582	445.1204440178194
515.0	3.0756027	445.12051095826644
516.0	3.0816257	445.1205367058623
517.0	3.0876443	445.1204554604851
518.0	3.0936652	445.1204837814765
519.0	3.0996903	445.12055440534704
520.0	3.1057133	445.1205366658309
521.0	3.1117382	445.1205493034266
522.0	3.1177632	445.12049244273067
523.0	3.1237924	445.120532936321
524.0	3.1298154	445.1205578194244
525.0	3.1358361	445.1205314904072
526.0	3.1418611	445.1206057736328
527.0	3.1478799	445.12052420031904
528.0	3.153905	445.12057933949393
529.0	3.1599238	445.12054037706946
530.0	3.1659508	445.1205277081847
531.0	3.1719737	445.12060209721756
532.0	3.1779987	445.120537728305
533.0	3.1840195	445.12041001550205
536.0	3.1921904	445.12014507422504
540.0	3.2018195	445.1202598846301
544.0	3.211455	445.12052638002126
547.0	3.2196195	445.1194573068885
548.0	3.2259738	445.12056906747364
549.0	3.2320049	445.12063426610194
550.0	3.2380363	445.120635699837
551.0	3.2440674	445.1206540889078
552.0	3.2500905	445.1205756919159
553.0	3.2561092	445.12063580606525
554.0	3.26213	445.12062053256756
555.0	3.2681509	445.1205464543255
556.0	3.2741739	445.12060883023406
557.0	3.2801966	445.12061735774296
558.0	3.2862154	445.1206083071531
559.0	3.2922364	445.1194030638319
560.0	3.2982572	445.1205799178237
561.0	3.3042781	445.1206364792236
562.0	3.3102989	445.12055083007834
563.0	3.3163198	445.1205560147289
564.0	3.3223425	445.11940214692584
565.0	3.3283717	445.1205911642444
566.0	3.3343946	445.12059207959663
567.0	3.3404175	445.1206252217547
568.0	3.3464467	445.12054297709733
569.0	3.3524739	445.12060122351534
570.0	3.358505	445.1205587156021
571.0	3.3645323	445.12053495684415
572.0	3.3705613	445.120577820749
573.0	3.3765843	445.12060212707985
574.0	3.3826092	445.12052205084353
575.0	3.3886386	445.1205778626031
576.0	3.3946697	445.120578836431
577.0	3.4007031	445.12060320643013
578.0	3.406728	445.12064525211593
579.0	3.4127532	445.1205721909985
580.0	3.418776	445.1206457052849
581.0	3.4248051	445.12061642588577
582.0	3.430824	445.1206048840541
583.0	3.4368447	445.1205287728378
584.0	3.4428657	445.120516211968
585.0	3.4488864	445.12057763181144
586.0	3.4549115	445.1205865192039
587.0	3.4609302	445.1205657179009
588.0	3.4669552	445.12058023225023
589.0	3.4729822	445.1205112143471
590.0	3.4790116	445.1206343236299
591.0	3.4850365	445.12054696474695
592.0	3.4910636	445.12052521572355
593.0	3.4970927	445.1205689084782
594.0	3.5031199	445.1204941721725
595.0	3.5091468	445.120563308952
596.0	3.5151719	445.1205889664372
597.0	3.5211948	445.12051043703843
598.0	3.5272219	445.1205367530324
599.0	3.5332491	445.1204779891282
600.0	3.5392719	445.1205080409454
601.0	3.545295	445.1205547271112
602.0	3.551322	445.1204980915703
603.0	3.5573531	445.12048631403303
604.0	3.5633907	445.1205780029886
605.0	3.5694158	445.1205885506254
606.0	3.5754449	445.12052434180674
607.0	3.5814741	445.1205138408218
608.0	3.5875032	445.1205746294934
609.0	3.5935262	445.1206132785561
610.0	3.5995532	445.1204849295184
611.0	3.6055825	445.12060907347495
612.0	3.6116095	445.1205922176211
613.0	3.6176282	445.12053087405894
614.0	3.6236553	445.1205612633403
615.0	3.6296804	445.12050174703006
616.0	3.6357055	445.1205382436961
617.0	3.6417346	445.1204987051819
618.0	3.6477574	445.12054734146597
619.0	3.6537762	445.12057742373867
620.0	3.6597971	445.1205073329598
621.0	3.665822	445.1204891257599
622.0	3.671845	445.1205757595342
623.0	3.6778637	445.12053296667995
624.0	3.6838867	445.1205357571144
625.0	3.6899096	445.12052702620804
626.0	3.6959324	445.12049984843554
627.0	3.7019533	445.1205417102148
628.0	3.7079741	445.12053098404135
629.0	3.713995	445.1205071578756
630.0	3.7200243	445.1205041813406
631.0	3.7260471	445.1205164173864
632.0	3.7320742	445.1203943349006
633.0	3.7380992	445.1204797816696
634.0	3.7441221	445.1205111083444
635.0	3.7501429	445.1205485620445
636.0	3.7561659	445.12051828929697
637.0	3.7621889	445.1204640475261
638.0	3.7682117	445.120476704561
639.0	3.7742389	445.12048564625206
640.0	3.78027	445.1204906174625
641.0	3.7862972	445.12042776110246
642.0	3.7923242	445.1205252182002
643.0	3.7983514	445.1204433976957
644.0	3.8043784	445.12053449413264
645.0	3.8104035	445.12055158616533
646.0	3.8164305	445.120483415451
647.0	3.8224577	445.12047733280104
648.0	3.8284848	445.12051333122827
649.0	3.8345076	445.12053099113507
650.0	3.8405368	445.12050049033513
651.0	3.8465597	445.12045243229863
652.0	3.8525869	445.1204615519095
653.0	3.858614	445.12045306154346
654.0	3.8646369	445.12048590811827
655.0	3.8706598	445.1205024474569
656.0	3.876689	445.12047788092303
657.0	3.8827201	445.1204792384178
658.0	3.8887557	445.12050132204206
659.0	3.8947827	445.1204870347405
660.0	3.9008099	445.1204617755413
661.0	3.906839	445.120520159526
662.0	3.9128682	445.1205648897149
663.0	3.9188932	445.12050187737447
664.0	3.9249182	445.12052529562123
665.0	3.9309493	445.1204755201973
666.0	3.9369765	445.12049068011385
667.0	3.9430036	445.12057969838196
668.0	3.9490286	445.12050505874316
669.0	3.9550537	445.1204660501386
670.0	3.9610786	445.12050862463747
671.0	3.9671078	445.1204574307417
672.0	3.9731306	445.1204341104511
673.0	3.9791535	445.1205398894243
674.0	3.9851744	445.1205819211365
675.0	3.9911974	445.12052371473567
676.0	3.9972224	445.120485925833
677.0	4.0032474	445.12050095947484
678.0	4.0092787	445.1205682306866
679.0	4.0153058	445.12051551318723
680.0	4.0213307	445.12050037845177
681.0	4.0273557	445.12047220605916
682.0	4.0333933	445.12058048908006
683.0	4.0394308	445.1205631866398
684.0	4.04546	445.12058699152266
685.0	4.0514871	445.1204945677325
686.0	4.0575121	445.1204870109398
687.0	4.0635371	445.1204518820211
688.0	4.069562	445.1204977116416
689.0	4.0755912	445.12053262735793
690.0	4.0816182	445.1205369042113
691.0	4.0876413	445.1204598407413
692.0	4.0936642	445.1204791450297
693.0	4.0996913	445.1205833685277
694.0	4.1057184	445.12052405809146
695.0	4.1117433	445.12050600840183
696.0	4.1177745	445.12053283393254
697.0	4.1238016	445.1205510932511
698.0	4.1298288	445.1204699345068
699.0	4.1358538	445.12045790423855
700.0	4.1418788	445.1205176466395
701.0	4.1479101	445.12058125896505
702.0	4.153933	445.1204889674338
703.0	4.159962	445.1204686756802
704.0	4.165985	445.1205643107229
705.0	4.1720038	445.12049703032955
706.0	4.1780226	445.12051936212
707.0	4.1840476	445.12052646282655
708.0	4.1900684	445.1204622383505
709.0	4.1960913	445.120471482658
710.0	4.2021163	445.1205215623515
711.0	4.2081391	445.1205766428552
712.0	4.2141642	445.1205912808943
713.0	4.2201851	445.12050572977876
714.0	4.226208	445.1205398883153
715.0	4.2322289	445.12049452268457
716.0	4.2382539	445.1205557469087
717.0	4.2442726	445.1204888884496
718.0	4.2502956	445.120479595416
719.0	4.2563142	445.12052882696923
720.0	4.2623351	445.12056378633906
721.0	4.268356	445.12055929525604
722.0	4.2743789	445.1205490734332
723.0	4.2803975	445.12048478343354
724.0	4.2864185	445.1205673854682
725.0	4.2924519	445.1205791938266
726.0	4.2984767	445.1205052457943
727.0	4.3044955	445.12057864058636
728.0	4.3105163	445.1204815481599
729.0	4.3165415	445.1205025317028
730.0	4.3225685	445.12047533399436
731.0	4.3285978	445.1205645482932
732.0	4.3346289	445.1205439842734
733.0	4.3406519	445.12057165481156
734.0	4.3466747	445.12052715940075
735.0	4.3526956	445.12047761883787
736.0	4.3587164	445.1205420976563
737.0	4.3647415	445.12054749134586
738.0	4.3707685	445.12047560672613
739.0	4.3767915	445.1205434469306
740.0	4.3828164	445.12047063940474
741.0	4.3888373	445.12053089343453
742.0	4.394856	445.12053004387826
743.0	4.4008748	445.1205524639897
744.0	4.4068957	445.12055296967816
745.0	4.4129185	445.12053029942166
746.0	4.4189415	445.1205489021144
747.0	4.4249664	445.12050695621235
748.0	4.4309937	445.12054810748657
749.0	4.4370165	445.1204791140259
750.0	4.4430394	445.12051707960575
751.0	4.4490581	445.12056404477534
752.0	4.4550853	445.1204909087934
753.0	4.4611144	445.1205349983992
754.0	4.4671353	445.12054560636034
755.0	4.4731582	445.1204467631344
756.0	4.4791791	445.1205270176128
757.0	4.4851977	445.1204760460436
758.0	4.4912228	445.12045449011816
759.0	4.4972416	445.12049800855993
760.0	4.5032624	445.1205588210535
761.0	4.5092833	445.12046474196416
762.0	4.5153019	445.1205660921856
763.0	4.5213229	445.12054386669496
764.0	4.5273436	445.12054459089967
765.0	4.5333686	445.1205305866679
766.0	4.5393916	445.12057390452577
767.0	4.5454124	445.12055022848176
768.0	4.5514353	445.12053504238156
769.0	4.5574563	445.1205327945629
770.0	4.5634854	445.1204569451949
771.0	4.5695083	445.1205359645869
772.0	4.5755291	445.12046756843074
773.0	4.5815478	445.1205726532991
774.0	4.5875687	445.1204722270251
775.0	4.5935896	445.1204676732101
776.0	4.5996145	445.1204834240365
777.0	4.6056334	445.1204366436771
778.0	4.6116562	445.12052847583135
779.0	4.6176792	445.1205050724025
780.0	4.6237	445.1204811247053
781.0	4.6297187	445.1204574425916
782.0	4.6357396	445.1204882090375
783.0	4.6417625	445.12047307168666
784.0	4.6477897	445.1205157442874
785.0	4.6538104	445.12055722624837
786.0	4.6598355	445.1205754863537
787.0	4.6658563	445.12056121413843
788.0	4.6718791	445.1205103398432
789.0	4.677898	445.1204883696399
790.0	4.6839209	445.1204522042979
791.0	4.689948	445.1204918159459
792.0	4.695971	445.1205103753694
793.0	4.701998	445.1201708173882
794.0	4.7080251	445.12048539720587
796.0	4.7153292	445.1205381321902
797.0	4.7216835	445.120609623305
798.0	4.7277022	445.1204344598145
799.0	4.7337231	445.12046349392006
800.0	4.7397439	445.12057419384104
801.0	4.7457689	445.1204898341987
802.0	4.7517938	445.1204743505698
803.0	4.757821	445.12049948263325
804.0	4.7638502	445.1205477726197
805.0	4.769869	445.1205519839622
806.0	4.7758918	445.1205119351053
807.0	4.7819106	445.12048272290167
808.0	4.7879356	445.1205631579536
809.0	4.7939544	445.1205671654879
810.0	4.7999814	445.12054790274897
811.0	4.8060085	445.1204722021182
812.0	4.8120335	445.12054160242457
813.0	4.8180564	445.1205106593115
814.0	4.8240753	445.120493478065
815.0	4.8301002	445.120515887578
816.0	4.8361232	445.12053758022745
817.0	4.8421439	445.1205163336799
818.0	4.8481689	445.12041313330724
819.0	4.8542002	445.12052411348355
820.0	4.8602211	445.1205310288059
821.0	4.866242	445.1204980443566
822.0	4.8722669	445.12050051707894
823.0	4.8782857	445.120573463679
824.0	4.8843107	445.12055953571763
825.0	4.8903295	445.1205114708212
826.0	4.8963523	445.12056319922846
827.0	4.9023795	445.1205355180253
828.0	4.9084024	445.1205057687188
829.0	4.9144253	445.1205510519924
830.0	4.9204503	445.12056804510155
831.0	4.9264775	445.1205782752584
832.0	4.9324961	445.12052604333263
833.0	4.938519	445.12052680903173
834.0	4.9445399	445.12049930760173
835.0	4.9505628	445.1205282813469
836.0	4.9565837	445.120603916368
837.0	4.9626066	445.120523182936
838.0	4.9686254	445.120454035999
839.0	4.9746462	445.12048703323774
840.0	4.9806712	445.1204604273335
841.0	4.9866898	445.12046587405865
842.0	4.9927149	445.12050963503697
843.0	4.9987337	445.1204448602008
844.0	5.0047586	445.1204734245147
845.0	5.0107796	445.12045589713034
846.0	5.0168046	445.1204784553854
847.0	5.0228275	445.120512273788
848.0	5.0288546	445.12051523653736
849.0	5.0348774	445.12051971783006
850.0	5.0408962	445.12051249268075
851.0	5.0469191	445.1205039952186
852.0	5.0529442	445.1205422959045
853.0	5.0589672	445.1204702541616
854.0	5.0649943	445.1205305897034
855.0	5.0710172	445.1205278982944
856.0	5.0770359	445.1206275322135
857.0	5.0830588	445.12048435591703
858.0	5.0890858	445.1205057438414
859.0	5.0951151	445.12053407811874
860.0	5.1011443	445.1204660424871
861.0	5.1071734	445.12054817240914
862.0	5.1132025	445.12050461441197
863.0	5.1192339	445.1205450196196
864.0	5.1252588	445.1204569422103
865.0	5.1312837	445.12046789934266
866.0	5.1373088	445.12052962371143
867.0	5.1433401	445.12057830042073
868.0	5.149363	445.1205328985964
869.0	5.1553943	445.1205053151313
870.0	5.1614213	445.1205769351351
871.0	5.1674444	445.1205402739516
872.0	5.173463	445.1205163114442
873.0	5.1794922	445.1205840847317
874.0	5.1855172	445.1205575385673
875.0	5.1915506	445.1204580117357
876.0	5.1975796	445.12048089049625
877.0	5.2036027	445.1205742381731
878.0	5.2096297	445.1205366665226
879.0	5.215659	445.1205727504401
880.0	5.2216901	445.12056150988957
881.0	5.2277173	445.12050450289365
882.0	5.2337423	445.1205165149094
883.0	5.2397672	445.12051544684977
884.0	5.2457965	445.12057127072285
885.0	5.2518235	445.120489663849
886.0	5.2578527	445.1205663038557
887.0	5.2638818	445.12058459458126
888.0	5.269911	445.1204965016538
889.0	5.2759339	445.1204970783285
890.0	5.281957	445.12046914960246
891.0	5.2879798	445.1205188789768
892.0	5.2940049	445.12055089640717
893.0	5.3000339	445.12050728461793
894.0	5.3060653	445.12053639732824
895.0	5.3120944	445.1205797367003
896.0	5.3181236	445.120595986181
897.0	5.3241527	445.1205046104966
898.0	5.330182	445.1204551832011
899.0	5.3362112	445.12052872196284
900.0	5.3422403	445.1205248716174
901.0	5.3482652999999996	445.12057017403345
902.0	5.3542902	445.1204468535337
903.0	5.3603215	445.1204212414204
904.0	5.3663486	445.12043778214553
905.0	5.3723821	445.12054340138076
906.0	5.3784048	445.12051156552513
907.0	5.38443	445.12049987487546
908.0	5.3904528	445.1204825047409
909.0	5.3964758	445.1204446447395
910.0	5.4024986	445.12053404887394
911.0	5.4085237	445.1205245919936
912.0	5.4145507	445.1204877828771
913.0	5.4205779	445.12050952475283
914.0	5.4266091	445.1205541668533
915.0	5.4326363	445.12060423080277
916.0	5.4386634	445.1205922916278
917.0	5.4446903	445.1204645665447
918.0	5.4507132	445.1204956692532
919.0	5.4567424	445.1204911994468
920.0	5.4627717	445.1205241624057
921.0	5.4688008	445.12048939795403
922.0	5.4748259	445.12053544719146
923.0	5.4808592	445.12053876063237
924.0	5.4868842	445.12055755108435
925.0	5.4929175	445.12044539501636
926.0	5.4989424	445.12057543426073
927.0	5.5049612	445.1204771795734
928.0	5.5109842	445.12052675539184
929.0	5.5170113	445.1205508677308
930.0	5.5230342	445.12050921294616
931.0	5.529055	445.12057398200955
932.0	5.535078	445.12045611697624
933.0	5.5411009	445.1205738328222
934.0	5.5471237	445.1204536091216
935.0	5.5531425	445.12051015188143
936.0	5.5591634	445.12049684137077
937.0	5.5651843	445.1204970632025
938.0	5.5712072	445.12054650001755
939.0	5.5772302	445.1205505441412
940.0	5.583251	445.1205845073545
941.0	5.58928	445.1205458663403
942.0	5.595303	445.1204612037648
943.0	5.6013301	445.12053201748506
944.0	5.6073509	445.120571968551
945.0	5.6133696	445.12045443968105
946.0	5.6193926	445.12052941384945
947.0	5.6254114	445.1205731748287
948.0	5.6314364	445.12048301987807
949.0	5.6374571	445.12047816047044
950.0	5.6434801	445.12051090672117
951.0	5.649501	445.120413722057
952.0	5.655526	445.12050633759355
953.0	5.6615552	445.12055012652087
954.0	5.667576	445.12051456276447
955.0	5.6735988	445.1204749257551
956.0	5.6796219	445.1205667465435
957.0	5.6856468	445.1205627145629
958.0	5.6916697	445.120543961175
959.0	5.6976907	445.1204548757797
960.0	5.7037094	445.1205221565897
961.0	5.7097302	445.1204568392292
962.0	5.7157511	445.12049541018183
963.0	5.721774	445.1204903326716
964.0	5.7277948	445.12049478207365
965.0	5.7338156	445.1204556782299
966.0	5.7398406	445.120422854889
967.0	5.7458615	445.1205649336772
968.0	5.7518886	445.1205007952662
969.0	5.7579156	445.1205752936338
970.0	5.7639428	445.1205448169201
971.0	5.7699636	445.1205046584271
972.0	5.7759864	445.1204970760485
973.0	5.7820052	445.1205626754859
974.0	5.7880282	445.12057081176016
975.0	5.7940511	445.1205134920937
976.0	5.8000804	445.12051524721926
977.0	5.8061095	445.1205604174362
978.0	5.8121345	445.12053969339894
979.0	5.8181595	445.12046414953085
980.0	5.8241844	445.1204796336555
981.0	5.8302032	445.1204811919519
982.0	5.8362345	445.120468580766
983.0	5.8422573	445.1204826742255
984.0	5.8482846	445.1204677901481
985.0	5.8543073	445.1204817168577
986.0	5.8603304	445.1205059448011
987.0	5.866349	445.12056360214
988.0	5.8723719	445.12057745805515
989.0	5.8783928	445.12052924400325
990.0	5.8844115	445.1204435429487
991.0	5.8904323	445.1204607912783
992.0	5.8964554	445.12050868123345
993.0	5.9024803	445.12044781751507
994.0	5.9084991	445.1204721531261
995.0	5.914522	445.1205362237317
996.0	5.9205428	445.12046180046946
997.0	5.9265615	445.1205273034898
998.0	5.9325846	445.1205541090912
999.0	5.9386053	445.1204845466415
1000.0	5.9446263	445.12050327792315
1001.0	5.9506492	445.12055607436383
1002.0	5.9566741	445.12054623610095
1003.0	5.9626929	445.1204685707183
1004.0	5.9687241	445.1205524597237
1005.0	5.9747513	445.1205010303835
1006.0	5.9807824	445.12047193629564
1007.0	5.9868013	445.12049417322004
1008.0	5.992822	445.12049618761756
1009.0	5.998843	445.1204817461911
1010.0	6.0048658	445.1205656304246
1011.0	6.0108866	445.12047319991586
1012.0	6.0169138	445.1204350486017
1013.0	6.0229389	445.1204921645063
1014.0	6.0289616	445.12047355873386
1015.0	6.0349826	445.12046943462485
1016.0	6.0410013	445.1204903008244
1017.0	6.0470222	445.1204818371378
1018.0	6.053043	445.12060490952257
1019.0	6.0590617	445.1204713515638
1020.0	6.0650868	445.12051839486884
1021.0	6.0711055	445.1204902794255
1022.0	6.0771285	445.1204456619822
1023.0	6.0831513	445.1205200770001
1024.0	6.0891743	445.1204944049981
1025.0	6.095193	445.1205565835251
1026.0	6.101216	445.12044137623565
1027.0	6.1072451	445.1205319325083
1028.0	6.1132701	445.12050348299334
1029.0	6.1192972	445.12050490848696
1030.0	6.1253223	445.120516513135
1031.0	6.1313514	445.12043981690255
1032.0	6.1373765	445.1204403162857
1033.0	6.1433993	445.12042691479706
1034.0	6.1494222	445.1204999252033
1035.0	6.1554472	445.12053774372583
1036.0	6.1614786	445.12047240037776
1037.0	6.1675057	445.1204260478484
1038.0	6.1735348	445.12049307234895
1039.0	6.1795535	445.120524493136
1040.0	6.1855807	445.12056067086235
1041.0	6.1916078	445.1204989985924
1042.0	6.1976305	445.1205541287893
1043.0	6.2036556	445.12047249688237
1044.0	6.2096827	445.12057799792376
1045.0	6.2157099	445.120530652066
1046.0	6.2217389	445.12048436390364
1047.0	6.227762	445.1205728768009
1048.0	6.2337847	445.1204534876823
1049.0	6.2398078	445.12054558464916
1050.0	6.2458306	445.1204885220527
1051.0	6.2518515	445.120500092301
1052.0	6.2578723	445.12044059097445
1053.0	6.2638931	445.1204944622301
1054.0	6.269916	445.12052408967065
1055.0	6.2759391	445.12044731516784
1056.0	6.2819641	445.12045015102046
1057.0	6.2879848	445.1204316869214
1058.0	6.2940161	445.12050890045475
1059.0	6.3000369	445.1205347123584
1060.0	6.3060599	445.1205818873239
1061.0	6.3120786	445.1205573792595
1062.0	6.3181017	445.1204654462989
1063.0	6.3241244	445.1204680211395
1064.0	6.3301475	445.12043774226277
1065.0	6.3361703	445.12043423153307
1066.0	6.3421931	445.1204072549741
1067.0	6.3482161	445.12047306847467
1068.0	6.3542371	445.1204504109916
1069.0	6.3602578	445.12048396309666
1070.0	6.3662808	445.1205359232148
1071.0	6.3723016	445.12046965088336
1072.0	6.3783246	445.1205117934101
1073.0	6.3843474	445.1204881055369
1074.0	6.3903725	445.12052519492113
1075.0	6.3963933	445.12057068635744
1076.0	6.4024162	445.1205619134264
1077.0	6.4084351	445.120571162667
1078.0	6.4144579	445.12056576101827
1079.0	6.4204767	445.12057935291716
1080.0	6.4264975	445.12046921648596
1081.0	6.4325203	445.1205128671483
1082.0	6.4385433	445.1205523375597
1083.0	6.4445664	445.1205298841374
1084.0	6.4505871	445.12052569526406
1085.0	6.4566101	445.1204949269283
1086.0	6.4626329	445.1205733816211
1087.0	6.4686538	445.12046944241166
1088.0	6.4746725	445.12055514115116
1089.0	6.4806934	445.1205495751482
1090.0	6.4867163	445.12055276548546
1091.0	6.4927413	445.12051718592187
1092.0	6.4987663	445.1205524655708
1093.0	6.5047955	445.1204915168189
1094.0	6.5108247	445.1205061819374
1095.0	6.5168434	445.12052913278615
1096.0	6.5228683	445.12044821507857
1097.0	6.5288872	445.12056858245444
1098.0	6.534908	445.12053074051994
1099.0	6.5409309	445.1204942619517
1100.0	6.5469519	445.1205112806925
1101.0	6.5529809	445.12049799565136
1102.0	6.5590039	445.12042908692615
1103.0	6.5650393	445.1204775897519
1104.0	6.5710642	445.12049522475144
1105.0	6.5770831	445.12049436768
1106.0	6.583106	445.120488472623
1107.0	6.5891268	445.1205043733195
1108.0	6.5951498	445.1204629942247
1109.0	6.6011727	445.12053566325756
1110.0	6.6071956	445.1204523771696
1111.0	6.6132164	445.1204216520251
1112.0	6.6192414	445.1204177048872
1113.0	6.6252623	445.1204227730032
1114.0	6.6312852	445.1204051566079
1115.0	6.6373061	445.12052823464126
1116.0	6.6433269	445.1205223621643
1117.0	6.6493498	445.12047352018726
1118.0	6.6553748	445.1204702624997
1119.0	6.6613955	445.12048710674964
1120.0	6.6674144	445.12042955800354
1121.0	6.6734436	445.12054493777805
1122.0	6.6794665	445.1204271227942
1123.0	6.6854915	445.1204315102309
1124.0	6.6915144	445.12051857518605
1125.0	6.6975374	445.120472081141
1126.0	6.7035581	445.1204638711804
1127.0	6.7095893	445.1205152118158
1128.0	6.7156123	445.1205109499433
1129.0	6.721631	445.1205123601252
1130.0	6.727656	445.1204739073214
1131.0	6.733677	445.1204891887432
1132.0	6.7397062	445.1204406690021
1133.0	6.7457269	445.12047517828574
1134.0	6.7517541	445.12040179425645
1135.0	6.7577769	445.1204762943916
1136.0	6.7637978	445.1205186650491
1137.0	6.7698206	445.12040218626436
1138.0	6.7758416	445.12047211399687
1139.0	6.7818665	445.1204680517761
1140.0	6.7878875	445.1204992673372
1141.0	6.7939103	445.1204928968809
1142.0	6.7999291	445.12051498782563
1143.0	6.8059498	445.1204520953764
1144.0	6.811975	445.1204438810117
1145.0	6.818002	445.1204529306841
1146.0	6.824025	445.12055941275077
1147.0	6.8300457	445.1204719716704
1148.0	6.8360709	445.120531213726
1149.0	6.8420917	445.120451508529
1150.0	6.8481145	445.1205234434787
1151.0	6.8541437	445.12053517788087
1152.0	6.8601645	445.1204550195461
1153.0	6.8661875	445.12053503535554
1154.0	6.8722166	445.1204637883288
1155.0	6.8782438	445.12043680281033
1156.0	6.8842666	445.12054646849555
1157.0	6.8902959	445.1205813262705
1158.0	6.8963166	445.1205884341375
1159.0	6.9023417	445.1205216659687
1160.0	6.9083667	445.1205906206947
1161.0	6.9143939	445.1205424124707
1162.0	6.9204146	445.1205569032735
1163.0	6.9264397	445.1204711803212
1164.0	6.9324625	445.12049870027283
1165.0	6.9384814	445.120489601199
1166.0	6.9445042	445.1204417780292
1167.0	6.9505272	445.1204954752039
1168.0	6.9565501	445.1204527457281
1169.0	6.962573	445.1204413575589
1170.0	6.9685939	445.12052015780773
1171.0	6.9746126	445.12045280438565
1172.0	6.9806377	445.12059072612675
1173.0	6.9866584	445.1204948086023
1174.0	6.9926814	445.120559040821
1175.0	6.9987084	445.12056584271784
1176.0	7.0047273	445.1204625658902
1177.0	7.0107481	445.1204826620789
1178.0	7.0167668	445.12051357444636
1179.0	7.0227876	445.1204886015978
1180.0	7.0288065	445.1204450253964
1181.0	7.0348292	445.1204249488003
1182.0	7.0408543	445.1205721536564
1183.0	7.0468815	445.1205589272331
1184.0	7.0529127	445.12052408223826
1185.0	7.0589417	445.1205521538706
1186.0	7.0649648	445.12050588860956
1187.0	7.0709856	445.1204518172531
1188.0	7.0770044	445.12043748055714
1189.0	7.0830376	445.1205275740704
1190.0	7.0890648	445.120423558826
1191.0	7.0950857	445.12045337865493
1192.0	7.1011106	445.120503117248
1193.0	7.1071357	445.1204152307508
1194.0	7.1131543	445.12042506413815
1195.0	7.1191753	445.12044639860267
1196.0	7.1251961	445.1205213852076
1197.0	7.1312169	445.1205403873459
1198.0	7.1372398	445.1205349167015
1199.0	7.1432647	445.12045914577317
1200.0	7.1492878	445.12051983963016
1201.0	7.1553086	445.12050162179014
1202.0	7.1613316	445.12054021399257
1203.0	7.1673503	445.1205137883752
1204.0	7.1733752	445.12049950540376
1205.0	7.179394	445.12050174930573
1206.0	7.1854148	445.1204996143696
1207.0	7.1914358	445.1205641013259
1208.0	7.1974587	445.120462944585
1209.0	7.2034815	445.1205691425347
1210.0	7.2095004	445.1206061608854
1211.0	7.2155232	445.1205579418986
1212.0	7.221544	445.12052099024544
1213.0	7.2275669	445.1205450659825
1214.0	7.2335879	445.12050140880956
1215.0	7.2396108	445.12058262458197
1216.0	7.2456295	445.12047734477585
1217.0	7.2516546	445.1205443422828
1218.0	7.2576775	445.1205638389923
1219.0	7.2637025	445.1204519364658
1220.0	7.2697315	445.12044006546733
1221.0	7.2757566	445.12051305778635
1222.0	7.2817796	445.1204704486505
1223.0	7.2878005	445.1204844900872
1224.0	7.2938213	445.12044952803006
1225.0	7.2998421	445.1204095038203
1226.0	7.305863	445.1205330348839
1227.0	7.311888	445.120602040301
1228.0	7.3179087	445.1205772595892
1229.0	7.3239317	445.12055339083213
1230.0	7.3299525	445.12052324354244
1231.0	7.3359734	445.1205424248459
1232.0	7.3419963	445.120482591382
1233.0	7.3480172	445.1205126714196
1234.0	7.3540359	445.1205535185229
1235.0	7.3600608	445.1205063949179
1236.0	7.3660837	445.1204462661325
1237.0	7.3721047	445.1204971925188
1238.0	7.3781297	445.12058136766996
1239.0	7.3841484	445.1204448597235
1240.0	7.3901735	445.12050344838053
1241.0	7.3961943	445.1204845073206
1242.0	7.4022151	445.1204431490512
1243.0	7.4082379	445.12048562742547
1244.0	7.4142609	445.1204231130496
1245.0	7.4202859	445.12048869098896
1246.0	7.4263068	445.12052955301516
1247.0	7.4323339	445.1204860078319
1248.0	7.4383568	445.1204770986257
1249.0	7.4443817	445.12041276494534
1250.0	7.4504027	445.12047465351003
1251.0	7.4564254	445.12047594594736
1252.0	7.4624526	445.1204832490198
1253.0	7.4684755	445.12050901425494
1254.0	7.4744985	445.12041314728765
1255.0	7.4805213	445.12052860008663
1256.0	7.4865506	445.1204427394915
1257.0	7.4925796	445.12050647953384
1258.0	7.4986069	445.12053810223597
1259.0	7.5046276	445.1205197152172
1260.0	7.5106506	445.12047856601754
1261.0	7.5166734	445.12046550917006
1262.0	7.5227007	445.1204917237361
1263.0	7.5287318	445.1205472175323
1264.0	7.5347549	445.12050767403014
1265.0	7.5407776	445.12051944865465
1266.0	7.5467984	445.12057959292883
1267.0	7.5528172	445.1204846675885
1268.0	7.5588401	445.12043755935287
1269.0	7.5648611	445.12047178431317
1270.0	7.5708798	445.12055447295893
1271.0	7.5769049	445.12041148803974
1272.0	7.5829298	445.12057097306
1273.0	7.5889486	445.1204555000601
1274.0	7.5949735	445.12052394425024
1275.0	7.6009944	445.1205253418766
1276.0	7.6070173	445.1204625711613
1277.0	7.6130381	445.1205633893471
1278.0	7.619057	445.1205085649522
1279.0	7.6250819	445.1205421464456
1280.0	7.6311048	445.1204406698478
1281.0	7.6371299	445.12045404842183
1282.0	7.6431506	445.1205085564748
1283.0	7.6491736	445.12049387373264
1284.0	7.6551945	445.1204637741437
1285.0	7.6612132	445.12056286230086
1286.0	7.6672341	445.12057692852613
1287.0	7.6732549	445.12054869740984
1288.0	7.6792737	445.1204851028786
1289.0	7.6852987	445.1204373040691
1290.0	7.6913236	445.1205439152403
1291.0	7.6973425	445.1205702728227
1292.0	7.7033674	445.1205407850916
1293.0	7.7093862	445.120493329259
1294.0	7.7154091	445.12044474883913
1295.0	7.7214321	445.1205624022123
1296.0	7.7274529	445.1204915066462
1297.0	7.7334736	445.1205347774427
1298.0	7.7394966	445.12052385908896
1299.0	7.7455196	445.1204662484225
1300.0	7.7515425	445.12047661450333
1301.0	7.7575655	445.1205091807862
1302.0	7.7635862	445.1205139194777
1303.0	7.769605	445.1204609303096
1304.0	7.7756279	445.12049141663647
1305.0	7.7816487	445.120550697795
1306.0	7.7876738	445.12045397874664
1307.0	7.7936967	445.1204628151222
1308.0	7.7997197	445.1204692416514
1309.0	7.8057467	445.1205296063722
1310.0	7.8117739	445.120505724983
1311.0	7.8178009	445.12052518183526
1312.0	7.8238343	445.1205622590178
1313.0	7.8298592	445.12058509172573
1314.0	7.8358884	445.1205442707454
1315.0	7.8419114	445.1204840842644
1316.0	7.8479406	445.1204560175817
1317.0	7.8539718	445.12058663224144
1318.0	7.860001	445.1205746153012
1319.0	7.8660239	445.1205384399782
1320.0	7.8720468	445.1205343971336
1321.0	7.8780696	445.1205280656703
1322.0	7.8840926	445.12058192173424
1323.0	7.8901198	445.12049956602704
1324.0	7.8961447	445.1204216599548
1325.0	7.9021698	445.12057279430593
1326.0	7.9081927	445.1204796700904
1327.0	7.9142135	445.1205221036192
1328.0	7.9202363	445.12046657432677
1329.0	7.9262551	445.1204814492259
1330.0	7.9322802	445.1205021635942
1331.0	7.9383009	445.12051200056374
1332.0	7.9443219	445.12053108399664
1333.0	7.9503427	445.12043421812456
1334.0	7.9563656	445.12042164270775
1335.0	7.9623886	445.12046673740656
1336.0	7.9684113	445.12044525248297
1337.0	7.9744364	445.12043825029883
1338.0	7.9804655	445.12052216015906
1339.0	7.9864906	445.1204657989825
1340.0	7.9925136	445.1205163226597
1341.0	7.9985344	445.12047094079355
1342.0	8.0045552	445.1204368224017
1343.0	8.0105845	445.1204788225706
1344.0	8.0166135	445.12057199788666
1345.0	8.0226427	445.1205629450883
1346.0	8.0286657	445.1205470984404
1347.0	8.0346865	445.1204412091524
1348.0	8.0407116	445.12048592699256
1349.0	8.0467303	445.120516048408
1350.0	8.0527511	445.12051626744613
1351.0	8.0587719	445.12057159042615
1352.0	8.0647969	445.1205991867833
1353.0	8.0708261	445.1204990134326
1354.0	8.0768491	445.12053786023364
1355.0	8.0828782	445.12052245930175
1356.0	8.088897	445.12045948084074
1357.0	8.0949199	445.12048874183097
1358.0	8.1009408	445.12052313797966
1359.0	8.1069594	445.1205440832611
1360.0	8.1129823	445.12046180287234
1361.0	8.1190053	445.1204993916311
1362.0	8.1250304	445.12045603809133
1363.0	8.1310512	445.120450574151
1364.0	8.1370741	445.12048303944925
1365.0	8.1430949	445.1205027203261
1366.0	8.1491221	445.12051534944504
1367.0	8.155149	445.12046135608705
1368.0	8.1611741	445.1205567518271
1369.0	8.1671971	445.12054664428973
1370.0	8.1732262	445.1205553576348
1371.0	8.1792554	445.1204885568085
1372.0	8.1852825	445.1205309842314
1373.0	8.1913032	445.12056653828984
1374.0	8.1973221	445.1204701044972
1375.0	8.2033428	445.12044454352576
1376.0	8.2093658	445.12046569488956
1377.0	8.2153888	445.12052373416844
1378.0	8.2214076	445.1204096193234
1379.0	8.2274326	445.1204571383628
1380.0	8.2334555	445.12054620040476
1381.0	8.2394742	445.1204643294765
1382.0	8.2454991	445.1204808509363
1383.0	8.25152	445.1205674262666
1384.0	8.2575449	445.12047780631093
1385.0	8.2635638	445.1204894662931
1386.0	8.2695845	445.12054038613496
1387.0	8.2756056	445.12059337323103
1388.0	8.2816283	445.1203999089068
1389.0	8.2876514	445.1204687385265
1390.0	8.2936804	445.12046742793586
1391.0	8.2997076	445.12043154277717
1392.0	8.3057325	445.1204094735148
1393.0	8.3117556	445.120462465018
1394.0	8.3177783	445.1205263963379
1395.0	8.3238014	445.1204456265159
1396.0	8.3298325	445.1205178055526
1397.0	8.3358639	445.1204289505231
1398.0	8.3418888	445.12053665100007
1399.0	8.3479096	445.12040920683125
1400.0	8.3539325	445.12048800144504
1401.0	8.3599513	445.120484088102
1402.0	8.3659764	445.12041115419976
1403.0	8.3719972	445.12043874594644
1404.0	8.3780202	445.1204085365596
1405.0	8.384041	445.1204600056022
1406.0	8.3900638	445.1204560626495
1407.0	8.3960867	445.1205140455873
1408.0	8.4021098	445.1205326377442
1409.0	8.4081326	445.1205226251648
1410.0	8.4141515	445.1204903420133
1411.0	8.4201722	445.12045331577167
1412.0	8.4261931	445.1204705189993
1413.0	8.4322138	445.120507512181
1414.0	8.4382347	445.12047394683475
1415.0	8.4442598	445.1204985403114
1416.0	8.4502827	445.12047553988697
1417.0	8.4563015	445.1205795749631
1418.0	8.4623244	445.1205372027686
1419.0	8.4683474	445.1204480561276
1420.0	8.4743723	445.1205841778433
1421.0	8.4803931	445.12050722381
1422.0	8.4864139	445.1204904822466
1423.0	8.4924328	445.1204371882759
1424.0	8.4984577	445.12054547347685
1425.0	8.5044808	445.1203859547915
1426.0	8.5105056	445.12049200595357
1427.0	8.5165307	445.12057142882594
1428.0	8.5225556	445.12051922331824
1429.0	8.5285764	445.1204139939955
1430.0	8.5345995	445.1204737708338
1431.0	8.5406182	445.12050509582525
1432.0	8.5466412	445.1204369704606
1433.0	8.5526661	445.1204591017887
1434.0	8.5586912	445.1204487121397
1435.0	8.564712	445.1204759436126
1436.0	8.5707371	445.12057027602475
1437.0	8.5767577	445.12051660694164
1438.0	8.5827807	445.1204457318504
1439.0	8.5887995	445.12049434357937
1440.0	8.5948204	445.1205010279442
1441.0	8.6008433	445.1205412352124
1442.0	8.6068683	445.1204237054971
1443.0	8.6128911	445.12055403723707
1444.0	8.6189161	445.12043272715124
1445.0	8.6249391	445.1204995834111
1446.0	8.63096	445.120477983892
1447.0	8.6369787	445.12050049508133
1448.0	8.6429996	445.12052909036316
1449.0	8.6490246	445.1204166941994
1450.0	8.6550454	445.1203960297041
1451.0	8.6610726	445.120483381845
1452.0	8.6670974	445.12045789792876
1453.0	8.6731267	445.1205780685939
1454.0	8.6791538	445.1204877798955
1455.0	8.6851767	445.12043414299245
1456.0	8.69121	445.12041656498735
1457.0	8.6972351	445.1205046615141
1458.0	8.7032579	445.12050854213464
1459.0	8.7092788	445.1205365155074
1460.0	8.7153016	445.1205409887365
1461.0	8.7213246	445.120452365719
1462.0	8.7273475	445.12044871449945
1463.0	8.7333726	445.12050628812796
1464.0	8.7393913	445.12052464452523
1465.0	8.7454122	445.1203991254887
1466.0	8.7514351	445.12055990692795
1467.0	8.7574539	445.1205597637055
1468.0	8.7634746	445.1205147219738
1469.0	8.7694997	445.1204309341549
1470.0	8.7755248	445.1204625657011
1471.0	8.7815497	445.12057908678815
1472.0	8.7875727	445.1205467950884
1473.0	8.7935934	445.1205074598923
1474.0	8.7996185	445.1205119433394
1475.0	8.8056434	445.1204687798526
1476.0	8.8116622	445.1203913062789
1477.0	8.8176892	445.120496485259
1478.0	8.8237122	445.12048840157956
1479.0	8.8297331	445.1205226161095
1480.0	8.8357561	445.120464092858
1481.0	8.8417811	445.1204890147467
1482.0	8.8477998	445.1205103830088
1483.0	8.8538205	445.120533936184
1484.0	8.8598393	445.1205105291791
1485.0	8.8658644	445.1204090065928
1486.0	8.8718873	445.12043042258904
1487.0	8.8779165	445.1204641078837
1488.0	8.8839477	445.1204973429076
1489.0	8.889979	445.12051474101247
1490.0	8.8960061	445.12057731820113
1491.0	8.9020331	445.1204799745033
1492.0	8.9080623	445.12054676482154
1493.0	8.9140853	445.12053822463093
1494.0	8.9201124	445.12045460259645
1495.0	8.9261394	445.1204568303546
1496.0	8.9321582	445.12055287762263
1497.0	8.9381874	445.12049512098173
1498.0	8.9442143	445.1204731985268
1499.0	8.9502373	445.12045109355984
1500.0	8.9562582	445.12052770424066
1501.0	8.9622791	445.1205375210388
1502.0	8.9682977	445.12054249155057
1503.0	8.9743187	445.12049510312
1504.0	8.9803394	445.120417025068
1505.0	8.9863644	445.1205498694347
1506.0	8.9923873	445.1205177470659
1507.0	8.9984103	445.12050799987884
1508.0	9.0044333	445.12047239933656
1509.0	9.0104561	445.1204911816703
1510.0	9.0164791	445.1205448486403
1511.0	9.0224978	445.1205187674119
1512.0	9.0285187	445.1205233290863
1513.0	9.0345395	445.120468243259
1514.0	9.0405707	445.1205026605908
1515.0	9.0465936	445.12052130398024
1516.0	9.052625	445.1204815695262
1517.0	9.0586478	445.1205222016965
1518.0	9.0646708	445.12055276936394
1519.0	9.0706915	445.120532251051
1520.0	9.0767125	445.1204962899022
1521.0	9.0827311	445.12054165971875
1522.0	9.0887499	445.120545941865
1523.0	9.0947812	445.12044856456845
1524.0	9.1008062	445.12047967107304
1525.0	9.1068292	445.1205195464452
1526.0	9.1128499	445.1204818118852
1527.0	9.1188709	445.12055884026455
1528.0	9.1248958	445.12051193702194
1529.0	9.1309187	445.1204766781278
1530.0	9.1369395	445.12052896811116
1531.0	9.1429668	445.1204407064164
1532.0	9.1489937	445.12053589891264
1533.0	9.1550168	445.12048595844385
1534.0	9.1610396	445.12045680567775
1535.0	9.1670626	445.12046858331155
1536.0	9.1730833	445.12048526178853
1537.0	9.1791041	445.12049592708837
1538.0	9.1851229	445.1204068226243
1539.0	9.1911437	445.1205506512013
1540.0	9.1971668	445.120528310231
1541.0	9.2031896	445.12053074026545
1542.0	9.2092127	445.1204666709343
1543.0	9.2152376	445.1204982918699
1544.0	9.2212626	445.1205708631677
1545.0	9.2272854	445.12048907038906
1546.0	9.2333146	445.1204516732245
1547.0	9.2393355	445.1204836082147
1548.0	9.2453543	445.12051751739153
1549.0	9.251373	445.1205051498657
1550.0	9.2573939	445.1205140608303
1551.0	9.2634168	445.1204421187217
1552.0	9.2694398	445.12046593666804
1553.0	9.2754625	445.1204632312746
1554.0	9.2814835	445.12049789771123
1555.0	9.2875022	445.1204770934475
1556.0	9.2935252	445.1205548597414
1557.0	9.2995439	445.1204122650135
1558.0	9.3055648	445.12052726652223
1559.0	9.3115877	445.1205011620083
1560.0	9.3176105	445.12047496627633
1561.0	9.3236335	445.12044170892284
1562.0	9.3296585	445.120488968757
1563.0	9.3356773	445.1205166551924
1564.0	9.3417023	445.1204949648652
1565.0	9.3477232	445.1204568770918
1566.0	9.3537419	445.1204928504347
1567.0	9.3597627	445.12046091694106
1568.0	9.3657855	445.1205413919874
1570.0	9.3732689	445.12053817190764
1571.0	9.3796148	445.12054521997914
1572.0	9.3856357	445.1205942742602
1573.0	9.3916586	445.1204505075857
1574.0	9.3976793	445.12048184530187
1575.0	9.4036981	445.1204746464821
1576.0	9.409719	445.1204469194004
1577.0	9.4157441	445.1204549864094
1578.0	9.421767	445.1204598065886
1579.0	9.427792	445.1205358110508
1580.0	9.4338191	445.1204083083602
1581.0	9.4398483	445.1204884113553
1582.0	9.445871	445.12053673772436
1583.0	9.451894	445.1205620616806
1584.0	9.4579128	445.1204620295983
1585.0	9.4639358	445.12044899521385
1586.0	9.4699587	445.1204777319739
1587.0	9.47599	445.12048018764347
1588.0	9.4820108	445.12053858866557
1589.0	9.4880316	445.12041502985096
1590.0	9.4940523	445.12049619525897
1591.0	9.5000732	445.1204581292389
1592.0	9.5060921	445.1204229798566
1593.0	9.512115	445.12055841408676
1594.0	9.5181338	445.12049616543015
1595.0	9.5241545	445.12054111524174
1596.0	9.5301796	445.1204698412361
1597.0	9.5362025	445.12048418058237
1598.0	9.5422253	445.12048461691575
1599.0	9.5482525	445.12043574659674
1600.0	9.5542754	445.12056570096337
1601.0	9.5602962	445.1204985545604
1602.0	9.566315	445.12052223363673
1603.0	9.572338	445.12048670042725
1604.0	9.5783609	445.1204126071411
1605.0	9.5843836	445.1204056905863
1606.0	9.5904045	445.1204999402446
1607.0	9.5964296	445.1205541009523
1608.0	9.6024505	445.1204659146685
1609.0	9.6084693	445.12054631388094
1610.0	9.61449	445.12047654236136
1611.0	9.6205109	445.12057409043706
1612.0	9.6265338	445.1204896899514
1613.0	9.6325525	445.1205155121341
1614.0	9.6385776	445.1205072289714
1615.0	9.6445985	445.12048225256774
1616.0	9.6506214	445.12049988240886
1617.0	9.6566443	445.1205182530385
1618.0	9.6626776	445.12053666677497
1619.0	9.6686964	445.12052617374326
1620.0	9.6747193	445.1204811785286
1621.0	9.6807484	445.12049168721273
1622.0	9.6867714	445.1205348358121
1623.0	9.6927963	445.12050995502176
1624.0	9.6988193	445.12045624423627
1625.0	9.7048421	445.1205279824973
1626.0	9.7108631	445.12053546533065
1627.0	9.7168859	445.1204627758028
1628.0	9.7229069	445.12045497211324
1629.0	9.7289275	445.12050541965476
1631.0	9.7362484	445.12051263304846
1632.0	9.7425984	445.120490353327
1633.0	9.7486215	445.1204558649749
1634.0	9.7546505	445.12041668707843
1635.0	9.7606755	445.1204982460383
1636.0	9.7667067	445.12055105787977
1637.0	9.7727256	445.12047634640686
1638.0	9.7787463	445.1204722250296
1639.0	9.7847673	445.1205895663353
1640.0	9.790788	445.12054518488816
1641.0	9.7968152	445.12044842883137
1642.0	9.8028422	445.12044904646865
1643.0	9.8088672	445.120561398596
1644.0	9.8148881	445.1204697678301
1645.0	9.8209068	445.1204853756595
1646.0	9.8269277	445.12045406705846
1647.0	9.8329486	445.12048924471753
1648.0	9.8389735	445.12051308183084
1649.0	9.8449924	445.1205298824252
1650.0	9.8510172	445.12045018323556
1651.0	9.8570402	445.12050545162356
1652.0	9.8630631	445.1204944404603
1653.0	9.8690819	445.1204801701042
1654.0	9.875107	445.12045744480855
1655.0	9.8811257	445.12056562368394
1656.0	9.8871466	445.12046994487173
1657.0	9.8931694	445.12056642713674
1658.0	9.8991923	445.1204980550835
1659.0	9.9052152	445.12052237943317
1660.0	9.9112383	445.12046384407944
1661.0	9.9172611	445.12053794116576
1662.0	9.9232883	445.12054592134604
1663.0	9.9293153	445.1205053043108
1664.0	9.9353383	445.12042877099634
1665.0	9.9413611	445.1204383512234
1666.0	9.9473861	445.1205176531541
1667.0	9.9534049	445.1205505098069
1668.0	9.9594278	445.1205592505714
1669.0	9.9654488	445.12046753034184
1670.0	9.9714758	445.1204974242521
1671.0	9.9774987	445.1204687730003
1672.0	9.9835216	445.12055880740206
1673.0	9.9895425	445.1205010190885
1674.0	9.9955632	445.1205551426785
1675.0	10.001586	445.1204399105075
1676.0	10.007609	445.12053178796253
1677.0	10.013632	445.1204522736832
1678.0	10.019655	445.1204227228145
1679.0	10.025678	445.1204834481504
1680.0	10.031699	445.120530486667
1681.0	10.037722	445.1205240434123
1682.0	10.04374	445.12053410483026
1683.0	10.049761	445.12055282176317
1684.0	10.055786	445.1204250083546
1685.0	10.061805	445.1203905870309
1686.0	10.067828	445.1204662031563
1687.0	10.073849	445.1204296906352
1688.0	10.079872	445.12042969360476
1689.0	10.085895	445.12053149089803
1690.0	10.091918	445.12049273156725
1691.0	10.097943	445.12041845219557
1692.0	10.103961	445.1205332291159
1693.0	10.109982	445.1204210086509
1694.0	10.116003	445.12045070011595
1695.0	10.122026	445.1204761295815
1696.0	10.128051	445.12040734046053
1697.0	10.134078	445.12044138347613
1698.0	10.140109	445.1204690199865
1699.0	10.146134	445.12053513759616
1700.0	10.152155	445.120564020471
1701.0	10.158176	445.12043858058496
1702.0	10.164199	445.12039861204886
1703.0	10.170222	445.1205572495881
1704.0	10.176245	445.120516803707
1705.0	10.182263	445.1205368823273
1706.0	10.188286	445.12050255141656
1708.0	10.195615	445.1205201732105
1709.0	10.20197	445.12042111953554
1710.0	10.207989	445.1205529394287
1711.0	10.214013	445.120463523146
1712.0	10.220034	445.12055054503423
1713.0	10.226055	445.12044943884115
1714.0	10.232084	445.1205191001847
1715.0	10.238107	445.1204402974513
1716.0	10.244128	445.120588969887
1717.0	10.250149	445.1205506126025
1718.0	10.256168	445.120524143834
1719.0	10.262191	445.1204728547952
1720.0	10.268214	445.1204714218413
1721.0	10.274232	445.1205445486911
1722.0	10.280255	445.12052315860643
1723.0	10.286278	445.1205175990621
1724.0	10.292301	445.12042641536567
1725.0	10.298324	445.12052390044323
1726.0	10.304347	445.1205091314336
1727.0	10.310372	445.12053259862216
1728.0	10.316393	445.12049906357373
1729.0	10.322414	445.1205720492285
1730.0	10.328437	445.12048966886414
1731.0	10.334455	445.12051354668165
1732.0	10.340487	445.1204092042431
1733.0	10.346512	445.1205092167295
1734.0	10.352543	445.120423510778
1735.0	10.358562	445.12047621678545
1736.0	10.364584	445.1205172874707
1737.0	10.370605	445.1204656631481
1738.0	10.376628	445.1204794239788
1739.0	10.382649	445.12053413422797
1740.0	10.38867	445.1205249422355
1741.0	10.394691	445.1205249456046
1742.0	10.400722	445.12044625210393
1743.0	10.406753	445.1205241622488
1744.0	10.412776	445.1204629971347
1745.0	10.418799	445.1204563497247
1746.0	10.424818	445.1204904495254
1747.0	10.430841	445.120491591925
1748.0	10.43686	445.12051598972477
1749.0	10.442885	445.12054110131754
1750.0	10.448905	445.12049944924314
1751.0	10.45493	445.1203893478224
1752.0	10.460951	445.1204842437553
1753.0	10.466972	445.12053834037454
1754.0	10.472993	445.1205777769064
1755.0	10.479012	445.12055296290055
1756.0	10.485037	445.1205356257489
1757.0	10.491059	445.1205570363026
1758.0	10.497082	445.1205662170889
1759.0	10.503105	445.12052513694005
1760.0	10.509128	445.120427271505
1761.0	10.515151	445.1205061203725
1762.0	10.521174	445.1204382150167
1763.0	10.527197	445.1204106706058
1764.0	10.53322	445.12050156797335
1765.0	10.539241	445.12045337039046
1766.0	10.54526	445.12049163929265
1767.0	10.551285	445.12048540020726
1769.0	10.558582	445.12045946231916
1770.0	10.564935	445.1204855504459
1771.0	10.570956	445.12040000766757
1772.0	10.576978	445.12051198813015
1773.0	10.582999	445.12046219044004
1774.0	10.589018	445.1205109655833
1775.0	10.595041	445.1204546251688
1776.0	10.601062	445.1205622102658
1777.0	10.607083	445.1205480933933
1778.0	10.613108	445.120465361523
1779.0	10.619133	445.120543002899
1780.0	10.625156	445.1205734907119
1781.0	10.631178	445.12045994328514
1782.0	10.637197	445.12045655812966
1783.0	10.643218	445.12044347030917
1784.0	10.649239	445.1204979984985
1785.0	10.65526	445.12045580452923
1786.0	10.661285	445.12045823732626
1787.0	10.667312	445.1204747063047
1788.0	10.673335	445.1205664610455
1789.0	10.679354	445.12041197067526
1790.0	10.685372	445.12052772282004
1791.0	10.691406	445.120467467413
1792.0	10.697424	445.12052455737563
1793.0	10.703449	445.1204716789887
1794.0	10.709478	445.1205306314125
1795.0	10.715503	445.1205197066918
1796.0	10.721535	445.12052571251627
1797.0	10.727562	445.12054299673383
1798.0	10.733591	445.12052071909795
1799.0	10.739618	445.12046453468855
1800.0	10.745643	445.1204895838012
1801.0	10.751662	445.12044269900656
1802.0	10.757683	445.1204883787041
1803.0	10.763704	445.12045690785675
1804.0	10.769726	445.12052876638285
1805.0	10.775749	445.12048509610827
1806.0	10.781772	445.12052255586815
1807.0	10.787793	445.12053979489536
1808.0	10.793816	445.1205110226339
1809.0	10.799837	445.1205176601356
1810.0	10.80586	445.1205177477421
1811.0	10.811879	445.1205236582876
1812.0	10.817897	445.1205212573635
1813.0	10.82392	445.1204630212786
1814.0	10.829943	445.12049851356977
1815.0	10.835968	445.12042555531235
1816.0	10.841993	445.1205676639035
1817.0	10.848014	445.1205272456308
1818.0	10.854033	445.12056413381873
1819.0	10.860054	445.120553713624
1820.0	10.866076	445.12046900652064
1821.0	10.872097	445.12046701429915
1822.0	10.878122	445.12051620817226
1823.0	10.884152	445.12051253062515
1824.0	10.890177	445.1204190170607
1825.0	10.896195	445.1204520617982
1826.0	10.902218	445.1205045718314
1828.0	10.909541	445.12043864121006
1829.0	10.915893	445.12056617676643
1830.0	10.921914	445.12043725780876
1831.0	10.927939	445.1205391410711
1832.0	10.933964	445.1204719782209
1833.0	10.939993	445.1205018851434
1834.0	10.946018	445.12035649401025
1835.0	10.952045	445.120424465812
1836.0	10.958066	445.1204251811481
1837.0	10.964091	445.1204235872819
1838.0	10.970114	445.1205247086822
1839.0	10.976137	445.12049072430915
1840.0	10.982158	445.12051152793555
1841.0	10.988179	445.120547805419
1842.0	10.994204	445.12046118079525
1843.0	11.000233	445.1204517634999
1844.0	11.006256	445.1204243933275
1845.0	11.012281	445.1205420285103
1846.0	11.0183	445.12041158038704
1847.0	11.024325	445.12053374919105
1848.0	11.030343	445.12044301311977
1849.0	11.036364	445.12046445652203
1850.0	11.042387	445.1205116370688
1851.0	11.04841	445.1205040734809
1852.0	11.054433	445.12038373877056
1853.0	11.060456	445.12044588736205
1854.0	11.066475	445.12047818937265
1855.0	11.072498	445.12045998134454
1856.0	11.078518	445.12045105520275
1857.0	11.084539	445.12047332466835
1858.0	11.090562	445.1205399257363
1859.0	11.096585	445.12040362829987
1860.0	11.102608	445.1205481753737
1861.0	11.108627	445.12050797943874
1862.0	11.114648	445.1205110695512
1863.0	11.120673	445.1204719958346
1864.0	11.126691	445.12044083408296
1865.0	11.132716	445.1204116018281
1866.0	11.138739	445.1203539730122
1867.0	11.144762	445.12039766237064
1868.0	11.150783	445.12043154228377
1869.0	11.156806	445.1204675116452
1870.0	11.162833	445.1205226106272
1871.0	11.168858	445.12050968056303
1872.0	11.174877	445.12043060854677
1873.0	11.180898	445.12049472814317
1874.0	11.186921	445.1204118691768
1875.0	11.192944	445.12046426731683
1876.0	11.198969	445.1204499149481
1877.0	11.204992	445.12043761421563
1878.0	11.211017	445.12051127773736
1879.0	11.217035	445.1204477733783
1880.0	11.223058	445.12036371871164
1881.0	11.229081	445.1204316992837
1882.0	11.235102	445.1204990462808
1883.0	11.241127	445.1203824500762
1884.0	11.247148	445.12047520922795
1886.0	11.254462	445.12051261334165
1887.0	11.260817	445.1204645031022
1888.0	11.266848	445.120480001503
1889.0	11.272875	445.1204970994974
1890.0	11.278896	445.1204261385969
1891.0	11.284917	445.1204506579039
1892.0	11.290935	445.1205511133691
1893.0	11.29696	445.1204801448463
1894.0	11.302983	445.1204822501333
1895.0	11.309002	445.1204435419642
1896.0	11.315027	445.12046561136617
1897.0	11.321048	445.1205067344233
1898.0	11.327069	445.1204866371533
1899.0	11.333092	445.1204493202777
1900.0	11.339112	445.12043129183377
1901.0	11.345137	445.1204750288007
1902.0	11.351156	445.120536979916
1903.0	11.357181	445.1205134364789
1904.0	11.363206	445.1205191146101
1905.0	11.369235	445.12042130247164
1906.0	11.375256	445.1204097492787
1907.0	11.381279	445.1204448011943
1908.0	11.387298	445.12046643451237
1909.0	11.393321	445.1204206523366
1910.0	11.399342	445.120480083262
1911.0	11.405373	445.12047850682154
1912.0	11.411402	445.12052851437477
1913.0	11.417429	445.1205384653607
1914.0	11.423465	445.1205007344152
1915.0	11.429494	445.1205670305015
1916.0	11.435517	445.12046612309786
1917.0	11.441548	445.12049109136893
1918.0	11.447573	445.12044858048876
1919.0	11.453598	445.12053754174735
1920.0	11.459621	445.12049657956004
1921.0	11.465644	445.1204765433058
1922.0	11.471663	445.12048485454187
1923.0	11.477686	445.1205419540037
1924.0	11.483713	445.120428106653
1925.0	11.48974	445.12050139656066
1926.0	11.495765	445.1204944251407
1927.0	11.501786	445.12053375116596
1928.0	11.507813	445.12049063821087
1929.0	11.513842	445.1204632939976
1930.0	11.519871	445.12044913499784
1931.0	11.525892	445.12040509637694
1932.0	11.531915	445.12052126412476
1933.0	11.537935	445.1205750313346
1934.0	11.543956	445.1205153346967
1935.0	11.549979	445.1204814990076
1936.0	11.556002	445.12052307418185
1937.0	11.562025	445.1204785298966
1938.0	11.568048	445.12046007639606
1939.0	11.574071	445.1204654575285
1940.0	11.580092	445.12049890494063
1941.0	11.586115	445.1203875847411
1942.0	11.592142	445.1204877690614
1943.0	11.598169	445.12040165678366
1944.0	11.604198	445.1204652441501
1945.0	11.610227	445.1205003363827
1946.0	11.616248	445.12041888435004
1947.0	11.622275	445.12047023322464
1948.0	11.628298	445.1204451226671
1949.0	11.634319	445.120508295022
1950.0	11.640344	445.12053137053994
1951.0	11.646363	445.1204424028686
1952.0	11.652386	445.1205014960978
1953.0	11.658417	445.12047260302285
1954.0	11.664438	445.1205211781529
1955.0	11.670463	445.12046101942724
1956.0	11.676486	445.1205250091011
1957.0	11.682511	445.12054712001697
1958.0	11.688529	445.1204684204042
1959.0	11.694557	445.1205553809473
1960.0	11.700579	445.12056476829747
1961.0	11.706606	445.1205306855791
1962.0	11.712634	445.1205067094979
1963.0	11.718661	445.12042426028063
1964.0	11.72469	445.12048944773136
1965.0	11.730717	445.120442440183
1966.0	11.736748	445.1205178074447
1967.0	11.742767	445.1204640114739
1968.0	11.748792	445.12047332571865
1969.0	11.754823	445.1204327801632
1970.0	11.760852	445.12048804186765
1972.0	11.768186	445.12047892972294
1973.0	11.77454	445.1204563292759
1974.0	11.780559	445.12041973124644
1975.0	11.786584	445.1204351643628
1976.0	11.792602	445.12053093505364
1977.0	11.798625	445.1204411961218
1978.0	11.804646	445.12048685245117
1979.0	11.810669	445.12044978134185
1980.0	11.81669	445.12046470483136
1981.0	11.822713	445.12046876645167
1982.0	11.828742	445.1205313095693
1983.0	11.834765	445.12051343030186
1984.0	11.840788	445.120432961066
1986.0	11.848273	445.12041670213915
1987.0	11.854617	445.1204418851762
1988.0	11.860642	445.12041855777716
1989.0	11.866667	445.1204352002496
1990.0	11.872694	445.1204649399369
1991.0	11.878717	445.12049336105406
1992.0	11.884738	445.12043863132936
1993.0	11.890763	445.12043759810325
1994.0	11.896784	445.1205141064347
1995.0	11.902807	445.1204568364958
1996.0	11.908827	445.12052270810017
1997.0	11.914855	445.1204276964377
1998.0	11.920877	445.12047835524163
1999.0	11.926901	445.1205300177
2000.0	11.932921	445.12046879207287
2001.0	11.938944	445.1205294381563
2002.0	11.944963	445.1204246584478
2003.0	11.950986	445.12040644081094
2004.0	11.957009	445.12050354664404
2005.0	11.963034	445.12044688590424
2006.0	11.969055	445.1204244025991
2007.0	11.975075	445.120441793607
2008.0	11.981098	445.12047292182785
2009.0	11.987121	445.12049545815745
2010.0	11.99314	445.1205103513483
2011.0	11.999163	445.1204565348357
2012.0	12.005184	445.12041009941106
2013.0	12.011213	445.1205391540515
2014.0	12.017238	445.1204541832061
2015.0	12.023265	445.1204759561372
2016.0	12.029286	445.120526720831
2018.0	12.036592	445.12044456344506
2019.0	12.042951	445.1204397114409
2020.0	12.048969	445.12045554530437
2021.0	12.054994	445.1205183801511
2022.0	12.061017	445.1205084084046
2024.0	12.068344	445.12043408462085
2025.0	12.074696	445.120429044698
2027.0	12.082196	445.12041454288163
[truncated: 4,965 more rows]
