# Supplementary material for: RawBeans: A Simple, Vendor-Independent, Raw-Data Quality-Control Tool
Source: J Proteome Res. 2021 Mar 4;20(4):2098–104. doi: 10.1021/acs.jproteome.0c00956 (PMC8041395; doi:10.1021/acs.jproteome.0c00956)
Supplement: Supplementary file 2 — pr0c00956_si_003.zip [file pr0c00956_si_003.zip › 100_samples_run1.0/resources/HF2_LC1_hela_090820_01-mass-deviation-matrix.tsv]

scan	retention	445.12003
1.0	0.0030322819	445.1194503998853
2.0	0.01049255	445.1194624070357
3.0	0.016846767	445.1194490758329
4.0	0.023544648	445.12061543474215
5.0	0.029894665	445.11940213901926
6.0	0.036246748	445.11941764815293
7.0	0.042596748	445.1194598936601
8.0	0.048944667	445.11946207221615
9.0	0.055292617	445.12061634033984
10.0	0.06164265	445.120605453135
11.0	0.067992666	445.12058412727566
12.0	0.074344749	445.12051737327334
13.0	0.08069678	445.120471621665
14.0	0.087044715	445.12048126703803
15.0	0.0933989	445.1204832718218
16.0	0.099748881	445.1204448631679
17.0	0.10609682	445.12049720396493
18.0	0.11244473	445.1204066557445
19.0	0.11879683	445.1204273987657
20.0	0.12514688	445.12059885467534
21.0	0.13150525	445.12044962071064
22.0	0.137876	445.1204142029796
23.0	0.14423036	445.1203929676967
24.0	0.1502552	445.1202844561794
26.0	0.15757602	445.1203153282991
27.0	0.16392408	445.1203505927396
28.0	0.16994901	445.12037921276846
29.0	0.17597413	445.1203580196022
30.0	0.18199901	445.1204757227134
31.0	0.18801985	445.12050072927246
32.0	0.1940448	445.12046806498586
34.0	0.20138858	445.12051075690493
35.0	0.20774917	445.1204258156689
36.0	0.21377406	445.12048513640855
39.0	0.22193233	445.1203964007779
40.0	0.22828455	445.1204625858116
43.0	0.23645747	445.12052761627683
45.0	0.24389693	445.12050352804204
46.0	0.25025751	445.12041453507624
47.0	0.25628875	445.1204106239866
49.0	0.26378655	445.1201619066838
50.0	0.27013883	445.12016481040405
52.0	0.2774824	445.12017483039966
53.0	0.28384285	445.12020456180267
54.0	0.28986587	445.12020277418156
55.0	0.29589298	445.12016020427455
58.0	0.30473658	445.12010901716167
59.0	0.31109917	445.1198458802959
62.0	0.319293	445.1199264238811
68.0	0.33189707	445.11983089190664
76.0	0.34751371	445.1197097736327
77.0	0.3539013	445.11976945335726
78.0	0.35992635	445.11973585179766
79.0	0.36594926	445.1197746565427
81.0	0.37332832	445.12000178281716
82.0	0.37969082	445.1200992445014
83.0	0.38541795	445.12063474799373
86.0	0.39358042	445.1201623486565
87.0	0.39994087	445.12024830240915
88.0	0.40596583	445.12022080196607
89.0	0.41198668	445.12021804039296
90.0	0.41800762	445.1202220025656
91.0	0.42402836	445.1202524273728
92.0	0.4300514	445.12020394555464
93.0	0.43607228	445.1202148422214
94.0	0.44210131	445.1202327585355
95.0	0.44812848	445.12017370595606
96.0	0.4541534	445.1201976036842
97.0	0.46018055	445.12022138729674
98.0	0.46621387	445.12025729335
99.0	0.47223898	445.1201850909536
100.0	0.47826603	445.1201492652668
101.0	0.48429512	445.12013583112747
102.0	0.4903244	445.12019874713826
104.0	0.49763883	445.1201544317597
105.0	0.50399515	445.1200936840768
106.0	0.51001607	445.1200340830015
107.0	0.51603683	445.1199812909795
108.0	0.52205775	445.1200943652974
109.0	0.52807858	445.1200806579295
110.0	0.5340993	445.12012185760756
111.0	0.54012436	445.1201022533403
112.0	0.54615567	445.12005957128156
113.0	0.55218276	445.1200746581269
114.0	0.55820772	445.1199891061881
116.0	0.56553471	445.11997626541194
117.0	0.57189517	445.11995407925303
119.0	0.57923891	445.120002719953
120.0	0.58559532	445.1200163984173
121.0	0.59162455	445.1200154321751
122.0	0.59764948	445.11993850993366
124.0	0.60514935	445.11996068200546
125.0	0.61150158	445.11989988785444
126.0	0.6175245	445.11993560554725
127.0	0.62354953	445.1198217405899
128.0	0.62957245	445.1198936307308
129.0	0.63559737	445.11995776619483
130.0	0.6416266	445.1199196101403
131.0	0.6476537	445.1199775953293
133.0	0.6549744	445.11992414687546
134.0	0.66133078	445.11995164275964
135.0	0.66735565	445.1198737280199
137.0	0.67486608	445.1198411869418
138.0	0.68122458	445.1197899492246
139.0	0.68724748	445.1197220136606
140.0	0.69326831	445.1197091812288
141.0	0.69928901	445.119766287539
142.0	0.70531198	445.1198307089839
144.0	0.71265153	445.1198538202056
145.0	0.71900795	445.11987686391774
146.0	0.72503083	445.1198700468865
147.0	0.73105376	445.11986048233024
149.0	0.73858697	445.1198428501532
150.0	0.74494118	445.1198139474715
151.0	0.7509705	445.11994491827375
152.0	0.75699325	445.11989785278917
153.0	0.76301842	445.11982301729046
154.0	0.76904332	445.1199247475911
155.0	0.77506625	445.1198512836988
156.0	0.78109535	445.1199079763026
157.0	0.7871226	445.11989352435637
158.0	0.79314552	445.1197541744087
159.0	0.7991725	445.1196247448739
160.0	0.80519967	445.1198034595077
161.0	0.81123078	445.1197158249646
162.0	0.81725583	445.11974683666057
163.0	0.82328081	445.119893455452
164.0	0.82930597	445.119852807588
165.0	0.83533083	445.1198087667685
167.0	0.84267667	445.11991924326946
168.0	0.84903922	445.1198615169771
169.0	0.85506006	445.1197943279055
170.0	0.86108088	445.1196411741909
171.0	0.86710392	445.1197430200548
172.0	0.87312463	445.11987008196996
173.0	0.87914558	445.11970626835455
174.0	0.8851684	445.11974366069364
175.0	0.89118933	445.11979460187325
176.0	0.89721008	445.11989101733343
177.0	0.903231	445.1197970598963
179.0	0.91056435	445.1197785655718
181.0	0.9180309	445.11983398944454
182.0	0.92438928	445.1197687550736
183.0	0.93041232	445.1197542467883
184.0	0.93643725	445.11979464366067
185.0	0.9424644	445.1196610498412
187.0	0.94978717	445.1197249317056
188.0	0.95613935	445.11967171156823
189.0	0.96216443	445.11975998322987
190.0	0.9681873	445.119834811301
191.0	0.97421235	445.11971054097194
192.0	0.98023935	445.1198125050342
193.0	0.98626656	445.1197079908214
194.0	0.99229148	445.1197665870875
196.0	0.99978096	445.11971488108225
197.0	1.0061415	445.11964398553624
198.0	1.0121686	445.11962412373447
199.0	1.0181937	445.1197646647013
200.0	1.0242165	445.1196010606311
201.0	1.0302393	445.11972427816033
202.0	1.0362644	445.11975145974094
203.0	1.0422915	445.1197660136122
204.0	1.0483165	445.11978832936563
205.0	1.0543395	445.11965120519983
206.0	1.0603624	445.11962574942083
207.0	1.0663833	445.1196169337016
208.0	1.0724062	445.11964633460644
209.0	1.0784331	445.1196189961137
210.0	1.084456	445.11973545785577
211.0	1.0904791	445.11970875986555
212.0	1.096504	445.1195412281114
213.0	1.1025249	445.11952248495527
214.0	1.1085456	445.11969152705655
215.0	1.1145666	445.11959177797365
216.0	1.1205873	445.11962826980806
217.0	1.1266082	445.1195232446738
219.0	1.1341207	445.11967916298323
220.0	1.1404748	445.1197024043422
222.0	1.1478061	445.1197700280474
223.0	1.1541624	445.11959076359125
224.0	1.1601854	445.11959048058367
225.0	1.1662063	445.1196959511228
226.0	1.1722291	445.1196429566337
227.0	1.1782521	445.11966333413505
229.0	1.1855894	445.119484201522
230.0	1.1919457	445.1195202755876
231.0	1.1979688	445.11947931959975
232.0	1.2039874	445.11956681226906
234.0	1.2113228	445.1195492577777
235.0	1.2176854	445.11944965786716
236.0	1.2237105	445.1196458471895
237.0	1.2297312	445.11960575912923
238.0	1.2357542	445.1195375710137
239.0	1.2417792	445.11956573339995
240.0	1.2478083	445.11959288197596
242.0	1.25515	445.11971563540664
244.0	1.2626208	445.1196179225551
245.0	1.2689812	445.1196540416003
246.0	1.2750084	445.1196127175987
247.0	1.2810312	445.1196851517032
248.0	1.2870521	445.119538642634
250.0	1.2943812	445.119587071753
251.0	1.3007354	445.11960569827295
252.0	1.3067606	445.1196642731448
253.0	1.3127812	445.1204602853481
254.0	1.3188021	445.1196567291491
255.0	1.3248271	445.11961663845085
256.0	1.3308523	445.11964774371415
257.0	1.3368751	445.1196259331477
258.0	1.3429002	445.1196357025282
259.0	1.348921	445.1195262390709
260.0	1.3549502	445.1194957374965
261.0	1.3609792	445.1195138259254
262.0	1.3670021	445.11942320514726
263.0	1.3730272	445.1194650646049
265.0	1.3803646	445.1194063493102
266.0	1.3867148	445.1194857549737
267.0	1.3927417	445.1195340868386
268.0	1.3987626	445.1195384955529
269.0	1.4047835	445.1194926861864
270.0	1.4108086	445.11954896035303
272.0	1.4181355	445.11958119923946
273.0	1.4244961	445.11957003785074
274.0	1.4305231	445.11951576384723
275.0	1.4365461	445.11954311998596
276.0	1.4425668	445.1194197889082
277.0	1.4485878	445.1195318300099
278.0	1.4546085	445.11949913117417
279.0	1.4606295	445.11940592579265
280.0	1.4666522	445.1194047501747
282.0	1.4741522	445.11957097811336
283.0	1.4805043	445.119617654174
284.0	1.4865253	445.1196136305468
285.0	1.4925481	445.1195222541349
286.0	1.4985711	445.1194605892038
287.0	1.5045918	445.1196434135372
288.0	1.5106169	445.1194667259805
289.0	1.5166461	445.1194670086299
290.0	1.522669	445.1206302077856
292.0	1.529996	445.1206304403586
293.0	1.5363565	445.1194909194388
294.0	1.5423836	445.1194396495002
295.0	1.5484065	445.1194173589776
296.0	1.5544316	445.12057799538815
297.0	1.5604523	445.1194596493137
298.0	1.5664754	445.1194416575283
299.0	1.5725003	445.1195295016448
300.0	1.5785275	445.1194561729759
301.0	1.5845524	445.1194948496026
302.0	1.5905774	445.1194591676799
304.0	1.5979045	445.1194996424489
306.0	1.6053773	445.119451682121
307.0	1.6117379	445.11945561103664
308.0	1.617765	445.11950971844686
309.0	1.6237899	445.11942964468733
310.0	1.629815	445.1206047357057
312.0	1.6371503	445.1206444210467
313.0	1.6435128	445.1206160054802
314.0	1.6495337	445.1206366796655
315.0	1.6555566	445.12055693291944
317.0	1.6628837	445.1194055174919
318.0	1.6692463	445.1194302798272
319.0	1.6752713	445.11949902272005
320.0	1.6812962	445.1194054200074
321.0	1.6873171	445.1206599653225
322.0	1.6933379	445.1206488574588
323.0	1.699363	445.11941313090955
324.0	1.7053922	445.1206160234982
326.0	1.7127129	445.1195462134718
327.0	1.7190838	445.11947617743107
328.0	1.725111	445.12063405661877
330.0	1.73244	445.1206556788856
331.0	1.7387984	445.1194584142598
332.0	1.7448275	445.1195395546193
333.0	1.7508484	445.1205898450824
334.0	1.7568734	445.1195472554466
335.0	1.7628984	445.1206553889298
336.0	1.7689214	445.1205720036806
337.0	1.7749485	445.1195508031387
338.0	1.7809756	445.11946357648145
339.0	1.7870026	445.1195592380007
340.0	1.7930338	445.12064292509035
341.0	1.7990651	445.12064752424186
342.0	1.8050881	445.1194023192574
343.0	1.8111152	445.1194042217849
345.0	1.8184317	445.11943737827914
346.0	1.8247921	445.12064379021325
347.0	1.8308151	445.12061560955544
348.0	1.836838	445.11942559101334
349.0	1.8428694	445.1205018019008
350.0	1.8488985	445.120657151648
351.0	1.8549257	445.1205513292184
352.0	1.8609505	445.12053676552324
353.0	1.8669757	445.1206182290213
355.0	1.8744734	445.12051405385404
356.0	1.8808339	445.12057265092074
357.0	1.8868611	445.1194992458783
358.0	1.8928902	445.12057960171563
359.0	1.8989153	445.1205598404174
360.0	1.9049402	445.1205439331933
361.0	1.9109631	445.12063455043716
362.0	1.916986	445.1206086940071
363.0	1.9230131	445.1205569877528
364.0	1.9290487	445.1194649137553
365.0	1.9350819	445.12054692985095
367.0	1.9423964	445.12053279169277
369.0	1.9498589	445.120558791842
370.0	1.9562194	445.1205191043985
371.0	1.9622423	445.12060535986046
372.0	1.9682673	445.12055489714874
373.0	1.9742923000000001	445.1205370269868
375.0	1.9817902	445.1205252841169
376.0	1.9881424	445.1204958234966
377.0	1.9941717	445.1205956067761
378.0	2.0002007	445.12058035617355
380.0	2.0077006	445.12054317097284
381.0	2.0140569	445.1194688839148
382.0	2.020082	445.1194602152729
383.0	2.0261028	445.120569146639
384.0	2.0321258	445.1205613383946
385.0	2.0381527	445.12060097488745
386.0	2.0441757	445.1204195822279
387.0	2.0502008	445.1194351752582
388.0	2.0562238	445.1205685884759
389.0	2.0622488	445.1205176511389
390.0	2.0682738	445.12046162318507
392.0	2.075609	445.1205616221553
393.0	2.0819779	445.1204991477006
394.0	2.0880009	445.1204682366186
395.0	2.0940259	445.1204966677292
396.0	2.1000467	445.12048250182016
397.0	2.1060717	445.1205210200854
398.0	2.1120946	445.1205530629245
399.0	2.1181216	445.12047780099795
400.0	2.1241466	445.1203888661
401.0	2.1301676	445.1205218488142
402.0	2.1361904	445.12052429122053
403.0	2.1422112	445.12047346750535
404.0	2.1482362	445.12040075674474
405.0	2.1542634	445.12051915466577
407.0	2.1615716	445.12051297083394
408.0	2.16793	445.12050660645457
409.0	2.173957	445.12056256754823
410.0	2.1799822	445.1206246682228
411.0	2.1860091	445.1204771297424
412.0	2.1920342	445.1205324566488
413.0	2.1980612	445.1204950735601
414.0	2.2040883	445.12039120632653
415.0	2.2101112	445.1203719572145
417.0	2.2174488	445.1204449221093
418.0	2.2238072	445.12052627549537
419.0	2.22983	445.12053963987137
421.0	2.2373112	445.1205497961672
422.0	2.2436656	445.1205255302084
423.0	2.2496884	445.1204787116698
424.0	2.2557114	445.1204891859336
425.0	2.2617363	445.1204531593819
426.0	2.2677655	445.12054229206694
427.0	2.2738009	445.12042726082933
428.0	2.2798301	445.12052923299217
430.0	2.2871571	445.12048003086943
431.0	2.2935156	445.1205228653685
432.0	2.2995405	445.12053461396414
434.0	2.3068842	445.1204941960577
435.0	2.3132407	445.1205310088598
437.0	2.3205697	445.12045883070215
438.0	2.3269239	445.1204204061744
439.0	2.3329468	445.12054404250887
440.0	2.3389698	445.1206292849906
441.0	2.3449927	445.1206085220989
442.0	2.3510136	445.1205590760316
444.0	2.3583322	445.1204777603506
445.0	2.3646844	445.1203319201919
446.0	2.3707073	445.12050218153047
447.0	2.3767282	445.12044607329045
448.0	2.382749	445.12038994751094
449.0	2.388774	445.12039683411444
450.0	2.3948011	445.12041415020093
451.0	2.4008239	445.12038995322456
452.0	2.4068448	445.1203844606371
453.0	2.4128657	445.1204072280184
455.0	2.4201927	445.12048353600767
456.0	2.4265554	445.1204020491562
457.0	2.4325823	445.1203783679876
458.0	2.4386115	445.12036986363177
459.0	2.4446324	445.1204347147185
460.0	2.4506554	445.1203926210539
461.0	2.4566761	445.1204024886308
462.0	2.462697	445.12047356436193
463.0	2.4687178	445.12036541305696
464.0	2.4747407	445.1204259447775
465.0	2.4807657	445.1204434832853
466.0	2.4867866	445.1203840750595
467.0	2.4928074	445.1204276134014
468.0	2.4988303	445.1204095142241
469.0	2.5048511	445.12045301623806
470.0	2.510872	445.120505965936
471.0	2.5168929	445.12039422618903
472.0	2.5229137	445.1204705698786
473.0	2.5289365	445.1204184276746
474.0	2.5349574	445.12036019125946
475.0	2.5409784	445.1204779471816
476.0	2.5470012	445.12053455834115
477.0	2.55302	445.1204950925537
479.0	2.5603303	445.1204720817665
480.0	2.5666887	445.12039583605105
483.0	2.5755241	445.12052737121934
484.0	2.5818805	445.12039487035486
485.0	2.5879033	445.12036281361003
486.0	2.5939242	445.1202713330027
487.0	2.5999472	445.12035880791416
488.0	2.605968	445.12047069734723
489.0	2.6119888	445.1204835382935
490.0	2.618016	445.1203765853761
491.0	2.624043	445.1204885026958
493.0	2.6313741	445.12049777003904
494.0	2.6377347	445.1204193532285
496.0	2.6451075	445.12040140192545
497.0	2.6514637	445.1203916261679
499.0	2.6589533	445.1204941308765
500.0	2.6653118	445.1203687846046
501.0	2.6713368	445.1203375715011
502.0	2.6773639	445.12038392432333
503.0	2.683391	445.12036728859823
504.0	2.6894118	445.1204255291175
505.0	2.6954347	445.12027317390505
506.0	2.7014639	445.1203159258546
507.0	2.707491	445.12039499236755
508.0	2.7135139	445.120343090117
509.0	2.7195369	445.1203662455317
510.0	2.7255639	445.1203032709949
511.0	2.7315846	445.12034969672317
513.0	2.739093	445.120487918713
514.0	2.7454536	445.1203674499639
515.0	2.7514785	445.1203242332315
516.0	2.7575035	445.1203659907788
517.0	2.7635305	445.1203253209562
518.0	2.7695514	445.12037372315257
519.0	2.7755765	445.1203470627494
520.0	2.7815994	445.1203095300969
521.0	2.7876265	445.1203769683963
522.0	2.7936473	445.1202692160151
523.0	2.7996682	445.1203758379258
524.0	2.8056911	445.12032860453087
525.0	2.811718	445.12029733252996
526.0	2.817739	445.1204052750534
527.0	2.8237599	445.12032356699865
528.0	2.8297828	445.12042260150236
529.0	2.835812	445.12038791613656
530.0	2.8418411	445.1203937386133
531.0	2.847866	445.12031083405867
532.0	2.8538932	445.12032585052265
533.0	2.8599202	445.1203818994739
534.0	2.8659411	445.1202472612378
536.0	2.8732848	445.12030697504247
537.0	2.8796432	445.1203337363748
538.0	2.8856704	445.12034301325207
539.0	2.8916952	445.1202731827289
540.0	2.8977182	445.1201795909534
542.0	2.905039	445.1201331933026
543.0	2.9113994	445.1201034118536
551.0	2.9269411	445.1200161562326
552.0	2.9332911	445.11992215936635
555.0	2.9413808	445.1199986944882
558.0	2.9494557	445.11990267947647
561.0	2.9575266	445.1199851047904
564.0	2.9655099	445.12009903812867
565.0	2.9719536	445.12001115976744
568.0	2.9812411	445.12003549648955
569.0	2.9875994	445.1200897171576
572.0	2.9964016	445.120191280671
573.0	3.0026683	445.1201850018187
579.0	3.0148787	445.1202283886779
586.0	3.0285058	445.12013963010236
592.0	3.0405913	445.1202288268885
599.0	3.0540976	445.1202236481315
600.0	3.0604122	445.1201589186477
604.0	3.0695538	445.1201707346209
605.0	3.0759163	445.1202794843583
606.0	3.0822913	445.12014511007374
607.0	3.0885976	445.1202362116372
609.0	3.0958433	445.1201915136855
610.0	3.102208	445.1200898620338
611.0	3.1085746	445.1201401635904
612.0	3.1149496	445.1197845476389
615.0	3.1236746	445.1202964824269
616.0	3.129931	445.12029339431245
617.0	3.1363142	445.1203267332028
618.0	3.1426642	445.12029964528256
619.0	3.1490808	445.120309796273
620.0	3.155358	445.1201886404853
621.0	3.1617434	445.1202348478544
622.0	3.1681663	445.1203357868447
623.0	3.174458	445.1203840247245
624.0	3.180833	445.12036441041715
625.0	3.1871913	445.1203769191806
626.0	3.1936289	445.1201990479386
627.0	3.199883	445.1203668767683
628.0	3.2063288	445.12024892454764
630.0	3.2137809	445.12032119480034
631.0	3.2201997	445.12024036200137
632.0	3.2265518	445.12042280855076
633.0	3.2328914	445.12037199073717
635.0	3.240383	445.1203660809444
636.0	3.2467561	445.1203198264776
637.0	3.2527832	445.1203845605764
638.0	3.2587602	445.1202879994623
639.0	3.2647831	445.12024266877864
640.0	3.2707518	445.1203796727577
641.0	3.2767748	445.1201782121013
642.0	3.2827665	445.1202405235532
643.0	3.2887707	445.12034689188135
644.0	3.2947936	445.12039941767176
645.0	3.3008145	445.12039709424636
646.0	3.3068374	445.1203720918028
647.0	3.3128372	445.1203487669009
648.0	3.3187081	445.1203598323684
652.0	3.3289664	445.12026185920087
655.0	3.3371081	445.12027017051764
656.0	3.3434666	445.1203637031664
657.0	3.3494103	445.12026194869685
659.0	3.3566394	445.1203716426842
660.0	3.3630541	445.12036445705496
662.0	3.3703206	445.1203858015628
663.0	3.3766686	445.1203259852299
664.0	3.383029	445.1203778056029
665.0	3.3894061	445.12032005229145
666.0	3.3958227	445.12035247401224
667.0	3.4020561	445.1202454519096
668.0	3.4083811	445.12032004509376
669.0	3.414854	445.12030295406953
670.0	3.4212873	445.1202764464652
671.0	3.4276228	445.12031852262214
672.0	3.4339186	445.1202875848821
673.0	3.4402978	445.12043289423724
674.0	3.4467165	445.1203745536168
675.0	3.4530645	445.12033707488973
676.0	3.4594207	445.12026444423054
677.0	3.4657686	445.120375027274
679.0	3.4730978	445.1203008651063
680.0	3.4794542	445.12031028781007
681.0	3.485477	445.12030031748657
682.0	3.4915001	445.1202834826183
683.0	3.4974999	445.1203376895319
684.0	3.5035063	445.1203199955836
685.0	3.5095291	445.12029310234556
686.0	3.5155062	445.12036285595923
687.0	3.5215187	445.1203566912097
688.0	3.527523	445.1203356571783
689.0	3.5335458	445.1203703887264
690.0	3.5395667	445.12035753639435
691.0	3.5455854	445.1202979165339
692.0	3.5516085	445.12031377915054
693.0	3.5576312	445.1203846982022
694.0	3.5636521	445.1203817135593
695.0	3.5696729	445.12032594717255
696.0	3.575696	445.12038713775337
698.0	3.5830166	445.1204130911682
699.0	3.5893709	445.120330663039
700.0	3.595396	445.12034519102895
701.0	3.6014272	445.1203640738927
702.0	3.6074501	445.1203902093139
703.0	3.613471	445.12030751864455
704.0	3.6194939	445.12033047737896
705.0	3.6255147	445.1203756064641
706.0	3.6312898	445.1205480746618
707.0	3.6373106	445.1204304118698
709.0	3.6448001	445.1203823469081
710.0	3.6511565	445.1203363640826
711.0	3.6571857	445.12037181197724
712.0	3.6632127	445.12036816866237
714.0	3.670548	445.12042095465364
717.0	3.6786897	445.1203219402307
718.0	3.6850419	445.1202843393833
719.0	3.6910669	445.1203019840216
720.0	3.6970876	445.1202705669811
721.0	3.7031002	445.1203396729537
722.0	3.7091023	445.1202994799411
723.0	3.7151252	445.1202562865178
724.0	3.7211461	445.12029787615023
725.0	3.7271669	445.12029276320754
726.0	3.7331876	445.1203322583119
727.0	3.7392148	445.1203179436827
728.0	3.7452397	445.1202480620334
729.0	3.7512648	445.12026823059637
730.0	3.7572877	445.120353537054
731.0	3.7633086	445.1202785479579
732.0	3.7693293	445.1203620944093
733.0	3.7753503	445.12028123372187
734.0	3.781371	445.12024525486373
735.0	3.787392	445.1203252503799
736.0	3.7934148	445.1203698563393
737.0	3.7994399	445.12025188111255
738.0	3.8054669	445.120330204289
740.0	3.8127981	445.12029190511254
741.0	3.8191567	445.12035805673645
742.0	3.8251836	445.12031572036926
743.0	3.8312044	445.1202570837203
744.0	3.8372086	445.1203056846683
745.0	3.8432315	445.1203652162964
746.0	3.8492566	445.12030461385467
747.0	3.8552836	445.1203501673308
748.0	3.8613067	445.12028723256066
749.0	3.8673274	445.12031669102066
750.0	3.8733482	445.1202307436038
751.0	3.879369	445.1203773807806
752.0	3.8853879	445.12001223541404
753.0	3.8914107	445.12032245956686
756.0	3.8995524	445.12027320149423
757.0	3.9058816	445.12023127869116
758.0	3.9119149	445.1202971400089
759.0	3.9179379	445.12023581895187
761.0	3.9252545	445.12026052081177
762.0	3.9316003	445.120322015052
763.0	3.9376233	445.12028546443753
764.0	3.9436462	445.1203586471809
765.0	3.9496671	445.12023694139174
766.0	3.9556878	445.12017823209294
767.0	3.9617089	445.1202640393791
768.0	3.9677358	445.12030021292264
769.0	3.973763	445.1202855526646
770.0	3.97979	445.1201488630129
771.0	3.9858192	445.120230927798
772.0	3.9918421	445.1203855666829
773.0	3.9978651	445.1202296814791
774.0	4.0038879	445.1202295115937
777.0	4.012065	445.12021372246164
780.0	4.0202066	445.1201729230327
781.0	4.0265651	445.12025016047255
782.0	4.0325858	445.1202861222906
783.0	4.0386109	445.1203421518907
784.0	4.0446422	445.1202794301176
785.0	4.050665	445.1202862068224
786.0	4.0566881	445.1202816737331
787.0	4.0627109	445.1202783481682
788.0	4.0687318	445.12034464980854
789.0	4.0747526	445.1203522381879
790.0	4.0807756	445.1203052493343
791.0	4.0867964	445.12020646752796
792.0	4.0928193	445.120234398722
793.0	4.0988401	445.12033364406756
794.0	4.104861	445.12036594583685
795.0	4.1108838	445.1204261733124
796.0	4.116909	445.1202168207962
797.0	4.1229339	445.12032021228964
798.0	4.1289568	445.12030568687607
799.0	4.1349818	445.1203330736559
800.0	4.1410027	445.1202641748686
801.0	4.1470278	445.1202062107225
802.0	4.1530069	445.12028082127875
803.0	4.1590319	445.12015268599305
805.0	4.1663693	445.12016483273663
806.0	4.1727278	445.1200812494627
807.0	4.1787548	445.1202375226363
808.0	4.1847778	445.12015926842366
809.0	4.1908069	445.12024416232225
810.0	4.196832	445.1201026193387
811.0	4.2028527	445.1201482619385
812.0	4.2088757	445.1202727673248
813.0	4.2148965	445.120247461475
814.0	4.2209194	445.12025195400525
815.0	4.2269402	445.1203304636439
816.0	4.2329611	445.12030089679325
817.0	4.2389819	445.1202976674612
818.0	4.2450049	445.1202542822584
819.0	4.2510277	445.12033942440985
820.0	4.2570527	445.1201762216566
821.0	4.2630756	445.120196089676
823.0	4.2703985	445.1201390725206
824.0	4.276755	445.1201687481921
825.0	4.2827777	445.12024219863554
826.0	4.2888008	445.12030216069974
827.0	4.2948236	445.12021314061207
828.0	4.3008465	445.12032724020224
829.0	4.3068675	445.1202003776559
830.0	4.3128861	445.1202892409919
831.0	4.3189091	445.1201940955419
832.0	4.3249299	445.1202082201224
833.0	4.3309509	445.12025147126826
834.0	4.3369715	445.12020544796314
835.0	4.3429924	445.1202873202268
837.0	4.3503112	445.12011962902994
839.0	4.3577758	445.1201707513871
841.0	4.3654382	445.12014896692614
842.0	4.3717967	445.12026121786346
843.0	4.3778237	445.1202789579667
844.0	4.383853	445.1201728046928
845.0	4.3898821	445.120211246669
846.0	4.3959091	445.12012089825475
847.0	4.4019363	445.12008828221
848.0	4.4079717	445.12027187840505
849.0	4.4139967	445.12025874407504
850.0	4.4200217	445.1202922145933
851.0	4.4260488	445.1202398960696
852.0	4.4320717	445.12023551242197
853.0	4.4380926	445.12015929928606
855.0	4.4455737	445.12023799403664
856.0	4.451926	445.12025506317235
857.0	4.4578905	445.12018968955636
858.0	4.4639155	445.12025719515674
859.0	4.4699217	445.12009649831
860.0	4.4758738	445.12027180448445
861.0	4.4818696	445.12014367769217
862.0	4.4878385	445.1202586125846
863.0	4.4938635	445.1201975225209
864.0	4.4998885	445.12026645376176
865.0	4.5059156	445.1202061847954
866.0	4.5119405	445.1202118622771
867.0	4.5179677	445.120192131342
868.0	4.5239946	445.1202016859623
869.0	4.530028	445.12025134707545
870.0	4.5360447	445.1202687314102
871.0	4.5420135	445.12022801887036
873.0	4.5493196	445.12020017662684
874.0	4.5556697	445.1201851025634
875.0	4.5616801	445.120191981842
876.0	4.5676676	445.1202071242036
877.0	4.5736593	445.12020930954253
878.0	4.5796385	445.12024204252816
879.0	4.5856613	445.1202006854462
880.0	4.5916198	445.12021515943786
881.0	4.5976218	445.1202247841448
882.0	4.6036155	445.12021308441734
884.0	4.6110322	445.1202918044556
885.0	4.6173926	445.1201232980078
886.0	4.6237364	445.1201967726502
887.0	4.6301135	445.120230167203
888.0	4.6365489	445.1201992772039
889.0	4.6428885	445.120247926296
890.0	4.6491989	445.12019424705494
891.0	4.6555343	445.1202971267467
892.0	4.6618906	445.1202042111721
893.0	4.6682906	445.1202534841557
894.0	4.6746031	445.12019449657555
895.0	4.6809741	445.12026494791996
897.0	4.6882448	445.1202101213705
899.0	4.6957698	445.1201642031938
901.0	4.7031552	445.12017242296105
902.0	4.7094386	445.1202940866579
903.0	4.715851	445.1202261998366
904.0	4.7221969	445.1201506546813
905.0	4.7285115	445.1202759103584
906.0	4.734876	445.1202700102515
907.0	4.7412615	445.1202625997264
908.0	4.7476698	445.1201853919292
909.0	4.7539448	445.1202718430911
910.0	4.7603053	445.12026003326747
911.0	4.7666552	445.12023338056156
912.0	4.7729261	445.12027108899383
913.0	4.7793719	445.1202696647845
915.0	4.7867865	445.1202943599484
916.0	4.7932011	445.1202407599202
917.0	4.7994824	445.12028869854663
918.0	4.8058199	445.1202420371041
919.0	4.8121949	445.120253644876
920.0	4.8185782	445.120183560574
921.0	4.8249261	445.1202576795989
922.0	4.8312511	445.12017949679245
923.0	4.8375782	445.1202630898618
924.0	4.8439282	445.12026385294274
925.0	4.8502616	445.12030752329997
926.0	4.8566783	445.1201422450074
927.0	4.8629158	445.1202509580841
928.0	4.8692929	445.1202898012564
930.0	4.8765408	445.1202119231758
931.0	4.8828512	445.12021667841094
932.0	4.8892449	445.1203094653035
933.0	4.8956658	445.12014427223505
934.0	4.9019783	445.12028784666296
935.0	4.9083679	445.12020470149326
936.0	4.9147742	445.1201922561782
937.0	4.9210512	445.1202787073443
938.0	4.9274137	445.12028200077253
939.0	4.9337554	445.12028428103855
940.0	4.9401262	445.1202949575422
942.0	4.9473033	445.12023331078814
943.0	4.9537325	445.1201677926549
944.0	4.9601013	445.12025726869757
945.0	4.9665346	445.1202074090789
946.0	4.9728179	445.12021571556744
947.0	4.9791388	445.1202520613573
948.0	4.9855471	445.12021959777206
949.0	4.9918763	445.12016887079835
950.0	4.9982409	445.1201561938783
951.0	5.0045721	445.1202538353868
952.0	5.010868	445.12029173665724
953.0	5.017214	445.12020702853437
955.0	5.0244056	445.12023671209784
957.0	5.0319431	445.1201801343193
959.0	5.0392951	445.12031393890163
960.0	5.0457076	445.12013538100643
961.0	5.0520222	445.1202579651218
962.0	5.0583868	445.12017740304833
963.0	5.0647576	445.1202111625962
964.0	5.0710847	445.1201846526235
965.0	5.0775389	445.1201685919992
966.0	5.083891	445.12020935180465
967.0	5.0901577	445.1201543292289
968.0	5.0964411	445.12024917314585
970.0	5.1036076	445.1203112465132
971.0	5.1099681	445.12025081424906
972.0	5.1163076	445.12027791911345
973.0	5.1227327	445.1202159153345
974.0	5.1290202	445.12025782060226
975.0	5.1354369	445.12015697149747
976.0	5.1417994	445.1202419096681
977.0	5.148141	445.1202322907651
978.0	5.154514	445.12021733254403
979.0	5.1608848	445.12016336411193
980.0	5.1672329	445.12017531470735
982.0	5.1744577	445.12022861685864
983.0	5.1808473	445.12017546306595
984.0	5.1871952	445.1201582844637
985.0	5.1935786	445.1201963363896
986.0	5.1998994	445.12024596486367
987.0	5.2062869	445.1202728761518
988.0	5.2126598	445.12027172043247
989.0	5.2189661	445.12018223943824
990.0	5.225289	445.12026880481227
991.0	5.2316098	445.1201980588324
992.0	5.2380391	445.1202467985516
994.0	5.2454078	445.1202191711279
995.0	5.2518432	445.12012951456035
996.0	5.258214	445.12016936686484
997.0	5.2645391	445.1202271736584
998.0	5.2709182	445.12017025920034
999.0	5.2772663	445.1202791115331
1001.0	5.2845828	445.120181660794
1002.0	5.2908955	445.12012680044734
1003.0	5.2968767	445.1201898618217
1004.0	5.3028183	445.1202450884377
1005.0	5.3088141	445.12018365442816
1006.0	5.3148059	445.1201807480294
1007.0	5.3207559	445.1202283931087
1008.0	5.3267371	445.12020520019263
1009.0	5.3326601	445.1202732505605
1010.0	5.338583	445.12021546312815
1011.0	5.3445268	445.12025189854927
1012.0	5.3504475	445.1201851159303
1013.0	5.3563412	445.1202499488586
1015.0	5.3636225	445.12028099716406
1016.0	5.3699851	445.1202684563036
1019.0	5.3781183	445.12020656145296
1020.0	5.3843976	445.1201760866231
1021.0	5.3902893	445.1201877243774
1022.0	5.396179	445.1202463958017
1023.0	5.4020873	445.1201764355388
1024.0	5.4080518	445.1201972397345
1025.0	5.4139789	445.1201995880176
1026.0	5.419885	445.12018654813926
1027.0	5.4258017	445.1202414434851
1028.0	5.4317434	445.12011330211294
1029.0	5.4376373	445.120267974538
1030.0	5.4435685	445.12016219972486
1031.0	5.4494956	445.1202396983345
1032.0	5.4554267	445.12028878011296
1033.0	5.4613831	445.1202429868979
1034.0	5.4674059	445.120237190461
1035.0	5.4733788	445.1202385593177
1036.0	5.4793851	445.12029503745407
1037.0	5.4853914	445.12018766417356
1038.0	5.4914142	445.1202549759454
1039.0	5.4973248	445.1202269898953
1040.0	5.5032768	445.120262694484
1041.0	5.5091915	445.1202201384089
1042.0	5.5150997	445.12017486422997
1043.0	5.5209582	445.1202539627617
1044.0	5.5269268	445.1202099162064
1046.0	5.5343622	445.1202013710941
1047.0	5.5407705	445.1201637201365
1048.0	5.5471268	445.1201463133407
1049.0	5.5533955	445.1202102309272
1050.0	5.559756	445.1201719154628
1051.0	5.5661247	445.120272736534
1052.0	5.5724331	445.12017972470386
1053.0	5.5788122	445.1202088046428
1054.0	5.5851831	445.1201645415531
1055.0	5.5915685	445.1201900665872
1056.0	5.5979289	445.1202762059679
1058.0	5.6051665	445.12025162606824
1059.0	5.6115227	445.12029181799863
1060.0	5.6179165	445.12021498521005
1062.0	5.6251664	445.1201898665178
1063.0	5.6315395	445.12017855194296
1064.0	5.6374936	445.1201652187722
1065.0	5.643452	445.12025382545625
1066.0	5.6494081	445.1202221013103
1067.0	5.6553352	445.1202425649319
1068.0	5.6612958	445.1202094990304
1069.0	5.6672291	445.1202209445499
1070.0	5.6732021	445.1202604934981
1071.0	5.679104	445.1201707806682
1072.0	5.6850438	445.12015045445366
1073.0	5.6910187	445.12022108074405
1074.0	5.696925	445.12019732824604
1076.0	5.704327	445.12021434987446
1077.0	5.7107313	445.1202155122822
1080.0	5.7194645	445.1202562031798
1081.0	5.7257645	445.12029297333453
1082.0	5.7322041	445.12022071096175
1083.0	5.7385936	445.1202523931174
1084.0	5.7449291	445.12024082186844
1085.0	5.7512895	445.1202931285127
1086.0	5.7576812	445.12021257861113
1087.0	5.7640499	445.12020932613314
1088.0	5.7703958	445.1201230508508
1089.0	5.7766729	445.12024740812933
1090.0	5.7830728	445.1202232278559
1091.0	5.7894374	445.12029293372564
1092.0	5.7957979	445.12008716165565
1093.0	5.8021562	445.1201298713089
1094.0	5.8085104	445.1202447257953
1095.0	5.8149458	445.1201359761927
1096.0	5.8213021	445.12024999381924
1097.0	5.8276062	445.12017292914123
1098.0	5.8339104	445.12027284822136
1099.0	5.8403167	445.12020529005315
1100.0	5.8466625	445.1202046120899
1101.0	5.8530229	445.1203110833963
1102.0	5.8594667	445.1202566202738
1103.0	5.8658125	445.1200531932692
1104.0	5.8720688	445.1202816306494
1105.0	5.8785021	445.1201662445429
1106.0	5.8848459	445.12013399251725
1107.0	5.8911251	445.12022566743383
1108.0	5.8975042	445.12019770185935
1109.0	5.9038876	445.1201754781191
1110.0	5.9101876	445.1202286157259
1111.0	5.9166125	445.1201921326828
1112.0	5.9229896	445.1202109993925
1113.0	5.9292709	445.12024566705236
1114.0	5.9355876	445.1202446275784
1115.0	5.9419814	445.1201725122173
1116.0	5.948323	445.12022999271204
1117.0	5.954673	445.1202515992541
1119.0	5.9619105	445.1201927667249
1120.0	5.9682584	445.12027714503864
1121.0	5.9746751	445.1201963557462
1122.0	5.9811376	445.1202951225923
1123.0	5.9875043	445.1201767008538
1124.0	5.9938751	445.12018351816005
1125.0	6.000221	445.1201454434808
1126.0	6.0065918	445.1202248114376
1127.0	6.0129502	445.1201589274636
1128.0	6.0188377	445.12029552006527
1130.0	6.0260752	445.1201821945143
1131.0	6.0323857	445.1202443039766
1133.0	6.0396398	445.12016530599794
1134.0	6.0459649	445.12016158464195
1137.0	6.0546981	445.1201715185517
1139.0	6.0622502	445.12018374165507
1140.0	6.0685919	445.1202175967844
1141.0	6.0749981	445.1202138322987
1142.0	6.0813773	445.1201450187899
1143.0	6.0876752	445.1202130559069
1144.0	6.0940023	445.1201802563244
1145.0	6.100346	445.1202109240975
1146.0	6.1067127	445.12019649694406
1147.0	6.1130752	445.12029605230396
1148.0	6.1194544	445.1202805922097
1149.0	6.1258898	445.12028742174766
1150.0	6.132169	445.1201834895025
1151.0	6.1385315	445.1201303954776
1152.0	6.1448753	445.1202195523377
1153.0	6.1512066	445.1202116957929
1155.0	6.1584565	445.12016849555005
1156.0	6.1648316	445.1202658876106
1157.0	6.1711607	445.1202481326642
1158.0	6.1775982	445.1202678575809
1159.0	6.184019	445.12011446236227
1160.0	6.1903753	445.1201552340942
1161.0	6.1966441	445.1202178384602
1162.0	6.2030608	445.1202453170103
1163.0	6.2093858	445.1201542289628
1164.0	6.2157253	445.1202547240565
1165.0	6.2221275	445.1201866501697
1167.0	6.2293337	445.12023450832385
1168.0	6.2356983	445.1202986357434
1169.0	6.2420941	445.12021445336023
1170.0	6.2484712	445.120186746656
1171.0	6.2548587	445.12016398286625
1172.0	6.2612254	445.1201829669614
1173.0	6.2675879	445.1201159105538
1174.0	6.2739275	445.1202348178017
1175.0	6.280367	445.1201676929262
1176.0	6.2866483	445.1201643126944
1177.0	6.2929588	445.1200783140325
1179.0	6.3001317	445.1201571129185
1180.0	6.3065025	445.1201713268768
1181.0	6.3128379	445.1201721049423
1182.0	6.3192692	445.1201833565702
1183.0	6.3257234	445.1200276388431
1184.0	6.3320421	445.12006839662445
1185.0	6.3384338	445.12021841653626
1186.0	6.3447921	445.1201094953724
1187.0	6.3510963	445.1201330631778
1188.0	6.3574338	445.1201194744488
1189.0	6.363713	445.12021615302933
1190.0	6.3700755	445.12022072992403
1192.0	6.3772901	445.12012982264093
1193.0	6.3836027	445.12026573638195
1195.0	6.3908505	445.1202718435869
1197.0	6.3982526	445.1201646545773
1198.0	6.4045651	445.12023155717793
1199.0	6.4109463	445.1202173282724
1200.0	6.4172922	445.1201087066349
1201.0	6.4236568	445.1200905312395
1202.0	6.4299651	445.12015427390327
1203.0	6.4363464	445.1201740944128
1204.0	6.4426547	445.12014427401385
1205.0	6.4489943	445.12018285874206
1206.0	6.455336	445.1200745853788
1207.0	6.4617048	445.1202181795615
1209.0	6.4689214	445.1201786279181
1210.0	6.4753402	445.1201275850761
1211.0	6.4817089	445.1202317387382
1212.0	6.4880693	445.12020066776404
1213.0	6.4943861	445.1202160180231
1215.0	6.5016068	445.12022217554244
1216.0	6.5079298	445.12023433246287
1217.0	6.5143631	445.12020935488374
1218.0	6.5207256	445.12016443500823
1219.0	6.5269923	445.1201458487692
1220.0	6.5333923	445.12011756862273
1221.0	6.5397736	445.12016229396744
1222.0	6.5461236	445.12013575577186
1223.0	6.5525631	445.1201944434703
1224.0	6.5589277	445.1201836282931
1225.0	6.5651882	445.12016043337695
1226.0	6.5715215	445.1202186192234
1227.0	6.5779215	445.12010167762645
1228.0	6.5842361	445.1202364401413
1229.0	6.5906507	445.1201931511952
1230.0	6.5970111	445.12019542818416
1231.0	6.6033236	445.1200881096467
1232.0	6.6097465	445.1200542885574
1233.0	6.6160049	445.1201850362913
1234.0	6.6223239	445.1202567167354
1235.0	6.6287258	445.1202447073007
1238.0	6.6375028	445.12026372827046
1239.0	6.6437966	445.1202293954069
1240.0	6.6501465	445.1201808792253
1241.0	6.6564945	445.12022190401456
1242.0	6.6628799	445.12021326424593
1243.0	6.6691278	445.12023257444235
1244.0	6.6755278	445.12022153311113
1245.0	6.681907	445.1201951580685
1246.0	6.6882341	445.12012775327224
1247.0	6.6946529	445.1201815655741
1248.0	6.7009466	445.12022892858226
1249.0	6.7072988	445.1201971895154
1251.0	6.7145049	445.1202720743695
1252.0	6.7208114	445.1202849712924
1254.0	6.7281571	445.12020891655146
1256.0	6.7354675	445.1201958284755
1257.0	6.7418946	445.1202970020496
1258.0	6.7481737	445.12013290905696
1259.0	6.7545073	445.12028266902513
1260.0	6.7608675	445.12012771772703
1261.0	6.7671926	445.120224437249
1262.0	6.7735883	445.12018391297227
1263.0	6.7798779	445.12018898058864
1264.0	6.7862821	445.1202015594155
1265.0	6.7926446	445.1202318287319
1266.0	6.7989738	445.1203032342879
1267.0	6.8053926	445.12019883293215
1268.0	6.81168	445.12026766470296
1269.0	6.8180051	445.12020566797486
1270.0	6.8243988	445.12021180361154
1271.0	6.8307592	445.120260440975
1272.0	6.8371342	445.1200977228117
1273.0	6.8434551	445.1201373186751
1274.0	6.8498051	445.12012745116584
1275.0	6.8560698	445.12022604835977
1276.0	6.862478	445.12022831744025
1277.0	6.8688738	445.1202008855367
1278.0	6.8752885	445.1202054346343
1279.0	6.8815843	445.1201947128131
1280.0	6.8879593	445.1201714567819
1281.0	6.8942905	445.1201362671304
1282.0	6.9006551	445.1202047741652
1283.0	6.906978	445.12012984978554
1284.0	6.9132823	445.12021191545733
1285.0	6.919653	445.12027383723597
1286.0	6.9260031	445.1202140236671
1287.0	6.932351	445.1201801080448
1288.0	6.9386927	445.1201800546789
1289.0	6.9450718	445.1201591273761
1290.0	6.9514094	445.1201815690523
1291.0	6.9578177	445.12017304122486
1292.0	6.9641385	445.12018488287424
1295.0	6.9721948	445.12017553103556
1296.0	6.9783741	445.12021575236645
1297.0	6.9842136	445.1202112806208
1298.0	6.9900908	445.1200920939988
1299.0	6.9959948	445.12013899836006
1300.0	7.0018137	445.1201496799934
1301.0	7.0077073	445.1201502343654
1302.0	7.0136595	445.1202038260111
1303.0	7.0195824	445.12018852960745
1304.0	7.0254261	445.1201574897349
1305.0	7.0313387	445.1202506241833
1306.0	7.037297	445.12017558684175
1307.0	7.0431241	445.1202517086206
1308.0	7.0489803	445.1202689616072
1310.0	7.0561283	445.12014040532
1312.0	7.0634282	445.1201969498031
1314.0	7.0707178	445.12016688441327
1315.0	7.0770617	445.12023603085817
1316.0	7.0834594	445.12026252835307
1317.0	7.0897803	445.12018799172944
1318.0	7.096097	445.12016592581165
1319.0	7.1025407	445.12011972248257
1320.0	7.1088699	445.12015636064064
1321.0	7.1152137	445.1200796046662
1322.0	7.1215407	445.12027011042784
1323.0	7.1278908	445.1202216788688
1324.0	7.1342303	445.12023305004715
1325.0	7.1405721	445.1201648531008
1326.0	7.1469262	445.120147863939
1327.0	7.1533678	445.12025090740724
1328.0	7.1596908	445.120087776095
1329.0	7.1659887	445.12013917685385
1330.0	7.1723262	445.12018115540064
1331.0	7.1787221	445.1202043820877
1332.0	7.1850533	445.1202584307185
1333.0	7.1914616	445.12016021091245
1334.0	7.1977991	445.12009141786933
1335.0	7.2041346	445.1201733152727
1336.0	7.2104264	445.1202559915106
1337.0	7.2168367	445.1200563379046
1338.0	7.2232012	445.12017275036857
1339.0	7.2295784	445.12021314263086
1340.0	7.2359221	445.1201013296416
1341.0	7.2421973	445.12017878526785
1342.0	7.24857	445.1201612594314
1343.0	7.2549617	445.12018215650227
1344.0	7.2613742	445.12015744025314
1345.0	7.2676846	445.1202405522536
1346.0	7.2739888	445.1201684959364
1347.0	7.2803242	445.120235654113
1348.0	7.286743	445.12022276853617
1349.0	7.2929972	445.1201741967291
1350.0	7.2994098	445.12016226015805
1352.0	7.3065888	445.12018468358195
1353.0	7.3129347	445.12021173534566
1354.0	7.3192722	445.12013417327375
1355.0	7.3256347	445.1202067832297
1356.0	7.3319722	445.12014741647386
1357.0	7.3383409	445.12014752187036
1358.0	7.3446555	445.12018289087456
1359.0	7.3510223	445.12022280367853
1360.0	7.3574076	445.120194847742
1361.0	7.3637472	445.1201371022845
1362.0	7.3701264	445.1202879176131
1363.0	7.3763931	445.1202384251459
1364.0	7.3828452	445.12014681809245
1365.0	7.3891223	445.12016812742644
1367.0	7.3962516	445.1202069925243
1368.0	7.4027224	445.1201900864257
1371.0	7.4107264	445.1202016005047
1372.0	7.4171473	445.1201819185113
1373.0	7.4234182	445.1201807826
1374.0	7.4298369	445.12014832458806
1375.0	7.436114	445.12018804537047
1376.0	7.4424391	445.120198307698
1377.0	7.4488452	445.1201370467184
1378.0	7.4551496	445.12025089117276
1380.0	7.4623098	445.1200957623188
1381.0	7.4686807	445.1201485886334
1382.0	7.4751036	445.1201034792721
1383.0	7.481489	445.12015193105316
1384.0	7.4878432	445.12017162642746
1385.0	7.4941994	445.1200785975515
1386.0	7.5005369	445.1201486806549
1387.0	7.5068953	445.12016869346917
1388.0	7.5132849	445.12014122318317
1389.0	7.5195394	445.12011701281153
1390.0	7.5259078	445.1200619717208
1391.0	7.532237	445.1202040964735
1393.0	7.5394557	445.1201573962
1394.0	7.545837	445.12017983116147
1395.0	7.5521724	445.1201220891689
1396.0	7.5585724	445.1200567884289
1397.0	7.5648183	445.12010884421323
1398.0	7.5712453	445.12020316050564
1399.0	7.5775807	445.12010124699833
1400.0	7.5839162	445.12001938311494
1401.0	7.5903745	445.1199814222769
1402.0	7.5966016	445.1200625463755
1403.0	7.6029641	445.12002027246825
1404.0	7.6093933	445.12004943151345
1405.0	7.6158037	445.1200413182797
1406.0	7.6221704	445.11999506203085
1407.0	7.6283808	445.1200862664978
1408.0	7.6347996	445.12000432865375
1410.0	7.6421266	445.12011459369523
1411.0	7.6484851	445.12008813261394
1412.0	7.6545122	445.12010016632587
1413.0	7.6604892	445.1200487195317
1414.0	7.6664663	445.12010013598973
1415.0	7.6724454	445.11999556156167
1416.0	7.6783392	445.12010963656195
1417.0	7.6842246	445.1201319152553
1418.0	7.6901788	445.12010389818175
1419.0	7.6961017	445.1200689763949
1420.0	7.7020039	445.1201392077926
1421.0	7.707858	445.1201761908846
1422.0	7.7136642	445.1201296908193
1423.0	7.7195684	445.1200043780275
1424.0	7.7254476	445.1200784462024
1425.0	7.7312913	445.12017381325666
1428.0	7.7392997	445.12025225775415
1430.0	7.7467185	445.1201749656744
1432.0	7.7539914	445.1201230326019
1433.0	7.7604205	445.1201211817082
1434.0	7.7667622	445.12008855119274
1435.0	7.7730539	445.1202037081268
1436.0	7.7794206	445.12010546605677
1437.0	7.7857123	445.12021617804606
1438.0	7.7921643	445.1201808686246
1439.0	7.7984206	445.1202058638619
1440.0	7.8048331	445.1202065317291
1441.0	7.8111393	445.12019247748447
1442.0	7.8174977	445.1201726899562
1443.0	7.8238623	445.12016649041897
1444.0	7.830206	445.12027388356864
1445.0	7.8365373	445.1201830638485
1446.0	7.8429873	445.1201334109854
1447.0	7.8492874	445.1201095708175
1448.0	7.8556082	445.1202881232888
1449.0	7.8619666	445.1201286507592
1450.0	7.8683436	445.12015316293736
1451.0	7.8746916	445.1201546170905
1452.0	7.8810541	445.12026426450893
1453.0	7.8873998	445.12011433505234
1454.0	7.893752	445.12020384072304
1455.0	7.900054	445.1202560969947
1456.0	7.9064124	445.12025455032665
1457.0	7.9128228	445.12021034704935
1458.0	7.91915	445.1201795615391
1459.0	7.9255207	445.12014632962894
1460.0	7.9318728	445.12019868369947
1461.0	7.9382415	445.1201524457628
1462.0	7.9445458	445.1202252035408
1463.0	7.9508978	445.12016935025736
1464.0	7.9572915	445.12014385321754
1465.0	7.9636312	445.1201818865285
1466.0	7.970002	445.1202132441234
1468.0	7.9772186	445.1202245312023
1469.0	7.9835354	445.12017362235224
1470.0	7.9898583	445.12017560760654
1471.0	7.996352	445.1201331102507
1472.0	8.0026499	445.12015022234806
1473.0	8.0090145	445.1201951494708
1474.0	8.0153895	445.12018076740486
1475.0	8.0216729	445.1202118465137
1476.0	8.0280063	445.1201417951728
1477.0	8.0343895	445.1201770109512
1478.0	8.0406833	445.1202010325117
1479.0	8.0470354	445.120171195233
1480.0	8.0533875	445.1202123069392
1481.0	8.0597874	445.12014308948653
1482.0	8.0660646	445.12017847408475
1484.0	8.0732209	445.12019385013633
1485.0	8.0795897	445.1202328278779
1487.0	8.0867771	445.12019152201117
1489.0	8.0942667	445.1201716133392
1490.0	8.1006085	445.1201171362881
1491.0	8.1069563	445.1203146336283
1492.0	8.1133167	445.1201275008612
1493.0	8.1197	445.1202166397633
1494.0	8.1260084	445.12018284679914
1495.0	8.1323814	445.1202563307749
1496.0	8.1387605	445.1201743821423
1497.0	8.1451292	445.1201781178063
1498.0	8.1513938	445.120151502692
1499.0	8.1578084	445.12020593309387
1500.0	8.1641022	445.1201743888304
1501.0	8.1704834	445.1201507950042
1503.0	8.1776522	445.12016183033086
1504.0	8.1839669	445.12015704164924
1505.0	8.1903168	445.1201242988438
1506.0	8.1967085	445.12024683127294
1507.0	8.2030377	445.1201349525952
1508.0	8.2094418	445.12008312095213
1509.0	8.2157709	445.12011263549505
1510.0	8.2220876	445.12022569582956
1511.0	8.2284751	445.1200980510561
1512.0	8.2347877	445.1201042656525
1513.0	8.2411668	445.120092565894
1514.0	8.2476084	445.1201120868888
1515.0	8.2538773	445.1201928816874
1516.0	8.260273	445.12017160739424
1517.0	8.2666751	445.1201331020191
1518.0	8.2730376	445.1201714528311
1519.0	8.2793814	445.12015697445617
1520.0	8.2856461	445.1201036292239
1521.0	8.291994	445.12017061715846
1522.0	8.2984023	445.1201316642201
1523.0	8.3047044	445.12008420302607
1525.0	8.3120648	445.12010537555636
1526.0	8.318392	445.1201675278613
1527.0	8.324767	445.120243659339
1528.0	8.3311377	445.1201366914677
1529.0	8.3375044	445.12015710013935
1530.0	8.3438129	445.1201923835946
1531.0	8.3501086	445.12026448882125
1532.0	8.3564795	445.1202361251406
1533.0	8.3628773	445.12011808450444
1534.0	8.3691837	445.12020779713436
1535.0	8.3755232	445.1201080180273
1536.0	8.3819003	445.1201155572326
1537.0	8.388294	445.1202620421007
1538.0	8.3946482	445.12022237644936
1539.0	8.4009211	445.1202296109363
1541.0	8.4082586	445.12012063296703
1542.0	8.4145421	445.1201202237074
1545.0	8.4224837	445.1202121472513
1546.0	8.4288961	445.1200974551797
1548.0	8.4360088	445.12011630388474
1549.0	8.442338	445.12022537446984
1550.0	8.4486608	445.12018228270824
1551.0	8.455017	445.1201827417181
1552.0	8.4613692	445.1201194509441
1553.0	8.4677692	445.12015408325016
1554.0	8.4741128	445.1201442209646
1555.0	8.4804982	445.12013125429627
1556.0	8.4868317	445.1201169768797
1557.0	8.493188	445.12014801256424
1558.0	8.4994609	445.1202794364148
1559.0	8.5058484	445.1201930452125
1560.0	8.5122566	445.1200927932199
1561.0	8.5185796	445.1201085120596
1562.0	8.5248963	445.12012444684945
1563.0	8.5312734	445.1201363110173
1564.0	8.5376442	445.1201160582025
1565.0	8.5439609	445.1201480570216
1566.0	8.5502942	445.120196203182
1567.0	8.5566004	445.1202253797396
1568.0	8.5629484	445.12029795398644
1569.0	8.5693234	445.12013393244854
1570.0	8.5756943	445.12015957834797
1571.0	8.5819589	445.12025105015664
1572.0	8.588315	445.1202107736674
1573.0	8.5946463	445.12021555175306
1574.0	8.6010192	445.12019140596414
1575.0	8.6074047	445.12014831001034
1576.0	8.6137443	445.1200794346107
1577.0	8.6201193	445.12012782919766
1578.0	8.6264255	445.1202505768767
1579.0	8.6327838	445.1202614979347
1580.0	8.6391088	445.1202748817732
1582.0	8.6462172	445.12013217627333
1583.0	8.6526047	445.1200498611887
1584.0	8.6589464	445.12016080004844
1585.0	8.6652776	445.1201460239393
1586.0	8.6715777	445.1202780754255
1587.0	8.6779047	445.12016922921055
1589.0	8.6850339	445.12030991676096
1590.0	8.6914776	445.1201649991059
1591.0	8.6978172	445.12025013655875
1592.0	8.7041047	445.1202499540601
1593.0	8.710413	445.12015646816485
1594.0	8.7167506	445.1201612780357
1595.0	8.7231172	445.1201550285625
1596.0	8.7294172	445.1202265965429
1597.0	8.7358027	445.1201228944029
1599.0	8.7428756	445.12016780757347
1600.0	8.7492174	445.1202005722348
1601.0	8.7555695	445.1201619816455
1603.0	8.7626424	445.12012010910433
1604.0	8.7690131	445.12023652904
1606.0	8.7762966	445.12016114774343
1607.0	8.7826756	445.12021880925647
1608.0	8.788957	445.1201584251278
1609.0	8.7952966	445.1202057684438
1610.0	8.8016257	445.1201882908779
1611.0	8.8079569	445.1201684264583
1612.0	8.8143236	445.1201934664563
1613.0	8.820684	445.12021931293305
1614.0	8.8270236	445.12014366598413
1615.0	8.8334048	445.1201678858485
1616.0	8.8397195	445.12021109753556
1617.0	8.8460528	445.12022897700746
1618.0	8.8523798	445.12020582063457
1619.0	8.858757	445.120255622489
1620.0	8.8651029	445.12023408664004
1621.0	8.8714133	445.12031575379166
1622.0	8.8778383	445.1201646017806
1623.0	8.8841404	445.1201985844514
1624.0	8.8904362	445.1202221488164
1625.0	8.8967674	445.12022431907246
1626.0	8.9031112	445.1203274347329
1627.0	8.9094738	445.1202932381593
1628.0	8.915803	445.12032827675296
1629.0	8.9221905	445.1202288942981
1630.0	8.9286028	445.120232270602
1631.0	8.9348466	445.12024762557905
1632.0	8.9411842	445.1202314077243
1633.0	8.9475759	445.1202298151032
1634.0	8.9539966	445.12016393851457
1635.0	8.9603466	445.12010677162823
1636.0	8.9666322	445.1201630044666
1637.0	8.9729675	445.1202137740192
1638.0	8.979303	445.1200997535247
1640.0	8.9864531	445.1201514778322
1641.0	8.9927989	445.12014471135836
1642.0	8.9991675	445.12003986807525
1643.0	9.0054489	445.1201810984264
1644.0	9.0117885	445.1201717318631
1645.0	9.0181134	445.1201878561838
1646.0	9.0244321	445.12026396096246
1647.0	9.0307654	445.12026328186045
1648.0	9.0371197	445.12014099836324
1649.0	9.043401	445.1202689053108
1650.0	9.0498364	445.12026176863804
1651.0	9.0561385	445.1201355367123
1652.0	9.0624885	445.1201912352073
1654.0	9.0697198	445.12021944079635
1655.0	9.0760574	445.1201594621082
1657.0	9.0831656	445.12017278439174
1658.0	9.0894905	445.12016435673615
1659.0	9.0958427	445.1201015716362
1660.0	9.1021511	445.1202405764424
1662.0	9.1092364	445.12023406360817
1663.0	9.1156073	445.12016866417406
1666.0	9.123524	445.12026830134096
1667.0	9.1298677	445.1202390117526
1668.0	9.136249	445.12010829207657
1669.0	9.1425157	445.12014620774426
1672.0	9.1505134	445.1201976761397
1673.0	9.1568594	445.1201530077242
1674.0	9.1632199	445.120214413642
1675.0	9.1695343	445.12018504125024
1676.0	9.1759115	445.1201878550825
1677.0	9.1821782	445.12031628674015
1678.0	9.1885739	445.12017348351253
1679.0	9.19497	445.1201569368624
1680.0	9.2013053	445.1201790586899
1681.0	9.2076844	445.12013358529964
1682.0	9.2140074	445.12020100047283
1683.0	9.2203032	445.1201650662547
1684.0	9.2266866	445.1202325191797
1685.0	9.232999	445.1202070431885
1686.0	9.2392906	445.120207787902
1687.0	9.2457137	445.1201852743701
1688.0	9.2519845	445.12022004731983
1689.0	9.2583991	445.1201712516442
1690.0	9.2647137	445.12019343690463
1691.0	9.2710386	445.1201724852681
1692.0	9.2774636	445.12010418659435
1693.0	9.2837929	445.1201986080944
1694.0	9.2900762	445.12019302156534
1695.0	9.29642	445.12021482676727
1696.0	9.3028199	445.1201191983894
1697.0	9.309172	445.12024172505613
1698.0	9.3154575	445.12032143376376
1700.0	9.3225596	445.120186722425
1701.0	9.3288825	445.1202690675506
1702.0	9.3352324	445.12018783992613
1703.0	9.3415721	445.1201675525496
1704.0	9.3478825	445.12017547075953
1705.0	9.3542783	445.12024756441525
1706.0	9.3606115	445.12016282746686
1707.0	9.3670033	445.12024755473163
1708.0	9.3733408	445.1202128456218
1709.0	9.3796972	445.1201414125434
1710.0	9.3861012	445.12011164956124
1711.0	9.3923409	445.1201599436475
1712.0	9.3987034	445.12023324803226
1713.0	9.4050075	445.12021978032544
1715.0	9.4120763	445.1202374114201
1717.0	9.4193285	445.1202042546317
1718.0	9.42567	445.1202355820583
1719.0	9.4319451	445.120227289334
1720.0	9.4383472	445.1202008651396
1722.0	9.4454533	445.1201549770636
1723.0	9.4517951	445.12026807010005
1725.0	9.4590576	445.12015434460426
1726.0	9.4653389	445.120254231307
1727.0	9.4717076	445.120248627356
1728.0	9.4781263	445.12016690521466
1729.0	9.4844429	445.1201087311869
1730.0	9.4907764	445.12019728650006
1731.0	9.4971222	445.1201807626234
1732.0	9.5034347	445.120228067659
1733.0	9.5099494	445.12020033245324
1734.0	9.516293	445.12022695100694
1735.0	9.5226473	445.1201843570894
1736.0	9.5289805	445.1201944294358
1737.0	9.5353825	445.12019139618434
1738.0	9.5416806	445.1202350610875
1739.0	9.5480223	445.1201505495651
1740.0	9.5543994	445.1201496646657
1741.0	9.5607784	445.12011574538025
1742.0	9.5670492	445.12025361647
1743.0	9.5733828	445.12019366593677
1744.0	9.5797619	445.12011879333147
1746.0	9.5870368	445.12021381128176
1747.0	9.593393	445.12017466944127
1748.0	9.5997909	445.1202278366462
1749.0	9.6061639	445.1201888231774
1750.0	9.6124743	445.12013953098864
1751.0	9.6187639	445.1202181666722
1752.0	9.6251347	445.1201793325141
1753.0	9.6315035	445.1201212448485
1754.0	9.6378951	445.12015723124034
1755.0	9.6441639	445.120173956007
1756.0	9.6505452	445.1201629148783
1758.0	9.6576514	445.1202252450855
1759.0	9.6640097	445.1201656296034
1760.0	9.6703118	445.1202419360833
1761.0	9.6766869	445.120177953544
1762.0	9.6830035	445.12023177895384
1763.0	9.6893953	445.1201751254993
1764.0	9.6957348	445.120191377942
1765.0	9.7020599	445.120198389622
1766.0	9.7083578	445.12019425602165
1767.0	9.7146828	445.1201772518461
1768.0	9.7210036	445.1202220024071
1769.0	9.7273203	445.12014577223994
1770.0	9.7337474	445.1201895952481
1771.0	9.7400181	445.1202301986081
1772.0	9.7464827	445.12010581692067
1773.0	9.7528141	445.120207572601
1775.0	9.759912	445.1202336260992
1776.0	9.76626	445.12021137638635
1777.0	9.7725891	445.1201920396199
1778.0	9.7789849	445.1201360100298
1780.0	9.7860912	445.12011779930253
1781.0	9.7924392	445.12026596269516
1782.0	9.7987517	445.1202146284709
1783.0	9.8051183	445.12027794481645
1784.0	9.8114599	445.1202252672823
1785.0	9.8177496	445.1202511741184
1787.0	9.8248411	445.12024768228025
1788.0	9.8312516	445.12024240130955
1789.0	9.8375996	445.12022704992717
1790.0	9.8439121	445.12023131006026
1791.0	9.8502933	445.12018717365055
1792.0	9.8566538	445.1202002606999
1793.0	9.8630995	445.1201240012304
1794.0	9.8694183	445.1201872577305
1795.0	9.8756809	445.12026086194464
1797.0	9.8827892	445.12026381745005
1798.0	9.8891559	445.12015108935776
1799.0	9.8954725	445.12013180169674
1800.0	9.9018308	445.1201678575846
1801.0	9.9082268	445.12011569600355
1802.0	9.914533	445.1201243969995
1803.0	9.9208517	445.1202077610245
1804.0	9.92721	445.120183799233
1805.0	9.933635	445.1201249695204
1806.0	9.9399456	445.12022993406407
1807.0	9.9462704	445.12017064986384
1808.0	9.9526101	445.120207263157
1809.0	9.9589934	445.1201469474789
1810.0	9.9652726	445.12026103249997
1811.0	9.9716747	445.1201679559503
1812.0	9.9779621	445.12009917052086
1813.0	9.9842893	445.1202034264161
1814.0	9.9906372	445.1202273086911
1816.0	9.997985	445.12018866205125
1817.0	10.004273	445.1201627229632
1818.0	10.010606	445.1201580611252
1819.0	10.017037	445.1200917184464
1820.0	10.023327	445.12018472926843
1821.0	10.029752	445.120136807432
1822.0	10.036037	445.12019073696194
1823.0	10.042375	445.12026681395895
1824.0	10.048729	445.12006884160286
1825.0	10.055023	445.12017193564475
1827.0	10.06211	445.1202172515084
1828.0	10.068541	445.12020362457946
1829.0	10.074802	445.12013207573085
1830.0	10.081212	445.12009486216635
1831.0	10.087562	445.1200966951877
1833.0	10.094773	445.12021034842815
1834.0	10.101156	445.1201665697669
1835.0	10.107525	445.1201379909814
1836.0	10.113854	445.12020736089556
1837.0	10.12025	445.12022524012195
1838.0	10.126604	445.1201468686412
1839.0	10.132854	445.1201907266266
1840.0	10.139171	445.1202131272937
1841.0	10.145516	445.1202031752896
1843.0	10.152787	445.1201728282662
1844.0	10.159133	445.12024628755165
1845.0	10.165473	445.12014231634913
1846.0	10.1718	445.12015123696335
1847.0	10.178135	445.12016691730656
1848.0	10.18445	445.1201964619476
1849.0	10.190829	445.12014288313253
1850.0	10.197137	445.1201077452123
1851.0	10.203448	445.12025958651816
1852.0	10.209823	445.12022111849666
1853.0	10.216152	445.1202177944241
1854.0	10.22251	445.1201601442706
1855.0	10.228848	445.12017632328985
1856.0	10.235185	445.1202661565893
1857.0	10.241569	445.1202826139762
1858.0	10.247989	445.12012882953303
1859.0	10.254208	445.120169423111
1860.0	10.260544	445.1202876559968
1861.0	10.266908	445.12026264154355
1862.0	10.27321	445.1201819575501
1864.0	10.280467	445.12014752889684
1865.0	10.28676	445.12021940506673
1866.0	10.293071	445.12021106083654
1867.0	10.299471	445.1201090752762
1868.0	10.305765	445.1201645074545
1869.0	10.312117	445.1201480235211
1870.0	10.318496	445.12024510255065
1871.0	10.324852	445.1201946034912
1872.0	10.331173	445.12026205718246
1874.0	10.33825	445.12021401129584
1875.0	10.344588	445.1201481779184
1876.0	10.35094	445.12014667636515
1877.0	10.357308	445.12020159321736
1878.0	10.363673	445.12025984570306
1879.0	10.369985	445.1201456261189
1880.0	10.376329	445.12018534599764
1881.0	10.382654	445.1202182545531
1882.0	10.38899	445.1202260619327
1883.0	10.395319	445.12024687048205
1884.0	10.401706	445.12014283953886
1885.0	10.408019	445.12021906742444
1886.0	10.414442	445.1201719027359
1887.0	10.420733	445.12011124306895
1888.0	10.427106	445.12012666738514
1891.0	10.435867	445.120177433734
1892.0	10.442208	445.12018266316267
1893.0	10.448542	445.12006513611954
1894.0	10.454852	445.12016101336945
1895.0	10.46115	445.1202136274596
1896.0	10.467448	445.1202359110267
1897.0	10.473848	445.12017887286714
1898.0	10.480146	445.1202390044411
1900.0	10.48719	445.12017301926653
1901.0	10.493569	445.1201545346649
1902.0	10.499892	445.12019262097255
1903.0	10.506302	445.12018441699394
1904.0	10.512611	445.12014258737884
1905.0	10.518994	445.120150139523
1906.0	10.525302	445.1202162470815
1907.0	10.531698	445.12025779373323
1908.0	10.538025	445.1202208086329
1909.0	10.544313	445.12026531330946
1910.0	10.550698	445.1202382220202
1911.0	10.557075	445.12029245647483
1912.0	10.563369	445.1202551834486
1913.0	10.56975	445.12024249832854
1914.0	10.576096	445.12016192091164
1915.0	10.582515	445.12014689384586
1916.0	10.588848	445.12030836496365
1917.0	10.595121	445.12022960901106
1918.0	10.601467	445.1202547436078
1919.0	10.607788	445.1202153288056
1920.0	10.614221	445.12012393194925
1922.0	10.621361	445.12025953804726
1923.0	10.627707	445.1202174429874
1924.0	10.634063	445.12015668860016
1925.0	10.6404	445.1201683936686
1926.0	10.646738	445.1202216745895
1927.0	10.653092	445.12013587640257
1928.0	10.65944	445.12025544024544
1929.0	10.66575	445.12027423588415
1931.0	10.672807	445.12016566897086
1932.0	10.679165	445.1201599580658
1933.0	10.685473	445.12022299925866
1934.0	10.691882	445.12013158095846
1935.0	10.698182	445.12021817145535
1936.0	10.704536	445.1202145176024
1937.0	10.710963	445.12011190922317
1938.0	10.717219	445.1201361435439
1939.0	10.723615	445.1201731577893
1940.0	10.729923	445.1201509316927
1941.0	10.73633	445.1200863121503
1942.0	10.742565	445.1202448975074
1943.0	10.748988	445.12016260167223
1944.0	10.755271	445.1201996540352
1945.0	10.761663	445.1200807306865
1947.0	10.768759	445.1201375718086
1948.0	10.775113	445.1202489969262
1949.0	10.781492	445.1202315162443
1950.0	10.787757	445.12030097399855
1951.0	10.794113	445.1202140402989
1952.0	10.800448	445.12015508680344
1953.0	10.806823	445.12017906674333
1954.0	10.813138	445.12012051212776
1955.0	10.819521	445.12008397442486
1956.0	10.825846	445.12022124290695
1957.0	10.832192	445.1201288434881
1959.0	10.839292	445.1201518621367
1960.0	10.845646	445.12024054900746
1961.0	10.852055	445.1201036092245
1962.0	10.85835	445.1201189181343
1963.0	10.8647	445.1201433575343
1964.0	10.871086	445.12017596183057
1965.0	10.877451	445.12011906398914
1966.0	10.883769	445.1201408890165
1967.0	10.890105	445.1200720467107
1968.0	10.896475	445.1201033275508
1969.0	10.902834	445.12014237675453
1970.0	10.909263	445.12012162310043
1971.0	10.915586	445.12014444846477
1972.0	10.922003	445.1200276456663
1973.0	10.928323	445.1201721214025
1974.0	10.934628	445.12006355486324
1975.0	10.940978	445.12006930031487
1976.0	10.947321	445.1201137039521
1978.0	10.954473	445.1201602279813
1979.0	10.960776	445.1201442277985
1980.0	10.967119	445.12007116605764
1981.0	10.973542	445.12010310711656
1982.0	10.979884	445.12006191568696
1983.0	10.986232	445.1201152085937
1984.0	10.992578	445.1201674810821
1985.0	10.999019	445.1201881472619
1986.0	11.005415	445.1200708637359
1988.0	11.012534	445.12016946314435
1989.0	11.018845	445.12020841156465
1990.0	11.02523	445.12025642168834
1992.0	11.032532	445.12014027845106
1993.0	11.038924	445.1201835351211
1994.0	11.045221	445.12016769212426
1995.0	11.051588	445.1201139691253
1996.0	11.057926	445.12015840221
1997.0	11.064274	445.12011896499337
1998.0	11.070605	445.1201425100087
1999.0	11.076934	445.1202297729881
2000.0	11.083382	445.12014663752234
2001.0	11.089728	445.12015396150764
2002.0	11.096022	445.12026170430676
2003.0	11.102411	445.1202012010792
2004.0	11.108776	445.12009951486
2005.0	11.115097	445.12015219711253
2006.0	11.121447	445.1201847795151
2008.0	11.128817	445.120156127101
2009.0	11.135194	445.1200843848627
2010.0	11.141463	445.1202212133235
2011.0	11.147836	445.12016695916753
2012.0	11.154172	445.1201290058664
2013.0	11.160532	445.12015415301414
2014.0	11.166869	445.1201186517467
2015.0	11.173226	445.12017935468
2016.0	11.179553	445.1201661280674
2017.0	11.185924	445.1201633321401
2018.0	11.192307	445.1201794205866
2019.0	11.198657	445.1202285382231
2021.0	11.205807	445.12022235730836
2022.0	11.212159	445.12012443392973
2023.0	11.218567	445.1201252567954
2024.0	11.224865	445.120149672318
2025.0	11.231267	445.120154216184
2026.0	11.237578	445.12027885496883
2027.0	11.243965	445.1201396901984
2028.0	11.250359	445.1202089311549
2029.0	11.256607	445.12005963883405
2030.0	11.262943	445.1201283250536
2031.0	11.269351	445.1201330107669
2032.0	11.27572	445.12019727498244
2033.0	11.282034	445.12013300562785
2034.0	11.288326	445.1201416718882
2035.0	11.294703	445.1201700592583
2036.0	11.301132	445.1200638620572
2037.0	11.307382	445.120161832334
2038.0	11.313818	445.12016781781784
2039.0	11.320128	445.1201171552156
2040.0	11.326453	445.1201854340162
2041.0	11.332807	445.1201966166033
2042.0	11.339124	445.1201697875426
2043.0	11.345466	445.12021125444124
2045.0	11.352726	445.1202071780046
2046.0	11.359038	445.12028074227084
2047.0	11.365451	445.12009951602715
2048.0	11.371763	445.12024665339055
2049.0	11.378093	445.12019141016196
2050.0	11.384449	445.1201924923783
2051.0	11.390878	445.1200715698766
2052.0	11.397184	445.12021259670615
2053.0	11.403524	445.1201246667632
2054.0	11.409855	445.12016558351735
2055.0	11.416266	445.1201337753263
2056.0	11.422555	445.1201590750147
2057.0	11.428886	445.1202104324807
2058.0	11.435249	445.1202047743677
2059.0	11.44163	445.1202220340912
2060.0	11.447943	445.1201484247958
2061.0	11.454276	445.1201964207038
2062.0	11.46077	445.1201926086713
2063.0	11.467066	445.1200779278562
2064.0	11.473353	445.1201812450035
2066.0	11.480591	445.1202182182441
2067.0	11.486943	445.1202200772548
2068.0	11.493318	445.1202470392866
2070.0	11.500411	445.1201982157003
2071.0	11.506787	445.1202341257193
2072.0	11.513174	445.12022251196885
2073.0	11.519489	445.120119512572
2074.0	11.525862	445.1201266262308
2075.0	11.532197	445.1202267460885
2076.0	11.538549	445.1201964167215
2078.0	11.545632	445.12025207237974
2079.0	11.552005	445.1201947512621
2080.0	11.558403	445.1201188661247
2081.0	11.564739	445.12019533866396
2082.0	11.571062	445.12022209997633
2083.0	11.577462	445.1200858871485
2084.0	11.583828	445.1201103954818
2085.0	11.590232	445.1201587639694
2086.0	11.596474	445.12015412619763
2087.0	11.602853	445.1201117446685
2088.0	11.609182	445.1202239962177
2089.0	11.615537	445.120144081497
2090.0	11.621901	445.12016657086974
2091.0	11.628291	445.12026752032784
2092.0	11.63468	445.1201734118499
2093.0	11.640968	445.1201242948309
2094.0	11.647247	445.1201754755722
2095.0	11.653624	445.12021202338093
2096.0	11.659928	445.1202249447189
2097.0	11.666303	445.12020797593385
2099.0	11.673424	445.12022723665285
2100.0	11.679751	445.12024118316964
2101.0	11.686145	445.1201424591029
2103.0	11.693216	445.1202112009558
2104.0	11.699599	445.12013280191815
2105.0	11.70587	445.1202422669332
2106.0	11.712299	445.12025668982113
2107.0	11.71872	445.1200970722267
2108.0	11.725001	445.1201577265388
2109.0	11.731349	445.12012293704413
2110.0	11.737716	445.1202280725812
2111.0	11.744072	445.12022028542776
2112.0	11.750489	445.12013107984274
2113.0	11.756716	445.12021100119955
2114.0	11.763112	445.1201384597585
2115.0	11.769468	445.1201962663418
2116.0	11.775797	445.120187507557
2117.0	11.782126	445.1201935449753
2118.0	11.788485	445.1202395617907
2119.0	11.794883	445.12014278663725
2120.0	11.801195	445.1201194506704
2121.0	11.807649	445.12019388803947
2122.0	11.813958	445.1200461185014
2123.0	11.820216	445.12015834956486
2124.0	11.826608	445.12013203014
2125.0	11.832889	445.1201380527296
2126.0	11.839314	445.1202250846586
2127.0	11.84567	445.1202500331622
2129.0	11.852866	445.1202109283648
2130.0	11.859168	445.1202332740766
2131.0	11.865553	445.12009841417466
2132.0	11.871937	445.1201494661834
2133.0	11.878262	445.1201323775508
2135.0	11.885383	445.1202232358382
2136.0	11.891752	445.12017492309536
2137.0	11.898116	445.1201795095423
2138.0	11.904466	445.120096822264
2139.0	11.910801	445.1201714858888
2141.0	11.918064	445.12016271411676
2142.0	11.924539	445.12010241217934
2143.0	11.930866	445.1202085082717
2144.0	11.937191	445.1201157633618
2145.0	11.943618	445.12010337588254
2146.0	11.949895	445.12010060804425
2147.0	11.956273	445.12009689883456
2148.0	11.962558	445.1201711489377
2149.0	11.968931	445.120260365058
2150.0	11.975345	445.12006081693795
2151.0	11.981683	445.12011395558625
2152.0	11.987972	445.1202329925745
2153.0	11.99432	445.1201395542456
2154.0	12.000674	445.1202320010703
2155.0	12.007056	445.12006877889326
2156.0	12.013431	445.1201871105906
2157.0	12.019781	445.1202156248103
2158.0	12.026118	445.120157295666
2160.0	12.033247	445.1201701453373
2161.0	12.03956	445.1202707109585
2162.0	12.045979	445.12017174347466
2163.0	12.052304	445.12014709470174
2164.0	12.058708	445.1201437367465
2165.0	12.065012	445.1201410263798
2166.0	12.071379	445.1202357701617
2167.0	12.077714	445.12023218391175
2168.0	12.084095	445.12020715337985
2169.0	12.090433	445.12018956584313
2170.0	12.096816	445.1201412553409
2171.0	12.103127	445.1201688602033
2172.0	12.109483	445.120233918417
2173.0	12.115804	445.1202115138424
2174.0	12.122193	445.1201054409201
2175.0	12.12861	445.1200937806767
2176.0	12.134979	445.1200644039227
2177.0	12.141252	445.12016373304476
2178.0	12.147637	445.1200647994125
2179.0	12.153958	445.12011778870146
2180.0	12.160293	445.12012441819434
2181.0	12.166612	445.12022237520137
2182.0	12.172983	445.1201903435033
2183.0	12.179368	445.120114870796
2184.0	12.1857	445.12020235628654
2185.0	12.192033	445.1202217695021
2187.0	12.199139	445.120259188556
2188.0	12.205504	445.1201393667466
2189.0	12.211866	445.12015234166256
2190.0	12.218225	445.1202523684137
2191.0	12.224554	445.12018252223135
2192.0	12.230852	445.12030662989656
2193.0	12.237304	445.1200193036246
2194.0	12.24362	445.12021262279046
2196.0	12.250795	445.1201579082976
2197.0	12.2571	445.12012645985277
2198.0	12.26351	445.1200450395455
2199.0	12.269875	445.1200679467055
2200.0	12.276183	445.12016492485515
2201.0	12.282508	445.1200939865241
2202.0	12.288873	445.12008101481956
2203.0	12.295285	445.12011517157526
2204.0	12.301608	445.12012554045714
2205.0	12.307494	445.1200579689457
2206.0	12.313343	445.1201306209377
2207.0	12.319187	445.12018237675744
2208.0	12.325089	445.1201131367365
2209.0	12.330937	445.1202198100856
2210.0	12.336825	445.12023109659776
2211.0	12.342752	445.12008494556244
2212.0	12.348625	445.1201441630251
2213.0	12.35446	445.1201743939814
2214.0	12.360266	445.1201779186338
2216.0	12.367573	445.1201488854314
2218.0	12.374885	445.1202291218565
2219.0	12.381358	445.12012391010893
2220.0	12.387685	445.120151093461
2221.0	12.393996	445.1201327043455
2222.0	12.4004	445.1200470741266
2223.0	12.406704	445.120108454182
2224.0	12.413079	445.1201247606895
2225.0	12.419448	445.12010515244486
2226.0	12.42581	445.12013649334375
2227.0	12.432152	445.12010529589776
2228.0	12.438533	445.12006767180134
2229.0	12.444879	445.11998251404054
2230.0	12.451266	445.1200176793937
2231.0	12.457617	445.1201002725821
2233.0	12.464921	445.1201201510163
2234.0	12.471235	445.1201589330803
2235.0	12.477683	445.12010137013215
2236.0	12.484029	445.12003984606406
2237.0	12.490379	445.1201665170306
2238.0	12.496744	445.12007477433895
2239.0	12.503104	445.1201277272469
2240.0	12.509398	445.12016200055547
2241.0	12.515804	445.120218634768
2242.0	12.522158	445.1201085668579
2243.0	12.528494	445.1200803750193
2244.0	12.534785	445.1200743724688
2245.0	12.541144	445.12005045790426
2246.0	12.547485	445.12017600913026
2247.0	12.553844	445.12012995716384
2248.0	12.560208	445.12012012700364
2249.0	12.566507	445.1201143837509
2250.0	12.572835	445.1202076823844
2251.0	12.579233	445.12006906817095
2252.0	12.585592	445.12008557039564
2253.0	12.591937	445.1200736564566
2254.0	12.598281	445.1201143718237
2255.0	12.60461	445.12008614352845
2256.0	12.611021	445.120037724462
2257.0	12.617292	445.12015156115734
2258.0	12.623685	445.1201518757678
2259.0	12.630094	445.12012383939043
2260.0	12.636479	445.1200697252843
2261.0	12.642844	445.1200295100012
2262.0	12.649206	445.12007885527845
2263.0	12.655471	445.12012253874366
2264.0	12.661871	445.1201330379383
2265.0	12.668179	445.1201087585488
2266.0	12.674504	445.1201525833744
2267.0	12.680896	445.12016112302217
2268.0	12.687223	445.12015401656384
2269.0	12.693583	445.120087699799
2270.0	12.699952	445.1200513051541
2271.0	12.706321	445.12007741820156
2273.0	12.713531	445.120068792266
2274.0	12.71985	445.1200656361143
2275.0	12.726171	445.1200930225073
2276.0	12.732573	445.1200321131603
2277.0	12.738958	445.12009420183887
2278.0	12.745273	445.1201648345277
2279.0	12.7516	445.12010754999574
2280.0	12.757979	445.12013157514957
2282.0	12.76515	445.1200828816552
2283.0	12.771506	445.12003870884473
2284.0	12.777832	445.1201445963645
2285.0	12.784165	445.12002093164705
[truncated: 4,695 more rows]
