# Supplementary material for: RawBeans: A Simple, Vendor-Independent, Raw-Data Quality-Control Tool
Source: J Proteome Res. 2021 Mar 4;20(4):2098–104. doi: 10.1021/acs.jproteome.0c00956 (PMC8041395; doi:10.1021/acs.jproteome.0c00956)
Supplement: Supplementary file 2 — pr0c00956_si_003.zip [file pr0c00956_si_003.zip › 100_samples_run1.0/resources/HF2_LC1_hela_100120_01_30B-mass-deviation-matrix.tsv]

scan	retention	445.12003
1.0	0.0028327137	445.120621123814
2.0	0.010557714	445.1194337386378
3.0	0.016893131	445.1194317577494
4.0	0.023230631	445.1194003748478
5.0	0.029566049	445.1194216254639
6.0	0.0358994	445.11944740480254
7.0	0.042232783	445.12063869062604
8.0	0.048564048	445.11945996313176
9.0	0.054897383	445.1194729544227
10.0	0.061230666	445.1206356729657
11.0	0.067570264	445.119411296183
12.0	0.073905666	445.11941147245204
13.0	0.080239049	445.1205088968974
14.0	0.086576532	445.1204500220054
15.0	0.0929182	445.1205055366354
16.0	0.099259864	445.1204076409445
17.0	0.1055995	445.12047363274905
18.0	0.11194325	445.12053821866937
19.0	0.11828077	445.1204803562184
20.0	0.12461828	445.1194014048686
22.0	0.13192448	445.12048310453184
23.0	0.13826622	445.1205132365908
24.0	0.14429332	445.1204472790915
25.0	0.1503163	445.12025287790425
26.0	0.1563412	445.1198113844567
27.0	0.16227663	445.11969585189064
28.0	0.16806	445.119643527524
29.0	0.17345582	445.1201276076269
30.0	0.17948498	445.1199840377298
31.0	0.18551011	445.12016532511353
32.0	0.19153497	445.12040006886195
33.0	0.19756002	445.1204017067546
34.0	0.20357875	445.12038762793753
35.0	0.20960172	445.1205061938742
36.0	0.21562246	445.12050926022056
37.0	0.22164545	445.1204898162427
38.0	0.22766842	445.12042899062095
39.0	0.23368922	445.1204441915771
40.0	0.23971003	445.1204092114211
41.0	0.24573301	445.1203570856964
42.0	0.2517602	445.12044697062095
43.0	0.25779353	445.1204319542318
44.0	0.26382253	445.1204608567848
45.0	0.26985387	445.12041951692595
46.0	0.27588098	445.120430691104
47.0	0.28190813	445.1204365778443
48.0	0.28793513	445.12033563002007
50.0	0.29525171	445.1204625058235
51.0	0.30159133	445.1204371150693
52.0	0.30761428	445.1203775212914
53.0	0.31363732	445.1202054289088
54.0	0.3196601	445.1203968809708
55.0	0.32568095	445.12039964315005
56.0	0.3317039	445.12021990389945
58.0	0.33905597	445.1200118806844
59.0	0.34540396	445.120043227848
60.0	0.35142475	445.1198860401883
61.0	0.35745392	445.1199424429887
62.0	0.36347688	445.12032257625674
63.0	0.36949775	445.12039190138023
64.0	0.3755165	445.12034804281325
65.0	0.38153933	445.1203959881964
66.0	0.38756025	445.12040956397675
67.0	0.39358112	445.1204862045484
68.0	0.39959973	445.12042864883415
69.0	0.40562061	445.1204345732138
70.0	0.4116415	445.1204121379523
71.0	0.41766237	445.1204302604589
72.0	0.42368308	445.1203966575246
73.0	0.42970608	445.1203940278817
74.0	0.43572905	445.12039816146097
75.0	0.44175198	445.12040599879447
76.0	0.4477727	445.1203568522506
77.0	0.45379153	445.1204222523805
78.0	0.45981853	445.1203421322025
79.0	0.46584163	445.1203775526862
81.0	0.47316646	445.12042776378786
82.0	0.47950605	445.12034575614217
83.0	0.48553326	445.12048715570967
84.0	0.49156025	445.1204395907075
85.0	0.4975854	445.12039453388746
86.0	0.50361233	445.12039956994624
87.0	0.50963532	445.1203703701639
88.0	0.51565821	445.12038484971146
89.0	0.52168128	445.1203576194259
90.0	0.52770823	445.1203241099928
91.0	0.53373325	445.12033427275236
92.0	0.53975611	445.12030946462045
93.0	0.5457792	445.12031237912373
94.0	0.55179777	445.12036271935943
95.0	0.55782285	445.1203437345895
96.0	0.56384585	445.12035632006325
97.0	0.5698688	445.1203091500312
98.0	0.5758937	445.1203809160061
99.0	0.58191455	445.1203261200739
100.0	0.58793752	445.12031625703986
101.0	0.59395842	445.12034093298155
102.0	0.59997703	445.12030913873986
103.0	0.60599788	445.12030063472434
104.0	0.61202925	445.12028103195087
105.0	0.61805205	445.12025378987136
106.0	0.62407706	445.1202383009488
107.0	0.63009997	445.12031732039816
109.0	0.63742287	445.1202398774362
110.0	0.64376871	445.12028914026916
111.0	0.64979387	445.12024869863853
112.0	0.65582083	445.1203346681467
113.0	0.6618439	445.12031271379107
114.0	0.66786883	445.1202964045176
115.0	0.67389793	445.12031443521937
116.0	0.67991876	445.1201861400095
117.0	0.6859438	445.12021382429305
118.0	0.69196683	445.12026094816105
119.0	0.69799595	445.12027513864973
121.0	0.70547502	445.1203235682311
122.0	0.71181673	445.12023601798745
123.0	0.71784387	445.1203061735358
124.0	0.72386885	445.12022970072115
125.0	0.72989393	445.1201985670292
126.0	0.73591885	445.12029753065633
127.0	0.741946	445.1202262184097
128.0	0.74796892	445.1201814084542
129.0	0.75399188	445.12021682125555
130.0	0.76001466	445.1202302523214
131.0	0.76603978	445.1201759608238
132.0	0.77206683	445.1201414521663
133.0	0.77809188	445.1201810996821
134.0	0.78411262	445.1201748664122
135.0	0.79013565	445.12021101234905
136.0	0.79615441	445.12021512474934
137.0	0.80217308	445.1202657307446
138.0	0.80820013	445.12029620497566
140.0	0.81552093	445.1202656459874
141.0	0.82186901	445.1202205829171
142.0	0.82789405	445.1201748497345
143.0	0.8339252	445.1202344628682
144.0	0.83995435	445.1201900067979
145.0	0.8459794	445.1202612781828
146.0	0.85200448	445.1202583732953
147.0	0.85802733	445.1202676823441
148.0	0.86405228	445.12023605707236
149.0	0.87007737	445.1201773381735
150.0	0.8761024	445.120184904159
151.0	0.8821253	445.1202199289673
152.0	0.88815238	445.12020791458383
153.0	0.89417525	445.1201643850999
154.0	0.90020242	445.12020139506575
155.0	0.90622537	445.12027681998353
156.0	0.9122524	445.1201949391144
157.0	0.91828363	445.1202064562451
158.0	0.92430865	445.1201417282783
159.0	0.9303316	445.1201697249416
160.0	0.9363503	445.12017769572645
161.0	0.94237528	445.12013449623873
162.0	0.94840462	445.12019541652813
163.0	0.95442941	445.12022555989125
164.0	0.9604524	445.1201715140638
165.0	0.9664754	445.1201868186817
166.0	0.97249836	445.12014525656343
168.0	0.97980652	445.1201934723006
169.0	0.9861482	445.1201562529768
170.0	0.99216703	445.12018697031687
171.0	0.99819002	445.12021002540695
172.0	1.004215	445.12017406486086
173.0	1.0102421	445.12010486475725
174.0	1.016267	445.1201835420627
175.0	1.0222879	445.1201604687
176.0	1.0283087	445.12023630778305
177.0	1.0343295	445.1202245062459
178.0	1.0403483	445.120119965539
179.0	1.0463692	445.1201452662718
180.0	1.0523921	445.1201212713537
181.0	1.0584107	445.1201016775313
183.0	1.0657066	445.1201995002148
184.0	1.0720483	445.1201336669731
185.0	1.0780692	445.12008933021593
186.0	1.084088	445.12025714117595
187.0	1.0901089	445.12020227300457
188.0	1.0961317	445.1201749534524
189.0	1.1021567	445.120114110018
190.0	1.1081839	445.12020718378216
191.0	1.1142108	445.12011694291596
192.0	1.12024	445.12009075313813
193.0	1.1262692	445.12007542939136
194.0	1.1322964	445.120168968874
195.0	1.1383213	445.12010855684673
196.0	1.1443442	445.1201449402361
197.0	1.1503671	445.1201105929532
199.0	1.1577067	445.1201573077301
200.0	1.1640484	445.12010926566563
201.0	1.1700735	445.1201311523438
202.0	1.1761026	445.1200903812434
203.0	1.1821318	445.1201012607015
204.0	1.1881547	445.12019236787137
205.0	1.1941777	445.12019936711204
206.0	1.2002026	445.120056976501
207.0	1.2062256	445.12006938091764
208.0	1.2122526	445.1201315321821
209.0	1.2182778	445.1201409956923
210.0	1.2243047	445.12010302827076
211.0	1.2303298	445.1201697032201
212.0	1.236359	445.1201805488377
213.0	1.2423839	445.1201276797251
214.0	1.248409	445.1202183717793
215.0	1.254436	445.12019797625317
216.0	1.2604653	445.12016047178184
217.0	1.2664922	445.12008821189335
218.0	1.2725152	445.12019332441247
219.0	1.2785381	445.1201322190489
220.0	1.2845694	445.12013880937485
221.0	1.2905985	445.12005908174945
222.0	1.2966277	445.12015779376304
223.0	1.3026527	445.1201535251972
224.0	1.3086778	445.1201156735463
225.0	1.3147006	445.12005899711806
227.0	1.3219985	445.12012741060107
228.0	1.3283382	445.1201445786334
229.0	1.3343632	445.1201024703757
230.0	1.3403903	445.1201313421247
231.0	1.3464172	445.1201198871203
232.0	1.3524444	445.12011764378025
233.0	1.3584716	445.12009574799623
234.0	1.3644985	445.1200660129185
235.0	1.3705256	445.12009242368816
236.0	1.3765528	445.1200472212365
237.0	1.382582	445.1200670299469
238.0	1.388607	445.1200945180572
239.0	1.3946382	445.12001205006453
240.0	1.4006632	445.1201436600331
241.0	1.4066862	445.12009592487567
242.0	1.4127091	445.12006524498725
243.0	1.4187298	445.1200387972151
244.0	1.424757	445.1201498169843
245.0	1.4307821	445.12010036220846
246.0	1.4368092	445.12005228516267
247.0	1.4428362	445.1201119674627
248.0	1.4488633	445.12004536621544
249.0	1.4548861	445.1200180784689
250.0	1.4609175	445.1200178185157
251.0	1.4669424	445.12004455770585
252.0	1.4729633	445.1200444493058
254.0	1.4802799	445.1200892811637
255.0	1.4866216	445.1200192785571
257.0	1.493932	445.1200265695028
258.0	1.5002737	445.1200095524646
259.0	1.5063009	445.12001603820437
260.0	1.5123258	445.1200393031062
261.0	1.5183488	445.1200076949703
262.0	1.5243716	445.12013740003744
263.0	1.5303987	445.1200695603829
264.0	1.5364258	445.12007712259964
265.0	1.5424551	445.1200184905771
266.0	1.5484823	445.1200078192517
267.0	1.5545091	445.12005054177934
268.0	1.5605342	445.1200568450253
269.0	1.5665592	445.1200201688518
270.0	1.5725885	445.1199884956259
271.0	1.5786217	445.11992234668236
272.0	1.5846551	445.1200243384963
273.0	1.5906779	445.12000445965276
274.0	1.5967031	445.11994683227726
275.0	1.602728	445.12006729439554
276.0	1.6087551	445.1199613316942
277.0	1.6147842	445.12003081409625
278.0	1.6208073	445.12005899423
279.0	1.626828	445.12011052804473
280.0	1.6328489	445.1200405521274
281.0	1.6388677	445.11997062915754
282.0	1.6448884	445.12003288169154
283.0	1.6509134	445.12001094013766
284.0	1.6569343	445.1200560218327
286.0	1.6642488	445.11999344963897
287.0	1.670601	445.1200385426245
288.0	1.6766219	445.1200061967383
289.0	1.6826405	445.1200731229535
290.0	1.6886697	445.11996013908623
291.0	1.6946905	445.1199533181356
292.0	1.7007113	445.11998914275176
293.0	1.7067343	445.1199230930667
294.0	1.7127531	445.12004214342613
295.0	1.7187739	445.1201223311117
296.0	1.7247948	445.1200804096206
297.0	1.7308156	445.12003484916283
298.0	1.7368386	445.11995893451956
299.0	1.7428615	445.120004040388
300.0	1.7488802	445.1200545960607
301.0	1.7549052	445.1200335270372
302.0	1.760924	445.1200577503814
303.0	1.766947	445.1199858723985
304.0	1.7729678	445.12003402447704
305.0	1.7789948	445.11999534867346
306.0	1.7850136	445.1199634832015
307.0	1.7910366	445.11998610721696
308.0	1.7970573	445.1199328046717
309.0	1.8030761	445.1199819722552
310.0	1.8090969	445.1200696630256
311.0	1.8151178	445.11999068027905
312.0	1.8211406	445.1200786487446
313.0	1.8271636	445.11999280078584
315.0	1.8344656	445.1199640130357
316.0	1.8408115	445.1199446012381
317.0	1.8468304	445.1199842428368
319.0	1.8541302	445.1199580404231
320.0	1.8604699	445.12001739082945
321.0	1.8664886	445.120011512051
322.0	1.8725115	445.1198944614178
323.0	1.8785324	445.1200379520969
324.0	1.8845574	445.1199559788757
325.0	1.8905761	445.120061582012
326.0	1.8965991	445.12001531509026
327.0	1.902622	445.11999865945324
328.0	1.9086449	445.1198869279846
329.0	1.9146657	445.1200463682551
330.0	1.9206928	445.119887813583
331.0	1.9267159	445.1198561524851
332.0	1.9327409	445.1200227281621
333.0	1.9387657	445.1198637541314
334.0	1.9447908	445.1199182967991
335.0	1.9508159	445.1199734889565
336.0	1.9568388	445.1198656377716
337.0	1.9628575	445.1199924841593
338.0	1.9688783	445.119883409231
339.0	1.9748992	445.1199501497804
340.0	1.9809243	445.1198993948766
341.0	1.9869429	445.1199833692933
342.0	1.992968	445.1200192771808
343.0	1.9989888	445.119948702261
345.0	2.0064679	445.1198956238205
346.0	2.0128118	445.11986848531507
347.0	2.0188408	445.119867674696
348.0	2.0248638	445.11991808468014
349.0	2.0308931	445.11987408267913
350.0	2.0369179	445.11988547690373
351.0	2.0429409	445.119936135088
352.0	2.0489618	445.11984104172933
353.0	2.0549825	445.1198932929679
354.0	2.0610055	445.1199091085723
355.0	2.0670305	445.11990592746275
356.0	2.0730554	445.11993983651985
357.0	2.0790806	445.1198954528103
358.0	2.0851096	445.1199292983612
359.0	2.0911368	445.11990696075014
360.0	2.0971618	445.11983597944965
361.0	2.1031806	445.11982285616466
362.0	2.1092054	445.1198951398686
363.0	2.1152305	445.11978578652776
364.0	2.1212535	445.1199190444079
365.0	2.1272743	445.11984290158085
366.0	2.133293	445.11996093783785
367.0	2.1393139	445.11986744457175
368.0	2.1453389	445.1198839897273
369.0	2.1513597	445.11987358406276
370.0	2.1573847	445.1199619082353
371.0	2.1634035	445.1199340952084
372.0	2.1694244	445.1198565917508
374.0	2.1767514	445.1199278414135
375.0	2.1830952	445.1199071023308
376.0	2.1891245	445.1198990144709
377.0	2.1951535	445.1199099012147
378.0	2.2011744	445.1198668735016
379.0	2.2071932	445.1199036075055
380.0	2.2132181	445.11982749662707
381.0	2.2192431	445.11988283165624
382.0	2.2252661	445.1198821989405
383.0	2.2312848	445.11990042255195
384.0	2.2373056	445.1199323220782
385.0	2.2433265	445.11988021248294
386.0	2.2493515	445.1198486530891
387.0	2.2553744	445.11990577766323
388.0	2.2613994	445.11981650560915
389.0	2.2674182	445.11992904983543
390.0	2.273437	445.1198456879577
391.0	2.279462	445.1198209395798
393.0	2.2867806	445.11979244957627
394.0	2.2931244	445.1198281354875
395.0	2.2991495	445.1197630924444
396.0	2.3051767	445.11983549976213
397.0	2.3112017	445.11977324232396
398.0	2.3172327	445.11987592326443
399.0	2.3232579	445.11987604711567
400.0	2.329287	445.1199501319521
401.0	2.3353142	445.1198241756773
402.0	2.3413494	445.1199198709375
405.0	2.3501744	445.1197845604894
406.0	2.3565204	445.1197640107317
407.0	2.3625432	445.1197467371525
408.0	2.3685683	445.11980645725026
409.0	2.3745933	445.1197495730682
410.0	2.3806163	445.11982862587024
411.0	2.3866411	445.1197410749748
412.0	2.392662	445.1198258780125
413.0	2.3986975	445.1197300964736
414.0	2.4047288	445.1197576811327
415.0	2.4107579	445.1198346273074
416.0	2.4167766999999998	445.1197566364828
417.0	2.4227997	445.1197544904453
418.0	2.4288205	445.11979352387596
420.0	2.4361454	445.1197228905948
421.0	2.4424891	445.11984207960245
422.0	2.4485078	445.1197653236944
423.0	2.4545288	445.1197456933422
424.0	2.4605476	445.1198022906038
425.0	2.4665662	445.1198689633024
426.0	2.4725892	445.1198475752721
427.0	2.478608	445.1198347525139
428.0	2.4846289	445.1198426414081
429.0	2.4906496	445.119851322452
430.0	2.4966705	445.11984299911336
431.0	2.5027038	445.1199163851977
432.0	2.5087268	445.11979916924975
434.0	2.5160413	445.11985471207754
435.0	2.5223768	445.11979423208425
436.0	2.5283975	445.1198577694354
437.0	2.5344185	445.11988050689
438.0	2.5404394	445.11991580412183
439.0	2.5464644	445.11984220077824
440.0	2.5524871	445.11980835321515
441.0	2.5585143	445.11992193075366
442.0	2.5645413	445.119800532639
443.0	2.5705684	445.11983060824565
444.0	2.5765913	445.1198391685374
445.0	2.5826165	445.11984924697333
446.0	2.5886393	445.11976999846047
447.0	2.5946622	445.1197273092788
448.0	2.6006851	445.1198269595591
449.0	2.6067206	445.11972095717266
450.0	2.6127518	445.1197511856635
451.0	2.6187831	445.11979786069253
452.0	2.6248101	445.1197847268866
453.0	2.6308395	445.1197779243284
454.0	2.6368664	445.11976581681193
455.0	2.6428872	445.1197735529185
456.0	2.6489101	445.11977851391265
457.0	2.6549332	445.11977286172225
458.0	2.660954	445.1198345361935
459.0	2.6669748	445.11981467313234
460.0	2.6730041	445.119771286815
461.0	2.6790312	445.1197746625838
462.0	2.6850602	445.11977581703457
464.0	2.6923664	445.1197197260982
465.0	2.6987164	445.1196874564914
466.0	2.7047394	445.1196895442498
467.0	2.7107645	445.1197541582628
468.0	2.7167999	445.11974883241425
469.0	2.722831	445.11982714210063
470.0	2.7288603	445.11977532227604
471.0	2.7348895	445.11979913730625
472.0	2.7409187	445.1198459738554
473.0	2.7469457	445.1198329825227
474.0	2.7529666	445.1198006381136
475.0	2.7589916	445.11981899844204
476.0	2.7650124	445.11981983878405
477.0	2.7710332	445.11976969919874
478.0	2.7770541	445.1197393275186
479.0	2.783075	445.1197583626859
480.0	2.7890937	445.1198046940862
481.0	2.7951186	445.1198312328062
482.0	2.8011375	445.1197812989373
483.0	2.8071625	445.11980226714365
484.0	2.8131813	445.1198273564053
485.0	2.819202	445.1199082202071
486.0	2.825225	445.1198928078552
487.0	2.8312563	445.11978900331377
488.0	2.837279	445.11982132486276
489.0	2.8433041	445.11979859373696
490.0	2.8493271	445.1198294317593
492.0	2.8566312	445.119709279202
493.0	2.8629792	445.119785885949
494.0	2.8690083	445.11973585016597
495.0	2.8750354	445.1197329407716
496.0	2.8810625	445.11972422526196
497.0	2.8870834	445.1197144187883
498.0	2.8931042	445.11975561791894
499.0	2.899125	445.11972726428854
500.0	2.9051458	445.1198540217964
501.0	2.9111689	445.11977886836377
502.0	2.9171874	445.1197502661612
503.0	2.9232105	445.11975642169887
504.0	2.9292292	445.11973641511196
505.0	2.9352563	445.1197824965788
506.0	2.941275	445.1196982393231
507.0	2.9473	445.119757803068
508.0	2.953321	445.1197581472362
509.0	2.9593501	445.1197150201302
510.0	2.965375	445.11973806160535
511.0	2.9714063	445.1197097508787
512.0	2.9774335	445.1197386732844
513.0	2.9834605	445.1198303737547
514.0	2.9894792	445.11974444076014
515.0	2.995498	445.11975649636264
516.0	3.0015189	445.11974123645854
517.0	3.0075377	445.1197635114709
518.0	3.0135584	445.11975072845
519.0	3.0195835	445.1197111359135
520.0	3.0256043	445.1197482883354
521.0	3.0316252	445.11967578812073
522.0	3.0376459	445.11976278532217
523.0	3.043671	445.11974326508533
524.0	3.0496961	445.11971806851676
526.0	3.0569938	445.11964333778855
527.0	3.0633419	445.1197456036518
528.0	3.0693626	445.1198096746874
529.0	3.0753856	445.1197909446956
530.0	3.0814044	445.11977224675405
531.0	3.0874274	445.11973035974626
532.0	3.0934501	445.11971656593107
534.0	3.1007647	445.1197396881389
535.0	3.1071085	445.1196644202053
536.0	3.1131273	445.1196815622905
537.0	3.1191482	445.11966794395147
538.0	3.125173	445.1197528602143
539.0	3.1311919	445.1196933813893
540.0	3.1372106	445.11942932699935
541.0	3.1432337	445.1203131739928
548.0	3.1571273	445.1203224304964
549.0	3.1635586	445.12003583308484
553.0	3.1732064	445.1203995514337
556.0	3.1813689	445.12035656687794
557.0	3.187717	445.1194052733569
559.0	3.1950794	445.11941769779133
560.0	3.2014252	445.11954868892053
561.0	3.2074462	445.1196385931647
562.0	3.213469	445.1194501904518
563.0	3.2194961	445.11952363488786
564.0	3.2255212	445.1197123366819
565.0	3.2315482	445.1195349497328
566.0	3.2375669	445.1197262657066
567.0	3.2435878	445.1196665877437
568.0	3.2496129	445.1196981954964
569.0	3.2556337	445.1196483141278
570.0	3.2616524	445.1196173639005
571.0	3.2676774	445.11966740435645
572.0	3.2737066	445.11972528742797
573.0	3.2797254	445.1196567586063
574.0	3.2857461	445.11966841451846
575.0	3.2917671	445.11963905173053
576.0	3.2977921	445.1195696265807
577.0	3.3038108	445.1197106255604
578.0	3.3098316	445.119695932333
579.0	3.3158525	445.11976140791387
580.0	3.3218754	445.1197501434683
581.0	3.3278941	445.1197136676414
582.0	3.333915	445.11982545165
583.0	3.3399401	445.119732726661
584.0	3.3459609	445.1197293792545
585.0	3.3519816	445.1198341021623
586.0	3.3580067	445.1198417692243
587.0	3.3640297	445.1198038155685
588.0	3.3700485	445.1198213543599
589.0	3.3760671	445.11974664331257
590.0	3.3820879	445.1196944630968
591.0	3.388111	445.11964260973986
592.0	3.3941318	445.11964690123494
594.0	3.4014462	445.11965477123715
595.0	3.4077902	445.1197868288167
596.0	3.413813	445.11981303738617
597.0	3.419836	445.1198851003561
598.0	3.4258631	445.11965698844324
599.0	3.431886	445.1196859946706
600.0	3.4379088	445.1197886496257
601.0	3.4439339	445.1197175065887
602.0	3.4499569	445.1198700858041
603.0	3.4559818	445.1196704003483
604.0	3.4620089	445.11967779871367
605.0	3.468036	445.1197297089108
606.0	3.474059	445.119775694773
607.0	3.4800776	445.1196799100909
608.0	3.4860964	445.1196253005411
609.0	3.4921214	445.11972472197783
610.0	3.4981401	445.1197445255707
611.0	3.5041714	445.1197583497042
612.0	3.5102027	445.11978095254784
613.0	3.5162277	445.11970208247504
614.0	3.5222465	445.11966106503667
615.0	3.5282672	445.11967791487905
617.0	3.5355714	445.1196816950307
618.0	3.541911	445.11985720205905
619.0	3.547934	445.11987196030896
620.0	3.5539589	445.11971516017667
621.0	3.5599839	445.11979457011614
622.0	3.5660089	445.11971739188516
623.0	3.5720361	445.1197637755608
624.0	3.578061	445.11974291413424
625.0	3.584086	445.11981353938273
626.0	3.590111	445.11981590165317
627.0	3.5961466	445.1197733373521
628.0	3.6021715	445.119682632672
629.0	3.6081964	445.1197784019747
630.0	3.6142235	445.1196745208631
631.0	3.6202529	445.1196959725121
632.0	3.6262798	445.1197044740157
633.0	3.6323069	445.11973058657566
634.0	3.638334	445.11969142813734
635.0	3.6443632	445.11971244071344
636.0	3.6503904	445.1197312855781
637.0	3.6564132	445.1197194457945
638.0	3.6624362	445.11974360557565
639.0	3.6684591	445.11959718401584
640.0	3.6744841	445.11970865529526
641.0	3.6805111	445.1196205434214
642.0	3.6865362	445.11962478928154
643.0	3.6925654	445.1196105826673
644.0	3.6985904	445.1196399764145
645.0	3.7046174	445.1197738655175
646.0	3.7106425	445.1196951383722
647.0	3.7166675	445.1196843832167
648.0	3.7226966	445.11971365279044
649.0	3.7287279	445.11967239988616
650.0	3.7347571	445.1196529310052
651.0	3.7407759	445.1196322699211
652.0	3.7468008	445.1197243678979
653.0	3.7528258	445.11966845793694
654.0	3.7588508	445.1196744338089
655.0	3.764878	445.11955153112376
656.0	3.7708966	445.11963782617653
657.0	3.7769154	445.11970850117126
658.0	3.7829383	445.1196536134969
659.0	3.7889571	445.11966705890455
660.0	3.7949779	445.11971160393836
661.0	3.8010008	445.11966151697555
662.0	3.8070259	445.1196472412558
663.0	3.8130551	445.1197069631459
664.0	3.8190842	445.11967507379086
665.0	3.8251092	445.11975896516395
666.0	3.8311343	445.11973953502707
667.0	3.8371635	445.1196808100251
668.0	3.8431925	445.11971292903365
669.0	3.8492217	445.11967709362324
670.0	3.8552447	445.1197613719119
671.0	3.8612654	445.11974521615645
672.0	3.8672904	445.1196891603388
674.0	3.8745925	445.1197033210277
675.0	3.8809343	445.11966795166853
676.0	3.8869571	445.11968514246956
677.0	3.892976	445.119763732054
678.0	3.8989967	445.1197476833449
679.0	3.9050176	445.1197070330087
680.0	3.9110426	445.1196351444473
681.0	3.9170719	445.11964918611574
682.0	3.9230989	445.1196033089655
683.0	3.9291239	445.1196662903765
684.0	3.9351489	445.1196945678848
685.0	3.9411782	445.1196394898853
686.0	3.9472051	445.1197403940144
687.0	3.9532343	445.1197162211306
688.0	3.9592636	445.1196643630309
689.0	3.9652864	445.1196470983531
690.0	3.9713114	445.1196131541396
691.0	3.9773406	445.1196973896334
692.0	3.9833678	445.1196542104691
693.0	3.9893926	445.11966619056346
694.0	3.9954177	445.11960828061603
695.0	4.0014406	445.1196631154996
696.0	4.0074636	445.1196786382022
697.0	4.0134885	445.11964357035356
698.0	4.0195178	445.1196126229282
699.0	4.0255469	445.11962231436985
700.0	4.0315782	445.119612720794
701.0	4.037601	445.11956203699185
702.0	4.0436261	445.11975547361624
703.0	4.0496574	445.1196706425447
704.0	4.0556845	445.1196709188138
705.0	4.0617156	445.1197873555478
706.0	4.0677428	445.11960038369006
707.0	4.0737719	445.1196444575823
708.0	4.079797	445.11965349057755
709.0	4.0858219	445.11964137895
710.0	4.0918428	445.11965011398553
711.0	4.0978677	445.1196420501425
712.0	4.1038866	445.1195833230807
713.0	4.1099073	445.11960134444223
714.0	4.1159303	445.11962817388445
715.0	4.1219491	445.11962956758333
716.0	4.1279677	445.11952782141907
717.0	4.1339866	445.11957526878564
718.0	4.1400095	445.11968163588017
719.0	4.1460283	445.1196485717659
720.0	4.152049	445.1197092446448
721.0	4.158072	445.1195853295519
722.0	4.1640929	445.1196920183125
723.0	4.1701136	445.1196448705945
724.0	4.1761386	445.11966875554174
725.0	4.1821574	445.1196616237625
726.0	4.1881783	445.11962982134844
727.0	4.1942055	445.1196700449432
728.0	4.2002282	445.119520183958
729.0	4.2062617	445.11961166217907
730.0	4.2122867	445.1196766690523
732.0	4.2195803	445.1196421786501
733.0	4.2259222	445.11965922364544
734.0	4.2319493	445.1197277204071
735.0	4.2379741	445.11954817134233
736.0	4.2440013	445.11960081177267
737.0	4.2500264	445.11962344319977
738.0	4.2560512	445.1196674757853
739.0	4.2620783	445.1195875498298
740.0	4.2681055	445.11961547040676
741.0	4.2741305	445.11958588156165
742.0	4.2801596	445.1196487548998
743.0	4.2861867	445.11959631879967
744.0	4.292218	445.11963121320565
745.0	4.2982472	445.11966431736926
746.0	4.3042742	445.1196271106837
747.0	4.3102992	445.11967199384804
748.0	4.3163223	445.11956201978285
749.0	4.3223514	445.119550299194
750.0	4.3283742	445.1196656342499
751.0	4.3344055	445.1196066967341
752.0	4.3404306	445.11961888683203
753.0	4.3464577	445.119656241168
754.0	4.3524847	445.11964810963707
755.0	4.3585035	445.1196580937168
756.0	4.3645223	445.11961121373577
757.0	4.3705431	445.11950926033927
758.0	4.3765659	445.1195412560292
759.0	4.3825868	445.1196141011541
761.0	4.3898971	445.11960268312146
762.0	4.3962411	445.1196360259317
763.0	4.4022682	445.11961265888704
764.0	4.408293	445.1195939592246
765.0	4.4143202	445.11961950452707
766.0	4.4203451	445.1195682186313
767.0	4.4263723	445.11953562665246
768.0	4.4323952	445.11959261218635
769.0	4.4384243	445.119547275214
770.0	4.4444452	445.11942918185156
771.0	4.4504681	445.1194714021129
772.0	4.4564931	445.1197494756196
773.0	4.462514	445.1195946142274
774.0	4.4685328	445.11966789996825
775.0	4.4745536	445.11963786244513
776.0	4.4805765	445.119629612944
777.0	4.4865953	445.1195380272757
778.0	4.4926202	445.119621568871
779.0	4.4986453	445.11956208468314
780.0	4.5046681	445.1194842607712
781.0	4.5106932	445.119586798905
782.0	4.5167182	445.11958838805333
783.0	4.5227453	445.11949697713857
784.0	4.5287702	445.1194410804639
785.0	4.5347995	445.119464126427
786.0	4.5408224	445.1195857354632
787.0	4.5468473	445.1194310277853
788.0	4.5528745	445.11946979679703
790.0	4.560189	445.1195271048556
791.0	4.566535	445.11952545431336
792.0	4.5725641	445.11943802371417
793.0	4.5785912	445.1195033121188
794.0	4.5846182	445.11953266045896
795.0	4.5906495	445.1206270887952
796.0	4.5966725	445.1194010875777
797.0	4.6026994	445.11953679567347
798.0	4.6087265	445.11952443126785
799.0	4.6147495	445.11955396008096
800.0	4.6207746	445.1195562609365
801.0	4.6267995	445.1195984403774
802.0	4.6328245	445.1195282320907
803.0	4.6388495	445.11951159324013
804.0	4.6448683	445.11951686872624
805.0	4.6508911	445.11940808550685
806.0	4.6569141	445.119572461527
807.0	4.6629454	445.1206513020905
808.0	4.6689767	445.1195062544498
809.0	4.6750037	445.1195354819803
810.0	4.681033	445.1194115736342
811.0	4.6870601	445.11940027295685
812.0	4.6930851	445.11943287349845
813.0	4.6991142	445.1194396831056
814.0	4.7051392	445.1194781451346
815.0	4.7111641	445.119449952364
816.0	4.7171914	445.11959312620127
817.0	4.7232142	445.1194312791678
818.0	4.7292414	445.11956137018666
819.0	4.7352705	445.1195583112414
820.0	4.7412934	445.1195565366779
821.0	4.7473204	445.1194876332705
822.0	4.7533476	445.1194936507854
823.0	4.7593768	445.1194708922587
824.0	4.7654058	445.1194764346972
825.0	4.7714371	445.11952665717786
826.0	4.7774622	445.11941691022724
827.0	4.7834934	445.1194773816826
828.0	4.7895205	445.1194742467262
829.0	4.7955496	445.11950254431287
830.0	4.8015747	445.11947330997424
831.0	4.8076038	445.11946453177467
832.0	4.8136288	445.119489766079
833.0	4.8196601	445.1195728058446
834.0	4.8256873	445.11947444693595
835.0	4.83171	445.1194820846788
836.0	4.837733	445.1195112076872
837.0	4.8437601	445.11951257891786
838.0	4.8497852	445.11940728248805
839.0	4.8558143	445.11948708083696
840.0	4.8618393	445.11953043143154
841.0	4.8678684	445.1195031251016
842.0	4.8738978	445.119493500603
843.0	4.8799268	445.11962009809014
844.0	4.8859581	445.1194543568056
845.0	4.8919852	445.1194945249101
847.0	4.8992851	445.1195283854182
848.0	4.905629	445.11954630207487
849.0	4.9116622	445.1194228984889
850.0	4.9176872	445.11947300616424
851.0	4.9237123	445.11942672600946
852.0	4.9297353	445.119497061026
853.0	4.9357581	445.11950490215446
854.0	4.9417769	445.11953636648065
855.0	4.9477997	445.11946204758254
856.0	4.9538228	445.1194805895349
857.0	4.9598477	445.1195087018959
858.0	4.9658706	445.1194008409489
859.0	4.9718977	445.11955300380765
860.0	4.9779187	445.11949762028314
861.0	4.9839478	445.1195117878255
862.0	4.9899685	445.11971502164056
863.0	4.9959874	445.11959440243385
864.0	5.0020125	445.1194663640734
865.0	5.0080373	445.1194503280586
866.0	5.0140624	445.11949508127464
867.0	5.0200874	445.12061362311357
868.0	5.0261123	445.11940765693066
869.0	5.0321415	445.11954500384155
870.0	5.0381623	445.1194853792659
871.0	5.0441854	445.11943189146376
872.0	5.0502061	445.1194460200689
873.0	5.056229	445.1206539963181
874.0	5.0622519	445.11947919616125
875.0	5.068275	445.12065233575703
876.0	5.0742957	445.1206495104687
877.0	5.0803186	445.1206465974006
878.0	5.0863415	445.1194287294371
879.0	5.0923667	445.12061743592244
880.0	5.0983874	445.12063042361785
881.0	5.1044145	445.1194135825339
882.0	5.1104374	445.1194556164429
883.0	5.1164583	445.1205742065053
884.0	5.1224832	445.11942039272304
885.0	5.128502	445.12060645224165
886.0	5.134525	445.1206522832358
887.0	5.1405458	445.1194374914971
888.0	5.1465688	445.11947972910644
889.0	5.1525895	445.11942519906773
890.0	5.1586105	445.1194752841228
891.0	5.1646312	445.1194204247476
892.0	5.1706543	445.11941206101136
893.0	5.176677	445.11945191795655
894.0	5.1827	445.11951843754684
895.0	5.1887229	445.11941321183383
896.0	5.1947437	445.11951132950344
897.0	5.2007667	445.119511773153
898.0	5.2067855	445.11951211776807
899.0	5.2128083	445.1194388220925
900.0	5.2188312	445.12056228738504
901.0	5.2248521	445.1206225943894
902.0	5.2308771	445.1194523273757
903.0	5.236898	445.1206486301934
905.0	5.2443771	445.11943966501235
906.0	5.2507168	445.119448796185
907.0	5.2567396	445.1194333948985
908.0	5.2627648	445.1206054308837
909.0	5.2687897	445.11943573314073
910.0	5.2748104	445.120573492586
911.0	5.2808314	445.1194712130802
912.0	5.2868522	445.11941673381506
913.0	5.2928751	445.12054648956104
914.0	5.298898	445.12058265361685
915.0	5.3049209	445.1194636268587
916.0	5.3109419	445.1194590171595
917.0	5.3169605	445.1206287647062
918.0	5.3229938	445.1194407111819
919.0	5.3290147	445.11952703800773
920.0	5.3350417	445.11959598885056
921.0	5.3410711	445.11948313151555
922.0	5.3470897	445.11944936680186
923.0	5.3531127	445.11940750319013
924.0	5.3591355	445.11948038201183
925.0	5.3651544	445.1194556734164
926.0	5.3711751	445.11941909270575
927.0	5.3771981	445.1206548093021
928.0	5.3832189	445.1194183714779
929.0	5.3892399	445.11943593381284
930.0	5.3952626	445.119465426405
931.0	5.4012815	445.1205986436082
932.0	5.4073022	445.12064314384924
933.0	5.4133253	445.12060303792555
934.0	5.419346	445.11942396537637
935.0	5.425367	445.11942836980177
936.0	5.4313919	445.1194608513112
937.0	5.4374108	445.1206455468253
938.0	5.4434335	445.12061659722445
939.0	5.4494544	445.1206018340402
940.0	5.4554752	445.12063292097145
941.0	5.4614981	445.12063099188697
942.0	5.4675232	445.12053139662464
943.0	5.4735461	445.12055176259395
944.0	5.4795691	445.12054912669714
945.0	5.4855898	445.1206428852733
946.0	5.4916107	445.12055522247107
947.0	5.4976315	445.1205738861944
948.0	5.5036523	445.12056443833154
949.0	5.5096815	445.12060767419786
950.0	5.5157045	445.120598492314
951.0	5.5217315	445.1205995429115
952.0	5.5277546	445.12057092842434
953.0	5.5337774	445.12051354668233
954.0	5.5398003	445.12059172288804
955.0	5.5458211	445.1204757719277
956.0	5.5518442	445.120630578613
957.0	5.5578649	445.11941185513604
958.0	5.5638837	445.12052042254453
959.0	5.5699088	445.1206046251743
960.0	5.5759316	445.12056952013836
961.0	5.5819545	445.12054920499776
963.0	5.589267	445.1206117612394
964.0	5.595615	445.12056348761746
965.0	5.6016379	445.1205200913147
966.0	5.6076567	445.1206531311585
967.0	5.6136858	445.12065946830126
968.0	5.6197087	445.12052308413746
969.0	5.6257316	445.12053803071774
970.0	5.6317566	445.12063722490126
971.0	5.6377754	445.12057470228194
972.0	5.6437984	445.12061730705585
973.0	5.6498192	445.12058030582887
974.0	5.6558422	445.1204522551823
975.0	5.661865	445.1205070499358
976.0	5.6678859	445.1205532106203
977.0	5.673913	445.1205388502315
978.0	5.6799422	445.12047710201637
979.0	5.6859672	445.1204960503768
980.0	5.6919943	445.1205504899823
981.0	5.6980151	445.1204142264232
982.0	5.7040423	445.12035287070813
983.0	5.710063	445.1205135999761
984.0	5.7160859	445.1205304048044
985.0	5.7221048	445.1205714419045
986.0	5.7281276	445.1205172043882
987.0	5.7341484	445.12054429307796
988.0	5.7401693	445.12054034184143
989.0	5.7461881	445.1204994186515
990.0	5.7522109	445.1205569875683
991.0	5.7582297	445.12060939415204
992.0	5.7642548	445.120468183086
993.0	5.7702777	445.12056113886007
994.0	5.7762963	445.12056653793826
995.0	5.7823214	445.120539461164
996.0	5.7883423	445.1204983900733
997.0	5.7943653	445.1205080458931
998.0	5.8003922	445.1204123015644
999.0	5.8064193	445.12049572813635
1000.0	5.8124444	445.12060562079085
1001.0	5.818463	445.11947462813515
1002.0	5.8244902	445.1204392425612
1003.0	5.8305131	445.12040638007886
1004.0	5.8365403	445.12061872222426
1005.0	5.8425652	445.12058855137514
1006.0	5.8485923	445.1205684419104
1007.0	5.8546131	445.12061093253965
1008.0	5.8606341	445.1206090435064
1009.0	5.8666527	445.1206528263212
1010.0	5.8726777	445.1206388003705
1011.0	5.8786985	445.1204820821428
1012.0	5.8847216	445.12054220216504
1013.0	5.8907444	445.11940431328594
1014.0	5.8967673	445.1204843806594
1015.0	5.9027902	445.1204549011656
1016.0	5.9088131	445.1205663197776
1017.0	5.9148319	445.12058306167086
1018.0	5.9208569	445.12051380558637
1019.0	5.9268778	445.11940582946187
1021.0	5.9341881	445.12054245618486
1022.0	5.9405341	445.1206407091202
1023.0	5.9465611	445.1205434098679
1024.0	5.9525882	445.12039217903356
1025.0	5.9586153	445.120359629795
1026.0	5.9646361	445.12048680890734
1027.0	5.970657	445.1205240993788
1028.0	5.9766778	445.1205122691287
1029.0	5.9826965	445.12049551368455
1030.0	5.9887196	445.12051335750823
1031.0	5.9947403	445.120532309806
1032.0	6.0007633	445.1206017557739
1033.0	6.0067861	445.1206217271286
1034.0	6.0128091	445.12038768869303
1035.0	6.0188363	445.12053542907455
1036.0	6.0248591	445.1205217475152
1037.0	6.03088	445.12047207119906
1038.0	6.0369091	445.1205192703754
1039.0	6.042932	445.12047802350384
1040.0	6.0489612	445.12054713263245
1041.0	6.0549884	445.12049790480916
1042.0	6.0610091	445.12046739719284
1043.0	6.0670278	445.1206436618503
1044.0	6.0730549	445.1205490881956
1045.0	6.0790759	445.12058126342146
1046.0	6.0850966	445.12057597365975
1047.0	6.0911216	445.120632319773
1048.0	6.0971445	445.12049324737745
1049.0	6.1031655	445.1206051226875
1050.0	6.1091883	445.12059031164466
1051.0	6.1152092	445.1205292277049
1052.0	6.1212322	445.1206325561455
1053.0	6.1272529	445.120571725226
1054.0	6.1332822	445.12054687411853
1055.0	6.1393071	445.12065823005355
1056.0	6.1453322	445.1205380009616
1057.0	6.1513571	445.12054730899223
1058.0	6.1573802	445.1206531554657
1059.0	6.1634009	445.1205144184242
1060.0	6.1694239	445.12052763971803
1061.0	6.1754425	445.12054954853886
1062.0	6.1814656	445.1205836763116
1063.0	6.1874884	445.12056588573006
1064.0	6.1935093	445.1205881528648
1065.0	6.1995301	445.1204844732561
1066.0	6.2055509	445.1204969307903
1067.0	6.2115697	445.1206293651251
1068.0	6.2175947	445.12047360620795
1069.0	6.2236156	445.1205749021218
1070.0	6.2296405	445.12052492463
1071.0	6.2356593	445.12049943980884
1072.0	6.2416864	445.12050298784294
1073.0	6.2477073	445.120480028866
1074.0	6.2537301	445.1205089625411
1075.0	6.2597552	445.1204431564636
1076.0	6.2657864	445.12050067973286
1077.0	6.2718157	445.12046281440604
1079.0	6.2793114	445.1204837041981
1080.0	6.2856572	445.1206037610112
1081.0	6.2916844	445.12045914490255
1082.0	6.2977053	445.12056614655063
1083.0	6.303726	445.1204612464879
1084.0	6.3097489	445.120449813421
1085.0	6.3157719	445.12058134239095
1086.0	6.3217991	445.1204670687755
1087.0	6.327824	445.1205057490631
1088.0	6.3338531	445.1204976524141
1089.0	6.339874	445.1204974384191
1090.0	6.3458969	445.12051345492785
1091.0	6.3519178	445.1204549720373
1092.0	6.3579427	445.1205925017166
1093.0	6.3639615	445.12055901376334
1094.0	6.3699865	445.12059317488075
1095.0	6.3760116	445.1205514152861
1096.0	6.3820344	445.1204778914943
1097.0	6.3880532	445.12052643774007
1098.0	6.3940782	445.1205805407068
1099.0	6.4000991	445.12060798582513
1100.0	6.4061199	445.1205713574896
1101.0	6.4121407	445.1205196738079
1102.0	6.4181616	445.1206081682514
1103.0	6.4241867	445.1206197440393
1104.0	6.4302137	445.1205679435904
1105.0	6.4362367	445.12059550024003
1106.0	6.4422637	445.1205023500372
1107.0	6.4482866	445.12055542038945
1108.0	6.4543116	445.1206131444311
1109.0	6.4603346	445.1206134101834
1110.0	6.4663616	445.1204928281801
1111.0	6.4723865	445.1205111258827
1112.0	6.4784158	445.120510663247
1113.0	6.4844492	445.12045949497457
1114.0	6.4904721	445.12058914585486
1115.0	6.4964949	445.1204318005938
1116.0	6.5025179	445.1204824570468
1117.0	6.5085409	445.12053669356874
1118.0	6.5145597	445.12052626700813
1119.0	6.5205804	445.12053743539565
1120.0	6.5266033	445.1205415302121
1121.0	6.5326283	445.1204588312209
1122.0	6.5386493	445.1204922107455
1123.0	6.5446721	445.1205224309404
1124.0	6.5506949	445.1203601647741
1125.0	6.5567159	445.1204403646709
1126.0	6.5627388	445.1206068236602
1127.0	6.5687575	445.1206239397441
1128.0	6.5747826	445.1204913465045
1129.0	6.5808034	445.1204920200171
1130.0	6.5868264	445.1206235479494
1131.0	6.5928492	445.12054338870536
1132.0	6.5988743	445.12053527464997
1133.0	6.6048973	445.1205184135358
1134.0	6.6109263	445.1203759531114
1135.0	6.6169555	445.1204875453302
1137.0	6.6242575	445.1205794528421
1138.0	6.6306014	445.1205099248149
1139.0	6.6366263	445.12046690070633
1140.0	6.6426556	445.12055357335043
1141.0	6.6486846	445.12050145459096
1142.0	6.6547077	445.1205799409955
1143.0	6.6607369	445.1204575861821
1144.0	6.6667682	445.1204613326472
1145.0	6.672791	445.1205292398947
1146.0	6.6788202	445.12054970316285
1147.0	6.6848411	445.12041079668796
1148.0	6.6908702	445.1205085808293
1149.0	6.6968952	445.1204407111223
1150.0	6.7029202	445.1203955986518
1151.0	6.7089473	445.1204095057625
1152.0	6.7149764	445.1204566275521
1153.0	6.7210015	445.1204326921709
1154.0	6.7270307	445.1205288868718
1155.0	6.7330536	445.1204681480152
1156.0	6.7390805	445.1205303271016
1157.0	6.7451035	445.12054444551563
1158.0	6.7511328	445.12064178806475
1159.0	6.7571578	445.12046138488654
1160.0	6.7631848	445.12050128968593
1161.0	6.7692119	445.1194290662616
1162.0	6.7752432	445.1205696271033
1163.0	6.7812703	445.1205763751588
1164.0	6.7872973	445.120426901593
1165.0	6.7933245	445.12042346445173
1166.0	6.7993516	445.1205112178715
1167.0	6.8053744	445.12046410065085
1168.0	6.8113994	445.12050668201994
1169.0	6.8174266	445.12042314496455
1170.0	6.8234558	445.1204077503698
1171.0	6.8294808	445.1204143800181
1172.0	6.8355098	445.1204261773577
1173.0	6.8415369	445.12043176238404
1174.0	6.8475641	445.1203196917391
1175.0	6.853589	445.120483416313
1176.0	6.859612	445.1204025534089
1177.0	6.865635	445.1205039642862
1178.0	6.87166	445.120481685149
1179.0	6.8776849	445.12045274910776
1180.0	6.8837183	445.120392690603
1181.0	6.8897412	445.12042273276694
1182.0	6.8957704	445.1203942024689
1183.0	6.9017953	445.120421985223
1184.0	6.9078225	445.1204218441347
1185.0	6.9138497	445.1204720306993
1186.0	6.9198788	445.1204481625126
1187.0	6.9259057	445.12044564747356
1188.0	6.9319329	445.1204163094054
1189.0	6.93796	445.1204263081947
1190.0	6.9439913	445.12042133079535
1191.0	6.9500183	445.1204956980898
1192.0	6.9560454	445.1205503445921
1194.0	6.9633474	445.1204813969463
1195.0	6.9696891	445.1205400203283
1196.0	6.9757163	445.1205320414502
1197.0	6.9817391	445.1205574635515
1198.0	6.9877642	445.120485788703
1199.0	6.9937871	445.12058428335376
1200.0	6.9998143	445.12061020954707
1201.0	7.0058433	445.12052851749706
1202.0	7.0118767	445.1205546536207
1203.0	7.0179037	445.12044070971433
1204.0	7.0239289	445.1205097400365
1205.0	7.0299537	445.12048978138125
1206.0	7.0359768	445.1205365326662
1207.0	7.0419975	445.12048596391116
1208.0	7.0480206	445.12045786752213
1209.0	7.0540413	445.12052356162843
1210.0	7.0600663	445.12051374168317
1211.0	7.0660935	445.1204637189043
1212.0	7.0721121	445.1205046150727
1213.0	7.0781393	445.1203507765013
1214.0	7.0841622	445.1204810647331
1215.0	7.0901873	445.1204935101502
1216.0	7.0962184	445.1203979803512
1217.0	7.1022413	445.12046416878945
1218.0	7.1082622	445.12046968073
1219.0	7.114281	445.1205166422383
1220.0	7.1203038	445.12039276700875
1221.0	7.1263247	445.1203580293624
1222.0	7.1323559	445.1203528308202
1223.0	7.1383769	445.12035097492446
1224.0	7.1444018	445.1204936765084
1225.0	7.1504226	445.1202910130564
1226.0	7.1564456	445.12035320699397
1227.0	7.1624665	445.12036432372736
1228.0	7.1684872	445.1205076429434
1229.0	7.1745102	445.12043621792196
1230.0	7.180533	445.1203944867567
1231.0	7.1865602	445.1203528907903
1232.0	7.192581	445.12044980286385
1233.0	7.1986019	445.1204745851815
1234.0	7.2046269	445.1203967335486
1235.0	7.2106477	445.12038666277704
1236.0	7.2166685	445.120513383157
1237.0	7.2226894	445.1205484436038
1238.0	7.2287145	445.1204076583921
1239.0	7.2347374	445.12060447429565
1240.0	7.2407623	445.12043183447315
1241.0	7.2467831	445.1203575241013
1242.0	7.2528062	445.1205037809948
1243.0	7.2588269	445.12036613547355
1244.0	7.2648499	445.120450189485
1245.0	7.2708707	445.1204446363336
1247.0	7.2781852	445.12046550186466
1248.0	7.2845353	445.12044593998576
1249.0	7.2905603	445.12041300182545
1250.0	7.2965832	445.1203913609173
1252.0	7.3038956	445.12044233233934
1253.0	7.3102395	445.12036288230024
1254.0	7.3162645	445.12040189955314
1255.0	7.3222874	445.1203843137321
1256.0	7.3283082	445.1203830296044
1257.0	7.3343311	445.1204680919555
1258.0	7.340352	445.1204360241342
1259.0	7.346377	445.12039506886737
1260.0	7.3523978	445.1203836030612
1261.0	7.3584229	445.1203952606914
1262.0	7.3644438	445.1204066927093
1263.0	7.3704667	445.1204245463578
1264.0	7.3764894	445.12030547780194
1265.0	7.3825125	445.12050342018455
1266.0	7.3885436	445.1204316762792
1267.0	7.3945646	445.1205116117044
1268.0	7.4005895	445.12046075120685
1269.0	7.4066145	445.12042710423424
1270.0	7.4126354	445.12045170937245
1271.0	7.4186584	445.1203890670905
1272.0	7.4246771	445.1204534622957
1273.0	7.4306978	445.1204089509816
1274.0	7.4367229	445.1204541709946
1275.0	7.4427459	445.1204183798168
1276.0	7.4487666	445.1204829048951
1277.0	7.4547917	445.1204533671464
1278.0	7.4608126	445.1205076984785
1279.0	7.4668355	445.1204693957736
1280.0	7.4728563	445.1204564576787
1281.0	7.4788814	445.1203907655605
1282.0	7.4849001	445.120371072816
1283.0	7.490923	445.12050386349887
1284.0	7.496948	445.120508947767
1285.0	7.5029668	445.1205846071196
1286.0	7.5089877	445.12048238368527
1287.0	7.5150125	445.12057540599676
1288.0	7.5210313	445.12055861088385
1289.0	7.5270564	445.12045126388176
1290.0	7.5330772	445.1204184534143
1291.0	7.5390979	445.1205636984658
1292.0	7.545121	445.12053102024015
1293.0	7.5511439	445.12051626520935
1294.0	7.5571648	445.12045877871566
1295.0	7.5631876	445.12039895747495
1296.0	7.5692106	445.1203656146883
1297.0	7.5752356	445.1204458408254
1298.0	7.5812606	445.1204419668905
1299.0	7.5872855	445.1204202964437
1300.0	7.5933064	445.1204564756376
1301.0	7.5993272	445.12042702309856
1302.0	7.6053502	445.1203280860909
1303.0	7.611371	445.12031419451364
1304.0	7.6173939	445.12033736556685
1305.0	7.6234169	445.12044487429307
1306.0	7.6294356	445.1204934166534
1307.0	7.6354606	445.12034161788256
1308.0	7.6414793	445.12043576493113
1310.0	7.6487835	445.1204363340494
1311.0	7.6551252	445.1205502059097
1312.0	7.6611462	445.1204343772447
1313.0	7.6671668	445.1204669884178
1314.0	7.6731877	445.1205102848093
1315.0	7.6792106	445.1203622975498
1316.0	7.6852335	445.12045461310555
1317.0	7.6912585	445.1202849552917
1318.0	7.6972857	445.12047803817615
1319.0	7.7033045	445.1203066139012
1320.0	7.7093294	445.1205073756291
1321.0	7.7153481	445.12041345854374
1322.0	7.7213669	445.1204317064254
1323.0	7.727392	445.12043952805044
1324.0	7.7334169	445.1203625933398
1325.0	7.7394398	445.1204371547756
1326.0	7.7454628	445.1203957618023
1327.0	7.7514858	445.1203140412895
1328.0	7.7575045	445.1203745172485
1329.0	7.7635295	445.12024311487625
1330.0	7.7695503	445.1203040314118
1331.0	7.7755712	445.12036566754983
1332.0	7.7815899	445.1204945178892
1333.0	7.7876149	445.12036373967976
1334.0	7.7936378	445.12048662774515
1335.0	7.7996609	445.12031563283404
1336.0	7.8056796	445.1204112015293
1337.0	7.8117024	445.1204024931123
1338.0	7.8177254	445.1203953007171
1339.0	7.8237441	445.1204853610995
1340.0	7.8297649	445.1204161740292
1341.0	7.8357899	445.1204981921308
1342.0	7.841815	445.1203685372662
1343.0	7.8478379	445.12033580488094
1344.0	7.8538586	445.12026161572277
1345.0	7.8598816	445.12030940075306
1346.0	7.8659067	445.12032910944316
1347.0	7.8719359	445.12027544048277
1348.0	7.8779587	445.1203285301894
1349.0	7.8839901	445.120401818407
1350.0	7.8900191	445.1203835866913
1351.0	7.8960421	445.1204336200307
1352.0	7.9020629	445.1204023547821
1353.0	7.9080921	445.12044360338996
1354.0	7.914113	445.12044637364943
1355.0	7.9201359	445.1203880007887
1356.0	7.9261588	445.12040313397534
1357.0	7.9321796	445.1204259864626
1358.0	7.9382005	445.1203297746681
1359.0	7.9442276	445.1204751151437
1360.0	7.9502504	445.1204757854928
1361.0	7.9562755	445.12033291704057
1362.0	7.9622943	445.1204102827148
1363.0	7.9683193	445.1203134504513
1364.0	7.97434	445.12040033807205
1365.0	7.980363	445.12036599468314
1366.0	7.9863839	445.1203706622947
1368.0	7.9937046	445.12033078632606
1369.0	8.0000464	445.12038628787417
1370.0	8.0060734	445.1204152044003
1371.0	8.0120943	445.12034038684595
1372.0	8.0181171	445.12036743337285
1373.0	8.024138	445.12037976573333
1374.0	8.0301651	445.12045719567413
1375.0	8.036188	445.1204221173854
1376.0	8.042209	445.1204721355265
1377.0	8.0482339	445.1204704001375
1378.0	8.0542588	445.1204767201575
1379.0	8.060288	445.12049049860747
1380.0	8.066309	445.1204864798621
1381.0	8.0723339	445.12034154436924
1382.0	8.0783548	445.12038148957924
1383.0	8.0843776	445.12050333543004
1384.0	8.0904069	445.12053489975034
1385.0	8.096436	445.1204524584992
1386.0	8.1024631	445.1204793759506
1387.0	8.1084923	445.1203857100927
1388.0	8.1145152	445.1203525977713
1389.0	8.120536	445.1203719095299
1390.0	8.1265569	445.1203619589455
1391.0	8.1325757	445.1203274180277
1392.0	8.1386028	445.1204514301673
1393.0	8.144634	445.1203067471766
1394.0	8.1506611	445.12033146403525
1395.0	8.1566861	445.12039183134107
1396.0	8.1627091	445.1204186957019
1397.0	8.1687319	445.12039068859826
1398.0	8.1747549	445.12035010680324
1399.0	8.1807799	445.12039320921497
1400.0	8.1868007	445.1203047214205
1401.0	8.1928236	445.1203678725364
1402.0	8.1988466	445.12038181966835
1403.0	8.2048695	445.1204204986857
1404.0	8.2108924	445.120379757619
1405.0	8.2169153	445.1203693604714
1406.0	8.2229341	445.1204155210267
1407.0	8.228955	445.12037878070083
1408.0	8.2349779	445.1203861594169
1409.0	8.2409986	445.12038143166546
1410.0	8.2470237	445.12036667267364
1411.0	8.2530425	445.12030574456554
1412.0	8.2590655	445.12027456641385
1413.0	8.2650904	445.1202964781351
1414.0	8.2711154	445.12034769391204
1415.0	8.2771404	445.1203468297769
1416.0	8.2831612	445.1203088639458
1417.0	8.2891862	445.1203548417086
1418.0	8.2952071	445.1203842807266
1419.0	8.30123	445.1203646972286
1420.0	8.3072507	445.12031332479097
1421.0	8.3132737	445.12026814056867
1422.0	8.319305	445.12035153066313
1423.0	8.3253321	445.12034923969685
1424.0	8.331355	445.1203130955751
1426.0	8.3386903	445.1202706219813
1427.0	8.3450299	445.12026629335617
1428.0	8.3510509	445.12031765371194
1429.0	8.3570737	445.12038101828125
1430.0	8.3630987	445.1203478555601
1431.0	8.3691258	445.1203693250715
1432.0	8.3751509	445.12036618540174
1433.0	8.3811737	445.1203349798026
1434.0	8.3871966	445.1202675254157
1435.0	8.3932217	445.1202863353263
1436.0	8.3992426	445.1202536212835
1437.0	8.4052654	445.12023612445086
1438.0	8.4112863	445.12020415469357
1439.0	8.4173175	445.12027346902715
1440.0	8.4233468	445.1204486929153
1441.0	8.4293779	445.1202939166129
1442.0	8.4354009	445.1203845289284
1443.0	8.4414301	445.12038979095104
1444.0	8.447453	445.1202720130291
1445.0	8.4534781	445.1203980499711
1446.0	8.4594967	445.1203670710012
1447.0	8.4655197	445.1203450862893
1448.0	8.4715426	445.1204128919899
1449.0	8.4775656	445.1204711981676
1450.0	8.4835926	445.1203046273652
1451.0	8.4896197	445.12036278689584
1452.0	8.4956426	445.12039899752205
1453.0	8.5016677	445.1204092060885
1454.0	8.5076884	445.12041774929105
1455.0	8.5137135	445.1203756153146
1456.0	8.5197344	445.1203533882032
1457.0	8.5257572	445.12041883583987
1458.0	8.5317781	445.12042144075593
1459.0	8.537801	445.1204222026474
1460.0	8.543824	445.1202866258817
1461.0	8.5498468	445.12049664310456
1462.0	8.5558677	445.12044829317597
1463.0	8.5618926	445.12040864683803
1464.0	8.5679157	445.120421255948
1465.0	8.5739364	445.12049540307
1466.0	8.5799552	445.1203415540368
1467.0	8.5859844	445.1203245148646
1468.0	8.5920074	445.120427562744
1469.0	8.5980322	445.1204004753549
1470.0	8.6040615	445.120318386083
1471.0	8.6100844	445.1203791882436
1472.0	8.6161053	445.1203482262871
1473.0	8.6221281	445.12035372522854
1474.0	8.628149	445.1203678535048
1475.0	8.6341741	445.1203999262947
1476.0	8.6401949	445.12028906875315
1477.0	8.6462198	445.12037342226165
1478.0	8.6522407	445.1203370534459
1479.0	8.6582637	445.1204587871001
1480.0	8.6642845	445.12041534836965
1481.0	8.6703073	445.1203687414393
1482.0	8.6763282	445.1203955276694
1484.0	8.6836303	445.12035760862506
1485.0	8.6899741	445.120330100611
1486.0	8.695997	445.1204760056419
1487.0	8.702024	445.12029860570925
1488.0	8.708047	445.1203365292627
1489.0	8.714072	445.1203948635536
1490.0	8.7200928	445.12038811816944
1491.0	8.7261178	445.12036574341425
1492.0	8.7321387	445.12038507638147
1493.0	8.7381617	445.1203952943028
1494.0	8.7441846	445.1203950904635
1495.0	8.7502074	445.1202883202129
1496.0	8.7562304	445.12035090071976
1497.0	8.7622554	445.120425811751
1498.0	8.7682763	445.12041336728157
1499.0	8.7742991	445.12034493699315
1500.0	8.7803179	445.1203057619474
1501.0	8.7863429	445.1203418320886
1502.0	8.7923618	445.12030014621865
1503.0	8.7983867	445.12032094047134
1504.0	8.8044096	445.12034422732256
1505.0	8.8104346	445.1204149294087
1506.0	8.8164574	445.12030613770105
1507.0	8.8224804	445.12037308759477
1508.0	8.8285034	445.1204049836671
1509.0	8.8345284	445.12040339225274
1510.0	8.840547	445.1203098408968
1511.0	8.8465784	445.1204350933999
1512.0	8.8526035	445.1203355422604
1513.0	8.8586264	445.1203382216989
1514.0	8.8646471	445.1203664331572
1515.0	8.8706721	445.12038467204775
1516.0	8.8766993	445.1203462084671
1517.0	8.8827264	445.1203669795234
1520.0	8.8915388	445.1203360353122
1521.0	8.8978827	445.1202431850761
1522.0	8.9039119	445.12035532163986
1524.0	8.9112117	445.12034141261455
1525.0	8.9175536	445.1203232859443
1526.0	8.9235806	445.1204195632575
1527.0	8.9296097	445.12030419769235
1528.0	8.9356305	445.1204388397011
1530.0	8.9429576	445.1205061165909
1531.0	8.9492994	445.1202589669675
1532.0	8.9553222	445.12034550395947
1533.0	8.9613452	445.1202219898302
1534.0	8.9673744	445.1201763994159
1535.0	8.9734015	445.1202123942209
1536.0	8.9794243	445.1202258088943
1537.0	8.9854452	445.1201947710195
1538.0	8.9914723	445.1202465780612
1539.0	8.9974994	445.1202302993829
1540.0	9.0035222	445.12029901542326
1541.0	9.0095473	445.12037456476367
1542.0	9.0155703	445.1203084809931
1544.0	9.0228764	445.1204173999806
1545.0	9.0292203	445.12030653849166
1546.0	9.0352431	445.1203400690712
1547.0	9.0412661	445.12029720461095
1548.0	9.047289	445.12032223759616
1549.0	9.053312	445.1202638399696
1550.0	9.059339	445.12032878222243
1551.0	9.0653682	445.1202868947572
1552.0	9.0713933	445.12028251094375
1553.0	9.0774266	445.12035705795853
1554.0	9.0834494	445.1202859415466
1555.0	9.0894703	445.1203688359393
1556.0	9.0954891	445.1205114013656
1557.0	9.1015099	445.12048320389516
1558.0	9.1075286	445.1203415215651
1559.0	9.1135515	445.12034279677556
1560.0	9.1195725	445.1203593026964
1561.0	9.1255954	445.12030849894467
1562.0	9.1316203	445.12045183388443
1563.0	9.1376432	445.1203931000924
1564.0	9.1436661	445.12049028014883
1565.0	9.149685	445.1204766372544
1566.0	9.1557037	445.1204220431226
1567.0	9.1617287	445.1205284090057
1568.0	9.1677496	445.1204249359229
1569.0	9.1737725	445.1204130110438
1570.0	9.1797974	445.12051778765124
1571.0	9.1858161	445.1204575309158
1572.0	9.1918455	445.12033349625494
1573.0	9.1978682	445.12033948431935
1574.0	9.2038891	445.12038759027956
1575.0	9.2099121	445.12038851293073
1576.0	9.215933	445.12040460035615
1577.0	9.2219578	445.12034474929857
1578.0	9.2279829	445.1202996300303
1579.0	9.2340099	445.1204067603171
1580.0	9.2400351	445.12042413059106
1581.0	9.2460683	445.12038539832713
1582.0	9.2520933	445.120439784326
1583.0	9.2581183	445.1202637537065
1584.0	9.2641434	445.12035976300416
1585.0	9.2701662	445.1203760447049
1586.0	9.2761913	445.1204528176754
1588.0	9.2835245	445.1205198572917
1589.0	9.2898683	445.1204253721021
1590.0	9.2958956	445.1204200248243
1591.0	9.3019183	445.12048569857376
1592.0	9.3079392	445.12050903108127
1593.0	9.31396	445.1204451888795
1594.0	9.3199809	445.12051594534836
1595.0	9.3260038	445.1204693143351
1596.0	9.3320246	445.12040476596553
1597.0	9.3380476	445.12043569452123
1598.0	9.3440725	445.12041186390707
1599.0	9.3500976	445.1204010208035
1600.0	9.3561288	445.1204547872751
1602.0	9.3634267	445.1204899573689
1603.0	9.3697726	445.1203381841243
1604.0	9.3758019	445.1204026255793
1605.0	9.3818288	445.12045317613996
1606.0	9.3878539	445.1204601231332
1607.0	9.3938789	445.12047005511965
1608.0	9.3999082	445.1204723401274
1609.0	9.4059351	445.12048601010446
1610.0	9.4119602	445.1203179076848
1611.0	9.4179852	445.1203060920439
1612.0	9.4240101	445.1203690154641
1613.0	9.4300351	445.12042724663866
1614.0	9.436058	445.12040088718413
1615.0	9.4420894	445.1204305556348
1616.0	9.4481206	445.1203239981432
1617.0	9.4541477	445.12034756351414
1618.0	9.4601706	445.12029414774884
1619.0	9.4661999	445.12032158697025
1620.0	9.4722227	445.12033460296004
1621.0	9.4782519	445.12033916523524
1622.0	9.484279	445.12033967245094
1623.0	9.4903083	445.1203193198398
1624.0	9.4963332	445.1202773045369
1625.0	9.5023623	445.1203107002564
1626.0	9.5083874	445.12036304204236
1627.0	9.5144103	445.1203698578938
1628.0	9.5204395	445.1203198012373
1629.0	9.5264623	445.12044133532174
1630.0	9.5324874	445.12039839875433
1631.0	9.5385103	445.1204549848332
1632.0	9.5445353	445.12034073305
1633.0	9.5505644	445.1204136272299
1634.0	9.5565958	445.1203456407811
1635.0	9.5626269	445.1203563895462
1636.0	9.5686519	445.1203487307604
1637.0	9.5746811	445.12044622233503
1638.0	9.5807062	445.1204253529715
1639.0	9.5867353	445.12042172813403
1640.0	9.5927707	445.1203497648831
1641.0	9.5988041	445.1203675039672
1642.0	9.6048312	445.1203014502997
1643.0	9.6108584	445.1203624153719
1644.0	9.6168832	445.12037927554024
1645.0	9.6229062	445.12036338352675
1646.0	9.6289312	445.1202889106686
1647.0	9.6349563	445.1203462556645
1648.0	9.6409812	445.12022661593386
1649.0	9.6470063	445.1203511055475
1650.0	9.6530312	445.1202883604207
1651.0	9.6590605	445.1204100792215
1652.0	9.6650917	445.120367122665
1653.0	9.671125	445.1205191819745
1654.0	9.6771479	445.1203433004273
1655.0	9.6831772	445.1203676487993
1656.0	9.689202	445.1204763931888
1657.0	9.6952292	445.12050757595944
1658.0	9.7012563	445.1204545408128
1660.0	9.7087229	445.1204999625362
1661.0	9.7150688	445.1204790033698
1662.0	9.7210959	445.120468578851
1663.0	9.7271251	445.12043928488555
1664.0	9.7331522	445.12043241406144
1665.0	9.739175	445.12038474280536
1666.0	9.7451938	445.1203709376828
1667.0	9.7512126	445.12034113109866
1668.0	9.7572335	445.12044482297085
1669.0	9.7632583	445.1202949779242
1670.0	9.7692834	445.12031680279057
1671.0	9.7753063	445.1203754534653
1672.0	9.7813272	445.12033374426017
1673.0	9.7873521	445.12032487961187
1674.0	9.793373	445.12045388618685
1675.0	9.799396	445.12047355804543
1676.0	9.805421	445.1204126000076
1677.0	9.8114542	445.1204892370994
1678.0	9.8174772	445.120552837398
1679.0	9.8235023	445.12049594488957
1680.0	9.8295293	445.12049132023935
1681.0	9.8355522	445.1204558109575
1682.0	9.8415731	445.1204154976778
1683.0	9.847596	445.1204098199295
1684.0	9.8536148	445.12039575472625
1685.0	9.8596376	445.12040599760286
1686.0	9.8656585	445.1204141325665
1687.0	9.8716835	445.1204576531309
1688.0	9.8777043	445.1203986489735
1689.0	9.8837272	445.12035296874575
1690.0	9.889746	445.12035870341424
1691.0	9.895769	445.1204656236869
1692.0	9.9017877	445.12050153292023
1693.0	9.9078127	445.1205228549118
1694.0	9.9138336	445.1206164026533
1695.0	9.9198586	445.1204665670776
1696.0	9.9258772	445.1203809331522
1697.0	9.9319002	445.12034234471724
1698.0	9.9379189	445.1204016748842
1699.0	9.9439398	445.12033840314797
1700.0	9.9499627	445.1204344033175
1701.0	9.9559815	445.1204295743385
1702.0	9.9620045	445.12038446839273
1703.0	9.9680274	445.1204873720365
1704.0	9.974046	445.1203725784472
1705.0	9.9800711	445.12033693255444
1706.0	9.9860962	445.12041542187256
1707.0	9.9921274	445.12039842375736
1708.0	9.9981523	445.12038158939976
1709.0	10.004188	445.12040738032204
1710.0	10.010213	445.1203860168234
1711.0	10.01624	445.12044763720627
1712.0	10.022265	445.12038711039804
1713.0	10.028292	445.1204216924465
1714.0	10.034317	445.1204583621823
1715.0	10.040344	445.1204061070352
1716.0	10.046371	445.1205081975183
1718.0	10.053675	445.12051168140096
1719.0	10.060019	445.12045646354267
1720.0	10.06604	445.12050744982906
1721.0	10.072063	445.1204904313661
1722.0	10.078082	445.12047580388355
1723.0	10.084105	445.1204891921459
1724.0	10.090123	445.12044445948965
1725.0	10.096148	445.120550797993
1726.0	10.102171	445.1204310060641
1727.0	10.1082	445.1203658886507
1728.0	10.114221	445.12038483953836
1729.0	10.120244	445.12037694108506
1730.0	10.126265	445.1205621242488
1731.0	10.132294	445.12040520655796
1732.0	10.138323	445.1205153229471
1733.0	10.144353	445.1203945103255
1734.0	10.150375	445.1204279641828
1735.0	10.156398	445.1204777062215
1736.0	10.162417	445.12048367435915
1737.0	10.168444	445.12046045964865
1738.0	10.174465	445.12038071829875
1739.0	10.180486	445.12044305955845
1740.0	10.186507	445.12044158276666
1741.0	10.19253	445.12051090187924
1742.0	10.19855	445.12054595721725
1743.0	10.204573	445.12051441921614
1744.0	10.210592	445.12040176606195
1745.0	10.216617	445.12029986116744
1746.0	10.222638	445.1204487512872
1747.0	10.228661	445.1204689376779
1748.0	10.234682	445.1205594270071
1749.0	10.240705	445.12042962161286
1750.0	10.246728	445.1204431638204
1751.0	10.252751	445.1204020994346
1752.0	10.258771	445.12031843890355
1753.0	10.264794	445.1204522448517
1754.0	10.270815	445.12041282003025
1755.0	10.276842	445.12044930855234
1756.0	10.282861	445.1203653478734
1757.0	10.288884	445.1203204983717
1758.0	10.294907	445.1202905455673
1759.0	10.300928	445.1204913521164
1760.0	10.306947	445.1202888659428
1761.0	10.312971	445.1203205492302
1762.0	10.31899	445.120411929065
1763.0	10.325015	445.12030342185983
1764.0	10.331036	445.12036930090767
1765.0	10.337061	445.1204657308307
1766.0	10.343082	445.1204395378645
1767.0	10.349105	445.12030023949046
1768.0	10.355126	445.1203661465139
1769.0	10.361146	445.12043638477576
1770.0	10.367169	445.1203164954516
1771.0	10.373192	445.1203707758175
1772.0	10.379211	445.1203799005168
1773.0	10.385236	445.12040997917546
1774.0	10.391257	445.1203543270132
1776.0	10.398569	445.1203334808346
1777.0	10.404911	445.1203873350045
1778.0	10.410932	445.12033354731005
1779.0	10.416951	445.12030902217026
1780.0	10.422972	445.12040484703203
1781.0	10.428997	445.12039102670127
1782.0	10.435022	445.12036250395573
1783.0	10.441044	445.12037310954946
1784.0	10.447065	445.12041011586444
1785.0	10.45309	445.1203522166045
1786.0	10.459111	445.1204128166632
1787.0	10.465134	445.120475153683
1788.0	10.471161	445.12049670536396
1789.0	10.477184	445.1205218103338
1790.0	10.483205	445.12046362183196
1791.0	10.489228	445.12040880983704
1792.0	10.495251	445.12029228901207
1793.0	10.501274	445.12037796535924
1794.0	10.507292	445.1202976299452
1795.0	10.513317	445.1203546877342
1796.0	10.519338	445.1204130013731
1797.0	10.525359	445.12026978654853
1798.0	10.531382	445.1203901797618
1799.0	10.537405	445.12038920750234
1800.0	10.543428	445.1202691030638
1801.0	10.549451	445.1203485724101
1802.0	10.555474	445.1203931123816
1803.0	10.561497	445.1205156690718
1804.0	10.567519	445.12033692482504
1805.0	10.573542	445.12046674051146
1806.0	10.579565	445.12032715769703
1807.0	10.585597	445.12047935363336
1808.0	10.591618	445.12028816743805
1809.0	10.597642	445.12045786294794
1810.0	10.603663	445.1202975814644
1811.0	10.609686	445.12032195625994
1812.0	10.615709	445.12029263261377
1813.0	10.621732	445.12039448867927
1814.0	10.627753	445.1204046561109
1815.0	10.633776	445.12044348112994
1816.0	10.639797	445.1204355903507
1817.0	10.645824	445.12045566145787
1818.0	10.651847	445.120399360788
1819.0	10.657876	445.12038278609714
1820.0	10.663901	445.12033107528737
1821.0	10.66993	445.1203565300712
1822.0	10.675957	445.12032738207495
1823.0	10.681986	445.1203269351426
1824.0	10.688013	445.1203298516361
1825.0	10.694038	445.1203974189229
1826.0	10.700066	445.1203194617574
1827.0	10.706091	445.1202820852137
1828.0	10.712116	445.12034303815324
1829.0	10.71814	445.12041203741006
1830.0	10.724163	445.12031653686944
1831.0	10.730191	445.12042815162255
1832.0	10.736218	445.1204267683229
1834.0	10.74369	445.1203618948635
1835.0	10.750034	445.12046927352316
1836.0	10.756055	445.12040713702527
1837.0	10.762078	445.1203433163078
1838.0	10.768099	445.12031600723986
1839.0	10.774122	445.1204744642613
1840.0	10.780143	445.12032252974575
1841.0	10.786168	445.1203589741892
1842.0	10.792189	445.12041068618373
1843.0	10.798216	445.1204205165305
1844.0	10.804234	445.12036716326975
1845.0	10.810262	445.12039574229215
1846.0	10.816289	445.12026709832395
1847.0	10.822314	445.1202604407058
1848.0	10.828334	445.12027625063615
1849.0	10.834357	445.12034214523203
1850.0	10.840376	445.120399550934
1851.0	10.846403	445.12045037726693
1852.0	10.852432	445.1203025356967
1853.0	10.858462	445.1203426530669
1854.0	10.864484	445.1203963507402
1855.0	10.870507	445.1203581252151
1856.0	10.876528	445.1203224214624
1857.0	10.882551	445.12043096677
1858.0	10.888572	445.120490875282
1859.0	10.894597	445.120374268412
1860.0	10.90062	445.12033803623797
1861.0	10.906641	445.1203653940329
1862.0	10.912659	445.1203050163918
1863.0	10.918684	445.1203212666897
1864.0	10.924705	445.12046091042447
1865.0	10.930728	445.12035114296754
1866.0	10.936747	445.1203522719334
1867.0	10.94277	445.1203585048383
1868.0	10.948793	445.12030245610293
1869.0	10.954816	445.1203306432615
1870.0	10.960837	445.12031405611964
1871.0	10.96686	445.12043606697057
1872.0	10.972878	445.12035953138724
1873.0	10.978901	445.12038269544144
1874.0	10.984924	445.1203231025672
1875.0	10.990955	445.12035277805956
1876.0	10.996974	445.1203551602641
1877.0	11.002997	445.1203717960116
1878.0	11.009022	445.1203051549548
1879.0	11.015045	445.1202801489317
1880.0	11.021066	445.1203685216448
1881.0	11.027091	445.12036808697314
1882.0	11.033112	445.1203602234085
1883.0	11.039137	445.1204202834023
1884.0	11.045158	445.12036940383774
1885.0	11.05118	445.12033694161653
1886.0	11.057201	445.1203550906328
1887.0	11.063224	445.1203061446002
1888.0	11.069247	445.1204354160458
1889.0	11.07527	445.1203743359631
1890.0	11.081291	445.120338639578
1892.0	11.088612	445.12030925897966
1893.0	11.094966	445.12032212627645
1894.0	11.100995	445.1203277306153
1895.0	11.107024	445.1203358635814
1896.0	11.113051	445.1202560815655
1897.0	11.119074	445.12032556197977
1898.0	11.125097	445.12038881400167
1899.0	11.13112	445.1203412066719
1900.0	11.137145	445.120264796599
1901.0	11.14317	445.12026294558143
1902.0	11.149191	445.1203364125342
1903.0	11.155214	445.1202386195421
1904.0	11.161235	445.1203267138559
1905.0	11.167258	445.1205036199249
1906.0	11.173276	445.120332022081
1907.0	11.179299	445.1202775517897
1908.0	11.185322	445.12043756416017
1909.0	11.191347	445.1203424838032
1910.0	11.197368	445.12045621668034
1911.0	11.203391	445.12034268166065
1912.0	11.209412	445.1203938995017
1913.0	11.215437	445.1203599558639
1914.0	11.221458	445.1203086340917
1915.0	11.22748	445.1203038249224
1916.0	11.233503	445.12025455012025
1917.0	11.239522	445.12034920175824
1918.0	11.245543	445.12030662319876
1919.0	11.251566	445.12035105531965
1920.0	11.257589	445.1203770490158
1921.0	11.263614	445.1203309406322
1922.0	11.269637	445.1203932874146
1923.0	11.275662	445.1202702728065
1924.0	11.281681	445.12040967719645
1925.0	11.287706	445.120386591005
1926.0	11.293727	445.12029631036097
1927.0	11.299751	445.12026640650345
1928.0	11.305774	445.12034295731485
1929.0	11.311797	445.1203387872659
1930.0	11.317818	445.12031002463993
1931.0	11.323843	445.120420725122
1932.0	11.329866	445.12038344819103
1933.0	11.335893	445.1204028467726
1934.0	11.34192	445.1203641204723
1935.0	11.347945	445.12037126855364
1936.0	11.353968	445.12027414437273
1937.0	11.359995	445.12036543040875
1938.0	11.36602	445.1203067566832
1939.0	11.372052	445.12034364096394
1940.0	11.378079	445.12035404725646
1941.0	11.384108	445.1203656000302
1942.0	11.390135	445.1203376446837
1943.0	11.396164	445.12029866690096
1944.0	11.402195	445.12026979440674
1945.0	11.408227	445.12027431192087
1946.0	11.414256	445.1204343444266
1947.0	11.420283	445.12044313366584
1949.0	11.427618	445.12026118615694
1950.0	11.433956	445.12036938015905
1951.0	11.439979	445.1204039415163
1952.0	11.445999	445.12029301412133
1953.0	11.45202	445.12039616074566
1954.0	11.458043	445.12035447774184
1955.0	11.464064	445.12032823124883
1956.0	11.470083	445.12034274211646
1957.0	11.476106	445.12029453172113
1958.0	11.482129	445.1203927164728
1959.0	11.488152	445.1203312297945
1960.0	11.494172	445.120371157346
1961.0	11.500197	445.1203387658652
1962.0	11.506225	445.1203145667139
1963.0	11.512247	445.120331711616
1964.0	11.518268	445.1203407159264
1965.0	11.524291	445.1204659463128
1966.0	11.530316	445.12049199157434
1967.0	11.536343	445.12041886520257
1968.0	11.542366	445.12039975074117
1969.0	11.548387	445.1205817079102
1970.0	11.554412	445.12052643418883
1971.0	11.560435	445.12042743141706
1972.0	11.566456	445.1203089344347
1973.0	11.572481	445.12034947687994
1974.0	11.578504	445.12032276933945
1975.0	11.584535	445.12035586590986
1976.0	11.590562	445.12035706653427
1977.0	11.596585	445.1203251847889
1978.0	11.602606	445.12043668694787
1979.0	11.608629	445.12043235958436
1980.0	11.614652	445.12036842253593
1981.0	11.620675	445.12030749349645
1982.0	11.626698	445.1204180805613
1983.0	11.632718	445.120317541724
1984.0	11.638741	445.1203309555077
1985.0	11.644762	445.1203740348136
1986.0	11.650785	445.1203378456269
1987.0	11.656808	445.12039260867675
1988.0	11.662829	445.1203544104344
1989.0	11.66885	445.1203849614225
1990.0	11.674873	445.1202854241336
1991.0	11.680893	445.12035246451916
1992.0	11.686914	445.1202991686862
1993.0	11.692935	445.1203255188296
1994.0	11.698956	445.12043218934963
1995.0	11.704987	445.1204002544538
1996.0	11.71101	445.12033358878864
1997.0	11.717037	445.1203105003656
1998.0	11.723062	445.1203307558886
1999.0	11.729087	445.120253843695
2000.0	11.735108	445.1203599747464
2001.0	11.741129	445.1203504835862
2002.0	11.74716	445.12037799630133
2003.0	11.753185	445.1203603719959
2004.0	11.75921	445.12034095530515
2005.0	11.765231	445.1203591780956
2007.0	11.772571	445.12034287988604
2008.0	11.778912	445.1204775183099
2009.0	11.784935	445.1203717977247
2010.0	11.790958	445.1203613397753
2011.0	11.796994	445.12035067452666
2012.0	11.803025	445.1202964193038
2013.0	11.80905	445.1203412866591
2014.0	11.815081	445.12029702078325
2015.0	11.821108	445.12024307764904
2016.0	11.827131	445.12035763987126
2017.0	11.833158	445.1203608242602
2018.0	11.839185	445.12026660177946
2019.0	11.84521	445.1202743094588
2020.0	11.851242	445.12018883598887
2021.0	11.857264	445.120261253525
2022.0	11.863292	445.12026424973834
2023.0	11.869317	445.120391856848
2024.0	11.875346	445.12028621171163
2025.0	11.881371	445.1203570509267
2026.0	11.887402	445.12035773257713
2027.0	11.893427	445.12022761978915
2028.0	11.899452	445.1203193381127
2029.0	11.905483	445.1203093166762
2030.0	11.911513	445.12029018406565
2031.0	11.91754	445.1203527260893
2032.0	11.923564	445.12036704855603
2033.0	11.929594	445.1203345175184
2034.0	11.935617	445.1203165972813
2035.0	11.941654	445.12038710679167
2036.0	11.94769	445.12041163847067
2037.0	11.953719	445.12038561051776
2038.0	11.959742	445.12025560075637
2039.0	11.965763	445.12028728031174
2040.0	11.971785	445.1203352454787
2041.0	11.977806	445.12026648054973
2042.0	11.983829	445.1202241174512
2043.0	11.989852	445.12032389274253
2044.0	11.995875	445.1202600107688
2045.0	12.001898	445.12029601229693
2046.0	12.007919	445.1203874396656
2047.0	12.01394	445.12029134428974
2048.0	12.01996	445.1203712178521
2049.0	12.025981	445.1202875974965
2050.0	12.032002	445.1202902338134
2051.0	12.038025	445.12029614209854
2052.0	12.044046	445.1203320100131
2053.0	12.050073	445.12035405084777
2054.0	12.056096	445.12030341524047
2055.0	12.062121	445.1203658434309
2056.0	12.06815	445.1202883987767
2057.0	12.074173	445.1202621148117
2058.0	12.080198	445.1202681851116
2059.0	12.086219	445.12035744192144
2060.0	12.092244	445.12039235308856
2061.0	12.098265	445.1202773087407
2062.0	12.104288	445.1203287218654
2063.0	12.110308	445.1202976373268
2065.0	12.117615	445.12036640021824
2066.0	12.123961	445.12034132760243
2067.0	12.129988	445.1202934676355
2069.0	12.13729	445.1202966765008
2070.0	12.143629	445.12034443354315
2071.0	12.149652	445.120343650622
2072.0	12.155675	445.1202329036334
2073.0	12.161698	445.1203379845157
[truncated: 5,079 more rows]
