# Supplementary material for: RawBeans: A Simple, Vendor-Independent, Raw-Data Quality-Control Tool
Source: J Proteome Res. 2021 Mar 4;20(4):2098–104. doi: 10.1021/acs.jproteome.0c00956 (PMC8041395; doi:10.1021/acs.jproteome.0c00956)
Supplement: Supplementary file 2 — pr0c00956_si_003.zip [file pr0c00956_si_003.zip › 100_samples_run1.0/resources/HF2_LC1_hela_100320_30B_01-mass-deviation-matrix.tsv]

scan	retention	445.12003
2.0	0.010269367	445.12033522165893
3.0	0.017048553	445.1205751114294
4.0	0.023394385	445.12033725750103
5.0	0.029734002	445.12034398021103
6.0	0.036073568	445.120333254508
7.0	0.042413166	445.12033595214143
8.0	0.048748584	445.1203344271775
9.0	0.055081935	445.1201065903808
10.0	0.061419418	445.1200342379947
11.0	0.067759016	445.1199905180531
12.0	0.074094501	445.11995060178174
13.0	0.080434067	445.119938421801
14.0	0.086771586	445.1199979381664
15.0	0.093113219	445.11977030781424
16.0	0.099459051	445.11978628906417
17.0	0.10580282	445.1196820157666
18.0	0.1121424	445.1197452399103
19.0	0.11848198	445.1197487163868
20.0	0.12482367	445.119805755021
21.0	0.13116534	445.1197986631996
22.0	0.13750497	445.1198234272003
23.0	0.14384249	445.11992075059675
24.0	0.15018833	445.11995104736366
25.0	0.15652785	445.11986181703276
26.0	0.16286535	445.1199299524753
27.0	0.16920285	445.1198872122714
28.0	0.17554245	445.11995334132723
29.0	0.18188203	445.11983467141096
30.0	0.18821955	445.1198541411742
31.0	0.19455914	445.1199784353476
32.0	0.20089668	445.1198497016549
33.0	0.20724057	445.11991009692514
36.0	0.2160675	445.1198132792172
37.0	0.22240712	445.11991263448846
38.0	0.22843642	445.11997594899015
39.0	0.23446548	445.1199357846212
40.0	0.24048852	445.1199861571528
41.0	0.24651548	445.11990159511197
42.0	0.25254052	445.119997841569
43.0	0.25856352	445.1199830033685
44.0	0.26458637	445.1196230986482
45.0	0.27061145	445.11962700936834
46.0	0.27663432	445.1195509206392
47.0	0.28265728	445.11969637741083
48.0	0.2886822	445.1196727041267
49.0	0.2947051	445.1196600093462
50.0	0.30072812	445.1196216151092
51.0	0.30675104	445.12028952291877
52.0	0.31277397	445.1205270304132
53.0	0.31879895	445.11953584266
54.0	0.324824	445.11955018080016
55.0	0.33084895	445.1195903839101
56.0	0.33687182	445.11958112770947
57.0	0.34290097	445.12057800078134
58.0	0.34892395	445.119463696547
59.0	0.35494897	445.11946618614223
60.0	0.36097407	445.1194692727503
61.0	0.36700937	445.1194193936204
62.0	0.37302819	445.119474874674
63.0	0.3790489	445.1206169024109
64.0	0.38506972	445.1206157247831
65.0	0.39109065	445.11945523891166
66.0	0.39711357	445.11943642435864
67.0	0.40313653	445.11940562495755
68.0	0.40916152	445.1206581647958
69.0	0.41518655	445.1205826551976
70.0	0.42120952	445.1194126770758
71.0	0.4272282	445.11941222138665
72.0	0.43324894	445.1206448722971
73.0	0.43926985	445.1194379980495
74.0	0.44529285	445.12061135156733
75.0	0.45131162	445.12065356932465
76.0	0.45733242	445.1206174847733
77.0	0.46335325	445.11944543141846
78.0	0.46937623	445.11945326198924
79.0	0.47539689	445.11948200367027
80.0	0.4814157	445.1194254442071
81.0	0.48743657	445.1206517048364
82.0	0.49345952	445.12062025834734
83.0	0.49948042	445.1194023355813
84.0	0.50550113	445.120603769107
85.0	0.51152402	445.120605428725
86.0	0.51754497	445.12063865986073
87.0	0.52356568	445.1206120846577
88.0	0.52958449	445.12059670938635
89.0	0.53560529	445.1205679445524
90.0	0.54163255	445.1204342864099
91.0	0.54766167	445.12055438340155
92.0	0.55368657	445.1205497738234
93.0	0.5597075	445.1194768053546
94.0	0.56573034	445.11948985224785
95.0	0.57174907	445.1194176675108
96.0	0.57776997	445.12065354185756
97.0	0.58379284	445.1194469023219
98.0	0.5898117	445.1194134417568
99.0	0.59583249	445.11941781364106
100.0	0.60185552	445.1206416509252
101.0	0.60787625	445.1206545233762
102.0	0.61389715	445.12065949404877
103.0	0.61991785	445.11941928305475
104.0	0.62593872	445.1194534977836
105.0	0.63195968	445.11941847439203
106.0	0.63798047	445.1194441052981
107.0	0.64399929	445.12057836814415
108.0	0.65002218	445.1194349562519
109.0	0.65604722	445.1193998395292
110.0	0.66207417	445.1194145403465
111.0	0.66810125	445.11946110133664
112.0	0.67412425	445.1206455160397
113.0	0.68014722	445.119405977945
114.0	0.68616592	445.11943123867513
115.0	0.69218892	445.1206479017985
116.0	0.69821393	445.1194448548429
117.0	0.70423677	445.11947069315073
118.0	0.7102596	445.1194879590144
119.0	0.71628257	445.11948438625285
120.0	0.72230767	445.12065612964386
121.0	0.72833267	445.1195007615702
122.0	0.73435558	445.1194261478121
123.0	0.74038889	445.1194590454227
124.0	0.74641395	445.1194622374214
125.0	0.75244107	445.1206506443805
126.0	0.75846382	445.11942242354496
127.0	0.76448475	445.1194616066063
128.0	0.77050767	445.1194002771654
129.0	0.77653062	445.11940156794134
130.0	0.78255149	445.11943166988664
131.0	0.78857444	445.11945559361476
132.0	0.79459515	445.1194160794999
133.0	0.8006182	445.11944279106643
134.0	0.80664102	445.11945558208436
135.0	0.8126681	445.1194773060819
136.0	0.81869529	445.11947078838523
137.0	0.8247182	445.11947562131843
138.0	0.83074327	445.1194482131191
139.0	0.83676813	445.11952825229065
140.0	0.84279114	445.11952659224903
141.0	0.848816	445.1194669874214
142.0	0.85484522	445.1194107965096
143.0	0.86086825	445.1194574918652
144.0	0.86689325	445.11944549788984
145.0	0.87291825	445.1194532681633
146.0	0.8789474	445.1194017266078
147.0	0.8849745	445.11943291898604
148.0	0.89100162	445.120658736843
149.0	0.8970307	445.1195001834687
150.0	0.90306192	445.1195007569803
151.0	0.90908283	445.1194221486404
152.0	0.9151058	445.119428457274
153.0	0.92112645	445.11945353305975
154.0	0.92714523	445.1194663050101
155.0	0.93316413	445.12064749553025
156.0	0.93918484	445.1206582769504
157.0	0.94520565	445.12064153284035
158.0	0.95122655	445.11949762090796
159.0	0.95724952	445.12061714136377
160.0	0.9632765	445.1206541115863
161.0	0.96929542	445.11944544349296
162.0	0.97531818	445.1194343687061
163.0	0.98134129	445.11946543996805
164.0	0.98736195	445.1193999585226
165.0	0.9933828	445.11943834686747
166.0	0.99940363	445.1194834680301
167.0	1.0054245	445.12065767520636
168.0	1.0114455	445.1194836524755
169.0	1.0174641	445.1194413177121
170.0	1.0234829	445.1206437501017
171.0	1.0295037	445.1194440583106
172.0	1.0355266	445.1194190452646
173.0	1.0415454	445.11952162090205
174.0	1.0475662	445.11941137491306
175.0	1.0535871	445.11948843359085
176.0	1.0596059	445.1195044518463
177.0	1.0656287	445.1194298604088
178.0	1.0716475	445.1194255434213
179.0	1.0776684	445.1194526240899
180.0	1.0836995	445.11946649413164
181.0	1.0897204	445.11946596619964
182.0	1.0957434	445.1194121568457
183.0	1.1017664	445.1206279288049
184.0	1.1077871	445.11945139765953
185.0	1.1138059	445.1194008997637
186.0	1.1198267	445.11942643755594
187.0	1.1258477	445.12063301950354
188.0	1.1318663	445.1194270027728
189.0	1.1378851	445.1194463336987
190.0	1.1439059	445.1194089895835
191.0	1.1499267	445.12065306102164
192.0	1.1559477	445.1206348044543
193.0	1.1619685	445.11947829707503
194.0	1.1679914	445.1206407366776
195.0	1.1740122	445.11948244198476
196.0	1.1800309	445.11945052114703
197.0	1.1860518	445.11943526680005
198.0	1.1920727	445.11948874918374
199.0	1.1980935	445.1194760266185
200.0	1.2041165	445.11942408069893
201.0	1.2101351	445.11943464912
202.0	1.2161561	445.1194251721875
203.0	1.2221767	445.11941268756726
204.0	1.2281977	445.11948396571455
205.0	1.2342185	445.11948035464223
206.0	1.2402415	445.1195156278633
207.0	1.2462623	445.1194456813119
208.0	1.2522832	445.11945687222413
209.0	1.258304	445.1194086925663
210.0	1.2643248	445.1206411843168
211.0	1.2703435	445.12065431374856
212.0	1.2763685	445.11941204363467
213.0	1.2823915	445.11947149799533
214.0	1.2884144	445.1194336306676
215.0	1.2944394	445.1194192966985
216.0	1.3004623	445.12062607814505
217.0	1.3064811	445.1194323581897
218.0	1.312502	445.11942840932596
219.0	1.3185227	445.1206475570763
220.0	1.3245456	445.1194948604191
221.0	1.3305665	445.12065661330695
222.0	1.3365874	445.11947799301333
223.0	1.3426082	445.11941951378554
224.0	1.3486312	445.1194579867679
225.0	1.354652	445.1194348943823
226.0	1.3606771	445.1194452323658
227.0	1.3666999	445.1194644532665
228.0	1.3727228	445.12062618749076
229.0	1.3787458	445.1194179169781
230.0	1.3847708	445.11948396882315
231.0	1.3907958	445.11951470403784
232.0	1.3968229	445.11946589708367
233.0	1.4028458	445.11943857578694
234.0	1.4088686	445.11949622009234
235.0	1.4148916	445.1206241354365
236.0	1.4209187	445.11941713548623
237.0	1.4269458	445.1206530598828
238.0	1.4329666	445.1194843440178
239.0	1.4389896	445.1194585401424
240.0	1.4450125	445.1206489107274
241.0	1.4510376	445.11945238162525
242.0	1.4570771	445.11944297388754
243.0	1.463102	445.11948799064595
244.0	1.4691312	445.12065158788033
245.0	1.4751542	445.11948311069
246.0	1.4811792	445.11947831907713
247.0	1.4872063	445.1194788048111
248.0	1.4932291	445.11946397806696
249.0	1.4992542	445.11944048453125
250.0	1.5052812	445.11949747116097
251.0	1.5113062	445.11956570345586
252.0	1.5173293	445.11943892698895
253.0	1.5233521	445.12062294377387
254.0	1.5293772	445.1206380724827
255.0	1.5354001	445.1206288549868
256.0	1.5414272	445.1194505500862
257.0	1.5474501	445.1194718689202
258.0	1.553475	445.1194618329307
259.0	1.5594938	445.1194607270374
260.0	1.5655126	445.11941077565746
261.0	1.5715314	445.12063924465906
262.0	1.5775522	445.11940455501605
263.0	1.583573	445.11944144869796
264.0	1.589596	445.11949001369067
265.0	1.5956146	445.119466093638
266.0	1.6016355	445.1194510608118
267.0	1.6076584	445.120628465644
268.0	1.6136772	445.1194243369648
269.0	1.6196981	445.11945876551704
270.0	1.625721	445.11942970452645
271.0	1.6317565	445.11949221739195
272.0	1.6377814	445.1194238859381
273.0	1.6438106	445.12064742659356
274.0	1.6498355	445.11940114576294
275.0	1.6558648	445.1206059693915
276.0	1.6618877	445.1194486208773
277.0	1.6679107	445.1206510439106
278.0	1.6739398	445.11945205855665
279.0	1.6799627	445.1194375431632
280.0	1.6859919	445.11943305306113
281.0	1.6920168	445.11948704522223
282.0	1.6980419	445.11944862762243
283.0	1.7040649	445.11947608685074
284.0	1.7100878	445.11941395402056
285.0	1.7161107	445.11947209955696
286.0	1.7221378	445.1194270420686
287.0	1.728167	445.11944290077514
288.0	1.7341897	445.1206578115451
289.0	1.7402148	445.1194047980859
290.0	1.7462398	445.11946778637656
291.0	1.7522628	445.119468004729
292.0	1.7582857	445.1195522275669
293.0	1.7643108	445.11954782545075
294.0	1.7703358	445.11946720640213
295.0	1.7763629	445.1194749625982
296.0	1.7823898	445.11940233943886
297.0	1.7884169	445.12065921127066
298.0	1.7944441	445.119524280202
299.0	1.8004712	445.1194385549122
300.0	1.8064962	445.11943159728804
301.0	1.8125212	445.1194465286936
302.0	1.8185441	445.1194434920462
303.0	1.8245712	445.11947775657865
304.0	1.8305982	445.1206532218755
305.0	1.8366274	445.11951624393805
306.0	1.8426525	445.11950761905075
307.0	1.8486752	445.11956787888795
308.0	1.8546984	445.11948689978544
309.0	1.8607211	445.1195196344233
310.0	1.8667442	445.11951439780603
311.0	1.872769	445.1194816445182
312.0	1.878794	445.11945995528924
313.0	1.8848191	445.1194041430347
314.0	1.8908463	445.11946435635775
315.0	1.8968691	445.1194112595968
316.0	1.9028942	445.119545706356
317.0	1.908917	445.1195140036794
318.0	1.9149401	445.1194576373492
319.0	1.9209649	445.1194477339345
320.0	1.92699	445.1195548472015
321.0	1.9330149	445.11944533107027
322.0	1.9390442	445.11954473633136
323.0	1.9450712	445.1194769593088
324.0	1.9510942	445.1194669565918
325.0	1.9571276	445.11951519896456
326.0	1.9631546	445.1206038229609
327.0	1.9691816	445.11946038420945
328.0	1.9752046	445.12063304033524
329.0	1.9812276	445.1206180754584
330.0	1.9872527	445.1205872979445
331.0	1.9932818	445.12062202937534
332.0	1.9993068	445.1194567442692
333.0	2.0053318	445.12059602063107
334.0	2.011361	445.1206155565519
335.0	2.0173838	445.1194151624715
336.0	2.0234088	445.11940465718203
337.0	2.0294338	445.11943408786755
338.0	2.0354568	445.1194062866827
339.0	2.0414818	445.1194591973553
340.0	2.0475048	445.1206299887377
341.0	2.0535297	445.11949982171524
342.0	2.0595525	445.11943642796007
343.0	2.0655755	445.1205831593481
344.0	2.0715985	445.1205681658673
345.0	2.0776214	445.1206481819435
346.0	2.0836465	445.11948538939777
347.0	2.0896713	445.1206180583122
348.0	2.0956986	445.1206290849412
349.0	2.1017255	445.119403875363
350.0	2.1077485	445.1194205726955
351.0	2.1137714	445.1194437484205
352.0	2.1198069	445.1194733431603
353.0	2.125836	445.1194856761334
354.0	2.1318632	445.1206410601795
355.0	2.1378881	445.1194452184057
356.0	2.1439111	445.12064651516573
357.0	2.149938	445.1194020426652
358.0	2.155963	445.11946484301944
359.0	2.1619839	445.12063079861724
360.0	2.168007	445.1206226903546
361.0	2.1740318	445.1194411361829
362.0	2.1800549	445.11942248276904
363.0	2.1860818	445.11942149872834
364.0	2.1921071	445.12065405535986
365.0	2.1981319	445.1194945989822
366.0	2.204159	445.11951228253224
367.0	2.2101861	445.11942274837827
368.0	2.2162132	445.1194535238738
369.0	2.2222318	445.1194516906571
370.0	2.2282549	445.11956781463476
371.0	2.2342798	445.11947107287574
372.0	2.240307	445.11944734417403
373.0	2.2463381	445.1194529318682
374.0	2.2523611	445.1195598123376
375.0	2.2583861	445.11950215578315
376.0	2.2644092	445.1194033877588
377.0	2.2704363	445.12065282070154
378.0	2.2764591	445.1206579651596
379.0	2.2824925	445.12052674713584
380.0	2.2885196	445.12049822655075
381.0	2.2945445	445.1206105592718
382.0	2.3005675	445.12049530045124
383.0	2.3065903	445.1205736624833
384.0	2.3126154	445.12057669011386
385.0	2.3186404	445.1205571774834
386.0	2.3246675	445.12045542481314
387.0	2.3306904	445.1205171690007
388.0	2.3367155	445.1205419292943
389.0	2.3427403	445.1205903650972
390.0	2.3487654	445.12057220535
391.0	2.3547945	445.1205177665719
392.0	2.3608176	445.1205382424024
393.0	2.3668425	445.1205755203943
394.0	2.3728655	445.12049096345737
395.0	2.3788905	445.12053598915656
396.0	2.3848821	445.12034426343786
397.0	2.390905	445.1197432583373
398.0	2.39693	445.11991815671394
399.0	2.402953	445.11999823157964
400.0	2.4089759	445.1199723326526
401.0	2.4150009	445.1198278815799
402.0	2.421026	445.1198037808949
403.0	2.4270155	445.12010119894853
404.0	2.4326572	445.11955062246506
405.0	2.4386758	445.120286435431
406.0	2.4447009	445.12050956982836
407.0	2.450726	445.1204847354038
408.0	2.4567509	445.1205639244127
409.0	2.462778	445.12064981259925
410.0	2.468803	445.1206402326092
411.0	2.4748302	445.1205181538695
412.0	2.4808551	445.1205530716423
413.0	2.4868821	445.12051033875787
414.0	2.4929051	445.1206274236517
415.0	2.4989281	445.1204664304738
416.0	2.504953	445.12044054994993
417.0	2.510976	445.120393214294
418.0	2.517001	445.1203944056587
419.0	2.5230239	445.1202810654977
420.0	2.5290509	445.1202175358775
421.0	2.5350759	445.12002411680277
422.0	2.541103	445.1200743376698
423.0	2.547126	445.1200306037599
424.0	2.553151	445.120138073919
425.0	2.559176	445.1203892340389
426.0	2.5652031	445.1204209923863
427.0	2.5712343	445.1204048435791
428.0	2.5772592	445.12046496109934
429.0	2.5832843	445.12049142498586
430.0	2.5893072	445.12044829458546
431.0	2.5953303	445.1203838649741
432.0	2.6013552	445.1203122199451
433.0	2.6073803	445.12036580445914
434.0	2.6134072	445.1203687507651
435.0	2.6194344	445.12047556719585
436.0	2.6254593	445.12044452754094
437.0	2.6314823	445.12048975798865
438.0	2.6375115	445.1204518363023
439.0	2.6435365	445.12050633343387
440.0	2.6495656	445.1204247245414
441.0	2.6555907	445.12041110154894
442.0	2.6616135	445.12041940589216
443.0	2.6676343	445.1203497019178
444.0	2.6736552	445.1203451544701
445.0	2.6796761	445.12032808192487
446.0	2.685699	445.1204059657675
447.0	2.6917199	445.1204039570006
448.0	2.6977429	445.12034528015226
449.0	2.703772	445.120386183589
450.0	2.7097949	445.12037418997414
451.0	2.7158177	445.1203286766666
452.0	2.721847	445.1203667740356
453.0	2.7278719	445.12034238181144
454.0	2.7338992	445.12031845847133
455.0	2.739924	445.1203329168761
456.0	2.7459491	445.1203263515623
457.0	2.751972	445.12024647355355
458.0	2.757995	445.12020859092246
459.0	2.7640199	445.12018831953503
460.0	2.7700449	445.1201717480038
461.0	2.7760678	445.12023645300104
462.0	2.782095	445.12016135799007
463.0	2.788122	445.12019102603676
464.0	2.7941449	445.12022764519656
465.0	2.8001637	445.1201401985493
466.0	2.8061866	445.1201073743956
467.0	2.8122137	445.12016912249834
468.0	2.8182388	445.12012591665854
469.0	2.8242658	445.1201812099491
470.0	2.8302908	445.1201701522618
471.0	2.8363137	445.1202794387889
472.0	2.8423366	445.1203308861708
473.0	2.8483617	445.1203434607737
474.0	2.8543887	445.1203882953179
475.0	2.8604159	445.12041717892174
476.0	2.8664429	445.1204321094263
477.0	2.8724659	445.12036180862515
478.0	2.8784888	445.12029257957136
479.0	2.8845138	445.1204414910838
480.0	2.890543	445.12046350711677
481.0	2.8965617	445.12041574928196
482.0	2.9025888	445.12037593602196
483.0	2.9086138	445.12035896465835
484.0	2.9146346	445.1202821089754
485.0	2.9206555	445.1202673152092
492.0	2.9348054	445.1196650705514
503.0	2.954666	445.1200314447805
506.0	2.9628243	445.1201215151317
510.0	2.9724846	445.12036196207436
511.0	2.9788264	445.1204618324905
512.0	2.9848515	445.12044184596255
513.0	2.9908764	445.12056334005916
514.0	2.9969035	445.12050510587346
515.0	3.0029285	445.12046240777005
516.0	3.0089577	445.1204233439544
517.0	3.0149827	445.1204577900166
518.0	3.0210056	445.12037436805485
519.0	3.0270306	445.12036689650637
520.0	3.0330598	445.12048748127785
521.0	3.039089	445.1204347607783
522.0	3.0451119	445.12048289394573
523.0	3.0511411	445.120425233775
524.0	3.0571639	445.12040875023035
525.0	3.0631888	445.1203968594211
526.0	3.0692139	445.1204227686236
527.0	3.0752411	445.1204342864879
528.0	3.0812661	445.1205125317234
529.0	3.0872994	445.1204577332892
530.0	3.0933265	445.12046285157345
531.0	3.0993494	445.12036085283586
532.0	3.1053743	445.12031586419135
533.0	3.1114015	445.12038670418883
534.0	3.1174307	445.12032418492134
535.0	3.1234578	445.1203470669865
536.0	3.1294828	445.1204068467256
537.0	3.1355058	445.1204528330632
538.0	3.1415307	445.1204136906099
539.0	3.1475558	445.12044863200725
540.0	3.1535806	445.12042811615845
541.0	3.1596099	445.1204865339285
542.0	3.1656328	445.1204941839989
543.0	3.1716557	445.12043152103706
544.0	3.1776807	445.1204592163179
545.0	3.1837016	445.12047170845756
546.0	3.1897225	445.1203789659506
547.0	3.1957494	445.1204485047646
548.0	3.2017787	445.12046872492346
549.0	3.2078037	445.1204714130344
550.0	3.2138287	445.1204658953048
551.0	3.2198517	445.1204537704262
552.0	3.2258787	445.12044602051975
553.0	3.2319059	445.12051886644326
554.0	3.2379308	445.12050366828686
555.0	3.2439599	445.12047004515694
556.0	3.249987	445.12048252966497
557.0	3.2560162	445.1204600821693
558.0	3.2620392	445.12045261789945
559.0	3.2680663	445.1204614101435
560.0	3.2740912	445.1205028313423
561.0	3.2801142	445.1204168154762
562.0	3.2861413	445.12042116535144
563.0	3.2921641	445.12042830880984
564.0	3.2981934	445.12048745431247
565.0	3.3042226	445.1204242868408
566.0	3.3102496	445.1204216863942
567.0	3.3162747	445.1204308375625
568.0	3.3223017	445.12034746688107
569.0	3.3283288	445.120417331268
570.0	3.3343579	445.12045824672936
571.0	3.3403829	445.1204330668611
572.0	3.346408	445.12038025503426
573.0	3.352433	445.120360836863
574.0	3.358456	445.1203915199305
575.0	3.3644831	445.12037281450193
576.0	3.370508	445.1204301777261
577.0	3.3765372	445.12043981435966
578.0	3.38256	445.1203465780259
579.0	3.3885851	445.1203877557166
580.0	3.3946122	445.1203142681052
581.0	3.4006373	445.12028151722234
582.0	3.4066664	445.1204775270553
583.0	3.4126956	445.1204040442339
584.0	3.4187227	445.12040441424045
585.0	3.4247457	445.12041333067464
586.0	3.4307747	445.1204453846713
587.0	3.4368018	445.12034898801477
588.0	3.4428309	445.12042006350083
589.0	3.4488561	445.12042260908197
590.0	3.4548811	445.1204624911408
591.0	3.4609081	445.1203629135191
592.0	3.4669332	445.1204243071556
593.0	3.4729623	445.12039509475846
594.0	3.4789913	445.120362297005
595.0	3.4850205	445.12038525118703
596.0	3.4910435	445.1204469510669
597.0	3.4970665	445.12043920152956
598.0	3.5030853	445.12040459732657
599.0	3.5091082	445.1204689791096
600.0	3.515129	445.12032290664695
601.0	3.5211497	445.1203790845077
602.0	3.5271705	445.1204659112535
603.0	3.5331935	445.12042984523254
604.0	3.5392145	445.12041993774193
605.0	3.5452351	445.1204123995305
606.0	3.5512561	445.1203890574091
607.0	3.5572893	445.120409045519
608.0	3.5633082	445.1203658537657
609.0	3.5693351	445.12042114084403
610.0	3.5753561	445.1203871437535
611.0	3.5813789	445.1203522220366
612.0	3.5873979	445.1205043017846
613.0	3.5934164	445.120429182029
614.0	3.5994374	445.1204229642282
615.0	3.6054581	445.1203977820598
616.0	3.6114789	445.1204232616094
617.0	3.6174998	445.12038389985173
618.0	3.6235206	445.1203805611458
619.0	3.6295437	445.12035607124665
620.0	3.6355644	445.12041712658976
621.0	3.6415833	445.1203825460471
622.0	3.6476019	445.1203659871827
623.0	3.653625	445.1203765666079
624.0	3.6596457	445.1203579405278
625.0	3.6656666	445.12040441860285
626.0	3.6716874	445.12034268457353
627.0	3.6777062	445.1204025684944
628.0	3.683727	445.12036481443084
629.0	3.6897457	445.1203946232755
630.0	3.6957688	445.1203420028211
631.0	3.7017895	445.1203913105326
632.0	3.7078124	445.12029637753386
633.0	3.7138332	445.12033467501004
634.0	3.7198542	445.12040925491846
635.0	3.7258729	445.12035297238117
636.0	3.7318917	445.12033145006956
637.0	3.7379145	445.1203617225903
638.0	3.7439334	445.1203184476469
639.0	3.7499562	445.1203790299999
640.0	3.7559833	445.12028918806504
641.0	3.7620083	445.12034103385736
642.0	3.7680313	445.1203374111766
643.0	3.774052	445.1202719038918
644.0	3.7800708	445.12035687813557
645.0	3.7860938	445.12032789828044
646.0	3.7921125	445.12026166688753
647.0	3.7981355	445.12036526573314
648.0	3.8041562	445.1203707737639
649.0	3.810175	445.1203525554839
650.0	3.816198	445.12028136141436
651.0	3.8222168	445.1203285299092
652.0	3.8282396	445.1203352931579
653.0	3.8342605	445.1203192618488
654.0	3.8402792	445.1203037680575
655.0	3.8463022	445.1203965795735
656.0	3.852325	445.1202680572013
657.0	3.8583481	445.12028008661787
658.0	3.8643772	445.1203508285715
659.0	3.8704043	445.12034845877594
660.0	3.8764313	445.1203176507439
661.0	3.8824564	445.12029203635325
662.0	3.8884793	445.1203714489132
663.0	3.8945022	445.12037002439416
664.0	3.9005251	445.1203482893737
665.0	3.9065563	445.1203352710296
666.0	3.9125835	445.1204568514598
667.0	3.9186127	445.1203775054627
668.0	3.924644	445.12039532653574
669.0	3.9306668	445.12033039974943
670.0	3.9366919	445.12025049206557
671.0	3.9427168	445.12036973075885
672.0	3.9487418	445.12034770581886
673.0	3.954769	445.1203365210984
674.0	3.960794	445.120279070941
675.0	3.9668189	445.1203653023333
676.0	3.9728461	445.1203937523413
677.0	3.978871	445.12035352276047
678.0	3.9849024	445.12033312540206
679.0	3.9909294	445.12035526114346
680.0	3.9969544	445.12033026128006
681.0	4.0029773	445.12026471448326
682.0	4.0090023	445.12037220957825
683.0	4.0150294	445.12034203733776
684.0	4.0210544	445.12029008878517
685.0	4.0270795	445.12031226219676
686.0	4.0331002	445.12026547578483
687.0	4.0391211	445.1203507843094
688.0	4.0451398	445.12020915627375
689.0	4.0511628	445.12027946305295
690.0	4.0571836	445.1203573719167
691.0	4.0632025	445.12032388844455
692.0	4.0692253	445.12035928125323
693.0	4.0752441	445.12028522272425
694.0	4.0812648	445.12031778616733
695.0	4.0872857	445.12028612612954
696.0	4.0933045	445.12030537977125
697.0	4.0993316	445.1203718469447
698.0	4.1053566	445.12035001877905
699.0	4.1113858	445.1203830901432
700.0	4.1174045	445.12037983666687
701.0	4.1234275	445.120307450649
702.0	4.1294482	445.1202322077054
703.0	4.135467	445.12039280950637
704.0	4.1414878	445.12035432040716
705.0	4.1475108	445.1203710098045
706.0	4.1535337	445.12041588999296
707.0	4.1595546	445.1204026394001
708.0	4.1655775	445.12036251365214
709.0	4.1715983	445.1203407692771
710.0	4.177619	445.1203655879914
711.0	4.1836379	445.12032233552486
712.0	4.1896609	445.12029837833785
713.0	4.19569	445.1203873275919
714.0	4.2017107	445.120334144508
715.0	4.2077337	445.1203593008655
716.0	4.2137567	445.12042768158193
717.0	4.2197774	445.12035507240887
718.0	4.2257983	445.1203230668701
719.0	4.2318192	445.1204019110637
720.0	4.2378401	445.1203792698318
721.0	4.243863	445.12035089270137
722.0	4.2498839	445.1203582066914
723.0	4.2559067	445.12029802071044
724.0	4.2619296	445.1204176877067
725.0	4.2679483	445.1203539014974
726.0	4.2739713	445.1203307114101
727.0	4.2799922	445.1203595009973
728.0	4.2860151	445.1203608588031
729.0	4.2920422	445.1203611909475
730.0	4.2980692	445.1203488642129
731.0	4.3040902	445.1203117989755
732.0	4.3101151	445.1203670185909
733.0	4.31614	445.12034010181515
734.0	4.3221609	445.12035569583475
735.0	4.3281838	445.12036345342574
736.0	4.3342047	445.120305826143
737.0	4.3402256	445.120347876226
738.0	4.3462464	445.1203253063962
739.0	4.3522673	445.1203131274645
740.0	4.3582902	445.12036672985664
741.0	4.3643088	445.12033541112544
742.0	4.3703297	445.12038565937
743.0	4.3763506	445.12040205066637
744.0	4.3823736	445.12042493606964
745.0	4.3883944	445.120397526323
746.0	4.3944131	445.1203354318341
747.0	4.400434	445.1203723036014
748.0	4.4064568	445.1204019736124
749.0	4.4124818	445.1204145489873
750.0	4.4185069	445.1204071423647
751.0	4.424532	445.120377984465
752.0	4.4305569	445.120370280138
753.0	4.4365799	445.1203446966671
754.0	4.4426007	445.12032401708615
755.0	4.4486236	445.1203527151047
756.0	4.4546443	445.12034241868065
757.0	4.4606652	445.1204043746999
758.0	4.4666861	445.12032039554936
759.0	4.472707	445.12040553503874
760.0	4.4787299	445.12028397731257
761.0	4.484759	445.1203624636409
762.0	4.490782	445.1203549905194
763.0	4.4968006	445.1203699861243
764.0	4.5028194	445.12029299809944
765.0	4.5088424	445.12030921750585
766.0	4.5148695	445.1204212787815
767.0	4.5208945	445.1202887188611
768.0	4.5269195	445.1204074510538
769.0	4.5329466	445.1203681090424
770.0	4.5389695	445.1204237451412
771.0	4.5449904	445.12033203610866
772.0	4.551009	445.1203649241937
773.0	4.5570278	445.1203831785194
774.0	4.5630508	445.12039721612507
775.0	4.5690696	445.120298736313
776.0	4.5750923	445.12034780576636
777.0	4.5811132	445.12035908384456
778.0	4.587134	445.1203900327555
779.0	4.5931548	445.12043094162203
780.0	4.5991737	445.12030646061106
781.0	4.6051966	445.12033465397616
782.0	4.6112174	445.12036217620613
783.0	4.6172384	445.12039267958914
784.0	4.6232611	445.12033155620924
785.0	4.6292821	445.1203426136715
786.0	4.6353049	445.12043329069564
787.0	4.6413257	445.12039119160636
788.0	4.6473466	445.1204372641228
789.0	4.6533655	445.12041148628253
790.0	4.6593903	445.1203990289389
791.0	4.6654155	445.12036681481584
792.0	4.6714446	445.1204789858483
793.0	4.6774633	445.1204820985632
794.0	4.6834843	445.12044171163416
795.0	4.6895049	445.1204578699261
796.0	4.6955279	445.1204064657017
797.0	4.7015466	445.1204249460272
798.0	4.7075676	445.1204033910085
799.0	4.7135883	445.120375206968
800.0	4.7196093	445.12038094788585
801.0	4.72563	445.1204519657106
802.0	4.7316509	445.12042482177736
803.0	4.7376696	445.1203861598434
804.0	4.7436904	445.1203645892333
805.0	4.7497134	445.1204064342293
806.0	4.7557323	445.12034936499424
807.0	4.761755	445.12044635050466
808.0	4.7677739	445.1203952248447
809.0	4.7737967	445.1203849451612
810.0	4.7798154	445.1204013591521
811.0	4.7858363	445.1204080661246
812.0	4.7918593	445.1203948643531
813.0	4.7978779	445.12040365863834
814.0	4.803899	445.1204625114495
815.0	4.8099217	445.1203573592536
816.0	4.815949	445.12037800929556
817.0	4.821978	445.1203951382204
818.0	4.8280051	445.1203685668642
819.0	4.8340301	445.1204631423809
820.0	4.8400531	445.1203757761802
821.0	4.8460782	445.12039945982076
822.0	4.8521052	445.12038915782466
823.0	4.8581365	445.1203899790391
824.0	4.8641635	445.12048903944986
825.0	4.8701928	445.1204860903318
826.0	4.8762176	445.1203686518424
827.0	4.8822427	445.1203849419798
828.0	4.8882678	445.12033191744086
829.0	4.8942928	445.120362313805
830.0	4.9003177	445.12031810444694
831.0	4.9063449	445.12036225842814
832.0	4.9123678	445.1203508471593
833.0	4.9183928	445.1203920183906
834.0	4.9244198	445.1203629439234
835.0	4.9304469	445.12042488514544
836.0	4.936474	445.1204002061117
837.0	4.9424991	445.1203549781785
838.0	4.9485262	445.12040079848725
839.0	4.9545512	445.1204297336423
840.0	4.960574	445.12035667517716
841.0	4.966601	445.120376866137
842.0	4.9726282	445.1203421306641
843.0	4.9786575	445.1203257429612
844.0	4.9846845	445.12042400570436
845.0	4.9907095	445.1203854613549
846.0	4.9967325	445.1203791172066
847.0	5.0027616	445.12034710235235
848.0	5.0087908	445.12031565526473
849.0	5.0148199	445.12033342441225
850.0	5.0208449	445.12033649151766
851.0	5.0268699	445.12040058668754
852.0	5.032895	445.1203723311074
853.0	5.0389178	445.12037670444903
854.0	5.0449428	445.1203301753634
855.0	5.0509678	445.1203985357858
856.0	5.0569909	445.1204350015202
857.0	5.0630115	445.12039359033304
858.0	5.0690324	445.12028983212815
859.0	5.0750532	445.1203427618025
860.0	5.0810742	445.12035910716014
861.0	5.087095	445.1203993809719
862.0	5.093118	445.12036234018564
863.0	5.0991387	445.1203402406039
864.0	5.1051574	445.12036952518554
865.0	5.1111782	445.1203799615985
866.0	5.1172012	445.12040422098704
867.0	5.1232199	445.12031369207625
868.0	5.1292408	445.12031171258604
869.0	5.1352638	445.1203810183386
870.0	5.1412866	445.1203426349245
871.0	5.1473076	445.12031304761035
872.0	5.1533304	445.12032425416027
873.0	5.1593513	445.12033188311943
874.0	5.1653741	445.1203251720016
875.0	5.1713929	445.12037303226276
876.0	5.1774137	445.12041742932524
877.0	5.1834389	445.1204627444531
878.0	5.1894596	445.12037609981456
879.0	5.1954847	445.12035003293676
880.0	5.2015054	445.12042859397303
881.0	5.2075262	445.1203688632566
882.0	5.213545	445.12030718258455
883.0	5.219566	445.1204117742605
884.0	5.2255888	445.12039297675574
885.0	5.2316096	445.12039397780586
886.0	5.2376306	445.1204163276447
887.0	5.2436513	445.1203924210319
888.0	5.2496784	445.12028527874946
889.0	5.2556992	445.1204064454687
890.0	5.2617202	445.1204115849295
891.0	5.2677389	445.1203572550911
892.0	5.2737598	445.1203264343963
893.0	5.2797805	445.12033695857053
894.0	5.2858035	445.12040211099827
895.0	5.2918243	445.12034701632473
896.0	5.2978472	445.120318627501
897.0	5.3038681	445.1204711922545
898.0	5.3098911	445.12043127842253
899.0	5.3159118	445.1204415921283
900.0	5.3219327	445.12043968716443
901.0	5.3279514	445.1203723295809
902.0	5.3339744	445.12035809386504
903.0	5.3400014	445.12039521270543
904.0	5.3460244	445.12040125441325
905.0	5.3520431	445.12044218883005
906.0	5.3580639	445.1204575992331
907.0	5.3640849	445.1203463208136
908.0	5.3701036	445.12033099465816
909.0	5.3761349	445.1204213067252
910.0	5.3821535	445.1203441777163
911.0	5.3881806	445.1204334089026
912.0	5.3942035	445.1203821970556
913.0	5.4002266	445.1204138087615
914.0	5.4062494	445.12027531714205
915.0	5.4122724	445.1203381239651
916.0	5.4182932	445.12038640960486
917.0	5.4243141	445.1204547550207
918.0	5.4303349	445.12028811236945
919.0	5.4363535	445.12040096909163
920.0	5.4423764	445.1203545246585
921.0	5.4483974	445.1203346779026
922.0	5.4544161	445.1204461977767
923.0	5.4604391	445.1203822682424
924.0	5.4664598	445.12034724219933
925.0	5.4724828	445.12032830576385
926.0	5.4785037	445.12034721943184
927.0	5.4845223	445.1203703018169
928.0	5.4905453	445.12030430619575
929.0	5.4965661	445.12036434125264
930.0	5.5025871	445.1202530736125
931.0	5.5086078	445.1202762934419
932.0	5.5146287	445.1202991576388
933.0	5.5206516	445.12029493720354
934.0	5.5266703	445.12030098109386
935.0	5.5326912	445.1203917757347
936.0	5.538712	445.120288965497
937.0	5.5447328	445.1202465515821
938.0	5.5507559	445.1203011587175
939.0	5.5567766	445.1203071002954
940.0	5.5627976	445.12027956232595
941.0	5.5688183	445.12025679845647
942.0	5.5748454	445.1203757486426
943.0	5.5808725	445.12030318841977
944.0	5.5868954	445.12032791172527
945.0	5.5929143	445.12030727888884
946.0	5.598935	445.1203138439
947.0	5.604958	445.12031916400247
948.0	5.6109787	445.120278693339
949.0	5.6169997	445.120320186612
950.0	5.6230204	445.12035470507396
951.0	5.6290433	445.12037660290514
952.0	5.6350662	445.120308202247
953.0	5.6410851	445.1203875133942
954.0	5.6471059	445.1203351446625
955.0	5.6531289	445.1203507931191
956.0	5.6591475	445.1203106214577
957.0	5.6651706	445.1203070445515
958.0	5.6711913	445.1203484892382
959.0	5.6772143	445.12038147617494
960.0	5.6832456	445.1202608932171
961.0	5.6892642	445.120293841933
962.0	5.6952852	445.12031235549676
963.0	5.7013038	445.12032840087005
964.0	5.7073269	445.12039654009635
965.0	5.7133559	445.12027992344326
966.0	5.7193747	445.12028463919285
967.0	5.7253976	445.1202178014128
968.0	5.7314164	445.1202652923725
969.0	5.7374393	445.1203623898274
970.0	5.7434602	445.1202986327123
971.0	5.7494789	445.1202689543494
972.0	5.7555038	445.1202667447632
973.0	5.7615309	445.12033692190863
974.0	5.7675601	445.1203283443868
975.0	5.773581	445.1202349255971
976.0	5.7795998	445.1203419339676
977.0	5.7856206	445.12032480268965
978.0	5.7916414	445.1203384389085
979.0	5.7976645	445.1203300842167
980.0	5.8036873	445.12034392948357
981.0	5.809706	445.12038720313205
982.0	5.8157269	445.12030453204494
983.0	5.8217498	445.1203182796631
984.0	5.8277707	445.1203583068369
985.0	5.8337916	445.1203580575733
986.0	5.8398123	445.1202503896071
987.0	5.8458332	445.1202921787099
988.0	5.8518561	445.12026682714196
989.0	5.8578769	445.1203307449484
990.0	5.8638978	445.12031116664645
991.0	5.8699207	445.12026889473054
992.0	5.8759394	445.1203694845421
993.0	5.8819624	445.1201721279719
994.0	5.8879832	445.12024985453434
995.0	5.894002	445.1203251077202
996.0	5.9000248	445.12024290588823
997.0	5.9060478	445.12029273821014
998.0	5.9120686	445.12023808071314
999.0	5.9180895	445.12029910202654
1000.0	5.9241125	445.1203176399948
1001.0	5.9301333	445.1202938810617
1002.0	5.9361542	445.12030742571767
1003.0	5.942177	445.12030460857505
1004.0	5.948204	445.12035208784494
1005.0	5.9542291	445.12034829177526
1006.0	5.96025	445.120268880337
1007.0	5.9662729	445.1202486697282
1008.0	5.9722958	445.1203176218657
1009.0	5.9783166	445.12023658599776
1010.0	5.9843355	445.1202293472311
1011.0	5.9903584	445.1202729709575
1012.0	5.9963791	445.1203240932897
1013.0	6.002402	445.120174085919
1014.0	6.0084229	445.120256621608
1015.0	6.0144438	445.1202636863623
1016.0	6.0204646	445.1203146734217
1017.0	6.0264855	445.1203462904946
1018.0	6.0325063	445.1203235083041
1019.0	6.038527	445.12029741512885
1020.0	6.04455	445.1202627097838
1021.0	6.0505708	445.1202607271191
1022.0	6.0565939	445.12036247696506
1023.0	6.0626126	445.120274725506
1024.0	6.0686334	445.12033540597497
1025.0	6.0746543	445.120322111548
1026.0	6.0806751	445.1203727026538
1027.0	6.0866958	445.12029668727797
1028.0	6.0927187	445.12033112174345
1029.0	6.0987397	445.1202898607948
1030.0	6.1047625	445.12026723090247
1031.0	6.1107856	445.12028688051794
1032.0	6.1168042	445.12031054683973
1033.0	6.1228252	445.12024276224105
1034.0	6.1288479	445.1202872026043
1035.0	6.1348688	445.12027831845586
1036.0	6.1408896	445.1203336962779
1037.0	6.1469106	445.1203032153782
1038.0	6.1529375	445.1202325749544
1039.0	6.1589606	445.1202493354507
1040.0	6.1649792	445.12032389322906
1041.0	6.1710044	445.1202544405249
1042.0	6.1770251	445.12026452908316
1043.0	6.1830459	445.1203081310377
1044.0	6.1890647	445.1203437228504
1045.0	6.1950856	445.12033714790437
1046.0	6.2011084	445.1202673295507
1047.0	6.2071293	445.12031154452336
1048.0	6.2131502	445.1203436892715
1049.0	6.2191689	445.1203378963633
1050.0	6.2251919	445.1203523703338
1051.0	6.2312105	445.12021022235325
1052.0	6.2372335	445.12035038205397
1053.0	6.2432544	445.1202919557453
1054.0	6.2492773	445.1203130315363
1055.0	6.2553002	445.12025677031687
1056.0	6.2613211	445.1202648903254
1057.0	6.2673419	445.1202854245008
1058.0	6.2733627	445.1203027923934
1059.0	6.2793835	445.1202658789678
1060.0	6.2854065	445.1202867099214
1061.0	6.2914273	445.12029580666353
1062.0	6.2974503	445.1202532055544
1063.0	6.3034711	445.1202619654265
1064.0	6.3094919	445.12023073126744
1065.0	6.3155128	445.120297622841
1066.0	6.3215314	445.1202531689618
1067.0	6.3275586	445.12027253409286
1068.0	6.3335795	445.1202012485093
1069.0	6.3396024	445.12027987195205
1070.0	6.3456253	445.120248299607
1071.0	6.3516483	445.12023189828807
1072.0	6.357669	445.1202652124273
1073.0	6.36369	445.1203416362045
1074.0	6.3697107	445.12038516881825
1075.0	6.3757315	445.1203096515807
1076.0	6.3817524	445.12031374765934
1077.0	6.3877754	445.12026681735097
1078.0	6.3937983	445.1201743497938
1079.0	6.3998192	445.1202921764208
1080.0	6.4058399	445.1202835851258
1081.0	6.4118629	445.1202632772921
1082.0	6.4178857	445.1202920276436
1083.0	6.4239066	445.1202312617235
1084.0	6.4299275	445.12019963445465
1085.0	6.4359483	445.12024262402883
1086.0	6.4419713	445.1202798180068
1087.0	6.447992	445.1202569858611
1088.0	6.454013	445.1202503479153
1089.0	6.4600337	445.1202556728076
1090.0	6.4660545	445.12027935579204
1091.0	6.4720753	445.1202756578353
1092.0	6.4780963	445.1202589046317
1093.0	6.4841171	445.12022497490955
1094.0	6.4901401	445.12024615123545
1095.0	6.4961608	445.12019335825465
1096.0	6.5021818	445.1202923726943
1097.0	6.5082024	445.1202160711601
1098.0	6.5142233	445.12026011983437
1099.0	6.5202484	445.1202623712948
1100.0	6.5262693	445.12021016804823
1101.0	6.5322921	445.12016348161416
1102.0	6.5383234	445.12028550415954
1103.0	6.5443464	445.12023022932476
1104.0	6.5503672	445.1201879103751
1105.0	6.5563879	445.1203241129976
1106.0	6.5624088	445.12025465587055
1107.0	6.5684297	445.1202576235167
1108.0	6.5744505	445.1202167215735
1109.0	6.5804714	445.1203068588726
1110.0	6.5864943	445.12020709831125
1111.0	6.5925151	445.12015641921556
1112.0	6.5985359	445.12030746679136
1113.0	6.6045567	445.1202621652596
1114.0	6.6105776	445.12025229174765
1115.0	6.6165985	445.1202899499149
1116.0	6.6226214	445.12034471051203
1117.0	6.6286423	445.12034349818515
1118.0	6.6346652	445.1202186590757
1119.0	6.640686	445.12031066627407
1120.0	6.6467067	445.1202588063638
1121.0	6.6527276	445.12028105076934
1122.0	6.6587485	445.1202220452752
1123.0	6.6647714	445.1202831166522
1124.0	6.6707922	445.1201995936812
1125.0	6.6768132	445.1202997549266
1126.0	6.6828361	445.12030898514547
1127.0	6.6888569	445.12029440473736
1128.0	6.6948776	445.1202319411282
1129.0	6.7008985	445.12025373147486
1130.0	6.7069236	445.1202118417599
1131.0	6.7129486	445.1202628115469
1132.0	6.7189737	445.1203322674938
1133.0	6.7250069	445.12019912936745
1134.0	6.7310299	445.12016895785536
1135.0	6.7370507	445.1202016692202
1136.0	6.7430714	445.1202957253546
1137.0	6.7490902	445.12031160396555
1138.0	6.7551132	445.1202741569203
1139.0	6.761134	445.12026048492623
1140.0	6.7671549	445.1202630308463
1141.0	6.7731778	445.1202838573848
1142.0	6.7791986	445.1202633244557
1143.0	6.7852216	445.1202989898221
1144.0	6.7912465	445.12029372522363
1145.0	6.7972674	445.1202472477071
1146.0	6.8032903	445.1202685469743
1147.0	6.809309	445.1202474664003
1148.0	6.815332	445.1203177426639
1149.0	6.821355	445.1202673678863
1150.0	6.8273758	445.1202964678585
1151.0	6.8333965	445.12022178720844
1152.0	6.8394173	445.1202292698899
1153.0	6.8454382	445.12019905816396
1154.0	6.8514612	445.1202323633593
1155.0	6.8574821	445.12012173007787
1156.0	6.8635029	445.12017884824917
1157.0	6.8695258	445.12019643988845
1158.0	6.8755466	445.1202327300485
1159.0	6.8815674	445.1202513072527
1160.0	6.8875882	445.12021775608787
1161.0	6.8936112	445.1202427758309
1162.0	6.8996321	445.12033653903296
1163.0	6.9056529	445.1202911216432
1164.0	6.9116779	445.1203035182013
1165.0	6.9177008	445.12028116183075
1166.0	6.9237238	445.12025013619024
1167.0	6.9297445	445.12022410286136
1168.0	6.9357653	445.1201005775035
1169.0	6.9417863	445.12011112137577
1170.0	6.9478093	445.1202367073616
1171.0	6.9538301	445.12022425551135
1172.0	6.959853	445.1201006376081
1173.0	6.9658801	445.12020327181654
1174.0	6.9719072	445.120192579899
1175.0	6.9779362	445.1202045459755
1176.0	6.9839655	445.1202345603399
1177.0	6.9899863	445.1201503649203
1178.0	6.9960072	445.1202484067327
1179.0	7.00203	445.12023272308727
1180.0	7.008051	445.1201989449786
1181.0	7.0140718	445.1202001247564
1182.0	7.0200925	445.1202322005337
1183.0	7.0261134	445.12024444515885
1184.0	7.0321342	445.12025638319966
1185.0	7.0381531	445.1202450570259
1186.0	7.044176	445.12018232374203
1187.0	7.0501989	445.1201804050301
1188.0	7.0562197	445.12018399731346
1189.0	7.0622406	445.12014982151834
1190.0	7.0682613	445.1201927294157
1191.0	7.0742822	445.12014453444647
1192.0	7.0803135	445.12019179751087
1193.0	7.0863364	445.1201556599282
1194.0	7.0923614	445.1201967236347
1195.0	7.0983823	445.1201839261457
1196.0	7.1044031	445.12022661727536
1197.0	7.1104261	445.1201728179091
1198.0	7.1164468	445.1202939995254
1199.0	7.1224676	445.12025846016627
1200.0	7.1284906	445.12029395204684
1201.0	7.1345115	445.1201810550991
1202.0	7.1405365	445.12019574977444
1203.0	7.1465573	445.1202515463641
1204.0	7.1525782	445.120254249708
1205.0	7.158599	445.1201502436191
1206.0	7.1646197	445.1201468800247
1207.0	7.1706406	445.120148222727
1208.0	7.1766636	445.1202321630748
1209.0	7.1826844	445.1202631727566
1210.0	7.1887074	445.1202771243197
1211.0	7.1947303	445.12017448596373
1212.0	7.2007512	445.12015124906407
1213.0	7.2067718	445.12017994691786
1214.0	7.2127927	445.1201934844834
1215.0	7.2188137	445.12013668966273
1216.0	7.2248387	445.12026298970716
1217.0	7.2308637	445.12024467624144
1218.0	7.2368929	445.12018360718247
1219.0	7.24292	445.1202332302761
1220.0	7.248947	445.1202100892453
1221.0	7.2549782	445.1201615004878
1222.0	7.260999	445.12019654855595
1223.0	7.2670199	445.1200840770727
1224.0	7.273047	445.120204288609
1225.0	7.2790679	445.1202049633064
1226.0	7.2850887	445.1202089412448
1227.0	7.2911096	445.12028484240204
1228.0	7.2971304	445.120221689929
1229.0	7.3031511	445.1203174472087
1230.0	7.3091741	445.12024448643297
1231.0	7.3151949	445.1201799575068
1232.0	7.3212158	445.12029870768373
1233.0	7.3272388	445.12021097541805
1234.0	7.3332596	445.12024702264847
1235.0	7.3392783	445.12025327779884
1236.0	7.3452992	445.1201783123038
1237.0	7.3513199	445.120175645582
1238.0	7.3573429	445.12016495079195
1239.0	7.3633638	445.1201334288574
1240.0	7.3693846	445.12021381645974
1241.0	7.3754075	445.1202094138098
1242.0	7.3814284	445.12020446362106
1243.0	7.3874472	445.12017168579035
1244.0	7.3934699	445.1201463365689
1245.0	7.3994908	445.12023580942184
1246.0	7.4055138	445.12015869246306
1247.0	7.4115326	445.1202635910756
1248.0	7.4175555	445.1201996354415
1249.0	7.4235805	445.12016898321224
1250.0	7.4296013	445.12022699449693
1251.0	7.4356222	445.12014625707354
1252.0	7.4416429	445.1201464041535
1253.0	7.4476658	445.1201345439532
1254.0	7.4536908	445.12024165825625
1255.0	7.4597159	445.1201931037749
1256.0	7.4657387	445.1201410971516
1257.0	7.4717618	445.1201720058246
1258.0	7.4777825	445.1201954926951
1259.0	7.4838035	445.12013102475623
1260.0	7.4898242	445.12019676999995
1261.0	7.4958451	445.12016912980835
1262.0	7.5018679	445.1201935778993
1263.0	7.507889	445.1202602812861
1264.0	7.5139117	445.12010626574914
1265.0	7.5199327	445.12004420335495
1266.0	7.5259534	445.1200823385067
1267.0	7.5319743	445.12018604670334
1268.0	7.5379951	445.12021665983116
1269.0	7.544016	445.1202782897181
1270.0	7.5500388	445.12015224681136
1271.0	7.5560597	445.1201077732579
1272.0	7.5620827	445.1200912436753
1273.0	7.5681035	445.12017634287326
1274.0	7.5741244	445.1202034135159
1275.0	7.5801451	445.12015461529535
1276.0	7.586166	445.1201917498265
1277.0	7.5921868	445.1202564014166
1278.0	7.5982098	445.12015700764846
1279.0	7.6042306	445.12023533672556
1280.0	7.6102536	445.12012132937656
1281.0	7.6162743	445.1202448770334
1282.0	7.6222953	445.12027036813595
1283.0	7.6283139	445.12022221020817
1284.0	7.6343348	445.12020126109735
1285.0	7.6403618	445.12017698310405
1286.0	7.6463849	445.1201962311647
1287.0	7.6524098	445.1201914849757
1288.0	7.6584348	445.1200996964981
1289.0	7.6644578	445.1201490695847
1290.0	7.6704786	445.12018095091196
1291.0	7.6764993	445.1201815374564
1292.0	7.6825202	445.1201635152557
1293.0	7.6885432	445.1202140850631
1294.0	7.694564	445.12023499550685
1295.0	7.7005849	445.120231468327
1296.0	7.7066099	445.12013678284217
1297.0	7.712637	445.12014604032794
1298.0	7.7186682	445.1202580268639
1299.0	7.7246952	445.120237763516
1300.0	7.7307224	445.1201709486876
1301.0	7.7367473	445.1201700842828
1302.0	7.7427787	445.12013086542913
1303.0	7.7488037	445.1201012150172
1304.0	7.7548266	445.1201431459983
1305.0	7.7608496	445.1201841475392
1306.0	7.7668744	445.12008271827887
1307.0	7.7728974	445.12018740127934
1308.0	7.7789182	445.1202165866912
1309.0	7.7849454	445.1201966406035
1310.0	7.7909663	445.1201317912223
1311.0	7.7969871	445.1201687309329
1312.0	7.8030079	445.1200870448919
1313.0	7.8090288	445.1201384834822
1314.0	7.8150599	445.1201167536836
1315.0	7.821087	445.12010697197786
1316.0	7.827108	445.1201737013741
1317.0	7.8331309	445.12016998430994
1318.0	7.8391538	445.12006454984385
1319.0	7.8451767	445.12007722837177
1320.0	7.8511976	445.1200918259662
1321.0	7.8572184	445.12012346491866
1322.0	7.8632391	445.12012477636443
1323.0	7.86926	445.1201664724603
1324.0	7.875283	445.120093205447
1325.0	7.881306	445.12021145775
1326.0	7.8873268	445.1201993378228
1327.0	7.8933476	445.1201569635883
1328.0	7.8993684	445.120201327573
1329.0	7.9053893	445.1202520594611
1330.0	7.91141	445.1202151663687
1331.0	7.9174309	445.12014508915627
1332.0	7.9234539	445.120117432993
1333.0	7.9294747	445.1201951072472
1334.0	7.9354956	445.12015839388204
1335.0	7.9415206	445.1200949680326
1336.0	7.9475414	445.12014752347363
1337.0	7.9535621	445.12014584683163
1338.0	7.959583	445.1201155030676
1339.0	7.9656039	445.120172270578
1340.0	7.9716267	445.120090123742
1341.0	7.9776498	445.12018498994775
1342.0	7.9836684	445.12008595356843
1343.0	7.9896914	445.1201833737563
1344.0	7.9957247	445.12012877712436
1345.0	8.0017601	445.12010659460975
1346.0	8.0077955	445.12007793686513
1347.0	8.0138248	445.12009482743554
1348.0	8.0198476	445.12014024123397
1349.0	8.0258685	445.12015352137286
1350.0	8.0318893	445.1201541317918
1351.0	8.0379124	445.1201446517777
1352.0	8.043932999999999	445.12007677246504
1353.0	8.0499539	445.1201310687284
1354.0	8.0559768	445.11999749729426
1355.0	8.0619976	445.12005183135574
1356.0	8.0680186	445.1201243005121
1357.0	8.0740393	445.12009374539736
1358.0	8.0800603	445.12010744607494
1359.0	8.0860831	445.12005937644955
1360.0	8.092104	445.1201442108274
1361.0	8.0981247	445.1201184609918
1362.0	8.1041478	445.12009918608595
1363.0	8.1101686	445.12016477790445
1364.0	8.1161895	445.12009369466875
1365.0	8.1222102	445.1201503215315
1366.0	8.1282312	445.1202522711183
1367.0	8.1342539	445.1201355307115
1368.0	8.1402748	445.1201892029408
1369.0	8.1462956	445.1201971019393
1370.0	8.1523186	445.12009952434937
1371.0	8.1583416	445.12014568752386
1372.0	8.1643623	445.1201585105787
1373.0	8.1703811	445.1200846457284
1374.0	8.1764061	445.1201180888921
1375.0	8.1824291	445.12008198175835
1376.0	8.1884519	445.1200869097621
1377.0	8.194479	445.1200220656928
1378.0	8.200502	445.1200256487142
1379.0	8.2065229	445.12014066816374
1380.0	8.2125436	445.1201188598568
1381.0	8.2185646	445.12002694016826
1382.0	8.2245853	445.1202018483987
1383.0	8.2306104	445.12005232172004
1384.0	8.2366332	445.1200834625255
1385.0	8.2426562	445.12009843902564
1386.0	8.248677	445.1200518449376
1387.0	8.254698	445.1200623401636
1388.0	8.2607187	445.12016549048985
1389.0	8.2667459	445.1200412628878
1390.0	8.2727749	445.12011540367337
1391.0	8.2788022	445.1201169003788
1392.0	8.2848291	445.1201953023727
1393.0	8.2908521	445.12009794339394
1394.0	8.2968771	445.12012472601936
1395.0	8.3029022	445.120169068848
1396.0	8.3089292	445.12009456243806
1397.0	8.3149564	445.12005481805454
1398.0	8.3209791	445.12013838224937
1399.0	8.3270083	445.12008288863063
1400.0	8.3330355	445.12013778548226
1401.0	8.3390626	445.1201355370529
1402.0	8.3450876	445.1200661744126
1403.0	8.3511188	445.12010390671986
1404.0	8.3571481	445.12009489285015
1405.0	8.363173	445.1200684181574
1406.0	8.3692002	445.12007701550084
1407.0	8.375225	445.12008316529995
1408.0	8.3812563	445.12017984868146
1409.0	8.3872814	445.1201275324869
1410.0	8.3933106	445.1201440427737
1411.0	8.3993355	445.12015461490523
1412.0	8.4053606	445.12013150511217
1413.0	8.4113854	445.1200736707725
1414.0	8.4174106	445.1202068051789
1415.0	8.4234355	445.12016145439094
1416.0	8.4294648	445.12011940396485
1417.0	8.4354897	445.12007475905193
1418.0	8.441519	445.1201795722141
1419.0	8.447546	445.1201861415539
1420.0	8.4535688	445.120135130963
1421.0	8.459594	445.12027001513565
1422.0	8.4656188	445.1201114444298
1423.0	8.4716439	445.12012236529523
1424.0	8.4776731	445.12007383665167
1425.0	8.4836961	445.120101748233
1426.0	8.4897168	445.12015080172944
1427.0	8.4957377	445.1201470662544
1428.0	8.5017585	445.1201817235529
1429.0	8.5077836	445.12013611811864
1430.0	8.5138106	445.1201802888299
1431.0	8.5198377	445.1201253780037
1432.0	8.5258606	445.1201159234246
1433.0	8.5318815	445.12008172150115
1434.0	8.5379023	445.1200314936104
1435.0	8.5439232	445.12008294066555
1436.0	8.5499502	445.1202281832062
1437.0	8.5559794	445.12016230147003
1438.0	8.5620044	445.1202079630724
1439.0	8.5680336	445.1201677802509
1440.0	8.5740587	445.12021538046406
1441.0	8.5800815	445.120181775249
1442.0	8.5861087	445.1200304280782
1443.0	8.5921357	445.120100347119
1444.0	8.598167	445.12008372013855
1445.0	8.6041919	445.1196459070142
1446.0	8.6102191	445.12006641688527
1448.0	8.6175356	445.12018640024843
1449.0	8.6238775	445.1201254281867
1450.0	8.6299004	445.12020656997726
1451.0	8.6359234	445.1201850122969
1452.0	8.6419503	445.1202090034856
1453.0	8.6479816	445.1201966239348
1454.0	8.6540066	445.120121465599
1455.0	8.6600315	445.1200734090084
1456.0	8.6660586	445.12008892525154
1457.0	8.6720878	445.1200584658588
1458.0	8.6781129	445.12014722633114
1459.0	8.6841357	445.1201871456551
1460.0	8.6901628	445.120082597502
1461.0	8.6961899	445.1201517429966
1462.0	8.702215	445.1201249681791
1463.0	8.7082399	445.1201007973538
1464.0	8.7142692	445.120144142748
1465.0	8.7202941	445.1201267854043
1466.0	8.7263192	445.1201338043564
1467.0	8.7323462	445.1201832669702
1468.0	8.7383712	445.1202220582208
1469.0	8.7443962	445.12015503539584
1470.0	8.7504235	445.1201986916964
1471.0	8.7564504	445.1201738843137
1472.0	8.7624776	445.1201819855569
1473.0	8.7685047	445.12010119207
1474.0	8.774538	445.1200912141766
1475.0	8.7805691	445.1201535358363
1476.0	8.7865921	445.12010640459744
1477.0	8.7926151	445.12002691354843
1478.0	8.798636	445.12015441573914
1479.0	8.8046589	445.12014211012087
1480.0	8.8106818	445.1200897510863
1481.0	8.8167026	445.1200470573653
1482.0	8.8227255	445.1201427644578
1483.0	8.8287442	445.1201662169626
1484.0	8.8347651	445.12019981337903
1485.0	8.840788	445.12015139037265
1486.0	8.8468152	445.12018395682065
1487.0	8.8528402	445.1201964357549
1488.0	8.8588694	445.1201257276099
1489.0	8.8648964	445.120150432497
1490.0	8.8709213	445.1201619997922
1491.0	8.8769443	445.1201119923946
1492.0	8.8829777	445.12013830420676
1493.0	8.8890027	445.1201663923178
1494.0	8.8950256	445.1202263642608
1495.0	8.9010506	445.1201516991916
1496.0	8.9070777	445.12015336508824
1497.0	8.9130985	445.12018420775786
1498.0	8.9191192	445.12012917737746
1499.0	8.9251401	445.1201598259107
1500.0	8.9311735	445.12016589350776
1501.0	8.9371944	445.120184851417
1502.0	8.9432194	445.1201675668853
1503.0	8.9492423	445.1201579404834
1504.0	8.9552632	445.1201520228372
1505.0	8.961284	445.12009387313475
1506.0	8.9673047	445.12013710033585
1507.0	8.9733256	445.120123506588
1508.0	8.9793486	445.1200719915411
1509.0	8.9853695	445.1202118391887
1510.0	8.9913924	445.1201571231568
1511.0	8.9974153	445.1201654791085
1512.0	9.0034361	445.12013540963846
1513.0	9.009457	445.12016443832835
1514.0	9.0154777	445.1201088067623
1515.0	9.0215007	445.1200639010822
1516.0	9.0275215	445.12018692066096
1517.0	9.0335446	445.12007998376635
1518.0	9.0395737	445.120200866288
1519.0	9.0455966	445.1201224775273
1520.0	9.0516195	445.12013350509045
1521.0	9.0576444	445.12019618560066
1522.0	9.0636695	445.12016960995305
1523.0	9.0696945	445.12015137597916
1524.0	9.0757237	445.12020247704965
1525.0	9.0817508	445.1202074601987
1526.0	9.0877779	445.12017482445515
1527.0	9.0938071	445.1201260786705
1528.0	9.0998342	445.1201016640221
1529.0	9.1058716	445.1200634001034
1530.0	9.1119007	445.1201493493061
1531.0	9.1179258	445.1201496958757
1532.0	9.123955	445.1201215920659
1533.0	9.1299842	445.12020265143997
1534.0	9.1360112	445.12016716776054
1535.0	9.1420321	445.1201393313096
1536.0	9.148055	445.1201854717343
1537.0	9.1540778	445.120210979296
1538.0	9.1600987	445.12017513275384
1539.0	9.1661196	445.12021073888064
1540.0	9.1721425	445.1201490775051
1541.0	9.1781655	445.1201552173388
1542.0	9.1841884	445.12011432389266
1543.0	9.1902155	445.120111031673
1544.0	9.1962405	445.1201726041298
1545.0	9.2022633	445.1201931126219
1546.0	9.2082903	445.12017401991574
1547.0	9.2143176	445.1201023212175
1548.0	9.2203405	445.12011001340335
1549.0	9.2263676	445.12008576987427
1550.0	9.2323968	445.1200449532169
1551.0	9.238426	445.120074415391
1552.0	9.2444529	445.12008863361643
1553.0	9.2504801	445.12005961645383
1554.0	9.2565072	445.1201373227369
1555.0	9.2625302	445.1201116942463
1556.0	9.2685551	445.1200292207747
1557.0	9.2745822	445.1200337847984
1558.0	9.2806072	445.12005494464944
1559.0	9.2866322	445.12013814362905
1560.0	9.2926571	445.12016984575376
1561.0	9.2986863	445.1201094248403
1562.0	9.3047113	445.12013844411797
1563.0	9.3107385	445.12016033274193
1564.0	9.3167676	445.12016155120904
1565.0	9.3227948	445.1201869055876
1566.0	9.3288196	445.1201425364578
1567.0	9.3348448	445.1200432696737
1568.0	9.3408717	445.1200842876642
1569.0	9.346899	445.12007724820035
1570.0	9.3529238	445.12000744305885
1571.0	9.3589531	445.1200989119303
1572.0	9.364978	445.1199821029149
1573.0	9.3710011	445.1200552061293
1574.0	9.377028	445.1201127864997
1575.0	9.383053	445.12010027754434
1576.0	9.3890759	445.1200478876776
1577.0	9.3951031	445.1200518728605
1578.0	9.401128	445.12001026577116
1579.0	9.4071553	445.1200717664381
1580.0	9.4131802	445.12012988915154
1581.0	9.4192072	445.1200692168435
1582.0	9.4252261	445.1200524957518
1583.0	9.4312551	445.12006282218147
1584.0	9.4372844	445.1200489880019
1585.0	9.4433051	445.1200911796415
1586.0	9.4493261	445.1201443712072
1587.0	9.4553468	445.1200657242851
1588.0	9.4613678	445.120125059048
1589.0	9.4673906	445.12006332630585
1590.0	9.4734115	445.12001931753866
1591.0	9.4794322	445.1200076997881
1592.0	9.4854552	445.1201263057372
1593.0	9.491476	445.12007507986516
1594.0	9.497497	445.12006340913535
1595.0	9.5035177	445.1201026286126
1596.0	9.5095407	445.12014821457797
1597.0	9.5155615	445.12019222216645
1598.0	9.5215823	445.1201486397382
1599.0	9.5276032	445.12007516756256
1600.0	9.5336261	445.1201265640691
1601.0	9.539647	445.11999018255375
1602.0	9.5456678	445.1201128261489
1603.0	9.5516867	445.12007296789915
1604.0	9.5577095	445.120068555563
1605.0	9.5637325	445.1200931030595
1606.0	9.5697532	445.1200772182287
1607.0	9.5757741	445.12003231946215
1608.0	9.5817949	445.1200695862484
1609.0	9.5878159	445.1201561006412
1610.0	9.5938365	445.1201027027587
1611.0	9.5998575	445.1201297817471
1612.0	9.6058782	445.1201229086623
1613.0	9.6118992	445.1201812577499
1614.0	9.6179262	445.12016994368935
1615.0	9.6239555	445.1200858723102
1616.0	9.6299825	445.1200296845138
1617.0	9.6360095	445.1200533650699
1618.0	9.6420326	445.1200600123631
1619.0	9.6480533	445.1200447587846
1620.0	9.6540743	445.12004506621196
1621.0	9.660095	445.12009654627275
1622.0	9.6661158	445.12005839109764
1623.0	9.6721387	445.1200641567208
1624.0	9.6781597	445.1200372885597
1625.0	9.6841804	445.1201414357218
1626.0	9.6902013	445.1200330120986
1627.0	9.6962221	445.120098421488
1628.0	9.702243	445.1201371531322
1629.0	9.7082637	445.1200882525261
1630.0	9.7142825	445.1201747740542
1631.0	9.7203054	445.1200401790886
1632.0	9.7263263	445.12012055158493
1633.0	9.7323472	445.1201454072104
1634.0	9.738368	445.1201771882464
1635.0	9.7443889	445.12008852115036
1636.0	9.750416	445.1201699542349
1637.0	9.756443	445.1201040230962
1638.0	9.7624659	445.1200684846972
1639.0	9.768491	445.1201172334377
1640.0	9.7745201	445.1201643203426
1641.0	9.7805473	445.12019086775695
1642.0	9.7865743	445.1200923722075
1643.0	9.7926035	445.12012843906734
1644.0	9.7986326	445.1200897503003
1645.0	9.8046575	445.12003856958927
1646.0	9.8106806	445.12013381881127
1647.0	9.8167056	445.12001448177125
1648.0	9.8227285	445.1201330123682
1649.0	9.8287515	445.12010605546726
1650.0	9.8347826	445.12011602850305
1651.0	9.8408078	445.120142050146
1652.0	9.8468327	445.1201003832029
1653.0	9.8528618	445.1201086446568
1654.0	9.8588889	445.1200917542521
1655.0	9.8649182	445.1200958462493
1656.0	9.870941	445.120052807626
1657.0	9.8769641	445.12011605654294
1658.0	9.8829931	445.120113059482
1659.0	9.8890224	445.1200208124963
1660.0	9.8950514	445.12002942894475
1661.0	9.9010786	445.12014186925535
1662.0	9.9071035	445.1201019344496
1663.0	9.9131286	445.12011717427475
1664.0	9.9191516	445.12008305020214
1665.0	9.9251744	445.1200914929921
1666.0	9.9311953	445.12019743666485
1667.0	9.937216	445.12017915285094
1668.0	9.9432368	445.12015474779497
1669.0	9.9492598	445.1200312123801
1670.0	9.9552807	445.12005155506654
1671.0	9.9613077	445.12013216138723
1672.0	9.9673287	445.1200865582413
1673.0	9.9733514	445.12010260709496
1674.0	9.9793724	445.1200905491818
1675.0	9.9853931	445.120163586905
1676.0	9.991414	445.120134880114
1677.0	9.9974369	445.12021631076493
1678.0	10.003464	445.12001076171543
1679.0	10.009493	445.12010928803267
1680.0	10.015518	445.12003880341143
1681.0	10.021539	445.1201450566307
1682.0	10.02756	445.1201522821809
1683.0	10.033581	445.12016087435245
1684.0	10.039602	445.1200432911684
1685.0	10.045622	445.1200338434155
1686.0	10.051643	445.1201222847702
1687.0	10.057666	445.12011299664084
1688.0	10.063689	445.12017109088015
1689.0	10.06971	445.12006320038347
1690.0	10.075731	445.1201584710033
1691.0	10.081752	445.12020815599016
1692.0	10.087772	445.12012556997973
1693.0	10.093795	445.1200609913086
1694.0	10.099816	445.12011025148064
1695.0	10.105839	445.1201136083433
1696.0	10.111862	445.12006713682234
1697.0	10.117883	445.12015533363797
1698.0	10.123904	445.1201375882589
1699.0	10.129925	445.12008488091243
1700.0	10.135947	445.1201495023785
1701.0	10.141968	445.1201239321369
1702.0	10.147991	445.12011882677956
1703.0	10.154014	445.12008111651164
1704.0	10.160037	445.12011230258025
1705.0	10.166058	445.1200567246748
1706.0	10.172079	445.1200628291727
1707.0	10.1781	445.1201235271655
1708.0	10.18412	445.1200944384811
1709.0	10.190143	445.1201829118178
1710.0	10.196166	445.1201383909617
1711.0	10.202191	445.120145940215
1712.0	10.208221	445.12010397042667
1713.0	10.21425	445.1200954620975
1714.0	10.220277	445.1200340340397
1715.0	10.226306	445.12003117418595
1716.0	10.232333	445.12006575628885
1717.0	10.238358	445.1201676177991
1718.0	10.244381	445.1201533883903
1719.0	10.250404	445.1200865742377
1720.0	10.256431	445.12013877597997
1721.0	10.262456	445.1200322095855
1722.0	10.268479	445.12010573767174
1723.0	10.274502	445.1200352812644
1724.0	10.280527	445.12006401876664
1725.0	10.286556	445.12005370898197
1726.0	10.292583	445.1200649026499
1727.0	10.298608	445.1201122904214
1728.0	10.304637	445.12008034930767
1729.0	10.310664	445.11999199209845
1730.0	10.316696	445.1200824532892
1731.0	10.322723	445.1201186769727
1732.0	10.328748	445.120014754789
1733.0	10.334771	445.120182661419
1734.0	10.340796	445.1200579464218
1735.0	10.346821	445.1201059800384
1736.0	10.352846	445.120015916176
1737.0	10.358871	445.12011661589156
1738.0	10.364893	445.1200934328699
1739.0	10.370917	445.12009429639204
1740.0	10.376944	445.1200950540302
1741.0	10.382966	445.1201569958894
1742.0	10.388992	445.12007651945754
1743.0	10.395016	445.1201302107217
1744.0	10.401044	445.1201423322511
1745.0	10.407071	445.1200883701677
1746.0	10.413096	445.12009002947485
1747.0	10.419119	445.11999266552857
1748.0	10.425144	445.1200828105963
1749.0	10.431164	445.12009686014864
1750.0	10.437185	445.1200253948125
1751.0	10.443208	445.1200903025613
1752.0	10.449231	445.11998853508953
1753.0	10.455252	445.1201130535468
1754.0	10.461273	445.1200114030249
1755.0	10.467294	445.1200015286619
1756.0	10.473317	445.12007821773216
1757.0	10.479346	445.1201312239248
1758.0	10.485373	445.1201195001424
1759.0	10.491396	445.1200461009236
1760.0	10.497417	445.1200611012053
1761.0	10.503439	445.12002389263023
1762.0	10.50946	445.12004425017517
1763.0	10.515481	445.12012266097315
1764.0	10.521504	445.1201950589442
1765.0	10.527525	445.1200929598787
1766.0	10.533546	445.12010858402897
1767.0	10.539569	445.12003981667226
1768.0	10.54559	445.1201424887933
1769.0	10.55161	445.1200501049388
1770.0	10.557631	445.12008099550843
1771.0	10.563652	445.1201111890539
1772.0	10.569675	445.1200596748423
1773.0	10.575696	445.1200222511409
1774.0	10.581719	445.1201386266361
1775.0	10.587737	445.12012470445006
1776.0	10.593758	445.12009197329087
1777.0	10.599779	445.1200837476328
1778.0	10.605798	445.12011184027654
1779.0	10.611819	445.1200733290778
1780.0	10.617842	445.1200983275609
1781.0	10.623862	445.12011940353574
1782.0	10.629886	445.1200903167003
1783.0	10.63591	445.12000333497116
1784.0	10.64194	445.1200521322324
1785.0	10.647963	445.12000510186397
1786.0	10.653983	445.1200668423754
1787.0	10.660006	445.12005984125875
1788.0	10.666031	445.1201084046603
1789.0	10.672056	445.12015684099265
1790.0	10.678084	445.1200175170618
1791.0	10.684108	445.1200462180338
1792.0	10.690131	445.1200000300808
1793.0	10.696154	445.1200685018851
1794.0	10.702181	445.12014948188073
1795.0	10.708206	445.1201037047402
1796.0	10.714231	445.12008186051736
1797.0	10.720256	445.12012497024074
1798.0	10.726286	445.12008654040045
1799.0	10.732313	445.12011786931896
1801.0	10.739798	445.1200804092979
1802.0	10.74614	445.12003932066585
1803.0	10.752161	445.12006242495085
1804.0	10.758182	445.12003255248413
1805.0	10.764204	445.12010670305636
1806.0	10.770225	445.12006825390495
1807.0	10.776248	445.12016266970966
1808.0	10.782269	445.1200349581117
1809.0	10.78829	445.1200632178896
1810.0	10.794311	445.12000965773433
1811.0	10.800331	445.1200190716407
1812.0	10.806352	445.1200647018734
1813.0	10.812371	445.1200870413314
1814.0	10.818394	445.1200546446688
1815.0	10.824417	445.1200723104288
1816.0	10.830438	445.12003786551327
1817.0	10.836459	445.12007678243975
1818.0	10.842477	445.1200124128992
1819.0	10.8485	445.12009700949295
1820.0	10.854521	445.1200670829522
1821.0	10.860552	445.12001140201966
1822.0	10.866579	445.1200666583233
1823.0	10.872604	445.1199878275609
1824.0	10.878632	445.12003445455804
1825.0	10.884655	445.120013130897
1826.0	10.890677	445.12005433151865
1827.0	10.896709	445.12005273214936
1828.0	10.902738	445.1199960366191
1829.0	10.908761	445.12007522361955
1830.0	10.914782	445.12000022690023
1831.0	10.920804	445.12008495547286
1832.0	10.926828	445.120009074866
1833.0	10.932857	445.12000638040746
1834.0	10.938884	445.1200439418018
1835.0	10.944907	445.12007976421455
1836.0	10.950932	445.12001159165703
1837.0	10.956957	445.120029836852
1838.0	10.96298	445.12004574444
1839.0	10.969007	445.1200956856475
1840.0	10.97503	445.11997420570987
1841.0	10.981053	445.12006047877304
1842.0	10.987073	445.1200268260601
1843.0	10.993096	445.1200550279367
1844.0	10.999119	445.12004758755876
1845.0	11.00514	445.120056439703
1846.0	11.011161	445.1194513057075
1847.0	11.017182	445.1200546065803
1849.0	11.024488	445.12004576443843
1850.0	11.030832	445.120075364691
1851.0	11.036855	445.1200680522826
1852.0	11.042878	445.11997118608184
1853.0	11.048898	445.12007334040305
1854.0	11.054919	445.11998178245557
1855.0	11.060942	445.1200544168355
1856.0	11.066963	445.1200367433108
1857.0	11.072984	445.12008228333923
1859.0	11.080321	445.1200233348327
1860.0	11.086663	445.12004250485313
1861.0	11.092686	445.12004633548935
1862.0	11.098713	445.12004758169076
1863.0	11.104738	445.12002740151433
1864.0	11.110763	445.11999884344226
1865.0	11.116788	445.12010779508114
1866.0	11.122813	445.11996212089366
1867.0	11.128838	445.1200600387576
1868.0	11.134861	445.1200494727526
1869.0	11.140886	445.12011019521896
1870.0	11.146911	445.1201240831316
1871.0	11.152936	445.120110203888
1872.0	11.158961	445.12011361109984
1873.0	11.16499	445.12010829826374
1874.0	11.171009	445.1200860194991
1875.0	11.177032	445.1200950844989
1876.0	11.183053	445.1200613470909
1877.0	11.189078	445.1200588817512
1878.0	11.195099	445.1200695725799
1879.0	11.201122	445.12004922609
1880.0	11.207144	445.1200614382559
1881.0	11.213167	445.1200694481004
1882.0	11.21919	445.12010132677017
1883.0	11.225217	445.12008545781583
1884.0	11.23124	445.1200128201174
1885.0	11.237263	445.1200209900821
1886.0	11.243288	445.12010924047996
1887.0	11.249313	445.1200944459359
1888.0	11.255336	445.12006962632495
1889.0	11.261359	445.1200977349951
1890.0	11.26738	445.1200734248319
1891.0	11.273403	445.1200166640958
1892.0	11.279426	445.1200014012777
1893.0	11.285455	445.120119083316
1894.0	11.291476	445.12014965596484
1895.0	11.297497	445.1200230367903
1896.0	11.303517	445.12003339952514
1897.0	11.309538	445.1199656948403
1898.0	11.315559	445.1200471483138
1899.0	11.321582	445.1200040881096
1900.0	11.327603	445.1200409319205
1901.0	11.333626	445.1200513804407
1902.0	11.339649	445.1200948907363
1903.0	11.345667	445.12005430519486
1904.0	11.351688	445.1200044783751
1905.0	11.357711	445.11998706802126
1906.0	11.363732	445.12002894068627
1907.0	11.369755	445.1199838790636
1908.0	11.375776	445.12004387985525
1909.0	11.381797	445.1200339773671
1910.0	11.387819	445.12006636347445
1911.0	11.39384	445.12006678488655
1912.0	11.399861	445.12003289207513
1913.0	11.405882	445.12010427337145
1914.0	11.411903	445.12001191624427
1915.0	11.417926	445.1199855786444
1917.0	11.425265	445.12008555764675
1918.0	11.431607	445.1200139398438
1919.0	11.437628	445.12001383789317
1920.0	11.443651	445.12008242413015
1921.0	11.449672	445.12000507895397
1922.0	11.455693	445.1200754741007
1923.0	11.461713	445.1200953986947
1924.0	11.467734	445.1200239231331
1925.0	11.473755	445.1200078533356
1926.0	11.479774	445.1200355019278
1927.0	11.485799	445.12006869282357
1928.0	11.491822	445.1199538926204
1929.0	11.497843	445.1199378582054
1930.0	11.503863	445.1200136149524
1931.0	11.509886	445.1200514288656
1932.0	11.515905	445.11997890165355
1933.0	11.521928	445.11996433061074
1934.0	11.527949	445.1200061822158
1935.0	11.53397	445.1200909120756
1936.0	11.539993	445.1200115650903
1937.0	11.546013	445.1201113738588
1938.0	11.552034	445.12003613340937
1939.0	11.558055	445.120080969262
1940.0	11.564074	445.11996600407645
1941.0	11.570107	445.1200848806697
1942.0	11.57613	445.12013524114803
1943.0	11.582153	445.1201137187657
1944.0	11.588176	445.1200947382017
1945.0	11.594199	445.1200036168233
1946.0	11.60022	445.12001192779684
1947.0	11.60624	445.1200552882445
1948.0	11.612261	445.12005303333433
1949.0	11.618284	445.12012061106986
1950.0	11.624305	445.12000934534507
1951.0	11.630328	445.1199956381919
1952.0	11.636353	445.12000843890644
1953.0	11.642374	445.12004048350474
1954.0	11.648395	445.1201045508363
1955.0	11.654415	445.12007782431346
1956.0	11.660436	445.12006896816376
1957.0	11.666463	445.1200984871593
1958.0	11.672484	445.1200754672258
1959.0	11.678507	445.1200875625899
1960.0	11.684528	445.1200006076726
1961.0	11.690549	445.1200536516498
1962.0	11.69657	445.1200605149729
1963.0	11.702591	445.1200890297022
1964.0	11.708611	445.12006891994133
1965.0	11.714632	445.1201102369693
1966.0	11.720655	445.1199865794411
1967.0	11.726684	445.1200492191282
1968.0	11.732711	445.12000516887383
1969.0	11.738732	445.12005309469674
1970.0	11.744753	445.1199885851574
1971.0	11.750776	445.11999321899293
1972.0	11.756801	445.1200208137352
1973.0	11.762826	445.1200469948359
1974.0	11.768849	445.1200576919432
1975.0	11.77487	445.12003814719696
1977.0	11.782184	445.12005336016904
1978.0	11.788528	445.1200671523518
1979.0	11.794549	445.1201029452125
1980.0	11.80057	445.1199996442361
1981.0	11.806591	445.12003817457247
1982.0	11.812612	445.12008931161444
1983.0	11.818635	445.1200641140615
1984.0	11.824662	445.12005401625663
1985.0	11.830691	445.1201433194441
1986.0	11.836714	445.120103875549
1987.0	11.842737	445.12008398994465
1988.0	11.848757	445.1200592416035
1989.0	11.854782	445.1200640869298
1990.0	11.86081	445.1200463083641
1991.0	11.866837	445.12003037439985
1992.0	11.872862	445.1199996265695
1993.0	11.878887	445.1200990271007
1994.0	11.884907	445.12009041656603
1995.0	11.890926	445.12006449834865
1996.0	11.896949	445.1200231592164
1997.0	11.902974	445.1200325592427
1998.0	11.908997	445.1199989554468
1999.0	11.915022	445.1200430528926
2000.0	11.921047	445.1200970895144
2001.0	11.927078	445.11999618510333
2002.0	11.933099	445.1200705476863
2003.0	11.93912	445.1200297970835
2004.0	11.945145	445.12007928434514
2005.0	11.951168	445.1200888132122
2006.0	11.957193	445.1201581299145
2007.0	11.963218	445.1200753980458
2008.0	11.969239	445.12005950872674
2009.0	11.97526	445.1201554445554
2010.0	11.981278	445.12012062432393
2011.0	11.987301	445.12020866659077
2012.0	11.993324	445.1201152520475
2013.0	11.999347	445.11998928992995
2014.0	12.005374	445.12008501036615
2015.0	12.011399	445.1201273204562
2016.0	12.017424	445.1200910294197
2017.0	12.023449	445.12010881656425
2018.0	12.029478	445.12007585416916
2019.0	12.035501	445.1201082133864
2020.0	12.041524	445.1201751366078
2021.0	12.047547	445.12019221510917
2022.0	12.053566	445.1200982459071
2023.0	12.059587	445.1200921149913
2024.0	12.065606	445.1201094995329
2025.0	12.071624	445.12012582008896
2026.0	12.077645	445.12009696638796
2027.0	12.083666	445.12009292343043
2028.0	12.089691	445.1201286375869
2030.0	12.096983	445.1200649937119
[truncated: 4,998 more rows]
