# Supplementary material for: RawBeans: A Simple, Vendor-Independent, Raw-Data Quality-Control Tool
Source: J Proteome Res. 2021 Mar 4;20(4):2098–104. doi: 10.1021/acs.jproteome.0c00956 (PMC8041395; doi:10.1021/acs.jproteome.0c00956)
Supplement: Supplementary file 2 — pr0c00956_si_003.zip [file pr0c00956_si_003.zip › 100_samples_run1.0/resources/HF2_LC1_hela_100720_01-mass-deviation-matrix.tsv]

scan	retention	445.12003
1.0	0.0029055505	445.11978348197306
2.0	0.010351283	445.1197146336692
3.0	0.016692947	445.1197432691753
4.0	0.02339295	445.11972263218
5.0	0.029736764	445.1197449913579
6.0	0.036090933	445.1197585736396
7.0	0.042424264	445.1197538284833
8.0	0.048772215	445.1197461394662
9.0	0.055113815	445.11973893452176
10.0	0.061459648	445.11975848240223
11.0	0.0678055	445.11974429099286
12.0	0.0741555	445.11975242144837
13.0	0.080495098	445.1197540239691
14.0	0.086843017	445.1198034653236
15.0	0.093193013	445.1197411968179
16.0	0.099540999	445.119708057534
17.0	0.10588683	445.11947147495994
18.0	0.11223477	445.11967386377404
19.0	0.11857638	445.1197059266147
20.0	0.12492013	445.11969670492704
21.0	0.1312743	445.1196632198182
22.0	0.13761598	445.1197342287619
23.0	0.14395973	445.1197469675498
24.0	0.1503285	445.11977608937764
25.0	0.15666808	445.11975956673206
26.0	0.16300981	445.1197538833563
27.0	0.16935356	445.11973489866654
28.0	0.17569938	445.11971499840774
29.0	0.18204727	445.1196808302274
33.0	0.20747855	445.11980044431834
36.0	0.22655358	445.11952187035894
37.0	0.23290155	445.1196567911728
38.0	0.23926196	445.1197436989925
39.0	0.24560363	445.1194626337362
40.0	0.25194525	445.1194296344005
41.0	0.25828901	445.1206480417962
42.0	0.26463693	445.1205316279704
43.0	0.27098277	445.12058442163567
44.0	0.27732861	445.1206402739806
45.0	0.28368278	445.12061147476464
46.0	0.29002861	445.11989741933155
47.0	0.29637658	445.11992692726807
48.0	0.3027287	445.1205490791643
49.0	0.30907866	445.1194665972413
50.0	0.31543281	445.12063078038085
51.0	0.32177865	445.11943407448695
52.0	0.32812656	445.1205432171542
53.0	0.33446617	445.1205952947923
54.0	0.34081408	445.1205825124278
55.0	0.3471891	445.1205256993492
56.0	0.35353285	445.1194128146057
57.0	0.35987458	445.12048411247804
58.0	0.36621833	445.1206331738441
59.0	0.37256208	445.12054077414035
60.0	0.37890791	445.12054657495133
61.0	0.38525995	445.1206131603713
62.0	0.39160372	445.1206040605171
63.0	0.39794956	445.1206547058764
64.0	0.40430165	445.12058331066737
65.0	0.41064956	445.1206100961715
66.0	0.41699957	445.11944104537855
67.0	0.42335165	445.12064535822014
68.0	0.4297038	445.1206282853147
69.0	0.43604755	445.11944078427865
70.0	0.44238923	445.1206143981812
71.0	0.44873501	445.1206255447209
72.0	0.45509961	445.12064429876193
73.0	0.46144338	445.1194038017045
74.0	0.46778711	445.12064577463786
75.0	0.47413925	445.12058504981775
76.0	0.48048297	445.1194384375526
77.0	0.48682672	445.1205547603424
78.0	0.49317262	445.12063636784353
79.0	0.49952261	445.11944705491555
80.0	0.5058622	445.11942923906156
81.0	0.51221011	445.1206401530396
82.0	0.518558	445.12065871546423
83.0	0.5249101	445.12059774238935
84.0	0.5312601	445.12063859601443
85.0	0.53760593	445.12062098556135
86.0	0.54395176	445.12060676053284
87.0	0.5502976	445.1206062366942
88.0	0.55664555	445.12065969757055
89.0	0.56301018	445.11944651118387
90.0	0.56935393	445.12064914667667
91.0	0.5757102	445.12059426046517
92.0	0.58205388	445.12063812594033
93.0	0.58839765	445.1206167498581
94.0	0.59474556	445.1205825689667
95.0	0.60108931	445.1206586683721
96.0	0.60743308	445.1194149347895
97.0	0.61377685	445.1194186436231
98.0	0.62012683	445.11943878193017
99.0	0.62647271	445.120655899513
100.0	0.63283313	445.1206304037347
101.0	0.63918526	445.12052511749465
102.0	0.64553728	445.12064532984914
103.0	0.65187895	445.12035008304343
104.0	0.65822896	445.12058039501005
105.0	0.66457271	445.1194113935687
106.0	0.67093522	445.12062542134163
107.0	0.67728106	445.11943899384727
108.0	0.68362898	445.1206297188634
109.0	0.68997278	445.1194125837552
110.0	0.69631446	445.1195162476693
111.0	0.70266032	445.12060020876635
112.0	0.70899988	445.12057792295536
113.0	0.7153415	445.12064980027003
114.0	0.72168736	445.1206239001353
115.0	0.72803318	445.12063930117534
116.0	0.73438528	445.11941722001444
117.0	0.74073737	445.11948304807316
118.0	0.74708737	445.11941627775246
119.0	0.75343737	445.12060745916955
120.0	0.75978327	445.12045349042455
121.0	0.76613115	445.12039124016894
122.0	0.77248323	445.120579844526
123.0	0.77885615	445.1204992053057
124.0	0.78519782	445.12050599708823
125.0	0.791552	445.1204635562593
126.0	0.79788742	445.12040979338525
127.0	0.8042291	445.12036332423554
128.0	0.81057285	445.11996569453333
129.0	0.8169166	445.1201609393065
130.0	0.82326041	445.12045486675396
131.0	0.82960418	445.1204601442977
132.0	0.83595	445.12035601546626
133.0	0.84230211	445.1205005039827
134.0	0.8486583	445.1204472796268
135.0	0.85500831	445.1206223319443
136.0	0.86135832	445.1202990785058
137.0	0.86770207	445.1204160402576
138.0	0.8740479	445.12039514264393
139.0	0.88040213	445.12024829955044
142.0	0.88919375	445.1202557725069
143.0	0.89555018	445.1203641263775
144.0	0.90157503	445.1202603431169
145.0	0.90759803	445.12036888946113
146.0	0.91362295	445.1203511290406
147.0	0.91965015	445.1202445218668
148.0	0.92567311	445.1203878415433
149.0	0.93169805	445.12030259635276
150.0	0.93772312	445.1202994480555
151.0	0.94375017	445.1201950795454
152.0	0.94977725	445.12023952608064
153.0	0.95580438	445.120325594256
154.0	0.96182926	445.1202833238548
155.0	0.9678585	445.1203547758152
156.0	0.97388565	445.1201900002859
157.0	0.97991278	445.1204271216481
159.0	0.98718968	445.12027851368043
160.0	0.99353968	445.120344427082
161.0	0.99956898	445.12027753678933
162.0	1.005594	445.12037204755836
163.0	1.0116169	445.1201970387936
164.0	1.0176378	445.1201992247881
165.0	1.0236607	445.12030900982137
166.0	1.0296835	445.1201007864446
167.0	1.0357085	445.12024769815673
168.0	1.0417335	445.12032863312174
169.0	1.0477626	445.1202406447376
170.0	1.0537899	445.12025582920256
171.0	1.0598168	445.1203565227091
172.0	1.0658482	445.12018266999286
173.0	1.0718793	445.1201971826262
174.0	1.0779086	445.1202007335974
175.0	1.0839377	445.1203195218275
176.0	1.0899649	445.1202797623683
177.0	1.0959919	445.12032736973987
178.0	1.1020149	445.1202016522463
179.0	1.1080462	445.12034927164456
180.0	1.1140731	445.1204213053956
181.0	1.1201044	445.12023727709436
182.0	1.1261253	445.12033919482445
183.0	1.1321482	445.1202602593241
184.0	1.1381732	445.120301859206
185.0	1.1442087	445.12023458807295
186.0	1.1502378	445.12027750227844
187.0	1.1562609	445.12023879181197
188.0	1.1622899	445.12023127609365
189.0	1.168317	445.12021001051204
190.0	1.174342	445.12038549198587
191.0	1.1803649	445.12035565155935
192.0	1.1863899	445.12034778429756
193.0	1.1924128	445.1202498387314
194.0	1.1984421	445.1201772650061
195.0	1.2044732	445.12022195598854
196.0	1.2104984	445.12030403833916
197.0	1.2165232	445.1202475190531
198.0	1.2225463	445.1201616019548
200.0	1.2298921	445.1202117810452
202.0	1.2374024	445.120219683751
203.0	1.2437546	445.12010989882697
204.0	1.2497795	445.1203492148091
205.0	1.2558066	445.1200884647623
206.0	1.2618296	445.1202479005954
207.0	1.2678588	445.12016650266855
208.0	1.2738838	445.1203057744493
209.0	1.2799088	445.1201914815429
210.0	1.2859337	445.12028870512256
211.0	1.2919588	445.1203757034521
212.0	1.2979837	445.1201148990969
213.0	1.3040109	445.1200765628127
214.0	1.3100379	445.1202557866448
215.0	1.3160651	445.1201625582001
216.0	1.322088	445.12012941612886
217.0	1.3281171	445.1201574973616
218.0	1.334138	445.1201544551471
219.0	1.340161	445.1202504479234
220.0	1.346188	445.1203528324456
221.0	1.3522234	445.1202412152412
222.0	1.3582506	445.12008086166315
223.0	1.3642776	445.12005447821474
224.0	1.3703068	445.12006876922294
225.0	1.3763338	445.12017060695126
226.0	1.382361	445.1202432381999
227.0	1.388388	445.12009991606504
228.0	1.3944152	445.1201119809982
229.0	1.4004464	445.1201590646042
230.0	1.4064735	445.1200302156102
231.0	1.4124985	445.12002482615844
232.0	1.4185277	445.1199952196718
233.0	1.4245485	445.1201009460588
234.0	1.4305714	445.12007606092993
235.0	1.4365922	445.12008037166197
236.0	1.4426131	445.120131517931
237.0	1.4486403	445.1202638001812
238.0	1.4546673	445.1203046913356
239.0	1.4606965	445.12003326365
240.0	1.4667213	445.12014996140164
241.0	1.4727485	445.12007060260004
242.0	1.4787735	445.12009073430846
243.0	1.4848027	445.12022674683936
244.0	1.4908299	445.1201631752815
245.0	1.4968569	445.12020951581565
246.0	1.502884	445.12030385615077
247.0	1.5089132	445.12036701282653
248.0	1.5149402	445.12045493385637
249.0	1.5209715	445.1203038372772
250.0	1.5269964	445.12033856548544
251.0	1.5330173	445.120482762651
252.0	1.5390382	445.1202485352721
253.0	1.5450591	445.1202683577406
254.0	1.5510841	445.120379348542
255.0	1.557107	445.1202108586794
256.0	1.563134	445.12035775257306
258.0	1.5704444	445.1203467884738
259.0	1.5767966	445.1201771317536
260.0	1.5828195	445.120305994083
261.0	1.5888402	445.12006157434735
262.0	1.5948611	445.12012278367587
263.0	1.600884	445.12010751011456
264.0	1.6069132	445.12023136471475
265.0	1.6129361	445.12029745676983
266.0	1.6189612	445.1202426122573
267.0	1.6249883	445.12036328352895
268.0	1.6310112	445.1202269675427
269.0	1.637032	445.1200110338142
270.0	1.6430507	445.1200690112389
272.0	1.6503965	445.1202116939012
273.0	1.6567508	445.1201422920221
274.0	1.6627738	445.12022462215026
275.0	1.6687987	445.12022268182903
276.0	1.6748257	445.1202798352095
277.0	1.6808487	445.1202970457868
278.0	1.6868736	445.12040346887903
279.0	1.6928966	445.1201036427336
280.0	1.6989321	445.1201501055511
281.0	1.7049633	445.1202962604169
282.0	1.7109926	445.1202505735746
283.0	1.7170175	445.120429653432
284.0	1.7230383	445.1203684691862
285.0	1.7290591	445.1204779317252
286.0	1.7350841	445.1204748818237
287.0	1.7411071	445.1203683032483
288.0	1.7471322	445.12033931753575
289.0	1.7531614	445.12045558163425
290.0	1.7591885	445.1204083658189
291.0	1.7652155	445.1203373181389
292.0	1.7712383	445.1203569860462
293.0	1.7772634	445.1203559751401
294.0	1.7832863	445.1203071352357
295.0	1.7893155	445.1204471274602
296.0	1.7953406	445.120388611054
297.0	1.8013656	445.1203573895241
298.0	1.8073947	445.1203843800798
299.0	1.8134217	445.12043780363706
300.0	1.819451	445.1204162523085
301.0	1.8254781	445.1204472275753
302.0	1.831503	445.12042586366204
303.0	1.8375322	445.1203154661175
304.0	1.8435572	445.1203644676697
305.0	1.8495802	445.1203792022511
306.0	1.8556051	445.120412596169
307.0	1.8616364	445.1203298863838
308.0	1.8676635	445.12036879018444
309.0	1.8736884	445.1203769278284
310.0	1.8797093	445.1203359754823
311.0	1.8857302	445.12047328951815
312.0	1.8917489	445.1205206150537
313.0	1.8977739	445.1205338002774
314.0	1.9037948	445.1204560491862
316.0	1.9112905	445.1204598051316
317.0	1.9176407	445.1204530868388
318.0	1.9236678	445.12034496840687
319.0	1.9296927	445.1204352554812
320.0	1.9357156	445.1204248004841
321.0	1.9417406	445.12045635286876
322.0	1.9477635	445.120541464009
323.0	1.9537843	445.1205172465798
324.0	1.9598073	445.1205896122387
325.0	1.9658303	445.12045354893837
326.0	1.9718511	445.1205500171071
327.0	1.9778761	445.1204122107753
328.0	1.9838969	445.1205428905528
329.0	1.9899177	445.12043366036494
330.0	1.9959365	445.12058694475184
331.0	2.0019615	445.12059967342884
332.0	2.0079824	445.1204461611074
333.0	2.0140053	445.1204866731945
334.0	2.0200282	445.12052133644005
335.0	2.0260511	445.1203803426194
336.0	2.0320698	445.1204294460808
337.0	2.0380928	445.1205947262247
338.0	2.0441137	445.1205318029066
339.0	2.0501386	445.12051671537756
340.0	2.0561616	445.1204053868298
341.0	2.0621824	445.12049083106115
342.0	2.0682054	445.1205586406577
343.0	2.0742283	445.12055599092537
344.0	2.080249	445.1205410144233
345.0	2.086272	445.12024393020124
346.0	2.0923011	445.12052668231183
348.0	2.0996303	445.1205204586958
349.0	2.1059762	445.12053890959703
350.0	2.1119992	445.1204097191486
351.0	2.118022	445.12051214493164
352.0	2.1240471	445.12064629048393
353.0	2.130072	445.12053296860216
354.0	2.1360971	445.11940652631927
355.0	2.1421243	445.12065325394855
356.0	2.1481492	445.1205239930849
357.0	2.1541742	445.1204808824829
358.0	2.1602012	445.12046928310025
359.0	2.1662241	445.1205369828732
360.0	2.1722471	445.1204423208252
361.0	2.1782742	445.1205158100533
362.0	2.1843118	445.120488330983
363.0	2.190343	445.12057855700954
364.0	2.1963722	445.1205221632818
365.0	2.2024014	445.120531222522
369.0	2.2126658	445.1204139847623
370.0	2.2190242	445.12045853569913
371.0	2.2250534	445.1203177868588
372.0	2.2310762	445.1202492460974
373.0	2.2370993	445.1202617229065
375.0	2.2444075	445.1200618568457
376.0	2.2507575	445.12036304015885
378.0	2.2582054	445.1203324990992
379.0	2.2645847	445.12042737761425
380.0	2.2706076	445.12046463641997
381.0	2.2766348	445.1203964771171
382.0	2.2826639	445.120435037952
383.0	2.2886909	445.1204627539648
384.0	2.2947202	445.1203108432786
385.0	2.3007451	445.12039600983326
386.0	2.3067702	445.1205051242895
387.0	2.3127952	445.120486598138
388.0	2.3188139	445.1204491059246
389.0	2.324839	445.1205214035494
390.0	2.3308659	445.1205085225449
391.0	2.336891	445.1204748650591
392.0	2.3429161	445.1204476177967
393.0	2.3489389	445.120511190378
394.0	2.354964	445.1204282494714
395.0	2.3609932	445.12048599448383
396.0	2.3670161	445.1203200401139
397.0	2.3730515	445.12054060159187
398.0	2.3790744	445.12044705746723
399.0	2.3851015	445.12047832146436
400.0	2.3911306	445.12039261662795
401.0	2.3971577	445.1205067093313
403.0	2.4044472	445.12052333288193
404.0	2.4107993	445.1204580930096
405.0	2.4168265	445.1204497566342
406.0	2.4228558	445.12049732340495
407.0	2.4288827	445.12043231913185
408.0	2.4349119	445.1205174468511
409.0	2.4409348	445.120603166548
410.0	2.4469579	445.1204121840211
411.0	2.452989	445.12038772222724
412.0	2.4590244	445.12042827569746
413.0	2.4650598	445.1205466978612
414.0	2.4710848	445.1204491238363
415.0	2.477112	445.12049828210223
416.0	2.483135	445.1204920315761
417.0	2.489162	445.1204042508067
418.0	2.4951912	445.12049958754676
419.0	2.5012161	445.12032343705846
421.0	2.5086869	445.1204290835794
422.0	2.5150391	445.120437852719
423.0	2.5210745	445.1203647071504
424.0	2.5271016	445.12056828111406
425.0	2.5331286	445.12048927901293
427.0	2.5406203	445.1205511350795
428.0	2.5469683	445.12054048036543
429.0	2.5529912	445.1204713657471
430.0	2.5590225	445.12052633063433
431.0	2.5650537	445.1204609867895
432.0	2.5710828	445.12041250055194
433.0	2.5771058	445.120386702887
434.0	2.5831329	445.1205676383853
435.0	2.5891558	445.1204823396965
436.0	2.5951809	445.12030323586083
437.0	2.60121	445.1204983979837
438.0	2.607233	445.12048336315627
439.0	2.6132579	445.1206097011935
440.0	2.6192851	445.12061223527826
441.0	2.6253079	445.1205802448811
442.0	2.631335	445.12046851221197
443.0	2.63736	445.12055656731417
444.0	2.6433914	445.12051319886405
445.0	2.6494183	445.12051307796844
446.0	2.6554434	445.12035807246474
447.0	2.6614662	445.1205401462914
448.0	2.6674913	445.1205273512785
449.0	2.6735206	445.12052885559234
450.0	2.6795455	445.1205652663703
451.0	2.6855684	445.12053672779683
452.0	2.6915955	445.12049303091607
453.0	2.6976185	445.1204746273548
454.0	2.7036414	445.12047655829514
455.0	2.7096704	445.12043262694124
456.0	2.7156934	445.1204727426009
457.0	2.7217183	445.12045235877054
458.0	2.7277476	445.1203661134577
459.0	2.7337685	445.12041398346946
460.0	2.7397977	445.12042544091634
461.0	2.7458248	445.12044410135934
462.0	2.7518539	445.1204544973452
463.0	2.757883	445.1204453429388
464.0	2.763906	445.1204743834467
465.0	2.769931	445.12044190981
466.0	2.7759581	445.120418902901
467.0	2.7819852	445.1205775923738
468.0	2.7880102	445.1206026439054
469.0	2.7940373	445.1204866654125
470.0	2.8000644	445.12044601890636
471.0	2.8060894	445.12050161183083
472.0	2.8121144	445.12032198185057
473.0	2.8181435	445.1204489939547
474.0	2.8241665	445.120483935459
475.0	2.8301895	445.1205362019548
476.0	2.8362165	445.12061518165854
477.0	2.8422457	445.1205949462069
478.0	2.8482726	445.1204392745231
479.0	2.8542998	445.12032892407575
480.0	2.8603289	445.12042394871946
481.0	2.8663561	445.12022332235733
485.0	2.8766769	445.11984024841945
486.0	2.8830416	445.1197605436897
490.0	2.8926769	445.1197108572537
495.0	2.9038561	445.1199348982771
499.0	2.9135477	445.1201795351683
500.0	2.9199061	445.1202490351226
501.0	2.9259291	445.1202342850598
502.0	2.9319521	445.12038267378745
503.0	2.937975	445.120394213599
504.0	2.944	445.12033604428916
505.0	2.9500228	445.12042763987006
506.0	2.9560499	445.12040204464404
507.0	2.9620728	445.1204149289984
508.0	2.9680958	445.12045927656027
509.0	2.9741187	445.12046577846786
510.0	2.9801375	445.12050918883455
511.0	2.9861583	445.12038371206717
512.0	2.992179	445.12033867136995
513.0	2.9981999	445.1203902928959
514.0	3.0042208	445.1205640207272
515.0	3.0102416	445.1205285914251
516.0	3.0162604	445.1205122111042
517.0	3.0222854	445.12051217608894
518.0	3.0283083	445.12059079280004
519.0	3.0343311	445.12056313978684
520.0	3.040352	445.1205507212451
521.0	3.0463728	445.1204702011277
522.0	3.0524061	445.12053808323867
523.0	3.0584332	445.12050174912315
524.0	3.0644542	445.1205197515214
525.0	3.0704749	445.12061518517424
526.0	3.076498	445.12051387911214
527.0	3.0825166	445.1205264785266
528.0	3.0885395	445.1204328171332
529.0	3.0945624	445.1205225752444
530.0	3.1005812	445.1205815149954
531.0	3.1066041	445.12045058782644
532.0	3.112625	445.120418347628
533.0	3.1186479	445.12047265172845
534.0	3.1246687	445.1204051039527
535.0	3.1306918	445.12054364771456
536.0	3.1367146	445.1204977667624
537.0	3.1427376	445.1204207534952
538.0	3.1487563	445.120446775174
539.0	3.1547793	445.1204811831602
540.0	3.1608042	445.120360912407
541.0	3.1668252	445.12042366945036
542.0	3.1728459	445.1205148196411
543.0	3.1788646	445.1205264312087
544.0	3.1848896	445.1204570203749
545.0	3.1909126	445.1204785398136
546.0	3.1969355	445.12039112561854
547.0	3.2029605	445.1204566816578
548.0	3.2089855	445.12039809180857
549.0	3.2150086	445.1204359338379
550.0	3.2210314	445.120442705237
551.0	3.2270542	445.12043549852206
552.0	3.2330793	445.12053997975005
553.0	3.2391084	445.1205551141632
554.0	3.2451397	445.1204498293191
555.0	3.2511648	445.1205034550057
556.0	3.2571898	445.12048222207875
557.0	3.2632126	445.120452929511
558.0	3.2692419	445.1204551851364
559.0	3.275271	445.1203994883317
560.0	3.2813002	445.12041101239095
561.0	3.2873315	445.1203798285353
562.0	3.2933586	445.12058562729214
563.0	3.2993835	445.1204405451022
564.0	3.3054065	445.1204610558711
565.0	3.3114335	445.12043570860476
566.0	3.3174586	445.120444226331
567.0	3.3234836	445.120441097165
568.0	3.3295107	445.1204152091483
569.0	3.3355377	445.120425984527
570.0	3.3415649	445.12046002849456
571.0	3.3475898	445.1205197129272
572.0	3.3536149	445.12049010331094
573.0	3.3596398	445.1204685986395
574.0	3.3656648	445.1204712732849
575.0	3.3716878	445.12050147191655
576.0	3.3777127	445.12054997137153
577.0	3.383742	445.12040426098434
578.0	3.3897753	445.1205978409857
579.0	3.3958066	445.1205087406477
580.0	3.4018378	445.12057423579625
581.0	3.4078606	445.12051184808433
582.0	3.4138858	445.1206052855902
583.0	3.4199108	445.1205166042951
584.0	3.4259336	445.12049226445407
585.0	3.4319587	445.12045398042534
586.0	3.4379816	445.1205306359152
587.0	3.4440129	445.12047428793835
588.0	3.450042	445.12052857849716
589.0	3.4560692	445.12049131004505
590.0	3.4620941	445.1205305360736
591.0	3.4681233	445.1204763629096
592.0	3.4741462	445.1205304656521
593.0	3.480167	445.12060912166294
594.0	3.4861899	445.1205315496374
595.0	3.492213	445.1204806527338
596.0	3.4982316	445.1205251247531
597.0	3.5042504	445.12046805774725
598.0	3.5102775	445.12055323802537
599.0	3.5162962	445.1204858988345
600.0	3.522317	445.1204444997231
601.0	3.5283379	445.1205388119849
602.0	3.5343589	445.12040410586303
603.0	3.5403775	445.1205228804746
604.0	3.5463984	445.12032413007904
605.0	3.5524191	445.1204525964407
606.0	3.5584442	445.12046078967285
607.0	3.564467	445.1205118253231
608.0	3.57049	445.1204355425037
609.0	3.576515	445.12057239149055
610.0	3.582538	445.1205255015872
611.0	3.5885567	445.1204580757806
612.0	3.5945818	445.12052866398045
613.0	3.6006004	445.1204852832713
614.0	3.6066213	445.12044318925797
615.0	3.6126421	445.12047216325703
616.0	3.6186651	445.120428663684
617.0	3.624686	445.12050314084576
618.0	3.6307067	445.1205795415801
619.0	3.6367276	445.12044255792415
620.0	3.6427505	445.12040710817547
621.0	3.6487713	445.1204083443855
622.0	3.6547963	445.12035770353475
623.0	3.6608193	445.120421018
624.0	3.6668422	445.1204139686621
625.0	3.6728694	445.12035380646034
626.0	3.6788964	445.1205021948165
627.0	3.6849215	445.1204551563521
628.0	3.6909442	445.1205003274991
629.0	3.6969693	445.12035669520964
630.0	3.7029943	445.12042564958375
631.0	3.7090151	445.1203972975579
632.0	3.7150381	445.1203309252654
633.0	3.7210632	445.12033750610595
634.0	3.7270922	445.12047104941513
635.0	3.7331194	445.1203988961048
636.0	3.7391547	445.1204196826261
637.0	3.745186	445.12038826727155
638.0	3.751211	445.12049648217874
639.0	3.7572361	445.1204787780807
640.0	3.7632591	445.1203879144932
641.0	3.769286	445.12041208980804
642.0	3.7753111	445.1203985908294
643.0	3.7813403	445.1203078431348
644.0	3.7873673	445.12038181022666
645.0	3.7933944	445.1205019434152
646.0	3.7994131	445.12033227748276
647.0	3.805434	445.1203314048106
648.0	3.8114612	445.1203708855475
649.0	3.8174861	445.12035542872604
650.0	3.8235175	445.1204062738004
651.0	3.8295444	445.1204373775366
652.0	3.8355715	445.12036433036974
653.0	3.8415966	445.1204334205749
654.0	3.8476194	445.1203894585511
655.0	3.8536403	445.120429352574
656.0	3.8596653	445.12040504198905
657.0	3.865684	445.12042725834795
658.0	3.871707	445.120481956577
659.0	3.877734	445.1204547201193
660.0	3.883757	445.1204760380323
661.0	3.889782	445.12044674199655
662.0	3.8958132	445.12037633139016
663.0	3.9018383	445.1204026096484
664.0	3.9078695	445.12038240468723
665.0	3.9138926	445.1204267605123
666.0	3.9199217	445.12038967044606
667.0	3.9259445	445.1204137927722
668.0	3.9319675	445.1204484938596
669.0	3.9379966	445.1203939840481
670.0	3.9440238	445.1203625631161
671.0	3.9500488	445.12038087394814
672.0	3.9560736	445.1203194579149
673.0	3.9620988	445.1203967720911
674.0	3.9681216	445.12036581872854
675.0	3.9741467	445.1204165636934
676.0	3.9801716	445.12044820897563
677.0	3.9861987	445.1203689349795
678.0	3.9922237	445.12042357769997
679.0	3.998253	445.1204487760094
680.0	4.0042779	445.12033950412734
681.0	4.0103072	445.12045885906423
682.0	4.01633	445.1204216576573
683.0	4.022353	445.1204162609754
684.0	4.0283779	445.12036300490485
685.0	4.034403	445.120453364187
686.0	4.0404259	445.12048423563414
687.0	4.0464552	445.1203840345232
688.0	4.0524862	445.1204177569921
689.0	4.0585135	445.1203327988864
690.0	4.0645384	445.12040619979695
691.0	4.0705696	445.1203973787742
692.0	4.0765946	445.12039453015836
693.0	4.0826175	445.12041754746133
694.0	4.0886385	445.1204386665057
695.0	4.0946655	445.1204170567648
696.0	4.1006906	445.1204090433869
697.0	4.1067155	445.1204451865598
698.0	4.1127426	445.12036316012745
699.0	4.1187676	445.1204629622657
700.0	4.1247905	445.12035009731665
701.0	4.1308134	445.1204888779922
702.0	4.1368406	445.1204245772669
703.0	4.1428655	445.1204072972163
704.0	4.1488844	445.1204052883095
705.0	4.1549134	445.1201948438539
706.0	4.1609426	445.120374516907
707.0	4.1669655	445.12037611270426
708.0	4.1729884	445.1203392192482
709.0	4.1790115	445.12029225312494
710.0	4.1850343	445.1203962904072
711.0	4.1910574	445.1204519039026
712.0	4.1970822	445.1203733812315
713.0	4.2031072	445.12044177886236
714.0	4.2091301	445.1204338135966
715.0	4.2151531	445.1203798851241
716.0	4.2211802	445.1203512006398
717.0	4.2272053	445.1203890211662
718.0	4.2332365	445.12037133529316
719.0	4.2392616	445.12046811259773
720.0	4.2452843	445.1203468546386
721.0	4.2513052	445.1203759618155
722.0	4.2573239	445.12045607973636
723.0	4.2633448	445.1204764238129
724.0	4.2693698	445.12037202536465
725.0	4.2753928	445.12030450202855
726.0	4.2814137	445.1203812493859
727.0	4.2874365	445.1204127460984
728.0	4.2934595	445.12037155342097
729.0	4.2994823	445.12030696541154
730.0	4.3055054	445.1203036511736
731.0	4.3115344	445.12028113169663
732.0	4.3175574	445.12033741381885
733.0	4.3235865	445.1204561298719
734.0	4.3296117	445.1203145760533
735.0	4.3356365	445.12038181940136
736.0	4.3416594	445.1204096988292
737.0	4.3476824	445.1204045741848
738.0	4.3537095	445.12047581918637
739.0	4.3597345	445.12043123398945
740.0	4.3657658	445.12034831442855
741.0	4.3717907	445.12038834625054
742.0	4.37782	445.1203972447531
743.0	4.3838533	445.1203976461263
744.0	4.3898824	445.1204422255934
745.0	4.3959096	445.120366340778
746.0	4.4019303	445.1203766129446
747.0	4.4079513	445.1203102579265
748.0	4.413972	445.1204168232956
749.0	4.419993	445.12035997065465
750.0	4.4260117	445.12041704109885
751.0	4.4320367	445.12037616022184
752.0	4.4380575	445.1203844039788
753.0	4.4440804	445.12042601700034
754.0	4.4501033	445.1203639367157
755.0	4.4561221	445.1203814364642
756.0	4.4621471	445.1204847294261
757.0	4.468168	445.12042723697357
758.0	4.474193	445.1204930477368
759.0	4.4802202	445.12045600193073
760.0	4.4862512	445.1205001328323
761.0	4.4922763	445.12040087954057
762.0	4.4983012	445.1204887610947
763.0	4.5043243	445.1204521896688
764.0	4.5103471	445.1204185388298
765.0	4.5163723	445.1203885206953
766.0	4.5223971	445.1204546132474
767.0	4.5274951	445.1198032414615
768.0	4.5335221	445.12046722464424
769.0	4.5395472	445.12045514200537
770.0	4.5455721	445.12044067132535
771.0	4.5515971	445.12046105762715
772.0	4.5576242	445.1204041183858
773.0	4.5636473	445.12042803426056
774.0	4.5696721	445.1203313824471
775.0	4.5756994	445.12037580869173
776.0	4.5817284	445.1203314794474
777.0	4.5877514	445.1204379105133
778.0	4.5937849	445.12041902909493
779.0	4.5998097	445.12044864879215
780.0	4.6058327	445.12044682755754
781.0	4.6118557	445.12028911738173
782.0	4.6178806	445.12047046081653
783.0	4.6239057	445.12037745836534
784.0	4.6299306	445.1203636874834
785.0	4.6359619	445.12035897948044
786.0	4.641993	445.1203925365398
787.0	4.6480202	445.120417790937
788.0	4.6540473	445.12039199409566
789.0	4.6600765	445.1203793148086
790.0	4.6660994	445.1203129310887
791.0	4.6721245	445.12043256602055
792.0	4.6781494	445.12036262427216
793.0	4.6841725	445.120414476855
794.0	4.6901994	445.1203045680443
795.0	4.6962223	445.12035323310863
796.0	4.7022536	445.12035373827473
797.0	4.7082786	445.1204643854859
798.0	4.7143037	445.120454400576
799.0	4.7203285	445.1204579445738
800.0	4.7263473	445.120454182931
801.0	4.7323703	445.12048320034876
802.0	4.7383932	445.12040172035876
803.0	4.7444182	445.1203440452386
804.0	4.7504412	445.1204202121459
805.0	4.7564682	445.1204431705436
806.0	4.7624933	445.1204436304352
807.0	4.7685161	445.12037115644995
808.0	4.7745349	445.1204421693565
809.0	4.7805536	445.1203519682935
810.0	4.7865787	445.12034446706775
811.0	4.7925975	445.1204251309177
812.0	4.7986204	445.12041331389
813.0	4.8046434	445.120325608598
814.0	4.8106662	445.1204265180898
815.0	4.816685	445.1203834081716
816.0	4.8227078	445.120486683235
817.0	4.8287307	445.1204163823194
818.0	4.8347558	445.1204072360745
819.0	4.8407788	445.1204031027183
820.0	4.8468059	445.1204209173459
821.0	4.8528288	445.12044132413894
822.0	4.8588517	445.12041934487524
823.0	4.8648766	445.12024263479054
824.0	4.8708975	445.12041039168633
825.0	4.8769224	445.1203444992902
826.0	4.8829413	445.12036547475196
827.0	4.8889622	445.12034093873217
828.0	4.8949872	445.12040704644556
829.0	4.9010142	445.12047679887155
830.0	4.9070391	445.1203563315464
831.0	4.9130642	445.1204595283555
832.0	4.9190872	445.12045787583526
833.0	4.9251058	445.1204344368433
834.0	4.9311267	445.1204390658737
835.0	4.9371476	445.1204826582932
836.0	4.9431684	445.1204980036265
837.0	4.9491872	445.12043291755987
838.0	4.95521	445.1203972990683
839.0	4.961233	445.1203429288108
840.0	4.9672684	445.120407685282
841.0	4.9732997	445.12041065258103
842.0	4.9793268	445.12038002095954
843.0	4.9853497	445.1203850887578
844.0	4.9913706	445.1204430644496
845.0	4.9973893	445.12037264372134
846.0	5.0034142	445.12041028764827
847.0	5.0094372	445.12039071189514
848.0	5.0154559	445.12041521044995
849.0	5.0214768	445.12046213444603
850.0	5.0275018	445.12036322882847
851.0	5.0335268	445.1203787259591
852.0	5.0395498	445.1203593746969
853.0	5.0455727	445.12045855919047
854.0	5.0515955	445.1204049627992
855.0	5.0576206	445.12038301558067
856.0	5.0636476	445.120397272242
857.0	5.0696768	445.1204352464276
858.0	5.0757019	445.1204385898794
859.0	5.0817269	445.12048071441785
860.0	5.0877519	445.1204350624929
861.0	5.0937831	445.12043922931696
862.0	5.0998081	445.12042516961856
863.0	5.1058332	445.1203101479361
864.0	5.1118581	445.1204741761572
865.0	5.1178811	445.1204084042386
866.0	5.1239082	445.1204422211335
867.0	5.1299457	445.1204420315977
868.0	5.1359812	445.12035774291627
869.0	5.1420081	445.12036172581713
870.0	5.1480311	445.1204365582701
871.0	5.154054	445.12029746248794
872.0	5.1600769	445.1204127229757
873.0	5.1660999	445.12036651394556
874.0	5.1721249	445.120392547658
875.0	5.178152	445.12037508762785
876.0	5.1841812	445.1203411211792
877.0	5.1902061	445.1204259584785
878.0	5.1962311	445.12043389305245
879.0	5.2022602	445.12044397080814
880.0	5.2082832	445.1203200752094
881.0	5.2143104	445.120354564042
882.0	5.2203375	445.1203549662372
883.0	5.2263624	445.1203346740243
884.0	5.2323894	445.1204383298206
885.0	5.2384166	445.12047025994383
886.0	5.2444457	445.12043605862544
887.0	5.2504749	445.12041438361626
888.0	5.256502	445.12040988120526
889.0	5.2625291	445.12039583398933
890.0	5.2685521	445.12043146043817
891.0	5.274575	445.12044471273845
892.0	5.2805978	445.1204125873346
893.0	5.2866207	445.120344519839
894.0	5.2926395	445.1203200378131
895.0	5.2986646	445.12033508246327
896.0	5.3046875	445.12037139988905
897.0	5.3107104	445.1203236762652
898.0	5.3167292	445.1204360078687
899.0	5.322748	445.12031606683325
900.0	5.3287707	445.1203538548582
901.0	5.3347938	445.12037480046405
902.0	5.3408208	445.12037608034245
903.0	5.346848	445.1203920377911
904.0	5.3528813	445.12027707106034
905.0	5.3589084	445.12033451293985
906.0	5.3649355	445.1204619364114
907.0	5.3709585	445.12043442704436
908.0	5.3769834	445.1203364069375
909.0	5.3830063	445.1203011344889
910.0	5.3890333	445.1203983843586
911.0	5.3950584	445.1202867371924
912.0	5.4010814	445.1203895011183
913.0	5.4071043	445.1203780613198
914.0	5.4131251	445.1203610660007
915.0	5.41915	445.1203249430847
916.0	5.4251729	445.1202965424956
917.0	5.4311981	445.12037151515165
918.0	5.437223	445.120385775637
919.0	5.443246	445.1204622434695
920.0	5.4492731	445.12038180180576
921.0	5.4553022	445.120335595786
922.0	5.4613357	445.1204742509627
923.0	5.4673689	445.1203757412517
924.0	5.473396	445.12049106342084
925.0	5.4794146	445.12035417646575
926.0	5.4854335	445.1203373841801
927.0	5.4914523	445.12034130485165
928.0	5.497473	445.1204209484423
929.0	5.5034919	445.1204026772471
930.0	5.5095107	445.1204590474798
931.0	5.5155355	445.12042350832485
932.0	5.5215606	445.12037931671614
933.0	5.5275834	445.1204109114537
934.0	5.5336023	445.1204108980417
935.0	5.5396253	445.12041677996444
936.0	5.5456482	445.1203674355572
937.0	5.551667	445.12037104548585
938.0	5.5576878	445.12032959450454
939.0	5.5637169	445.12025295068713
940.0	5.5697503	445.12039262706867
941.0	5.5757773	445.1203855067498
942.0	5.5818003	445.1204078164576
943.0	5.5878232	445.12043319937663
944.0	5.5938482	445.12034248329905
945.0	5.5998732	445.1204784913603
946.0	5.6058981	445.12030109029854
947.0	5.6119232	445.1203250336467
948.0	5.617946	445.12032170168925
949.0	5.623969	445.12039731985146
950.0	5.6300024	445.1204095854074
951.0	5.6360316	445.12036332727047
952.0	5.6420545	445.12025928200944
953.0	5.6480774	445.12035851117133
954.0	5.6541023	445.1204325064076
955.0	5.6601211	445.12040459727496
956.0	5.6661398	445.12036166779717
957.0	5.6721587	445.1203650500293
958.0	5.6781837	445.1203623926172
959.0	5.6842025	445.1203585382864
960.0	5.6902232	445.12028639370914
961.0	5.6962441	445.12019608608875
962.0	5.7022648	445.120370295457
963.0	5.7082858	445.12046447038176
964.0	5.7143065	445.1203338310801
965.0	5.7203253	445.1203747949525
966.0	5.7263462	445.12032794067346
967.0	5.7323713	445.1204509386114
968.0	5.7383984	445.12035339906
969.0	5.7444274	445.1203233814489
970.0	5.7504504	445.1202681118217
971.0	5.7564733	445.1203881870364
972.0	5.7624983	445.12036673754636
973.0	5.7685234	445.12044071210903
974.0	5.7745463	445.12035310175406
975.0	5.7805755	445.12038808330936
976.0	5.7866068	445.1203699256854
977.0	5.7926337	445.12043522656626
978.0	5.7986609	445.12037396562084
979.0	5.80469	445.120436453242
980.0	5.8107151	445.12040573941545
981.0	5.8167401	445.1203670170197
982.0	5.8227672	445.1204748427578
983.0	5.8287901	445.1204749162924
984.0	5.834813	445.12048412116354
985.0	5.8408358	445.1204130949319
986.0	5.8468588	445.1203318512119
987.0	5.8528838	445.1204778154517
988.0	5.8589067	445.1203669901232
989.0	5.8649318	445.1204584034287
990.0	5.8709569	445.1204773775791
991.0	5.8769797	445.1204191829865
992.0	5.8830027	445.12044773028134
993.0	5.8890276	445.1203134734697
994.0	5.8950589	445.12039014253867
995.0	5.901088	445.12028946871607
996.0	5.907111	445.1204400284114
997.0	5.913134	445.12048674108337
998.0	5.9191567	445.1203393050506
999.0	5.9251798	445.12031035834923
1000.0	5.9312005	445.1204450940928
1001.0	5.9372214	445.12042559333116
1002.0	5.9432422	445.120441557904
1003.0	5.9492672	445.1203783294859
1004.0	5.9552901	445.12038593773894
1005.0	5.9613131	445.12043380298024
1006.0	5.9673319	445.1204098583605
1007.0	5.9733548	445.12035068823906
1008.0	5.9793859	445.1204293721932
1009.0	5.9854152	445.1203690360365
1010.0	5.991438	445.1204299429806
1011.0	5.9974568	445.12032039474803
1012.0	6.0034819	445.1202825244694
1013.0	6.0095028	445.12036449255265
1014.0	6.0155215	445.1204179410252
1015.0	6.0215423	445.1204587824856
1016.0	6.027561	445.1204732735706
1017.0	6.0335819	445.1204162634808
1018.0	6.0396048	445.12043327106613
1019.0	6.0456256	445.12036062584286
1020.0	6.0516465	445.12039724400006
1021.0	6.0576695	445.1203480383318
1022.0	6.0636902	445.12036511266484
1023.0	6.0697153	445.1204138884734
1024.0	6.0757339	445.1204136139709
1025.0	6.0817589	445.12039737115634
1026.0	6.0877881	445.12043463158534
1027.0	6.0938112	445.1204472858785
1028.0	6.0998361	445.1203521404891
1029.0	6.1058591	445.12032650517085
1030.0	6.1118923	445.1204294724556
1031.0	6.1179215	445.12040312191726
1032.0	6.1239444	445.1203707633182
1033.0	6.1299674	445.1204498874795
1034.0	6.1359861	445.1204270900307
1035.0	6.1420091	445.1204198630652
1036.0	6.1480319	445.1204487154921
1037.0	6.1540591	445.1204581052123
1038.0	6.160084	445.1204306290004
1039.0	6.166107	445.1204452109611
1040.0	6.1721341	445.12042202288086
1041.0	6.1781612	445.1203071008011
1042.0	6.1841862	445.12038651766767
1043.0	6.1902091	445.1203881700742
1044.0	6.1962384	445.12044124829134
1045.0	6.2022612	445.1203083215152
1046.0	6.2082863	445.12037730412595
1047.0	6.2143092	445.12036688000177
1048.0	6.2203405	445.1203947118884
1049.0	6.2263674	445.1203725996917
1050.0	6.2323904	445.1203445729583
1051.0	6.2384133	445.1204143017362
1052.0	6.2444384	445.1203644053767
1053.0	6.2504633	445.12042455320756
1054.0	6.2564904	445.1203367648759
1055.0	6.2625133	445.1204800270061
1056.0	6.2685363	445.1204574645366
1057.0	6.2745654	445.1202593429202
1058.0	6.2805904	445.1202567075033
1059.0	6.2866176	445.1202205014899
1060.0	6.2926404	445.12041928942676
1061.0	6.2986593	445.12043191036605
1062.0	6.3046821	445.12047308468175
1063.0	6.310703	445.1203364732701
1064.0	6.3167279	445.1204183869739
1065.0	6.3227509	445.1203105960284
1066.0	6.328778	445.1204288804689
1067.0	6.334801	445.12032212566913
1068.0	6.3408238	445.1202671152317
1069.0	6.3468447	445.12031800361297
1070.0	6.3528676	445.1203753730037
1071.0	6.3588905	445.1203325862272
1072.0	6.3649197	445.12043440079657
1073.0	6.3709447	445.120389854217
1074.0	6.3769697	445.1204830908469
1075.0	6.382999	445.120305190848
1076.0	6.3890217	445.1203908055968
1077.0	6.3950448	445.12021737428614
1078.0	6.4010634	445.12032513920724
1079.0	6.4070843	445.1203543763265
1080.0	6.4131093	445.12048063003067
1081.0	6.4191323	445.12031658083947
1082.0	6.425153	445.120322968855
1083.0	6.431174	445.12029626848823
1084.0	6.4371968	445.12030181348257
1085.0	6.4432155	445.1204223696691
1086.0	6.4492364	445.12041706710266
1087.0	6.4552573	445.12046096209275
1088.0	6.4612802	445.12044398114864
1089.0	6.4673011	445.12039016439974
1090.0	6.4733219	445.1202896331586
1091.0	6.4793449	445.12038541511686
1092.0	6.4853656	445.1203305312845
1093.0	6.4913885	445.120405113021
1094.0	6.4974156	445.12037875042176
1095.0	6.5034406	445.1203529661599
1096.0	6.5094677	445.12030702430803
1097.0	6.5154928	445.1203868988438
1098.0	6.5215199	445.12044599588427
1099.0	6.5275428	445.1202336463537
1100.0	6.5335698	445.12038549908823
1101.0	6.5395948	445.1204764476946
1102.0	6.545622	445.12033605481713
1103.0	6.551649	445.1203480177911
1104.0	6.557672	445.1203836579087
1105.0	6.563697	445.12034911022687
1106.0	6.569722	445.1203777819323
1107.0	6.5757449	445.1203621452177
1108.0	6.581772	445.12036647910526
1109.0	6.587797	445.1204039383496
1110.0	6.593822	445.1203586526459
1111.0	6.5998511	445.1203835024312
1112.0	6.6058783	445.12044553053863
1113.0	6.6119053	445.12041277516056
1114.0	6.6179283	445.12038045887664
1115.0	6.6239512	445.1203857802228
1116.0	6.6299761	445.1203825866398
1117.0	6.6360012	445.12037202788605
1118.0	6.6420282	445.1203502789029
1119.0	6.6480533	445.12032653734127
1120.0	6.6540846	445.1203587118077
1121.0	6.6601116	445.1203569466491
1122.0	6.6661367	445.1203995819872
1123.0	6.6721679	445.1203796543637
1124.0	6.6781908	445.1204076344266
1125.0	6.6842138	445.120398648818
1126.0	6.6902428	445.1204004195715
1127.0	6.6962658	445.1204697856354
1128.0	6.7022909	445.1203448741241
1129.0	6.70832	445.1203913507613
1130.0	6.7143471	445.12044477178193
1131.0	6.7203741	445.1203525922629
1132.0	6.7263971	445.1204284189219
1133.0	6.7324201	445.12037801235385
1134.0	6.7384492	445.1204153967236
1135.0	6.7444743	445.12040563036214
1136.0	6.7505035	445.12038540441694
1137.0	6.7565263	445.12044901755644
1138.0	6.7625597	445.1203628858935
1139.0	6.7685867	445.1203276879284
1140.0	6.7746097	445.12035949696195
1141.0	6.7806327	445.1204353091793
1142.0	6.7866554	445.120297924759
1143.0	6.7926805	445.12036006126027
1144.0	6.7987013	445.1202838894257
1145.0	6.8047222	445.12037288775093
1146.0	6.8107431	445.1204179933409
1147.0	6.8167701	445.120224391288
1148.0	6.8227951	445.1204217710599
1149.0	6.8288221	445.1203896805728
1150.0	6.8348514	445.1203942309257
1151.0	6.8408764	445.12039142506734
1152.0	6.8469056	445.12041290766655
1153.0	6.8529285	445.12039044145473
1154.0	6.8589577	445.120298557266
1155.0	6.8649848	445.1203511267534
1156.0	6.871014	445.12046483138175
1157.0	6.8770388	445.120426394539
1158.0	6.8830639	445.12047028393
1159.0	6.8890889	445.1204079238652
1160.0	6.8951119	445.1204009606493
1161.0	6.9011369	445.12038207154035
1162.0	6.9071661	445.1203369869514
1163.0	6.9131889	445.1204375720507
1164.0	6.9192118	445.1203468397559
1165.0	6.9252347	445.12034731222656
1166.0	6.9312598	445.1203835297077
1167.0	6.9372828	445.12042897718726
1168.0	6.9433035	445.1203204511244
1169.0	6.9493244	445.12033139903247
1170.0	6.9553473	445.1203233349285
1171.0	6.9613702	445.12036688222304
1172.0	6.9673952	445.1203431675637
1173.0	6.9734181	445.1204007374469
1174.0	6.9794452	445.12040870491154
1175.0	6.9854724	445.12034596729524
1176.0	6.9914953	445.12036176627686
1177.0	6.9975246	445.1204086948254
1178.0	7.0035473	445.1204551613133
1179.0	7.0095682	445.12040921514966
1180.0	7.0155869	445.12045126025004
1181.0	7.0216099	445.12035346074026
1182.0	7.0276307	445.1204235439925
1183.0	7.0336558	445.1203574095638
1184.0	7.0396786	445.1204436967571
1185.0	7.0457037	445.12036568704394
1186.0	7.0517223	445.12041082139126
1187.0	7.0577453	445.12036847923554
1188.0	7.0637682	445.1203850019649
1189.0	7.0697891	445.1203461450519
1190.0	7.075812	445.1204127377168
1191.0	7.0818329	445.12037784629064
1192.0	7.0878558	445.1203285998151
1193.0	7.0938766	445.1203257636525
1194.0	7.0998974	445.12028787585945
1195.0	7.1059204	445.1203628425784
1196.0	7.1119454	445.1203367877175
1197.0	7.1179683	445.1204636947099
1198.0	7.1239934	445.12035775348403
1199.0	7.130012	445.1204386845891
1200.0	7.136035	445.1204540677284
1201.0	7.1420599	445.120404611372
1202.0	7.1480808	445.1203556795429
1203.0	7.1541037	445.12036668683925
1204.0	7.1601246	445.1204466089642
1205.0	7.1661558	445.1204450464828
1206.0	7.1721809	445.1203658611149
1207.0	7.1782038	445.1204548135419
1208.0	7.1842246	445.12044818306214
1209.0	7.1902454	445.12048883835354
1210.0	7.1962705	445.12042038599486
1211.0	7.2022891	445.1204703784533
1212.0	7.2083121	445.1204537416753
1213.0	7.2143329	445.12037973525725
1214.0	7.2203539	445.1204335879921
1215.0	7.2263746	445.1203679553108
1216.0	7.2323976	445.1204079789194
1217.0	7.2384184	445.1204380248838
1218.0	7.2444393	445.1203987503145
1219.0	7.2504642	445.120451410919
1220.0	7.2564872	445.1204373343197
1221.0	7.2625122	445.12036307906783
1222.0	7.268531	445.1204230323311
1223.0	7.2745539	445.1204335997512
1224.0	7.2805767	445.1204736895695
1225.0	7.2865976	445.12040143440277
1226.0	7.2926206	445.1204818320472
1227.0	7.2986413	445.12034889045367
1228.0	7.3046643	445.1203815390083
1229.0	7.3106852	445.1203995750941
1230.0	7.3167039	445.1204026802787
1231.0	7.3227248	445.1203798208229
1232.0	7.3287476	445.1203577306152
1233.0	7.3347707	445.12037687015646
1234.0	7.3407955	445.1204235813046
1235.0	7.3468164	445.12037851589383
1236.0	7.3528477	445.12038003010525
1237.0	7.3588748	445.1204626050928
1238.0	7.3648998	445.12043346720014
1239.0	7.3709227	445.12043551083383
1240.0	7.3769435	445.12030666558456
1241.0	7.3829664	445.12037077006164
1242.0	7.3889893	445.1204569690074
1243.0	7.3950123	445.1204656055571
1244.0	7.4010332	445.1204576770152
1245.0	7.4070519	445.1204810032802
1246.0	7.413077	445.1203614138857
1247.0	7.4190978	445.12029554276256
1248.0	7.4251185	445.12032297055595
1249.0	7.4311394	445.1202953889965
1250.0	7.4371581	445.1203418420449
1251.0	7.4431811	445.1203983685163
1252.0	7.4491999	445.1203096402547
1253.0	7.4552228	445.120325673579
1254.0	7.4612458	445.1203711542393
1255.0	7.4672685	445.1204012242075
1256.0	7.4732894	445.1204132495163
1257.0	7.4793123	445.12038608702056
1258.0	7.4853311	445.1204301298624
1259.0	7.491354	445.12042280669255
1260.0	7.497377	445.12044391294523
1261.0	7.5033956	445.1204297846063
1262.0	7.5094187	445.120349242993
1263.0	7.5154394	445.1203510635487
1264.0	7.5214624	445.1203997435398
1265.0	7.5274832	445.120359959437
1266.0	7.5335082	445.12046768718665
1267.0	7.5395311	445.1203881499918
1268.0	7.5455521	445.12049255629364
1269.0	7.551579	445.1203874578492
1270.0	7.5576063	445.1204294338441
1271.0	7.5636249	445.12037888359475
1272.0	7.5696458	445.1203684739887
1273.0	7.5756686	445.1204593200284
1274.0	7.5816916	445.1204342490303
1275.0	7.5877146	445.12044502397003
1276.0	7.5937333	445.1204745477857
1277.0	7.5997563	445.120436234235
1278.0	7.6057791	445.1204031288679
1279.0	7.6117979	445.1204471089554
1280.0	7.6178208	445.12039651820305
1281.0	7.6238395	445.1204549706928
1282.0	7.6298645	445.1203940427769
1283.0	7.6358855	445.12040675571217
1284.0	7.6419062	445.1204703834486
1285.0	7.6479272	445.12040629019964
1286.0	7.65395	445.1203654491291
1287.0	7.659975	445.12036095060336
1288.0	7.6659979	445.12041026281025
1289.0	7.672025	445.12036657533076
1290.0	7.6780542	445.1204009263296
1291.0	7.6840813	445.1204300638371
1292.0	7.6901085	445.1203739929369
1293.0	7.6961334	445.1204265669067
1294.0	7.7021542	445.1204024730253
1295.0	7.7081751	445.1203051941139
1296.0	7.7142	445.1204000518887
1297.0	7.7202209	445.1204239104423
1298.0	7.7262439	445.12042961779684
1299.0	7.732273	445.1204278525849
1300.0	7.7382981	445.120372057039
1301.0	7.7443188	445.1203857136602
1302.0	7.7503376	445.120339688515
1303.0	7.7563626	445.12036147912977
1304.0	7.7623813	445.1204430234009
1305.0	7.7684001	445.1204237794322
1306.0	7.774419	445.1203796848813
1307.0	7.7804397	445.1203851288903
1308.0	7.7864627	445.1203290946712
1309.0	7.7924856	445.12036758741095
1310.0	7.7985063	445.1203692992448
1311.0	7.8045314	445.12037403058997
1312.0	7.8105522	445.1204585267371
1313.0	7.8165731	445.1203534893326
1314.0	7.822596	445.1203514743188
1315.0	7.8286189	445.1204452972157
1316.0	7.8346398	445.12042874825755
1317.0	7.8406585	445.12035536284293
1318.0	7.8466835	445.12041580328867
1319.0	7.8527044	445.1204212515668
1320.0	7.8587357	445.1203837953278
1321.0	7.8647607	445.12040559148915
1322.0	7.8707856	445.1203224531288
1323.0	7.8768044	445.1204168090977
1324.0	7.8828233	445.12041856238744
1325.0	7.888846	445.1202832070422
1326.0	7.8948669	445.1202889365832
1327.0	7.9009023	445.12034786340286
1328.0	7.9069253	445.12032381019196
1329.0	7.9129524	445.12048389384665
1330.0	7.9189733	445.1202966055567
1331.0	7.9249939	445.12042703563407
1332.0	7.931019	445.1203862526911
1333.0	7.9370378	445.12033948006996
1334.0	7.9430587	445.1204480252413
1335.0	7.9490794	445.1204273836675
1336.0	7.9551045	445.12044480321146
1337.0	7.9611253	445.1203630772556
1338.0	7.9671462	445.1203209196977
1339.0	7.973167	445.1203451218979
1340.0	7.979192	445.12029377990655
1341.0	7.9852149	445.1204051603535
1342.0	7.9912421	445.1203695756257
1343.0	7.9972649	445.12028445510464
1344.0	8.00329	445.1203520542551
1345.0	8.009317	445.1203036119797
1346.0	8.0153442	445.12042047160656
1347.0	8.0213713	445.12035100256526
1348.0	8.0273941	445.12044830103025
1349.0	8.033415	445.12028060513575
1350.0	8.03944	445.12038596215393
1351.0	8.045465	445.120271825476
1352.0	8.0514942	445.12043482417585
1353.0	8.0575171	445.12041929178645
1354.0	8.0635464	445.12042843976445
1355.0	8.0695713	445.12042581287363
1356.0	8.0756004	445.1203663021927
1357.0	8.0816275	445.12041976239294
1358.0	8.0876483	445.1203966778286
1359.0	8.0936733	445.12039860598946
1360.0	8.0996942	445.12043144948643
1361.0	8.1057151	445.1203313361585
1362.0	8.1117379	445.12029775549235
1363.0	8.117763	445.1203917775059
1364.0	8.1237838	445.1203121818386
1365.0	8.1298089	445.12031266382627
1366.0	8.1358275	445.1203799537768
1367.0	8.1418484	445.12041609032866
1368.0	8.1478734	445.120408033117
1369.0	8.1538923	445.12037420834315
1370.0	8.159913	445.12048112989356
1371.0	8.1659339	445.12036313762593
1372.0	8.1719609	445.1203386380059
1373.0	8.1779796	445.12038645456596
1374.0	8.1840067	445.120378823896
1375.0	8.1900297	445.1204505248612
1376.0	8.1960485	445.1203826618606
1377.0	8.2020693	445.1203275564468
1378.0	8.2080923	445.1204107303323
1379.0	8.2141109	445.12035516593954
1380.0	8.2201338	445.12038813129067
1381.0	8.2261589	445.1203535483357
1382.0	8.2321797	445.12042933125457
1383.0	8.2382027	445.12043674994146
1384.0	8.2442277	445.1204339808705
1385.0	8.2502548	445.12041583602326
1386.0	8.2562778	445.1204108365745
1387.0	8.2623006	445.12030224036323
1388.0	8.2683319	445.12039304993505
1389.0	8.2743505	445.12040105901326
1390.0	8.2803735	445.1203847656769
1391.0	8.2863923	445.12036902903594
1392.0	8.2924111	445.120390931203
1393.0	8.2984319	445.120333017322
1394.0	8.3044527	445.1204189336725
1395.0	8.3104715	445.12040465648937
1396.0	8.3164944	445.12044602922464
1397.0	8.3225131	445.12037957345115
1398.0	8.328534	445.1203666917419
1399.0	8.334559	445.1204207222056
1400.0	8.340582	445.1203506264328
1401.0	8.3466049	445.12037439405543
1402.0	8.3526236	445.1204023065159
1403.0	8.3586423	445.1202694707553
1404.0	8.3646674	445.12034418735067
1405.0	8.3706861	445.1202597613397
1406.0	8.376707	445.12030999982727
1407.0	8.3827258	445.12034618944546
1408.0	8.3887507	445.12040195476453
1409.0	8.3947737	445.12044566994655
1410.0	8.4007923	445.1203774147986
1411.0	8.4068132	445.12038242086425
1412.0	8.4128341	445.12031339795556
1413.0	8.4188549	445.12028434638364
1414.0	8.4248778	445.1204823921002
1415.0	8.4309008	445.120397221754
1416.0	8.4369196	445.1204499307881
1417.0	8.4429446	445.12035254454696
1418.0	8.4489736	445.12035696434384
1419.0	8.4550028	445.12039467700646
1420.0	8.4610278	445.12047372828465
1421.0	8.4670529	445.1204101339954
1422.0	8.473078	445.12045074436963
1423.0	8.4790988	445.1203913541251
1424.0	8.4851175	445.12032563158556
1425.0	8.4911363	445.12034447124694
1426.0	8.4971612	445.1203777939818
1427.0	8.5031821	445.1203606079949
1428.0	8.5092028	445.1203872251676
1429.0	8.51523	445.12049001256156
1430.0	8.521253	445.12042541987927
1431.0	8.527278	445.1204572402086
1432.0	8.5332968	445.12037129892775
1433.0	8.5393176	445.1203680868858
1434.0	8.5453383	445.1203867576027
1435.0	8.5513633	445.12038262249456
1436.0	8.5573842	445.1203629519657
1437.0	8.5634072	445.12031537925907
1438.0	8.569426	445.12039337822785
1439.0	8.5754468	445.12035673083494
1440.0	8.5814718	445.12038596144
1441.0	8.5874904	445.12043444520924
1442.0	8.5935133	445.12037357471957
1443.0	8.5995343	445.1204119002523
1444.0	8.6055572	445.12043776793814
1445.0	8.611578	445.12036052595585
1446.0	8.6175967	445.1204269555569
1447.0	8.6236218	445.1203196036961
1448.0	8.6296446	445.12042222970564
1449.0	8.6356738	445.12028001174093
1450.0	8.641703	445.12039548958944
1451.0	8.647728	445.12050258338155
1452.0	8.6537572	445.1204220919229
1453.0	8.6597823	445.1204159268966
1454.0	8.6658093	445.1203764304044
1455.0	8.6718386	445.1203718164688
1456.0	8.6778634	445.1203237486016
1457.0	8.6838822	445.1204207955659
1458.0	8.6899072	445.1203831915599
1459.0	8.6959301	445.1204421718965
1460.0	8.701953	445.1203404551004
1461.0	8.7079761	445.12031128735725
1462.0	8.714003	445.12042719155954
1463.0	8.7200302	445.120331420145
1464.0	8.7260593	445.1203317968982
1465.0	8.7320823	445.1203627406805
1466.0	8.7381074	445.1202777907479
1467.0	8.7441302	445.1202272819009
1468.0	8.7501553	445.12043675714307
1469.0	8.7561782	445.12034545662124
1470.0	8.7622011	445.1203780996298
1471.0	8.7682261	445.12034843593176
1472.0	8.7742489	445.12032638464206
1473.0	8.780272	445.12033911645455
1474.0	8.7862927	445.1203982710319
1475.0	8.7923156	445.1202564382619
1476.0	8.7983407	445.1204462072073
1477.0	8.8043615	445.1204374862146
1478.0	8.8103824	445.12043441812676
1479.0	8.8164053	445.1203297250869
1480.0	8.8224302	445.12035209295175
1481.0	8.8284511	445.1203895600432
1482.0	8.8344719	445.12041246433813
1483.0	8.8404928	445.1203782884872
1484.0	8.8465157	445.12030123600357
1485.0	8.8525345	445.1204041973202
1486.0	8.8585554	445.1204321232958
1487.0	8.8645761	445.1204430258107
1488.0	8.870597	445.12037047213585
1489.0	8.876622	445.1204573329409
1490.0	8.8826428	445.1204241019892
1491.0	8.8886678	445.1205013677496
1492.0	8.8946866	445.12046943261987
1493.0	8.9007074	445.12031380538247
1494.0	8.9067325	445.120390831384
1495.0	8.9127532	445.1202883521754
1496.0	8.9187741	445.1203318652401
1497.0	8.9247928	445.1204307072567
1498.0	8.9308178	445.12031611017176
1499.0	8.9368408	445.1202952046549
1500.0	8.9428617	445.120402271064
1501.0	8.9488825	445.12046235855627
1502.0	8.9549075	445.12039809858874
1503.0	8.9609304	445.12040012477564
1504.0	8.9669512	445.1203836915557
1505.0	8.972972	445.1204010528369
1506.0	8.9789992	445.1204595314562
1507.0	8.9850326	445.1204265741832
1508.0	8.9910638	445.12036599748745
1509.0	8.9970888	445.1203459775605
1510.0	9.0031076	445.12037965127024
1511.0	9.0091325	445.12044772783094
1512.0	9.0151596	445.1202854796974
1513.0	9.0211825	445.12036513508457
1514.0	9.0272055	445.12042665536825
1515.0	9.0332285	445.1204666387468
1516.0	9.0392577	445.12034421870464
1517.0	9.0452847	445.12036972964194
1518.0	9.0513119	445.1202754465229
1519.0	9.0573388	445.1203541548367
1520.0	9.0633639	445.12037478738074
1521.0	9.0693888	445.12029460378074
1522.0	9.0754139	445.12030777526644
1523.0	9.0814368	445.12024585254636
1524.0	9.0874598	445.1202864820972
1525.0	9.093489	445.1203489416753
1526.0	9.0995159	445.1204442548911
1527.0	9.1055452	445.1204325176725
1528.0	9.1115723	445.1203555076962
1529.0	9.1175972	445.1202361704425
1530.0	9.1236223	445.1204643831493
1531.0	9.1296473	445.12030147035875
1532.0	9.1356744	445.12021915036894
1533.0	9.1416994	445.12029950541
1534.0	9.1477305	445.1204281970667
1535.0	9.1537598	445.1203617040888
1536.0	9.159791	445.1202133694433
1537.0	9.1658202	445.1204331054769
1538.0	9.1718431	445.12033048055315
1539.0	9.1778682	445.1203986695605
1540.0	9.1838911	445.12038086466373
1541.0	9.1899161	445.1204002918674
1542.0	9.1959389	445.1203688627488
1543.0	9.2019702	445.1203522226155
1544.0	9.2079973	445.1204395310075
1545.0	9.2140265	445.12036206644984
1546.0	9.2200495	445.12034510409427
1547.0	9.2260724	445.1204239235589
1548.0	9.2320995	445.12041338631724
1549.0	9.2381244	445.12034775584567
1550.0	9.2441473	445.1204097503179
1551.0	9.2501703	445.1203875687672
1552.0	9.2561973	445.1204389620021
1553.0	9.2622203	445.1203663512029
1554.0	9.2682454	445.1204266223945
1555.0	9.2742745	445.12039462978487
1556.0	9.2802975	445.1203328217199
1557.0	9.2863202	445.12032947991196
1558.0	9.2923454	445.120378216638
1559.0	9.2983828	445.120430720464
1560.0	9.3044078	445.12041538430884
1561.0	9.310439	445.120455198384
1562.0	9.3164662	445.1203836672341
1563.0	9.3224953	445.1203980643566
1564.0	9.3285183	445.12034809710553
1565.0	9.3345412	445.1203424762053
1566.0	9.3405662	445.1203622169681
1567.0	9.346589	445.12026091725414
1568.0	9.3526141	445.1202769995105
1569.0	9.3586412	445.12033876507746
1570.0	9.3646684	445.1203849012259
1571.0	9.3706911	445.1203925091916
1572.0	9.3767205	445.1203733189795
1573.0	9.3827453	445.1204154341169
1574.0	9.3887704	445.12038202943046
1575.0	9.3947954	445.12037338599066
1576.0	9.4008141	445.1203682853251
1577.0	9.4068372	445.12042695200694
1578.0	9.41286	445.12030862652966
1579.0	9.4188872	445.1203797099238
1580.0	9.4249163	445.1204306508839
1581.0	9.4309454	445.1204268507359
1582.0	9.4369683	445.12045340606414
1583.0	9.4429913	445.1204615663127
1584.0	9.4490163	445.12033848858425
1585.0	9.4550414	445.12038190324483
1586.0	9.4610662	445.1204526556468
1587.0	9.4670955	445.1203722175896
1588.0	9.4731225	445.1203653713597
1589.0	9.4791455	445.120395255375
1590.0	9.4851684	445.12042818716213
1591.0	9.4911975	445.1203740050563
1592.0	9.4972206	445.1204064445616
1593.0	9.5032434	445.12045881733326
1594.0	9.5092665	445.12032347439356
1595.0	9.5152935	445.1204691709109
1596.0	9.5213164	445.1203488566898
1597.0	9.5273476	445.1203805881277
1598.0	9.5333767	445.1204302786307
1599.0	9.539408	445.1204432588675
1600.0	9.545431	445.12043575804665
1601.0	9.551456	445.1203728722801
1602.0	9.557481	445.12030897265316
1603.0	9.5635038	445.1202350381903
1604.0	9.5695268	445.12033428709765
1605.0	9.5755519	445.1203365335763
1606.0	9.581581	445.12038717388003
1607.0	9.5876039	445.1203926142351
1608.0	9.5936331	445.12036848417233
1609.0	9.5996582	445.12029142431936
1610.0	9.6056789	445.1204016750274
1611.0	9.6117018	445.12042886446176
1612.0	9.6177331	445.1203341933315
1613.0	9.6237539	445.12035167073606
1614.0	9.6297768	445.12033700883234
1615.0	9.6358019	445.1204314502067
1616.0	9.6418268	445.12045098896596
1617.0	9.6478498	445.1203391758627
1618.0	9.6538685	445.12035567674013
1619.0	9.6598893	445.1203846012444
1620.0	9.6659144	445.12034226173347
1621.0	9.6719352	445.1203231669806
1622.0	9.6779561	445.1203516521993
1623.0	9.6839769	445.1204533019503
1624.0	9.6900062	445.1204083299524
1625.0	9.6960311	445.12042985926587
1626.0	9.7020499	445.12036608167114
1627.0	9.7080707	445.12030111802875
1628.0	9.7140916	445.12041557709966
1629.0	9.7201144	445.12045167059586
1630.0	9.7261374	445.12032059495664
1631.0	9.7321582	445.1203476924025
1632.0	9.738177	445.1204289957768
1633.0	9.7441999	445.1204025133119
1634.0	9.7502227	445.12032042267583
1635.0	9.7562458	445.1204676785713
1636.0	9.7622666	445.1203872495937
1637.0	9.7682853	445.1202792491668
1638.0	9.7743103	445.1203970753505
1639.0	9.7803312	445.12040354755004
1640.0	9.786352	445.12041960302247
1641.0	9.7923729	445.1203275927757
1642.0	9.7983999	445.12037912581553
1643.0	9.804425	445.12035337216906
1644.0	9.8104478	445.1202561943672
1645.0	9.8164749	445.12043804215523
1646.0	9.8224937	445.120394581294
1647.0	9.8285146	445.12044769679545
1648.0	9.8345333	445.1204001671587
1649.0	9.8405522	445.1203410898173
1650.0	9.8465749	445.12029658810525
1651.0	9.8525999	445.1203571651818
1652.0	9.8586208	445.1203732147276
1653.0	9.8646437	445.1203145047579
1654.0	9.8706667	445.12037804592484
1655.0	9.8766876	445.1203714187786
1656.0	9.8827104	445.1204395963689
1657.0	9.8887292	445.1203398272551
1658.0	9.89475	445.12035587827376
1659.0	9.9007709	445.1204151363631
1660.0	9.9067958	445.120377860412
1661.0	9.9128167	445.12045802192523
1662.0	9.9188396	445.1203287946215
1663.0	9.9248585	445.1203381407944
1664.0	9.9308771	445.1204136687534
1665.0	9.9368979	445.1203327428752
1666.0	9.9429188	445.1203865396804
1667.0	9.9489418	445.12034454490345
1668.0	9.9549604	445.1203323673689
1669.0	9.9609835	445.1203995806619
1670.0	9.9670105	445.12041369764916
1671.0	9.9730356	445.12035842528593
1672.0	9.9790542	445.12040546058114
1673.0	9.985075	445.1204336435801
1674.0	9.9911022	445.1203821676118
1675.0	9.997123	445.1203002961707
1676.0	10.003146	445.1203785657133
1677.0	10.009169	445.12031732869934
1678.0	10.015194	445.12039755295564
1679.0	10.021213	445.12038054490137
1680.0	10.027236	445.12039106312875
1681.0	10.033254	445.1203877585791
1682.0	10.039275	445.1203001842492
1683.0	10.045296	445.1203640660276
1684.0	10.051323	445.12038036610625
1685.0	10.057352	445.12036772827463
1686.0	10.063373	445.1203564998147
1687.0	10.069396	445.12035331972015
1688.0	10.075419	445.1203225734054
1689.0	10.081442	445.12036347699143
1690.0	10.087463	445.120372239842
1691.0	10.093481	445.1204469556334
1692.0	10.099507	445.1203471912126
1693.0	10.105529	445.1204288734653
1694.0	10.111548	445.1204355475841
1695.0	10.117575	445.1203926832668
1696.0	10.123602	445.1204114308084
1697.0	10.129627	445.1204178277132
1698.0	10.135655	445.12038965923455
1699.0	10.141679	445.120290008142
1700.0	10.147702	445.1203373161429
1701.0	10.153727	445.120413238867
1702.0	10.159754	445.1203632444703
1703.0	10.165784	445.1203918539532
1704.0	10.171815	445.12040179305677
1706.0	10.179288	445.12032328523514
1707.0	10.185636	445.12053447305414
1708.0	10.191659	445.1203911718419
1709.0	10.19768	445.1203880448083
1710.0	10.203704	445.1204365610707
1711.0	10.209727	445.1204595902535
1712.0	10.215746	445.12033180854786
1713.0	10.221767	445.1203761188206
1714.0	10.2278	445.12045403576883
1715.0	10.233821	445.1204768778204
1716.0	10.239846	445.1203272582403
1717.0	10.24588	445.1204299398856
1718.0	10.251904	445.1203176721655
1719.0	10.257927	445.12026973159976
1720.0	10.263957	445.1203548039956
1721.0	10.269984	445.12046931489226
1722.0	10.276013	445.1203969047246
1723.0	10.282036	445.12037956202295
1724.0	10.288057	445.1203688374152
1725.0	10.29408	445.1203742080972
1726.0	10.3001	445.1203938549271
1727.0	10.306119	445.1203791730407
1728.0	10.312144	445.1203969910565
1729.0	10.318163	445.12031309263364
1730.0	10.324184	445.12035285250687
1731.0	10.330205	445.1203623555083
1732.0	10.336232	445.1203902118348
1733.0	10.34225	445.12031391218426
1734.0	10.348273	445.12023937107284
1735.0	10.354292	445.12033098838174
1736.0	10.360313	445.1203840082238
1737.0	10.366334	445.1202900088829
1738.0	10.372355	445.12039386899573
1739.0	10.378375	445.12030463302165
1740.0	10.384396	445.1203027007907
1741.0	10.390421	445.1204089643368
1742.0	10.396446	445.1202633377998
1743.0	10.402475	445.12041451217885
1744.0	10.408505	445.1203418630594
1745.0	10.41453	445.12028072177213
1746.0	10.420559	445.12032867985977
1747.0	10.426582	445.12040815804505
1748.0	10.432605	445.12040540551334
1749.0	10.438626	445.1204053119543
1750.0	10.444655	445.12041735816155
1751.0	10.450678	445.12025097873294
1752.0	10.456703	445.1203959322219
1753.0	10.462732	445.12035424681466
1754.0	10.468751	445.1203434392174
1755.0	10.474769	445.1203747358269
1756.0	10.48079	445.1203466571368
1757.0	10.486813	445.12035506438735
1758.0	10.492836	445.12035677977553
1759.0	10.498859	445.1203966186911
1760.0	10.504884	445.1204282921343
1761.0	10.510907	445.1204545774595
1762.0	10.516926	445.120422774304
1764.0	10.524236	445.120425635474
1765.0	10.530586	445.12044849061346
1766.0	10.536609	445.1202981406114
1767.0	10.542636	445.1203101319688
1768.0	10.548659	445.1203165235716
1769.0	10.55468	445.1203547927589
1770.0	10.560703	445.1203799438639
1771.0	10.566728	445.1203690980747
1772.0	10.572751	445.1203181920211
1773.0	10.578774	445.12031272859775
1774.0	10.584801	445.1204482975721
1775.0	10.590826	445.12045993792543
1776.0	10.596851	445.12033557256393
1777.0	10.602876	445.1204277669031
1778.0	10.608901	445.1203496711363
1779.0	10.614924	445.1204111509672
1780.0	10.620942	445.1203183454816
1781.0	10.626967	445.12037565770135
1782.0	10.632986	445.1203902879208
1783.0	10.639011	445.12048209381396
1784.0	10.64503	445.1204373441795
1785.0	10.651051	445.12037348106367
1786.0	10.657076	445.1204207790856
1787.0	10.663099	445.1203029779368
1788.0	10.669121	445.12034744042637
1789.0	10.67514	445.12037010381715
1790.0	10.68117	445.1203183008846
1791.0	10.687188	445.12038001144134
1792.0	10.693207	445.1203741532173
1793.0	10.699232	445.1203799742138
1794.0	10.705253	445.12038079849276
1795.0	10.711278	445.1203515311999
1796.0	10.717301	445.1203638086461
1797.0	10.723324	445.1203030066017
1798.0	10.729345	445.1204031235196
1799.0	10.73537	445.1202696339528
1800.0	10.741388	445.1203186636704
1801.0	10.747413	445.1203469381297
1802.0	10.753434	445.12032836790155
1803.0	10.759455	445.12042970295136
1804.0	10.765478	445.12031532015345
1805.0	10.771497	445.120364476285
1806.0	10.777518	445.1203082819881
1807.0	10.783545	445.1202765343697
1808.0	10.789563	445.1202986603155
1809.0	10.795588	445.12037281848217
1810.0	10.801617	445.12033089640715
1811.0	10.807638	445.120452409692
1812.0	10.813657	445.1202778630348
1813.0	10.81968	445.12044853228804
1814.0	10.825705	445.1203500013534
1815.0	10.831728	445.1204490639268
1816.0	10.837749	445.1204003555958
1817.0	10.843774	445.1203981324769
1818.0	10.849793	445.12027641736563
1819.0	10.855817	445.1203219546238
1820.0	10.861838	445.1202328242327
1822.0	10.869147	445.120325509041
1823.0	10.875501	445.1203777462332
1824.0	10.881528	445.1204431072468
1825.0	10.887547	445.1202950415282
1826.0	10.893568	445.120449388745
1827.0	10.899593	445.12036311992404
1828.0	10.905615	445.1204466709573
1829.0	10.911634	445.1204651520645
1830.0	10.917655	445.12035273900034
1831.0	10.923676	445.1203636692648
1832.0	10.929701	445.12040374727474
1833.0	10.935724	445.12047645416413
1834.0	10.941743	445.1204179710206
1835.0	10.947766	445.1204104358464
1836.0	10.953784	445.12037612415725
1837.0	10.959807	445.12040485793375
1838.0	10.965826	445.12033532724644
1839.0	10.971851	445.1203870269863
1840.0	10.977874	445.1203978144039
1841.0	10.983899	445.1203331049048
1842.0	10.989922	445.1202810891099
1843.0	10.995941	445.1202952993158
1844.0	11.001961	445.12039896377416
1845.0	11.00798	445.12035662724185
1846.0	11.013999	445.120497429208
1847.0	11.020022	445.1203836492443
1848.0	11.026041	445.12038704779917
1849.0	11.032061	445.12031212850246
1850.0	11.038086	445.120382349109
1851.0	11.044112	445.1203218076947
1852.0	11.05013	445.12040761163036
1853.0	11.056153	445.1203474693753
1854.0	11.062172	445.1203049205461
1855.0	11.068197	445.12033406931334
1856.0	11.074216	445.1202887381408
1857.0	11.080241	445.12039764042174
1858.0	11.086264	445.1203961063125
1859.0	11.092289	445.12039468440423
1860.0	11.098307	445.12044556412127
1861.0	11.104335	445.1203782209437
1862.0	11.110357	445.12038805699905
1863.0	11.116376	445.12038187794
1864.0	11.122399	445.1204006907235
1865.0	11.128418	445.1203486036203
1866.0	11.134439	445.12032359453553
1867.0	11.14046	445.12031535064597
1868.0	11.146484	445.12030685776995
1869.0	11.152508	445.12037930668856
1870.0	11.158526	445.1203185942484
1871.0	11.164555	445.1203775078783
1872.0	11.170576	445.1203535350223
1873.0	11.176601	445.12039530641266
1874.0	11.182624	445.1204005573369
1875.0	11.188645	445.120320527151
1876.0	11.194664	445.12043870149
1877.0	11.200689	445.1204441767488
1878.0	11.20671	445.12038676360993
1880.0	11.213978	445.1203388998102
1881.0	11.22032	445.1203930738673
1882.0	11.226345	445.1204193320386
1883.0	11.232372	445.12033705206903
1884.0	11.238393	445.12031863658905
1885.0	11.244416	445.1203212987898
1886.0	11.250437	445.1204212369141
1887.0	11.256468	445.1204171662762
1888.0	11.262495	445.120316841831
1889.0	11.26852	445.1203275003561
1890.0	11.274545	445.12038942292344
1891.0	11.28057	445.12037065899136
1892.0	11.286595	445.1204616961286
1893.0	11.292626	445.12032585558916
1894.0	11.298647	445.1204265691538
1895.0	11.304668	445.1204304280111
1896.0	11.310691	445.1203512055038
1897.0	11.316714	445.1203617808796
1898.0	11.322733	445.1203771673545
1899.0	11.328757	445.1202690010154
1900.0	11.334776	445.12045668455863
1901.0	11.340799	445.1204106126906
1902.0	11.34682	445.12040203692015
1903.0	11.352841	445.1203288122026
1904.0	11.35886	445.12043245316005
1905.0	11.364883	445.12029201547375
1906.0	11.37091	445.1203469301708
1907.0	11.376941	445.1203394061081
1908.0	11.38296	445.12035882849545
1909.0	11.388985	445.12027165312725
1910.0	11.395003	445.12041428861465
1911.0	11.401028	445.120370572417
1912.0	11.407049	445.12046114240735
1913.0	11.413072	445.12034743346805
1914.0	11.419095	445.12036475323896
1915.0	11.425118	445.1204144095073
1916.0	11.431139	445.1203547062443
1917.0	11.437164	445.12042200575814
1918.0	11.443183	445.12033730606885
1919.0	11.449206	445.1203560302322
1920.0	11.455224	445.12039278103833
1921.0	11.461247	445.12050120717464
1922.0	11.467266	445.1204621269951
1923.0	11.473295	445.12041974579057
1924.0	11.479324	445.1204709846944
1925.0	11.485349	445.1204584967285
1926.0	11.491368	445.12034702436637
1927.0	11.497393	445.12043665145654
1928.0	11.503414	445.1204397198286
1929.0	11.509439	445.1203929983516
1930.0	11.515458	445.12040325759745
1931.0	11.521481	445.1204411012017
1932.0	11.527504	445.1203523272524
1933.0	11.533526	445.12038078533357
1934.0	11.539547	445.12038794632156
1935.0	11.54557	445.1203051886449
1936.0	11.551589	445.12036213161855
1938.0	11.558918	445.1203864289535
1939.0	11.565279	445.1204556487276
1940.0	11.57131	445.1203570716214
1941.0	11.577331	445.12043712474747
1942.0	11.583352	445.1202395288491
1943.0	11.589372	445.1204020327685
1944.0	11.595391	445.1203767396741
1945.0	11.601416	445.1204153271078
1946.0	11.607437	445.12033780591275
1947.0	11.61346	445.12047634512663
1948.0	11.619485	445.12035627367277
1949.0	11.625514	445.12038426350665
1950.0	11.631539	445.12029205280015
1951.0	11.637562	445.1203570611256
1952.0	11.643583	445.12035941229374
1953.0	11.649606	445.120444521928
1954.0	11.655631	445.12042102904496
1955.0	11.66166	445.1204038019623
1956.0	11.667683	445.120305313884
1957.0	11.673708	445.1203234797358
1958.0	11.679731	445.1203026032719
1959.0	11.685758	445.1203487750018
1960.0	11.691783	445.12027430620674
1961.0	11.697806	445.1203828121912
1962.0	11.703827	445.1202955783454
1963.0	11.709852	445.1203479362675
1964.0	11.71587	445.1203757133369
1965.0	11.721895	445.1202755360837
1966.0	11.727916	445.1203455684738
1967.0	11.733943	445.12037385446536
1968.0	11.73997	445.1203678835692
1969.0	11.746	445.1204231781488
1970.0	11.752018	445.1203441107818
1971.0	11.758041	445.1204360375264
1972.0	11.764062	445.1202855104967
1973.0	11.770087	445.1203529363123
1974.0	11.77611	445.120344613237
1975.0	11.782133	445.12042882300943
1976.0	11.788152	445.1203360758097
1977.0	11.794175	445.12033567273943
1978.0	11.800195	445.1204131967143
1979.0	11.806216	445.1204619509292
1980.0	11.812237	445.12042051750933
1981.0	11.818262	445.1203864266895
1982.0	11.824283	445.1204037706097
1983.0	11.830308	445.12033305810843
1984.0	11.836327	445.12027883533835
1985.0	11.84235	445.1203974761418
1986.0	11.848373	445.12025490030226
1987.0	11.854396	445.1202756966021
1988.0	11.860416	445.12038985200115
1989.0	11.866439	445.1202850249551
1990.0	11.872458	445.1203971902667
1991.0	11.878483	445.12037574589783
1992.0	11.884504	445.12042678811764
1993.0	11.890529	445.12037163502555
1994.0	11.89655	445.1203120348298
1996.0	11.903864	445.12035312280074
1997.0	11.910219	445.120327129642
1998.0	11.916248	445.120289384461
1999.0	11.922271	445.12035560766685
2000.0	11.928293	445.12043216358404
2001.0	11.934319	445.1203864346558
2002.0	11.940337	445.1203110090231
2003.0	11.946362	445.1204424476734
2004.0	11.952383	445.1203950815993
2005.0	11.958408	445.12030514973065
2006.0	11.964429	445.12033702069004
2007.0	11.970452	445.1202485267059
2008.0	11.976471	445.12037830445047
2009.0	11.982496	445.12043658345766
2010.0	11.988514	445.1204447607478
2011.0	11.994539	445.12041156812074
2012.0	12.000558	445.1203232488085
2013.0	12.006583	445.1204239352005
2014.0	12.012604	445.1203586579313
2015.0	12.018627	445.120309183133
2016.0	12.024648	445.1204235947614
2017.0	12.030671	445.12040928972255
2018.0	12.036694	445.12037276614006
2019.0	12.042719	445.12041782570265
2020.0	12.04874	445.1203535833754
2021.0	12.054764	445.1203450203839
2022.0	12.060785	445.12029357582503
2023.0	12.066808	445.1202886707061
2024.0	12.072831	445.120335436688
2025.0	12.078852	445.12033488481035
2026.0	12.084871	445.1204472830809
2027.0	12.090896	445.120385981338
2028.0	12.096914	445.1203878446662
2029.0	12.102939	445.12031311754833
2030.0	12.108958	445.12032781296773
2031.0	12.114981	445.12038038350363
2032.0	12.121004	445.1203033133234
2033.0	12.127027	445.1203655580376
2034.0	12.13305	445.1203704367185
2035.0	12.139069	445.1204255517566
2036.0	12.14509	445.1203012197547
2037.0	12.151115	445.12030024688255
2038.0	12.157133	445.12035446225104
2039.0	12.163156	445.12026554533134
2040.0	12.169179	445.1204069423201
[truncated: 5,104 more rows]
