# Supplementary material for: RawBeans: A Simple, Vendor-Independent, Raw-Data Quality-Control Tool
Source: J Proteome Res. 2021 Mar 4;20(4):2098–104. doi: 10.1021/acs.jproteome.0c00956 (PMC8041395; doi:10.1021/acs.jproteome.0c00956)
Supplement: Supplementary file 2 — pr0c00956_si_003.zip [file pr0c00956_si_003.zip › 100_samples_run1.0/resources/HF2_LC1_hela_110820_01-mass-deviation-matrix.tsv]

scan	retention	445.12003
1.0	0.0028141846	445.11977631361924
3.0	0.0112932	445.120220079309
4.0	0.018116334	445.11973119894265
6.0	0.025374499	445.1202383055372
7.0	0.031722568	445.119750158498
8.0	0.037751769	445.11968354171114
9.0	0.04377665	445.11990287358987
10.0	0.048972435	445.1202631843823
11.0	0.054372469	445.1203930594913
13.0	0.061039268	445.1195720244132
14.0	0.068051615	445.1197120396238
15.0	0.074393299	445.11974472906235
16.0	0.080730799	445.11972614062137
17.0	0.087070385	445.1196478832132
18.0	0.093409966	445.11965307769873
19.0	0.0997454	445.11976312014264
20.0	0.10613287	445.11965834313276
21.0	0.11246417	445.1198844065267
22.0	0.1180308	445.1200253767705
23.0	0.12435178	445.120377419441
24.0	0.13120188	445.1200533302299
26.0	0.13852252	445.11974917588793
27.0	0.14417682	445.1198777920212
29.0	0.15166628	445.11958534720276
30.0	0.15801217	445.11971277469405
31.0	0.16404343	445.11994915948236
32.0	0.1691809	445.12018477101356
36.0	0.17879548	445.1198928741031
37.0	0.18513923	445.11967178230975
38.0	0.1903371	445.1198248302951
39.0	0.19587257	445.12007552536227
40.0	0.20189557	445.1196077799157
42.0	0.20842063	445.1197768569025
43.0	0.2148039	445.1202984186512
45.0	0.22234133	445.1194533294132
46.0	0.22870804	445.11953956573615
47.0	0.23421022	445.11980539944113
48.0	0.24061217	445.1202118255574
49.0	0.24673303	445.1204757886222
50.0	0.2529831	445.1201586088807
52.0	0.25983927	445.12044431376125
53.0	0.26661217	445.1202377051911
54.0	0.27294968	445.1201762928682
55.0	0.27933932	445.1204562592729
56.0	0.2856789	445.11951343253764
57.0	0.29108735	445.1198503232888
58.0	0.29724562	445.11979391928895
64.0	0.30890605	445.1197905787275
65.0	0.31503103	445.12017635951133
67.0	0.3216165	445.1204952268255
68.0	0.32851855	445.1197622676665
69.0	0.3348706	445.1201827567606
70.0	0.34120395	445.1202693262085
71.0	0.34755398	445.11969797788714
72.0	0.35388313	445.11973361948156
73.0	0.35941435	445.11941069157206
74.0	0.36637899	445.1205595076501
75.0	0.37271858	445.12056624433836
76.0	0.37906025	445.11992445389774
77.0	0.38490817	445.11951838644455
80.0	0.39306643	445.1194205311788
82.0	0.40058318	445.12009407879856
83.0	0.40692487	445.1202693891443
84.0	0.41294982	445.1201741080827
85.0	0.41897507	445.12017768612606
86.0	0.4249978	445.12018791656135
87.0	0.43102078	445.1199748659423
88.0	0.43704363	445.1199539910753
89.0	0.44306879	445.1199291502954
90.0	0.44909777	445.11997008317195
91.0	0.45512083	445.11992131584947
92.0	0.46114159	445.1198417234206
93.0	0.46716248	445.12051580038275
94.0	0.47318322	445.12012725319505
95.0	0.47920407	445.12016049886284
96.0	0.4852251	445.119961499952
97.0	0.49124579	445.11992588494064
98.0	0.49726673	445.11973018196363
99.0	0.5032895	445.12027493415786
100.0	0.50931045	445.1196969446082
101.0	0.51533125	445.1195065146577
102.0	0.52135208	445.12041340534455
103.0	0.52737303	445.119513402823
104.0	0.53339374	445.11963675348164
105.0	0.5394145	445.12056894540353
106.0	0.54543548	445.11987811529883
107.0	0.55145835	445.12012514446894
108.0	0.55734802	445.120581088599
109.0	0.56261872	445.120255642069
110.0	0.56782087	445.1200049446078
111.0	0.57296247	445.1201820685224
112.0	0.57822088	445.11972588553374
113.0	0.58352917	445.11983520917016
115.0	0.59008129	445.1199431022739
116.0	0.59638337	445.12065170779056
117.0	0.6027834	445.12036496744054
118.0	0.60891045	445.1196788724003
124.0	0.62196262	445.12035937277386
125.0	0.62853973	445.12041122935386
127.0	0.63565838	445.12045055362904
128.0	0.64207713	445.1204366815524
129.0	0.64835018	445.12054377840474
130.0	0.65471468	445.120299717406
131.0	0.66125218	445.1203539751719
132.0	0.66760008	445.12020725727547
133.0	0.67394385	445.1195754229884
134.0	0.6803001	445.1204121862694
135.0	0.68663763	445.1196362872697
136.0	0.69301898	445.12032735617066
138.0	0.70092305	445.11959048766136
139.0	0.70728152	445.1204970903641
141.0	0.7146564	445.1201694271701
142.0	0.72100019	445.11993633897566
144.0	0.72835017	445.1197158581791
145.0	0.73469397	445.11962553214715
146.0	0.740719	445.1197640842283
147.0	0.74674824	445.12035918203253
148.0	0.75277729	445.11967879755656
149.0	0.7588023	445.1194247649317
150.0	0.76482938	445.1200284658592
151.0	0.77085665	445.12015718780924
152.0	0.77688144	445.12011188117714
153.0	0.78290645	445.12037396684445
154.0	0.78893574	445.11941653571375
155.0	0.79497332	445.12060233078796
156.0	0.80100022	445.1194102099227
157.0	0.8070253	445.12031211892725
158.0	0.81304828	445.1194769349089
159.0	0.8190753	445.1206311200575
160.0	0.8251065	445.120612602152
161.0	0.83113569	445.11950777310784
162.0	0.8371608	445.119446425669
163.0	0.84318364	445.1206010199033
164.0	0.84920863	445.11952810485366
165.0	0.85523577	445.1195693278118
166.0	0.86125665	445.1195145796799
167.0	0.86727964	445.11943041569083
168.0	0.87330027	445.1196974732721
169.0	0.87932325	445.1194046635476
170.0	0.88534413	445.1194368262737
171.0	0.89136487	445.1195771538652
172.0	0.89738583	445.11952550186527
173.0	0.90340663	445.11949669423416
174.0	0.90942748	445.1196982056471
175.0	0.91545048	445.11959401459376
176.0	0.92147328	445.11960000075186
177.0	0.92749423	445.11957455749285
178.0	0.93351712	445.1195047677797
179.0	0.9395378	445.1195368000001
180.0	0.9455588	445.1194740996718
181.0	0.95157967	445.1194805270592
182.0	0.95760262	445.1196070001679
183.0	0.96363157	445.11950327575977
184.0	0.96965872	445.11956124341725
185.0	0.97567967	445.1194910819282
186.0	0.98170057	445.1206385114511
187.0	0.98772127	445.1205593012391
188.0	0.9937421	445.12058659751443
189.0	0.99976298	445.1195072728944
190.0	1.0057859	445.1194600699059
191.0	1.0118067	445.1205695876708
192.0	1.0178276	445.12057435748363
193.0	1.0238505	445.1205951593052
194.0	1.0298713	445.1206369472834
195.0	1.0358922	445.11941063057253
197.0	1.0432046	445.1205572637431
198.0	1.0495442	445.1206436130095
199.0	1.0555672	445.1204070985718
200.0	1.0615923	445.12045798659386
201.0	1.0676276	445.1203835235865
202.0	1.0736589	445.1204037121751
203.0	1.0796819	445.1194244422145
204.0	1.0857067	445.1204462797164
205.0	1.0917359	445.12064480073803
206.0	1.0977609	445.1205314340071
207.0	1.1037838	445.1205333348466
208.0	1.1098109	445.11948473022176
209.0	1.1158381	445.1205386796277
210.0	1.1218651	445.11940081856955
211.0	1.1278882	445.1204944274651
212.0	1.133913	445.1204860633027
213.0	1.1399359	445.12048708401176
214.0	1.145963	445.12058841377467
215.0	1.1519881	445.1195196562556
216.0	1.1580111	445.11941509639485
217.0	1.164036	445.12062143847044
218.0	1.1700611	445.120649061675
219.0	1.1760881	445.1206056867721
220.0	1.1821132	445.1205700265327
221.0	1.1881381	445.12046614171396
222.0	1.1941611	445.1204699826119
223.0	1.200186	445.1205551401395
224.0	1.2062132	445.1205679971955
225.0	1.2122381	445.12057403343755
226.0	1.2182611	445.12061108867107
227.0	1.2242902	445.1205746652648
228.0	1.2303256	445.12062051674997
229.0	1.2363548	445.11943982334685
230.0	1.2423778	445.12039986821753
231.0	1.2484007	445.12041303807456
232.0	1.2544277	445.1204386631105
233.0	1.2604527	445.12048622829275
234.0	1.2664779	445.12045675406307
235.0	1.2725008	445.120433062347
236.0	1.2785236	445.1205301124034
237.0	1.2845466	445.1204757718031
238.0	1.2905674	445.12030719799253
239.0	1.2965882	445.12054212320135
240.0	1.302609	445.12024639289785
241.0	1.30863	445.12045262480524
242.0	1.314653	445.12035582388324
243.0	1.3206737	445.1205387083955
244.0	1.3266944	445.1204096796506
245.0	1.3327174	445.1205131033472
246.0	1.3387384	445.120481077679
247.0	1.3447591	445.12041582469914
248.0	1.3507779	445.1204622165072
249.0	1.3568048	445.12059605537024
250.0	1.3628279	445.1203696353499
251.0	1.3688486	445.1201763115182
252.0	1.3748716	445.1203734737925
253.0	1.3808924	445.12038126255595
254.0	1.3869154	445.12049368252275
255.0	1.3929361	445.1203494757325
256.0	1.3989571	445.1202540147992
257.0	1.4049924	445.1200443023072
258.0	1.4110176	445.12041521606295
260.0	1.418332	445.1202593621981
261.0	1.4246655	445.120221278061
262.0	1.4306841	445.12009571099014
263.0	1.4367071	445.12030823589373
264.0	1.44273	445.12036765588016
265.0	1.4487508	445.1202004453803
266.0	1.4547696	445.1202674882955
267.0	1.4607926	445.1202418727268
268.0	1.4668134	445.12018678969
269.0	1.4728341	445.1201813807277
270.0	1.4788572	445.1201953151029
271.0	1.48488	445.120314047447
272.0	1.4909052	445.1205133467345
273.0	1.496932	445.1203896319323
274.0	1.502953	445.1204337481712
275.0	1.5089717	445.1201880006787
276.0	1.5149967	445.1201869019597
277.0	1.5210238	445.12028058513084
278.0	1.5270488	445.1201745945396
279.0	1.5330697	445.12029137936287
280.0	1.5390926	445.12043297793815
281.0	1.5451155	445.12024909811987
282.0	1.5511364	445.12023567690926
283.0	1.5571572	445.1201769458236
284.0	1.5631801	445.12022384258785
285.0	1.569201	445.1202412126455
286.0	1.5752218	445.12024177523716
287.0	1.5812449	445.1203520951692
288.0	1.5872676	445.120219757774
289.0	1.5932905	445.12020500758825
290.0	1.5993114	445.1202378181367
291.0	1.6053386	445.12032629957326
292.0	1.6113573	445.1203540159242
293.0	1.6173801	445.1201984989308
294.0	1.623403	445.1202080048046
295.0	1.6294239	445.12013213299485
296.0	1.6354449	445.1201506257042
297.0	1.6414719	445.1202413699239
298.0	1.6474949	445.12012794042556
299.0	1.6535177	445.12024103286353
300.0	1.6595384	445.1202751727349
301.0	1.6655573	445.1203038782453
302.0	1.6715783	445.1202357745515
303.0	1.677599	445.12004622591263
304.0	1.6836197	445.12002501484653
305.0	1.6896406	445.1202385727525
306.0	1.6956595	445.12000025801336
307.0	1.7016824	445.12007494277594
308.0	1.7077094	445.1199610020814
309.0	1.7137365	445.1200069553471
310.0	1.7197573	445.1201906170505
311.0	1.7257783	445.11988202903746
312.0	1.731799	445.1200660885005
313.0	1.7378199	445.12012537599776
314.0	1.7438449	445.12007182549354
315.0	1.749872	445.12001528129696
316.0	1.7558928	445.1201834653975
317.0	1.7619158	445.1200638282796
318.0	1.7679366	445.11993604626383
319.0	1.7739574	445.1199898237576
320.0	1.7799802	445.1199926537815
321.0	1.7860054	445.11996317614387
322.0	1.7920325	445.1199942531912
323.0	1.7980553	445.12000453606333
324.0	1.8040782	445.11988416819463
325.0	1.8101033	445.11995867455136
326.0	1.8161262	445.1198968006712
327.0	1.8221555	445.1199719894241
328.0	1.8281824	445.12019511975075
329.0	1.8342075	445.11999290200345
330.0	1.8402325	445.1199371656359
331.0	1.8462574	445.11969925100203
332.0	1.8522804	445.1198611817751
333.0	1.8583076	445.11974258492387
334.0	1.8643304	445.1200678447175
335.0	1.8703574	445.11988841876087
336.0	1.8763866	445.119469024418
337.0	1.8824138	445.1198412277254
338.0	1.8884409	445.1197254579908
339.0	1.8944659	445.11997223407104
340.0	1.9004951	445.11998496050813
341.0	1.906518	445.11984284210456
342.0	1.912543	445.1199912308421
343.0	1.9185679	445.11986666340545
344.0	1.924593	445.1196979015556
345.0	1.9306181	445.11998404589633
346.0	1.9366472	445.1196158307742
347.0	1.9426701	445.11957401769115
348.0	1.9486931	445.11951593594006
349.0	1.9547181	445.1196499290683
350.0	1.960741	445.1195172060302
351.0	1.96677	445.1194374213016
352.0	1.9727909	445.1197131986377
353.0	1.9788119	445.1197856601842
354.0	1.9848325	445.11989040063776
355.0	1.9908534	445.1198845450653
356.0	1.9968742	445.1196207507968
357.0	2.0028972	445.1195163935115
358.0	2.0089222	445.11948748968194
359.0	2.0149472	445.11946741941864
360.0	2.020966	445.11946313914484
361.0	2.0269889	445.11947849562824
362.0	2.0330117	445.12057258204004
363.0	2.039041	445.1195106824387
364.0	2.0450701	445.11963672593913
365.0	2.0510974	445.11948950391997
366.0	2.0571222	445.1197055771169
367.0	2.0631451	445.1197986224629
368.0	2.0691701	445.11968182696546
369.0	2.0751973	445.1196661122429
370.0	2.0812244	445.11948736522004
371.0	2.0872535	445.11943997840575
372.0	2.0932806	445.1195233497132
373.0	2.0993056	445.11952669154726
374.0	2.1053306	445.11979835999864
375.0	2.1113535	445.119523935284
376.0	2.1173787	445.12036555855565
377.0	2.1234035	445.1195787937183
378.0	2.1294328	445.11965349730394
379.0	2.1354557	445.1194952073614
380.0	2.1414766	445.1194253825008
381.0	2.1474973	445.1194685371503
382.0	2.1535223	445.11953030624903
383.0	2.1595452	445.1195738084635
384.0	2.1655683	445.119641881505
385.0	2.1715911	445.1194728592218
386.0	2.1776141	445.1194171925968
387.0	2.1836432	445.1205963623085
388.0	2.1896744	445.1194267682575
389.0	2.1957015	445.12063631650653
390.0	2.2017307	445.1206282765774
391.0	2.2077558	445.12041340517715
392.0	2.2137869	445.1203083657774
393.0	2.219812	445.1194844580634
394.0	2.2258349	445.1196572771772
395.0	2.2318559	445.1206428225113
396.0	2.2378765	445.1196253599533
397.0	2.2439015	445.11960084026975
398.0	2.2499245	445.1195724337945
399.0	2.2559517	445.1205986980494
400.0	2.2619807	445.1204044300199
401.0	2.2680037	445.1194706271339
402.0	2.2740266	445.1195606102149
403.0	2.2800496	445.1205159122689
404.0	2.2860745	445.1204493231398
405.0	2.2920975	445.1206511590195
406.0	2.2981184	445.1196168273455
407.0	2.3041413	445.11956087712633
408.0	2.310162	445.1204999906743
409.0	2.3161829	445.12051158153366
410.0	2.3222038	445.12051412550227
411.0	2.3282247	445.1205524394379
412.0	2.3342455	445.11968913571656
413.0	2.3402683	445.11943323473696
414.0	2.3462913	445.12016926529407
415.0	2.3523143	445.1202432957521
416.0	2.3583371	445.1203961962657
417.0	2.364358	445.12037846766617
418.0	2.3703788	445.1195278414659
419.0	2.3763997	445.12042378628996
420.0	2.3824308	445.1194802482739
421.0	2.3884539	445.1206425118091
422.0	2.394481	445.1204794495868
423.0	2.4005122	445.120492603678
424.0	2.4065391	445.1205958271516
425.0	2.4125601	445.12054515764726
426.0	2.418581	445.11952597998834
427.0	2.4246082	445.1196189906184
428.0	2.4306267	445.1195055212355
429.0	2.4366496	445.11947702530114
430.0	2.4426769	445.12063205654414
431.0	2.4486977	445.1205714524623
432.0	2.4547206	445.1204756255525
433.0	2.4607456	445.1204254549335
434.0	2.4667706	445.12034721178753
435.0	2.4727957	445.12033849966934
436.0	2.4788185	445.1204353701803
437.0	2.4848456	445.1202391486465
438.0	2.4908706	445.1204640505849
439.0	2.4968913	445.12054183054977
440.0	2.5029123	445.12029302270474
441.0	2.5089415	445.11940617436136
442.0	2.5149624	445.12044285165416
443.0	2.5209894	445.1203924245502
444.0	2.5270184	445.1205616632015
445.0	2.5330414	445.1203689109203
446.0	2.5390664	445.1203392974296
447.0	2.5450935	445.12053370444687
448.0	2.5511144	445.12048673272204
449.0	2.5571373	445.12053207191457
450.0	2.5631643	445.11943992992815
451.0	2.5691873	445.12036318504045
452.0	2.5752081	445.12040233061987
453.0	2.5812312	445.1202868227665
454.0	2.5872539	445.1203733934795
455.0	2.5932748	445.120212910775
456.0	2.5992935	445.12028721217206
457.0	2.6053166	445.12038951871676
458.0	2.6113394	445.1201835976247
459.0	2.6173602	445.12034548375226
460.0	2.623381	445.12048216546714
461.0	2.6294019	445.12037639349035
462.0	2.635425	445.12035502581926
463.0	2.6414457	445.1204897088241
464.0	2.6474666	445.1203595716296
465.0	2.6534873	445.1203206589022
466.0	2.6595167	445.12061023793365
467.0	2.6655374	445.11941248077585
468.0	2.6715604	445.1205421486712
469.0	2.6775811	445.1203928878722
470.0	2.6836019	445.1204183848984
471.0	2.6896249	445.12044308476754
472.0	2.69565	445.1203427324617
473.0	2.7016728	445.1201512142317
474.0	2.7076957	445.1202130477075
475.0	2.7137165	445.120269048961
476.0	2.7197374	445.12028302359863
477.0	2.7257645	445.1204729439879
478.0	2.7317999	445.12055171831986
479.0	2.7378229	445.1202546350118
480.0	2.7438478	445.12047472421096
481.0	2.7498729	445.1203497386893
482.0	2.7558979	445.1203162524948
483.0	2.761923	445.1202730327465
484.0	2.7679521	445.1196245307425
485.0	2.7739771	445.1202864799152
486.0	2.7799999	445.12030681122394
487.0	2.7860251	445.1203718156176
488.0	2.7920479	445.1202882249701
489.0	2.7980752	445.12023088972836
490.0	2.8040979	445.120118012074
491.0	2.8101209	445.12021962930334
492.0	2.8161251	445.1198606203632
493.0	2.8221543	445.1198660309144
494.0	2.8281792	445.12003233165717
495.0	2.8342085	445.1199524997513
496.0	2.8402397	445.1199312909603
497.0	2.8462023	445.11980742330917
498.0	2.8521751	445.1197216792796
499.0	2.8580376	445.1197548805822
500.0	2.8639313	445.1196593159817
501.0	2.8697189	445.11972834238975
502.0	2.8754669	445.11966355399693
503.0	2.8811604	445.1197109552844
507.0	2.8903458	445.11981667781106
508.0	2.8965583	445.11996878980557
510.0	2.9035854	445.1200072411614
511.0	2.909825	445.1201398614663
512.0	2.9161938	445.12007125189825
513.0	2.9225084	445.1201947268275
514.0	2.9288855	445.12013259765484
515.0	2.9353021	445.1202362557055
516.0	2.9418064	445.11986861642134
517.0	2.9481334	445.12007403366164
518.0	2.9544772	445.11992138538096
529.0	2.9739419	445.12008467849347
540.0	2.9935522	445.1198817624589
544.0	3.0032272	445.11976291851033
547.0	3.011421	445.12013289650173
548.0	3.0177627	445.120263056061
549.0	3.0237856	445.12015998248256
550.0	3.0298191	445.1203625126477
551.0	3.0358481	445.12048063372106
552.0	3.0418774	445.1204841601169
553.0	3.0478982	445.1205492601753
554.0	3.053919	445.1205013265855
555.0	3.0599397	445.1205619035892
556.0	3.0659607	445.12039245664056
557.0	3.0719627	445.12036088079066
558.0	3.0779858	445.11995189990955
559.0	3.0840085	445.1197224514554
560.0	3.0899419	445.11944044008095
561.0	3.0959711	445.11976238329726
562.0	3.101992	445.1197412702844
563.0	3.1080148	445.1197570203689
564.0	3.1140356	445.11989223750805
565.0	3.1200565	445.1196418172723
566.0	3.1260795	445.11957521460505
567.0	3.1320982	445.11967405027366
568.0	3.1381212	445.119837783642
569.0	3.1441421	445.1194498131766
570.0	3.1501607	445.11963041937327
571.0	3.1561816	445.11946513860903
572.0	3.1622045	445.1199591547091
573.0	3.1682254	445.1198085173601
574.0	3.1742482	445.1198996962642
575.0	3.180269	445.1199450697776
576.0	3.1862878	445.11962760895153
577.0	3.1923108	445.11963596743084
578.0	3.1983317	445.1195642385274
579.0	3.2043545	445.1194048147038
580.0	3.2103754	445.11958954999426
581.0	3.2163964	445.11962531133565
582.0	3.2224191	445.11959760986764
583.0	3.2284379	445.1195659308598
584.0	3.2344587	445.11973253334173
585.0	3.2404796	445.11954702850863
586.0	3.2465046	445.11974856723606
587.0	3.2525234	445.1194213324595
588.0	3.2585484	445.11984427568797
589.0	3.2645774	445.11992132533214
590.0	3.2705983	445.1198731161552
591.0	3.2766213	445.11979626499675
592.0	3.2826423	445.1196868993101
593.0	3.2886631	445.11968045967416
594.0	3.2946859	445.11961818166236
595.0	3.3007046	445.1195529631196
596.0	3.3067276	445.1194062159137
597.0	3.3127505	445.1196456910303
598.0	3.3187713	445.1196980226151
599.0	3.3247922	445.1194955226838
600.0	3.330813	445.1196279152801
601.0	3.3368339	445.1197326866711
602.0	3.3428568	445.1195865219423
603.0	3.3488777	445.1196584306345
604.0	3.3549006	445.1197167935432
605.0	3.3609256	445.1196138756072
606.0	3.3669484	445.1196350853912
607.0	3.3729756	445.1198485499062
608.0	3.3790048	445.11949703779436
609.0	3.385034	445.1195552627608
610.0	3.391063	445.11959863603323
611.0	3.3970902	445.11953546782524
612.0	3.4031131	445.11969634310776
613.0	3.4091423	445.1205993737605
614.0	3.4151632	445.11942027354667
615.0	3.421186	445.1205977225547
616.0	3.427209	445.12056177546367
617.0	3.433236	445.1194426669241
618.0	3.4392672	445.1196959841335
619.0	3.4452923	445.1195009410927
620.0	3.4513153	445.11960779007154
621.0	3.4573381	445.11952151001697
622.0	3.4633631	445.12065526171114
623.0	3.4693861	445.1194194214049
624.0	3.475407	445.1195973500734
625.0	3.4814277	445.11946367264926
626.0	3.4874506	445.12061698497314
627.0	3.4934715	445.11944687647826
628.0	3.4994945	445.119624440603
629.0	3.5055173	445.11955748624644
630.0	3.5115382	445.1196344487805
631.0	3.5175653	445.1198280517334
632.0	3.5235904	445.11968764392435
633.0	3.5296194	445.1195450996153
634.0	3.5356424	445.1195042821138
635.0	3.5416612	445.1195599134591
636.0	3.5476819	445.1206497632934
637.0	3.5537028	445.1205986039169
638.0	3.5597258	445.11943358001344
639.0	3.5657467	445.11949381367015
640.0	3.5717736	445.1194156898171
641.0	3.5777944	445.11943649187805
642.0	3.5838153	445.1194527955684
643.0	3.5898342	445.1206509375006
644.0	3.595857	445.1205901416574
645.0	3.60188	445.1204775133473
646.0	3.607909	445.12027409201306
647.0	3.6139384	445.12035400092924
648.0	3.6199632	445.12033571856995
649.0	3.6259841	445.12025617488183
650.0	3.6320049	445.1203325841091
651.0	3.6380237	445.1203452054113
652.0	3.6440444	445.1203909414704
653.0	3.6500674	445.12044151696
654.0	3.6560883	445.1202284402331
655.0	3.6621113	445.12023200490904
656.0	3.6681342	445.1202090981044
657.0	3.674157	445.1200640003626
658.0	3.6801779	445.1200943557703
659.0	3.6861987	445.1200878978379
660.0	3.6922196	445.1199264103276
661.0	3.6982425	445.1203419701906
662.0	3.7042634	445.1203244862466
663.0	3.7102862	445.1203606013316
664.0	3.7163092	445.1201791249532
665.0	3.7223321	445.1201876023767
666.0	3.7283552	445.12012024842477
667.0	3.7343758	445.12032536944673
668.0	3.7403988	445.12015043856485
669.0	3.7464196	445.1198938190246
670.0	3.7524406	445.1200900511285
671.0	3.7584633	445.12017618311864
672.0	3.7644841	445.1201810393012
673.0	3.7705051	445.1201391989882
674.0	3.7765259	445.1200604246545
675.0	3.7825467	445.12013311306964
676.0	3.7885718	445.1202050389306
677.0	3.7945926	445.1198026985858
678.0	3.8006196	445.12011828473004
679.0	3.8066468	445.1200657308002
680.0	3.8126676	445.11982357285183
681.0	3.8186886	445.1201078864145
682.0	3.8247093	445.1199335520169
683.0	3.8307321	445.1201323361052
684.0	3.8367551	445.120128609158
685.0	3.8427761	445.1202359245976
686.0	3.8487989	445.1201308793954
687.0	3.8548198	445.1200822889684
688.0	3.8608447	445.12008792550625
689.0	3.8668676	445.12007682048363
690.0	3.8728928	445.12016829048696
691.0	3.8789177	445.12007873805254
692.0	3.8849428	445.1201392832404
693.0	3.8909718	445.11998797875077
694.0	3.8969969	445.12006129759203
695.0	3.9030219	445.1199738538341
696.0	3.9090448	445.1201008357724
697.0	3.9150657	445.12009432700165
698.0	3.9210884	445.1201353067648
699.0	3.9271094	445.1200459733927
700.0	3.9331303	445.12003914614206
701.0	3.9391531	445.1202679374356
702.0	3.9451739	445.12019645087014
703.0	3.9511948	445.1200884579731
704.0	3.9572177	445.12006804691254
705.0	3.9632429	445.1201094385651
706.0	3.9692719	445.120019537742
707.0	3.975297	445.12003624017024
708.0	3.9813198	445.120113520587
709.0	3.9873407	445.1201132382388
710.0	3.9933615	445.12001458563935
711.0	3.9993886	445.11995677824785
712.0	4.0054116	445.1199702515955
713.0	4.0114366	445.12003641375185
714.0	4.0174615	445.12015240875076
715.0	4.0234844	445.12012661573397
716.0	4.0295074	445.120170107942
717.0	4.0355346	445.1200333505206
718.0	4.0415636	445.12007810978207
719.0	4.0475929	445.12002523661357
720.0	4.0536221	445.12012030627295
721.0	4.059645	445.12010339444794
722.0	4.065674	445.12012823045006
723.0	4.0717013	445.1201214323155
724.0	4.0777242	445.1201265092035
725.0	4.0837471	445.12018676616316
726.0	4.089772	445.1202123478764
727.0	4.095795	445.1200927717003
728.0	4.1018201	445.1200666965125
729.0	4.1078491	445.12011260013526
730.0	4.1138763	445.12010097830944
731.0	4.1198992	445.1200768236701
732.0	4.1257534	445.1196557593622
733.0	4.1317492	445.11985664959457
734.0	4.1377471	445.12011128437734
735.0	4.1437742	445.12003465575066
736.0	4.1495868	445.12003547050915
737.0	4.155543	445.1200121625704
738.0	4.1614388	445.1200668053476
739.0	4.167293	445.12026921082634
740.0	4.1731576	445.1201883864228
741.0	4.1791868	445.11972494353245
742.0	4.1852116	445.11997594766336
743.0	4.1912367	445.11993877291894
744.0	4.1972535	445.1200461330683
745.0	4.2032826	445.1199437436092
746.0	4.2092825	445.11981811034804
747.0	4.2153138	445.11999034798
748.0	4.2213389	445.11993316402913
752.0	4.2316638	445.11981384655826
753.0	4.2379806	445.1198481783046
754.0	4.2439325	445.1198237916484
755.0	4.249891	445.12001195448204
756.0	4.2558389	445.119974769195
757.0	4.2617702	445.1199939240278
758.0	4.2677201	445.1200613530679
759.0	4.2737201	445.12006220496494
760.0	4.2795785	445.12026367608945
761.0	4.2853431	445.1203120724862
762.0	4.2913202	445.1201764801367
763.0	4.2972367	445.1203062756809
764.0	4.3031827	445.1203316602505
765.0	4.3092056	445.1202459368388
766.0	4.3151098	445.1200916681868
767.0	4.3210804	445.1202268428295
768.0	4.3270868	445.12016113672547
769.0	4.3331119	445.1200065510707
770.0	4.3390245	445.12038310152377
771.0	4.3450474	445.1201043634229
772.0	4.351041	445.12009460836134
773.0	4.3570098	445.1202316101437
774.0	4.3630328	445.120255376173
775.0	4.3690535	445.12019206750904
776.0	4.3750744	445.1202278997791
777.0	4.3810952	445.12021179168147
778.0	4.3870807	445.1201115989804
779.0	4.3931037	445.1201065572502
780.0	4.3991244	445.1201858688148
781.0	4.4051432	445.1202267575407
782.0	4.4111619	445.1201401150555
783.0	4.4171847	445.1201886874007
784.0	4.4232078	445.1202775553737
785.0	4.4292265	445.1201936248455
786.0	4.4352371	445.12012302627875
787.0	4.4412597	445.12019193390745
788.0	4.4471994	445.1199985400536
789.0	4.4531994	445.12007484527936
790.0	4.4591642	445.1201285362059
791.0	4.4651452	445.12015363156377
792.0	4.4711682	445.1201115131981
793.0	4.477189	445.1202259122555
794.0	4.4832121	445.12020097200696
795.0	4.4892203	445.12008914896285
796.0	4.4952412	445.12018268089514
797.0	4.5012619	445.12031977687644
798.0	4.5072829	445.12039765190275
799.0	4.5133078	445.12039791019794
800.0	4.5193308	445.1203468985793
801.0	4.5253536	445.12030556301255
802.0	4.5313808	445.12023462588417
803.0	4.5374036	445.1203540831648
804.0	4.5434225	445.12028267178493
805.0	4.5494455	445.1201936598347
806.0	4.5554663	445.1200880773937
807.0	4.5614891	445.1203726831331
808.0	4.5675099	445.12024071864204
809.0	4.5735309	445.1204641677744
810.0	4.5795538	445.1203006628225
811.0	4.5855746	445.12019801344576
812.0	4.5915954	445.1201652325892
813.0	4.5976163	445.12024509921986
814.0	4.6036371	445.1202146621139
815.0	4.6096599	445.12015718517006
816.0	4.6156809	445.12021392203735
817.0	4.6217017	445.1201051808248
818.0	4.6277247	445.1201730490116
819.0	4.6337454	445.1201593810935
820.0	4.6397663	445.1201497036672
821.0	4.6457873	445.120205755343
822.0	4.6518079	445.12042596355064
823.0	4.6578288	445.12017657637585
824.0	4.6638517	445.12033530812477
825.0	4.6698727	445.1201932113089
826.0	4.6758954	445.1201659209151
827.0	4.6819164	445.1202834264599
828.0	4.6879372	445.12034082406194
830.0	4.6952621	445.12020369904207
831.0	4.7016018	445.12016857716395
832.0	4.7076248	445.12015747851484
833.0	4.7135892	445.1202091622591
834.0	4.7196122	445.12015253136855
835.0	4.7255581	445.1202291384834
836.0	4.7315497	445.1201358955166
838.0	4.7389601	445.1201479837897
839.0	4.745383	445.1201909590125
840.0	4.7517122	445.12014766113646
841.0	4.758083	445.12020323029765
842.0	4.7642955	445.12016565987494
843.0	4.7706622	445.1201930005998
844.0	4.7769747	445.12025135227526
845.0	4.7833497	445.1200666848974
846.0	4.7897101	445.12011199117035
847.0	4.7960289	445.1202503445468
848.0	4.802431	445.1201197649225
849.0	4.8087289	445.1201691607492
850.0	4.8151581	445.12023419919973
851.0	4.8214768	445.12015383828106
852.0	4.8278289	445.1202757489058
853.0	4.8341664	445.12027286068076
854.0	4.8404997	445.12011865050545
855.0	4.8468414	445.1202089775133
856.0	4.853181	445.1202130130198
857.0	4.8594977	445.1201842094197
858.0	4.8657935	445.12024090389264
859.0	4.8721894	445.1202186986047
860.0	4.878479	445.1202576983037
861.0	4.8848602	445.12029888576524
862.0	4.8911039	445.1201469474555
863.0	4.8975185	445.12016669331894
864.0	4.9038727	445.1204145625594
865.0	4.9102144	445.1202749202426
866.0	4.916554	445.1201339614248
867.0	4.9228894	445.12011459262743
868.0	4.929229	445.1202496554818
869.0	4.9355686	445.12028248291335
870.0	4.9419082	445.1201580826964
871.0	4.9482478	445.12003699686693
872.0	4.9545561	445.120039933782
873.0	4.9609186	445.1201670560485
874.0	4.9672415	445.1201496754199
875.0	4.9735999	445.1201006992827
876.0	4.9799311	445.1200963229485
877.0	4.9862749	445.1201173250477
878.0	4.9925519	445.11992930585427
879.0	4.9988332	445.1202621144309
880.0	5.0052624	445.12024153656466
881.0	5.0114313	445.12023753961734
882.0	5.0178582	445.12024080801143
883.0	5.0242812	445.12007008329533
884.0	5.0305249	445.1201189354479
885.0	5.0368958	445.120097822178
887.0	5.0441853	445.12004456323143
888.0	5.0505521	445.1202760698844
889.0	5.0565729	445.12020364245967
890.0	5.0625958	445.12023737904093
891.0	5.0685771	445.12012701153964
892.0	5.0745709	445.1201415593189
893.0	5.0805791	445.12006341569514
894.0	5.0866021	445.1201730341282
895.0	5.092623	445.1204080012216
896.0	5.0986438	445.1203390434614
897.0	5.1046625	445.120213711613
898.0	5.1106833	445.12024680975986
899.0	5.1166355	445.1202244546977
900.0	5.1225627	445.12015122049417
901.0	5.1285689	445.1201367460416
902.0	5.1345168	445.1202469578522
903.0	5.1405292	445.1201116103052
904.0	5.1465397	445.1202306410549
905.0	5.1524772	445.1202175560031
906.0	5.1584583	445.12006536964236
907.0	5.1644792	445.12010431467195
908.0	5.1703939	445.120237417729
909.0	5.1762793	445.12012759291827
910.0	5.182144	445.12016203071266
911.0	5.188025	445.12013494181684
912.0	5.1938709	445.1202014169117
913.0	5.1996855	445.12022826878734
915.0	5.2068605	445.1201445997408
916.0	5.2133376	445.1200299798529
917.0	5.2196126	445.1201386632487
918.0	5.2259751	445.12016192012544
919.0	5.2324064	445.12010407805275
920.0	5.2387043	445.12019797996476
921.0	5.244923	445.12027678343543
922.0	5.2514147	445.1199859339918
923.0	5.2576147	445.1200856806199
924.0	5.2639772	445.1201043817112
925.0	5.2704272	445.1199842837345
926.0	5.2766335	445.12020147264457
927.0	5.2831002	445.12022196723245
928.0	5.2894085	445.12016544855754
929.0	5.2957293	445.1201381624783
930.0	5.3019481	445.1202900305374
931.0	5.3084835	445.1202293120419
932.0	5.3148043	445.12015362600346
933.0	5.3211168	445.12016113294555
934.0	5.3274293	445.1201004034722
935.0	5.3337898	445.12014138385285
936.0	5.3400898	445.12004818357514
937.0	5.346469	445.1201054354391
938.0	5.3527544	445.1201981219574
939.0	5.359094	445.12026205933364
940.0	5.3655023	445.1201548671642
941.0	5.3718544	445.1201253106444
943.0	5.3792961	445.1200998380231
944.0	5.3856669	445.1200912631445
945.0	5.3916483	445.1201375805835
946.0	5.3976754	445.1201001150926
947.0	5.4036462	445.12021670823424
948.0	5.4096066	445.12005473357857
949.0	5.4155879	445.12011581714773
950.0	5.421542	445.120120636684
951.0	5.4274962	445.1201342868849
953.0	5.4348024	445.12005981285836
954.0	5.4411482	445.12007784560006
955.0	5.4471357	445.12012259040705
956.0	5.4531087	445.1201272171275
957.0	5.4591004	445.12011508009914
958.0	5.4650567	445.1200476486165
959.0	5.4710274	445.12011500526205
960.0	5.4769796	445.1201154228139
961.0	5.4829192	445.12014467055025
962.0	5.4889005	445.1199783094518
963.0	5.4948775	445.1201974844535
964.0	5.5008421	445.12009929977023
965.0	5.5067796	445.1201945353809
966.0	5.5128005	445.1200415499027
967.0	5.5188046	445.1201329708726
968.0	5.5248254	445.1200640635112
969.0	5.5308483	445.1200427221586
970.0	5.5367859	445.12012600789694
971.0	5.5427713	445.12000375245395
972.0	5.5486734	445.1201309104245
973.0	5.5545505	445.1200172692153
974.0	5.5604713	445.12010506733066
976.0	5.5676942	445.12017070703826
977.0	5.5740254	445.1202416050476
978.0	5.5803837	445.1201869355468
979.0	5.5867317	445.12009924810724
980.0	5.5930358	445.12015044284425
981.0	5.599365	445.1202124553345
982.0	5.6057922	445.1201573882618
983.0	5.61204	445.1201582114695
984.0	5.6183858	445.12018661228706
985.0	5.6247817	445.12004506256346
986.0	5.6310629	445.1200667046841
987.0	5.6374213	445.12011114528985
988.0	5.6437276	445.1201114648175
989.0	5.6501005	445.1200884769735
990.0	5.6564692	445.12019099322066
991.0	5.6628172	445.1200480084053
992.0	5.6691463	445.12010667909414
993.0	5.6754818	445.12013269007144
994.0	5.6818713	445.120145656213
995.0	5.6881422	445.12007505344707
996.0	5.6944713	445.120315549114
997.0	5.7008985	445.1202346962067
998.0	5.7072382	445.12004966267216
1000.0	5.7146839	445.1202612075805
1001.0	5.7210817	445.12018527155027
1002.0	5.7274068	445.1200425653477
1003.0	5.7336901	445.1201267135245
1004.0	5.7399672	445.1201927088384
1005.0	5.7463026	445.12013118430366
1006.0	5.7526256	445.12016172752317
1007.0	5.7589964	445.12008784519946
1008.0	5.7653276	445.1201403451121
1009.0	5.7716861	445.120086045272
1011.0	5.7790693	445.12010189524807
1012.0	5.7854402	445.1200877987073
1013.0	5.7917693	445.12022710656134
1014.0	5.7981422	445.1201638769129
1015.0	5.8044548	445.1201561908563
1016.0	5.8109069	445.12011902074926
1017.0	5.8172902	445.12011517177723
1018.0	5.8235152	445.1201609134936
1019.0	5.8298569	445.12023433770355
1020.0	5.8361986	445.1201887839673
1021.0	5.8424944	445.1201849291365
1022.0	5.8488611	445.1202601589013
1023.0	5.8551902	445.1201780046817
1024.0	5.861432	445.1204228023475
1025.0	5.8677633	445.1201924592499
1026.0	5.8742278	445.120150009607
1027.0	5.8805194	445.1202013948437
1028.0	5.8868632	445.12022945371365
1029.0	5.893184	445.1201883644529
1030.0	5.899632	445.1200388594295
1031.0	5.9059132	445.1202122199524
1032.0	5.9122528	445.12011986299945
1033.0	5.9185777999999996	445.1201329373037
1034.0	5.9247529	445.1202900400813
1035.0	5.9311862	445.1202395006635
1036.0	5.9376799	445.1200821568861
1037.0	5.9438071	445.12038509259037
1038.0	5.9501133	445.1201409708689
1039.0	5.9565612	445.12015285752227
1040.0	5.9628841	445.1201315757197
1041.0	5.9691945	445.1202256396126
1042.0	5.9755278	445.1201993168376
1043.0	5.9818945	445.12026180283056
1044.0	5.9882591	445.12017523431075
1045.0	5.9946487	445.12022948077555
1046.0	6.0009425	445.12018938540206
1047.0	6.0072696	445.1202981753661
1049.0	6.0146071	445.1201194101341
1050.0	6.0208071	445.1201253310763
1051.0	6.0267301	445.1202898859706
1052.0	6.0326323	445.12007951044023
1053.0	6.0385404	445.1202520219972
1054.0	6.0445467	445.1201053786331
1055.0	6.0505593	445.12021483806785
1057.0	6.0577821	445.1198431823279
1058.0	6.06408	445.1201393488716
1059.0	6.0703904	445.1201747529639
1060.0	6.0768175	445.12020527888603
1061.0	6.083105	445.1203331294161
1062.0	6.0895426	445.1202052282
1063.0	6.0958571	445.12013179748953
1064.0	6.1022093	445.1201570215601
1065.0	6.1085571	445.1201987528302
1066.0	6.1149342	445.1202199632097
1067.0	6.121205	445.12005745765055
1068.0	6.1274489	445.12027244977673
1069.0	6.1339322	445.1201779852707
1071.0	6.1413697	445.1201946270746
1072.0	6.1476344	445.12031713071514
1073.0	6.1535489	445.1201948052046
1074.0	6.1594219	445.1202920525631
1075.0	6.1653135	445.12023300705033
1076.0	6.171224	445.12022366673733
1077.0	6.1771677	445.1202757809772
1078.0	6.1831677	445.1202240824318
1079.0	6.1891137	445.120244346397
1080.0	6.1951157	445.12028397181456
1081.0	6.2011386	445.12022738649466
1082.0	6.2071323	445.1202222551147
1083.0	6.2131532	445.12019385130435
1084.0	6.2191762	445.1202267871706
1085.0	6.2251323	445.12018647297236
1086.0	6.2311218	445.1201674902305
1087.0	6.2371449	445.12002617424525
1088.0	6.2431116	445.12023572121177
1089.0	6.249095	445.12018026654
1090.0	6.2551177	445.1199824156454
1091.0	6.2610157	445.1203580890018
1092.0	6.2670365	445.11991413049805
1093.0	6.2730012	445.1201937049043
1094.0	6.2787927	445.1202993186476
1095.0	6.2846698	445.1201922911221
1096.0	6.2905552	445.12019354656854
1097.0	6.29652	445.120262129067
1098.0	6.3023428	445.11954885013233
1099.0	6.3083136	445.11991634507086
1100.0	6.3143344	445.12002481627354
1101.0	6.3202492	445.1202668345343
1102.0	6.3261345	445.1200370708474
1103.0	6.3320386	445.11991567075546
1104.0	6.3380011	445.1202376858926
1105.0	6.3439637	445.12019227346445
1106.0	6.3498991	445.12029603418495
1107.0	6.3558784	445.1201669131008
1108.0	6.3619011	445.12011271750947
1109.0	6.367799	445.12018555236676
1110.0	6.3737472	445.1201949996083
1111.0	6.3796929	445.1201508716559
1112.0	6.3856492	445.12023823094347
1113.0	6.391672	445.1200973912231
1115.0	6.3988574	445.1202739857244
1116.0	6.4052428	445.1202106074391
1117.0	6.4116116	445.1202021870068
1118.0	6.4178949	445.1201505868863
1119.0	6.4242637	445.12016617733514
1120.0	6.4305991	445.12015956516285
1121.0	6.4369283	445.1202315072396
1122.0	6.4433137	445.1201799195757
1123.0	6.4496742	445.12018864738855
1124.0	6.4560471	445.120136915827
1125.0	6.462343	445.1201385034398
1126.0	6.4686846	445.12011312956196
1127.0	6.4749533	445.12025728459764
1128.0	6.4813804	445.1202053182218
1129.0	6.4876888	445.12012743660375
1130.0	6.4940721	445.12010577526513
1131.0	6.5003679	445.120201850328
1132.0	6.5066783	445.1202851164066
1133.0	6.5129721	445.12008584004764
1134.0	6.5193575	445.1201824372622
1135.0	6.5257492	445.1202190125529
1136.0	6.5320471	445.1201152959425
1137.0	6.5384409	445.12010704060947
1138.0	6.5447263	445.1201744166169
1139.0	6.5511388	445.12023921344695
1140.0	6.5575534	445.1201461389146
1141.0	6.5638472	445.12030304165467
1142.0	6.5702805	445.1200826590022
1143.0	6.5765284	445.12030683827294
1144.0	6.5828743	445.12005346420614
1145.0	6.5891659	445.12016896616626
1146.0	6.5954992	445.1202180040784
1147.0	6.6019118	445.12022895416266
1148.0	6.6082472	445.1202641054584
1149.0	6.614618	445.1202294606502
1150.0	6.6208868	445.12019613070464
1151.0	6.6272264	445.12021695168715
1152.0	6.6335389	445.12010253199554
1153.0	6.6399118	445.1202008175835
1154.0	6.6462076	445.1203676191522
1155.0	6.6525972	445.12016912003577
1156.0	6.6589618	445.12032380504377
1157.0	6.6653868	445.12017530676667
1158.0	6.6716993	445.1201785376554
1159.0	6.6780472	445.1201941553379
1160.0	6.6843681	445.12007950915296
1161.0	6.6906223	445.1202424787249
1162.0	6.6970306	445.120226350263
1163.0	6.7034348	445.1201889353515
1164.0	6.7096994	445.12026273897675
1165.0	6.716139	445.120197647276
1166.0	6.7226119	445.12020357426456
1167.0	6.7289245	445.1202181080479
1169.0	6.7360932	445.1202651702231
1170.0	6.7425057	445.1201814505091
1171.0	6.7488598	445.1201651654457
1172.0	6.7552411	445.1201582035165
1173.0	6.761564	445.1202765787885
1174.0	6.767939	445.12017411750156
1175.0	6.7742265	445.1202270347037
1176.0	6.7806182	445.1202288011581
1178.0	6.7878369	445.1202310874289
1179.0	6.7942078	445.1202574458594
1180.0	6.8006349	445.1200299559574
1181.0	6.8069286	445.120211654563
1182.0	6.8132182	445.1200911964377
1183.0	6.8195787	445.12032407192123
1184.0	6.825862	445.12030446348086
1185.0	6.832262	445.12012625942657
1186.0	6.8385869	445.12030398908223
1187.0	6.8449745	445.12016902921715
1188.0	6.8513078	445.1202312598378
1189.0	6.8576432	445.12016702942117
1190.0	6.864012	445.12025799926585
1191.0	6.870385	445.12016429094194
1192.0	6.8766808	445.1202043032653
1193.0	6.8830224	445.1202596015884
1194.0	6.8892787	445.12024445201706
1195.0	6.8957579	445.12027981801975
1196.0	6.9020058	445.120259455817
1197.0	6.9084808	445.12023566896966
1198.0	6.9146537	445.12026012520704
1199.0	6.9210308	445.12034337585106
1200.0	6.9274245	445.1202596196877
1201.0	6.9337662	445.12017103166113
1202.0	6.9399622	445.12017811136104
1203.0	6.9463871	445.120355312086
1204.0	6.9527621	445.12025937249354
1205.0	6.9591517	445.1200367289053
1206.0	6.9653164	445.12022090420726
1207.0	6.971735	445.1202565569801
1208.0	6.9781225	445.12020701372154
1209.0	6.984408	445.12025076791457
1210.0	6.9907476	445.1201680927582
1211.0	6.9971955	445.1201449498962
1212.0	7.003483	445.1202782098078
1213.0	7.0098101	445.1201896768674
1214.0	7.0161643	445.1202495274976
1215.0	7.0224747	445.12018796209634
1216.0	7.0289601	445.1203317747449
1217.0	7.0352642	445.1202026622117
1218.0	7.0415831	445.120169811565
1219.0	7.0479082	445.1201466785297
1220.0	7.0537728	445.1202957227887
1221.0	7.059752	445.1202360859503
1222.0	7.0657018	445.1201139547706
1223.0	7.0716415	445.12007437873916
1225.0	7.078856	445.12015008604817
1226.0	7.0852893	445.120226011918
1227.0	7.0916019	445.1202048290452
1228.0	7.0979185	445.1202023327762
1229.0	7.1042727	445.12025254496547
1230.0	7.1106144	445.12021437955826
1231.0	7.1169123	445.12026644549786
1232.0	7.123281	445.120308699923
1233.0	7.1295706	445.1201931911826
1234.0	7.1359748	445.1202266023826
1235.0	7.1423622	445.12031073787085
1236.0	7.1486644	445.1201704580429
1237.0	7.1549062	445.12030748516037
1238.0	7.1614331	445.12013538658124
1239.0	7.1676331	445.12014328034064
1240.0	7.1739354	445.12015887074955
1242.0	7.181281	445.120296366684
1243.0	7.1877227	445.12026170756735
1244.0	7.1941144	445.1202250117973
1245.0	7.2003561	445.12022281578317
1246.0	7.2068082	445.1201435342738
1247.0	7.2130603	445.1201831856703
1248.0	7.219502	445.1200927263506
1249.0	7.2258374	445.12014838216686
1250.0	7.2320436	445.1203674330688
1251.0	7.2384311	445.12024042827085
1252.0	7.244652	445.12024836033055
1253.0	7.2510603	445.1202095013543
1255.0	7.2582728	445.12017209068944
1256.0	7.2646603	445.1201645969677
1257.0	7.2710228	445.12012875820415
1258.0	7.2772104	445.12026248864674
1259.0	7.2836145	445.12031339901836
1260.0	7.290027	445.1201982899167
1261.0	7.2964187	445.12011952391254
1262.0	7.3027604	445.1202341728215
1263.0	7.309077	445.12013877832777
1264.0	7.3154249	445.1201517390936
1265.0	7.3217354	445.12019829429244
1266.0	7.3280812	445.12019559858004
1267.0	7.3344125	445.12005215084116
1268.0	7.3407812	445.1201690978875
1269.0	7.3470187	445.12021119961594
1270.0	7.3533812	445.1202338943143
1271.0	7.359825	445.12029656596775
1272.0	7.3661688	445.1202510229743
1273.0	7.3725042	445.1202535925147
1274.0	7.3788334	445.1201842965721
1275.0	7.3851438	445.1201658503203
1276.0	7.3914354	445.120179231335
1277.0	7.3978125	445.12022485700066
1278.0	7.4040542	445.12026431138185
1279.0	7.4105021	445.1202695085305
1280.0	7.4168438	445.1200892438795
1281.0	7.4231751	445.1201577372618
1282.0	7.4295042	445.12026694851903
1283.0	7.4358209	445.1202258151428
1284.0	7.4422063	445.1201245698625
1285.0	7.4485563	445.12027223457875
1286.0	7.4548646	445.12022700943106
1287.0	7.4611709	445.1203275916308
1288.0	7.467623	445.1202263964424
1289.0	7.4739626	445.12018964273835
1290.0	7.4802522	445.1202083210501
1291.0	7.4865293	445.1200272685266
1292.0	7.4928626	445.12015386748567
1293.0	7.4992647	445.12032126187347
1294.0	7.505646	445.1202762069412
1295.0	7.511898	445.1202261458922
1296.0	7.5183085	445.12028911192783
1297.0	7.5246501	445.12024148344665
1298.0	7.5309626	445.1203146002742
1299.0	7.5372773	445.12024563230574
1300.0	7.5436918	445.12014039367676
1301.0	7.5500127	445.1201436679871
1302.0	7.5564023	445.1201908898238
1303.0	7.5626731	445.12020980997426
1304.0	7.5690231	445.12011144616224
1305.0	7.5753501	445.1201524868004
1306.0	7.5816689	445.1202723917689
1307.0	7.5879606	445.12029772086044
1308.0	7.5943877	445.120208536792
1309.0	7.6006856	445.12025940029224
1310.0	7.6070315	445.1201253149147
1312.0	7.6142377	445.1202399317101
1313.0	7.620546	445.12035690685343
1314.0	7.6269752	445.12024256132213
1315.0	7.6332711	445.12017773398
1316.0	7.6396315	445.12015708198953
1317.0	7.6457461	445.1202761003686
1318.0	7.6521898	445.1203721955424
1320.0	7.6593233	445.12010772503675
1321.0	7.6656252	445.1202007636666
1322.0	7.6720377	445.12026804098844
1323.0	7.6783752	445.1202598010292
1324.0	7.6846919	445.1202703068017
1325.0	7.6910461	445.12030347731366
1326.0	7.6975128	445.12011621833403
1327.0	7.7038691	445.12025821311113
1328.0	7.7102024	445.12015186310913
1329.0	7.7165086	445.1202258561476
1330.0	7.7227774	445.12023807011695
1331.0	7.7291461	445.1201543783057
1332.0	7.7354628	445.1201487886723
1333.0	7.7417774	445.12023705304733
1334.0	7.7481691	445.1202802283316
1335.0	7.754542	445.1201064466443
1336.0	7.7608379	445.1203073512842
1337.0	7.7671774	445.1203044515244
1338.0	7.773517	445.12023303447637
1339.0	7.7798566	445.1203384808473
1340.0	7.7863191	445.12009233622257
1341.0	7.7926045	445.1202345139213
1342.0	7.7989129	445.12021647221854
1343.0	7.8052858	445.1201537643847
1344.0	7.81159	445.1201085740289
1345.0	7.8179712	445.1202590343148
1346.0	7.8242192	445.12039210755415
1347.0	7.8306004	445.12014728039753
1348.0	7.8369546	445.1201727814698
1349.0	7.8432963	445.1202371613918
1350.0	7.8497255	445.1201504505314
1351.0	7.8559879	445.1201228642057
1352.0	7.8623317	445.1203113918306
1353.0	7.8687213	445.1202449347595
1354.0	7.8750797	445.1202642431572
1355.0	7.881388	445.1202057921805
1356.0	7.8877755	445.1201741363339
1357.0	7.894138	445.1203841669159
1358.0	7.9004755	445.12022823976315
1359.0	7.906813	445.1202441793342
1360.0	7.9130651	445.1200603827467
1361.0	7.9194984	445.1202006416979
1362.0	7.9258359	445.1202763911711
1363.0	7.9321776	445.1202032936177
1364.0	7.9384942	445.1201203635812
1365.0	7.9447901	445.1201539178204
1366.0	7.9511005	445.120118211277
1367.0	7.957386	445.12017522095056
1368.0	7.963836	445.12032259101835
1369.0	7.970161	445.120165259021
1370.0	7.9764922	445.12014064215634
1371.0	7.9828714	445.12015961206504
1372.0	7.989136	445.12012395726396
1373.0	7.9954547	445.1202039588951
1374.0	8.001811	445.1201676305207
1375.0	8.0081193	445.12013566644504
1376.0	8.0144298	445.1203976350022
1377.0	8.0207964	445.1203263294573
1378.0	8.0271777	445.12026099467425
1379.0	8.0335756	445.12022058465766
1380.0	8.0399048	445.1202123598019
1381.0	8.0462569	445.1202192577007
1382.0	8.0525715	445.12021663825936
1383.0	8.0588881	445.12034906925777
1384.0	8.065236	445.12021076364687
1385.0	8.0715569	445.1202053567614
1386.0	8.0779131	445.1202654067839
1387.0	8.0843007	445.1201770038041
1388.0	8.0905882	445.12024576536936
1389.0	8.0969675	445.120259114061
1391.0	8.104309	445.12025080480487
1392.0	8.1107215	445.12042612423437
1393.0	8.1170486	445.12013621118894
1394.0	8.1234049	445.120247625778
1395.0	8.129609	445.1201145355936
1396.0	8.1360632	445.120319199036
1397.0	8.1423861	445.1202157173019
1398.0	8.1487736	445.1202606832087
1399.0	8.1551444	445.12012629607034
1400.0	8.1614049	445.12016805383684
1401.0	8.1677444	445.1200569374369
1402.0	8.1740215	445.12017842066433
1403.0	8.1804299	445.12008682044336
1404.0	8.1867341	445.1202640632556
1405.0	8.1931216	445.12031237234214
1406.0	8.1994737	445.12013450202204
1407.0	8.205807	445.1201888223713
1408.0	8.212084	445.1202015073151
1409.0	8.2185028	445.12023523728317
1410.0	8.2248403	445.1202004519789
1411.0	8.2311799	445.1201982232402
1412.0	8.2375716	445.1203287735868
1413.0	8.2439321	445.1201564513981
1414.0	8.2502258	445.120147747073
1415.0	8.2565425	445.12030872596347
1416.0	8.2629675	445.1202686923553
1417.0	8.2694696	445.1201937311389
1418.0	8.2757945	445.1201853436581
1419.0	8.2819633	445.12023701495923
1420.0	8.2883279	445.12021042718567
1421.0	8.2947175	445.1202322650295
1422.0	8.3011446	445.12020488456716
1423.0	8.30748	445.1201834188159
1424.0	8.3138217	445.12030175599887
1425.0	8.3201405	445.12017292284247
1426.0	8.3264092	445.1202392031066
1427.0	8.3328113	445.12009688802135
1428.0	8.3391738	445.1203445941939
1429.0	8.3455134	445.1203544405279
1430.0	8.3518509	445.1201395516798
1431.0	8.3581863	445.1202820473228
1432.0	8.3645259	445.1201091977649
1433.0	8.370828	445.12015205246513
1434.0	8.3771863	445.12018218823226
1435.0	8.3834363	445.12012439983044
1436.0	8.389853	445.1203892749559
1437.0	8.3960468	445.12013273330825
1438.0	8.4025197	445.12020677225615
1439.0	8.4088739	445.12010977968725
1440.0	8.4152134	445.12016243430344
1441.0	8.4215364	445.12025283175296
1442.0	8.4278906	445.1202132934903
1443.0	8.4342301	445.12021329105005
1444.0	8.4405135	445.12024092859247
1445.0	8.4468655	445.1201334115896
1446.0	8.4532364	445.1200966737804
1447.0	8.459601	445.12013378060135
1448.0	8.4659156	445.1202997784007
1449.0	8.4722239	445.1202104309048
1450.0	8.4785385	445.1201369022298
1451.0	8.4848823	445.12021298640764
1452.0	8.4913177	445.1201447213675
1453.0	8.497601	445.12027140103976
1454.0	8.5039385	445.12014936041334
1455.0	8.5102593	445.120324311611
1456.0	8.5166531	445.12019316376535
1457.0	8.5230406	445.12020190241503
1458.0	8.5293219	445.12018030145396
1459.0	8.5357573	445.12027698166366
1460.0	8.5420948	445.12020374570807
1461.0	8.5484323	445.12014990549727
1462.0	8.5547636	445.1202092959164
1463.0	8.5610469	445.12020909710907
1464.0	8.5674032	445.1205286576882
1465.0	8.5737303	445.120293155862
1466.0	8.5801157	445.1202374118757
1467.0	8.5863615	445.1204649775514
1468.0	8.5928073	445.1200196030501
1469.0	8.5991365	445.1200411534793
1470.0	8.605374	445.1199704424127
1471.0	8.6117095	445.1202677612109
1472.0	8.6181428	445.1200483517749
1473.0	8.6244699	445.120207160127
1474.0	8.6307782	445.1203905274832
1475.0	8.637147	445.120212901062
1476.0	8.6435095	445.1202142807622
1477.0	8.649822	445.12010603557707
1478.0	8.6561678	445.12008900766
1479.0	8.6624449	445.12016913809975
1480.0	8.6687782	445.120044140968
1481.0	8.6751887	445.12013624793036
1482.0	8.681547	445.1202625880087
1483.0	8.6878887	445.1201253174658
1484.0	8.6941806	445.12016025357656
1485.0	8.7005596	445.1200956785049
1486.0	8.706895	445.1201942848984
1487.0	8.7132387	445.12021662248554
1488.0	8.7195783	445.1201810240303
1489.0	8.7259179	445.1201254627259
1490.0	8.7321804	445.1201904390664
1491.0	8.7386096	445.12016677919127
1492.0	8.7449429	445.12013779876264
1493.0	8.7512784	445.1201765384183
1494.0	8.7575867	445.1202452443486
1495.0	8.7639388	445.12018482674955
1496.0	8.770295	445.12019979385605
1497.0	8.7764638	445.1200932292585
1498.0	8.782968	445.1200034231163
1499.0	8.7893075	445.1200484661107
1500.0	8.7954534	445.12028831125383
1501.0	8.8019305	445.1201954779118
1502.0	8.8081784	445.1201403741436
1503.0	8.8145784	445.1201539286384
1504.0	8.8209909	445.1201338240532
1505.0	8.8273159	445.1202180150547
1506.0	8.8336909	445.12017886185924
1507.0	8.8399243	445.1202484529769
1508.0	8.8463139	445.1202475536512
1509.0	8.8526555	445.1201133720541
1510.0	8.8588514	445.1202340409003
1511.0	8.8652222	445.12027192911233
1512.0	8.8716243	445.12010276207656
1513.0	8.877993	445.12015375053255
1514.0	8.8843451	445.1200810734637
1515.0	8.8907055	445.12021467941173
1516.0	8.8970702	445.1201946365533
1517.0	8.903391	445.1201919115838
1518.0	8.9097118	445.12009830542854
1519.0	8.9160076	445.1202351124428
1520.0	8.922416	445.1201626695231
1521.0	8.9287784	445.12015663975393
1522.0	8.9350827	445.12016016100887
1523.0	8.9413993	445.12008334460177
1524.0	8.9477327	445.1201474960827
1525.0	8.9540723	445.12017584524085
1526.0	8.9604723	445.1201959745588
1527.0	8.966764	445.1201532825097
1528.0	8.9730952	445.1200805180647
1529.0	8.9794681	445.12023256956303
1530.0	8.9858514	445.120311070682
1531.0	8.9921764	445.12029597444246
1532.0	8.9985515	445.1202559873571
1533.0	9.004889	445.1202532559283
1534.0	9.0110806	445.1201356092643
1535.0	9.017464	445.1202456700323
1536.0	9.0238202	445.1201264147129
1537.0	9.0302536	445.1201364136251
1538.0	9.0365661	445.1201330211631
1539.0	9.0428494	445.12017467606637
1540.0	9.0492244	445.12015609781173
1541.0	9.0555578	445.1201820376037
1542.0	9.0619765	445.120273618918
1543.0	9.0683141	445.12019170610904
1544.0	9.0745932	445.12016463367866
1545.0	9.0809891	445.1200149852133
1546.0	9.087262	445.1202347006368
1547.0	9.0936016	445.12033267628567
1548.0	9.0998703	445.1202072994207
1549.0	9.1062703	445.12027192386614
1550.0	9.1127036	445.1202335103469
1551.0	9.119039	445.1201323766256
1552.0	9.1252266	445.120040604829
1553.0	9.1316602	445.12025225697056
1554.0	9.1380412	445.1200648001008
1555.0	9.1442474	445.12019236863165
1556.0	9.1506954	445.12022157674284
1557.0	9.1570537	445.12021465957946
1558.0	9.1632121	445.1203192915138
1559.0	9.1697288	445.1201905039645
1560.0	9.1760683	445.12019428330535
1561.0	9.1823828	445.12019302938546
1562.0	9.1887058	445.1200352817691
1563.0	9.1950808	445.1201652593222
1564.0	9.2013704	445.1200587425785
1565.0	9.2077517	445.1201518083524
1566.0	9.2140871	445.1201456566365
1567.0	9.2204204	445.12018073327573
1568.0	9.22676	445.1202323867966
1569.0	9.2330726	445.1200706108342
1570.0	9.2394267	445.1201661842257
1571.0	9.2457017	445.1201926954278
1572.0	9.2521288	445.1201139471544
1573.0	9.258435	445.12014074110937
1574.0	9.2647872	445.1201764864288
1575.0	9.2711476	445.12008657842205
1576.0	9.2774663	445.12018499157017
1577.0	9.2837434	445.1202562024539
1578.0	9.2901351	445.12016902630177
1579.0	9.2964747	445.1201742898139
1580.0	9.3027434	445.12024046759893
1581.0	9.308931	445.1203759018002
1583.0	9.3160289	445.1202179478133
1584.0	9.3224122	445.12016192221137
1585.0	9.3288372	445.12016328823785
1586.0	9.3351789	445.1201546524921
1587.0	9.3415893	445.120146195429
1588.0	9.3479289	445.1201927137003
1589.0	9.3543018	445.12027612521865
1590.0	9.3606247	445.1201728008878
1591.0	9.3669289	445.12017527640756
1592.0	9.3732581	445.12019235799
1593.0	9.3796393	445.12012577980965
1594.0	9.3859289	445.120241166625
1595.0	9.3923122	445.1204879359439
1596.0	9.3986727	445.12023414867394
1597.0	9.4050144	445.12020423148863
1598.0	9.4112977	445.1202583936906
1599.0	9.4176144	445.1201410132946
1600.0	9.4239602	445.12025409338844
1601.0	9.4303852	445.12015051542676
1602.0	9.4366685	445.12027369138684
1603.0	9.4430247	445.12030502778504
1604.0	9.4494519	445.12015362338434
1605.0	9.4557331	445.1201199215147
1606.0	9.4620373	445.1201529089436
1607.0	9.4683873	445.12020935419923
1608.0	9.4748144	445.1201008326115
1609.0	9.481104	445.1201179833651
1610.0	9.4875019	445.12001907440253
1611.0	9.4937623	445.12018430414025
1612.0	9.5001915	445.1202949325955
1613.0	9.5065374	445.12013622979106
1614.0	9.5127832	445.1200857940121
1615.0	9.5190936	445.1201268878924
1616.0	9.5254916	445.12017013780115
1617.0	9.5319166	445.12015337416284
1618.0	9.5382499	445.12014004114724
1619.0	9.5445895	445.1202078764148
1620.0	9.5509312	445.1202356408177
1621.0	9.5572603	445.1201002218644
1622.0	9.5636062	445.120152900135
1623.0	9.5699479	445.11947551262705
1624.0	9.5762895	445.12021757889016
1625.0	9.5826291	445.12026346732847
1626.0	9.5889583	445.12033620887127
1627.0	9.5952687	445.1201757095163
1628.0	9.60165	445.12015045151105
1629.0	9.6079896	445.12016437210553
1630.0	9.6143333	445.1201608745588
1631.0	9.620675	445.12014084437544
1632.0	9.6268896	445.12026399366795
1633.0	9.6333083	445.12026110289287
1634.0	9.6396125	445.1200549496273
1635.0	9.6458209	445.1201779677314
1636.0	9.6523417	445.12023380088453
1637.0	9.6586917	445.1200458024345
1638.0	9.6650167	445.1201125435534
1639.0	9.6713188	445.1202370728051
1640.0	9.6776438	445.1203484434608
1641.0	9.6840333	445.1201359784
1642.0	9.6903126	445.1202449782124
1643.0	9.696698	445.12018745485784
1644.0	9.7030875	445.1201419196107
1645.0	9.709398	445.12017820741397
1646.0	9.7157668	445.1202800455935
1647.0	9.7220918	445.1202500858036
1648.0	9.7284063	445.12018934336703
1649.0	9.7347251	445.1202499923081
1650.0	9.7411355	445.12011974281364
1651.0	9.747471	445.12032677696936
1652.0	9.7538001	445.1201464238141
1653.0	9.7601418	445.12012966205475
1654.0	9.7664502	445.1202292445432
1655.0	9.7727522	445.12020698717606
1656.0	9.7791418	445.1202433684619
1657.0	9.7854689	445.1202361526751
1658.0	9.7918418	445.12008926765117
1659.0	9.7981752	445.1200932298267
1660.0	9.8045252	445.12017636030816
1661.0	9.8108314	445.1201621962648
1662.0	9.8172168	445.1200774366431
1663.0	9.8235085	445.12012174300236
1664.0	9.8298231	445.1202722461886
1665.0	9.836173	445.12024566181805
1666.0	9.8425231	445.12020640208857
1667.0	9.8488585	445.12041461147055
1668.0	9.8552856	445.12005957810646
1669.0	9.8615461	445.1202029027001
1670.0	9.8679148	445.1202672314747
1671.0	9.8743377	445.1201781571745
1672.0	9.8806419	445.1201494941488
1673.0	9.8869502	445.1201625267373
1674.0	9.8932815	445.1202369911457
1675.0	9.8996752	445.12027504288613
1676.0	9.9060565	445.12033364225846
1677.0	9.912394	445.12015807791494
1678.0	9.9187294	445.1202017792579
1679.0	9.9250378	445.1201533836664
1680.0	9.9313732	445.12029733965267
1681.0	9.9377399	445.1201584307532
1682.0	9.9440461	445.1202471901967
1683.0	9.9502836	445.1202261519523
1684.0	9.9566879	445.12022148438194
1685.0	9.9630357	445.12013490430564
1686.0	9.9694607	445.1196446328542
1687.0	9.9757128	445.12046563669156
1688.0	9.9821358	445.11999598322546
1689.0	9.9884045	445.12015279364795
1690.0	9.9947107	445.12023126047416
1691.0	10.001129	445.12015105246627
1692.0	10.007369	445.120184663843
1693.0	10.013775	445.12034666775435
1694.0	10.020205	445.1202436663105
1695.0	10.026511	445.1201707029875
1696.0	10.032846	445.12023831623674
1697.0	10.039192	445.1201971092786
1698.0	10.045513	445.1202960421333
1699.0	10.051861	445.1202625188775
1700.0	10.058119	445.120290088395
1701.0	10.064563	445.12001264797516
1702.0	10.07075	445.12019588407145
1703.0	10.077236	445.1201957159406
1704.0	10.083528	445.12025049221677
1705.0	10.089819	445.1201732897269
1706.0	10.096207	445.1202669797431
1707.0	10.102536	445.1203032221847
1708.0	10.108909	445.12004366619925
1709.0	10.115196	445.12026704642255
1710.0	10.121592	445.12020881018424
1711.0	10.127909	445.120162729173
1712.0	10.134296	445.12022033271194
1713.0	10.140634	445.12017645476243
1714.0	10.146942	445.1202116873924
1715.0	10.153305	445.1202259873243
1716.0	10.159646	445.1202609217496
1717.0	10.165986	445.12033736936036
1718.0	10.172323	445.1202900448015
1719.0	10.178663	445.12016789757683
1720.0	10.184784	445.1201856678215
1721.0	10.191203	445.1202346590977
1722.0	10.197434	445.12029806496713
1723.0	10.203857	445.12020539897196
1724.0	10.210094	445.1203414557378
1725.0	10.216571	445.1201904206299
1726.0	10.222971	445.1202170725634
1727.0	10.229344	445.12030486584683
1728.0	10.23568	445.1201738210273
1729.0	10.241959	445.1200813923368
1730.0	10.248298	445.120131736818
1731.0	10.254715	445.11990671367664
1732.0	10.260923	445.1202227978219
1733.0	10.267305	445.1201503330267
1734.0	10.273613	445.12017156307536
1735.0	10.279986	445.12026426008276
1736.0	10.28638	445.1202617292946
1737.0	10.292738	445.1202182828123
1738.0	10.298953	445.1202932187151
1739.0	10.305409	445.1202461019477
1740.0	10.311746	445.1201732540043
1741.0	10.318067	445.12020011108774
1742.0	10.324399	445.1201305272748
1743.0	10.330753	445.1202669386864
1744.0	10.337094	445.1201518856568
1745.0	10.343388	445.120258392754
1746.0	10.349682	445.1202365394538
1747.0	10.356028	445.1203108013334
1748.0	10.362449	445.120217546569
1749.0	10.368717	445.12015600890294
1750.0	10.37499	445.1202468936695
1751.0	10.381459	445.1202114840493
1752.0	10.387699	445.12025765534815
1753.0	10.394047	445.1202684091745
1754.0	10.400417	445.1201385191689
1755.0	10.406786	445.12014970067196
1756.0	10.41314	445.12019909582693
1757.0	10.419515	445.1202607366381
1758.0	10.425836	445.1201591155392
1759.0	10.432117	445.12027360468284
1760.0	10.438555	445.1202194007355
1761.0	10.444772	445.1201669546205
1762.0	10.451184	445.1202674772687
1763.0	10.457555	445.1201628585835
1764.0	10.463845	445.1201139749745
1765.0	10.470184	445.12025559640875
1766.0	10.476615	445.1203379251249
1767.0	10.48289	445.1201449160761
1768.0	10.489238	445.1202052552907
1769.0	10.495659	445.1200787130504
1770.0	10.501899	445.12021143871993
1771.0	10.508334	445.12013169517047
1772.0	10.514659	445.1202187281834
1773.0	10.520922	445.12023242124
1774.0	10.527305	445.1201548448679
1775.0	10.533617	445.12019288369066
1776.0	10.539961	445.1202252066078
1777.0	10.54632	445.120219450006
1778.0	10.552617	445.12023756321156
1779.0	10.558918	445.12036053386817
1780.0	10.565259	445.1203359975433
1781.0	10.571684	445.1202358769915
1782.0	10.578043	445.12029178397216
1783.0	10.584459	445.1202143433054
1784.0	10.590772	445.12029452179513
1785.0	10.59708	445.12018945778954
1786.0	10.603368	445.1202835850893
1787.0	10.609782	445.12023468696935
1788.0	10.616132	445.12013718381706
1789.0	10.622509	445.1203649324881
1790.0	10.628757	445.1202893525241
1791.0	10.63523	445.1202419262957
1792.0	10.641413	445.12019533711805
1793.0	10.647903	445.1200254715387
1794.0	10.654115	445.120292483985
1795.0	10.66052	445.12008718649145
1796.0	10.666851	445.1201865985443
1797.0	10.673218	445.1202627265855
1798.0	10.679636	445.12023623404525
1799.0	10.685874	445.1201984304131
1800.0	10.692232	445.1201647548422
1801.0	10.698574	445.1201559148409
1802.0	10.704897	445.1202315404746
1803.0	10.711114	445.12025492966035
1804.0	10.717555	445.12032806062365
1805.0	10.723966	445.12021678358724
1806.0	10.730274	445.1201583227588
1807.0	10.736647	445.12022423613206
1808.0	10.74298	445.1202054091454
1809.0	10.749295	445.12015171179723
1810.0	10.755649	445.1201472134707
1811.0	10.761993	445.12012257190776
1812.0	10.768341	445.1202766035984
1813.0	10.774747	445.1202421561409
1814.0	10.781116	445.12009958221586
1815.0	10.787451	445.1201467170024
1816.0	10.793661	445.1203242483552
1817.0	10.800124	445.11990964602126
1818.0	10.80643	445.1202356665102
1819.0	10.812803	445.12023639937274
1820.0	10.819141	445.12015584519355
1821.0	10.825474	445.1202539760615
1822.0	10.831749	445.12020392047526
1823.0	10.83807	445.1201733375993
1824.0	10.844424	445.12013802305927
1825.0	10.850828	445.12005839077347
1826.0	10.857172	445.1201779041199
1827.0	10.863482	445.1202283373984
1828.0	10.86983	445.12021665743674
1829.0	10.87613	445.1201409918008
1830.0	10.882518	445.1201521873534
1831.0	10.888882	445.1201268010502
1832.0	10.895164	445.12020815175
1833.0	10.901587	445.12015330590566
1834.0	10.907926	445.12014871564764
1835.0	10.914268	445.1201424431909
1836.0	10.920595	445.1202166250531
1837.0	10.926937	445.12015425065135
1838.0	10.93328	445.12011586860046
1839.0	10.939624	445.12024327987024
1840.0	10.945868	445.1202029885854
1841.0	10.952218	445.1201968215101
1842.0	10.958632	445.12020419511913
1843.0	10.96498	445.1202113595979
1844.0	10.971305	445.12013963438284
1845.0	10.97761	445.12031795177836
1846.0	10.983953	445.1201593186646
1847.0	10.990314	445.1202673476709
1848.0	10.99662	445.1202610189937
1849.0	11.003018	445.1202234925012
1850.0	11.009303	445.1202917544604
1851.0	11.01573	445.12018104875654
1852.0	11.022043	445.1201412444762
1853.0	11.028364	445.12026791301196
1854.0	11.03472	445.1203129903966
1855.0	11.041095	445.12012885768814
1856.0	11.047353	445.1202848697277
1857.0	11.053787	445.12011990729513
1858.0	11.06002	445.12024180808726
1859.0	11.066341	445.12016386702084
1860.0	11.072774	445.1201758549771
1861.0	11.079133	445.12013374007785
1862.0	11.08541	445.12031837582646
1863.0	11.091849	445.1201021195792
1864.0	11.098164	445.12019460604745
1865.0	11.104339	445.12029788995966
1866.0	11.110797	445.1202190704687
1867.0	11.11717	445.1202469302887
1868.0	11.12352	445.1200395223967
1869.0	11.129787	445.1201657075268
1870.0	11.13623	445.12008548297155
1871.0	11.142487	445.1201657531015
1872.0	11.148837	445.1202784284721
1873.0	11.155224	445.12015848361324
1874.0	11.161558	445.1201316428098
1875.0	11.167908	445.120161195167
1876.0	11.174172	445.120235064868
1877.0	11.180489	445.1201382801364
1878.0	11.18682	445.12014073467833
1879.0	11.19311	445.1201671861499
1880.0	11.199581	445.1201083605302
1881.0	11.205772	445.12029789313607
1882.0	11.212179	445.12016491385015
1883.0	11.218485	445.12035236952846
1884.0	11.224764	445.1202595535858
1885.0	11.231093	445.12036963070494
1886.0	11.237447	445.1201551269333
1887.0	11.243795	445.1202340297016
1888.0	11.250174	445.1201667774284
1889.0	11.256374	445.12029070176004
1890.0	11.262854	445.1201385782473
1891.0	11.269072	445.1203430011641
1892.0	11.275614	445.1201503775682
1893.0	11.281962	445.1201895866144
1894.0	11.288216	445.12014835833963
1895.0	11.294649	445.12013706840247
1896.0	11.300897	445.1201879925142
1897.0	11.307252	445.12030533800817
1898.0	11.313689	445.1202474103124
1899.0	11.319952	445.12025074998877
1900.0	11.326227	445.12012063247187
1901.0	11.332535	445.12035090222935
1902.0	11.338874	445.1202864353181
1903.0	11.345312	445.1201814227877
1904.0	11.351614	445.1201707124397
1905.0	11.358075	445.120052897333
1906.0	11.364293	445.12027746835753
1907.0	11.370708	445.120203923437
1908.0	11.376991	445.1202213391311
1909.0	11.383318	445.12010512332495
1910.0	11.389647	445.1201900700138
1911.0	11.396022	445.12027942793276
1912.0	11.402389	445.1202891890405
1913.0	11.40872	445.1201415747679
1914.0	11.415008	445.12019263375646
1915.0	11.421333	445.12022166330405
1916.0	11.427562	445.120141201291
1917.0	11.433916	445.12033352001134
1918.0	11.44031	445.1203649153337
1919.0	11.446639	445.120363507562
1920.0	11.453083	445.1201493137677
1921.0	11.459452	445.1201516077027
1922.0	11.465745	445.120212824967
1923.0	11.472158	445.12019127144765
1924.0	11.478404	445.12008478832735
1925.0	11.484783	445.120206230438
1926.0	11.491214	445.120178702995
1927.0	11.497508	445.1201801872866
1928.0	11.503806	445.12014675854033
1929.0	11.510245	445.1201332966057
1930.0	11.516587	445.1202886055415
1931.0	11.522918	445.1203120291299
1932.0	11.529277	445.1202829555095
1933.0	11.5356	445.1201413140775
1934.0	11.541923	445.12021344463426
1935.0	11.548196	445.12029413719404
1936.0	11.554593	445.12016382295104
1937.0	11.560791	445.12021741065325
1938.0	11.56721	445.1202393410524
1939.0	11.573543	445.1202229962071
1940.0	11.579858	445.12018750079926
1941.0	11.586162	445.1201758629845
1942.0	11.592531	445.12024120945813
1943.0	11.598898	445.12015051363704
1944.0	11.605214	445.1202275279515
1945.0	11.6115	445.1201994803406
1946.0	11.617883	445.1201805977275
1947.0	11.624231	445.1202108808652
1948.0	11.630585	445.12017569614244
1949.0	11.636927	445.12016172610527
1950.0	11.643256	445.1202572302225
1951.0	11.649585	445.1202327293922
1952.0	11.655937	445.12018252460217
1953.0	11.662223	445.12024954256685
1954.0	11.668648	445.12022871881203
1955.0	11.675046	445.120142491123
1956.0	11.681306	445.12021018825243
1957.0	11.687598	445.12017559449987
1958.0	11.693989	445.1200954941715
1959.0	11.700291	445.12012596158115
1960.0	11.706673	445.12014576092196
1961.0	11.71311	445.1201813898808
1962.0	11.719379	445.1202743837185
1963.0	11.725792	445.12022773862066
1964.0	11.73215	445.12014175735743
1965.0	11.73845	445.1202201399118
1966.0	11.744764	445.1201884118803
1967.0	11.751171	445.1202417104809
1968.0	11.757454	445.12022958158923
1969.0	11.763754	445.12019810070205
1970.0	11.770162	445.1201038268113
1971.0	11.776542	445.120130219616
1972.0	11.782889	445.12027831559476
1973.0	11.789225	445.1200766310616
1974.0	11.79546	445.1201682362297
1975.0	11.801869	445.1202029564492
1976.0	11.808156	445.1202139386991
1977.0	11.814594	445.1201564945691
1978.0	11.820931	445.12014516398125
1979.0	11.827269	445.1202075062749
1980.0	11.833558	445.1201454401001
1981.0	11.839898	445.12011415222554
1982.0	11.846198	445.12012670617565
1983.0	11.852587	445.12023649438356
1984.0	11.858933	445.1201984549545
1985.0	11.865306	445.1201599306779
1986.0	11.871646	445.12029287777955
1987.0	11.877906	445.12021696659457
1988.0	11.884281	445.1201372433206
1989.0	11.890656	445.1201364159241
1990.0	11.897029	445.1201326157037
1991.0	11.903379	445.1201949587835
1992.0	11.909723	445.12022652292376
1993.0	11.916077	445.12014218267126
1994.0	11.92239	445.120317526152
1995.0	11.928733	445.12018710723555
1996.0	11.935113	445.12024193726734
1997.0	11.941463	445.1202429093949
1998.0	11.947775	445.12007794962557
1999.0	11.954175	445.12012945099224
2000.0	11.960544	445.1202495009578
2001.0	11.966873	445.1201234842627
2002.0	11.973215	445.1202037364454
2003.0	11.979496	445.12017804258585
2004.0	11.985817	445.12009302708765
2005.0	11.992179	445.1202884919118
2006.0	11.998598	445.1200452729913
2007.0	12.00494	445.1203050539102
2008.0	12.011198	445.12019663468465
2009.0	12.017519	445.12032326586836
2010.0	12.023902	445.1202362444703
2011.0	12.030294	445.1200195385743
2012.0	12.036602	445.1202127857479
2013.0	12.042936	445.12021179748854
2014.0	12.049363	445.120133052251
2015.0	12.055663	445.12015193407376
2016.0	12.061965	445.12019051551727
2017.0	12.068325	445.1201883064987
2018.0	12.074711	445.120130868816
2019.0	12.081042	445.1201399511834
2020.0	12.0873	445.1201020491955
2021.0	12.093671	445.12011138689155
2022.0	12.100233	445.1202011485979
2023.0	12.106571	445.12016664151184
2024.0	12.112983	445.1202297898374
2025.0	12.119225	445.1203172282317
2026.0	12.125559	445.12026504929213
2027.0	12.131927	445.1202926152922
2028.0	12.13835	445.1202000038441
2029.0	12.144627	445.12028699215415
2030.0	12.151029	445.1201365579825
2031.0	12.157329	445.12016148896254
2032.0	12.163588	445.12025414233665
2033.0	12.170015	445.12012040102877
2034.0	12.176286	445.120190376195
2035.0	12.182659	445.1201310984252
2036.0	12.188938	445.1202070345181
2037.0	12.195411	445.12008110253464
2038.0	12.201748	445.12004800400774
2039.0	12.208	445.1202041088062
2040.0	12.214252	445.12020343993305
2041.0	12.220773	445.12003722946065
2042.0	12.226942	445.1202296187442
2043.0	12.233442	445.1201489289195
2044.0	12.239786	445.1203026500056
2045.0	12.246115	445.1202161597532
2046.0	12.252346	445.1201477892746
2047.0	12.258659	445.12022923376
2048.0	12.265011	445.1203125076418
2049.0	12.271298	445.12014175242086
2050.0	12.277744	445.12017360393753
2051.0	12.284104	445.1201365633467
2052.0	12.290484	445.1201095129702
2053.0	12.29689	445.1201436893549
2054.0	12.303163	445.12017224357623
2055.0	12.30948	445.1201595387759
2056.0	12.31589	445.12005740091354
2057.0	12.322221	445.1202137326604
2058.0	12.328523	445.1201339101037
2059.0	12.334852	445.12022377525506
2060.0	12.341221	445.12020287703353
2061.0	12.347563	445.12017918944554
2062.0	12.353905	445.1202303715446
2063.0	12.36024	445.12022909983386
2064.0	12.36664	445.12010691641797
2065.0	12.372969	445.1201682815087
2066.0	12.37933	445.1201184793149
2067.0	12.385648	445.1201355732347
2068.0	12.392034	445.1201558815276
2069.0	12.398296	445.12020838808024
2070.0	12.404632	445.1204352366795
2071.0	12.410978	445.1201839952256
2072.0	12.417294	445.1202136616739
2073.0	12.42368	445.12019720651284
2074.0	12.42994	445.1202951247073
2075.0	12.436163	445.120251233313
2076.0	12.4427	445.12016767338963
2077.0	12.448884	445.12004614591996
2078.0	12.455286	445.1202388584546
2079.0	12.461684	445.1201725752665
2080.0	12.467984	445.12011939752387
2081.0	12.474288	445.12022255431987
2082.0	12.480623	445.1201672460721
2083.0	12.486923	445.1201706826933
2084.0	12.493355	445.12011257534004
2085.0	12.499726	445.1202057412773
[truncated: 10,150 more rows]
