# Supplementary material for: RawBeans: A Simple, Vendor-Independent, Raw-Data Quality-Control Tool
Source: J Proteome Res. 2021 Mar 4;20(4):2098–104. doi: 10.1021/acs.jproteome.0c00956 (PMC8041395; doi:10.1021/acs.jproteome.0c00956)
Supplement: Supplementary file 2 — pr0c00956_si_003.zip [file pr0c00956_si_003.zip › 100_samples_run1.0/resources/HF2_LC1_hela_110820_02-mass-deviation-matrix.tsv]

scan	retention	445.12003
1.0	0.0028159846	445.119725427959
2.0	0.010247317	445.1196251093874
3.0	0.016586899	445.1196682791698
4.0	0.023263998	445.119659019463
5.0	0.029599399	445.1196641140477
6.0	0.035936899	445.11971612474315
7.0	0.042272348	445.11966922679557
8.0	0.048614	445.119663854918
9.0	0.054945265	445.11966478258694
10.0	0.061284851	445.11966119547264
11.0	0.067622382	445.11965397481526
12.0	0.0739536	445.11966777212626
13.0	0.080291115	445.1196572374548
14.0	0.086630701	445.1196397293125
15.0	0.092970299	445.1196777497129
16.0	0.099311967	445.1196685884244
17.0	0.10564323	445.11958900016646
18.0	0.11198907	445.1197228076948
19.0	0.11831823	445.1196091509538
20.0	0.12465367	445.1196366806025
21.0	0.13100365	445.11963799930095
22.0	0.13734325	445.1195840726431
23.0	0.14368283	445.11968533543893
24.0	0.15002238	445.11964324266023
25.0	0.1563578	445.11961979756234
26.0	0.16269118	445.1196490576286
27.0	0.16902453	445.1196770603149
28.0	0.1753662	445.11962071028296
29.0	0.1817037	445.1195991906675
30.0	0.18804122	445.11968390795636
31.0	0.19437872	445.1196973399941
32.0	0.20071622	445.119692253796
33.0	0.20705373	445.1195992192828
34.0	0.21339123	445.119634316183
35.0	0.21972665	445.11961987193615
36.0	0.22606418	445.11961718209324
37.0	0.23240167	445.1196102270076
38.0	0.23875585	445.11968369577716
39.0	0.24509962	445.1196332183526
40.0	0.2514392	445.1195479166774
41.0	0.25778086	445.11960782155154
42.0	0.26412045	445.1196485289619
43.0	0.2704538	445.11957029022915
44.0	0.27679338	445.1197009537658
45.0	0.28313297	445.1196551118867
46.0	0.28947046	445.1196009407864
47.0	0.29580382	445.1196192281417
48.0	0.30213923	445.11965731258266
49.0	0.30847673	445.1195641254242
50.0	0.31481425	445.11964718072085
51.0	0.32114967	445.1196396257129
52.0	0.32748717	445.11965562510494
53.0	0.33382468	445.1195522381306
54.0	0.33927262	445.12058728016444
55.0	0.34565605	445.11981667236995
59.0	0.35448528	445.1201516188624
60.0	0.36149357	445.12040288966966
62.0	0.36809362	445.12001920762424
63.0	0.37476235	445.11945382255254
64.0	0.38058728	445.11988179210385
65.0	0.38681646	445.1202753845039
68.0	0.39415615	445.12018305615555
69.0	0.40047467	445.1200282536319
72.0	0.40861435	445.1203801901856
73.0	0.41498323	445.12028391779296
75.0	0.42153735	445.12015457717735
76.0	0.42794363	445.12010912592785
78.0	0.43478116	445.1194179511556
79.0	0.44096242	445.1203433131813
82.0	0.44907273	445.11975882266273
83.0	0.45520617	445.120406200052
87.0	0.4646477	445.1201733310303
88.0	0.47082495	445.1200969466516
95.0	0.48461873	445.11979879021527
96.0	0.49132485	445.1205680745892
97.0	0.49766441	445.1195887558729
98.0	0.50400812	445.1203737486716
99.0	0.51034985	445.11980924692074
101.0	0.51777902	445.11973710604826
102.0	0.5241186	445.1199187343526
103.0	0.53014153	445.1199379174759
104.0	0.53616456	445.11992883543394
105.0	0.54218748	445.1198683228567
106.0	0.54821045	445.11994132905767
107.0	0.5542313	445.1199870704966
108.0	0.56025417	445.1200347946581
109.0	0.56627278	445.11993701344653
110.0	0.57229368	445.12019187866883
111.0	0.57831678	445.1198988069861
112.0	0.58433743	445.12008052870056
113.0	0.59036035	445.12002488496927
114.0	0.59637915	445.1199703778279
115.0	0.60240218	445.1199053532349
116.0	0.60842283	445.11981574078516
117.0	0.61444162	445.1199439576057
118.0	0.62046458	445.1200399168872
119.0	0.62648531	445.11995074701343
120.0	0.63250623	445.1200620984282
121.0	0.63852703	445.1200134910664
122.0	0.64454803	445.12005614520257
123.0	0.65057075	445.1199015818098
124.0	0.6565916	445.1198634989276
125.0	0.66261038	445.11996528955314
126.0	0.6686314	445.12025217528617
127.0	0.67465223	445.1202846715357
128.0	0.68067705	445.11970013387133
129.0	0.68670003	445.119755192581
130.0	0.69272293	445.119679981246
131.0	0.69874378	445.11967642928704
132.0	0.70476465	445.119763952733
133.0	0.71078557	445.11969370374084
134.0	0.71680833	445.1198439376782
135.0	0.72282928	445.11979754288507
136.0	0.728848	445.1199025951045
137.0	0.73487095	445.1197511410542
138.0	0.74089606	445.11985719461217
139.0	0.74692296	445.11948819912993
140.0	0.75294588	445.11965044743323
141.0	0.75896888	445.1197409554964
142.0	0.76499612	445.11977349589915
143.0	0.77101887	445.1195726335993
144.0	0.77704177	445.11964817306205
145.0	0.78306683	445.1195953812136
146.0	0.78908973	445.11978152230523
147.0	0.79510843	445.11972190003746
148.0	0.80113558	445.11979667861095
149.0	0.80716065	445.11950881585204
150.0	0.81318768	445.1198219362553
151.0	0.81921055	445.1199091506524
152.0	0.82523562	445.1194305157093
153.0	0.83125862	445.11959786748264
154.0	0.83728355	445.12045143551273
155.0	0.8433106	445.1195547037795
156.0	0.84933565	445.11952188550333
157.0	0.85536072	445.1195767854721
158.0	0.86138773	445.119503471478
159.0	0.86741272	445.1196482463051
160.0	0.87343985	445.11967514740064
161.0	0.87946275	445.1194955151487
162.0	0.88548568	445.12057719757246
163.0	0.89150858	445.11959989083715
164.0	0.89752948	445.11984371023306
165.0	0.90355235	445.11967137570224
166.0	0.90957932	445.1204736776722
167.0	0.91560235	445.11962100846665
168.0	0.9216253	445.12048444338484
169.0	0.92764828	445.11956855829817
170.0	0.93367113	445.12049427595724
171.0	0.93969822	445.1205734841935
172.0	0.9457211	445.1204689156718
173.0	0.95174622	445.1196248875667
174.0	0.957769	445.1195956665303
175.0	0.96379198	445.11953022464064
176.0	0.96981495	445.1195326349583
177.0	0.97583997	445.12063825914754
178.0	0.98186906	445.1198153930953
179.0	0.98789612	445.1194748660527
180.0	0.99391916	445.119769597577
181.0	0.99994202	445.1205505871334
182.0	1.0059649	445.11973597977874
183.0	1.0119879	445.1195730101841
184.0	1.0180129	445.12059869213556
185.0	1.0240378	445.11952702753126
186.0	1.0300649	445.1197607634252
187.0	1.0360983	445.1196528458313
188.0	1.0421192	445.1195218915657
189.0	1.0481422	445.11947166839843
190.0	1.0541628	445.11958605647015
191.0	1.0601837	445.1194771304883
192.0	1.0662066	445.1195636827149
193.0	1.0722255	445.1196442111586
194.0	1.0782483	445.1194770990405
195.0	1.0842714	445.12017862308414
196.0	1.0902921	445.1194491488538
197.0	1.0963128	445.1194846854385
198.0	1.1023338	445.11956949470647
199.0	1.1083526	445.1200622546404
200.0	1.1143735	445.11951781273706
201.0	1.1203963	445.1195956369232
202.0	1.126415	445.12064998267215
203.0	1.1324359	445.1197735594322
204.0	1.1384589	445.11963783181216
205.0	1.1444796	445.1199029121545
206.0	1.1505025	445.1205792053842
207.0	1.1565213	445.11946120161934
208.0	1.1625443	445.12056347545473
209.0	1.168563	445.1205399952216
210.0	1.174586	445.11944538009936
211.0	1.1806089	445.1195594106777
212.0	1.1866297	445.12043505197073
213.0	1.1926484	445.12058439127316
214.0	1.1986714	445.1206524852991
215.0	1.2047027	445.1205123831629
216.0	1.2107298	445.12055898100675
217.0	1.2167525	445.1203292253274
218.0	1.2227777	445.1203664392663
219.0	1.2288006	445.1204291602752
220.0	1.2348215	445.1205873710116
221.0	1.2408422	445.12058970110337
222.0	1.246863	445.1206006330933
223.0	1.2528839	445.1206086738714
224.0	1.258907	445.11940302619286
225.0	1.2649277	445.12000014471874
226.0	1.2709507	445.1206135688366
227.0	1.2769694	445.12046726081167
228.0	1.2829922	445.12061413809056
229.0	1.289011	445.12008349815426
230.0	1.2950341	445.1205576750039
231.0	1.3010548	445.12065137720043
232.0	1.3070777	445.1206358513155
233.0	1.3130984	445.1200894448821
234.0	1.3191216	445.12064364173756
235.0	1.3251423	445.1196318496186
236.0	1.3311611	445.11951503137533
237.0	1.3371839	445.1194742899369
238.0	1.3432048	445.12051723087114
239.0	1.3492277	445.12048749824856
240.0	1.3552485	445.120464492564
241.0	1.3612694	445.12015885140653
242.0	1.3672944	445.1194698862724
243.0	1.3733236	445.12050516785615
244.0	1.3793486	445.1196299675425
245.0	1.3853715	445.1194009927271
246.0	1.3914049	445.1195044111586
247.0	1.3974319	445.11942670528
248.0	1.4034569	445.12004657569906
249.0	1.4094799	445.11972084701284
250.0	1.4155112	445.1200093392488
251.0	1.4215382	445.1205827651166
252.0	1.4275653	445.1199750517801
253.0	1.4335883	445.1201811673622
254.0	1.4396112	445.1206031042138
255.0	1.4456383	445.12043925941265
256.0	1.4516612	445.12002558164085
257.0	1.4576842	445.120420210181
258.0	1.4637071	445.1202727701579
259.0	1.4697299	445.12019501217327
260.0	1.475755	445.12047146079294
261.0	1.48178	445.12062079330724
262.0	1.4878092	445.12045071040535
263.0	1.493832	445.1206406612733
264.0	1.499855	445.1206405785893
265.0	1.5058779	445.1195207621169
266.0	1.511903	445.1204604724836
267.0	1.5179258	445.1200843643426
268.0	1.5239487	445.1205235306087
269.0	1.5299779	445.12021995315513
270.0	1.5360051	445.1206137262347
271.0	1.5420279	445.1204286083783
272.0	1.5480509	445.1205079432606
273.0	1.5540842	445.1203438936089
274.0	1.5601114	445.1204473285059
275.0	1.5661383	445.1205213676494
276.0	1.5721655	445.1202250900621
277.0	1.5781884	445.1204136656802
278.0	1.5842114	445.120428174128
279.0	1.5902363	445.12045221477655
280.0	1.5962655	445.1205678784098
281.0	1.6022842	445.1201605467081
282.0	1.6083071	445.1203938642985
283.0	1.61433	445.1206288410684
284.0	1.6203488	445.12054255039595
285.0	1.6263697	445.11943137811477
286.0	1.6323884	445.120145647924
287.0	1.6384113	445.12063150688215
288.0	1.6444406	445.1206357377169
289.0	1.6504635	445.1195098673957
290.0	1.6564904	445.1195642132924
291.0	1.6625135	445.1202266002629
292.0	1.6685385	445.1202251175609
293.0	1.6745657	445.1203668399574
294.0	1.6805885	445.12022406949626
295.0	1.6866114	445.1194345375595
296.0	1.6926344	445.12060981088
297.0	1.6986656	445.1200752148082
298.0	1.7046926	445.1202771947476
299.0	1.7107156	445.1194150525346
300.0	1.7167384	445.120588774265
301.0	1.7227615	445.12048889310154
302.0	1.7287864	445.11945587915676
303.0	1.7348136	445.11953499143823
304.0	1.7408343	445.1203842448739
305.0	1.7468572	445.12065162957657
306.0	1.7528781	445.1204421874479
307.0	1.7588969	445.12007253162744
308.0	1.7649178	445.120331657329
309.0	1.7709405	445.1205852449889
310.0	1.7769614	445.12015157238653
311.0	1.7829802	445.11993973395647
312.0	1.7890033	445.1200389652037
313.0	1.795026	445.12051899739157
314.0	1.801049	445.1199537705268
315.0	1.807076	445.1206574254163
316.0	1.8131032	445.11959515317784
317.0	1.819126	445.11997670633394
318.0	1.825151	445.120291379105
319.0	1.8311761	445.1200034825813
320.0	1.837199	445.1200255320943
321.0	1.8432219	445.1203737637557
322.0	1.8492449	445.12063044367403
323.0	1.85527	445.11997715486154
324.0	1.861297	445.11990039431856
325.0	1.8673198	445.1201492267273
326.0	1.8733449	445.1202698941167
327.0	1.8793679	445.11965192943717
328.0	1.8853928	445.1200256314311
329.0	1.8914199	445.12034652978497
330.0	1.8974491	445.12033623444233
331.0	1.9034721	445.12009511174955
332.0	1.9094991	445.11994286363927
333.0	1.9155282	445.11986795239216
334.0	1.9215596	445.1199702777022
335.0	1.9275825	445.11989498991505
336.0	1.9336096	445.12040189739014
337.0	1.9396387	445.1199485730521
338.0	1.9456637	445.1205235282211
339.0	1.9516887	445.12002910315096
340.0	1.9577117	445.12002349560714
341.0	1.9637346	445.11988435286037
342.0	1.9697617	445.1199198100936
343.0	1.9757846	445.1206525132957
344.0	1.9818116	445.1205425330525
345.0	1.9878346	445.12008884752925
346.0	1.9938597	445.1198612384692
347.0	1.9998867	445.11959084719507
348.0	2.0059137	445.1200621694284
349.0	2.0119367	445.1198642199938
350.0	2.0179597	445.1198748941563
351.0	2.0239889	445.11980916130483
352.0	2.0300158	445.1199401859687
353.0	2.0360409	445.1199036452575
354.0	2.0420638	445.1197275508424
355.0	2.0480889	445.1199071501552
356.0	2.0541117	445.1200227335452
357.0	2.0601368	445.119836272984
358.0	2.0661618	445.11973481199453
359.0	2.0721889	445.1198369408706
360.0	2.0782097	445.11969464984486
361.0	2.0842347	445.1202008778357
362.0	2.0902576	445.11964289701376
363.0	2.0962827	445.1196059622379
364.0	2.1023097	445.1199338737926
365.0	2.1083348	445.1200060458167
366.0	2.1143598	445.1194498881441
367.0	2.1203846	445.11978950008046
368.0	2.1264097	445.11943131397464
369.0	2.1324369	445.1198401871767
370.0	2.1384597	445.1197141798847
371.0	2.1444848	445.119581283326
372.0	2.1505077	445.11951653144143
373.0	2.156539	445.1196997253024
374.0	2.1625639	445.1206461097022
375.0	2.1685868	445.11962478796204
376.0	2.1746118	445.11941455558303
377.0	2.1806369	445.1197325209825
378.0	2.186666	445.11995295304587
379.0	2.1926889	445.1198049817524
380.0	2.198714	445.1201710393816
381.0	2.2047368	445.1199202054801
382.0	2.2107661	445.1200670045378
383.0	2.216791	445.1198539121433
384.0	2.2228223	445.11992467479905
385.0	2.2288453	445.1196813711765
386.0	2.2348723	445.1198085039516
387.0	2.2409015	445.1195614733561
388.0	2.2469264	445.1194730829267
389.0	2.2529537	445.1199373527399
390.0	2.2589765	445.1194479227517
391.0	2.2650057	445.11973253471035
392.0	2.2710287	445.11953508282403
393.0	2.2770536	445.1194462507152
394.0	2.2830806	445.1194796181749
395.0	2.2891036	445.11943409391586
396.0	2.2951244	445.12031543797156
397.0	2.3011453	445.1195874356858
398.0	2.3071681	445.12057722923225
399.0	2.313189	445.1194817457321
400.0	2.3192119	445.11949563561126
402.0	2.3265327	445.11945391395955
403.0	2.3328766	445.11944665088095
404.0	2.3389057	445.119596740994
405.0	2.3449287	445.11955171475114
406.0	2.3509494	445.12055857540844
407.0	2.3569704	445.12055659335005
408.0	2.3629911	445.11977670582985
410.0	2.3704828	445.1195376111231
411.0	2.3768412	445.11954148568867
412.0	2.3828703	445.1204963356072
413.0	2.3888934	445.12042794477895
414.0	2.3949182	445.1204925045263
415.0	2.4009475	445.1205782613388
416.0	2.4069725	445.120433274553
417.0	2.4129975	445.120555595291
418.0	2.4190245	445.1205361631774
419.0	2.4250517	445.1204264590551
420.0	2.4310808	445.11940837538555
421.0	2.4371039	445.12037061529935
422.0	2.4431037	445.120548918154
423.0	2.4491329	445.12032155144095
424.0	2.4551558	445.12039409157615
425.0	2.4611851	445.1204271237686
426.0	2.4672121	445.12045098785626
427.0	2.4732392	445.12054160784
428.0	2.4792643	445.12045600525425
429.0	2.4852852	445.120471302446
430.0	2.4913059	445.11950446767554
431.0	2.4973266	445.11952954116015
432.0	2.5033496	445.11981865962605
433.0	2.5093704	445.1204922075961
434.0	2.5153913	445.11971147263057
435.0	2.5214143	445.12061429231585
436.0	2.5274351	445.1203866548075
437.0	2.5334558	445.1204669326244
438.0	2.5394767	445.12038993645683
439.0	2.5454997	445.12058108264864
440.0	2.5515269	445.12059377197545
441.0	2.5575517	445.11950583545905
442.0	2.5635746	445.12055256766985
443.0	2.5695955	445.1194130721386
444.0	2.5756165	445.12055397121117
445.0	2.5816372	445.1204855682457
446.0	2.587658	445.1198344687006
447.0	2.5933975	445.12045336370363
448.0	2.5992497	445.11990767517005
449.0	2.6052728	445.11977873556435
450.0	2.6109871	445.1201136337869
452.0	2.6180122	445.1198332562976
453.0	2.6246226	445.1197786881361
454.0	2.6308517	445.12025359316016
455.0	2.6372976	445.12026829065206
456.0	2.643633	445.12038156761304
457.0	2.6499706	445.12048309599766
458.0	2.656306	445.12030916828803
459.0	2.6626456	445.12047466302073
460.0	2.668981	445.1203465704987
461.0	2.6753206	445.12046154079314
462.0	2.6816622	445.120490619731
463.0	2.6880081	445.1204666195066
464.0	2.6943477	445.12032185468996
465.0	2.7006893	445.1204364758691
466.0	2.7070268	445.1202635508965
467.0	2.7133602	445.1204228777098
468.0	2.7197019	445.12050261620215
469.0	2.7260415	445.1203762782617
470.0	2.732379	445.12049521348376
471.0	2.7387144	445.1203752941273
472.0	2.745056	445.12025625502326
474.0	2.7523665	445.1203799909211
475.0	2.7587082	445.1204869107254
476.0	2.7647311	445.1203246730374
477.0	2.7707583	445.12044175395323
478.0	2.7767852	445.1203189881199
479.0	2.7828083	445.1203492055007
480.0	2.7888332	445.12055384795457
481.0	2.7948542	445.12035803330855
482.0	2.8008831	445.1203736123711
483.0	2.8069062	445.12046630145613
484.0	2.8129311	445.12033879315175
485.0	2.8189541	445.12025257317435
486.0	2.8249771	445.1202060304318
487.0	2.8309978	445.1201872507739
488.0	2.8370187	445.12014754969186
489.0	2.8430395	445.12004850619917
491.0	2.8505374	445.1198682628265
492.0	2.8568874	445.11962405174893
493.0	2.8627124	445.1198637322254
497.0	2.8720999	445.1197663943393
500.0	2.8799228	445.1197387913802
506.0	2.8921396	445.1195832519314
512.0	2.9042999	445.1200073992909
513.0	2.9105999	445.1199907141716
514.0	2.9169604	445.120066325524
515.0	2.9233271	445.1201402280136
516.0	2.9297063	445.12015715621135
518.0	2.9368313	445.1202598990295
519.0	2.9431188	445.1203747029666
520.0	2.9494647	445.12037615770424
521.0	2.9559271	445.12031628723366
522.0	2.9621876	445.1203845122382
523.0	2.9686458	445.1202001731131
524.0	2.9749479	445.12008872077433
525.0	2.9812563	445.119790663823
531.0	2.9938417	445.1194898383568
532.0	3.0001835	445.11953085148764
534.0	3.0075605	445.1196928028024
535.0	3.0139002	445.11995562375495
536.0	3.0199272	445.12023368842557
537.0	3.0259501	445.1203099794242
538.0	3.0319773	445.12053352916445
539.0	3.0380063	445.11969350068046
540.0	3.0440314	445.1197115763657
541.0	3.0500584	445.1204176907389
542.0	3.0560877	445.1205541662492
543.0	3.0621126	445.12064451791156
544.0	3.0681418	445.1204498012072
545.0	3.074171	445.1205427382185
546.0	3.0801981	445.12038166144504
547.0	3.0862272	445.1204813507638
548.0	3.0922503	445.1198755595127
549.0	3.098271	445.1200937164389
550.0	3.1043022	445.11984069104665
551.0	3.1103272	445.11941304720364
552.0	3.1163544	445.1203471968066
553.0	3.1223107	445.1198559121594
554.0	3.1281586	445.1200918739395
555.0	3.133998	445.1195941361527
556.0	3.1400211	445.1201284298433
557.0	3.146042	445.11997973156116
558.0	3.1520628	445.1201877954981
559.0	3.1580855	445.1201126456547
560.0	3.1641064	445.1196200600948
561.0	3.1701273	445.1204284941584
562.0	3.1761503	445.12026051635956
563.0	3.1821711	445.1201999170464
564.0	3.188192	445.1200282455612
565.0	3.1942127	445.12016897961644
566.0	3.2002336	445.119930535497
567.0	3.2062606	445.12044268048913
568.0	3.2122795	445.120456728353
569.0	3.2183045	445.12048131128284
570.0	3.2243337	445.1204112541895
571.0	3.2303523	445.1195374318431
572.0	3.2363733	445.1203409813205
573.0	3.2423963	445.1201629529009
574.0	3.2484171	445.11993948992466
575.0	3.2544378	445.11980574099687
576.0	3.2604587	445.11955931972386
577.0	3.2664796	445.11993916888713
578.0	3.2725024	445.1200984733621
579.0	3.2785233	445.12021887507706
580.0	3.2845483	445.1198876567472
581.0	3.2905754	445.1200995779926
582.0	3.2966004	445.1202667584158
583.0	3.3026191	445.1201450491051
584.0	3.3086442	445.1197133091331
585.0	3.3146671	445.1196615610133
586.0	3.3206878	445.1195837691906
587.0	3.3267067	445.1196158294363
588.0	3.3327297	445.11972020839346
589.0	3.3387485	445.1196163848628
590.0	3.3447711	445.12063557561845
591.0	3.350792	445.12031466216325
592.0	3.3568129	445.1195555429938
593.0	3.362836	445.12054841167134
594.0	3.3688567	445.11977423319377
595.0	3.3748776	445.119531801075
596.0	3.3809026	445.1205427569659
597.0	3.3869318	445.119743271117
598.0	3.3929609	445.1195039040869
599.0	3.398988	445.11952669932407
600.0	3.405011	445.12057625814367
601.0	3.4110297	445.1204504724832
602.0	3.4170483	445.11940379511253
603.0	3.4230714	445.11942650642766
604.0	3.4290923	445.12048935517896
605.0	3.4351152	445.12055961686684
606.0	3.4411359	445.1204540091918
607.0	3.447163	445.11956794688587
608.0	3.4531923	445.119410968505
609.0	3.4592171	445.11939994052545
610.0	3.4652443	445.1205288485263
611.0	3.4712693	445.1204737531811
612.0	3.4772964	445.1205546325726
613.0	3.4833153	445.11944515522856
614.0	3.4893401	445.1204317584733
615.0	3.4953652	445.1202018077169
616.0	3.5013422	445.1204113823444
617.0	3.5073651	445.1203575271249
618.0	3.513386	445.12029797370775
619.0	3.5194069	445.12046147217393
620.0	3.5254278	445.12049882149273
621.0	3.5314484	445.12036241042455
622.0	3.5374755	445.1202535078365
623.0	3.5434985	445.1204364013822
624.0	3.5495214	445.1203339934132
625.0	3.5555422	445.12037110514467
626.0	3.561563	445.12061919645237
627.0	3.567584	445.1203938428064
628.0	3.5736068	445.12029304805765
629.0	3.5796318	445.12048422797216
630.0	3.5856548	445.120528534398
631.0	3.5916799	445.12044930689575
632.0	3.5977047	445.12044920909585
633.0	3.6037277	445.1203403960546
634.0	3.6097465	445.1203987574212
635.0	3.6157696	445.1204503064916
636.0	3.6217861	445.12025383495524
637.0	3.6277776	445.1202289836826
638.0	3.6337986	445.12032017903897
639.0	3.6398279	445.12037666997014
640.0	3.6458569	445.1203690019825
641.0	3.6518632	445.1205031619239
642.0	3.6578758	445.1201668458491
643.0	3.6639048	445.12021662898854
644.0	3.6699319	445.12018819935554
645.0	3.6759612	445.11988337152474
646.0	3.6819904	445.1202559104801
647.0	3.687907	445.12037924819793
648.0	3.6938112	445.1201307490188
649.0	3.6996549	445.12019234455414
650.0	3.7056904	445.120127152392
651.0	3.7116695	445.12018320065425
652.0	3.7175779	445.1203688929786
653.0	3.7236029	445.12003572667123
654.0	3.7296258	445.1199854921736
655.0	3.7356508	445.1201259163786
656.0	3.7415675	445.1202451159077
657.0	3.7475903	445.12005367281796
658.0	3.7536111	445.12003852924465
659.0	3.7595572	445.1202123561054
660.0	3.76558	445.1199712177982
661.0	3.7716007	445.1200262371581
662.0	3.7774528	445.1202659425532
663.0	3.7834738	445.1200244520452
664.0	3.7894112	445.1199767865472
665.0	3.7952945	445.12032391540697
666.0	3.801257	445.1200164132144
667.0	3.8072404	445.1201828842076
668.0	3.8132634	445.12011755216486
669.0	3.8192843	445.1199628866311
670.0	3.8251655	445.1202608216192
671.0	3.8311258	445.1200569997732
672.0	3.8371466	445.1203059524908
673.0	3.843151	445.1202329411738
674.0	3.8491738	445.12021929513867
675.0	3.8550676	445.12028940880606
676.0	3.8610905	445.12003493814376
677.0	3.8671113	445.12005840532635
678.0	3.8730342	445.1201322893512
679.0	3.8789884	445.1199920802409
680.0	3.8850113	445.12007728568454
681.0	3.8910363	445.120232622248
682.0	3.8970592	445.12018870902483
683.0	3.903051	445.12007817016587
684.0	3.9090261	445.1198471183339
685.0	3.9149676	445.1200932729999
686.0	3.9209863	445.12016018630914
687.0	3.9266842	445.1203670150308
688.0	3.9325427	445.12013417723347
689.0	3.9385386	445.1200176139749
690.0	3.9445363	445.12013687904965
691.0	3.9504155	445.1202196958825
692.0	3.9562719	445.1199301987404
693.0	3.9622426	445.12012062886157
694.0	3.9679968	445.12031845536603
695.0	3.973901	445.12012672025895
696.0	3.9799177	445.1199117441309
697.0	3.9856385	445.12034112868497
698.0	3.9915406	445.12004970060013
699.0	3.9974302	445.12024841346243
700.0	4.0034176	445.1200686249595
701.0	4.0093948	445.1199192744813
702.0	4.0152157	445.12007691693026
703.0	4.0210448	445.12027189358633
704.0	4.0270532	445.12009261326637
705.0	4.0328573	445.12034518432245
706.0	4.0387011	445.12024767187233
707.0	4.0445677	445.12027042218403
708.0	4.0505741	445.1200107527338
709.0	4.056601	445.1200382838138
710.0	4.0623906	445.12041268078923
711.0	4.0683679	445.12012509910744
712.0	4.0742324	445.1200678333151
713.0	4.0802595	445.1200340822655
714.0	4.0861406	445.120174234644
716.0	4.0935635	445.1200201224611
717.0	4.0999199	445.1201913722608
718.0	4.1058929	445.1201165434631
719.0	4.1118887	445.12021257330423
720.0	4.1179178	445.11991890067634
721.0	4.1239219	445.12001354794523
722.0	4.1299094	445.1200765055958
724.0	4.1370906	445.12025988439706
725.0	4.143524	445.12008882010304
726.0	4.1497325	445.1201355265795
727.0	4.1561323	445.1201980597668
728.0	4.162574	445.12001319864027
729.0	4.168949	445.1201264171034
730.0	4.1752844	445.1200799525243
731.0	4.1814761	445.12017801532704
732.0	4.1878782	445.1202946387081
733.0	4.1942907	445.12010772945985
734.0	4.2006241	445.1201999473262
735.0	4.2069657	445.1201162226297
736.0	4.2133074	445.11997324539203
737.0	4.2195866	445.1201150562022
738.0	4.2259053	445.1200920055314
739.0	4.232297	445.1201125360729
740.0	4.238697	445.12009673044736
741.0	4.244997	445.12019943980795
742.0	4.2513741	445.12018897594663
743.0	4.2576241	445.120186616528
744.0	4.2640512	445.1200307518533
745.0	4.2702054	445.1204579568712
746.0	4.2767158	445.12004337261016
747.0	4.2828555	445.12035361099436
748.0	4.289397	445.12000450460863
749.0	4.2955783	445.1202309476266
750.0	4.3020054	445.12008282434283
751.0	4.3082409	445.12022402376004
752.0	4.3146616	445.12011145725455
753.0	4.3210658	445.11999566587053
754.0	4.3273741	445.12015263486944
755.0	4.3337013	445.12017839531177
756.0	4.340045	445.1201929239595
757.0	4.3463575	445.1201533993251
758.0	4.3527638	445.12020650026585
759.0	4.3590701	445.12019752149473
760.0	4.365495	445.12019117237963
761.0	4.3717492	445.1202326164841
762.0	4.377989	445.12033578062255
763.0	4.3844492	445.1201719844248
764.0	4.3907992	445.1202066993332
765.0	4.3972013	445.12011326457906
766.0	4.403518	445.1203716718553
767.0	4.4099222	445.1201409818636
768.0	4.4161867	445.1202540618662
769.0	4.4226222	445.12006130194897
770.0	4.4288597	445.1202158972935
771.0	4.4352847	445.12009570012293
772.0	4.4415118	445.120329635124
773.0	4.4479722	445.12019286810784
774.0	4.4542284	445.1202873168332
775.0	4.4606452	445.12015024499124
776.0	4.4669556	445.12026177620356
777.0	4.473316	445.1201578128908
778.0	4.4796118	445.12030074895057
779.0	4.4859889	445.12013013158435
780.0	4.4922493	445.12026524862057
781.0	4.4986493	445.1200356286731
782.0	4.5049702	445.12032482283945
783.0	4.5113785	445.1201033912733
784.0	4.5176723	445.120273620306
785.0	4.5240306	445.12015530907956
786.0	4.5303681	445.1201939027519
787.0	4.5367139	445.1201669261135
788.0	4.5430681	445.1201436794239
789.0	4.5494161	445.1201947605625
790.0	4.5557619	445.12016060506323
791.0	4.5620994	445.1202237990029
792.0	4.5684432	445.1202232718067
793.0	4.5747306	445.12030791561233
794.0	4.5811411	445.12013875100206
795.0	4.5874411	445.12024097149686
796.0	4.5937848	445.1201493592537
797.0	4.6001015	445.1201080068077
798.0	4.6064619	445.12016476096517
799.0	4.61261	445.1205235126114
800.0	4.6191265	445.12015151999987
801.0	4.6253599	445.12031528919346
802.0	4.6318078	445.1201049473775
803.0	4.6380411	445.1202775502314
804.0	4.6444682	445.1201299348318
805.0	4.6507536	445.12033551172476
806.0	4.6571161	445.1200697077225
807.0	4.6634599	445.1203118583295
808.0	4.6698953	445.1200853994783
809.0	4.6761432	445.12034076011633
810.0	4.6825245	445.1202006828909
811.0	4.6888558	445.12016509282705
812.0	4.6952661	445.1201559627604
813.0	4.7015557	445.12012666708017
814.0	4.7078995	445.1202496962719
815.0	4.7142246	445.12018690045784
816.0	4.7204849	445.120299412012
817.0	4.7268391	445.12018423194974
818.0	4.73321	445.12031421086687
819.0	4.7395079	445.12019456760237
820.0	4.7458954	445.12018790702314
821.0	4.7522308	445.1202940392547
822.0	4.7586704	445.1201262059586
823.0	4.7649433	445.1202864552008
824.0	4.7713641	445.12012257476465
825.0	4.7776683	445.12025714872254
826.0	4.7839621	445.1202081263155
827.0	4.7903746	445.12017179488436
828.0	4.7965788	445.1201874138355
829.0	4.8029392	445.12027280638875
830.0	4.8092018	445.12026495819293
831.0	4.8156913	445.12006466952164
832.0	4.8219871	445.12018538543043
833.0	4.8283517	445.1202381244656
834.0	4.834735	445.12011286286173
835.0	4.8410454	445.12014932250605
836.0	4.8474705	445.12011143546584
837.0	4.8537601	445.1201763451267
838.0	4.8600643	445.1201521278371
839.0	4.8664642	445.1202256577258
840.0	4.8728226	445.1200987876764
841.0	4.8791768	445.12016821329
842.0	4.8854309	445.12031005128335
843.0	4.8917767	445.1200984015032
844.0	4.8981038	445.120243121513
845.0	4.9044518	445.1202185731066
846.0	4.9107726	445.12012184068976
847.0	4.9170976	445.12017308118226
848.0	4.9233935	445.1202673341468
849.0	4.9298768	445.1200878883534
850.0	4.9361852	445.1202412650578
851.0	4.9425497	445.1202210808363
852.0	4.9488623	445.1200639529837
853.0	4.9551706	445.12018383020177
854.0	4.9615581	445.1201919461339
855.0	4.9678956	445.1200067220647
856.0	4.9741706	445.1201069857544
857.0	4.9803727	445.1203353304521
858.0	4.9869227	445.1201016823914
859.0	4.9932456	445.12014501087776
860.0	4.999506	445.12013948720727
861.0	5.0059123	445.1201986002565
862.0	5.0121206	445.1203890606299
863.0	5.0185518	445.12016027470196
864.0	5.0248873	445.12020957389075
865.0	5.0311873	445.12030273256363
866.0	5.0376374	445.1200338671253
867.0	5.0439102	445.1202108546506
868.0	5.0503394	445.1202216777622
869.0	5.0566832	445.12024127150306
870.0	5.0629144	445.1202584853827
871.0	5.0693353	445.1200943767578
872.0	5.0756228	445.1201612493645
873.0	5.0820165	445.12017531791406
874.0	5.0883894	445.12017346178504
875.0	5.0946624	445.1202697948506
876.0	5.1010832	445.120201021379
877.0	5.1073874	445.12022066373885
878.0	5.1136957	445.1201551396671
879.0	5.1201166	445.12020326145745
880.0	5.1264645	445.120094559064
881.0	5.1327708	445.1200969016052
882.0	5.1390166	445.12031001437623
883.0	5.1453582	445.12010933581956
884.0	5.1517311	445.1203193962563
885.0	5.1581625	445.1200263238932
886.0	5.1645062	445.1201636555239
887.0	5.1707062	445.12039708482877
888.0	5.1771791	445.1200672823666
889.0	5.1834416	445.1202845055647
890.0	5.189875	445.1201592152758
891.0	5.1961958	445.1200989420965
892.0	5.2023647	445.120407214639
893.0	5.2088604	445.12007662073955
894.0	5.2151562	445.12026470834763
895.0	5.2215104	445.1202043171623
896.0	5.2278708	445.1201775128082
897.0	5.2342834	445.12019059905543
898.0	5.2406188	445.1201424312997
899.0	5.2469667	445.1202312703933
900.0	5.2533063	445.12003669557816
901.0	5.2595667	445.1202337019057
902.0	5.2659605	445.1201645422441
903.0	5.2723188	445.12004277004587
904.0	5.2786584	445.1200864496078
905.0	5.2848272	445.1202519873705
906.0	5.2912896	445.1201461747629
907.0	5.2976438	445.12024808138335
908.0	5.3040626	445.1201260895287
909.0	5.3104105	445.12021078955877
910.0	5.3167064	445.12020566715
911.0	5.3230605	445.120130061704
912.0	5.3293168	445.12024467364586
913.0	5.3357626	445.1200721808228
914.0	5.3420709	445.11995433120757
915.0	5.3482648	445.12018273582055
916.0	5.3546855	445.12009841709715
917.0	5.3608689	445.1203742568855
918.0	5.3673314	445.12010356142497
919.0	5.3736356	445.1201771272227
920.0	5.3799605	445.12028464256855
921.0	5.386348	445.1200775534849
922.0	5.3926731	445.12012246549216
923.0	5.3989357	445.12035586689314
924.0	5.4053835	445.12012894560644
925.0	5.4117959	445.1200789759905
926.0	5.4181314	445.1201947333719
927.0	5.4244918	445.12003858211176
928.0	5.430744	445.1202108404412
929.0	5.437171	445.12001616959384
930.0	5.4435023	445.1201570023844
931.0	5.449844	445.1200506727639
932.0	5.4561794	445.12016557783767
933.0	5.462519	445.1201489826911
934.0	5.4688377	445.1202051670572
935.0	5.4751503	445.12011423573887
936.0	5.481469	445.1202740927403
937.0	5.4878919	445.12010206540015
938.0	5.4942253	445.1202603475675
939.0	5.5005461	445.12006115493233
940.0	5.5068565	445.12027230172004
941.0	5.5131878	445.1201926544952
942.0	5.5195836	445.1201726408064
943.0	5.5259253	445.1200975362706
944.0	5.532267	445.1201894755384
945.0	5.5384795	445.12027754252523
946.0	5.544844	445.1202622749132
947.0	5.5512712	445.119998578976
948.0	5.5575565	445.12012846689254
949.0	5.5638732	445.11995965317425
950.0	5.5700337	445.12051849854475
951.0	5.5764962	445.12025612682925
952.0	5.5829462	445.1200804560852
953.0	5.5891005	445.1204289669387
954.0	5.5955816	445.1201339056407
955.0	5.601967	445.12020169223774
956.0	5.6083128	445.1201806958908
957.0	5.6146566	445.1201410075229
958.0	5.6209816	445.12020834009513
959.0	5.627342	445.1202098867716
960.0	5.6336796	445.120099535947
961.0	5.6398525	445.12035455963235
962.0	5.6463566	445.1201785728863
963.0	5.6526379	445.12022765317
964.0	5.6590212	445.120136307814
965.0	5.665365	445.12019701899544
966.0	5.6716358	445.12028383723697
967.0	5.6780754	445.1201734019049
968.0	5.6843171	445.1203005153985
969.0	5.6907588	445.12021314467546
970.0	5.6971025	445.1202112069238
971.0	5.7034421	445.1201930527127
972.0	5.7097796	445.1201613664801
973.0	5.7160734	445.12025877248055
974.0	5.7224817	445.1202153022654
975.0	5.728788	445.1202350632565
976.0	5.7351713	445.1200778460461
977.0	5.7414421	445.1202059451709
978.0	5.7478755	445.1202008065729
979.0	5.7542151	445.12019852832975
980.0	5.7604984	445.12027545746383
981.0	5.766913	445.12020220961597
982.0	5.7732297	445.1203093683272
983.0	5.7795839	445.12016665868134
984.0	5.7859234	445.1202543177917
985.0	5.7922589	445.1202065529368
986.0	5.7985901	445.120320055557
987.0	5.8049401	445.12018870746044
988.0	5.8112776	445.12011684569234
989.0	5.8175526	445.1202534317214
990.0	5.8239714	445.12014681305635
991.0	5.8303047	445.1203328473566
992.0	5.8366506	445.1200804261413
993.0	5.8428881	445.1202688359881
994.0	5.8492735	445.1201329822527
995.0	5.8556985	445.1202565439304
996.0	5.8620256	445.1202569736081
997.0	5.8683735	445.12014386971384
998.0	5.8746694	445.120298868203
999.0	5.8810173	445.1201838740314
1000.0	5.8871819	445.1205713635241
1001.0	5.8937652	445.11997645087513
1002.0	5.8999736	445.1203135477594
1003.0	5.9064361	445.12008355767034
1004.0	5.9127486	445.12025237049585
1005.0	5.9190631	445.1202292057327
1006.0	5.9253777	445.12003835763625
1007.0	5.9316693	445.12028846909527
1008.0	5.938086	445.12024298705865
1009.0	5.9443027	445.12037762896506
1010.0	5.9508132	445.12014581146803
1011.0	5.9570444	445.1202236316896
1012.0	5.9634903	445.1201353456626
1013.0	5.9697403	445.12030954545224
1014.0	5.9761507	445.120085022069
1015.0	5.9824924	445.1202991437807
1016.0	5.9888341	445.1202326098846
1017.0	5.9951382	445.1201770173269
1018.0	6.0015403	445.1202247751043
1019.0	6.007884	445.1201447302523
1020.0	6.014134	445.1203741537774
1021.0	6.0205633	445.12016759421925
1022.0	6.0267112	445.12044463668343
1023.0	6.0332362	445.1200987190621
1024.0	6.0394987	445.12025321661696
1025.0	6.0459299	445.12016074334144
1026.0	6.0522549	445.1203197481708
1027.0	6.0585841	445.1201721779348
1028.0	6.0649445	445.1201128614864
1029.0	6.0712861	445.12012375643843
1030.0	6.0776237	445.1201996855157
1031.0	6.0837675	445.1203979219746
1032.0	6.0902966	445.12011862379444
1033.0	6.0966008	445.12022181354627
1034.0	6.1029696	445.12016132051906
1035.0	6.1092571	445.12022010335477
1036.0	6.1156008	445.12013229807417
1037.0	6.1219467	445.1202215233787
1038.0	6.128305	445.12020297477386
1039.0	6.1346425	445.12016514161155
1040.0	6.1409029	445.1202584390887
1041.0	6.1473363	445.1201899929355
1042.0	6.1536321	445.1202883494721
1043.0	6.1599842	445.1201969551238
1044.0	6.1663237	445.12005552494867
1045.0	6.1725363	445.12050327727144
1046.0	6.1790259	445.1200798868471
1047.0	6.1852863	445.1203174796938
1048.0	6.1917071	445.120154619166
1049.0	6.1979259	445.12027481942937
1050.0	6.2042446	445.120303505685
1051.0	6.2106405	445.1201920256679
1052.0	6.2169863	445.1201009515348
1053.0	6.2232218	445.1205220534101
1054.0	6.2297405	445.12012058699344
1055.0	6.2360509	445.1202191411646
1056.0	6.2423363	445.1202490242052
1057.0	6.2487655	445.1200373593536
1058.0	6.2550467	445.1202822361714
1059.0	6.2614655	445.12022192467066
1060.0	6.2677759	445.12003406856593
1061.0	6.2739947	445.12039262799755
1062.0	6.2804885	445.120099019011
1063.0	6.2867989	445.12025993731316
1064.0	6.2930385	445.1203913656175
1065.0	6.2994405	445.1200647202788
1066.0	6.3057176	445.1202057603762
1067.0	6.3121406	445.1201366320084
1068.0	6.3184593	445.12021153501433
1069.0	6.3247926	445.12025540937094
1070.0	6.331201	445.120132102386
1071.0	6.3374531	445.12034053550184
1072.0	6.3438864	445.12020979356095
1073.0	6.3502343	445.1201873816311
1074.0	6.3564906	445.1202888045741
1075.0	6.362926	445.12016375080117
1076.0	6.3692219	445.1202394003228
1077.0	6.3756011	445.12022071367846
1078.0	6.3819469	445.12013125961084
1079.0	6.3881823	445.120396076643
1080.0	6.3946261	445.1201459576575
1081.0	6.4009615	445.12011885160194
1082.0	6.4073053	445.12017080177446
1083.0	6.4136219	445.1201525345112
1084.0	6.4199803	445.12025172290856
1085.0	6.4263074	445.12015085132344
1086.0	6.4326553	445.12016109394335
1087.0	6.4389907	445.1201883452083
1088.0	6.4453261	445.12029695166075
1089.0	6.4516032	445.1202899241536
1090.0	6.457997	445.12020699714
1091.0	6.4643303	445.1200173120437
1092.0	6.4706074	445.12015335439435
1093.0	6.4768699	445.12034466092814
1094.0	6.4833032	445.120190211931
1095.0	6.4897012	445.1200771450852
1096.0	6.4959491	445.12034137410944
1097.0	6.5023761	445.11996902316713
1098.0	6.508649	445.1202682794684
1099.0	6.5150678	445.12007542992126
1100.0	6.5214074	445.1200315045788
1101.0	6.5277533	445.12007143176305
1102.0	6.5340762	445.12013429272525
1103.0	6.5402845	445.1203521359219
1104.0	6.5467325	445.1202151340079
1105.0	6.5530721	445.1201536447847
1106.0	6.5594262	445.12006461236723
1107.0	6.5657721	445.1202290859002
1108.0	6.5720741	445.12001188955185
1109.0	6.5783887	445.12012270201194
1110.0	6.5846367	445.12047530205234
1111.0	6.5911012	445.12024703968945
1112.0	6.5974179	445.1202085376256
1113.0	6.6038304	445.1201702267991
1114.0	6.6101679	445.12023442648047
1115.0	6.6165138	445.12017752617743
1116.0	6.6227658	445.1202305988225
1117.0	6.6290846	445.12023659406015
1118.0	6.6354721	445.1201222772847
1119.0	6.6418325	445.1202450363046
1120.0	6.6480825	445.12027337929663
1121.0	6.654395	445.1203444952537
1122.0	6.660695	445.1204263444467
1123.0	6.6671534	445.1202675340636
1124.0	6.6735222	445.12006039553756
1125.0	6.6798638	445.12012947838963
1126.0	6.6861909	445.12012552243505
1127.0	6.6925305	445.12013758794285
1128.0	6.6988846	445.12006317189287
1129.0	6.7051784	445.1202616303356
1130.0	6.7115596	445.12019827057634
1131.0	6.7178972	445.1201868318467
1132.0	6.7240722	445.1201901513267
1133.0	6.7303993	445.120214770689
1134.0	6.7367077	445.1203398084946
1135.0	6.7431389	445.1203787019253
1136.0	6.7495159	445.1202483384216
1137.0	6.7559389	445.1202485708833
1138.0	6.7621764	445.12021779602924
1139.0	6.7686222	445.1201009606707
1140.0	6.7748847	445.12034927067975
1141.0	6.7813139	445.12032916881003
1142.0	6.7875702	445.12040298875183
1143.0	6.7939764	445.1201691112536
1144.0	6.8002556	445.12023042879053
1145.0	6.8066952	445.12012875472067
1146.0	6.8129494	445.1203388939549
1147.0	6.8193785	445.12014253019674
1148.0	6.8256786	445.12033052880844
1149.0	6.8320577	445.1201526636434
1150.0	6.8383244	445.12012256022376
1151.0	6.8447473	445.1201956661956
1152.0	6.8510723	445.1201091770475
1153.0	6.8573265	445.1204379965784
1154.0	6.8636244	445.1203896896043
1155.0	6.8699265	445.1204655954472
1156.0	6.8763431	445.1203884112901
1157.0	6.8827765	445.1202549140687
1158.0	6.8891119	445.1202491408214
1159.0	6.8954223	445.1202705301819
1160.0	6.9017661	445.1201871022353
1161.0	6.9081099	445.1201149474319
1162.0	6.9144099	445.120232037029
1163.0	6.9208016	445.1202646234992
1164.0	6.9271453	445.12025688767716
1165.0	6.933437	445.12031510347737
1166.0	6.9398495	445.120203393162
1167.0	6.9461891	445.1202735471406
1168.0	6.9525266	445.1201835696593
1169.0	6.958812	445.12030711473903
1170.0	6.9652037	445.1202987593333
1171.0	6.9715433	445.1203968865664
1172.0	6.9778808	445.12039775572333
1173.0	6.9842183	445.12019341612256
1174.0	6.9905537	445.12021024093514
1175.0	6.9967745	445.12035321646624
1176.0	7.0032266	445.1201559328175
1177.0	7.0095621	445.12016195282786
1178.0	7.0158974	445.12018507119404
1179.0	7.0222349	445.1200525002015
1180.0	7.0284162	445.12041073281625
1181.0	7.0348558	445.1202682696332
1182.0	7.0412162	445.1202115047349
1183.0	7.0475537	445.1202148759363
1184.0	7.0539809	445.12015654685575
1185.0	7.0603183	445.1202485596241
1186.0	7.0666184	445.12031696162836
1187.0	7.0729933	445.12034476337703
1188.0	7.079333	445.12012163204787
1189.0	7.0856267	445.1202023171367
1190.0	7.091885	445.12027520754447
1191.0	7.0983413	445.1202216733063
1192.0	7.1046767	445.1201525437308
1193.0	7.1110101	445.1202546433698
1194.0	7.1173497	445.1202858756331
1195.0	7.1236851	445.12012851101764
1196.0	7.1300289	445.1202385656281
1197.0	7.1363684	445.12022899440336
1198.0	7.1427122	445.12020034481424
1199.0	7.1490476	445.1200224495688
1200.0	7.1553914	445.12024226054206
1201.0	7.1617226	445.1203630132907
1202.0	7.168056	445.1202873103953
1203.0	7.1743935	445.12022296107506
1204.0	7.1807309	445.1202398175311
1205.0	7.1870643	445.1202662303346
1206.0	7.1933997	445.12028077767957
1207.0	7.1997414	445.12036238513554
1208.0	7.206081	445.12022636304425
1209.0	7.2124143	445.12026103559145
1210.0	7.2187497	445.12035019319086
1211.0	7.2250852	445.12028446349376
1212.0	7.2314185	445.1202031824947
1213.0	7.2377581	445.1201325347037
1214.0	7.2440977	445.12020788197094
1215.0	7.2504373	445.1202262953606
1216.0	7.256779	445.1202527060843
1217.0	7.2630602	445.1203021598259
1218.0	7.2694748	445.1202148412905
1219.0	7.2758123	445.12017512741807
1220.0	7.2821498	445.12037012609846
1221.0	7.2884893	445.12044071740434
1222.0	7.2948269	445.12025654556754
1223.0	7.3011665	445.1202674314707
1224.0	7.3075061	445.120413828016
1225.0	7.3138436	445.12016959836853
1226.0	7.320179	445.12022983167776
1227.0	7.3265207	445.1203022235259
1228.0	7.332829	445.12013740329246
1229.0	7.3391894	445.12017476557253
1230.0	7.3454749	445.1202712310919
1231.0	7.3518915	445.1201884770022
1232.0	7.3582353	445.1202909501593
1233.0	7.364577	445.12023597205086
1234.0	7.3709165	445.1197544110649
1235.0	7.377252	445.1202175042869
1237.0	7.3847249	445.1201443623425
1238.0	7.3910666	445.120325060332
1239.0	7.3970916	445.1202261102606
1240.0	7.4030647	445.12029006452366
1241.0	7.4090853	445.12024395383077
1242.0	7.4150583	445.1202532124405
1243.0	7.4210813	445.12020561136643
1244.0	7.427073	445.12028128038213
1245.0	7.4330958	445.1202363942704
1246.0	7.4391125	445.12037136819134
1247.0	7.4451354	445.12034311228695
1248.0	7.4510855	445.1204059594868
1249.0	7.4571062	445.1202618877247
1250.0	7.4631272	445.12019379334964
1251.0	7.469148	445.1201415218927
1252.0	7.4751708	445.1202389762814
1253.0	7.4810771	445.12018384290735
1254.0	7.4871001	445.12018666012733
1255.0	7.4930398	445.12018990522955
1256.0	7.4990605	445.12028614852863
1257.0	7.5050834	445.1202015461262
1258.0	7.5111042	445.12019699838504
1259.0	7.5171085	445.1203532972868
1260.0	7.5231085	445.1202137884366
1261.0	7.5290854	445.12038493799867
1262.0	7.5349563	445.12010978911843
1263.0	7.5409085	445.12023973724
1264.0	7.5469315	445.1200935697108
1265.0	7.5529523	445.1202030946716
1266.0	7.5588917	445.12027325324624
1267.0	7.5649146	445.120210267824
1268.0	7.5709336	445.1202023341071
1269.0	7.5769563	445.12003298022466
1270.0	7.5829064	445.12019326460563
1271.0	7.5889293	445.1201348092859
1272.0	7.5949481	445.1203227294227
1273.0	7.600971	445.12018217437674
1274.0	7.6069918	445.1200630054076
1275.0	7.6129711	445.1203692004158
1276.0	7.6189918	445.1201085510507
1277.0	7.6248876	445.12026336421934
1278.0	7.6308168	445.12018086924735
1279.0	7.6368398	445.12014980128777
1280.0	7.6428482	445.1201271564146
1281.0	7.648869	445.1201447991699
1282.0	7.6548897	445.1200341419226
1283.0	7.6609128	445.12014558347045
1284.0	7.6669357	445.120158509573
1285.0	7.6729606	445.12014909079244
1286.0	7.678971	445.1201884433053
1287.0	7.684994	445.1201115489585
1288.0	7.6910127	445.1200434372423
1289.0	7.6970358	445.1201697687687
1290.0	7.7030607	445.1202405017802
1291.0	7.7090482	445.1202608670452
1292.0	7.7150774	445.1201085309817
1293.0	7.7210794	445.12023337262275
1294.0	7.7271003	445.1201683598523
1295.0	7.7331066	445.1201521259807
1296.0	7.7391378	445.1201692257825
1297.0	7.7451648	445.12024824819076
1298.0	7.751167	445.120202779994
1299.0	7.7571899	445.1200421829609
1300.0	7.7632108	445.12018383423754
1301.0	7.7692336	445.1202409498326
1302.0	7.7752544	445.12032025709095
1303.0	7.7812671	445.120297500086
1304.0	7.7872921	445.1201890995549
1305.0	7.7933128	445.1201461700203
1306.0	7.7993357	445.12013329851436
1307.0	7.8053566	445.1201808968491
1308.0	7.8113815	445.1201894637814
1309.0	7.8174149	445.1202370862197
1310.0	7.8233336	445.1204302148149
1311.0	7.8293566	445.120097254102
1312.0	7.8353794	445.1202671455944
1313.0	7.8414087	445.1200702825442
1314.0	7.8474295	445.12019908406444
1315.0	7.8532984	445.1204669889952
1316.0	7.859319	445.120132129181
1317.0	7.8653399	445.1202247008141
1318.0	7.8713233	445.1201936785626
1319.0	7.8773464	445.12012294077704
1320.0	7.883367	445.12024789148563
1321.0	7.889392	445.1201897272074
1322.0	7.8954128	445.1201240977855
1323.0	7.9014151	445.12018758210536
1324.0	7.90744	445.1201567731263
1325.0	7.9134629	445.120189966458
1326.0	7.9194587	445.12024839541755
1327.0	7.9254816	445.12021315651197
1328.0	7.9315026	445.12012110002695
1329.0	7.9375212	445.1201085291046
1330.0	7.9435443	445.1202131432061
1331.0	7.9495672	445.1200596871116
1332.0	7.9555899	445.12014723723763
1333.0	7.9616025	445.120195813547
1334.0	7.9676339	445.1200475192641
1335.0	7.9736546	445.12008363472347
1336.0	7.9796569	445.120173337147
1337.0	7.9856796	445.11997149153615
1338.0	7.9917005	445.1201189286941
1339.0	7.9976838	445.1202672723937
1340.0	8.0036401	445.12021587223137
1341.0	8.0096568	445.1200775809179
1342.0	8.0156796	445.12017421661625
1343.0	8.0216547	445.12015400660795
1344.0	8.0275797	445.12024284817153
1345.0	8.0335318	445.1201150911191
1346.0	8.0395464	445.12012453170587
1347.0	8.045484	445.12021026273123
1348.0	8.0515089	445.12009432739825
1349.0	8.0575297	445.12011127105757
1350.0	8.0635506	445.12016753453133
1351.0	8.0695715	445.12016800245357
1352.0	8.0755922	445.1201096987199
1353.0	8.0816151	445.1202497611202
1354.0	8.087636	445.1200974192731
1355.0	8.0936361	445.11991716087493
1356.0	8.0996152	445.12012281601324
1357.0	8.1054964	445.11963988194606
1358.0	8.1115172	445.12033926653135
1359.0	8.1175382	445.11971130386434
1360.0	8.123559	445.1199858954128
1361.0	8.1295443	445.1200189459527
1362.0	8.1354715	445.1202244740588
1363.0	8.141284	445.12046206901096
1364.0	8.1472112	445.1202613734145
1365.0	8.1530631	445.12019143690776
1366.0	8.1589236	445.1203616802127
1367.0	8.1647778	445.1201097933194
1368.0	8.170807	445.12002804027867
1369.0	8.1766382	445.1202837907893
1370.0	8.1825944	445.1202638207397
1371.0	8.1885652	445.12002139760926
1372.0	8.1945799	445.12005704523847
1373.0	8.2005194	445.1202038480904
1374.0	8.206507	445.1202216068997
1375.0	8.2125277	445.12007509509317
1376.0	8.2185486	445.1200274820237
1377.0	8.224455	445.12017513019885
1378.0	8.2303279	445.12017184231536
1379.0	8.2362944	445.12009134624054
1380.0	8.2423174	445.12009387388844
1381.0	8.2483404	445.11994972216416
1382.0	8.2543611	445.11991980978956
1383.0	8.2602299	445.1203928486979
1384.0	8.2661841	445.1201517465684
1385.0	8.2721404	445.12012139046016
1386.0	8.2781279	445.12008926260125
1387.0	8.284157	445.12013977345595
1388.0	8.2901592	445.1200940150333
1389.0	8.2961821	445.1200383722296
1390.0	8.3021549	445.1202085791513
1391.0	8.3081716	445.12012444143716
1392.0	8.3141946	445.1201475806168
1393.0	8.3201405	445.12016682349554
1394.0	8.3260655	445.1202331918454
1395.0	8.3319653	445.1202917795352
1396.0	8.3379237	445.12019726197406
1397.0	8.3439259	445.1201669067535
1398.0	8.3499489	445.12004657378276
1399.0	8.3559341	445.12015590620916
1400.0	8.3619175	445.12008085076076
1401.0	8.3679405	445.1200976952846
1402.0	8.3739635	445.12012820200266
1403.0	8.3799842	445.12010363626894
1404.0	8.3860071	445.1201827331404
1405.0	8.3918196	445.1202283467785
1406.0	8.3978427	445.1199974026964
1407.0	8.4037884	445.12018505814507
1408.0	8.4096696	445.1202983250292
1409.0	8.4156967	445.1200725529134
1410.0	8.4216134	445.1200583368732
1411.0	8.4275114	445.12004640709677
1412.0	8.4334884	445.1199569705053
1413.0	8.4394113	445.1201301026719
1414.0	8.4454343	445.11996331669434
1415.0	8.451401	445.1200350851474
1416.0	8.4573905	445.120112716229
1417.0	8.4631719	445.12034886856486
1418.0	8.4691676	445.12001772811396
1419.0	8.4751906	445.1200661974866
1420.0	8.4812113	445.1202226951522
1421.0	8.4872322	445.12001565599746
1422.0	8.4932531	445.1201220502717
1423.0	8.4992468	445.1202973396466
1424.0	8.5052488	445.12009625769946
1425.0	8.5111385	445.12003515981735
1426.0	8.5171136	445.12018852169047
1427.0	8.5230031	445.1201830751479
1428.0	8.5290239	445.1201196711932
1429.0	8.5350468	445.12026423372123
1430.0	8.5410032	445.12031357729865
1431.0	8.5470262	445.1201424924687
1432.0	8.5529386	445.12013758169553
1433.0	8.5589572	445.120091217418
1434.0	8.5649803	445.12011684993786
1435.0	8.5709928	445.12023142477665
1436.0	8.5769554	445.1201529046639
1437.0	8.582978	445.11996880982855
1438.0	8.5889406	445.1202500498347
1439.0	8.5949616	445.1201097866537
1440.0	8.6009679	445.12006053500994
1441.0	8.606897	445.1201321976809
1442.0	8.6129198	445.1200701623375
1443.0	8.6189407	445.1200766874218
1444.0	8.6248991	445.1202561464553
1445.0	8.6309219	445.12006098891453
1446.0	8.6368824	445.120148704654
1447.0	8.6427407	445.1203908341851
1448.0	8.6487074	445.12005008843175
1449.0	8.6547282	445.12020303652645
1450.0	8.660722	445.120171875887
1451.0	8.66667	445.12019901505903
1452.0	8.6726283	445.1200926618244
1453.0	8.6786281	445.120037329348
1454.0	8.6846512	445.1200956307831
1455.0	8.6905657	445.1203179135327
1456.0	8.6965554	445.1201184657742
1457.0	8.7025782	445.12024865563967
1458.0	8.7085991	445.1200987876859
1459.0	8.71462	445.12011777673507
1460.0	8.7205346	445.1202863819448
1461.0	8.7265576	445.1201080272071
1462.0	8.7325782	445.1201574665691
1463.0	8.738599	445.12006211994657
1464.0	8.7446199	445.12014001120286
1465.0	8.750497	445.12032925890514
1466.0	8.7565179	445.1201392523217
1467.0	8.7623991	445.1202486412457
1468.0	8.768422	445.1200825005198
1469.0	8.774443	445.1201340486969
1470.0	8.7804491	445.1200956560763
1471.0	8.7864742	445.1201176251193
1472.0	8.7924471	445.1202671959105
1473.0	8.7984387	445.1200804112174
1474.0	8.8044096	445.12024524220743
1475.0	8.8104347	445.11992381709587
1476.0	8.8164116	445.1199700781116
1477.0	8.8223034	445.1203037678119
1478.0	8.82832	445.12001557590935
1479.0	8.8343325	445.12020658304397
1480.0	8.8403597	445.1201218455498
1481.0	8.8463867	445.1201952872109
1482.0	8.8524159	445.12023635443575
1483.0	8.8584429	445.12017216313876
1484.0	8.8644243	445.1201594866835
1485.0	8.8704451	445.1201482191484
1486.0	8.8764429	445.1201936394004
1487.0	8.8824658	445.1201491491443
1488.0	8.8884826	445.1201684498934
1489.0	8.8944575	445.12013082664197
1490.0	8.9004597	445.1200925725553
1491.0	8.9063346	445.1202945352554
1492.0	8.9123055	445.12000983908933
1494.0	8.9195554	445.1201246632416
1495.0	8.9258534	445.12027031524485
1496.0	8.9322554	445.12009962663086
1497.0	8.938618	445.12012268318364
1498.0	8.9450034	445.120113538798
1499.0	8.951343	445.1201968791964
1500.0	8.957643	445.1201417273132
1501.0	8.9639659	445.12005537638413
1502.0	8.9703305	445.1200636337886
1503.0	8.9767305	445.1200329004554
1504.0	8.9828284	445.12036903036324
1505.0	8.9893972	445.12006683710666
1506.0	8.9957347	445.11993208063683
1507.0	9.0019347	445.1201562465363
1508.0	9.0083847	445.12004182168164
1509.0	9.0146055	445.1202025587647
1510.0	9.0209514	445.1200551456304
1511.0	9.0272576	445.1201934719572
1512.0	9.0336805	445.12001221680003
1513.0	9.0399119	445.1203969395442
1514.0	9.0464326	445.1200683992936
1515.0	9.0527243	445.12005476714273
1516.0	9.0591389	445.12005566162867
1517.0	9.0654765	445.12015571818705
1518.0	9.0718139	445.1202052469538
1519.0	9.0781515	445.1200121228244
1520.0	9.084366	445.12021569323224
1521.0	9.0908348	445.120044680805
1522.0	9.0970202	445.1203986579892
1523.0	9.1035181	445.1201340564627
1524.0	9.1098515	445.1201440068746
1525.0	9.1161973	445.1202483973018
1526.0	9.1225265	445.120154288723
1527.0	9.1288682	445.120253661312
1528.0	9.1352036	445.1201165359315
1529.0	9.1415432	445.12016869571096
1530.0	9.1478786	445.12013298633815
1531.0	9.1540994	445.1203069497866
1532.0	9.1605557	445.12013933786045
1533.0	9.1668786	445.1200343889802
1534.0	9.1732307	445.12023411150733
1535.0	9.1795661	445.1201564052121
1536.0	9.1859015	445.12020704397986
1537.0	9.1921995	445.1201515856562
1538.0	9.1986078	445.12015780658555
1539.0	9.2049453	445.1200966757668
1540.0	9.2112412	445.1202644361099
1541.0	9.2176141	445.120046408292
1542.0	9.2238391	445.12041331288043
1543.0	9.230287	445.1201803855916
1544.0	9.2366224	445.12017000877603
1545.0	9.2429578	445.120261685311
1546.0	9.2492932	445.1201980336388
1547.0	9.2556328	445.12029610112995
1548.0	9.2619745	445.1200900169858
1549.0	9.2683037	445.1202373671026
1550.0	9.2746516	445.12005932376854
1551.0	9.2809683	445.1201863186167
1552.0	9.2873308	445.12025616507276
1553.0	9.2936183	445.1203175021249
1554.0	9.3000038	445.1202437288007
1555.0	9.3063412	445.119936243105
1556.0	9.3126787	445.1201921851454
1557.0	9.3190141	445.1201408203491
1558.0	9.3253538	445.1201867964186
1559.0	9.3316892	445.1200984967075
1560.0	9.3380309	445.12021869138175
1561.0	9.3443705	445.1200558557878
1562.0	9.3506579	445.1203079002317
1563.0	9.3570434	445.12014598772856
1564.0	9.363385	445.12019586227564
1565.0	9.3697288	445.1200679918648
1566.0	9.376035	445.12008104809945
1567.0	9.3824017	445.1201690789028
1568.0	9.3887413	445.1200886002353
1569.0	9.395083	445.1202153074337
1570.0	9.4014226	445.1200729455024
1571.0	9.4077643	445.1201994018697
1572.0	9.4140017	445.12012001663817
1573.0	9.4203059	445.1201656960056
1574.0	9.4267809	445.1199938797503
1575.0	9.4330809	445.1201152695119
1576.0	9.4394976	445.12010353502205
1577.0	9.4458059	445.11999184108004
1578.0	9.4521684	445.1202942399748
1579.0	9.4586685	445.12014535950595
1580.0	9.4648247	445.1201339965299
1581.0	9.4713394	445.1198937147468
1583.0	9.4786081	445.12006092759225
1584.0	9.4849332	445.120283122559
1585.0	9.4908581	445.12014899734953
1586.0	9.4968812	445.12009787761434
1587.0	9.5029102	445.12002881483124
1588.0	9.5089331	445.11999987541606
1589.0	9.5148791	445.1203401930207
1590.0	9.520902	445.1201785538539
1591.0	9.5269311	445.12028652403416
1592.0	9.532956	445.1202537541955
1593.0	9.538979	445.1202267805744
1594.0	9.5449458	445.1203129383727
1595.0	9.5509686	445.1201995275236
1596.0	9.5569895	445.1202501763355
1597.0	9.5630103	445.1202064130828
1598.0	9.5690311	445.12024170761845
1599.0	9.575054	445.1201853270646
1600.0	9.581077	445.1201878059319
1601.0	9.5870958	445.12016778711404
1602.0	9.5931186	445.12025770801483
1603.0	9.5991415	445.12021088872547
1604.0	9.6051624	445.120167141288
1605.0	9.6111833	445.120250669676
1606.0	9.6172042	445.12016465110065
1607.0	9.6232312	445.1202392966281
1608.0	9.6292604	445.1202520603081
1609.0	9.6352854	445.1201488756139
1610.0	9.6413082	445.1202159964365
1611.0	9.6473292	445.12011496051815
1612.0	9.65335	445.1201081561792
1613.0	9.6593708	445.12003519526183
1614.0	9.6653915	445.12021667409596
1615.0	9.6712916	445.12018848734976
1616.0	9.6773146	445.1200209405249
1617.0	9.6832958	445.12005578485673
1618.0	9.6893186	445.12018022756376
1619.0	9.6953396	445.1201912933418
1620.0	9.7013605	445.1201839648657
1621.0	9.7073813	445.1201349409292
1622.0	9.7133957	445.1201552078814
1623.0	9.7194229	445.12017680835226
1624.0	9.7254501	445.12020170089806
1625.0	9.7314772	445.12026624980814
1626.0	9.7375021	445.12020944693705
1627.0	9.743523	445.12029408848866
1628.0	9.7495438	445.1202793424348
1629.0	9.7554897	445.1203207232261
1630.0	9.7615125	445.1201321102648
1631.0	9.7675334	445.1202861173169
1632.0	9.7735543	445.1202284752812
1633.0	9.7795751	445.1202683561879
1634.0	9.7856083	445.1201513098814
1635.0	9.7916293	445.12017351529903
1636.0	9.7975877	445.120334968558
1637.0	9.8036106	445.12026745010076
1638.0	9.8096313	445.1202802870669
1639.0	9.8156563	445.1202101120691
1640.0	9.8216794	445.1203401815129
1641.0	9.8276607	445.11984213753243
1642.0	9.8336293	445.1202009201553
1643.0	9.8396313	445.1202027939755
1644.0	9.8456564	445.12010978406283
1645.0	9.8515815	445.12009932530026
1646.0	9.8575063	445.1203358561544
1647.0	9.8634334	445.12017604962085
1648.0	9.8694627	445.12016543578017
1649.0	9.8754919	445.1201784994119
1650.0	9.8814814	445.1201839398001
1651.0	9.8875044	445.12027239138865
1652.0	9.8935253	445.1201313798729
1653.0	9.899546	445.12005403507004
1654.0	9.9055688	445.1200849332232
1655.0	9.9115794	445.1201124365936
1656.0	9.9176043	445.12002945721065
1657.0	9.9236336	445.1201306539596
1658.0	9.9296563	445.1200492936936
1659.0	9.9356544	445.11992070573416
1660.0	9.9416814	445.1200023107244
1661.0	9.9477108	445.1202077960818
1662.0	9.9537127	445.1202118032807
1663.0	9.9597356	445.12015482240565
1664.0	9.9657647	445.12011792136605
1665.0	9.9717898	445.12013831120504
1666.0	9.9777044	445.12042509299704
1667.0	9.9837274	445.1201756585141
1668.0	9.9897376	445.12006391383557
1669.0	9.9957232	445.12016170754407
1670.0	10.001744	445.1201653592931
1671.0	10.007767	445.12024582227696
1672.0	10.01379	445.1201295342112
1673.0	10.019811	445.1201813313052
1674.0	10.025782	445.12018252744224
1675.0	10.031802	445.12018008512644
1676.0	10.037823	445.12024750933017
1677.0	10.043846	445.12006847623957
1678.0	10.049869	445.12029231720027
1679.0	10.05589	445.12018053239854
1680.0	10.061911	445.12030847671736
1681.0	10.067932	445.12011116973036
1682.0	10.07395	445.1201386866936
1683.0	10.079923	445.1201978575212
1684.0	10.085944	445.1201101421324
1685.0	10.091963	445.12013797228053
1686.0	10.097986	445.12003546888144
1687.0	10.104007	445.1202090224004
1688.0	10.110032	445.1202023832356
1689.0	10.116052	445.12021895139554
1690.0	10.122061	445.1202025894861
1691.0	10.128084	445.12015121762767
1692.0	10.134105	445.12011271163993
1693.0	10.140125	445.120111519635
1694.0	10.14605	445.12035900801266
1695.0	10.152075	445.1201773792501
1696.0	10.1581	445.120180843223
1697.0	10.164082	445.12014028150736
1698.0	10.170063	445.1201593550031
1699.0	10.17608	445.1201549918142
1700.0	10.182103	445.120224830693
1701.0	10.188123	445.12010012938737
1702.0	10.194146	445.1202299268146
1703.0	10.200167	445.12022139763553
1704.0	10.206188	445.12014129721683
1705.0	10.212117	445.12030462915277
1706.0	10.218017	445.1202515898984
1707.0	10.224013	445.1201686000767
1708.0	10.230036	445.1201268841512
1709.0	10.236057	445.1200585835662
1710.0	10.242015	445.1202315317113
1711.0	10.248038	445.120022680964
1712.0	10.254053	445.12024016498356
1713.0	10.260075	445.12008194091027
1714.0	10.266103	445.120161681864
1715.0	10.272128	445.1201102818724
1716.0	10.278157	445.1201672639516
1717.0	10.284178	445.1202236234052
1718.0	10.290198	445.12023991910263
1719.0	10.296221	445.1202498560616
1720.0	10.302242	445.1202094722973
1721.0	10.308263	445.12025037994414
1722.0	10.314284	445.1201456176841
1723.0	10.320307	445.12021245750054
1724.0	10.32633	445.12013597617323
1725.0	10.332353	445.12017498587915
1726.0	10.338367	445.1201435269687
1727.0	10.344388	445.12016737241294
1728.0	10.350394	445.1201322066397
1729.0	10.356415	445.1201282202375
1730.0	10.362436	445.12015294675524
1731.0	10.368457	445.12016560981493
1732.0	10.374447	445.1202008493826
1733.0	10.380471	445.12013165532915
1734.0	10.386499	445.12016379609133
1735.0	10.392524	445.12021993662546
1736.0	10.398551	445.1200385302781
1737.0	10.404565	445.1201810191538
1738.0	10.410594	445.1201575159891
1739.0	10.416617	445.1203423793118
1740.0	10.422644	445.120260677835
1741.0	10.428596	445.12006625875637
1742.0	10.434621	445.12005318584477
1743.0	10.440647	445.12015009280304
1744.0	10.446674	445.1201909821712
1745.0	10.452701	445.1201405848878
1746.0	10.45873	445.1202178689555
1747.0	10.464757	445.1201791770855
1748.0	10.470665	445.1202902862394
1749.0	10.476696	445.12002979942446
1750.0	10.482688	445.120071745136
1751.0	10.488709	445.1201440080144
1752.0	10.494732	445.12004303303803
1753.0	10.500667	445.12035196696587
1754.0	10.50669	445.1200863737416
1755.0	10.512676	445.1202572648292
1756.0	10.518699	445.1201130364933
1757.0	10.524722	445.12015753223085
1758.0	10.530734	445.12001674374585
1759.0	10.536755	445.1201619954656
1760.0	10.542734	445.1201672177042
1761.0	10.548757	445.1202708207936
1762.0	10.554778	445.12032900133715
1763.0	10.560799	445.1201584663139
1764.0	10.566824	445.1201948996345
1765.0	10.572844	445.1201660258061
1766.0	10.578865	445.1201005585834
1767.0	10.584813	445.1202097250452
1768.0	10.590836	445.1201044593803
1769.0	10.596797	445.1201651736916
1770.0	10.602826	445.12016392207846
1771.0	10.608803	445.1201452452354
1772.0	10.614824	445.1200997456991
1773.0	10.620845	445.12035600004566
1774.0	10.626867	445.1202855703434
1775.0	10.632888	445.120097189641
1776.0	10.638911	445.1200413540079
1777.0	10.644932	445.1201249108864
1778.0	10.650915	445.12029055491155
1779.0	10.65694	445.1201428242288
1780.0	10.662895	445.1203040991291
1781.0	10.668918	445.12014913051803
1782.0	10.674938	445.12014463993125
1783.0	10.680966	445.12023387319556
1784.0	10.686986	445.12017284578775
1785.0	10.692926	445.12033146925955
1786.0	10.698949	445.12026017941685
1787.0	10.70497	445.1202836529535
1788.0	10.71099	445.1202723409528
1789.0	10.717013	445.12033403747813
1790.0	10.723041	445.1202038548486
1791.0	10.729066	445.1202809620164
1792.0	10.735095	445.12022869345157
1793.0	10.741118	445.120364012794
1794.0	10.747105	445.12018534720477
1795.0	10.753128	445.1201018926138
1796.0	10.759149	445.1202184750033
1797.0	10.76517	445.1201251779456
1798.0	10.771191	445.120271487902
1799.0	10.777147	445.1202421706981
1800.0	10.78317	445.12011154564254
1801.0	10.789109	445.12026986243626
1802.0	10.795132	445.12028649097766
1803.0	10.801153	445.1200786905023
1804.0	10.807124	445.1200665384731
1805.0	10.813147	445.1202256048938
1806.0	10.819134	445.12015108303433
1807.0	10.825155	445.1203155928617
1808.0	10.831136	445.12035603210205
1809.0	10.837159	445.12012861046827
1810.0	10.843174	445.120275501428
1811.0	10.849197	445.12015434987757
1812.0	10.855161	445.12031256173185
1813.0	10.861184	445.1201483541375
1814.0	10.867184	445.120195567428
1815.0	10.873201	445.1199741423875
1816.0	10.879224	445.12018684648484
1817.0	10.88513	445.12014090166997
1818.0	10.891153	445.12014157823404
1819.0	10.897155	445.12018608698804
1820.0	10.903178	445.1201408017028
1821.0	10.909184	445.1202109086085
1822.0	10.915205	445.12020077093706
1823.0	10.921228	445.1201989581324
1824.0	10.927249	445.12018316733463
1825.0	10.933272	445.12020947110034
1826.0	10.939295	445.1201637184721
1827.0	10.945316	445.12029874416857
1828.0	10.951337	445.12014496157764
1829.0	10.957362	445.12024285825686
1830.0	10.963301	445.1202360299422
1831.0	10.969164	445.12016262577777
1832.0	10.975187	445.1202259688686
1833.0	10.981208	445.1200893648069
1834.0	10.98723	445.1202661161383
1835.0	10.993251	445.12000460986695
1836.0	10.999272	445.1200633554966
1837.0	11.005218	445.1201477897989
1838.0	11.011241	445.12019770763516
1839.0	11.017216	445.1201577376039
1840.0	11.023239	445.12019740992406
1841.0	11.029157	445.12006920195387
1842.0	11.035181	445.1200291135242
1843.0	11.041201	445.12013596258595
1844.0	11.047203	445.12016175836584
1845.0	11.053226	445.1202898009496
1846.0	11.059247	445.1202081256382
1847.0	11.06527	445.1202942623215
1848.0	11.071287	445.1202220190982
1849.0	11.07731	445.1201849131144
1850.0	11.083293	445.1202306548209
1851.0	11.089314	445.12011433091953
1852.0	11.095335	445.1203152943022
1853.0	11.101356	445.1202342682565
1854.0	11.107376	445.12020771469935
1855.0	11.113397	445.12022357933375
1856.0	11.119418	445.1201167674855
1857.0	11.125441	445.12027210477714
1858.0	11.131464	445.1201736572532
1859.0	11.137485	445.1201882144987
1860.0	11.143505	445.1202631228056
1861.0	11.149526	445.12003714971945
1862.0	11.155547	445.1202643683838
1863.0	11.161568	445.12021039803494
1864.0	11.167591	445.1201671971763
1865.0	11.173612	445.1202381064743
1866.0	11.179635	445.12041717929037
1867.0	11.185656	445.1201211745938
1868.0	11.191676	445.12014989840094
1869.0	11.197697	445.1200645879147
1870.0	11.203718	445.1201336851168
1871.0	11.209683	445.1201973894742
1872.0	11.215704	445.12012713493266
1873.0	11.221724	445.1201813001229
1874.0	11.227745	445.120233590585
1875.0	11.23377	445.12014040453613
1876.0	11.239799	445.12022025205596
1877.0	11.24582	445.1201235237023
1878.0	11.251841	445.12016534900266
1879.0	11.257718	445.12027670705766
1880.0	11.26372	445.1201690917473
1881.0	11.269751	445.1202644017973
1882.0	11.275774	445.1200425771275
1883.0	11.281801	445.1201160823695
1884.0	11.287678	445.1204161108364
1885.0	11.293701	445.1200883952905
1886.0	11.299649	445.1202054559103
1887.0	11.305597	445.12003466654
1888.0	11.31161	445.1201795703037
1889.0	11.317568	445.1202166925453
1890.0	11.323522	445.1200943778118
1891.0	11.32942	445.1202093307714
1892.0	11.335441	445.12009048821955
1893.0	11.341426	445.1200658260277
1894.0	11.347339	445.1202570015888
1895.0	11.353362	445.12013590941785
1896.0	11.359318	445.1203956823138
1897.0	11.365341	445.1201583536189
1898.0	11.371345	445.12010167038915
1899.0	11.377368	445.120131608374
1900.0	11.383389	445.1202649258862
1901.0	11.38941	445.1199922269477
1902.0	11.395431	445.1201623095388
1903.0	11.401452	445.1201877304274
1904.0	11.407475	445.1200661072584
1905.0	11.413497	445.120142539823
1906.0	11.419518	445.1201862022818
1907.0	11.425475	445.12017012710544
1908.0	11.431462	445.12006264561705
1909.0	11.437485	445.1201008193986
1910.0	11.443508	445.1201799537865
1911.0	11.449529	445.1201631923123
1912.0	11.455385	445.1203051374668
1913.0	11.461375	445.1201347106894
1914.0	11.467343	445.1202297274499
1915.0	11.473366	445.1200729430338
1916.0	11.479358	445.12028851610506
1917.0	11.485358	445.12021179246136
1918.0	11.491379	445.1201369152929
1919.0	11.4974	445.12028628706685
1920.0	11.503423	445.1201195407174
1921.0	11.509358	445.1201613538439
1922.0	11.51536	445.12010528859
1923.0	11.521381	445.1201379519341
1924.0	11.527402	445.1201940034943
1925.0	11.533422	445.1200929211985
1926.0	11.539443	445.1201584635443
1927.0	11.545447	445.1202044904441
1928.0	11.551387	445.1200917396363
1929.0	11.557412	445.120109479673
1930.0	11.563435	445.1202302649892
1931.0	11.569458	445.1201624875087
1932.0	11.575479	445.120266510697
1933.0	11.5815	445.1203021685189
1934.0	11.587523	445.12028050150747
1935.0	11.593543	445.12030533224777
1936.0	11.599564	445.12017733637447
1937.0	11.605585	445.12026023337125
1938.0	11.611606	445.12018840240415
1939.0	11.617629	445.1200968205811
1940.0	11.62365	445.1201288116338
1941.0	11.629671	445.1201131028156
1942.0	11.635691	445.1201816438927
1943.0	11.641714	445.1204100314934
1944.0	11.647735	445.1201931288589
1945.0	11.653762	445.12026839640555
1946.0	11.659791	445.12019784847917
1947.0	11.665735	445.1202000466076
1948.0	11.671758	445.12010370588865
1949.0	11.677783	445.12015434355186
1950.0	11.683804	445.1202306971848
1951.0	11.689825	445.11998293128556
1952.0	11.695852	445.12018703587427
1953.0	11.701873	445.1202084546975
1954.0	11.707879	445.12019990929326
1955.0	11.7139	445.12008605633326
1956.0	11.71986	445.1202932734265
1957.0	11.725883	445.1200618921546
1958.0	11.73186	445.1202252849376
1959.0	11.737756	445.12011853247935
1960.0	11.743546	445.12036652516883
1961.0	11.749544	445.11990812265424
1962.0	11.755537	445.12019736967153
1963.0	11.761429	445.12040179602025
1964.0	11.767456	445.12009798613633
1965.0	11.773448	445.12015532125906
1966.0	11.779477	445.1201186529685
1967.0	11.785498	445.12018644841606
1968.0	11.791519	445.12015244616634
1969.0	11.797423	445.12029696426174
1970.0	11.803446	445.1201410667498
1971.0	11.809385	445.1202423204498
1972.0	11.815406	445.1201232448011
1973.0	11.821427	445.1201525777004
1974.0	11.827448	445.1200108378419
1975.0	11.833421	445.12007409671793
1976.0	11.839402	445.1201501466166
1977.0	11.845425	445.12001120020045
1978.0	11.851446	445.1200856988032
1979.0	11.857467	445.120214985988
1980.0	11.863485	445.12006281043296
1981.0	11.869446	445.1202802157431
1982.0	11.875477	445.1202013768636
1983.0	11.8815	445.12022464539535
1984.0	11.887521	445.1201329091125
1985.0	11.89355	445.1201856166859
1986.0	11.899571	445.1202112162581
1987.0	11.905592	445.1202125204511
1988.0	11.911612	445.12020558261986
1989.0	11.917617	445.1201329923139
1990.0	11.92364	445.1201665711072
1991.0	11.929664	445.12022377968447
1992.0	11.935692	445.12019614833366
1993.0	11.941636	445.1201293553745
1994.0	11.947617	445.1202708070545
1995.0	11.953639	445.12022751819194
1996.0	11.95951	445.120351689638
1997.0	11.965533	445.12015277251595
1998.0	11.971536	445.1202097808747
1999.0	11.977558	445.1201813368578
2000.0	11.983579	445.12015865651534
2001.0	11.989598	445.1201720305629
2002.0	11.995621	445.1201157838223
2003.0	12.001561	445.1202812199676
2004.0	12.007581	445.1201303296467
2005.0	12.013602	445.1201398546334
2006.0	12.019623	445.1201721501247
2007.0	12.025644	445.1200785287461
2008.0	12.031667	445.1202593543917
2009.0	12.037692	445.1201878202503
2010.0	12.04369	445.1202702093505
2011.0	12.049712	445.12011357404094
2012.0	12.055736	445.1200835544587
2013.0	12.061756	445.1200814768105
2014.0	12.06774	445.1200464974115
2015.0	12.073763	445.12023725862167
2016.0	12.079783	445.1201990488594
2017.0	12.085786	445.1203293109695
2018.0	12.091809	445.1202519818077
2019.0	12.097833	445.1202069876243
2020.0	12.103856	445.1201919989665
2021.0	12.109875	445.1199989886653
2022.0	12.115717	445.1202868152149
2023.0	12.121746	445.120208715171
2025.0	12.129065	445.12023725468026
2026.0	12.135408	445.12014031985353
2027.0	12.141417	445.1202030069468
2028.0	12.14744	445.1201530301375
2029.0	12.15346	445.1201789554779
2030.0	12.159481	445.12005354492175
2031.0	12.165502	445.12010732570366
2032.0	12.171525	445.12026889949595
2033.0	12.177344	445.11999393144873
2034.0	12.183204	445.1201351061466
2035.0	12.189123	445.1201256983118
2036.0	12.195125	445.1199520620628
2037.0	12.201073	445.1202514759845
2038.0	12.207096	445.12011506404434
2039.0	12.213117	445.1201695340098
2040.0	12.219027	445.12016579859636
2041.0	12.225052	445.1201068658457
2042.0	12.231027	445.12027535950006
2043.0	12.23705	445.120193105754
2044.0	12.243073	445.1202399629639
2045.0	12.249096	445.12021704462046
2046.0	12.255117	445.1201525054597
2047.0	12.26114	445.12015612588095
2048.0	12.267146	445.12022594653536
2049.0	12.273175	445.12016515209433
2050.0	12.279207	445.1202108515632
2051.0	12.285242	445.1201875822117
2052.0	12.291269	445.12016186747024
2053.0	12.297294	445.12025625436235
2054.0	12.303288	445.1201726419425
[truncated: 4,810 more rows]
