# Supplementary material for: RawBeans: A Simple, Vendor-Independent, Raw-Data Quality-Control Tool
Source: J Proteome Res. 2021 Mar 4;20(4):2098–104. doi: 10.1021/acs.jproteome.0c00956 (PMC8041395; doi:10.1021/acs.jproteome.0c00956)
Supplement: Supplementary file 2 — pr0c00956_si_003.zip [file pr0c00956_si_003.zip › 100_samples_run1.0/resources/HF2_LC1_hela_111020_01-mass-deviation-matrix.tsv]

scan	retention	445.12003
1.0	0.0029233485	445.1201470006242
3.0	0.011912933	445.1196376272149
4.0	0.018192199	445.11956937951567
5.0	0.024219234	445.11960543507945
6.0	0.030244282	445.1195878331013
7.0	0.036269334	445.11960399501453
8.0	0.042292232	445.11958582587
9.0	0.048315051	445.11960291047546
10.0	0.054340167	445.1196279898882
11.0	0.060365151	445.11968361776565
12.0	0.066388002	445.11954228018186
13.0	0.072408886	445.1196080258195
15.0	0.079738	445.11967623775047
16.0	0.086094335	445.119548240674
17.0	0.092119283	445.11965652735444
18.0	0.098146517	445.12012771688825
19.0	0.1041734	445.1201642421809
20.0	0.1101943	445.1201501561115
21.0	0.11621528	445.12013691321613
22.0	0.12223815	445.1201566761338
23.0	0.12825895	445.12018398458224
24.0	0.13427968	445.1200633308518
25.0	0.14030273	445.12003408504876
26.0	0.14632555	445.12020333036105
27.0	0.15234855	445.12018061603663
28.0	0.15836948	445.1201664327918
29.0	0.16439225	445.1202586693337
30.0	0.1704151	445.12024664219524
31.0	0.176434	445.1197589831954
32.0	0.18245487	445.11981501043425
33.0	0.18847573	445.11975518664815
34.0	0.19449847	445.11982076907304
35.0	0.20052772	445.1197432693732
36.0	0.20655479	445.11984414164925
37.0	0.21257995	445.11978763298237
38.0	0.21860062	445.1198722582513
39.0	0.22462149	445.1198716872672
40.0	0.23064225	445.1197511595241
41.0	0.23666538	445.11972285297315
42.0	0.24269235	445.11985267575363
43.0	0.24871743	445.1197725956411
44.0	0.2547402	445.1198173777472
45.0	0.26076323	445.1195431164403
46.0	0.26678397	445.1195661181657
47.0	0.27280495	445.11947082592064
48.0	0.2788238	445.1195228862909
49.0	0.2848446	445.11957596228655
50.0	0.2908674	445.1194126113166
51.0	0.29689032	445.1206546190328
52.0	0.30291533	445.11951328238484
53.0	0.30894045	445.119550769903
54.0	0.31496538	445.1196307423565
55.0	0.32098823	445.11950480162307
56.0	0.32700905	445.1195145534531
57.0	0.3330299	445.11953354532585
58.0	0.33905287	445.1195375445242
59.0	0.34507377	445.12046844325477
60.0	0.35109865	445.12059685049474
61.0	0.35712152	445.1204879030928
62.0	0.3631425	445.1204036109992
63.0	0.36916132	445.1203843253227
64.0	0.37518422	445.1203740627354
65.0	0.381207	445.12042575823165
66.0	0.38722787	445.1203164127455
67.0	0.39324882	445.12026186638656
68.0	0.39927167	445.1203085148148
69.0	0.40529042	445.1201739458469
70.0	0.41131125	445.12017071567277
71.0	0.41733625	445.1200009611396
72.0	0.42336137	445.1201538912689
73.0	0.42938832	445.12033885727845
74.0	0.43540709	445.1201353779966
75.0	0.4414321	445.1201714074363
76.0	0.4474405	445.1200873854754
77.0	0.45340707	445.1202070264637
78.0	0.45938012	445.12014468572363
79.0	0.46540308	445.1201590064445
80.0	0.47141552	445.1201479690287
81.0	0.47740918	445.120392635784
82.0	0.4834051	445.1201447057615
83.0	0.4894281	445.1201013712823
84.0	0.49542813	445.12010184382996
85.0	0.50141127	445.1202012191699
86.0	0.5073614	445.12027247941717
87.0	0.51329257	445.12029684067994
88.0	0.51931565	445.1201119576127
89.0	0.52534262	445.12016683560466
90.0	0.53137387	445.12015577045514
91.0	0.5373968	445.1201084530774
92.0	0.54334058	445.12014491857246
93.0	0.54930093	445.1201671987329
94.0	0.55525732	445.1201019106214
95.0	0.56127394	445.12003366466075
96.0	0.56729685	445.12004928142915
97.0	0.57331557	445.1200827182683
98.0	0.57931355	445.1201631382747
99.0	0.58529695	445.1202466878044
100.0	0.59131972	445.1201391153722
101.0	0.59724677	445.12029073029316
102.0	0.60326982	445.1202199703479
103.0	0.60929073	445.1203260908149
104.0	0.61531558	445.12030303796695
105.0	0.62130937	445.12028107874664
106.0	0.62733432	445.12031380424145
107.0	0.63336365	445.1203475230781
108.0	0.63938642	445.1203513807503
109.0	0.64541357	445.1203428843762
110.0	0.65144055	445.1204543451914
111.0	0.65746362	445.1203135561905
112.0	0.66348432	445.1203359880753
113.0	0.66950523	445.12045997337435
114.0	0.67552617	445.1204605509725
115.0	0.68154695	445.1204054593078
116.0	0.6875699	445.1203948966383
117.0	0.69359062	445.1203082442937
118.0	0.6996137	445.120318672251
119.0	0.70564277	445.1203446622533
120.0	0.71165965	445.1203846211563
121.0	0.71768438	445.12043296678394
122.0	0.72370532	445.12048748565655
123.0	0.72972629	445.1204172921807
124.0	0.73574905	445.1204004069086
125.0	0.74177415	445.120495046327
126.0	0.74780527	445.1204528386937
127.0	0.75383037	445.12045547247385
128.0	0.75985113	445.1204206550776
129.0	0.76587203	445.1204451440621
130.0	0.77189288	445.1204396458361
131.0	0.77791163	445.1204803061992
132.0	0.7839365	445.12039825415025
133.0	0.78995747	445.1205246135185
134.0	0.79597838	445.12055871311
135.0	0.80200125	445.12040242624386
136.0	0.80802199	445.1205199283373
137.0	0.81404285	445.12039777902345
138.0	0.82006592	445.12041032361014
139.0	0.82608873	445.1204578313239
140.0	0.83211162	445.1204510722031
141.0	0.83814288	445.12053484828783
142.0	0.8441617	445.12045449421856
143.0	0.85018659	445.1205253559048
144.0	0.85620958	445.1205091359229
145.0	0.8622347	445.1204807114335
146.0	0.86825759	445.12044876653357
147.0	0.8742784	445.12044271455545
148.0	0.8803033	445.12051340688805
149.0	0.88632427	445.1204129256242
150.0	0.89234502	445.1203835593028
151.0	0.89836998	445.12043941792604
152.0	0.90439292	445.1203136583108
153.0	0.91041383	445.12026322132493
154.0	0.91643677	445.1204134431797
155.0	0.9224577	445.1203685873511
156.0	0.92848049	445.1203221172726
157.0	0.93450125	445.12039248674705
158.0	0.9405222	445.1203474092807
159.0	0.94654299	445.1203965160363
160.0	0.95256178	445.1203744981419
161.0	0.95858685	445.1204601141895
162.0	0.96460972	445.12042320699595
163.0	0.9706346	445.12041512287976
164.0	0.97665555	445.1204812688047
165.0	0.98267855	445.12053141153984
166.0	0.9887015	445.12029972642466
167.0	0.99472215	445.12043107159997
168.0	1.0007451	445.1203577782267
169.0	1.0067723	445.12029406659553
170.0	1.0127953	445.12039642479726
171.0	1.0188159	445.1203679657391
172.0	1.0248368	445.12049006420204
173.0	1.0308598	445.12028672565214
174.0	1.0368807	445.1202582506667
175.0	1.0428993	445.1204128063027
176.0	1.0489224	445.12034554695686
177.0	1.0549452	445.12036716686146
178.0	1.060964	445.1201813263999
179.0	1.0669889	445.1202368285388
180.0	1.0730119	445.12028186310675
181.0	1.0790349	445.1203523666207
182.0	1.0850556	445.1203153522802
183.0	1.0910764	445.12027208304386
184.0	1.0970973	445.1202694146036
185.0	1.1031182	445.12037498089575
186.0	1.1091392	445.1204411088065
187.0	1.115162	445.12051075729755
188.0	1.1211828	445.1203351335577
189.0	1.1272036	445.12052763365915
190.0	1.1332223	445.1205133061954
191.0	1.1392453	445.1204494097283
192.0	1.1452662	445.1204076699415
193.0	1.1512891	445.12058532997554
194.0	1.1573077	445.1204634261877
195.0	1.1633287	445.12053366290934
196.0	1.1693515	445.120536579934
197.0	1.1753746	445.12046259445697
198.0	1.1813973	445.12048533342755
199.0	1.1874203	445.12052930216026
200.0	1.1934536	445.12055980419365
201.0	1.1994767	445.1204861057394
202.0	1.2055057	445.1204838250528
203.0	1.2115266	445.120444874089
204.0	1.2175473	445.1203284242272
205.0	1.2235663	445.12041796323683
206.0	1.2295912	445.1204792675444
207.0	1.2356142	445.12043085368265
208.0	1.2416328	445.1204148706116
209.0	1.2476558	445.1204081194647
210.0	1.2536765	445.1204115206578
211.0	1.2596954	445.12039334839505
212.0	1.2657162	445.1204066548497
213.0	1.2710412	445.12018507500034
214.0	1.2770682	445.120275499288
215.0	1.2830954	445.1201923341763
216.0	1.2891225	445.1203575471473
217.0	1.2951476	445.1204149136174
218.0	1.3011683	445.1203726547872
219.0	1.3071912	445.12042987075546
220.0	1.3132121	445.1204041662618
221.0	1.3192331	445.1203946292199
222.0	1.3252538	445.12041349200234
223.0	1.3312746	445.1204495371751
224.0	1.3372975	445.1204405481688
225.0	1.3433185	445.12043004836073
226.0	1.3493371	445.12050045502394
227.0	1.3553601	445.1205265384151
228.0	1.3613809	445.12053569684235
229.0	1.3674017	445.1204889284521
230.0	1.3734225	445.1204189752455
231.0	1.3794497	445.1203085838008
232.0	1.3854747	445.1203562641007
233.0	1.391506	445.12029060056295
234.0	1.3975308	445.12044952253837
235.0	1.4035581	445.1204727107627
236.0	1.4095789	445.1203554813727
237.0	1.4155998	445.12033852640366
238.0	1.4216205	445.1204145415474
239.0	1.4276434	445.1204488150956
240.0	1.4336643	445.12042500400025
241.0	1.4396894	445.12045461494216
242.0	1.4457101	445.1204434171546
243.0	1.451731	445.1203391357941
244.0	1.4577518	445.1203376215862
245.0	1.4637705	445.1204393555659
246.0	1.4697935	445.120353306674
247.0	1.4758165	445.1204421265619
248.0	1.4818373	445.1203416148103
249.0	1.4878581	445.1205246317424
250.0	1.493881	445.1204524980072
251.0	1.499904	445.1201308369784
252.0	1.5059269	445.1202736789105
253.0	1.5119519	445.12033473691537
254.0	1.5179727	445.1203572722785
255.0	1.5239955	445.1202549400274
256.0	1.5300165	445.1204631485022
257.0	1.5360477	445.1203623239575
258.0	1.5420769	445.12024123973146
259.0	1.5480977	445.1203232588279
260.0	1.5541186	445.12035639290855
261.0	1.5601415	445.12031246145983
262.0	1.5661603	445.1203236693946
263.0	1.5721854	445.1204779113976
264.0	1.5782144	445.1203433586595
265.0	1.5842373	445.1203991212185
266.0	1.5902582	445.1203453693235
267.0	1.5962791	445.12023374108117
268.0	1.6022978	445.12027234268544
269.0	1.6083248	445.1204168449496
270.0	1.6143478	445.12041362470217
271.0	1.6203729	445.12046806745224
272.0	1.6263958	445.120341484506
273.0	1.6324165	445.1202366560349
274.0	1.6384353	445.1203126161493
275.0	1.6444562	445.12045410057107
276.0	1.650479	445.1204514012255
277.0	1.6565083	445.12053412368385
278.0	1.6625292	445.12038314642183
279.0	1.6685522	445.12045167241735
280.0	1.6745707	445.1203142907722
281.0	1.6805936	445.12041424363
282.0	1.6866125	445.1204113976618
283.0	1.6926312	445.12038599533514
284.0	1.6986562	445.12036731384933
285.0	1.7046769	445.1204815024663
286.0	1.7106958	445.1203569316989
287.0	1.7167208	445.12046113295463
288.0	1.7227458	445.12034931165994
289.0	1.7287708	445.1203350568761
290.0	1.7347897	445.1205578103235
291.0	1.7408145	445.1204546111332
292.0	1.7468437	445.1203699763951
293.0	1.7528771	445.12042055901986
294.0	1.758896	445.12053882507684
295.0	1.7649187	445.1203783857725
296.0	1.7709416	445.1203696887022
297.0	1.7769625	445.120388364987
298.0	1.7829834	445.120447983571
299.0	1.7890043	445.1204841671613
300.0	1.7950229	445.12055996985737
301.0	1.8010459	445.12049013821644
302.0	1.8070667	445.12039911544366
303.0	1.8130877	445.1203441933071
304.0	1.8191084	445.12039675841544
305.0	1.8251334	445.12029685177754
306.0	1.8311563	445.1202809433106
307.0	1.8371812	445.120302416068
308.0	1.8430897	445.1206235642106
309.0	1.8491189	445.12040473927226
310.0	1.8551396	445.12040590573514
311.0	1.8611606	445.12025902784956
312.0	1.8671854	445.12025289016236
313.0	1.8732085	445.12038977188075
314.0	1.8792315	445.1203355435337
315.0	1.8852543	445.1202275992733
316.0	1.8912751	445.1203503782167
317.0	1.8972959	445.1202980528912
318.0	1.9033169	445.1202931911247
319.0	1.9093397	445.12026462839407
320.0	1.9153627	445.12040687721384
321.0	1.9213834	445.1203391368792
322.0	1.9274023	445.120340537993
323.0	1.9334272	445.12023096886315
324.0	1.9394503	445.1203895638108
325.0	1.9454731	445.12038010664816
326.0	1.951494	445.12029914714185
327.0	1.9575209	445.1203298675432
328.0	1.9635419	445.1203430480884
329.0	1.9695648	445.1203614540863
330.0	1.975592	445.1203432417843
331.0	1.9816147	445.120407497334
332.0	1.9876377	445.1203157814123
333.0	1.9936608	445.1204189949793
334.0	1.9996816	445.12039053001286
335.0	2.0057044	445.1204400048926
336.0	2.0117252	445.1204226236141
337.0	2.0177461	445.12037425796717
338.0	2.0237732	445.1203608748081
339.0	2.0297961	445.120400519817
340.0	2.035817	445.1203877303875
341.0	2.0418399	445.1203223859237
342.0	2.0478628	445.1202935276886
343.0	2.0538856	445.1203950882807
344.0	2.0599065	445.12021615157175
345.0	2.0659296	445.12026719374967
346.0	2.0719503	445.1203195835109
347.0	2.0779711	445.120439163504
348.0	2.0839941	445.1203936996794
349.0	2.090017	445.1203659858124
350.0	2.0960419	445.1204235046639
351.0	2.1020628	445.1203628011741
352.0	2.1080837	445.1203484268498
353.0	2.1141066	445.1202826569315
354.0	2.1201253	445.1204642478491
355.0	2.1261483	445.1204244805817
356.0	2.1321692	445.1205653602038
357.0	2.1381879	445.1203123443087
358.0	2.1442212	445.12033009001664
359.0	2.1502504	445.1203439499072
360.0	2.1562774	445.1203488084149
361.0	2.1623025	445.12040421496647
362.0	2.1683274	445.12033483254334
363.0	2.1743525	445.1202324989933
364.0	2.1803796	445.12037718911563
365.0	2.1864067	445.1202770162609
366.0	2.1924295	445.1203743426135
367.0	2.1984525	445.1204454961487
368.0	2.2044755	445.12041024499183
369.0	2.2105004	445.12038064762686
370.0	2.2165234	445.12038702602035
371.0	2.2225462	445.1204257869395
372.0	2.2285755	445.12034880724224
374.0	2.236065	445.12036297594807
375.0	2.2424212	445.12041273352855
376.0	2.2484462	445.12031465527707
377.0	2.2544691	445.1203627905612
378.0	2.2604944	445.12029920224967
379.0	2.2665213	445.1202557071134
380.0	2.2725463	445.12028086539806
381.0	2.2785691	445.1203865910436
382.0	2.2845901	445.1203531573979
383.0	2.2906129	445.12039475590296
384.0	2.2966359	445.1203640963736
385.0	2.3026568	445.1203573647469
386.0	2.3086797	445.120410880029
387.0	2.3147004	445.12036079042383
388.0	2.3207192	445.1202878272856
389.0	2.3267423	445.12036588545345
390.0	2.3327611	445.12042856178925
391.0	2.3387881	445.12043770841876
392.0	2.3448088	445.1204028875687
393.0	2.3508318	445.12045839945426
394.0	2.3568528	445.12037230004495
395.0	2.3628734	445.1203690926184
396.0	2.3688965	445.12054974448847
397.0	2.3749214	445.1204128496973
398.0	2.3809465	445.1204101267871
399.0	2.3869652	445.12032055527357
400.0	2.3929861	445.1202564787695
402.0	2.4002797	445.120377170102
403.0	2.4063485	445.12058904256116
406.0	2.4145443	445.1194611558843
407.0	2.4209111	445.12036431604633
408.0	2.4269339	445.1201820301589
409.0	2.4329591	445.1203410650579
410.0	2.4389819	445.12038152797015
413.0	2.4471006	445.1205978654663
414.0	2.4534006	445.1197922367001
416.0	2.460561	445.1194019081967
417.0	2.4670902	445.12015122718486
418.0	2.4732861	445.1196872651574
419.0	2.4797944	445.1202325585625
420.0	2.4862444	445.1202140887087
422.0	2.4935777	445.1201745241523
423.0	2.4999341	445.1202524591095
424.0	2.5059549	445.12025234462214
425.0	2.5119778	445.1203044900592
426.0	2.5180006	445.1203981901164
427.0	2.5240236	445.12058265875083
428.0	2.5300467	445.1203545000094
429.0	2.5360695	445.1203743268808
430.0	2.5420987	445.1204229489858
431.0	2.5481278	445.12038826957706
432.0	2.554155	445.1202609412021
433.0	2.5601799	445.12022971610475
435.0	2.5674944	445.12020565261196
436.0	2.5738508	445.12029831014377
438.0	2.5811674	445.12009990155536
439.0	2.5875279	445.1200656817107
440.0	2.5935508	445.1200214535189
441.0	2.5995738	445.1200126523739
442.0	2.6056008	445.1198490788958
443.0	2.6115945	445.11980686898096
444.0	2.6176175	445.1197200490148
446.0	2.624957	445.1198185710393
447.0	2.6312717	445.11984622858324
448.0	2.637282	445.11976783715136
449.0	2.6433029	445.1197617416982
450.0	2.649328	445.11986421611203
452.0	2.6566549	445.12001248782315
453.0	2.6630176	445.12001400103264
454.0	2.6690384	445.1201240332793
455.0	2.6750591	445.12011677493183
456.0	2.68108	445.1201690776649
457.0	2.6871031	445.12024585847377
458.0	2.6931258	445.1202406617529
459.0	2.6991467	445.12015085029475
460.0	2.7051759	445.1200703552333
461.0	2.711203	445.1200825099219
462.0	2.71723	445.12013792575453
463.0	2.723253	445.1200856578658
464.0	2.7292802	445.1201717589727
465.0	2.7353051	445.1202369971546
466.0	2.7413322	445.12021692694236
467.0	2.7473551	445.12009403172885
468.0	2.7533823	445.12014807324357
469.0	2.7594052	445.12027498905064
470.0	2.7654258	445.1203228122888
471.0	2.7714509	445.12032820954283
472.0	2.7774718	445.12019804829447
473.0	2.7834927	445.1202980608214
474.0	2.7895155	445.12039572882895
475.0	2.7955364	445.1203303087671
476.0	2.8015593	445.1203289150419
477.0	2.8075864	445.1203661366442
478.0	2.8136218	445.12029168519337
479.0	2.8196531	445.12043765927086
480.0	2.8256802	445.120227064544
481.0	2.831701	445.12018440725603
482.0	2.8377238	445.1202270869026
483.0	2.8437448	445.1202032275479
484.0	2.8497657	445.12018938653216
485.0	2.8556741	445.1204358095868
486.0	2.8616968	445.1200694067337
487.0	2.8677198	445.12006157260527
488.0	2.8737407	445.12016655948247
489.0	2.8797636	445.1201803891986
490.0	2.8857844	445.12012133904636
491.0	2.8918052	445.1199746411528
492.0	2.897824	445.1201395226027
493.0	2.9038491	445.1200151795717
494.0	2.9098532	445.12004229074074
495.0	2.9158824	445.12003735705537
496.0	2.9219053	445.1200815276288
497.0	2.9279283	445.12015778273354
498.0	2.9339511	445.12009944178055
500.0	2.9414302	445.1201165687466
501.0	2.9477886	445.1202031100388
502.0	2.9538116	445.12019412505236
503.0	2.9598367	445.1201741220327
504.0	2.9658595	445.12020703916625
505.0	2.9718824	445.1201260934054
506.0	2.9779095	445.1200639595325
507.0	2.9839386	445.1201127351233
509.0	2.9912761	445.1199972995085
510.0	2.9976407	445.1197693390694
511.0	3.0036699	445.1197396171955
512.0	3.009695	445.11965031259865
517.0	3.021524	445.1206048811304
518.0	3.0278929	445.11964685123405
521.0	3.036822	445.1198106311262
522.0	3.0431491	445.11975373848134
523.0	3.0491783	445.1198545980152
524.0	3.0551471	445.1201517304478
525.0	3.0610929	445.1203902809224
526.0	3.0669512	445.1205520411883
527.0	3.0728221	445.1194147995398
528.0	3.0786865	445.1195678438382
529.0	3.0845054	445.11980260658027
530.0	3.090397	445.11959139856987
531.0	3.0963095	445.1197520695712
532.0	3.1022074	445.1195042724287
533.0	3.1081221	445.119672440184
534.0	3.1140742	445.11967512790676
535.0	3.1201012	445.1194471823401
536.0	3.1261242	445.1195036680757
537.0	3.1321534	445.1195943472692
538.0	3.1381805	445.11951923608643
539.0	3.1442033	445.1194882729369
540.0	3.1502346	445.11951235479285
541.0	3.1562556	445.1195136472095
542.0	3.1622785	445.1196064531835
543.0	3.1683012	445.1195791980434
544.0	3.1743242	445.1205324944128
546.0	3.1816471	445.11946350570906
547.0	3.1879993	445.12062958505396
548.0	3.1940222	445.12052927327113
549.0	3.2000473	445.119504605068
550.0	3.2060721	445.1195316123429
551.0	3.2120951	445.1194821472489
552.0	3.2181222	445.12019945890944
553.0	3.2241451	445.1194322922998
554.0	3.2301701	445.1206200705628
555.0	3.2361911	445.1204404022632
556.0	3.242216	445.12046114521684
557.0	3.2481929	445.120558784279
558.0	3.2542222	445.12050456394064
559.0	3.2602494	445.1204180492447
560.0	3.2662765	445.12054031286533
561.0	3.2722952	445.12030297453725
562.0	3.2783201	445.1204317742615
563.0	3.2843473	445.1204929325233
564.0	3.2903786	445.1202791914322
565.0	3.2964076	445.12048654118297
566.0	3.3024286	445.12026624136394
567.0	3.3084494	445.12055855893635
568.0	3.3144702	445.1204340583416
569.0	3.320491	445.1205566218446
570.0	3.3265161	445.1204340642041
571.0	3.332537	445.1203598558335
572.0	3.3385598	445.1204094519669
573.0	3.3445806	445.1204867693561
574.0	3.3506015	445.1203155094951
575.0	3.3566225	445.1202913591816
576.0	3.3626431	445.12036789668457
577.0	3.3686639	445.12037103770814
578.0	3.374689	445.1204228253487
579.0	3.38071	445.12038989694554
580.0	3.3867329	445.12039883388303
581.0	3.3927557	445.120315665821
582.0	3.3987765	445.1203490575587
583.0	3.4047995	445.12038694794285
584.0	3.4108223	445.12053506408466
585.0	3.4168474	445.12038279748083
586.0	3.4228683	445.1205051753592
587.0	3.4288891	445.1204731745071
588.0	3.4349119	445.12037239908324
589.0	3.4409349	445.1204241009343
590.0	3.4469559	445.12034901320123
591.0	3.4529767	445.1204235333152
592.0	3.4589995	445.1203971300285
593.0	3.4650224	445.1204255427449
594.0	3.4710495	445.1200394722517
595.0	3.4770809	445.1201754974991
596.0	3.4831057	445.1204959620365
597.0	3.4891267	445.1204190987652
598.0	3.4951475	445.1204075947786
599.0	3.5011725	445.12033617894184
600.0	3.5071933	445.1202453208111
601.0	3.5132163	445.12013735262394
602.0	3.5192412	445.12022512168016
603.0	3.5252662	445.12026367545394
604.0	3.531287	445.12018188747777
605.0	3.5373079	445.12015407686926
606.0	3.5433308	445.1202419644063
607.0	3.5493516	445.12016290391296
608.0	3.5553745	445.1201599329854
609.0	3.5614058	445.1204605343474
610.0	3.567435	445.1203574789639
611.0	3.5734558	445.1202942660889
612.0	3.5794766	445.12031407292295
613.0	3.5854974	445.1202929188632
614.0	3.5915204	445.1203764702769
615.0	3.5975433	445.12037895858754
616.0	3.6035663	445.12025943205276
617.0	3.6095914	445.1201915181327
618.0	3.6156141	445.12027600489847
619.0	3.6216454	445.12029764633854
620.0	3.6276683	445.12037107442956
621.0	3.6337019	445.1203491684927
622.0	3.6397269	445.1203325999509
623.0	3.6457539	445.1203232495438
624.0	3.6517767	445.1202633214535
625.0	3.6577976	445.12026932940773
626.0	3.6638186	445.1202455947764
627.0	3.6698392	445.1203283811802
628.0	3.6758602	445.1203182932056
629.0	3.6818831	445.1203299761504
630.0	3.6879039	445.1203387082779
631.0	3.6939268	445.12027964547707
632.0	3.6999498	445.1203263915973
633.0	3.7059707	445.12032004484644
634.0	3.7119935	445.12039781958526
635.0	3.7180163	445.1203252665447
636.0	3.7240373	445.12019856320603
637.0	3.7300582	445.1201170841605
638.0	3.7360809	445.120203304682
639.0	3.742106	445.12025234368286
640.0	3.7481269	445.1202668549511
641.0	3.7541477	445.12025732479947
642.0	3.7601705	445.12027923430355
643.0	3.7661915	445.1202463111337
644.0	3.7722144	445.1202475518955
645.0	3.7782353	445.1203637689722
646.0	3.784256	445.1202903780002
647.0	3.790279	445.1202446781255
648.0	3.7963062	445.12026141103945
649.0	3.8023269	445.12036162331015
650.0	3.8083497	445.1202862418257
651.0	3.8143727	445.1202677046492
652.0	3.8203958	445.12018902677465
653.0	3.8264229	445.12030471914255
654.0	3.8324436	445.1202517873133
655.0	3.8384644	445.1202117863241
656.0	3.8444874	445.1203013673455
657.0	3.8505104	445.12028801898015
658.0	3.8565311	445.12024480761
659.0	3.862552	445.1202115127454
660.0	3.8685791	445.1203045167514
661.0	3.874602	445.12022102582404
662.0	3.880627	445.12026299047466
663.0	3.8866458	445.12020668338965
664.0	3.8926729	445.1202446820116
665.0	3.8986937	445.12014557337477
666.0	3.9047207	445.1202377538361
667.0	3.9107437	445.1201502786225
668.0	3.9167709	445.12008999449483
669.0	3.9227936	445.12022064910485
670.0	3.9288166	445.1202402563728
671.0	3.9348436	445.1202612232875
672.0	3.9408688	445.1201479966374
673.0	3.9468916	445.1201376959368
674.0	3.9529146	445.12022146354786
675.0	3.9589374	445.12020146272243
676.0	3.9649604	445.12025879233613
677.0	3.9709812	445.1201574735737
678.0	3.9770041	445.12030905528877
679.0	3.9830251	445.1201219820597
680.0	3.9890458	445.12017564153
681.0	3.995077	445.1202411488495
682.0	4.0010979	445.1203533651571
683.0	4.0071229	445.1202830287041
684.0	4.013146	445.12015808860485
685.0	4.0191708	445.1202113578252
686.0	4.0252	445.1202767862599
687.0	4.031225	445.1202458455308
688.0	4.037248	445.12013561743964
689.0	4.043275	445.12018080309537
690.0	4.0492959	445.12015593184196
691.0	4.0553167	445.12022485080945
692.0	4.0613395	445.12014707137604
693.0	4.0673626	445.12015874126297
694.0	4.0733814	445.12043540248504
695.0	4.0794043	445.12031472594975
696.0	4.0854293	445.12024906553984
697.0	4.09145	445.12025031362026
698.0	4.0974751	445.12025029237424
699.0	4.103496	445.1202182786623
700.0	4.109523	445.12020210214854
701.0	4.1155459	445.1201604424744
702.0	4.121573	445.12018118798954
703.0	4.1275981	445.12004741087515
704.0	4.1336313	445.1201627244729
705.0	4.1396543	445.1202623861887
706.0	4.1456751	445.1202101171894
707.0	4.1517001	445.12017371579316
708.0	4.157723	445.1202342368153
709.0	4.1637502	445.1201684339718
710.0	4.1697773	445.1201475634772
711.0	4.1758106	445.12020124131635
712.0	4.1818397	445.1202167334175
713.0	4.1878668	445.1201399970035
714.0	4.1938919	445.12007776871997
715.0	4.1999149	445.1201585976946
716.0	4.2059377	445.12014398731446
717.0	4.2119564	445.12011388100404
718.0	4.2179794	445.12008842040314
719.0	4.2240023	445.12015979852305
720.0	4.2300231	445.12008914297667
721.0	4.236044	445.12012647089574
722.0	4.2420669	445.12015090560726
723.0	4.2480876	445.12019941418646
724.0	4.2541106	445.12021955558987
725.0	4.2601336	445.12020898997815
726.0	4.2661566	445.1202484406557
727.0	4.2721772	445.12017196017814
728.0	4.2782001	445.1202238357757
729.0	4.2842232	445.12023630910386
730.0	4.290244	445.1202467226541
731.0	4.2962669	445.1202456715094
732.0	4.3022898	445.1201717949552
733.0	4.3083107	445.1201708697423
734.0	4.3143336	445.1202115990642
735.0	4.3203544	445.1202810594778
736.0	4.3263753	445.12022791306316
737.0	4.3323961	445.12021472519564
738.0	4.338419	445.12026748575016
739.0	4.3444482	445.1201816676869
740.0	4.3504753	445.1202018911049
741.0	4.3564984	445.1202861672508
742.0	4.3625231	445.1203915747831
743.0	4.3685523	445.12024007902835
744.0	4.3745753	445.12022876074303
745.0	4.3806003	445.1202055417239
746.0	4.3866255	445.1201479288036
747.0	4.3926483	445.1200905227059
748.0	4.3986712	445.1201641714669
749.0	4.4046941	445.1200929735623
750.0	4.4107171	445.1202508861058
751.0	4.4167378	445.1201737589242
752.0	4.4227588	445.1203114615032
753.0	4.4287816	445.1203147099185
754.0	4.4348066	445.12028653526227
755.0	4.4408379	445.12018061558297
756.0	4.4468588	445.1201483040868
757.0	4.4528817	445.1202783485294
758.0	4.4589108	445.12028983343606
759.0	4.4649378	445.1202975473808
760.0	4.470963	445.1202618745333
761.0	4.4769921	445.12026546493064
762.0	4.483015	445.12017772952413
763.0	4.4890358	445.1201830164548
764.0	4.4950588	445.1201105289632
765.0	4.5010817	445.1201491926234
766.0	4.5071109	445.12019548958676
767.0	4.5131359	445.12027982094634
768.0	4.5191651	445.12015159498776
769.0	4.5251941	445.1201147956878
770.0	4.5312171	445.1202088556847
771.0	4.5372463	445.12032617396903
772.0	4.5432735	445.1202182111438
773.0	4.5493025	445.12026050158124
774.0	4.5553317	445.12014893757953
775.0	4.5613567	445.1201159962214
776.0	4.5673861	445.1202297456762
777.0	4.5734067	445.12022200186436
778.0	4.5794276	445.1201867547332
779.0	4.5854505	445.12019673502544
780.0	4.5914733	445.1202193128421
781.0	4.5974944	445.1202567084879
782.0	4.6035192	445.12017001968155
783.0	4.6095465	445.12019856249736
784.0	4.6155734	445.120236045998
785.0	4.6216005	445.1202230059264
786.0	4.6276276	445.12020315718473
787.0	4.6336528	445.1202713563868
788.0	4.6396755	445.12022609583386
789.0	4.6457047	445.1202367027132
790.0	4.6517255	445.12019956318187
791.0	4.6577465	445.120137555455
792.0	4.6637672	445.1202026416766
793.0	4.6697922	445.12026927090733
794.0	4.6758151	445.12026471798447
795.0	4.6818401	445.12013544549455
796.0	4.6878695	445.12006244569085
797.0	4.6938943	445.1202725226813
798.0	4.6999153	445.12035225866003
799.0	4.705936	445.1201718261034
800.0	4.711959	445.1200730836022
801.0	4.7179839	445.1200872017988
802.0	4.724007	445.120151076104
803.0	4.7300319	445.1201427611982
804.0	4.7360591	445.1202111601324
805.0	4.7420797	445.12013796818866
806.0	4.7481006	445.1203084157473
807.0	4.7541215	445.12026718890604
808.0	4.7601423	445.12018749038344
809.0	4.7661674	445.1201685891987
810.0	4.7721903	445.12023542973475
811.0	4.7782131	445.12020443724526
812.0	4.7842361	445.1201155869587
813.0	4.790257	445.12007727410645
814.0	4.7962779	445.12020067606926
815.0	4.8023029	445.12020458010466
816.0	4.8083278	445.12025254915727
817.0	4.8143508	445.1202040413605
818.0	4.8203758	445.12014894026
819.0	4.8263988	445.120143002143
820.0	4.8324215	445.1202921307153
821.0	4.8384445	445.1202573695174
822.0	4.8444674	445.12029660471757
823.0	4.8504884	445.1203025397261
824.0	4.8565112	445.1202349936089
825.0	4.8625404	445.1201894297573
826.0	4.8685612	445.1202554603134
827.0	4.8745821	445.1201782418806
828.0	4.8806029	445.1201762062277
829.0	4.8866237	445.12018086496664
830.0	4.8926467	445.12023607171756
831.0	4.8986737	445.1202568122605
832.0	4.9046967	445.12035047648016
833.0	4.9107259	445.12014732287486
834.0	4.9167509	445.1201525057546
835.0	4.9227738	445.1202059700869
836.0	4.9288008	445.1202081963073
837.0	4.9348258	445.1201445090098
838.0	4.9408551	445.12015941326337
839.0	4.9468862	445.12019860580824
840.0	4.9529154	445.12015333137435
841.0	4.9589384	445.1201956215463
842.0	4.9649634	445.1203798937457
843.0	4.9709904	445.1203760429202
844.0	4.9770217	445.120211333314
845.0	4.9830489	445.120189859536
846.0	4.9890739	445.12031891179134
847.0	4.9950987	445.1202610869622
848.0	5.0011218	445.1202199828305
849.0	5.0071427	445.12031063747173
850.0	5.0131677	445.120237612545
851.0	5.0191967	445.120226984126
852.0	5.0252259	445.1202104775276
853.0	5.0312489	445.1203047668166
854.0	5.0372719	445.1202676885589
855.0	5.0432947	445.1203270274128
856.0	5.0493176	445.12022914842714
857.0	5.0553406	445.12023945687133
858.0	5.0613698	445.1201688618698
859.0	5.0673926	445.1202820434372
860.0	5.0734156	445.12024297640465
861.0	5.0794365	445.1201864165459
862.0	5.0854571	445.1201562245804
863.0	5.091478	445.1201994307525
864.0	5.0975011	445.120311581733
865.0	5.1035282	445.12028767227554
866.0	5.1095512	445.1201684497351
867.0	5.1155739	445.1202026869853
868.0	5.1215948	445.1202725693176
869.0	5.1276179	445.1201454440447
870.0	5.1336385	445.1202553600652
871.0	5.1396594	445.12014194396886
872.0	5.1456843	445.1203261779466
873.0	5.1517115	445.1201809566394
874.0	5.1577385	445.1201591065866
875.0	5.1637678	445.1202740960317
876.0	5.1697906	445.12028195935784
877.0	5.1758116	445.12035720204995
878.0	5.1818364	445.1203074658973
879.0	5.1878595	445.12029801648606
880.0	5.1938802	445.1203815173346
881.0	5.1999137	445.12030097510615
882.0	5.2059364	445.12023590887406
883.0	5.2119615	445.12020945185117
884.0	5.2179885	445.1201862612491
885.0	5.2240094	445.1203003468126
886.0	5.2300302	445.12029264242733
887.0	5.2360657	445.12028191895024
888.0	5.2420887	445.12026489008355
889.0	5.2481178	445.120473328267
890.0	5.2541428	445.12041138082503
891.0	5.2601658	445.12035548640205
892.0	5.2661908	445.12023730153334
893.0	5.2722136	445.1202747796854
894.0	5.2782365	445.12032922950686
895.0	5.2842596	445.12031072629054
896.0	5.2902805	445.12032957479636
897.0	5.2963116	445.12029651132246
898.0	5.3023324	445.1202801450449
899.0	5.3083553	445.12032899026644
900.0	5.3143805	445.1204390734065
901.0	5.3204032	445.12041550959066
902.0	5.3264325	445.1203688933816
903.0	5.3324532	445.12029610204854
904.0	5.3384742	445.1202856385822
905.0	5.3445012	445.1202819484552
906.0	5.3505283	445.1202855582604
907.0	5.3565595	445.1203045921522
908.0	5.3625867	445.1202477416004
909.0	5.3686095	445.1202534869846
910.0	5.3746367	445.12025430447153
911.0	5.3806658	445.1201915755152
912.0	5.3866889	445.12013960297867
913.0	5.3927095	445.12019880810186
914.0	5.3987304	445.1203575241345
915.0	5.4047512	445.1201222182194
916.0	5.4107742	445.12019131467787
917.0	5.4167951	445.120348275454
918.0	5.4228158	445.12025470918104
919.0	5.4288367	445.1202433803132
920.0	5.4348595	445.1201208190775
921.0	5.4408805	445.12021696079734
922.0	5.4469013	445.1201857303257
923.0	5.4529243	445.12023254259464
924.0	5.4589471	445.1203121118476
925.0	5.4649679	445.12026944449826
926.0	5.4709909	445.1202775686099
927.0	5.4770181	445.1203704191265
928.0	5.483045	445.12028922617526
929.0	5.4890701	445.1202929459627
930.0	5.495093	445.12026434767324
931.0	5.5011182	445.12030188879464
932.0	5.507143	445.12039543247727
933.0	5.5131702	445.1203440859591
934.0	5.5191931	445.12028651184863
935.0	5.5252222	445.1202689378081
936.0	5.5312597	445.1202654001423
937.0	5.5372931	445.12023946569866
938.0	5.543316	445.12025437974955
939.0	5.5493368	445.1203015016369
940.0	5.5553638	445.12029163488774
941.0	5.561391	445.12025715234535
942.0	5.5674203	445.120203368584
943.0	5.5734494	445.12010647860944
944.0	5.5794785	445.12007815542
945.0	5.5855056	445.1202647479647
946.0	5.5915328	445.12046464218355
947.0	5.5975597	445.1202742872847
948.0	5.6035848	445.1202814886831
949.0	5.6096056	445.1203179752696
950.0	5.6156285	445.12038809187396
951.0	5.6216493	445.12042403493876
952.0	5.6276681	445.12025525912355
953.0	5.6336891	445.1204178417034
954.0	5.6397099	445.1202631335283
955.0	5.6457306	445.1202546429307
956.0	5.6517556	445.1202905550116
957.0	5.6577787	445.12019423995935
958.0	5.6638016	445.12019081541075
959.0	5.6698245	445.12022131551413
960.0	5.6758452	445.1203374215887
961.0	5.6818661	445.12037287879605
962.0	5.6878891	445.1203913399399
963.0	5.6939203	445.1202567831071
964.0	5.6999495	445.1202960475732
965.0	5.7059745	445.12025097770095
966.0	5.7120036	445.1202418510636
967.0	5.7180307	445.1201620186904
968.0	5.7240537	445.1202882002737
969.0	5.7300745	445.12019001425375
970.0	5.7360953	445.12020310216354
971.0	5.7421182	445.12028407794537
972.0	5.7481433	445.12029438783196
973.0	5.7541683	445.1203904351851
974.0	5.7601974	445.12031744777215
975.0	5.7662245	445.1202866026994
976.0	5.7722474	445.1202156606455
977.0	5.7782726	445.1202140796436
978.0	5.7842974	445.1203774468975
979.0	5.7903245	445.1204165818826
980.0	5.7963496	445.1203940190377
981.0	5.8023808	445.1203356156203
982.0	5.8084058	445.1204082554832
983.0	5.814435	445.1202419892775
984.0	5.8204622	445.12040983446263
985.0	5.8264912	445.12032942007266
986.0	5.8325141	445.1204333710233
987.0	5.8385391	445.12037459187496
988.0	5.8445622	445.1203532106088
989.0	5.8505912	445.1204553963807
990.0	5.8566183	445.12037295900285
991.0	5.8626496	445.1203266329492
992.0	5.8686747	445.1203313179359
993.0	5.8747017	445.12039102319596
994.0	5.8807246	445.1203013973867
995.0	5.8867497	445.1202183905155
996.0	5.8927725	445.1202632986236
997.0	5.8987934	445.12020356387086
998.0	5.9048163	445.1203722163221
999.0	5.9108414	445.1203303238596
1000.0	5.9168643	445.12028984753135
1001.0	5.9228871	445.12030633808695
1002.0	5.92891	445.1204090906214
1003.0	5.9349309	445.1203230576239
1004.0	5.9409518	445.1202698217153
1005.0	5.9469727	445.1203053134993
1006.0	5.9529955	445.1203735169038
1007.0	5.9590164	445.1202616466943
1008.0	5.9650372	445.1202815466235
1009.0	5.971058	445.12038396181754
1010.0	5.977081	445.1202338504105
1011.0	5.9831038	445.120337079759
1012.0	5.9891247	445.1203666192143
1013.0	5.9951475	445.12030985425093
1014.0	6.0011706	445.1203077229253
1015.0	6.0071915	445.1203928861207
1016.0	6.0132145	445.1203913834158
1017.0	6.0192372	445.1203592564259
1018.0	6.0252623	445.120390330379
1019.0	6.0312915	445.12034909981065
1020.0	6.0373186	445.1203861095391
1021.0	6.0433394	445.12031713865946
1022.0	6.0493602	445.12034419975527
1023.0	6.055381	445.12035710656903
1024.0	6.061402	445.1203130714673
1025.0	6.0674227	445.12035756426616
1026.0	6.0734437	445.1203453111409
1027.0	6.0794664	445.1202812517847
1028.0	6.0854894	445.12013296234625
1029.0	6.0915144	445.1202180039207
1030.0	6.0975353	445.12026065499305
1031.0	6.1035583	445.1202463266509
1032.0	6.1095789	445.1202293746327
1033.0	6.1155998	445.1202790345996
1034.0	6.1216249	445.12032565469735
1035.0	6.1276479	445.12031116993853
1036.0	6.1336708	445.12014707157476
1037.0	6.1396957	445.12019321114326
1038.0	6.1457186	445.1202702456999
1039.0	6.1517396	445.12029194656344
1040.0	6.1577603	445.1202501439321
1041.0	6.1637812	445.12022036027986
1042.0	6.169804	445.1203256833071
1043.0	6.175825	445.1203471320643
1044.0	6.1818477	445.12023447387156
1045.0	6.1878708	445.120279253769
1046.0	6.1938978	445.1201610216935
1047.0	6.1999271	445.12014828304325
1048.0	6.2059603	445.1202637489469
1049.0	6.2119917	445.1204054118253
1050.0	6.2180187	445.12029470129994
1051.0	6.2240438	445.1202018794122
1052.0	6.2300688	445.12031463722576
1053.0	6.2360915	445.12034599044716
1054.0	6.2421146	445.12029548353894
1055.0	6.2481396	445.12024123706425
1056.0	6.2541625	445.1203274715944
1057.0	6.2601855	445.1202643230248
1058.0	6.2662063	445.12023967330913
1059.0	6.272225	445.120301691872
1060.0	6.2782479	445.1204103463858
1061.0	6.2842709	445.12029153966296
1062.0	6.2902939	445.1204528616911
1063.0	6.2963167	445.12036300472204
1064.0	6.3023438	445.12025773718165
1065.0	6.3083709	445.12028847472385
1066.0	6.3143938	445.1202435342459
1067.0	6.3204167	445.12038282699865
1068.0	6.3264375	445.1204160675443
1069.0	6.3324584	445.12035747394356
1070.0	6.3384834	445.1203684313737
1071.0	6.3445063	445.1203328573509
1072.0	6.3505293	445.12030055363215
1073.0	6.3565542	445.120313505709
1074.0	6.3625772	445.1203259209985
1075.0	6.3685979	445.1202875549459
1076.0	6.3746189	445.1203747045878
1077.0	6.3806502	445.12031628608355
1078.0	6.386671	445.1203439923743
1079.0	6.3926959	445.1202962009044
1080.0	6.3987209	445.12024716251756
1081.0	6.404744	445.12033943539916
1082.0	6.4107669	445.12037926686264
1083.0	6.4167898	445.1203348442559
1084.0	6.4228105	445.12028661671445
1085.0	6.4288356	445.12033664483573
1086.0	6.4348564	445.1202775595454
1087.0	6.4408772	445.1202606730566
1088.0	6.4469065	445.1202164915004
1089.0	6.4529293	445.1202824042909
1090.0	6.4589523	445.1202488682744
1091.0	6.4649752	445.1203665738712
1092.0	6.4710003	445.1204907807187
1093.0	6.4770212	445.1203342779837
1094.0	6.4830418	445.1203925772292
1095.0	6.4890647	445.12034131925765
1096.0	6.4950878	445.12029648452193
1097.0	6.5011066	445.1202780425122
1098.0	6.5071314	445.12026780162466
1099.0	6.5131544	445.12024981553986
1100.0	6.5191794	445.12032884961206
1101.0	6.5252023	445.1203103641613
1102.0	6.5312231	445.12023514967825
1103.0	6.5372462	445.12038516992226
1104.0	6.543267	445.1204433000783
1105.0	6.5492878	445.12026396309943
1106.0	6.5553106	445.1202595920665
1107.0	6.5613336	445.12028640789646
1108.0	6.5673566	445.1204232756579
1109.0	6.5733837	445.1204582130046
1110.0	6.5794085	445.1203913251167
1111.0	6.5854294	445.1204485358824
1112.0	6.5914484	445.12025559417765
1113.0	6.5974712	445.12031975268235
1114.0	6.6034941	445.12039489137055
1115.0	6.6095169	445.1202964007929
1116.0	6.6155377	445.1202860128053
1117.0	6.6215608	445.1202672794136
1118.0	6.627592	445.1202745152948
1119.0	6.6336233	445.12033322607215
1120.0	6.6396461	445.12041710901156
1121.0	6.6456775	445.12031161690015
1122.0	6.6517045	445.12035134971785
1123.0	6.6577253	445.1203118165507
1124.0	6.6637503	445.1202641747833
1125.0	6.6697732	445.1202847022185
1126.0	6.6757961	445.1203241161864
1127.0	6.6818192	445.12026373981047
1128.0	6.687842	445.12022868933786
1129.0	6.6938629	445.12035425609116
1130.0	6.6998836	445.1203063467282
1131.0	6.7059066	445.1202991770585
1132.0	6.7119297	445.12028509816633
1133.0	6.7179504	445.1203284823196
1134.0	6.7239734	445.1203630067586
1135.0	6.7300024	445.1203948557793
1136.0	6.7360317	445.1203699290918
1137.0	6.7420566	445.1204813768152
1138.0	6.7480859	445.12029447186876
1139.0	6.7541109	445.12028452640527
1140.0	6.7601318	445.12039558100787
1141.0	6.7661546	445.12028526249367
1142.0	6.7721838	445.1203997641652
1143.0	6.7782171	445.1202337158467
1144.0	6.7842402	445.12031896600826
1145.0	6.7902692	445.1203737363631
1146.0	6.7962921	445.12020420680733
1147.0	6.8023129	445.12022443174317
1148.0	6.8083338	445.12022217062565
1149.0	6.8143547	445.12037500762744
1150.0	6.8203776	445.12042174738957
1151.0	6.8264005	445.12048263401886
1152.0	6.8324234	445.12031397141766
1153.0	6.8384443	445.1203434067744
1154.0	6.8444672	445.1202322578566
1155.0	6.8504903	445.1202907069694
1156.0	6.8565108	445.1203632187223
1157.0	6.8625359	445.1204274842233
1158.0	6.8685568	445.1204336653161
1159.0	6.8745778	445.1202752611673
1160.0	6.8806026	445.1203391553138
1161.0	6.8866255	445.12039530124264
1162.0	6.8926484	445.12042383084827
1163.0	6.8986714	445.12031193334786
1164.0	6.9047068	445.1203595847488
1165.0	6.9107319	445.12035058243333
1166.0	6.9167611	445.12028402816543
1167.0	6.9227901	445.12024905306623
1168.0	6.9288151	445.1203565295715
1169.0	6.9348381	445.12018266027746
1170.0	6.9408611	445.1202369889375
1171.0	6.946884	445.1202726942217
1172.0	6.9529068	445.12035404104586
1173.0	6.9589319	445.1204346817017
1174.0	6.9649528	445.1204161626114
1175.0	6.9709757	445.12045445026223
1176.0	6.9769965	445.1204134911981
1177.0	6.9830173	445.1203788518339
1178.0	6.9890465	445.12033324873994
1179.0	6.9950735	445.12034790486365
1180.0	7.0011007	445.1203903211573
1181.0	7.0071299	445.1203646633985
1182.0	7.0131549	445.1203016156476
1183.0	7.0191777	445.12032480829333
1184.0	7.0252049	445.12027491781237
1185.0	7.0312258	445.1202129093891
1186.0	7.0372508	445.12027201704956
1187.0	7.0432735	445.12048554831244
1188.0	7.0492965	445.12044469505025
1189.0	7.0553175	445.12035748208626
1190.0	7.0613404	445.12040679933455
1191.0	7.0673632	445.12045768014355
1192.0	7.073384	445.12042613674896
1193.0	7.0794132	445.12039672501317
1194.0	7.0854507	445.1203094578453
1195.0	7.0914778	445.12030435254974
1196.0	7.0975009	445.12034984512565
1197.0	7.1035238	445.12021119349885
1198.0	7.1095466	445.12041779097825
1199.0	7.1155736	445.12032181316806
1200.0	7.1216008	445.1202464326474
1201.0	7.12763	445.12025713792116
1202.0	7.1336507	445.12031119057355
1203.0	7.1396716	445.1203019357674
1204.0	7.1456945	445.120237792507
1205.0	7.1517155	445.1202857254584
1206.0	7.1577384	445.1203377180861
1207.0	7.163757	445.12023747035596
1208.0	7.1697862	445.1203383392252
1209.0	7.1758113	445.12033727449995
1210.0	7.1818404	445.12033593110107
1211.0	7.1878675	445.12025966701384
1212.0	7.1938884	445.12024542158684
1213.0	7.1999113	445.1202926082641
1214.0	7.2059341	445.1203030554516
1215.0	7.2119592	445.1202249021904
1216.0	7.2179822	445.120283041405
1217.0	7.2240051	445.1203068732381
1218.0	7.2300279	445.1201768815458
1219.0	7.2360488	445.1204119792132
1220.0	7.2420802	445.12038442916577
1221.0	7.2480989	445.12029502213454
1222.0	7.2541259	445.1203194375192
1223.0	7.2601467	445.1203329354021
1224.0	7.2661676	445.12030768312025
1225.0	7.2721884	445.1203189267946
1226.0	7.2782113	445.12030642058727
1227.0	7.2842385	445.12035080416086
1228.0	7.2902594	445.12038489416335
1229.0	7.2962822	445.1203291775688
1230.0	7.302305	445.12030157115873
1231.0	7.308326	445.12034070778304
1232.0	7.3143511	445.12042089201674
1233.0	7.320378	445.1203328180155
1234.0	7.326403	445.12032146784566
1235.0	7.3324321	445.12055265392314
1236.0	7.3384553	445.12046954385454
1237.0	7.344478	445.12031450214124
1238.0	7.3504968	445.1203349352301
1239.0	7.3565196	445.1203386003334
1240.0	7.3625428	445.1204569215291
1241.0	7.3685655	445.12023690347615
1242.0	7.3745885	445.1203578613891
1243.0	7.3806093	445.1204166520639
1244.0	7.3866365	445.1203810595902
1245.0	7.3926634	445.12040066111643
1246.0	7.3986906	445.1203901949085
1247.0	7.4047218	445.1205211023087
1248.0	7.4107449	445.1203272938702
1249.0	7.4167718	445.120419436957
1250.0	7.422799	445.1203977908808
1251.0	7.428824	445.1205185850604
1252.0	7.4348468	445.12041149718533
1253.0	7.4408698	445.1203085931825
1254.0	7.4468928	445.12041766932134
1255.0	7.4529136	445.12039820042196
1256.0	7.4589364	445.12046266713656
1257.0	7.4649553	445.12042323238023
1258.0	7.4709802	445.1201971134906
1259.0	7.4770033	445.1202915652781
1260.0	7.4830239	445.1203516955207
1261.0	7.4890448	445.12041296800385
1262.0	7.4950677	445.12020387907836
1263.0	7.5010908	445.1201998828284
1264.0	7.5071136	445.1203455988906
1265.0	7.5131365	445.120387018246
1266.0	7.5191594	445.12023627783117
1267.0	7.5251804	445.1202823599832
1268.0	7.5312032	445.1203021097451
1269.0	7.5372261	445.1203101653643
1270.0	7.5432491	445.1203456150599
1271.0	7.549274	445.1203846284837
1272.0	7.555297	445.12028630630937
1273.0	7.5613178	445.12036721031455
1274.0	7.5673409	445.1202742747361
1275.0	7.5733595	445.1203269811278
1276.0	7.5793886	445.1202886271893
1277.0	7.5854179	445.1201699052021
1278.0	7.5914492	445.1201810024792
1279.0	7.5974762	445.1202736939596
1280.0	7.6034991	445.12033652452425
1281.0	7.6095241	445.1202636593472
1282.0	7.615545	445.12036869850647
1283.0	7.6215679	445.1203848485064
1284.0	7.6275887	445.1202093793931
1285.0	7.6336097	445.1202378154244
1286.0	7.6396387	445.12021788264155
1287.0	7.6456659	445.12026071989
1288.0	7.651695	445.1202811078224
1289.0	7.6577243	445.1202765942658
1290.0	7.6637534	445.12031461825336
1291.0	7.6697742	445.1203199269458
1292.0	7.6757971	445.1203244002271
1293.0	7.681818	445.12030964449497
1294.0	7.6878409	445.12026324056177
1295.0	7.6938617	445.12038213618456
1296.0	7.6998825	445.12025493032576
1297.0	7.7059034	445.12037076982085
1298.0	7.7119263	445.12038653268377
1299.0	7.7179492	445.1204225046357
1300.0	7.7239722	445.1204557250629
1301.0	7.7299951	445.1205314127542
1302.0	7.7360179	445.12038220617086
1303.0	7.7420388	445.1203790483958
1304.0	7.7480617	445.12049194778706
1305.0	7.7540847	445.1204856870317
1306.0	7.7601096	445.12057416546406
1307.0	7.7661409	445.1203237367689
1308.0	7.772168	445.12034513910373
1309.0	7.778191	445.12024642023204
1310.0	7.7842161	445.1202112546822
1311.0	7.7902346	445.1201374744563
1312.0	7.7962576	445.1202814174831
1313.0	7.8022847	445.1202439399416
1314.0	7.8083099	445.1201249820218
1315.0	7.8143347	445.12027132234465
1316.0	7.8203598	445.1202891564923
1317.0	7.8263826	445.120319794303
1318.0	7.8324055	445.1202771457376
1319.0	7.8384305	445.120345730295
1320.0	7.8444536	445.1203459653143
1321.0	7.8504806	445.12036842819447
1322.0	7.8565098	445.12033868993353
1323.0	7.8625389	445.12040043345655
1324.0	7.8685682	445.12046171310107
1325.0	7.8745973	445.1205466270528
1326.0	7.8806202	445.1204158404741
1327.0	7.8866431	445.1204149985539
1328.0	7.892664	445.12030274678045
1329.0	7.8986848	445.1202990803518
1330.0	7.904716	445.1202745956764
1331.0	7.910737	445.1202193864107
1332.0	7.9167577	445.12015093406296
1333.0	7.9227785	445.12016621670455
1334.0	7.9288119	445.1202239993344
1335.0	7.9348369	445.12024334144553
1336.0	7.940862	445.1203248839711
1337.0	7.9468912	445.12028232881596
1338.0	7.952914	445.1202636133152
1339.0	7.9589348	445.12026065737825
1340.0	7.9649578	445.12037379881474
1341.0	7.9709829	445.1204101424953
1342.0	7.9770057	445.1203481316347
1343.0	7.9830286	445.120425503664
1344.0	7.9890536	445.12021641703933
1345.0	7.9950746	445.12033415816705
1346.0	8.0010932	445.1203163119804
1347.0	8.0071142	445.1202729512556
1348.0	8.0131391	445.1202645974261
1349.0	8.0191682	445.1202486401088
1350.0	8.0251954	445.1203083324237
1351.0	8.0312183	445.12036020502507
1352.0	8.0372414	445.12033249855665
1353.0	8.043264	445.1203704853423
1354.0	8.0492849	445.1203181869066
1355.0	8.0553079	445.1203303276552
1356.0	8.0613309	445.12041268981096
1357.0	8.0673516	445.12030131216335
1358.0	8.0733766	445.12036107209184
1359.0	8.0794016	445.1203160952117
1360.0	8.085431	445.12041263231083
1361.0	8.0914537	445.1203936789409
1362.0	8.0974809	445.1204241734629
1363.0	8.1035058	445.12037190791966
1364.0	8.1095309	445.1202638056208
1365.0	8.1155579	445.1203420629915
1366.0	8.1215809	445.1202995899035
1367.0	8.1276018	445.120419200661
1368.0	8.1336225	445.12028313083476
1369.0	8.1396454	445.12029758383227
1370.0	8.1456684	445.12038403819787
1371.0	8.1516914	445.1203580444134
1372.0	8.1577123	445.12028959388084
1373.0	8.1637413	445.1203529753354
1374.0	8.1697642	445.12033037504364
1375.0	8.1757893	445.1204313501242
1376.0	8.1818163	445.12043540547853
1377.0	8.1878392	445.1204341255044
1378.0	8.1938622	445.12051627139687
1379.0	8.1998851	445.1204012885344
1380.0	8.2059121	445.12036866767517
1381.0	8.2119351	445.1205404852167
1382.0	8.2179581	445.120420987479
1383.0	8.2239852	445.1203604036539
1384.0	8.23001	445.12043207242436
1385.0	8.2360372	445.1203422587404
1386.0	8.2420664	445.12030066519645
1387.0	8.2480872	445.12032089420677
1388.0	8.2541101	445.12032439326043
1389.0	8.260133	445.12043821083194
1390.0	8.266154	445.12041647737055
1391.0	8.272181	445.1204805170963
1392.0	8.278206	445.1202873958501
1393.0	8.284231	445.1203909133405
1394.0	8.290256	445.12038454644994
1395.0	8.2962789	445.1203641609609
1396.0	8.3023018	445.1203276156272
1397.0	8.3083248	445.120251196911
1398.0	8.3143519	445.1204184523966
1399.0	8.3203728	445.12014420513214
1400.0	8.3263935	445.12015632055596
1401.0	8.3324165	445.1201349054746
1402.0	8.3384394	445.1203148062145
1403.0	8.3444602	445.1204670203929
1404.0	8.3504832	445.12051576313235
1405.0	8.356504	445.12041993333605
1406.0	8.362529	445.1202837972743
1407.0	8.368554	445.1201602221839
1408.0	8.3745749	445.1202471651602
1409.0	8.3805998	445.1203599028965
1410.0	8.3866207	445.1205225994868
1411.0	8.3926414	445.12047264621873
1412.0	8.3986644	445.12039915558773
1413.0	8.4046875	445.1202224378896
1414.0	8.4107104	445.120300641929
1415.0	8.4167331	445.1203648043542
1416.0	8.4227581	445.1203637925209
1417.0	8.4287791	445.1203130281537
1418.0	8.4347998	445.1203945660975
1419.0	8.4408208	445.12030325343324
1420.0	8.4468458	445.120461338865
1421.0	8.4528749	445.12035518932254
1422.0	8.4589	445.1202845229345
1423.0	8.4649207	445.1203128741182
1424.0	8.4709479	445.1204238070237
1425.0	8.4769708	445.12043706659784
1426.0	8.4829917	445.12052002002264
1427.0	8.4890145	445.12035524519825
1428.0	8.4950375	445.12024511905634
1429.0	8.5010583	445.12045314962614
1430.0	8.5070855	445.12047781524905
1431.0	8.5131125	445.1202969265753
1432.0	8.5191417	445.1202209239379
1433.0	8.5251689	445.12038568724955
1434.0	8.5311937	445.1203920399292
1435.0	8.5372167	445.1203400438958
1436.0	8.5432397	445.1204223744382
1437.0	8.5492667	445.1203693158165
1438.0	8.5552916	445.1203826457616
1439.0	8.5613188	445.12035590891026
1440.0	8.5673397	445.120400344878
1441.0	8.5733605	445.1203624184241
1442.0	8.5793854	445.1203721889798
1443.0	8.5854125	445.12037503545207
1444.0	8.5914375	445.12031360478755
1445.0	8.5974668	445.12042895186846
1446.0	8.6034938	445.1202507356302
1447.0	8.6095167	445.12031733409316
1448.0	8.6155543	445.12033988974866
1449.0	8.6215856	445.12027871600054
1450.0	8.6276126	445.120429732604
1451.0	8.6336418	445.1204292595752
1452.0	8.6396689	445.1202813596457
1453.0	8.6456961	445.1203922824107
1454.0	8.6517209	445.120554312294
1455.0	8.6577439	445.1203922507279
1456.0	8.663771	445.12047565497204
1457.0	8.669798	445.1203924138296
1458.0	8.6758251	445.1204441643983
1459.0	8.6818543	445.12031234721087
1460.0	8.6878794	445.12038670123
1461.0	8.6939086	445.12042911128475
1462.0	8.6999314	445.12047093454305
1463.0	8.7059606	445.1204598152769
1464.0	8.7119898	445.12045060699177
1465.0	8.7180126	445.1204512865193
1466.0	8.7240419	445.12043226271044
1467.0	8.7300669	445.1204694110989
1468.0	8.7360898	445.1204994995763
1469.0	8.7421147	445.1204541329298
1470.0	8.7481377	445.1205077340106
1471.0	8.7541586	445.1205073687733
1472.0	8.7601794	445.12044616030784
1473.0	8.7662022	445.1204734766956
1474.0	8.7722273	445.12018563112827
1475.0	8.7782483	445.1202058161217
1476.0	8.7842712	445.1203093031113
1477.0	8.7902918	445.1203847310643
1478.0	8.7963169	445.12046137827446
1479.0	8.8023439	445.12045338702967
1480.0	8.808367	445.12035363171253
1481.0	8.8143919	445.12040671910796
1482.0	8.8204127	445.12035630608614
1483.0	8.8264336	445.1204115262313
1484.0	8.8324586	445.1204209470831
1485.0	8.8384836	445.1203361820427
1486.0	8.8445106	445.1203546006347
1487.0	8.8505399	445.1203783358574
1488.0	8.8565731	445.1203875086684
1489.0	8.8626023	445.1203555583965
1490.0	8.8686315	445.12051277693297
1491.0	8.8746525	445.12026977368544
1492.0	8.8806815	445.12059169130225
1493.0	8.8867065	445.12044327022915
1494.0	8.8927357	445.1203864961041
1495.0	8.8987608	445.12034135394293
1496.0	8.9047878	445.12026158884305
1497.0	8.910817	445.1203623986904
1498.0	8.9168399	445.1201844596358
1499.0	8.922865	445.1202735816052
1500.0	8.9288899	445.1202122534624
1502.0	8.9362149	445.1203223635497
1503.0	8.9425754	445.12025018914414
1504.0	8.9486046	445.1203421061625
1505.0	8.9546358	445.120282060923
1506.0	8.9606649	445.120135451491
1507.0	8.966692	445.12012583821627
1508.0	8.9727191	445.12021026137165
1509.0	8.9787421	445.1201173230249
1510.0	8.9847712	445.1202110833176
1511.0	8.9907983	445.1203184086295
1512.0	8.9968296	445.1203079084855
1513.0	9.0028525	445.1203604475354
1514.0	9.0088754	445.1204120565824
1515.0	9.0148983	445.12023002994437
1516.0	9.0209297	445.12027113614397
1517.0	9.0269588	445.1202722568638
1518.0	9.0329795	445.12027014366055
1519.0	9.0390067	445.1202555899553
1520.0	9.0450256	445.1203623535
1521.0	9.0510506	445.1202262049749
1522.0	9.0570712	445.12029655691987
1523.0	9.0630963	445.1201886130943
1524.0	9.0691173	445.1202522216281
1525.0	9.0751381	445.12033771789197
1526.0	9.0811609	445.1202755929451
1527.0	9.0871817	445.1202498256748
1528.0	9.0932047	445.1202464620143
1529.0	9.0992256	445.12034023107503
1530.0	9.1052464	445.1203322114885
1531.0	9.1112693	445.1202893087295
1532.0	9.1172922	445.1203931094365
1533.0	9.123315	445.1202021492928
1534.0	9.129338	445.12035583924836
1535.0	9.1353673	445.1204884392486
1536.0	9.1413923	445.1203193020854
1537.0	9.1474172	445.120237097509
1538.0	9.153438	445.1203160370659
1539.0	9.1594631	445.1204363265351
1540.0	9.165484	445.1203423058191
1541.0	9.1715089	445.12024583807136
1542.0	9.1775298	445.12031769629573
1543.0	9.1835506	445.1205438341553
1544.0	9.1895715	445.12046590606207
1545.0	9.1955964	445.12049062264987
1546.0	9.2016215	445.12051525296926
1547.0	9.2076445	445.1205152855731
1548.0	9.2136736	445.1204698712165
1549.0	9.2196922	445.12036678345476
1550.0	9.2257172	445.1203968890603
1551.0	9.2317403	445.1204352060347
1552.0	9.2377612	445.12034838483237
1553.0	9.2437923	445.12055935589274
1554.0	9.2498194	445.12049217058365
1555.0	9.2558487	445.12046672218224
1556.0	9.2618756	445.1203131282591
1557.0	9.2679048	445.1203590465231
1558.0	9.2739257	445.12042345645403
1559.0	9.2799485	445.12043385988164
1560.0	9.2859695	445.1204396102656
1561.0	9.2919903	445.12047383770135
1562.0	9.2980133	445.1204879853261
1563.0	9.3040339	445.1204300622833
1564.0	9.3100569	445.12047161731385
1565.0	9.3160777	445.1204332921101
1566.0	9.322105	445.1204178974895
1567.0	9.3281298	445.12036618978493
1568.0	9.3341549	445.12038472399377
1569.0	9.3401798	445.1203634560516
1570.0	9.3462008	445.12033126996414
1571.0	9.3522236	445.120414763264
1572.0	9.3582445	445.1204507991541
1573.0	9.3642674	445.12034935586905
1574.0	9.3703029	445.12042890360124
1575.0	9.3763279	445.1204472688514
1576.0	9.3823487	445.12040071521574
1577.0	9.3883737	445.1205390873689
1578.0	9.3943945	445.12050169831434
1579.0	9.4004154	445.1204639251148
1580.0	9.4064361	445.1204510776255
1581.0	9.4124571	445.1203751790809
1582.0	9.4184799	445.12043136408795
1583.0	9.4245072	445.12056061720654
1584.0	9.4305319	445.1203047870793
1585.0	9.436555	445.1203692833226
1586.0	9.44258	445.12044345441643
1587.0	9.448605	445.12041943634097
1588.0	9.4546299	445.12046122238297
1589.0	9.4606572	445.12035101112536
1590.0	9.4666841	445.12044710684006
1591.0	9.4727133	445.1203623447459
1592.0	9.4787362	445.1203289538035
1593.0	9.4847614	445.1203464562704
1594.0	9.4907821	445.12049053489693
1595.0	9.496807	445.12038232814206
1596.0	9.5028279	445.12041365580643
1597.0	9.5088488	445.12040602501037
1598.0	9.5148719	445.1203914730463
1599.0	9.5208926	445.1203846126777
1600.0	9.5269155	445.1204365077563
1601.0	9.5329363	445.1204268748824
1602.0	9.5389614	445.1204009381613
1603.0	9.5449863	445.1203446145214
1604.0	9.5510114	445.120459926407
1605.0	9.5570405	445.12042682209113
1606.0	9.5630656	445.120492344497
1607.0	9.5690926	445.12042848522
1608.0	9.5751156	445.120464797787
1609.0	9.5811385	445.1203494857644
1610.0	9.5871593	445.1204433154693
1611.0	9.5931863	445.12032241730935
1612.0	9.5992093	445.12048558609695
1613.0	9.6052323	445.120459464628
1614.0	9.6112531	445.12042066484366
1615.0	9.6172738	445.12042713606996
1616.0	9.6232947	445.12040610882514
1617.0	9.6293157	445.1203327781294
1618.0	9.6353384	445.12037434962076
1619.0	9.6413594	445.1203727845847
1620.0	9.6473822	445.120353113321
1621.0	9.6534031	445.120388522452
1622.0	9.659426	445.12038323370774
1623.0	9.665449	445.12039514660904
1624.0	9.6714699	445.12045909017223
1625.0	9.6774948	445.120410138162
1626.0	9.6835176	445.12048720516816
1627.0	9.6895426	445.1203924749823
1628.0	9.6955678	445.1204028224998
1629.0	9.7015949	445.1204423191385
1630.0	9.7076239	445.1204323273951
1631.0	9.713649	445.1204389493238
1632.0	9.7196719	445.1203438254865
1633.0	9.725699	445.12036183989545
1634.0	9.7317198	445.1203685961599
1635.0	9.7377491	445.12036201669474
1636.0	9.7437741	445.1203363488172
1637.0	9.7497991	445.1203739861194
1638.0	9.755824	445.1203725019555
1639.0	9.761849	445.12030151528273
1640.0	9.7678761	445.12031330234174
1641.0	9.7739052	445.12043724228084
1642.0	9.7799282	445.1203927699735
1643.0	9.7859574	445.12041985070834
1644.0	9.7919804	445.1204770770276
1645.0	9.7980096	445.12045076004796
1646.0	9.8040324	445.1203822241618
1647.0	9.8100615	445.1204696405999
1648.0	9.8160887	445.12044742745354
1649.0	9.8221178	445.12057157691623
1650.0	9.8281449	445.12051931477447
1651.0	9.8341721	445.120410654114
1652.0	9.8401992	445.1204746849838
1653.0	9.8462262	445.12034216255563
1654.0	9.8522574	445.12048467067063
1655.0	9.8582846	445.12032179661156
1656.0	9.8643075	445.1202607464993
1657.0	9.8703387	445.12046125285195
1658.0	9.8763658	445.1204324682654
1659.0	9.8823971	445.12037951714507
1660.0	9.8884243	445.12054459089387
1661.0	9.894447	445.12043183791883
1662.0	9.90047	445.1203222127694
1663.0	9.906495	445.12031490184177
1664.0	9.9125159	445.12032480219295
1665.0	9.9185388	445.12037018643656
1666.0	9.9245597	445.12041248134864
1667.0	9.9305846	445.1203883045207
1668.0	9.9366055	445.120473500912
1669.0	9.9426263	445.12030813171157
1670.0	9.9486472	445.12032249624497
1671.0	9.9546681	445.12036631052325
1672.0	9.9606929	445.1204638447532
1673.0	9.9667138	445.1203528217615
1674.0	9.9727347	445.1203791585359
1675.0	9.9787556	445.12041888184444
1676.0	9.9847804	445.12038007617116
1677.0	9.9908034	445.1204844658006
1678.0	9.9968243	445.1203923761686
1679.0	10.002847	445.12034936181016
1680.0	10.00887	445.120476700878
1681.0	10.014893	445.12039523328144
1682.0	10.020916	445.1204655836036
1683.0	10.026939	445.12052451146843
1684.0	10.03296	445.12033427607
1685.0	10.038983	445.120452876325
1686.0	10.045004	445.120442828042
1687.0	10.051024	445.12037372469604
1688.0	10.057047	445.12034583148454
1689.0	10.063076	445.1204375040004
1690.0	10.069099	445.1203536842251
1691.0	10.075122	445.12038068203094
1692.0	10.081145	445.1204268092416
1693.0	10.087166	445.12030414086655
1694.0	10.093189	445.12034241886374
1695.0	10.099214	445.12039473632507
1696.0	10.105235	445.1203597826385
1697.0	10.11126	445.1203716807661
1698.0	10.117281	445.12023609886154
1699.0	10.123303	445.1202033576985
1700.0	10.129326	445.12024799086856
1701.0	10.135349	445.1202967903739
1702.0	10.141372	445.12041381749964
1703.0	10.147395	445.1204326501581
1704.0	10.153416	445.1204606291735
1705.0	10.159439	445.12045682958154
1706.0	10.16546	445.1205261151695
1707.0	10.171481	445.12033488561167
1708.0	10.177512	445.12040050881797
1709.0	10.183539	445.12040633498276
1710.0	10.189562	445.1202867744381
1711.0	10.195585	445.1203556437659
1712.0	10.20161	445.1203778502894
1713.0	10.207635	445.12038034944624
1714.0	10.21366	445.1204366705293
1715.0	10.219685	445.12032503527644
1716.0	10.22571	445.12022202525793
1717.0	10.231735	445.12031082394617
1718.0	10.23776	445.1204140894629
1719.0	10.243785	445.1203236719881
1720.0	10.249806	445.12031078455
1721.0	10.255829	445.12033024261416
1722.0	10.261849	445.12038174667765
1723.0	10.26787	445.1204415355244
1724.0	10.273893	445.1204634901026
1725.0	10.279914	445.12037713123505
1726.0	10.285937	445.1204637994795
1727.0	10.29196	445.1204110941629
1728.0	10.297981	445.12034980905725
1729.0	10.304002	445.12024131526283
1730.0	10.310025	445.12034645024556
1731.0	10.316047	445.1203857891941
1732.0	10.32207	445.12034902361415
1733.0	10.328093	445.12047252498996
1734.0	10.334116	445.12032641753035
1735.0	10.340139	445.1202738672737
1736.0	10.34616	445.1203014072607
1737.0	10.352183	445.1203198620083
1738.0	10.358204	445.12017927053074
1739.0	10.364227	445.12016880135866
1740.0	10.370248	445.12028810769044
1741.0	10.376268	445.12036845100926
1742.0	10.382289	445.12026032307244
1743.0	10.38831	445.1202903285181
1744.0	10.394333	445.1202898290446
1745.0	10.400354	445.12039728927135
1746.0	10.406377	445.12023007138055
1747.0	10.412402	445.1204236201515
1748.0	10.418427	445.1202903774692
1749.0	10.42446	445.12025807284573
1750.0	10.430481	445.1203388919409
1751.0	10.436504	445.12030768610913
1752.0	10.442525	445.12034002022034
1753.0	10.44855	445.1204095853026
1754.0	10.454571	445.1203562506132
1755.0	10.460596	445.1203935096178
1756.0	10.466616	445.12041933194723
1757.0	10.472641	445.1203436938979
1758.0	10.478662	445.12027066922576
1759.0	10.484683	445.1202227239561
1760.0	10.490704	445.1203354599214
1761.0	10.496725	445.1202985093938
1762.0	10.50275	445.1203327196222
1763.0	10.508771	445.12037502358464
1764.0	10.514791	445.1203235918413
1765.0	10.520816	445.1203450433801
1766.0	10.526843	445.12033795118384
1767.0	10.532871	445.120340319978
1768.0	10.538894	445.12033263912235
1769.0	10.544923	445.1203003242686
1770.0	10.550956	445.12037526211196
1771.0	10.556985	445.1202359953005
1772.0	10.563012	445.12026127550286
1773.0	10.569046	445.12030437002943
1774.0	10.575077	445.120292512945
1775.0	10.581108	445.1203278578748
1776.0	10.587144	445.12028964633606
1777.0	10.593166	445.1202517745502
1778.0	10.599187	445.12027433503977
1779.0	10.605208	445.1203068476456
1780.0	10.611231	445.1203152739157
1781.0	10.617254	445.1203116146919
1782.0	10.623275	445.1202265382858
1783.0	10.629296	445.12031687206104
1784.0	10.635321	445.12033260126236
1785.0	10.641344	445.12049587326396
1786.0	10.647367	445.1204165577885
1787.0	10.653394	445.12042224882316
1788.0	10.659421	445.12040472552894
1789.0	10.665444	445.12037137463716
1790.0	10.671465	445.1202927446135
1791.0	10.677494	445.12024594472587
1792.0	10.683516	445.12043652788
1793.0	10.689539	445.120316423579
1794.0	10.695569	445.12041751843594
1795.0	10.701592	445.12038479891714
1796.0	10.707612	445.1204348174277
1797.0	10.713639	445.1204033091153
1798.0	10.719671	445.12035815580344
1799.0	10.725694	445.12029315487916
1800.0	10.731719	445.12023787384555
1801.0	10.737739	445.12024530097887
1802.0	10.743775	445.12028823811147
1803.0	10.749806	445.1201768127889
1804.0	10.755833	445.1201961820469
1805.0	10.761856	445.120247623692
1806.0	10.767877	445.12024121050183
1807.0	10.7739	445.1201193410928
1808.0	10.779923	445.12012703048697
1809.0	10.785948	445.12021951230776
1810.0	10.791969	445.12035309952256
1811.0	10.797992	445.12039461442504
1812.0	10.804015	445.12040733365893
1813.0	10.810035	445.1204922839928
1814.0	10.816056	445.1205759348198
1815.0	10.822081	445.12046076479
1816.0	10.82811	445.1203094382104
1817.0	10.834131	445.12036187705377
1818.0	10.840152	445.1203914509269
1819.0	10.846175	445.12030132915436
1820.0	10.852198	445.12039114530484
1821.0	10.858221	445.12032713381956
1822.0	10.864242	445.12038114663795
1823.0	10.870265	445.12033484926866
1824.0	10.876288	445.1202892007326
1825.0	10.88231	445.12023236336364
1826.0	10.888334	445.1202591684593
1827.0	10.894358	445.12034878256645
1828.0	10.900379	445.1202306202975
1829.0	10.906402	445.1202415227516
1830.0	10.912429	445.1204098835278
1831.0	10.91846	445.12025649726974
1832.0	10.924481	445.1203404889769
1833.0	10.930506	445.12031241146707
1834.0	10.936531	445.1202276413886
1835.0	10.942552	445.12030400750757
1836.0	10.948573	445.12036338051234
1837.0	10.954594	445.1203046114649
1838.0	10.960617	445.1203399415003
1839.0	10.96664	445.12031397555074
1840.0	10.972661	445.1202759489016
1841.0	10.978686	445.12027423834814
1842.0	10.984706	445.12030804002904
1843.0	10.990729	445.12029516505044
1844.0	10.99675	445.1203263782872
1845.0	11.002777	445.1203293049601
1846.0	11.0088	445.120368723368
1847.0	11.014823	445.12024139808324
1848.0	11.020844	445.12025738320386
1849.0	11.026867	445.1202426992982
1850.0	11.032888	445.12030297179217
1851.0	11.038909	445.1203785698738
1852.0	11.044932	445.1202997887557
1853.0	11.050952	445.1203536202399
1854.0	11.056975	445.12029851538097
1855.0	11.062996	445.12019794533
1856.0	11.069021	445.1202277216942
1857.0	11.075048	445.12025075350886
1858.0	11.081069	445.1202557277821
1859.0	11.087092	445.12026763825355
1860.0	11.093113	445.12038145236255
1861.0	11.099136	445.1202912840885
1862.0	11.105161	445.1202550026466
1863.0	11.11119	445.12020354306947
1864.0	11.117213	445.1202916914979
1865.0	11.123236	445.120254524142
1866.0	11.129257	445.12033212632116
1867.0	11.135277	445.12030348448366
1868.0	11.141298	445.12031135518333
1869.0	11.147321	445.12031101146135
1870.0	11.153344	445.12045849203287
1871.0	11.159367	445.1203948467864
1872.0	11.165388	445.1203952380019
1873.0	11.171409	445.1204513972669
1874.0	11.177436	445.1203369987824
1875.0	11.183459	445.12031063804795
1876.0	11.189482	445.1202849693297
1877.0	11.195507	445.12026917085217
1878.0	11.201527	445.1203208666798
1879.0	11.207552	445.1203950821032
1880.0	11.213575	445.12038337050217
1881.0	11.219598	445.1203916002914
1882.0	11.225625	445.12036973717966
1883.0	11.231648	445.12038903799817
1884.0	11.237669	445.1203410654502
1885.0	11.243692	445.1203201626771
1886.0	11.249713	445.1203936963203
1887.0	11.255734	445.1202604644172
1888.0	11.261757	445.12027146500037
1889.0	11.267777	445.1202584622827
1890.0	11.273798	445.1201667987634
1891.0	11.27983	445.1202692324275
1892.0	11.285857	445.12023566249667
1893.0	11.291882	445.1201518934193
1894.0	11.297905	445.1202782013188
1895.0	11.303927	445.12045619855564
1896.0	11.309948	445.1203659580775
1897.0	11.315975	445.12047176895726
1898.0	11.322001	445.12022494786993
1899.0	11.32803	445.1203526182585
1900.0	11.334061	445.1203624229553
1901.0	11.340088	445.1204872969166
1902.0	11.346113	445.12031182347073
1903.0	11.352134	445.120288408239
1904.0	11.358155	445.1202421109633
1905.0	11.364178	445.1201398008665
1906.0	11.370203	445.12017841980924
1907.0	11.376224	445.12060559900306
1908.0	11.382246	445.12036682748425
1909.0	11.388267	445.12030992562734
1910.0	11.39429	445.1202450760663
1911.0	11.400313	445.12024098852646
1912.0	11.406336	445.1202521391298
1913.0	11.412359	445.120143660333
1914.0	11.41838	445.1201888156008
1915.0	11.424405	445.1202434390622
1916.0	11.430425	445.12022556133746
1917.0	11.436449	445.1203521689691
1918.0	11.442469	445.12019718379753
1919.0	11.448494	445.12018291528324
1920.0	11.454523	445.1203166128993
1921.0	11.460548	445.1202597275646
1922.0	11.466572	445.12022385098624
1923.0	11.472592	445.12020988188937
1924.0	11.478617	445.1202343905394
1925.0	11.48464	445.120329437704
1926.0	11.490661	445.1203319508431
1927.0	11.496684	445.12015442353413
1928.0	11.502707	445.1203295963207
1929.0	11.50873	445.12034228804845
1930.0	11.514753	445.1202159714966
1931.0	11.520776	445.12031138616317
1932.0	11.526794	445.12032011079606
1933.0	11.532819	445.12021044748946
1934.0	11.538838	445.12041857797686
1935.0	11.544863	445.1201876424581
1936.0	11.55089	445.1202037759065
1937.0	11.556917	445.12031616082464
1938.0	11.56294	445.1201697431949
1939.0	11.568963	445.1202010337214
1940.0	11.574984	445.12024976264104
1941.0	11.581005	445.1202870956076
1942.0	11.58703	445.1202558479147
1943.0	11.593049	445.12022261729754
1944.0	11.599072	445.1202728848655
1945.0	11.605095	445.1202520940895
1946.0	11.611117	445.1202039613324
1947.0	11.61714	445.12019149373805
1948.0	11.623161	445.12028955548766
1949.0	11.629197	445.1203284579884
1950.0	11.635217	445.1204145393616
1951.0	11.641242	445.12032567850775
1952.0	11.647265	445.12032067500786
1953.0	11.653288	445.12026988519244
1954.0	11.659309	445.120297891794
1955.0	11.665332	445.1201804696411
1956.0	11.671353	445.12030659218175
1957.0	11.677376	445.1202660592802
1958.0	11.683397	445.1203487375889
1959.0	11.68942	445.1202987859368
1960.0	11.695449	445.120203850735
1961.0	11.701476	445.12020547705714
1962.0	11.707495	445.1203513816844
1963.0	11.713517	445.12025570672483
1964.0	11.719547	445.1203176657492
1965.0	11.72557	445.1203608792801
1966.0	11.731593	445.1203631803494
1967.0	11.737615	445.12031970723115
1968.0	11.743636	445.1202759821386
1969.0	11.749659	445.1202234716694
1970.0	11.75568	445.1202171904655
1971.0	11.761705	445.1204555630748
1972.0	11.767726	445.120330514446
1973.0	11.773749	445.1202939057531
1974.0	11.77977	445.12020031697625
1975.0	11.785793	445.12022344304614
1976.0	11.791814	445.1202126372879
1977.0	11.797834	445.12022772852225
1978.0	11.803859	445.12024656659963
1979.0	11.809882	445.12019686884486
1980.0	11.815903	445.1202559455977
1981.0	11.821928	445.12023866685297
1982.0	11.827953	445.1202551415457
1983.0	11.833976	445.1202015670057
1984.0	11.839997	445.12019799163323
1985.0	11.84602	445.12025586942923
1986.0	11.852041	445.1202492759011
1987.0	11.858063	445.12032748252506
1988.0	11.864084	445.1203023723029
1989.0	11.870109	445.12029464697775
1990.0	11.87613	445.1202147571394
1991.0	11.882159	445.12030453162265
1992.0	11.88818	445.12020060239075
1993.0	11.894201	445.1201673552375
1994.0	11.900224	445.12033140516706
1995.0	11.906245	445.1203294906632
1996.0	11.91227	445.12028335588
1997.0	11.918291	445.12027049662436
1998.0	11.924313	445.1202690008884
1999.0	11.930334	445.12019458363073
2000.0	11.936359	445.1203198027333
2001.0	11.942382	445.12019889023094
2002.0	11.948405	445.1201788982515
2003.0	11.954428	445.12015750770763
2004.0	11.960451	445.1202213368547
2005.0	11.966474	445.1202347161273
2006.0	11.972497	445.12016993044716
2007.0	11.978522	445.120234228529
2008.0	11.984547	445.1202063225444
2009.0	11.990582	445.1201802110016
2010.0	11.996616	445.12021914474616
2011.0	12.002637	445.12017733789384
2012.0	12.008657	445.12018051750044
2013.0	12.014678	445.12023053116314
2014.0	12.020701	445.12013055080615
2015.0	12.026722	445.1201325390586
2016.0	12.032749	445.12013738956284
2017.0	12.038772	445.12022271929726
2018.0	12.044799	445.12009040105755
2019.0	12.050822	445.12022001849425
2020.0	12.056843	445.1202336666793
2021.0	12.062866	445.12027754525565
2022.0	12.068887	445.12016199013027
2023.0	12.074912	445.1202167148844
[truncated: 5,042 more rows]
