# Supplementary material for: RawBeans: A Simple, Vendor-Independent, Raw-Data Quality-Control Tool
Source: J Proteome Res. 2021 Mar 4;20(4):2098–104. doi: 10.1021/acs.jproteome.0c00956 (PMC8041395; doi:10.1021/acs.jproteome.0c00956)
Supplement: Supplementary file 2 — pr0c00956_si_003.zip [file pr0c00956_si_003.zip › 100_samples_run1.0/resources/HF2_LC1_hela_120120_01_30B-mass-deviation-matrix.tsv]

scan	retention	445.12003
1.0	0.0028526852	445.12063562937544
2.0	0.010604651	445.1205084997397
3.0	0.016935884	445.12052549431206
4.0	0.023267149	445.1205202368311
5.0	0.029604648	445.1205448308667
6.0	0.035938	445.1206140147219
7.0	0.042269265	445.12045847898867
8.0	0.048600502	445.1204824933254
9.0	0.054931799	445.1204947990202
10.0	0.06126515	445.1205427113628
11.0	0.067602602	445.1206551941447
12.0	0.073935949	445.12050571909344
13.0	0.080269284	445.1203408473594
14.0	0.086606784	445.1198827534714
15.0	0.092952632	445.1199356703097
16.0	0.099292218	445.1201394728712
17.0	0.1056339	445.1201814256615
18.0	0.11197562	445.1201615679433
19.0	0.11831313	445.12006003047156
20.0	0.1246527	445.12011936524505
21.0	0.13098605	445.1200440176311
22.0	0.13733395	445.12012215628613
23.0	0.14367352	445.1200438595809
24.0	0.15000893	445.12005725220683
25.0	0.15634227	445.12006375109127
26.0	0.16267978	445.12005122786655
27.0	0.16901522	445.1200352520115
28.0	0.17535688	445.12005061878745
29.0	0.18170068	445.1199944735325
30.0	0.18804025	445.12002493183377
31.0	0.19437985	445.12000548449095
32.0	0.20072357	445.1199903179618
33.0	0.20706523	445.1199928134832
34.0	0.21340274	445.12004303307833
35.0	0.21974025	445.1197690613125
36.0	0.2260861	445.1199221810738
37.0	0.23242566	445.11998023802187
38.0	0.2387611	445.1199508119917
39.0	0.24510698	445.120041751789
40.0	0.2514424	445.1199908654472
41.0	0.25778825	445.1199555837622
42.0	0.26411325	445.1195685091756
43.0	0.27045278	445.1195035830775
44.0	0.2767924	445.1195529885221
45.0	0.28313823	445.11955926561944
46.0	0.28946948	445.1195042495286
47.0	0.29580698	445.11951753445277
48.0	0.30214663	445.11949906516963
50.0	0.3094591	445.11958099814245
51.0	0.315805	445.1194821523269
52.0	0.32182795	445.11949507710364
53.0	0.32785498	445.11951268130167
55.0	0.33520493	445.1194674243911
56.0	0.34154873	445.1194862123417
57.0	0.3475738	445.12052998591275
58.0	0.3536008	445.1203877944002
59.0	0.35962382	445.1204524251356
60.0	0.36564472	445.12032098132465
62.0	0.37294455	445.1203542872339
63.0	0.3792842	445.1204993448511
64.0	0.38530712	445.120616966663
65.0	0.39133208	445.1206029166725
66.0	0.397353	445.1195316334982
67.0	0.40337183	445.12062023048026
68.0	0.40939472	445.1194136223286
69.0	0.41541966	445.12048729290854
70.0	0.42144261	445.12054106094934
71.0	0.42747177	445.1205194386758
72.0	0.43350088	445.1204334090779
73.0	0.43953018	445.12053334812924
74.0	0.44554895	445.12057827277636
75.0	0.45157186	445.12044855787525
76.0	0.45759255	445.1204324803602
77.0	0.46361137	445.1204569059742
78.0	0.46963422	445.1205521308038
79.0	0.47565507	445.120426362949
80.0	0.4816781	445.1204824935748
81.0	0.48770103	445.12049648034576
82.0	0.49372185	445.1205721636191
83.0	0.49974273	445.1204428548439
84.0	0.50576342	445.1204796365351
85.0	0.5117885	445.120575466252
86.0	0.51781344	445.1204853916043
87.0	0.52383437	445.12043089800477
88.0	0.52985732	445.12040136525565
89.0	0.53588653	445.12033058725535
90.0	0.54190723	445.1200498828386
91.0	0.54793235	445.1200931190937
94.0	0.5560739	445.12013696892694
95.0	0.56242815	445.12016386580683
96.0	0.56845527	445.1200460234182
97.0	0.57447812	445.12000430008095
100.0	0.58264265	445.12015132493144
101.0	0.58898242	445.12032928541646
102.0	0.59500522	445.1202648797424
103.0	0.60102821	445.12009296031107
104.0	0.60705312	445.1202208116885
106.0	0.61437812	445.12017361515564
107.0	0.62071572	445.1201300126464
108.0	0.6267387	445.1201278150129
109.0	0.63276156	445.12017460709103
110.0	0.63878247	445.1202413732674
111.0	0.64480317	445.120257621641
113.0	0.65229482	445.120314032227
114.0	0.65864082	445.1202047050474
115.0	0.66466578	445.1200141154579
116.0	0.67068663	445.12024485404214
117.0	0.67670945	445.1202238257011
118.0	0.68273235	445.1202346672439
119.0	0.68875322	445.1201540997549
120.0	0.69477403	445.1200754761657
121.0	0.700797	445.1201752417587
122.0	0.70681988	445.12022322649165
124.0	0.71411362	445.12023562391636
125.0	0.72045323	445.12034070036657
126.0	0.7264824	445.12023072031826
127.0	0.73250748	445.12020401364686
128.0	0.73853241	445.1202085378242
129.0	0.74455542	445.1201371948324
130.0	0.7505762	445.1201563779819
131.0	0.75659702	445.12015709299664
132.0	0.76261792	445.1203340527621
133.0	0.76863865	445.12019092170664
134.0	0.77466165	445.1202150350777
135.0	0.78068672	445.12016456244686
136.0	0.78671165	445.1201606402883
137.0	0.7927326	445.12017912373943
138.0	0.79875332	445.1201248821869
139.0	0.80477415	445.12023669442664
140.0	0.81079915	445.1200963510796
141.0	0.8168221	445.1201379780586
142.0	0.82284503	445.1202124094636
143.0	0.82887015	445.12002320950086
144.0	0.83489295	445.12012365593307
145.0	0.84091595	445.12002106174407
146.0	0.84693457	445.1201274407834
147.0	0.85295755	445.12020291894805
148.0	0.85897833	445.12017296811155
149.0	0.86499923	445.1201929882251
150.0	0.87102215	445.12011181504954
151.0	0.87704308	445.12014093697394
152.0	0.88306593	445.12026790047196
153.0	0.88908683	445.119952606493
155.0	0.89640545	445.12015216210415
156.0	0.9027535	445.1203332495864
157.0	0.90877642	445.120193658971
158.0	0.91479935	445.12014256063884
159.0	0.92081803	445.1201312908672
160.0	0.92683895	445.12018744619627
161.0	0.93286178	445.12012675732745
162.0	0.93888052	445.12015114004356
163.0	0.94490345	445.1201951057666
164.0	0.95092642	445.12004606592467
165.0	0.95694727	445.1201681396252
166.0	0.96296818	445.12004573161664
168.0	0.97028468	445.1201061228119
169.0	0.97662637	445.120210369218
170.0	0.98265145	445.1199995071699
172.0	0.98997858	445.12025948678456
174.0	0.99742638	445.12006909780365
175.0	1.0037681	445.12035078403073
176.0	1.0097911	445.1203356983574
177.0	1.015814	445.12024222002105
178.0	1.0218347	445.1201667139159
179.0	1.0278536	445.12017189044514
180.0	1.0338764	445.1200528290576
181.0	1.0399077	445.1201729581997
182.0	1.0459285	445.12011207787896
183.0	1.0519515	445.1201519768759
184.0	1.0579745	445.1201437136185
185.0	1.0639933	445.1202013622563
186.0	1.0700141	445.12011458691416
187.0	1.076037	445.12007698030135
188.0	1.0820598	445.1202876845247
189.0	1.0880807	445.120141506453
190.0	1.0941036	445.12007558755755
191.0	1.1001224	445.1200510948581
192.0	1.1061433	445.12018741703156
193.0	1.1121641	445.1202384439502
194.0	1.118185	445.1202292251885
195.0	1.1242079	445.1201340069898
196.0	1.1302286	445.1201747699004
197.0	1.1362495	445.12022703782367
198.0	1.1422724	445.12025614705533
199.0	1.1482932	445.12025366065507
200.0	1.1543142	445.1202071907809
201.0	1.1603329	445.1202926826039
203.0	1.1676599	445.1201226402617
204.0	1.1740015	445.1201455929014
205.0	1.1800266	445.1201681952683
206.0	1.1860496	445.1201597144121
207.0	1.1920703	445.1201819581571
208.0	1.1980913	445.120138496208
209.0	1.2041141	445.1201487273503
210.0	1.210135	445.1202014199645
211.0	1.2161536	445.12022504863285
212.0	1.2221766	445.1202572086774
213.0	1.2281974	445.1203438658721
215.0	1.2355141	445.1200242002065
216.0	1.2418579	445.12011289591055
217.0	1.2478809	445.12017348438167
218.0	1.2539162	445.12030788340525
219.0	1.2599475	445.12021928342966
220.0	1.2659704	445.120259771278
221.0	1.2719934	445.120239840185
222.0	1.2780162	445.1200385695194
223.0	1.2840414	445.1201330405105
224.0	1.2900621	445.12024396056046
225.0	1.296083	445.12012027254326
226.0	1.3021059	445.1202135451569
227.0	1.3081288	445.12018766676465
228.0	1.3141496	445.1200523237261
229.0	1.3201705	445.12010402959237
230.0	1.3261914	445.12008165946474
231.0	1.3322122	445.1201143507166
234.0	1.3403725	445.12008388787683
235.0	1.3467185	445.12009748328796
236.0	1.3527415	445.1201749568451
237.0	1.3587643	445.1202140135076
238.0	1.3647872	445.1201509541011
239.0	1.370808	445.12013640101264
240.0	1.3768288	445.1203024129652
241.0	1.3828498	445.12010832308295
242.0	1.3888685	445.1201487198721
244.0	1.3961851	445.12016770410975
245.0	1.4025248	445.12026349833604
246.0	1.4085518	445.120110886811
247.0	1.4145769	445.12019010976485
248.0	1.4206061	445.12020248749286
249.0	1.4266311	445.12031985336085
250.0	1.432654	445.12016932394863
251.0	1.4386748	445.12023553516445
252.0	1.4446955	445.1200856750184
253.0	1.4507165	445.1202254804045
254.0	1.4567393	445.12009619053964
255.0	1.4627602	445.1202261476096
256.0	1.468781	445.1204208988664
257.0	1.4748041	445.12022579318653
258.0	1.4808247	445.120199450845
259.0	1.4868457	445.1201448449284
260.0	1.4928664	445.12011614025766
261.0	1.4988874	445.12012508859175
262.0	1.5049102	445.12029302532113
263.0	1.510929	445.12023504539627
264.0	1.5169519	445.1202261973798
265.0	1.5229748	445.12013132472066
266.0	1.5289958	445.1202233208755
267.0	1.5350164	445.1203194231082
268.0	1.5410374	445.120288695424
269.0	1.5470581	445.12004158839085
270.0	1.5530811	445.1201331486953
271.0	1.5591019	445.1200790219932
272.0	1.5651228	445.1202071820578
273.0	1.5711436	445.1200958187995
275.0	1.5784686	445.1202051163239
276.0	1.5848103	445.12028582020395
277.0	1.5908333	445.1202132399303
278.0	1.5968582	445.12013938918966
279.0	1.6028834	445.1201886856314
280.0	1.6089041	445.11995237962583
281.0	1.614925	445.1204384420605
282.0	1.6209457	445.1204422738603
283.0	1.6269667	445.1202615482514
284.0	1.6329874	445.1199735108621
285.0	1.6390084	445.1203318548292
286.0	1.6450312	445.12026996536554
287.0	1.6510521	445.12015747161024
288.0	1.6570729	445.12000908436255
289.0	1.6630958	445.1203563886819
290.0	1.6691167	445.12022022398247
291.0	1.6751374	445.1201286447073
293.0	1.6824666	445.1201519480557
294.0	1.6888105	445.12018488052286
295.0	1.6948355	445.1201592793363
296.0	1.7008625	445.1202073803933
297.0	1.7068855	445.1201811020749
298.0	1.7129084	445.1201758796374
299.0	1.7189292	445.1203128478871
300.0	1.7249501	445.1202256754794
301.0	1.730973	445.12018228678943
303.0	1.7382854	445.1201416342854
304.0	1.7446292	445.12017565486883
305.0	1.7506647	445.1200625020207
306.0	1.7566855	445.120212357631
307.0	1.7627085	445.120008314745
308.0	1.7687313	445.12009458994567
309.0	1.7747544	445.1202003963897
310.0	1.7807792	445.11989273279744
311.0	1.7868043	445.1200586231997
312.0	1.7928355	445.12005578470615
313.0	1.7988585	445.1201422741419
314.0	1.8048793	445.12011134140846
315.0	1.8109044	445.11991905420615
316.0	1.8169273	445.1202289547272
317.0	1.8229522	445.12012716927046
318.0	1.8289752	445.12012566358374
319.0	1.8350023	445.12005180135554
320.0	1.8410272	445.12017203074356
321.0	1.8470523	445.12012093939063
322.0	1.8530752	445.1202506716201
323.0	1.8591002	445.120166539643
324.0	1.8651253	445.1204049462533
325.0	1.8711502	445.12017192522063
326.0	1.8771752	445.12025962589047
327.0	1.883198	445.12030570323594
328.0	1.889219	445.1201742581897
329.0	1.8952419	445.1201425451449
330.0	1.9012648	445.1202005721474
331.0	1.9072898	445.12009798360106
332.0	1.913317	445.12012832074794
333.0	1.9193419	445.12008552472787
335.0	1.9266585	445.120087731077
336.0	1.9330003	445.11998695996806
337.0	1.9390274	445.1199836613998
338.0	1.9450524	445.1201418511868
339.0	1.9510794	445.12023414858146
340.0	1.9571065	445.1199430477223
341.0	1.9631335	445.12006369460505
342.0	1.9691544	445.1199604043655
343.0	1.9751774	445.12002909584106
344.0	1.9812003	445.12006540781186
345.0	1.987221	445.1200993176248
346.0	1.993242	445.1198828237577
347.0	1.9992669	445.11991404508126
348.0	2.0052878	445.1199858382881
349.0	2.011317	445.1201390279163
350.0	2.0173524	445.1198940861933
352.0	2.0248398	445.1200468772024
353.0	2.0311836	445.1200641038756
354.0	2.0372066	445.1200688276125
355.0	2.0432273	445.1203065144788
356.0	2.0492482	445.1201169128914
357.0	2.0552691	445.12012254092485
358.0	2.0612921	445.119898123943
359.0	2.0673171	445.1199234692387
360.0	2.0733463	445.1201235770974
361.0	2.0793691	445.1200532612641
362.0	2.085392	445.11997803361623
363.0	2.0914149	445.1200727737397
364.0	2.0974337	445.1200376660182
365.0	2.1034567	445.11990318547726
366.0	2.1094796	445.1200982522287
367.0	2.1155004	445.11989384991784
368.0	2.1215234	445.11998553451724
369.0	2.1275462	445.1201079990735
370.0	2.1335671	445.11996901398436
371.0	2.1395879	445.1200803693306
373.0	2.1468982	445.1199717690552
374.0	2.153236	445.1200536980175
375.0	2.1592629	445.1200772636471
376.0	2.1652838	445.11998176812403
377.0	2.171315	445.1199956347753
378.0	2.177338	445.1201250557827
379.0	2.1833609	445.12004998579823
380.0	2.189386	445.1200419409847
381.0	2.1954089	445.1200691304701
382.0	2.2014297	445.1200063982748
383.0	2.2074504	445.1201106767795
384.0	2.2134713	445.1200532410238
385.0	2.2194942	445.11993914182773
386.0	2.2255151	445.1199343424556
387.0	2.2315379	445.1201807695512
388.0	2.2375567	445.1201135747258
389.0	2.2435817	445.12002417407757
390.0	2.2496048	445.1200200418719
391.0	2.2556254	445.1200420060205
392.0	2.2616464	445.1199588138826
394.0	2.2691317	445.12000580439246
395.0	2.2754713	445.1201955465003
396.0	2.2814965	445.1202318515161
397.0	2.2875234	445.12000936738235
398.0	2.2935485	445.12004145986396
399.0	2.2995692	445.12004283111156
400.0	2.3055902	445.12010776189595
401.0	2.3116111	445.1200562113912
402.0	2.3176318	445.11991319705544
403.0	2.3236527	445.12032990219456
404.0	2.3296735	445.12012397778955
405.0	2.3356943	445.1200856915157
406.0	2.3417172	445.120053883459
407.0	2.347736	445.12015052519166
408.0	2.3537589	445.1199992729442
409.0	2.3597798	445.12011975061733
411.0	2.3670859	445.1200381192904
412.0	2.3734256	445.1199389824334
413.0	2.3794485	445.1200392872774
414.0	2.3854693	445.12001295261075
415.0	2.3914903	445.12004925096073
416.0	2.3975131	445.1200584984413
417.0	2.403534	445.1199442748857
418.0	2.409557	445.11997113523756
419.0	2.4155777	445.1199733481469
420.0	2.4215965	445.12001981216133
421.0	2.4276194	445.11983084318837
422.0	2.4336403	445.1199659047388
423.0	2.4396611	445.11991091816867
424.0	2.4456841	445.11973163581115
425.0	2.4517049	445.1198539368003
426.0	2.4577277	445.12001030495765
427.0	2.4637486	445.1199306144715
428.0	2.4697694	445.11979266511594
429.0	2.4757903	445.11983936097215
430.0	2.4818112	445.11981017751634
431.0	2.4878299	445.1198828996852
432.0	2.4938529	445.11989154963067
433.0	2.4998736	445.11977041222315
434.0	2.5058965	445.1199116638466
435.0	2.5119195	445.1197319784483
436.0	2.5179403	445.1197939132266
437.0	2.5239612	445.1197720176028
438.0	2.529984	445.11980847127666
439.0	2.5360092	445.11979259561366
440.0	2.542032	445.11964138573035
441.0	2.5480571	445.11974660312364
442.0	2.5540778	445.1198079518828
443.0	2.5600987	445.11984621995833
444.0	2.5661216	445.11985736522826
445.0	2.5721424	445.1198176910935
446.0	2.5781633	445.1200067972993
447.0	2.5841842	445.1198830513532
448.0	2.5902049	445.11982821965404
449.0	2.5962259	445.11975317227507
450.0	2.6022487	445.1198756014251
452.0	2.6095633	445.11981625407776
453.0	2.615903	445.1198797817009
454.0	2.621928	445.11987725238146
455.0	2.627955	445.1199176628039
456.0	2.6339779	445.1199773461857
457.0	2.6399988	445.11984636238117
458.0	2.6460321	445.1199079413025
459.0	2.6520529	445.119880709872
460.0	2.658076	445.11977179137955
461.0	2.664105	445.11982197373914
462.0	2.670126	445.1197930317598
463.0	2.6761467	445.1197366456655
464.0	2.6821675	445.1196019254974
465.0	2.6881883	445.1194493198281
466.0	2.6942071	445.12061943354195
467.0	2.7002321	445.12064558751166
469.0	2.7075467	445.1195264658682
470.0	2.7138863	445.11958010076705
471.0	2.7199093	445.11953538639096
472.0	2.7259321	445.1206351797008
473.0	2.7319531	445.1195434629398
474.0	2.7379759	445.11940107934146
475.0	2.7439969	445.11960383272776
478.0	2.7521551	445.1194909905725
479.0	2.7584968	445.1196192513222
480.0	2.764524	445.11951477027634
481.0	2.770551	445.11966731473797
482.0	2.7765719	445.1205833695699
483.0	2.7825947	445.119525994045
484.0	2.7886156	445.1196019615828
485.0	2.7946364	445.119518549066
486.0	2.8006572	445.1197939279307
487.0	2.8066781	445.1196002484545
488.0	2.8127031	445.11986712346345
489.0	2.8187261	445.11959834804605
490.0	2.8247489	445.1198177193932
491.0	2.8307761	445.1199481946336
492.0	2.8367989	445.1199267362177
493.0	2.8428198	445.11992522401346
494.0	2.8488406	445.1200149479599
495.0	2.8548615	445.11964775515673
496.0	2.8608844	445.11958021102316
497.0	2.8669074	445.1198013546126
499.0	2.8742343	445.11989470891325
500.0	2.880574	445.11984459430823
501.0	2.8865969	445.119818360975
502.0	2.8926199	445.1198944846609
503.0	2.8986408	445.1197168515942
504.0	2.9046616	445.1198155877571
505.0	2.9106824	445.1198830365009
506.0	2.9167073	445.11977735750776
507.0	2.9227282	445.119856883418
508.0	2.928749	445.1198835837551
509.0	2.9347741	445.1198884739234
510.0	2.940797	445.11979076438047
511.0	2.9468179	445.1198468220227
513.0	2.9541303	445.1198634672183
514.0	2.960472	445.1197986895594
515.0	2.9664971	445.119909357828
516.0	2.9725221	445.1197985867366
517.0	2.9785451	445.11983131913166
518.0	2.98457	445.11991983744326
519.0	2.990595	445.1199320735818
520.0	2.9966199	445.1197770860669
521.0	3.0026471	445.11983162889766
522.0	3.008672	445.1198062078461
523.0	3.0146971	445.11985143395515
524.0	3.0207305	445.1198649872242
525.0	3.0267534	445.11971239693065
526.0	3.0327847	445.1199664201745
527.0	3.0388097	445.11979140792596
528.0	3.0448367	445.11992924629965
530.0	3.0521428	445.12007264618086
531.0	3.0584868	445.11984816215073
532.0	3.0645118	445.1199553684705
533.0	3.0705368	445.1200845993633
534.0	3.0765637	445.1199031386852
535.0	3.0825909	445.11984700822893
536.0	3.0886158	445.1197831865252
537.0	3.0946409	445.1198953067175
538.0	3.1006659	445.11986876818327
539.0	3.1066889	445.11975136581674
540.0	3.1127098	445.1197884943145
541.0	3.1187326	445.1197662670758
542.0	3.1247554	445.1197260382986
543.0	3.1307784	445.1196648622467
544.0	3.1368013	445.11957071518606
545.0	3.1428222	445.1196321499077
546.0	3.1488431	445.11974103481793
548.0	3.1561513	445.1198469809447
549.0	3.1624972	445.119800974853
550.0	3.1685222	445.1198469079317
551.0	3.1745472	445.11980317106736
552.0	3.1805744	445.11972123347715
553.0	3.1866015	445.1196264080659
554.0	3.1926244	445.119644416854
555.0	3.1986515	445.11970982792485
556.0	3.2046764	445.11960745203487
557.0	3.2107014	445.11972933667056
558.0	3.2167243	445.1196925441224
559.0	3.2227473	445.11957963640504
561.0	3.2300618	445.1194581706625
562.0	3.2364057	445.11960913603986
563.0	3.2424348	445.1196535323364
564.0	3.2484577	445.119534058436
565.0	3.2544827	445.11959466348196
571.0	3.2669555	445.1205062528311
572.0	3.2730974	445.1204426914273
581.0	3.2897474	445.1204241513596
588.0	3.3037306	445.1203432615279
589.0	3.3101952	445.1205006452428
590.0	3.316541	445.12051193800676
591.0	3.3228806	445.12048991622936
592.0	3.3292182	445.12052733759333
593.0	3.3355577	445.1206509868737
594.0	3.3418952	445.11957193077995
595.0	3.3482369	445.11966338699335
596.0	3.3545744	445.12064785610534
597.0	3.360914	445.11943526696484
598.0	3.3672577	445.12065788517884
599.0	3.3735994	445.1194700641503
600.0	3.3799348	445.1194799763888
601.0	3.3862787	445.1198034503897
603.0	3.3936057	445.11974538699076
604.0	3.3999453	445.1194785984713
605.0	3.4059683	445.1194195172606
606.0	3.4119932	445.11954632219687
607.0	3.4180162	445.11987946788844
608.0	3.4240411	445.11961078969256
609.0	3.4300662	445.1196246994874
610.0	3.4360912	445.11969996355094
611.0	3.4421183	445.1196771354192
612.0	3.4481411	445.11962771652486
613.0	3.4541642	445.1196151629071
614.0	3.4601851	445.11964259385405
615.0	3.4662058	445.11972405434403
616.0	3.4722267	445.11986604620404
617.0	3.4782453	445.11972531582387
618.0	3.4842642	445.1198174871837
619.0	3.490287	445.1195090914775
620.0	3.496308	445.1196108388052
621.0	3.5023308	445.1194777173561
622.0	3.508356	445.11975326543177
623.0	3.514385	445.1197706762991
624.0	3.520408	445.1196301074168
625.0	3.5264392	445.11976844232896
626.0	3.5324643	445.11999063572745
627.0	3.5384892	445.119447173874
628.0	3.5445143	445.119946125146
629.0	3.5505393	445.11980802311956
630.0	3.5565621	445.1199353555668
631.0	3.5625872	445.1198334235934
632.0	3.5686101	445.11969504061676
633.0	3.5746371	445.1198964444455
634.0	3.5806663	445.11975941397156
635.0	3.5866956	445.11961129124086
636.0	3.5927247	445.11980498456336
637.0	3.5987498	445.11980910741
638.0	3.6047789	445.1198153411184
639.0	3.6108039	445.11980462756424
640.0	3.6168246	445.11952641477046
641.0	3.622856	445.11963207578447
642.0	3.6288789	445.1197812995637
643.0	3.6348998	445.11979841044956
645.0	3.6422184	445.1199893977431
646.0	3.6485601	445.1196996503504
647.0	3.6545831	445.1198739150693
648.0	3.6606017	445.1199495573945
649.0	3.6666227	445.11998028209047
650.0	3.6726456	445.1196660181302
651.0	3.6786748	445.1197351688363
652.0	3.6847018	445.11977669293435
653.0	3.6907289	445.1198094836337
654.0	3.696756	445.1198504047468
655.0	3.7027768	445.11989362165986
656.0	3.7088082	445.119890423769
657.0	3.7148395	445.1197899331563
658.0	3.7208686	445.11996161637103
659.0	3.7268895	445.11964567390856
661.0	3.7342414	445.11991962159544
662.0	3.7405853	445.11991515252635
663.0	3.7466062	445.1197797741878
664.0	3.7526269	445.1198286466405
665.0	3.7586497	445.1198020908586
666.0	3.7646686	445.11980898513224
667.0	3.7706915	445.1196609279116
668.0	3.7767144	445.11979804791264
669.0	3.7827332	445.1197896113067
670.0	3.7887539	445.11994270228627
671.0	3.7947729	445.119836233395
672.0	3.8007979	445.1197527818042
673.0	3.8068208	445.11953489009653
674.0	3.8128436	445.11980773351127
675.0	3.8188728	445.1199677609415
676.0	3.8248935	445.1196829863723
677.0	3.8309145	445.1198538337974
678.0	3.8369374	445.1198135726813
679.0	3.8429563	445.1198768459877
680.0	3.848979	445.11972796912033
681.0	3.8549979	445.11976854728005
682.0	3.8610186	445.1198362353288
683.0	3.8670416	445.1199248764874
684.0	3.8730645	445.11990922294325
685.0	3.8790853	445.11995883353063
686.0	3.8851062	445.11997275106876
687.0	3.8911249	445.11985609326257
688.0	3.8971542	445.1200232621439
689.0	3.9031811	445.1199831400948
690.0	3.9092083	445.1197837918249
691.0	3.9152354	445.1198584709763
692.0	3.9212625	445.1199038482596
693.0	3.9272833	445.1197393187936
694.0	3.9333043	445.1197274341349
695.0	3.939327	445.1198036264875
696.0	3.9453501	445.11981390357505
697.0	3.9513708	445.1197853759686
698.0	3.9573938	445.1197420665907
699.0	3.9634125	445.1197978489698
700.0	3.9694354	445.1197206616582
701.0	3.9754542	445.11986035131986
702.0	3.9814792	445.1198458675188
704.0	3.9887937	445.1198937378365
705.0	3.9951355	445.1199239562581
706.0	4.0011626	445.1200064814028
707.0	4.0071834	445.1197415472652
708.0	4.0132022	445.1199493133623
709.0	4.019225	445.1199675475408
710.0	4.025246	445.1199404036595
711.0	4.0312646	445.11987170414625
712.0	4.0372855	445.11987279273825
713.0	4.0433084	445.11996996113317
714.0	4.0493292	445.11993643661924
715.0	4.055348	445.1200682797631
716.0	4.0613688	445.1197059809957
717.0	4.0673919	445.1197827572568
719.0	4.0747	445.1197832769462
720.0	4.0810417	445.1198876010971
721.0	4.0870647	445.1197935904455
722.0	4.0930856	445.1198814985978
723.0	4.0991064	445.11983694124064
724.0	4.1051294	445.11990993511716
725.0	4.1111522	445.11979559924475
726.0	4.1171814	445.1197709315026
727.0	4.1232064	445.1197295702412
728.0	4.1292377	445.11976790940406
729.0	4.1352627	445.1198610520555
730.0	4.1412877	445.1198311638644
731.0	4.1473149	445.11980958562015
732.0	4.1533398	445.11997357488025
733.0	4.1593668	445.1198496839853
734.0	4.165394	445.11995144277546
735.0	4.1714189	445.1198753543355
736.0	4.1774419	445.119898082359
737.0	4.1834669	445.1199537561435
738.0	4.189494	445.11984066263784
739.0	4.1955253	445.11978278476965
740.0	4.2015523	445.1198286262445
741.0	4.2075793	445.11986537238147
742.0	4.2136024	445.1198645622584
743.0	4.2196273	445.11980556406326
744.0	4.2256545	445.11974956333427
745.0	4.2316795	445.1199212672775
746.0	4.2377066	445.11994163326074
747.0	4.2437337	445.11987770375487
748.0	4.2497566	445.11969173209786
749.0	4.2557836	445.11997250539866
750.0	4.2618087	445.119848725977
751.0	4.2678336	445.1198632723775
752.0	4.2738545	445.119914899773
753.0	4.2798733	445.11987576136215
754.0	4.2858983	445.1197462599488
755.0	4.2919211	445.11979083936603
756.0	4.297944	445.1198337101343
757.0	4.3039628	445.1198886539598
758.0	4.3099857	445.119885440372
759.0	4.3160045	445.11987266465604
760.0	4.3220275	445.1194938019225
762.0	4.3293461	445.11965789130386
763.0	4.3356899	445.119765118752
764.0	4.3417129	445.1197980271393
765.0	4.3477358	445.1198223774364
766.0	4.3537587	445.11987307791316
767.0	4.3597797	445.11981892762645
768.0	4.3658046	445.1197093609921
769.0	4.3718297	445.1197120652343
770.0	4.3778546	445.1198287422303
771.0	4.3838795	445.1197207500066
772.0	4.3899046	445.1196933813126
773.0	4.3959253	445.11970736032254
774.0	4.4019483	445.119739067421
775.0	4.4079692	445.1195740071231
777.0	4.4152774	445.1197154243388
778.0	4.4216213	445.11968456030274
779.0	4.4276483	445.11960070099923
780.0	4.4336692	445.1196944642541
781.0	4.4396942	445.11963384188726
782.0	4.4457235	445.11964078395647
783.0	4.4517484	445.1196028207159
784.0	4.4577797	445.11974005441726
785.0	4.4638046	445.1197450922557
786.0	4.4698318	445.11966162021713
787.0	4.4758567	445.11970780003145
788.0	4.4818797	445.11981254855493
789.0	4.4879026	445.1196864911813
790.0	4.4939277	445.1196496221064
791.0	4.4999567	445.119733294886
792.0	4.5059817	445.119706023608
793.0	4.5120068	445.1196024907462
794.0	4.5180359	445.1197209599895
795.0	4.5240609	445.11961755157404
796.0	4.5300881	445.1194481431055
797.0	4.5361173	445.1195509679366
798.0	4.5421465	445.11963856810456
799.0	4.5481736	445.1197112095829
800.0	4.5542026	445.1195943371626
801.0	4.5602319	445.1195884125544
802.0	4.5662568	445.1198706846565
803.0	4.5722881	445.1198010876807
804.0	4.5783152	445.11980013686133
805.0	4.5843403	445.11971163631034
806.0	4.5903632	445.1197913533809
807.0	4.5963861	445.1196469790653
808.0	4.602411	445.1196730649203
809.0	4.608434	445.1197064498694
810.0	4.6144631	445.11969695408527
811.0	4.6204901	445.1196824167705
812.0	4.6265153	445.11956763540485
813.0	4.6325403	445.1196963326485
814.0	4.6385695	445.1194907546635
815.0	4.6445964	445.11960432046664
816.0	4.6506194	445.1196573975686
817.0	4.6566402	445.11953473217085
818.0	4.662661	445.1196078963803
819.0	4.6686819	445.1195651935847
820.0	4.6747008	445.12065438420314
821.0	4.6807237	445.1195273839614
822.0	4.6867466	445.1196187650825
823.0	4.6927673	445.11962866806846
824.0	4.6987903	445.119642975215
825.0	4.704809	445.1194876013543
826.0	4.7108299	445.119725566765
827.0	4.7168529	445.11948921943286
828.0	4.7228716	445.1196168774873
829.0	4.7288987	445.1197013990056
830.0	4.7349238	445.119674194756
831.0	4.7409444	445.1205972656703
832.0	4.7469716	445.1195595195962
834.0	4.7544529	445.11949838713156
836.0	4.7619465	445.1196479799907
837.0	4.7682966	445.1198718297349
838.0	4.7743216	445.1197667170649
839.0	4.7803425	445.1198259846948
840.0	4.7863633	445.11961840380144
841.0	4.7923842	445.11957083805913
842.0	4.798405	445.11960287924404
843.0	4.8044279	445.11961600376026
844.0	4.8104487	445.1196883451521
845.0	4.8164717	445.11964737844755
846.0	4.8224924	445.1195855083802
847.0	4.8285133	445.1196262117728
848.0	4.8345342	445.1194497966187
849.0	4.8405551	445.1195441836433
850.0	4.8465759	445.11963562686697
851.0	4.8526028	445.11958332663477
852.0	4.8586237	445.11949152111805
853.0	4.8646488	445.1195537825767
854.0	4.8706717	445.1195011453272
855.0	4.8766924	445.1195815795841
856.0	4.8827134	445.11962170869873
857.0	4.8887322	445.1195089875159
858.0	4.8947551	445.1196085319894
859.0	4.9007758	445.1195700396505
860.0	4.9068009	445.1196178660132
861.0	4.9128279	445.11964114657013
862.0	4.9188509	445.1194339035136
863.0	4.9248781	445.11943074367184
864.0	4.9309031	445.11955952036163
865.0	4.9369344	445.1194088137594
866.0	4.9429634	445.11943978272865
867.0	4.9489884	445.1194821094871
868.0	4.9550133	445.11946145832474
869.0	4.9610405	445.1196729456015
870.0	4.9670613	445.1194420974153
871.0	4.9730843	445.11945113425816
872.0	4.9791092	445.11942486952927
873.0	4.9851281	445.1195679649348
874.0	4.9911488	445.1196247909659
875.0	4.9971718	445.119494383137
876.0	5.0031926	445.1195934238005
877.0	5.0092135	445.1195597638496
878.0	5.0152342	445.1195288317869
879.0	5.0212552	445.1196312893305
880.0	5.0272759	445.11950152333156
881.0	5.033299	445.119416596472
882.0	5.0393197	445.1205972893294
883.0	5.0453426	445.1194749077168
884.0	5.0513635	445.12062685062295
885.0	5.0573843	445.119450684271
886.0	5.0634053	445.11942261463986
887.0	5.069426	445.11942421845725
888.0	5.075449	445.1196545641769
889.0	5.0814718	445.11956348833195
890.0	5.0874968	445.11959072020545
891.0	5.0935177	445.1194109733239
892.0	5.0995385	445.1196228727288
894.0	5.1070135	445.1197121557326
895.0	5.1133553	445.11964089686575
896.0	5.1193802	445.11959842606046
897.0	5.1254031	445.1195346753875
898.0	5.1314219	445.11953087352117
899.0	5.1374448	445.11954446385323
900.0	5.1434636	445.1196169028937
902.0	5.150776	445.11973535758545
903.0	5.1571178	445.11950612385107
904.0	5.1631365	445.1194877771578
905.0	5.1691594	445.1195675755867
906.0	5.1751823	445.11956553996214
907.0	5.1812033	445.119471819798
908.0	5.1872219	445.11958959757294
909.0	5.1932471	445.11952020677734
910.0	5.1992741	445.11952326447346
911.0	5.2052991	445.1195081957413
912.0	5.2113219	445.1206105613386
913.0	5.2173533	445.1194351261317
914.0	5.2233741	445.1194576687472
915.0	5.2294013	445.11946051044924
916.0	5.2354241	445.1194042178654
917.0	5.2414513	445.1195029215321
918.0	5.2474803	445.1194289750541
919.0	5.2535033	445.1194553913553
920.0	5.2595241	445.11948225521047
921.0	5.2655491	445.1194220848991
922.0	5.2715721	445.1194250185561
923.0	5.277597	445.1195090656819
924.0	5.2836347	445.11954858195656
925.0	5.2896658	445.1194004855875
926.0	5.2956929	445.11943773325635
927.0	5.3017179	445.11950112572407
928.0	5.3077429	445.119498345646
929.0	5.3137617	445.11961138659046
930.0	5.3197825	445.1195923047769
931.0	5.3258055	445.12063714476426
932.0	5.3318284	445.11951431807483
933.0	5.3378493	445.1195152964142
934.0	5.34387	445.11961241636783
935.0	5.349893	445.1195147182709
936.0	5.3559137	445.1194332523028
937.0	5.3619367	445.1194796388187
938.0	5.3679575	445.11947883523493
939.0	5.3739827	445.1195127784401
940.0	5.3800013	445.1194621725887
941.0	5.3860221	445.11949369802886
942.0	5.392043	445.1194858647143
943.0	5.3980617	445.11943739759516
944.0	5.4040826	445.119423361627
945.0	5.4101055	445.1195076844263
946.0	5.4161243	445.1194292612801
947.0	5.4221451	445.11941054806755
948.0	5.4281661	445.1206411736202
949.0	5.4341909	445.1206226690104
950.0	5.4402118	445.1206562204701
952.0	5.4477097	445.11945234955584
953.0	5.4540515	445.1194486104171
954.0	5.4600764	445.11943589711433
955.0	5.4661056	445.1194544123618
956.0	5.4721326	445.1206129554332
957.0	5.4781555	445.1194721075297
958.0	5.4841764	445.1206229641081
959.0	5.4901786	445.1194542863635
961.0	5.497493	445.11956259883243
962.0	5.5038348	445.1195166299407
963.0	5.5098598	445.1194233597601
964.0	5.5158869	445.1194081225564
965.0	5.5219119	445.11955056333505
966.0	5.527939	445.11948898699643
967.0	5.5339661	445.1194644447342
968.0	5.5399912	445.1194442706796
969.0	5.5460181	445.119468732055
970.0	5.5520473	445.12056003485804
971.0	5.5580702	445.1205889953526
972.0	5.5640911	445.12062518693523
973.0	5.5701119	445.1194211582734
974.0	5.576137	445.1193999647692
975.0	5.5821641	445.1194740775342
976.0	5.5881891	445.12060999942713
977.0	5.594214	445.1205900284168
978.0	5.6002432	445.12060014055874
979.0	5.6062682	445.1205090468153
980.0	5.6122266	445.1205562801908
981.0	5.6182516	445.1206067026863
982.0	5.6242787	445.1205227936136
983.0	5.6303058	445.12059057466354
984.0	5.6362246	445.12064633805954
985.0	5.6422474	445.1206393088396
986.0	5.6482724	445.1204865624098
987.0	5.6542994	445.12056301753285
988.0	5.660312	445.1194038859663
989.0	5.6663433	445.1206203159769
990.0	5.6723703	445.119403610552
991.0	5.6784017	445.120626853367
992.0	5.6844203	445.1194107519204
993.0	5.6904411	445.1194394409593
994.0	5.6964641	445.12062307398025
995.0	5.702487	445.1205851163268
996.0	5.7085162	445.1205579493053
997.0	5.7145411	445.1194085378465
998.0	5.7205704	445.11943110194096
999.0	5.7265955	445.12062134432495
1000.0	5.7326225	445.12057163528664
1001.0	5.7386474	445.1205969702399
1002.0	5.7446724	445.12062414472916
1003.0	5.7506974	445.1206561989563
1004.0	5.7566704	445.12060986066444
1005.0	5.7626829	445.1205689343393
1006.0	5.7687038	445.12063352449155
1007.0	5.7747183	445.120657221663
1008.0	5.7807412	445.119433478374
1009.0	5.7867642	445.12063313895936
1010.0	5.7927912	445.12049783382906
1011.0	5.7988184	445.12064856450075
1013.0	5.806112	445.11948567495665
1014.0	5.8124518	445.1194145595512
1015.0	5.8184767	445.11950329826794
1016.0	5.8244997	445.1194266871181
1017.0	5.8305309	445.12058152658835
1018.0	5.8365601	445.12064973438123
1019.0	5.8425872	445.1205246655218
1020.0	5.848483	445.11940878131884
1022.0	5.8557809	445.1194180368882
1023.0	5.8621225	445.12062536751813
1024.0	5.8681476	445.1195276229119
1025.0	5.8741706	445.12061118904074
1026.0	5.8801913	445.1194096100765
1027.0	5.8862102	445.1194679181719
1028.0	5.892233	445.1206487809566
1029.0	5.8982538	445.11943563275247
1030.0	5.9042747	445.1206398564863
1031.0	5.9102976	445.1205262042752
1032.0	5.9163227	445.1205972528212
1033.0	5.9223601	445.1206088516093
1034.0	5.9283873	445.1206259078349
1035.0	5.9344165	445.1206513587618
1036.0	5.9404477	445.119416884345
1037.0	5.9464727	445.12061049795744
1038.0	5.9524956	445.12062635142496
1039.0	5.9585122	445.1205350442552
1040.0	5.964533	445.12056000689194
1041.0	5.9705582	445.12058539712064
1042.0	5.9765269	445.12058920578465
1043.0	5.9825498	445.1194357385447
1044.0	5.9885686	445.1206055299717
1045.0	5.9945852	445.1206241490658
1046.0	6.0005874	445.12058748025873
1047.0	6.006608	445.12064583769165
1048.0	6.012629	445.12058078677387
1049.0	6.0186499	445.1205470266605
1050.0	6.0246686	445.1194313017715
1051.0	6.0306895	445.1194223997276
1052.0	6.0367122	445.12058982849
1053.0	6.0427332	445.12065567826085
1054.0	6.0487561	445.1206477347775
1055.0	6.0547769	445.1206582628813
1056.0	6.0607958	445.12058922600323
1057.0	6.0668208	445.12053209620024
1058.0	6.0728416	445.12062300347253
1059.0	6.0788645	445.12061153953124
1060.0	6.0848831	445.1205220006744
1061.0	6.0909061	445.11941693703767
1062.0	6.0969248	445.1194550355497
1063.0	6.1029478	445.12053678810895
1064.0	6.1089666	445.12057244851695
1065.0	6.1149854	445.1205900399249
1066.0	6.1209792	445.1205004522854
1067.0	6.1269958	445.12064296128557
1068.0	6.1330186	445.1206579017944
1069.0	6.1390374	445.12056158556885
1071.0	6.146529	445.12062460915706
1072.0	6.1528542	445.12052871037275
1073.0	6.1588312	445.12062146756404
1074.0	6.164854	445.1205293152207
1075.0	6.1708437	445.12055369134146
1076.0	6.1767625	445.1205183421388
1077.0	6.1827187	445.1205840984197
1078.0	6.1886792	445.12063306684894
1079.0	6.1946667	445.12059653728886
1081.0	6.2017542	445.1196083179777
1082.0	6.2082124	445.1194023909421
1083.0	6.2144979	445.12057706895007
1084.0	6.2208145	445.11944882790044
1086.0	6.228102	445.12061085389894
1087.0	6.2344229	445.1205497176797
1088.0	6.2404583	445.11940028555244
1089.0	6.2464479	445.12050759168153
1090.0	6.2524041	445.12065401390913
1091.0	6.2584021	445.1206043930245
1092.0	6.2644251	445.120526474212
1093.0	6.2704501	445.12057752398397
1094.0	6.276475	445.1203906580656
1095.0	6.282498	445.1205360830801
1096.0	6.2885229	445.1206011916915
1097.0	6.29455	445.1206037649422
1098.0	6.300573	445.11940776040456
1099.0	6.3065918	445.12064981397344
1100.0	6.3126127	445.12063536068894
1101.0	6.3185877	445.1205388918938
1102.0	6.3245669	445.1205261364253
1103.0	6.3305709	445.1205563491899
1104.0	6.336598	445.1205401798218
1105.0	6.3426251	445.1205523661073
1106.0	6.3486502	445.12060644504203
1107.0	6.3546419	445.12049313665585
1108.0	6.3606086	445.12061186534123
1109.0	6.3665189	445.1205725979828
1110.0	6.3725336	445.1205222672942
1111.0	6.3784855	445.1205670626338
1112.0	6.3845064	445.12059089899566
1113.0	6.3904647	445.12064426273963
1114.0	6.3964668	445.1205791784309
1115.0	6.4024813	445.12049927014687
1116.0	6.408469	445.1206019277613
1117.0	6.4144897	445.12048311299327
1118.0	6.4205128	445.1205244256198
1119.0	6.4264626	445.1205221367
1120.0	6.4323231	445.12062436919
1121.0	6.4382522	445.1205022789813
1122.0	6.4442127	445.1204672351168
1123.0	6.4501939	445.1206121082568
1124.0	6.4561501	445.1206026033915
1125.0	6.4621295	445.12060780059653
1126.0	6.4681356	445.1205985215736
1127.0	6.4740981	445.1205681295619
1128.0	6.4801189	445.1204962234723
1129.0	6.4861294	445.120556778417
1131.0	6.4935439	445.12049336429175
1132.0	6.4999128	445.1194346625921
1133.0	6.5059335	445.12047038083654
1134.0	6.5119502	445.12051278981374
1135.0	6.5178919	445.1205689045869
1136.0	6.5237982	445.1205564971224
1137.0	6.5297315	445.12063555193566
1138.0	6.5357524	445.1205533041404
1139.0	6.5417419	445.1206262084673
1140.0	6.5477086	445.12060332407134
1141.0	6.55369	445.12058969125366
1142.0	6.5597128	445.1194106709141
1143.0	6.5657315	445.120659164029
1144.0	6.5717607	445.1206047675044
1145.0	6.5777816	445.1205419883678
1146.0	6.5838024	445.12052721486066
1147.0	6.5898253	445.12044708219497
1148.0	6.5958545	445.12049705783147
1149.0	6.6017755	445.12061966011174
1150.0	6.6077316	445.1205979238214
1151.0	6.6136566	445.12060313514064
1152.0	6.6196211	445.12061721390336
1153.0	6.6255753	445.12053514143963
1154.0	6.6315336	445.12058110909373
1155.0	6.6375151	445.1206106004661
1156.0	6.6434983	445.1204923184227
1157.0	6.6494837	445.1204796879432
1158.0	6.655492	445.1205794562156
1159.0	6.6614587	445.1206379126414
1160.0	6.6674317	445.1205541319924
1161.0	6.6734545	445.1205871173112
1162.0	6.6794713	445.1204836649841
1163.0	6.6854192	445.12054089120807
1164.0	6.6914026	445.12058441090215
1165.0	6.6973797	445.1204833889204
1166.0	6.7033151	445.1205600711185
1167.0	6.7092733	445.11940329528466
1168.0	6.7152984	445.1205198238515
1169.0	6.7213192	445.1205290141412
1171.0	6.7285692	445.1205888355104
1172.0	6.73499	445.12060278801226
1173.0	6.7413504	445.12053706141916
1174.0	6.7476754	445.1206000026548
1175.0	6.7539379	445.1206506201964
1176.0	6.7603608	445.12059502768517
1177.0	6.7667067	445.12051646621035
1178.0	6.7729838	445.1205789602612
1179.0	6.7793567	445.12058119071
1180.0	6.7857359	445.12056995894847
1181.0	6.7920421	445.1205309047668
1182.0	6.79829	445.12064796887165
1183.0	6.8046901	445.12047650320187
1184.0	6.8110338	445.12058143419046
1185.0	6.8174068	445.1205139566044
1186.0	6.8238296	445.1205811247809
1187.0	6.8301422	445.12049139139873
1188.0	6.8365172	445.1204835261007
1189.0	6.8428089	445.1205420854019
1190.0	6.8491609	445.12049324477323
1191.0	6.8554297	445.12056588753757
1192.0	6.8618213	445.1205512022018
1193.0	6.868111	445.12059995292515
1194.0	6.8745318	445.1205144765586
1195.0	6.8807882	445.1205066134897
1197.0	6.8882359	445.1205434923011
1198.0	6.8945924	445.12043237605076
1199.0	6.9005111	445.120549233045
1200.0	6.906461	445.12060593227295
1201.0	6.9123757	445.1206080016465
1202.0	6.9182818	445.1204740751047
1203.0	6.924209	445.1205057683753
1204.0	6.9302299	445.12040006750584
1205.0	6.9362487	445.12048639589324
1206.0	6.9421195	445.1205865960943
1207.0	6.9479736	445.12058670429315
1208.0	6.95388	445.119400811051
1209.0	6.9599028	445.12065919902517
1210.0	6.9659216	445.1206447699655
1211.0	6.9719465	445.1205539767813
1212.0	6.9779549	445.12054177211826
1213.0	6.9839174	445.120543874929
1214.0	6.9898007	445.1206275119098
1215.0	6.9957258	445.12049185926526
1216.0	7.0017466	445.12054763541204
1217.0	7.0076694	445.12059175733293
1218.0	7.0135674	445.1205337500087
1219.0	7.019507	445.12048954046725
1220.0	7.0254716	445.1205463392882
1221.0	7.0314696	445.12059574584674
1222.0	7.03743	445.1205225386205
1223.0	7.0433612	445.1204873000905
1224.0	7.0493633	445.12043616808006
1225.0	7.0552905	445.12056581836225
1226.0	7.0612382	445.12050578228497
1227.0	7.0672216	445.120532428871
1228.0	7.0732424	445.1205544630461
1230.0	7.0805507	445.12048655590206
1231.0	7.0868655	445.12053753089947
1232.0	7.0928966	445.12055181298604
1233.0	7.0989237	445.1206102961183
1234.0	7.1049445	445.12063591494694
1235.0	7.1109654	445.12063402979277
1236.0	7.1169654	445.12049644600955
1237.0	7.1228905	445.1206310644599
1238.0	7.1288488	445.1205782610188
1239.0	7.1348176	445.12046276932386
1240.0	7.1407739	445.1205047746678
1241.0	7.1467092	445.12059420931763
1242.0	7.1527218	445.12057098644857
1243.0	7.1586988	445.1204921924278
1244.0	7.1646072	445.12056647491494
1245.0	7.1704967	445.12055068089217
1246.0	7.176428	445.1205202437792
1247.0	7.1823739	445.12048895782664
1248.0	7.1883239	445.1205841034393
1249.0	7.1942633	445.1205654768658
1250.0	7.2002863	445.1205612120382
1251.0	7.20628	445.12060049005197
1252.0	7.2122738	445.1204179658826
1253.0	7.2181863	445.1204779042893
1254.0	7.2240927	445.1205620275111
1256.0	7.2313196	445.1205529573639
1257.0	7.2376842	445.120528626256
1258.0	7.2440738	445.12050946270847
1259.0	7.2503884	445.12048447270485
1260.0	7.2567363	445.1206273798992
1261.0	7.2630467	445.12052373425547
1262.0	7.2694988	445.1205289515005
1263.0	7.275778	445.1205455263416
1264.0	7.2821405	445.1205817008886
1265.0	7.2883864	445.1206233817148
1266.0	7.2947322	445.12060415032107
1267.0	7.301053	445.1205834897993
1268.0	7.3074759	445.12046223149423
1269.0	7.3137384	445.120551529911
1270.0	7.3200613	445.12051223732226
1271.0	7.3264426	445.12050639093314
1272.0	7.3327864	445.120413198079
1273.0	7.3391218	445.12050892484984
1274.0	7.3454906	445.12057918981094
1275.0	7.3518697	445.12050223568247
1276.0	7.3581926	445.12054590473394
1277.0	7.3644843	445.12043141697626
1278.0	7.3707052	445.1205679453509
1279.0	7.3771177	445.12053557401237
1280.0	7.3834177	445.12057219595425
1281.0	7.3898468	445.12055579893877
1282.0	7.3961177	445.12063587384193
1283.0	7.4024656	445.1205865063588
1284.0	7.4087552	445.1205515452791
1285.0	7.4150594	445.12061910013597
1286.0	7.4214594	445.1205471079525
1287.0	7.4278927	445.1205167175749
1288.0	7.4342135	445.12050164754794
1289.0	7.4405052	445.12053555450217
1290.0	7.4468448	445.1205237174866
1291.0	7.4531031	445.12053976235154
1292.0	7.4594531	445.1205095592404
1293.0	7.465799	445.12046157453636
1294.0	7.4721344	445.12052102284196
1295.0	7.4784407	445.12052731212736
1296.0	7.4847969	445.1206539839515
1297.0	7.4912407	445.12048755519703
1298.0	7.4974574	445.12050539678165
1299.0	7.5038469	445.1205800344182
1300.0	7.5102761	445.1205351370491
1301.0	7.5165469	445.1205501642524
1302.0	7.5228949	445.12050133774227
1303.0	7.5291907	445.12058961225665
1304.0	7.5355282	445.12047984735585
1305.0	7.5418616	445.12055522188916
1306.0	7.5481761	445.12052109912815
1307.0	7.5545345	445.1206093144165
1308.0	7.560872	445.1194545537393
1310.0	7.5680345	445.1205468392336
1311.0	7.5744908	445.1205594902562
1312.0	7.5807762	445.1204962604345
1313.0	7.5870241	445.1205455459498
1314.0	7.5934116	445.12054630842897
1315.0	7.5997137	445.1205276818209
1316.0	7.6060783	445.1204858535832
1317.0	7.6124596	445.1204749668981
1318.0	7.6187637	445.1204838284682
1319.0	7.6250931	445.1204970959587
1321.0	7.6323242	445.1206496471346
1322.0	7.638695	445.1204634012731
1323.0	7.6449491	445.12057786854393
1324.0	7.6512971	445.1206057259346
1325.0	7.6577492	445.1205563965585
1326.0	7.6639659	445.12061597940493
1327.0	7.6704034	445.1204990131977
1328.0	7.6766367	445.1205452049448
1329.0	7.6829492	445.1204687686578
1330.0	7.6892533	445.1206055207698
1331.0	7.6956534	445.12064142068175
1332.0	7.70202	445.1205619776073
1333.0	7.7083034	445.12055963659776
1334.0	7.7146826	445.120522363434
1335.0	7.720943	445.1205451045404
1336.0	7.7273096	445.12047901883136
1337.0	7.7336014	445.12060116810744
1338.0	7.7399617	445.12045240057773
1339.0	7.746266	445.1205126487261
1340.0	7.7526388	445.1204856323446
1341.0	7.7590326	445.1205173696417
1342.0	7.7652472	445.1194231363255
1343.0	7.7716097	445.12054611140286
1344.0	7.777993	445.120545143321
1345.0	7.7843951	445.1204403334571
1346.0	7.7906722	445.12060283247746
1347.0	7.7969847	445.1204657973983
1348.0	7.8032806	445.12060772881244
1349.0	7.809616	445.120494439805
1350.0	7.8159348	445.1205492470683
1351.0	7.8223368	445.1205003591491
1352.0	7.8287243	445.1204720662103
1353.0	7.8350056	445.12050751470935
1354.0	7.8414014	445.1204732075002
1355.0	7.8477389	445.12055548023903
1356.0	7.8540598	445.12049805118403
1357.0	7.8604098	445.12054191787803
1358.0	7.8666577	445.1205792691019
1359.0	7.8730848	445.1205147460089
1360.0	7.8794098	445.1206056731262
1361.0	7.8857077	445.12052149932845
1362.0	7.8920285	445.1204383760688
1363.0	7.8983202	445.120530188551
1365.0	7.9054786	445.12057657668004
1366.0	7.9118161	445.1205869740874
1367.0	7.9181619	445.1205660666768
1368.0	7.9246432	445.1204796622957
1369.0	7.9309536	445.12050472769397
1370.0	7.9371786	445.12061114118893
1371.0	7.9435828	445.1205407391819
1372.0	7.9498578	445.120567511776
1373.0	7.956189	445.12060795561376
1374.0	7.9625495	445.12057515203463
1375.0	7.9687849	445.12056857969134
1376.0	7.9751307	445.1205624424399
1377.0	7.9814517	445.1205449944702
1378.0	7.9877892	445.12061124940726
1379.0	7.9941476	445.1206225565504
1380.0	8.0005891	445.12055719672384
1381.0	8.0068329	445.1205956228987
1382.0	8.0131454	445.12054957767896
1383.0	8.0195307	445.12058140840935
1384.0	8.0259058	445.120576309936
1386.0	8.0330058	445.1206195081202
1387.0	8.0393683	445.1205732260977
1388.0	8.0458183	445.12056852574034
1389.0	8.0521558	445.120562134974
1390.0	8.0584766	445.1205528772257
1391.0	8.0648308	445.1205067999879
1392.0	8.0711433	445.12058981357166
1393.0	8.0774787	445.1204775403683
1394.0	8.0837475	445.12055861946294
1395.0	8.09011	445.1204997993298
1396.0	8.0965725	445.1204841393827
1397.0	8.1028954	445.1204834357918
1398.0	8.1091892	445.12049738240296
1399.0	8.1155106	445.120569564783
1400.0	8.1219184	445.12048704111317
1401.0	8.1282267	445.12048787455365
1402.0	8.1345809	445.1205367392126
1403.0	8.1408746	445.12054777283225
1404.0	8.1472746	445.1206229622533
1405.0	8.1536392	445.120537407644
1406.0	8.1600642	445.12045800454706
1407.0	8.1663392	445.12052052259156
1408.0	8.1726642	445.1205514279287
1409.0	8.1789788	445.12052392288234
1410.0	8.1852372	445.1204566409339
1411.0	8.191533	445.1205320242283
1412.0	8.1979809	445.12054873623197
1413.0	8.2042768	445.12052615983276
1414.0	8.2106997	445.12052578401875
1415.0	8.2170205	445.1204587089245
1416.0	8.2232727	445.1204953277765
1417.0	8.2296935	445.12056774980044
1418.0	8.2359539	445.120570249853
1419.0	8.2424497	445.1204807900341
1420.0	8.2485582	445.1205364078264
1421.0	8.2549247	445.1204829326966
1423.0	8.2621289	445.1204317039289
1424.0	8.2683456	445.1206221888109
1425.0	8.2748102	445.1205431919797
1426.0	8.281156	445.12063506862154
1427.0	8.2875227	445.1205548639708
1428.0	8.2938518	445.1205020916197
1429.0	8.3000852	445.1204403407026
1430.0	8.3064685	445.12040504285955
1431.0	8.3127081	445.12049376541927
1432.0	8.3191685	445.1204705274185
1433.0	8.3255039	445.1204414437968
1434.0	8.331679	445.120465842174
1435.0	8.3382352	445.1204689446173
1436.0	8.344454	445.1205345751228
1437.0	8.3507206	445.1206136449794
1438.0	8.3571081	445.12045662065884
1439.0	8.3634228	445.1204986586485
1440.0	8.3697748	445.1205484331355
1441.0	8.376104	445.12055876861984
1442.0	8.3824707	445.12050301344595
1443.0	8.3887707	445.12052063026795
1444.0	8.395054	445.12061148759295
1445.0	8.401354	445.12058304205135
1446.0	8.4077644	445.12055713518913
1447.0	8.4140458	445.1206190230236
1448.0	8.4204083	445.12051674043084
1449.0	8.4267353	445.12049482756174
1450.0	8.4331166	445.1204694164564
1451.0	8.439452	445.12060508007437
1452.0	8.4458416	445.12052580555934
1453.0	8.4521	445.12058233337524
1454.0	8.4584207	445.12052921435566
1455.0	8.4648145	445.12046848374274
1456.0	8.4711645	445.12056222576655
1457.0	8.4774957	445.12043431324275
1458.0	8.4838103	445.120583665711
1459.0	8.4901791	445.1204636507891
1460.0	8.4965333	445.1205513929837
1461.0	8.5028312	445.1205243101167
1462.0	8.5091353	445.1204424498903
1463.0	8.5154166	445.1205667637486
1464.0	8.5217876	445.1206561312713
1465.0	8.5281791	445.1204184681595
1466.0	8.5344979	445.1204569027731
1467.0	8.54085	445.1204536094433
1468.0	8.5471292	445.1205226630086
1469.0	8.5534229	445.1204972844352
1470.0	8.5597354	445.120557672152
1472.0	8.5668229	445.12050058786156
1473.0	8.5731271	445.1206486499976
1474.0	8.5795146	445.1205705573931
1475.0	8.5858605	445.12051930572454
1476.0	8.5921146	445.1206198150152
1477.0	8.5984876	445.12063247354456
1478.0	8.6048418	445.12052867506776
1479.0	8.6111626	445.12065774647795
1480.0	8.6175251	445.120551708621
1481.0	8.6238417	445.1205091969368
1482.0	8.6301835	445.120600411236
1483.0	8.6365605	445.1204584865401
1484.0	8.6428334	445.12055498447285
1485.0	8.6491211	445.1205958008391
1487.0	8.6562043	445.1206148048002
1488.0	8.662596	445.1205327740187
1489.0	8.6688501	445.11941510268565
1490.0	8.6752876	445.120572670545
1491.0	8.6815981	445.12052917263196
1492.0	8.6879106	445.1205037558209
1493.0	8.6942709	445.1194914043991
1494.0	8.7005459	445.12062840888285
1495.0	8.7068918	445.120593468963
1496.0	8.7132126	445.1205140900586
1497.0	8.7195981	445.1204691449602
1498.0	8.7258689	445.12064974126685
1499.0	8.7322106	445.1205415936819
1500.0	8.7385691	445.12052952573515
1501.0	8.7449273	445.1205809677013
1502.0	8.7512877	445.12045980542536
1503.0	8.7576147	445.120569588727
1504.0	8.7639169	445.12050438709593
1505.0	8.7702668	445.1204817701947
1506.0	8.7765878	445.1205290690482
1507.0	8.7830106	445.12052959920254
1508.0	8.7892377	445.1205798644689
1509.0	8.7955253	445.12049800697173
1510.0	8.8019086	445.1205011722648
1511.0	8.8082025	445.12050790708486
1512.0	8.8145899	445.1206133980333
1513.0	8.8208899	445.1194193686244
1514.0	8.8272044	445.120470102686
1515.0	8.8335336	445.1205599517986
1516.0	8.8398796	445.12049902717536
1517.0	8.8461775	445.1204247810076
1518.0	8.8525565	445.1204664758847
1519.0	8.8589378	445.12058579652853
1520.0	8.865242	445.12057726206217
1521.0	8.871517	445.12055342427135
1522.0	8.8779378	445.12038334551835
1523.0	8.8840712	445.1206193211017
1524.0	8.8905107	445.1205698653234
1525.0	8.896865	445.120606078158
1526.0	8.9032045	445.1205881915856
1527.0	8.9095338	445.1205145601699
1528.0	8.9158401	445.12055474790395
1529.0	8.9220984	445.1205343342125
1530.0	8.9284233	445.1205578534863
1531.0	8.9347899	445.12050675823866
1532.0	8.9410963	445.1194198675485
1533.0	8.9474317	445.12051983496065
1534.0	8.9537942	445.1205409240449
1535.0	8.9601628	445.12052790082754
1536.0	8.9664608	445.12053885090256
1537.0	8.9727338	445.12056578147076
1538.0	8.9791254	445.12049915024727
1539.0	8.9854756	445.1204335193934
1540.0	8.9918109	445.12044609635717
1541.0	8.9980672	445.12041369370905
1542.0	9.0043901	445.12065680617144
1545.0	9.0129651	445.1204855047504
1546.0	9.0192275	445.12052451733535
1547.0	9.0256776	445.1205722128526
1548.0	9.0319027	445.1204843911568
1551.0	9.0404776	445.1204174669682
1552.0	9.0468421	445.11942473885506
1553.0	9.0532276	445.120401582527
1554.0	9.0594527	445.1204952151104
1556.0	9.0664463	445.12060729804847
1557.0	9.0728131	445.1205440935272
1558.0	9.0791089	445.12062304821364
1559.0	9.0854319	445.12052388107213
1560.0	9.0918131	445.12065559302
1561.0	9.0980527	445.12058129262005
1562.0	9.104336	445.12060335716023
1563.0	9.1105984	445.1205844040938
1564.0	9.1168443	445.120653888505
1566.0	9.1238027	445.1205604105306
1567.0	9.1300715	445.12055658781355
1568.0	9.136361	445.1206572212976
1569.0	9.1427631	445.12065742286035
1570.0	9.1491193	445.120568213521
1571.0	9.1554549	445.12051279581755
1572.0	9.1617819	445.1205395072566
1573.0	9.1681298	445.1205026671606
1574.0	9.1744652	445.1206425251642
1575.0	9.1808506	445.12044987208327
1576.0	9.1870943	445.1205348750903
1577.0	9.1935631	445.12051093114735
1578.0	9.1998319	445.12060839982877
1579.0	9.2061715	445.1204716462671
1580.0	9.2125214	445.1205784798759
1581.0	9.2188464	445.1205371634525
1582.0	9.2252131	445.12060560925005
1583.0	9.2315611	445.12061279103716
1584.0	9.2378362	445.12055408198677
1585.0	9.244159	445.1205875557302
1586.0	9.250559	445.1204819206179
1587.0	9.2568508	445.12055632032445
1588.0	9.2631404	445.1205456708547
1589.0	9.2695216	445.1205859239416
1590.0	9.2758819	445.1205267888144
1591.0	9.2821884	445.1205002698208
1592.0	9.2885155	445.12053301812335
1593.0	9.2947946	445.12054801518497
1594.0	9.3011507	445.120530922375
1595.0	9.3075112	445.1205697654291
1596.0	9.3138236	445.1206075810588
1597.0	9.3201529	445.1194049780386
1598.0	9.326559	445.12054591146347
1599.0	9.3328425	445.1205591048983
1600.0	9.3391466	445.1206551804482
1601.0	9.3455341	445.1204989340306
1602.0	9.3518445	445.1194499436989
1603.0	9.358282	445.1205057211454
1604.0	9.3646195	445.120519210794
1605.0	9.3708903	445.12050068565054
1606.0	9.3772341	445.12049839186045
1607.0	9.3835196	445.12056651633355
1608.0	9.389855	445.120540392445
1610.0	9.3969987	445.1205960875081
1612.0	9.4042508	445.1204773364713
1613.0	9.4105676	445.12035458344764
1614.0	9.4168822	445.12055118544964
1615.0	9.4232739	445.11943734496396
1616.0	9.4296446	445.1206012556723
1617.0	9.4360467	445.1205626346399
1618.0	9.4422801	445.1205750318569
1619.0	9.4486529	445.1205018945735
1620.0	9.4549821	445.120583964439
1621.0	9.4613508	445.1204803055264
1622.0	9.4676321	445.1206115983089
1623.0	9.4739696	445.12060198768756
1624.0	9.4803071	445.11944673617074
1625.0	9.4867779	445.1205893532105
1626.0	9.4930613	445.1205228266843
1627.0	9.4993239	445.1205454567386
1628.0	9.5057009	445.1205180418207
1629.0	9.5120303	445.1205874474475
1630.0	9.51833	445.12057057066454
1631.0	9.5246509	445.1206436239025
1632.0	9.5309947	445.12052337111106
1633.0	9.5373884	445.12047031896446
1634.0	9.5437634	445.1205636052378
1635.0	9.5500863	445.1205917933955
1636.0	9.5563073	445.1206366487177
1637.0	9.5626635	445.1206024095965
1638.0	9.5690072	445.1205424502627
1639.0	9.575301	445.12049113509926
1640.0	9.5816469	445.12059610979395
1641.0	9.5880094	445.12054622231557
1642.0	9.5943344	445.1205596662293
1643.0	9.6006656	445.1205994582978
1644.0	9.6070114	445.12058148673776
1645.0	9.6133926	445.12051231469286
1646.0	9.6197156	445.12050276153036
1647.0	9.626051	445.1205443984034
1648.0	9.6324114	445.1206251473607
1649.0	9.6387885	445.1204436723696
1650.0	9.6450324	445.12063867087545
1651.0	9.6514072	445.1205527883888
1652.0	9.6577697	445.1205000926474
1653.0	9.6640739	445.1205035794219
1654.0	9.6703885	445.12050239923894
1655.0	9.676697	445.12056020642916
1656.0	9.6830885	445.1205813509507
1657.0	9.6894281	445.1205094536404
1658.0	9.695674	445.1205239903137
1659.0	9.702047	445.12060457582663
1660.0	9.7083532	445.120476080036
1661.0	9.7147075	445.12049461871186
1662.0	9.7210074	445.120628099329
1663.0	9.7273804	445.1205197222056
1665.0	9.7344803	445.12045484113423
1666.0	9.7408095	445.12057411775936
1668.0	9.7479053	445.1205436410613
1669.0	9.7542054	445.1205360780465
1670.0	9.7605491	445.1205192635105
1671.0	9.766899	445.1204724766195
1672.0	9.7732032	445.1204808896244
1673.0	9.7795408	445.1204995432671
1674.0	9.7858575	445.1205403890508
1675.0	9.7921845	445.1205306145761
1676.0	9.7985532	445.1205742142424
1678.0	9.8057596	445.1205957448888
1679.0	9.8121783	445.1205169461065
1680.0	9.8184845	445.1205215580353
1681.0	9.8248451	445.12052958022826
1682.0	9.8310762	445.1205098311134
1683.0	9.8374242	445.1204962155858
1684.0	9.843768	445.1205009887768
1685.0	9.8501221	445.1204077761422
1686.0	9.8564616	445.12045979403604
1687.0	9.8627679	445.1205523045205
1688.0	9.8691076	445.1204826982469
1689.0	9.875391	445.12060822546994
1690.0	9.8818512	445.1204293716467
1691.0	9.8880888	445.11943973154797
1692.0	9.89457	445.1204472087782
1693.0	9.9008576	445.12049733578493
1694.0	9.9071431	445.12051135129377
1695.0	9.9134639	445.12053520387775
1696.0	9.9197991	445.1205780410184
1697.0	9.9261034	445.1205008482396
1698.0	9.932443	445.1205375621268
1699.0	9.9387722	445.12054819862277
1700.0	9.9450555	445.1205187938211
1701.0	9.9515513	445.120511075987
1702.0	9.95787	445.12054960748833
1703.0	9.9641492	445.1205246627815
1704.0	9.9704702	445.1204958428472
1705.0	9.9768077	445.1205788795655
1706.0	9.9831223	445.120588468609
1707.0	9.9894659	445.12055094851434
1708.0	9.9958309	445.120494346175
1709.0	10.002129	445.1205598298218
1710.0	10.008493	445.1204530929358
1711.0	10.014837	445.12051311671513
1712.0	10.021135	445.1204811243878
1713.0	10.027508	445.1205878740823
1714.0	10.033835	445.1206424936692
1715.0	10.040203	445.1206204672167
1716.0	10.046483	445.1205521556061
1717.0	10.052793	445.12058532402847
1718.0	10.059106	445.1194116874955
1719.0	10.065449	445.1206009522507
1720.0	10.071768	445.11943035815966
1721.0	10.078203	445.120651624027
1722.0	10.084587	445.12064960509593
1723.0	10.090824	445.120511786431
1724.0	10.097135	445.12060434266556
1725.0	10.103535	445.1206085291186
1726.0	10.109789	445.1205567560794
1727.0	10.116145	445.1205507734097
1728.0	10.122533	445.12058404848653
1730.0	10.129683	445.12065067482087
1731.0	10.136104	445.12058125567114
1732.0	10.142406	445.1205588354858
1733.0	10.148701	445.1204565580075
1734.0	10.155029	445.1205288628436
1735.0	10.161345	445.1206522154286
1736.0	10.167616	445.1206088361681
1737.0	10.173964	445.1206175335175
1738.0	10.180322	445.1206456078604
1739.0	10.186687	445.1205888658288
1740.0	10.193016	445.1205864807754
1741.0	10.199314	445.12064153977076
1742.0	10.205662	445.12059576479714
1743.0	10.211958	445.1206184876514
1744.0	10.218298	445.1194176499364
1745.0	10.224777	445.1205403420597
1746.0	10.230989	445.12052376807634
1747.0	10.237427	445.120497781069
1748.0	10.243679	445.12049234477604
1749.0	10.249987	445.12053725546696
1750.0	10.256354	445.1205104191025
1751.0	10.262716	445.12058586489803
1752.0	10.268998	445.1205467102972
1753.0	10.275381	445.12057852206857
1754.0	10.281733	445.12053099548933
1755.0	10.288056	445.1194070096466
1756.0	10.294383	445.12050188321837
1757.0	10.300675	445.1204987491777
1758.0	10.307056	445.1205658520038
1759.0	10.313358	445.1205451695456
1760.0	10.319718	445.1206346610202
1761.0	10.326087	445.1205513425773
1762.0	10.332368	445.1205439580127
1763.0	10.338745	445.11940227305973
1764.0	10.345012	445.1205090464045
1765.0	10.351379	445.1205348233008
1766.0	10.357691	445.11950361810017
1767.0	10.364045	445.12058986290975
1768.0	10.370381	445.1205463440546
1769.0	10.376675	445.1205480353397
1770.0	10.383108	445.12046815085336
1771.0	10.389348	445.1204660858112
1772.0	10.395745	445.12049160262535
1773.0	10.402062	445.12053662830203
1774.0	10.408352	445.12061723145433
1775.0	10.414764	445.12052081022097
1776.0	10.421095	445.1206447525564
1777.0	10.427398	445.1205137065759
1778.0	10.433758	445.12065907994867
1779.0	10.440019	445.1206023674787
1780.0	10.446308	445.12057952930525
1781.0	10.452712	445.12052405471684
1782.0	10.459141	445.1204533479137
1783.0	10.465381	445.12060441293005
1784.0	10.471683	445.12057750356774
1785.0	10.47806	445.12053512965855
1786.0	10.484366	445.1204919471111
1787.0	10.490706	445.12061758644614
1788.0	10.497054	445.12050945329287
1789.0	10.503402	445.1205591554801
1790.0	10.509812	445.1204837361259
1791.0	10.516077	445.12056955942694
1792.0	10.522371	445.12056213101135
1793.0	10.528756	445.1204835220008
1794.0	10.535085	445.120520723916
1795.0	10.541404	445.1206110624525
1796.0	10.547769	445.1205046510551
1797.0	10.554135	445.1205191224856
1798.0	10.560381	445.12059007115283
1799.0	10.566714	445.12053462952804
1800.0	10.573019	445.12056848173785
1801.0	10.579342	445.1205178021894
1803.0	10.586437	445.12065544495255
1804.0	10.592777	445.1205410324284
1805.0	10.5991	445.12056877242196
1806.0	10.605435	445.12048573251053
1807.0	10.611771	445.12045097156636
1808.0	10.618129	445.1205550643113
1809.0	10.624441	445.1205208868487
1810.0	10.630781	445.1205605484384
1811.0	10.637148	445.12044706273133
1812.0	10.643487	445.12047372819904
1813.0	10.64976	445.1205334538976
1814.0	10.656083	445.1206089400082
1815.0	10.662437	445.1204941594987
1816.0	10.668723	445.1205705420786
1817.0	10.675135	445.12049475678793
1818.0	10.681383	445.12052194553587
1819.0	10.687767	445.120490342948
1820.0	10.694121	445.1206075198323
1821.0	10.70051	445.12047695035056
1822.0	10.706835	445.12044189792834
1823.0	10.713125	445.1205741204568
1824.0	10.719427	445.12062316326933
1825.0	10.725829	445.1204324528493
1826.0	10.732137	445.1206558020849
1827.0	10.738489	445.12048108144006
1828.0	10.744792	445.1204636870742
1829.0	10.751104	445.1205826198985
1830.0	10.757483	445.1205263787006
1831.0	10.763806	445.1205973312962
1832.0	10.770115	445.12046805726163
1833.0	10.776456	445.12059675508027
1834.0	10.782835	445.1205788267006
1835.0	10.789129	445.11942356663405
1836.0	10.795461	445.1206451306094
1837.0	10.801819	445.12054011097797
1838.0	10.80825	445.1205213947855
1839.0	10.814521	445.12057792052286
1840.0	10.820865	445.12059185241304
1841.0	10.82719	445.1206063306739
1842.0	10.833554	445.1205363194762
1843.0	10.839879	445.1204702309254
1844.0	10.846175	445.12052092760916
1845.0	10.852488	445.1205327712845
1847.0	10.859625	445.1204796868701
1848.0	10.865977	445.1206045171919
1849.0	10.872294	445.120540843858
1850.0	10.878619	445.1205456326318
1851.0	10.885	445.1204906691789
1852.0	10.891261	445.1205287284001
1853.0	10.897588	445.1206033542603
1854.0	10.903975	445.1204759009865
1855.0	10.910288	445.12053380222164
1856.0	10.916609	445.12056141884034
1857.0	10.922996	445.1205139234915
1858.0	10.929311	445.1205201507745
1859.0	10.935627	445.1205359890114
1860.0	10.942029	445.12051002082245
1861.0	10.948309	445.12057033145106
1862.0	10.95464	445.1205116470788
1863.0	10.960979	445.1205440591704
1864.0	10.967313	445.12045477930735
1865.0	10.973648	445.1204539222941
1866.0	10.979971	445.120578709288
1867.0	10.986275	445.1205956521724
1868.0	10.992631	445.1205371890213
1869.0	10.998927	445.1205859025181
1870.0	11.005354	445.12056602836066
1871.0	11.011677	445.1205616220386
1872.0	11.017959	445.1206013915768
1873.0	11.024304	445.11942242949584
1874.0	11.030596	445.1205053984751
1875.0	11.037006	445.1204645300908
1876.0	11.043296	445.1205119270705
1877.0	11.049632	445.12045235203476
1878.0	11.05595	445.1205360509817
1880.0	11.063009	445.1204599249417
1881.0	11.069309	445.1206040016498
1882.0	11.075632	445.11941645281456
1883.0	11.082036	445.1206234640016
1884.0	11.08838	445.1205312371347
1885.0	11.094704	445.1205824409014
1886.0	11.101027	445.12065567608823
1887.0	11.107431	445.12053633098765
1888.0	11.113736	445.12060670054234
1889.0	11.120077	445.1206017795662
1890.0	11.126463	445.12049133410255
1891.0	11.13265	445.1205509961952
1892.0	11.139052	445.12053597431463
1893.0	11.145382	445.12055225019685
1894.0	11.151702	445.12051710106766
1895.0	11.158023	445.12047979564204
1896.0	11.164404	445.12052125638894
1897.0	11.170757	445.12036322477894
1898.0	11.176977	445.12056090861887
1899.0	11.183367	445.1194028904142
1900.0	11.189736	445.12047856666106
1901.0	11.195994	445.12062911339774
1902.0	11.202334	445.12045127124725
1903.0	11.208732	445.1206041301205
1904.0	11.215232	445.1205566193836
1905.0	11.221405	445.12048386978245
1906.0	11.227713	445.12057669136556
1907.0	11.234094	445.12039872301324
1908.0	11.240357	445.1204532556235
1909.0	11.246676	445.12053823788654
1910.0	11.253011	445.1205845221217
1911.0	11.259265	445.12065243435353
1912.0	11.26574	445.1204926204205
1913.0	11.27199	445.12059586234346
1914.0	11.278363	445.1204581560425
1915.0	11.284692	445.1205564140077
1916.0	11.291017	445.1205982187398
1917.0	11.29738	445.1204863594776
1918.0	11.303694	445.12047348747006
1919.0	11.310096	445.1204254161753
1920.0	11.316376	445.1206138209952
1921.0	11.322719	445.1204971880942
1922.0	11.329171	445.12058277296103
1923.0	11.335538	445.12042652698625
1924.0	11.341853	445.1204842128751
1925.0	11.348128	445.1204821044394
1926.0	11.35442	445.1205026523426
1927.0	11.360805	445.12051243221896
1928.0	11.367113	445.1205512690141
1929.0	11.373365	445.12054022411826
1930.0	11.37973	445.1205385189085
1931.0	11.386069	445.1206269783628
1932.0	11.392376	445.1205752766865
1933.0	11.398684	445.12063825702654
1934.0	11.405013	445.1205241780362
1936.0	11.41218	445.1205534188104
1937.0	11.41858	445.120573014746
1938.0	11.424923	445.12042983869594
1939.0	11.431132	445.1205966770624
1940.0	11.437488	445.120521520615
1941.0	11.443817	445.12052167855103
1942.0	11.450088	445.1205941484023
1943.0	11.45649	445.12051785672764
1944.0	11.462792	445.12058790276467
1945.0	11.469184	445.1205171088795
1946.0	11.475486	445.120526222403
1947.0	11.481784	445.12048888979103
1948.0	11.488234	445.1205639672314
1949.0	11.494428	445.12065702128695
1950.0	11.500792	445.1204976170008
1951.0	11.507126	445.11940300907827
1952.0	11.51343	445.1205693912863
1953.0	11.519792	445.1204549063497
1954.0	11.526069	445.1205681201724
1955.0	11.532444	445.1206129225987
1956.0	11.538792	445.12055548356875
1957.0	11.545145	445.1205987579172
1958.0	11.551513	445.12055117771934
1959.0	11.557832	445.1206030376021
1960.0	11.564126	445.1205571921227
1961.0	11.57048	445.1205832023297
1962.0	11.576815	445.1206038726852
1963.0	11.582999	445.12064092993114
1964.0	11.589399	445.12056450097396
1965.0	11.595784	445.1206121991959
1966.0	11.602128	445.1206258456876
1967.0	11.60849	445.12059980746824
1968.0	11.614836	445.12043519712745
1969.0	11.621072	445.120548894952
1970.0	11.627426	445.12056798221755
1971.0	11.633701	445.1205479573435
1972.0	11.640013	445.12053558103605
1973.0	11.646376	445.12046982946003
1974.0	11.652738	445.120587045901
1975.0	11.659047	445.1205173977803
1976.0	11.665386	445.1206102505744
1977.0	11.671699	445.1205163575377
1978.0	11.678015	445.12057237938006
1979.0	11.684345	445.1205330620505
1980.0	11.690684	445.1206129986261
1981.0	11.697022	445.1205170797879
1982.0	11.703309	445.1206032930944
1983.0	11.709713	445.12055495541335
1984.0	11.716047	445.12045773449864
1985.0	11.72233	445.12050957055453
1986.0	11.728709	445.1204955386892
1987.0	11.735011	445.1205671995181
1988.0	11.74134	445.12056289747096
1989.0	11.747686	445.1205450271917
1990.0	11.754011	445.1205336809933
1991.0	11.760334	445.12047515152784
1992.0	11.766672	445.1205365521699
1994.0	11.773947	445.1205558174382
1995.0	11.78028	445.1206179997399
1996.0	11.786597	445.1206029979954
1997.0	11.792978	445.12060425721023
1998.0	11.799251	445.1194039112839
2000.0	11.806309	445.12057477596016
2001.0	11.812609	445.12055138398034
2002.0	11.818959	445.1205154405183
2003.0	11.825318	445.1206090959369
2004.0	11.83168	445.1205728235148
2005.0	11.837988	445.1204752859104
2006.0	11.844303	445.1206579478397
2007.0	11.850774	445.1205018387748
2008.0	11.856988	445.1205147014771
2009.0	11.863322	445.12045869778876
2010.0	11.869661	445.1205070260093
2011.0	11.876001	445.1206017190572
2012.0	11.882313	445.1205150869259
2013.0	11.888591	445.119439012282
2014.0	11.89497	445.12041702690914
2015.0	11.901339	445.1205036603049
2016.0	11.907726	445.12049090991553
2017.0	11.914093	445.12039589154534
2018.0	11.920309	445.1205370044752
2019.0	11.926661	445.1204772328555
2020.0	11.932991	445.12047231002896
2021.0	11.939312	445.1205059530329
2022.0	11.945666	445.1204923118066
2023.0	11.951943	445.1194210610758
2024.0	11.95828	445.1204874586095
2025.0	11.964593	445.1205724103796
2026.0	11.971026	445.1205602674017
2027.0	11.977376	445.12061517432426
2028.0	11.983691	445.12049413444714
2029.0	11.989982	445.1205902780941
2030.0	11.996318	445.1206143933274
2031.0	12.00263	445.12049443336514
2032.0	12.008962	445.1205297548528
2033.0	12.01527	445.1204899326362
2034.0	12.021626	445.1205334939869
2035.0	12.02797	445.1205358754891
2036.0	12.034299	445.12051640175474
2037.0	12.040624	445.1206201522911
2038.0	12.047005	445.1204905008247
2039.0	12.05332	445.12058347827235
2040.0	12.059695	445.1205398377913
2041.0	12.065997	445.12051107512076
2042.0	12.072339	445.12051056939987
2043.0	12.078668	445.12054117945337
2044.0	12.085001	445.120580150486
2045.0	12.091372	445.1205486311883
2046.0	12.09771	445.12051130777934
2047.0	12.10401	445.1205386809781
2048.0	12.110355	445.1205902905844
2049.0	12.116633	445.12055923306366
2050.0	12.122962	445.12057233164876
2052.0	12.129978	445.1205661090217
2053.0	12.136326	445.1194005118207
2054.0	12.142747	445.12047189334396
2055.0	12.149005	445.1205603345512
2056.0	12.15527	445.12062554122
2057.0	12.161635	445.120538795032
2058.0	12.167951	445.1205325160476
2059.0	12.174303	445.12056500428514
2060.0	12.180645	445.12051546504955
2061.0	12.186958	445.1204374322717
2062.0	12.193233	445.1205830844479
2063.0	12.199537	445.120536469176
2064.0	12.205916	445.12060936964997
2065.0	12.212264	445.12059200775934
2066.0	12.218535	445.1195259712601
2067.0	12.224968	445.1205598991779
2068.0	12.231208	445.1206057818813
2069.0	12.237558	445.12057620621295
2070.0	12.243893	445.1205522368386
2071.0	12.250274	445.120588545414
2072.0	12.256489	445.1205671060854
2073.0	12.262843	445.1204998510106
2074.0	12.269172	445.120583413038
2075.0	12.275562	445.12053521542146
2076.0	12.281793	445.12056353694567
2077.0	12.28807	445.1194045887357
2078.0	12.294408	445.1205553706367
2079.0	12.300853	445.1204837751265
2080.0	12.30712	445.1205219391662
2081.0	12.313527	445.12060203658723
2083.0	12.320706	445.12058578154216
2084.0	12.327072	445.1205220833146
2085.0	12.333368	445.1204572889439
2086.0	12.339647	445.12053511072685
2087.0	12.346001	445.1204658841145
2088.0	12.352258	445.1206217209539
2089.0	12.358618	445.120530038475
2090.0	12.36496	445.1205150772597
2091.0	12.371266	445.1205176607344
2092.0	12.377556	445.1205680844307
2093.0	12.383968	445.12050939844596
2094.0	12.39032	445.1204176129034
2095.0	12.396629	445.1204789033477
2096.0	12.402908	445.12045985071086
2097.0	12.409264	445.12055307323067
2099.0	12.416347	445.12045202838385
2100.0	12.422739	445.1205699719804
2101.0	12.429049	445.1206415314646
2102.0	12.435406	445.1206515066154
2103.0	12.441724	445.12053275446164
2104.0	12.448051	445.12043939288094
2105.0	12.454345	445.1205403746528
[truncated: 4,988 more rows]
