# Supplementary material for: RawBeans: A Simple, Vendor-Independent, Raw-Data Quality-Control Tool
Source: J Proteome Res. 2021 Mar 4;20(4):2098–104. doi: 10.1021/acs.jproteome.0c00956 (PMC8041395; doi:10.1021/acs.jproteome.0c00956)
Supplement: Supplementary file 2 — pr0c00956_si_003.zip [file pr0c00956_si_003.zip › 100_samples_run1.0/resources/HF2_LC1_hela_120120_01_35B-mass-deviation-matrix.tsv]

scan	retention	445.12003
1.0	0.0028389165	445.1205823690197
2.0	0.010588832	445.1205591001858
3.0	0.016924317	445.1206143060717
4.0	0.023261816	445.1205851452232
5.0	0.029599316	445.1205606393782
6.0	0.035934749	445.1206178629159
7.0	0.042268033	445.1205600863653
8.0	0.048615951	445.1205620988175
9.0	0.054953451	445.12054528081876
10.0	0.061286802	445.1205464303447
11.0	0.067622215	445.12059995332345
12.0	0.073963899	445.12051315209175
13.0	0.080303501	445.1204356773453
14.0	0.086641048	445.12037720555685
15.0	0.092980567	445.12037304849133
16.0	0.099315984	445.11963592664904
17.0	0.10564934	445.1202986397157
18.0	0.11198685	445.12004813257636
19.0	0.11792658	445.1200404052084
20.0	0.1246098	445.1198357627415
23.0	0.1327869	445.11984030962634
26.0	0.14096397	445.1200307924994
27.0	0.1473037	445.119993768411
28.0	0.1533328	445.1200598941466
33.0	0.16450355	445.1202490156317
34.0	0.17084748	445.1202763745897
36.0	0.17840149	445.12003161330966
37.0	0.18475792	445.12014512766046
38.0	0.19078487	445.12017540994555
40.0	0.19811192	445.12022104411375
41.0	0.20446197	445.12024875881417
42.0	0.21049329	445.1202455275335
43.0	0.21651837	445.12023360977173
44.0	0.2225413	445.120214760346
46.0	0.22989737	445.1203060287786
47.0	0.23624122	445.1203183754972
48.0	0.2422642	445.1201565465263
49.0	0.24828703	445.11992103554564
54.0	0.26020573	445.11969784945455
55.0	0.26655155	445.1199457130523
59.0	0.27626823	445.1197857922407
61.0	0.283762	445.1199280316211
62.0	0.29009957	445.119860349142
63.0	0.29612673	445.11982878844896
64.0	0.30215787	445.11975652165705
65.0	0.30818718	445.11979490500687
68.0	0.31712455	445.1198395578818
69.0	0.32347045	445.119960160685
70.0	0.3294975	445.11993463662344
71.0	0.33552467	445.11995432161785
74.0	0.34369957	445.11987700388255
75.0	0.3500476	445.11988748782875
77.0	0.35740788	445.1198144964969
78.0	0.36375795	445.11979704997054
79.0	0.369785	445.11942285795374
80.0	0.37580588	445.1195062825621
81.0	0.38183099	445.12000300637374
82.0	0.38785385	445.12008504649526
83.0	0.39387477	445.12006930435615
84.0	0.39989553	445.12006957195683
85.0	0.40591642	445.12012013604027
86.0	0.41193715	445.1201355458193
87.0	0.417958	445.1201768941246
88.0	0.42398513	445.1201947230682
89.0	0.43001225	445.12006288571763
90.0	0.4360372	445.12016413951017
91.0	0.44206438	445.1200671388768
92.0	0.44808518	445.1200331351062
93.0	0.4541144	445.12006667155174
94.0	0.46013505	445.120114360466
95.0	0.46615805	445.120225378409
96.0	0.47217895	445.12013270749776
97.0	0.4781998	445.12005869140717
98.0	0.4842207	445.1201005253601
99.0	0.49024352	445.1200538420298
100.0	0.49626655	445.1201551102387
101.0	0.50229137	445.1199783622018
102.0	0.50832055	445.1196690608151
103.0	0.51434148	445.11985142449214
107.0	0.52398515	445.1196079093261
108.0	0.53032903	445.1197442966417
110.0	0.53767888	445.11971397386174
111.0	0.5440249	445.1196288582181
112.0	0.55005195	445.1196990321471
113.0	0.55607897	445.11962388168007
114.0	0.56211022	445.119573574477
116.0	0.56947892	445.11975722880476
117.0	0.5758437	445.1195159844851
118.0	0.58187285	445.1197775002184
119.0	0.58789983	445.1196652191065
121.0	0.59525202	445.1199085188693
125.0	0.6049873	445.11973702473813
126.0	0.61133953	445.11984137880165
128.0	0.6187394	445.11954984651635
129.0	0.62508525	445.119760751146
130.0	0.63111445	445.11970956323387
131.0	0.6371457	445.1197787884531
132.0	0.64317708	445.1197775365596
133.0	0.64920407	445.11977456070343
134.0	0.65522918	445.1198632220717
135.0	0.66125818	445.1198687634516
137.0	0.66859777	445.1195285408738
138.0	0.67494375	445.11973831517344
139.0	0.68096862	445.1196779817445
140.0	0.6869959	445.11998673109923
141.0	0.69302492	445.11991748135995
142.0	0.6990542	445.1199384521477
143.0	0.70507698	445.1200031013769
144.0	0.711102	445.1198148439571
145.0	0.71712912	445.1199906157557
146.0	0.72315418	445.1199890648051
147.0	0.72917702	445.11974316559366
148.0	0.73520008	445.11970619690703
149.0	0.74122078	445.1200123865389
150.0	0.74724177	445.1200485495391
151.0	0.75326245	445.11997594123983
152.0	0.75928328	445.12002113263173
153.0	0.76530415	445.1199336905498
154.0	0.77132512	445.1199552524046
155.0	0.77734795	445.1199828523449
156.0	0.7833689	445.11992292753365
157.0	0.78939172	445.1198668512192
158.0	0.79541678	445.1198356523386
159.0	0.80144587	445.12001333286446
160.0	0.80747507	445.11965212100046
161.0	0.81350218	445.1195108456222
162.0	0.81952728	445.1199049913307
164.0	0.82702498	445.11993208334655
165.0	0.83336253	445.1200743373993
166.0	0.83938338	445.1199054091309
167.0	0.84540428	445.1198362811175
168.0	0.85142512	445.11981456654996
169.0	0.85744602	445.11982143613494
170.0	0.86346883	445.11997380869946
171.0	0.86948975	445.1197374252686
173.0	0.87699588	445.11977323879404
174.0	0.8833398	445.1197046347014
175.0	0.8893689	445.1199348978507
176.0	0.895394	445.11976290741103
177.0	0.9014189	445.11972222895486
179.0	0.90874798	445.1197439469068
180.0	0.9150898	445.11995307108356
181.0	0.92111482	445.1199224899931
182.0	0.92713767	445.1200304835914
183.0	0.93315853	445.11998825241545
184.0	0.93918142	445.1199885682042
187.0	0.94802938	445.11983116051573
191.0	0.9577522	445.11978088466896
192.0	0.96409403	445.1198152436112
193.0	0.97012312	445.11987550332725
194.0	0.97615235	445.1198316937388
195.0	0.98217523	445.1197675825949
197.0	0.9896918	445.1197560985546
198.0	0.99603782	445.11977938232917
199.0	1.0020628	445.1199165886688
200.0	1.0080857	445.11990626746854
201.0	1.0141087	445.11981533793767
202.0	1.0201294	445.11981404992116
203.0	1.0261523	445.11977472996745
204.0	1.0321732	445.1198549682087
205.0	1.0381962	445.1197316083802
206.0	1.0442191	445.12010072507246
207.0	1.0502399	445.1199060576482
208.0	1.0562607	445.1198717289367
209.0	1.0622815	445.1198889826853
210.0	1.0683023	445.11983266455854
211.0	1.0743252	445.11975921750104
212.0	1.0803462	445.11984022106225
213.0	1.0863754	445.1197647998864
214.0	1.0924024	445.11974543534967
215.0	1.0984296	445.11980560768205
216.0	1.1044504	445.11994668369334
217.0	1.1104732	445.11991882975343
218.0	1.1164961	445.1199570551854
219.0	1.122517	445.119861683534
220.0	1.1285421	445.11978780663316
221.0	1.1345692	445.11991556445525
222.0	1.14059	445.119955060148
223.0	1.1466108	445.1198602776689
224.0	1.1526317	445.11979644140314
225.0	1.1586524	445.11985447344324
226.0	1.1646753	445.1198119725277
227.0	1.1706963	445.1198548519141
228.0	1.1767213	445.1199181720272
229.0	1.182744	445.11981573228576
230.0	1.1887651	445.12001395016915
231.0	1.1947859	445.1199837570517
232.0	1.2008068	445.1200504840152
233.0	1.2068274	445.1200217488106
234.0	1.2128504	445.11978114327763
236.0	1.220192	445.11987782511454
237.0	1.226536	445.1197225538332
238.0	1.2325693	445.11989374125653
240.0	1.2400504	445.1198966347254
242.0	1.2475191	445.1199206392894
243.0	1.2538652	445.1198359032852
244.0	1.2598942	445.1200268342639
245.0	1.2659171	445.11996920621806
246.0	1.271938	445.1199024476748
247.0	1.2779652	445.11982653680946
248.0	1.2839902	445.1194116240416
252.0	1.2943464	445.11969725332193
256.0	1.3040671	445.11959795885275
257.0	1.310434	445.12000201871155
259.0	1.3177942	445.11971272853486
260.0	1.3241401	445.1198774720827
261.0	1.330163	445.11984031898385
263.0	1.3375067	445.1198738883864
264.0	1.343859	445.1200037460209
266.0	1.3511796	445.1198584976525
267.0	1.3575485	445.1199321113091
269.0	1.3648984	445.11977023021586
270.0	1.3712465	445.1199137608487
271.0	1.3772693	445.11977913072445
272.0	1.3832964	445.1198069743133
273.0	1.3893256	445.11976930629993
274.0	1.3953486	445.1199080666853
275.0	1.4013757	445.1199714807365
276.0	1.4073986	445.11991239160443
277.0	1.4134194	445.11992121346816
278.0	1.4194402	445.11985205366716
279.0	1.425461	445.12003713788215
280.0	1.4314818	445.1199832893543
281.0	1.4375028	445.1200420091844
282.0	1.4435236	445.11981071246345
283.0	1.4495444	445.1199460975366
284.0	1.4555653	445.11986466758617
285.0	1.4615882	445.1199115776338
286.0	1.4676089	445.11992703668193
287.0	1.4736298	445.11987069876056
289.0	1.4809798	445.1198434990363
290.0	1.4873215	445.1199734750423
291.0	1.4933444	445.1198236494977
292.0	1.4993673	445.1199624419575
293.0	1.5053882	445.11995201943677
294.0	1.511409	445.11989664899966
295.0	1.517432	445.11997745974764
296.0	1.5234528	445.1199839189118
297.0	1.5294737	445.1200336270105
298.0	1.5354946	445.11997167181966
299.0	1.5415154	445.119897805548
300.0	1.5475383	445.119945601478
301.0	1.553559	445.1198825726735
303.0	1.5608902	445.1199320450729
304.0	1.5672383	445.1199849773467
305.0	1.5732675	445.1199691801458
306.0	1.5792905	445.11996878448235
308.0	1.5867757	445.12000501109753
309.0	1.5931217	445.1199384263447
310.0	1.5991509	445.1199719904894
311.0	1.6051715	445.1198798575866
312.0	1.6111946	445.11982056385574
313.0	1.6172195	445.11999353776775
314.0	1.6232466	445.11987370770476
316.0	1.6305654	445.11984782228154
318.0	1.6380447	445.11994653144785
320.0	1.6457195	445.11990592280114
321.0	1.6520591	445.11991549611173
322.0	1.6580801	445.1199155997799
323.0	1.6641029	445.1199267044463
324.0	1.6701238	445.11995800022083
325.0	1.6761445	445.1197780480396
326.0	1.6821696	445.11982143985364
327.0	1.6881905	445.1199504766227
328.0	1.6942113	445.11994289707974
329.0	1.7002322	445.1199639870973
330.0	1.706255	445.11980905033613
331.0	1.712276	445.11998643109985
332.0	1.7182966	445.11999061542946
333.0	1.7243237	445.119938116
334.0	1.7303467	445.1199663220644
335.0	1.7363697	445.11994644058495
336.0	1.7423988	445.120040754842
337.0	1.7484239	445.11979440696285
338.0	1.7544467	445.1198573083433
339.0	1.7604676	445.12006878967145
340.0	1.7664884	445.1198945266791
341.0	1.7725092	445.120031824235
342.0	1.7785301	445.1199086181898
344.0	1.7858821	445.1199695351081
345.0	1.7922239	445.1198189640162
346.0	1.7982469	445.11994339612494
347.0	1.8042676	445.11983818304844
348.0	1.8102905	445.1198782556243
349.0	1.8163114	445.1199257377315
350.0	1.8223365	445.1199200210443
351.0	1.8283656	445.119989237139
352.0	1.8343865	445.11989338923706
353.0	1.8404093	445.1199357277989
354.0	1.8464322	445.1198788618513
355.0	1.8524551	445.11994445194415
356.0	1.8584781	445.11988349159043
357.0	1.8644989	445.11995234023067
358.0	1.8705198	445.11997560144664
359.0	1.8765406	445.1198193866943
360.0	1.8825678	445.1199587774652
361.0	1.8885885	445.1199414895529
362.0	1.8946114	445.1200031005023
364.0	1.9019718	445.11987634640417
365.0	1.9083074	445.11990772123033
366.0	1.9143343	445.11988472222663
367.0	1.9203594	445.1198618281122
369.0	1.9278385	445.1199362425625
370.0	1.9341804	445.1199542244007
371.0	1.9402073	445.12001071515874
372.0	1.9462366	445.1198595512638
373.0	1.9522719	445.11976531595457
374.0	1.9583012	445.1198698220819
375.0	1.9643302	445.11978637568376
378.0	1.9731823	445.1198329086013
380.0	1.9806615	445.11978437333084
382.0	1.9881615	445.1199676267353
383.0	1.9945075	445.1199345316665
384.0	2.0005345	445.11993224057795
385.0	2.0065615	445.1199585453575
386.0	2.0125844	445.11995807269716
387.0	2.0186053	445.1199139923791
388.0	2.0246388	445.11998468038973
389.0	2.0306636	445.1198904711039
390.0	2.0366888	445.11988992675225
391.0	2.0427158	445.11991836071445
392.0	2.0487367	445.11983391248856
393.0	2.0547637	445.1199007650342
394.0	2.0607845	445.1199230603502
395.0	2.0668053	445.1198934688158
396.0	2.0728284	445.1198790595811
397.0	2.0788491	445.1198559619155
398.0	2.0848699	445.1199043157818
399.0	2.0908929	445.1199186368182
400.0	2.0969137	445.11985966393866
401.0	2.1029366	445.11988634879975
402.0	2.1089617	445.1200075960327
403.0	2.1149889	445.1198749687281
404.0	2.1210116	445.1199212068087
405.0	2.1270347	445.1199159673322
407.0	2.1343616	445.1197445952112
408.0	2.1407055	445.12000727964386
409.0	2.1467326	445.1197669329097
410.0	2.1527618	445.11981732821585
411.0	2.1587888	445.11991848928795
412.0	2.1648097	445.12001451375113
413.0	2.1708304	445.12008265004306
414.0	2.1768534	445.12006961898385
415.0	2.1828742	445.11995199188846
416.0	2.188895	445.119968475659
417.0	2.194916	445.1200073275771
418.0	2.2009389	445.1199148481767
419.0	2.2069597	445.11991213260427
420.0	2.2129847	445.1198887324737
421.0	2.2190097	445.11980771567045
422.0	2.2250367	445.11984638156576
423.0	2.2310575	445.1198124590351
424.0	2.2370784	445.1197889309655
426.0	2.2444242	445.1198093153459
427.0	2.2507661	445.1200054538972
428.0	2.2567931	445.11998892352216
429.0	2.2628201	445.1200385501845
431.0	2.270143	445.12004199024256
432.0	2.276489	445.1201112112719
433.0	2.2825139	445.1199221820435
434.0	2.288539	445.1199037047251
435.0	2.2945618	445.11975217134375
436.0	2.300591	445.11999528679365
437.0	2.3066244	445.1198682011288
439.0	2.3139598	445.1198720066891
441.0	2.3214701	445.1198941471097
443.0	2.3290014	445.1198920456613
444.0	2.3353682	445.1199666730262
445.0	2.3413911	445.1199666807257
446.0	2.3474119	445.119803925732
447.0	2.3534368	445.11997727181733
448.0	2.3594598	445.1200907817896
449.0	2.3654807	445.1198645530423
450.0	2.3715016	445.12002118026004
452.0	2.3788493	445.11994743822544
453.0	2.3851952	445.1200812098625
454.0	2.3912181	445.12003735316586
455.0	2.397239	445.1199059729962
456.0	2.4032599	445.12001299645755
457.0	2.4092828	445.1199784584558
458.0	2.415312	445.11980095098977
459.0	2.4213349	445.11994677609044
460.0	2.427362	445.12007386659394
461.0	2.4333827	445.11999351311533
462.0	2.4394036	445.1199853325862
463.0	2.4454245	445.11984542936943
464.0	2.4514454	445.11997977911636
465.0	2.4574682	445.1199697930902
466.0	2.4634891	445.11986317617004
467.0	2.4695141	445.1199642233358
468.0	2.4755392	445.12004917208674
469.0	2.4815599	445.11997036286436
470.0	2.4875807	445.1199063692623
471.0	2.4936016	445.1199298539626
472.0	2.4996225	445.1199980419811
473.0	2.5056454	445.12003125706735
475.0	2.5129661	445.1199170752877
476.0	2.5193141	445.11988500834445
479.0	2.528187	445.120040688789
480.0	2.5345307	445.1199167150327
482.0	2.5420391	445.1200409171078
483.0	2.5483747	445.1198921033996
484.0	2.5543976	445.11995683747983
485.0	2.5604184	445.11990023552704
486.0	2.5664433	445.1200135813812
487.0	2.5724662	445.1199210008139
488.0	2.5784892	445.1201012762973
491.0	2.586637	445.1200550887499
492.0	2.5929768	445.11994085179856
493.0	2.5990016	445.11996490614075
494.0	2.6050267	445.12002264006213
495.0	2.6110497	445.1200141002088
496.0	2.6170705	445.11996765274205
497.0	2.6230914	445.1200000261548
500.0	2.6319558	445.12003086909755
501.0	2.6383039	445.1199062474253
502.0	2.6443268	445.11993418591464
503.0	2.6503476	445.11993837812656
506.0	2.6585393	445.11994457203735
508.0	2.6660496	445.11984227537755
509.0	2.6723894	445.1199902318128
510.0	2.67841	445.1200627120544
511.0	2.6844309	445.1199610524535
512.0	2.6904581	445.11997223778326
513.0	2.6964873	445.1199423298297
514.0	2.7025185	445.1200250440772
515.0	2.7085415	445.11990464622295
516.0	2.7145644	445.120002589434
517.0	2.7205852	445.11991849814325
518.0	2.726606	445.1199641587174
520.0	2.7341142	445.1200928927637
521.0	2.7404582	445.1198828682918
522.0	2.7464874	445.1200222552824
523.0	2.7525103	445.11998268988833
524.0	2.7585372	445.12003408381327
525.0	2.7645643	445.1200181026696
526.0	2.7705915	445.1200067032912
527.0	2.7766207	445.12007008471585
528.0	2.7826539	445.12000643879685
529.0	2.788677	445.11991890445444
530.0	2.794706	445.12001893382757
531.0	2.8007416	445.120069702988
532.0	2.8067665	445.12002935573537
533.0	2.8127914	445.12010185621693
534.0	2.8188206	445.1200174708145
535.0	2.8248458	445.12005191594733
536.0	2.8308727	445.11985967871595
537.0	2.8369019	445.11983441621214
538.0	2.8429248	445.11993708262486
539.0	2.8489562	445.11998812400117
540.0	2.854981	445.12000934584546
541.0	2.8610061	445.11999043949163
542.0	2.867029	445.1200277047919
543.0	2.8730562	445.1200441957684
544.0	2.8790854	445.120010132433
545.0	2.8851123	445.1200135299928
546.0	2.8911396	445.1199309391636
547.0	2.8971624	445.11993961798055
548.0	2.9031894	445.1199414926052
549.0	2.9092145	445.12006948249734
550.0	2.9152416	445.11998211255406
551.0	2.9212666	445.11998850110695
554.0	2.9301019	445.12003508484275
555.0	2.9364457	445.1199724870577
556.0	2.9424709	445.11999285782383
557.0	2.9484999	445.12002956456485
558.0	2.9545313	445.12002288783435
559.0	2.9605583	445.1199446304452
560.0	2.9665853	445.1199314330332
561.0	2.9726061	445.1199574220854
563.0	2.979929	445.1198684259677
564.0	2.9862751	445.1199925966678
567.0	2.9945	445.1198810592496
571.0	3.0041916	445.1199503502653
572.0	3.0105396	445.1199089587092
573.0	3.0165646	445.1200253934601
574.0	3.0225918	445.11999572302483
575.0	3.0286167	445.11987400875785
576.0	3.0346418	445.1200431264016
577.0	3.040673	445.1199625953221
579.0	3.048202	445.11991543455605
580.0	3.054546	445.1197768203853
581.0	3.060573	445.11979935599527
586.0	3.0718834	445.1198266117821
589.0	3.0808917	445.11986913813627
590.0	3.0872356	445.11994793623745
591.0	3.0932626	445.11986415124244
592.0	3.0992855	445.11991336690437
593.0	3.1053105	445.1199674392262
594.0	3.1113313	445.1198127660583
595.0	3.1173563	445.11993310188177
596.0	3.1233772	445.1198479958192
597.0	3.1294002	445.1199556375404
599.0	3.1367521	445.12002785696563
600.0	3.1430917	445.12002957589436
601.0	3.1491168	445.1199187322826
602.0	3.1551398	445.1198356294593
603.0	3.1611669	445.119988342114
604.0	3.1671899	445.1199793635077
605.0	3.1732189	445.11989602045554
606.0	3.1792502	445.1198914926764
607.0	3.1852709	445.1198461028938
614.0	3.1994459	445.1196748812013
615.0	3.2057919	445.1205175081812
623.0	3.2214252	445.120474349711
628.0	3.2325939	445.120481549913
629.0	3.2389418	445.11954075025693
630.0	3.2449627	445.1206408373256
631.0	3.2509877	445.11964847252307
632.0	3.2570086	445.1195004837462
634.0	3.2644044	445.1197538723393
636.0	3.2720814	445.1196501072427
637.0	3.2784253	445.11960826454975
638.0	3.2844565	445.1196995549281
639.0	3.2904836	445.119802063743
640.0	3.2965108	445.11983893890886
641.0	3.3025398	445.11976856101285
642.0	3.3085606	445.11972052755044
643.0	3.3145816	445.1196623686558
645.0	3.3219294	445.1196267072047
646.0	3.3282796	445.1195917599319
648.0	3.3356378	445.1198609913627
650.0	3.3431377	445.11988248975024
651.0	3.3494879	445.1198237555935
652.0	3.3555087	445.1197760876292
654.0	3.3630044	445.11981635914333
655.0	3.3693442	445.11974909111547
656.0	3.375367	445.11990101966666
657.0	3.3814004	445.1198958918271
658.0	3.3874254	445.1199094854092
659.0	3.3934482	445.1198981052244
660.0	3.3994691	445.1198848091656
661.0	3.40549	445.1198031713653
662.0	3.4115109	445.11975439809584
664.0	3.4188857	445.1197212942647
665.0	3.4252274	445.11984100258206
666.0	3.4312503	445.1198217556001
667.0	3.4372733	445.1198840641498
668.0	3.4432962	445.1199145654167
669.0	3.4493192	445.1198334165312
670.0	3.45534	445.11984637560823
671.0	3.4613609	445.11984867361616
672.0	3.4673859	445.11973786786234
673.0	3.4734212	445.11985935630554
674.0	3.4794566	445.1198488633688
675.0	3.4854817	445.1198210649577
676.0	3.4915047	445.11996368946814
677.0	3.4975276	445.1199701648567
678.0	3.5035484	445.12003506183396
679.0	3.5095713	445.1197936755755
680.0	3.5155922	445.11990537365494
681.0	3.5216129	445.1199669083469
682.0	3.5276359	445.1197646224508
683.0	3.5336567	445.1197792641927
684.0	3.5396777	445.1199986165064
685.0	3.5456984	445.1200525491537
686.0	3.5517192	445.1200635900374
687.0	3.5577402	445.1199638904641
688.0	3.563761	445.1200993025144
689.0	3.5697817	445.1201297004023
690.0	3.5758046	445.119976274595
691.0	3.5818256	445.1199120807477
692.0	3.5878526	445.12002950381225
693.0	3.5938798	445.1199932308397
694.0	3.5999069	445.11983391430095
695.0	3.605934	445.1200094089996
697.0	3.6134276	445.120077579824
698.0	3.6197652	445.11997459957206
699.0	3.6257861	445.120014705898
700.0	3.631809	445.1200837759136
701.0	3.6378298	445.1200537365102
702.0	3.6438505	445.1199955728544
703.0	3.6498713	445.1199833324892
704.0	3.6558923	445.1199482460403
706.0	3.6632193	445.11998553241756
707.0	3.6695674	445.12004347830555
708.0	3.6755903	445.11999538883697
710.0	3.6830755	445.12008826062987
711.0	3.6894299	445.1199537960465
712.0	3.6954528	445.1200376667816
713.0	3.7014799	445.11993425823005
714.0	3.7075028	445.1200325638613
715.0	3.7135318	445.120066574912
716.0	3.7195547	445.12016396919915
717.0	3.7255757	445.12009467239636
718.0	3.7315985	445.120160464131
719.0	3.7376195	445.12017491724316
720.0	3.7436402	445.12005440499667
721.0	3.7496632	445.1202356345383
722.0	3.755684	445.12014136205113
723.0	3.7617048	445.1201530921849
724.0	3.7677256	445.12006553184995
725.0	3.7737465	445.12000421038914
726.0	3.7797694	445.12008031232625
727.0	3.7857903999999998	445.1200032224133
730.0	3.7939986	445.1201209112356
731.0	3.8003445	445.12007630966235
732.0	3.8063717	445.1199948447293
733.0	3.8123924	445.12011460812187
734.0	3.8184133	445.12012640200436
735.0	3.824434	445.12010923534257
736.0	3.830455	445.1200253713871
737.0	3.8364757	445.12012728043436
738.0	3.8424987	445.1200594937541
739.0	3.8485195	445.1201371252952
740.0	3.8545404	445.1201274214027
741.0	3.8605612	445.1201145211706
742.0	3.8665821	445.1201147266241
743.0	3.8726028	445.12009845148066
744.0	3.878632	445.1199958838031
745.0	3.884657	445.12009727694624
746.0	3.890682	445.12009644886007
747.0	3.8967029	445.12010258904763
748.0	3.9027258	445.12006316215246
749.0	3.9087551	445.1201448949121
750.0	3.9147883	445.12011737860786
751.0	3.9208155	445.1201309137849
752.0	3.9268382	445.12007658457685
753.0	3.9328633	445.12014532986905
754.0	3.9388863	445.12001763675903
755.0	3.9449072	445.12003023245666
756.0	3.9509279	445.12011749657984
758.0	3.958255	445.1201873241013
759.0	3.9645966	445.12019352129875
760.0	3.9706216	445.12016288382796
761.0	3.9766508	445.1201098185665
762.0	3.9826738	445.1201188900643
763.0	3.9886968	445.1200549992251
764.0	3.9947175	445.12011988471824
765.0	4.0007385	445.12013058152957
767.0	4.0082321	445.12004948627913
768.0	4.0145781	445.12015168545827
769.0	4.0205988	445.12009740329603
770.0	4.0266198	445.120136281268
771.0	4.0326405	445.1200566645116
773.0	4.0401404	445.1200186391102
774.0	4.0464802	445.12009765022526
775.0	4.052501	445.1200416539617
776.0	4.058524	445.12016090788296
777.0	4.0645447	445.1200705556013
778.0	4.0705654	445.1201198438261
779.0	4.0765863	445.12009783863493
780.0	4.0826072	445.12009414711326
781.0	4.0886281	445.1200491760117
782.0	4.0946552	445.12015529272713
783.0	4.1006823	445.120137421106
784.0	4.1067052	445.1200166061458
785.0	4.1127261	445.12005691144424
786.0	4.1187468	445.1200947551108
787.0	4.1247676	445.1200686756846
788.0	4.1307906	445.1201222822753
789.0	4.1368136	445.12008908578963
790.0	4.1428365	445.120067818022
791.0	4.1488678	445.1200431207208
792.0	4.1548907	445.1200491673276
793.0	4.1609115	445.1200971441983
794.0	4.1669323	445.120110876962
795.0	4.1729531	445.1200928884948
796.0	4.1789761	445.12005264134064
797.0	4.184997	445.12010209215794
798.0	4.1910178	445.1200610303983
799.0	4.1970407	445.12006156341675
800.0	4.2030616	445.12000874398007
801.0	4.2090824	445.12007092097105
802.0	4.2151032	445.12001061694525
803.0	4.221124	445.12004501797804
804.0	4.227147	445.12008597771006
805.0	4.2331678	445.12004533413966
806.0	4.2391887	445.1200248417844
807.0	4.2452116	445.12000683799226
808.0	4.2512324	445.1200439027964
809.0	4.2572531	445.1199879076034
810.0	4.2632761	445.1200064927576
811.0	4.2692969	445.1201154377806
812.0	4.2753283	445.1200745968805
813.0	4.2813512	445.12007561888925
814.0	4.2873783	445.12008411012295
815.0	4.2934012	445.1200655312566
817.0	4.3007115	445.12001291243314
818.0	4.3070553	445.12000186034663
819.0	4.3130762	445.12001451453926
820.0	4.3190971	445.1200239929116
821.0	4.3251242	445.1200769968101
822.0	4.331145	445.1200856902216
823.0	4.3371679	445.12002593295745
824.0	4.3431887	445.12007016822844
826.0	4.3505241	445.1200133996969
827.0	4.3568701	445.1200035069655
828.0	4.362893	445.1200609038675
829.0	4.3689138	445.1199623297338
830.0	4.3749345	445.1200637673238
833.0	4.3837595	445.1200336248133
834.0	4.3901076	445.1200590926072
835.0	4.3961304	445.1200103166555
836.0	4.4021533	445.12007590064337
837.0	4.4081763	445.12004887966265
838.0	4.4141992	445.1199815741378
839.0	4.4202201	445.12007218407155
840.0	4.426243	445.11996838978706
841.0	4.4322639	445.1200000985055
842.0	4.4382847	445.1201403621162
843.0	4.4443054	445.1200139261249
844.0	4.4503263	445.12003244676856
845.0	4.4563492	445.11998330740334
846.0	4.4623702	445.12002660092105
847.0	4.4683931	445.1200246021981
848.0	4.4744118	445.1200399665014
849.0	4.4804326	445.1200995083441
850.0	4.4864533	445.1200331486163
851.0	4.4924742	445.1200426725355
852.0	4.4984951	445.12000998702484
853.0	4.50452	445.12002081475447
854.0	4.510541	445.11991921220016
855.0	4.5165638	445.11998524957846
856.0	4.5225848	445.11996409212765
857.0	4.5286076	445.119984886914
858.0	4.5346284	445.11995271740665
859.0	4.5406492	445.12003089559795
860.0	4.5466701	445.1199829625536
861.0	4.552693	445.11998369372526
862.0	4.558714	445.119998386396
863.0	4.5647368	445.1199691262399
864.0	4.5707577	445.1199660672371
865.0	4.5767764	445.1200433660741
866.0	4.5827993	445.12003119538696
867.0	4.5888222	445.11996156067596
868.0	4.5948577	445.12006005374406
869.0	4.6008786	445.1199763749742
870.0	4.6069056	445.12000644605763
872.0	4.6142264	445.1199871098341
873.0	4.6205681	445.11997814444095
874.0	4.6265952	445.1200009450293
875.0	4.6326181	445.12000942814103
877.0	4.639941	445.11995673489565
878.0	4.6462827	445.1199348509895
879.0	4.6523036	445.1200430252116
880.0	4.6583307	445.11996351035634
881.0	4.6643578	445.12000944406685
882.0	4.6703848	445.12001013360145
883.0	4.6764058	445.1200104430551
884.0	4.6824286	445.1200382783699
886.0	4.6897577	445.12005085000425
887.0	4.6960974	445.1199796296498
888.0	4.7021204	445.1199537581584
889.0	4.7081412	445.11996135934453
890.0	4.7141662	445.12002838615626
891.0	4.7201995	445.11995528308313
892.0	4.7262245	445.12000451297575
893.0	4.7322474	445.11994712134305
894.0	4.7382703	445.1200509993473
895.0	4.7442912	445.1200239559101
896.0	4.750312	445.12000528528915
897.0	4.7563328	445.119985320492
898.0	4.7623538	445.1199589045528
899.0	4.7683767	445.1200199820346
900.0	4.7743975	445.12003433319535
901.0	4.7804203	445.12005782441634
902.0	4.7864453	445.1200476915351
903.0	4.7924684	445.1199912121853
904.0	4.7984892	445.11998998780865
906.0	4.8058161	445.11999489586645
907.0	4.8121599	445.12000514361284
908.0	4.8181891	445.11997355064875
909.0	4.8242163	445.11988574920537
910.0	4.8302434	445.1199837510677
911.0	4.8362705	445.1199456211788
912.0	4.8422914	445.1199011808951
913.0	4.8483122	445.1200159603416
915.0	4.855635	445.11998406965694
916.0	4.8619747	445.1199390254158
917.0	4.8679975	445.1200749237569
918.0	4.8740184	445.1199521273325
919.0	4.8800392	445.1200151561169
920.0	4.8860622	445.1199131859916
921.0	4.8920829	445.1199723597997
922.0	4.8981058	445.1200034497995
923.0	4.9041267	445.1199732273568
924.0	4.9101476	445.12001533834984
925.0	4.9161727	445.1199222800173
926.0	4.9221935	445.12002404024446
927.0	4.9282247	445.1200067372042
928.0	4.9342455	445.11995542568064
929.0	4.9402705	445.11999140373746
930.0	4.9462913	445.11986959555696
931.0	4.9523122	445.11996754296547
932.0	4.9583351	445.1200462526104
933.0	4.964356	445.1200098785061
934.0	4.9703768	445.1199888120495
935.0	4.9763998	445.120007675243
937.0	4.9837288	445.11994543865615
938.0	4.9900727	445.11992060427485
939.0	4.9960956	445.1200531103528
940.0	5.0021207	445.1200458195475
941.0	5.0081435	445.1199726116312
942.0	5.0141644	445.1200273827992
943.0	5.0201851	445.1199705947483
944.0	5.026206	445.1199965652674
946.0	5.0335393	445.12002549977353
947.0	5.0398832	445.11990510423885
948.0	5.0459061	445.11995922938104
949.0	5.0519269	445.11996306533746
950.0	5.0579476	445.1199895473196
951.0	5.0639705	445.1199968561255
952.0	5.0699915	445.1199407084878
953.0	5.0760124	445.12000029167325
954.0	5.0820332	445.1199713451709
955.0	5.0880582	445.11994909031654
956.0	5.0940874	445.1199974250769
957.0	5.1001102	445.12000151453134
958.0	5.1061352	445.12000266195844
959.0	5.1121561	445.1198899029567
960.0	5.118177	445.1200463963774
961.0	5.1241978	445.11993511932286
962.0	5.1302208	445.1199803950477
963.0	5.1362478	445.12000653044413
964.0	5.1422728	445.12003028257396
965.0	5.1482956	445.1199961750443
966.0	5.1543165	445.1200113189685
967.0	5.1603395	445.11991331276187
968.0	5.1663604	445.12003220034916
969.0	5.1723833	445.1199731101622
970.0	5.1784041	445.12001362053036
971.0	5.1844271	445.1198882200914
972.0	5.1904479	445.1199642248717
974.0	5.1979373	445.11994164195687
975.0	5.2042854	445.1199102739542
976.0	5.2103167	445.11998291940967
977.0	5.2163396	445.1199062537024
978.0	5.2223604	445.1199614746279
979.0	5.2283812	445.12003234253626
980.0	5.234404	445.1199478415296
981.0	5.2404291	445.12000217571074
982.0	5.246448	445.11993736394925
983.0	5.2524709	445.11990366540346
984.0	5.2584938	445.11996453860456
985.0	5.2645147	445.1199487529457
986.0	5.2705375	445.1199879361873
987.0	5.2765603	445.11992389167904
988.0	5.2825812	445.1200008058581
989.0	5.2886021	445.1198985159582
990.0	5.294623	445.1199974238177
991.0	5.3006459	445.1199747709934
992.0	5.3066668	445.11997955893867
993.0	5.3126897	445.1201198957436
994.0	5.3187104	445.12004636119667
996.0	5.326202	445.12005031419744
997.0	5.3325481	445.1200477522611
998.0	5.3385731	445.1199485550272
999.0	5.3446002	445.1199871101459
1000.0	5.3506231	445.11989256155726
1001.0	5.3566521	445.1199659354662
1002.0	5.3626792	445.11996090526577
1003.0	5.3687085	445.11996507194556
1005.0	5.3760229	445.11998113865945
1006.0	5.3823689	445.1199759554764
1007.0	5.3883938	445.1199422019233
1008.0	5.3944189	445.11997724233663
1010.0	5.4017334	445.11994100624713
1011.0	5.4080773	445.12003078087525
1012.0	5.4141002	445.1199444124496
1013.0	5.420123	445.1200413827909
1014.0	5.4261438	445.11996274481555
1015.0	5.4321668	445.11999734417617
1016.0	5.4381877	445.1199444672146
1017.0	5.4442085	445.1199934737916
1018.0	5.4502294	445.11994141634796
1019.0	5.4562502	445.11996177696045
1020.0	5.4622732	445.11991723450245
1021.0	5.468296	445.1200558061694
1022.0	5.4743251	445.119951262782
1023.0	5.480346	445.1200480426118
1024.0	5.4863668	445.12004192334797
1025.0	5.4923878	445.11994734852243
1026.0	5.4984085	445.11993847097364
1027.0	5.5044294	445.1199443950363
1028.0	5.5104522	445.11998209912605
1029.0	5.5164731	445.11994504868755
1030.0	5.5224939	445.119977451316
1031.0	5.528521	445.12001764159345
1032.0	5.534546	445.1199985277454
1033.0	5.540567	445.1199204142294
1034.0	5.5465877	445.11999352366485
1035.0	5.5526087	445.11997776066113
1036.0	5.5586314	445.11987488865213
1037.0	5.5646585	445.1199715385253
1038.0	5.5706835	445.1198507110478
1039.0	5.5767128	445.1199876945954
1040.0	5.5827336	445.1199461880801
1041.0	5.5887545	445.11996987863415
1042.0	5.5947753	445.11997744110573
1043.0	5.6007982	445.1200130838757
1044.0	5.606819	445.11997963435925
1045.0	5.6128419	445.119937200569
1046.0	5.6188649	445.12001785388776
1047.0	5.6248858	445.11995093615025
1048.0	5.6309066	445.1199166895964
1049.0	5.6369296	445.11996934847883
1050.0	5.6429608	445.1199186240423
1051.0	5.6489838	445.1199367826029
1052.0	5.6550086	445.11994293907003
1053.0	5.6610294	445.1199062260162
1055.0	5.6683503	445.1198711185944
1056.0	5.6746962	445.1200195455394
1057.0	5.6807192	445.11993122685305
1058.0	5.6867399	445.11989979055585
1059.0	5.6927607	445.1199651266516
1060.0	5.6987816	445.11996242504983
1061.0	5.7048046	445.1199646709205
1062.0	5.7108253	445.119887170354
1063.0	5.7168463	445.119951504194
1064.0	5.7228691	445.1199137739483
1066.0	5.7302003	445.11995186447876
1067.0	5.7365441	445.1198968134207
1068.0	5.7425693	445.1198826357348
1069.0	5.7485985	445.1199749921668
1070.0	5.7546212	445.11999696363364
1071.0	5.7606463	445.1199440911027
1072.0	5.7666754	445.119941549007
1073.0	5.7726983	445.1198784699878
1074.0	5.7787212	445.11987227479597
1075.0	5.7847422	445.11998645219103
1076.0	5.7907629	445.11997582608177
1077.0	5.7967839	445.1199751814112
1078.0	5.8028046	445.1198999507547
1079.0	5.8088256	445.11995458400634
1080.0	5.8148504	445.11996301900547
1081.0	5.8208712	445.12001498328715
1082.0	5.8268942	445.11994236961357
1083.0	5.8329214	445.11997624905734
1084.0	5.8389422	445.12000218711523
1085.0	5.8449652	445.1199042784746
1086.0	5.8509881	445.12000845421306
1087.0	5.857013	445.1200224913093
1088.0	5.8630359	445.1199754152121
1089.0	5.8690589	445.12001997731977
1090.0	5.8750797	445.1199961853604
1091.0	5.8811006	445.11995773888395
1092.0	5.8871215	445.11991892451516
1093.0	5.8931443	445.11993827992046
1094.0	5.8991653	445.1199173949934
1095.0	5.905186	445.11992964001746
1096.0	5.9112089	445.1199771045282
1097.0	5.9172297	445.1199096386381
1098.0	5.9232506	445.1199347786478
1099.0	5.9292715	445.11996629744306
1100.0	5.9352923	445.11986578404293
1101.0	5.9413152	445.119912468511
1102.0	5.9473382	445.11994323975034
1103.0	5.9533591	445.1199147649269
1104.0	5.9593818	445.11997018777356
1105.0	5.9654027	445.11994653639607
1106.0	5.9714235	445.11995205066296
1107.0	5.9774444	445.11988944363225
1108.0	5.9834652	445.11997787806854
1109.0	5.9894861	445.11993786350257
1110.0	5.995509	445.1199692286834
1111.0	6.0015297	445.11999792421886
1113.0	6.0090089	445.11994280006
1114.0	6.015357	445.1198888524725
1115.0	6.02138	445.1199441901609
1116.0	6.0274069	445.11989681105945
1117.0	6.0334298	445.12001129533854
1118.0	6.0394527	445.1199864378465
1119.0	6.0454736	445.1198767260696
1120.0	6.0514945	445.1199633367245
1121.0	6.0575174	445.1199389675514
1122.0	6.0635383	445.11994064078317
1124.0	6.0708652	445.1199364316435
1125.0	6.0772069	445.1199480345829
1126.0	6.08323	445.11990398904584
1127.0	6.089257	445.1199495164339
1128.0	6.0952863	445.1198453740427
1129.0	6.1013133	445.1198992200918
1131.0	6.1086257	445.11989437220694
1132.0	6.1149674	445.1198768196852
1133.0	6.1209925	445.12002399122673
1134.0	6.1270175	445.11996222988455
1135.0	6.1330425	445.1199182311239
1136.0	6.1390655	445.11981887020363
1137.0	6.1450904	445.1199503844873
1138.0	6.1511111	445.11992112951987
1139.0	6.1571341	445.11987952376506
1140.0	6.163155	445.1198762790678
1141.0	6.1691759	445.11989821614713
1142.0	6.1751988	445.1198350659864
1143.0	6.1812196	445.11992571318507
1144.0	6.1872426	445.1198477651898
1146.0	6.1945778	445.11994129825047
1147.0	6.2009196	445.11990525251116
1148.0	6.2069426	445.1198734537959
1149.0	6.2129697	445.1199071350049
1150.0	6.219001	445.11984380533966
1151.0	6.2250218	445.1198046673375
1152.0	6.2310446	445.1198364621142
1153.0	6.2370738	445.1198212711553
1154.0	6.2430968	445.1198584563826
1155.0	6.2491197	445.11986895462337
1156.0	6.2551448	445.11992652310425
1157.0	6.2611718	445.1198646386489
1158.0	6.2671969	445.11979504647485
1159.0	6.2732198	445.1198649019914
1160.0	6.2792467	445.1198442612949
1161.0	6.2852759	445.11987427542743
1162.0	6.291303	445.1198335034581
1163.0	6.2973302	445.1198753011452
1164.0	6.3033531	445.1198458238001
1165.0	6.309376	445.11982202004873
1166.0	6.315399	445.119800291951
1167.0	6.3214259	445.1199003299726
1168.0	6.3274571	445.11993908436693
1169.0	6.3334842	445.119922957424
1170.0	6.3395073	445.1199747389613
1171.0	6.3455322	445.11985568386524
1174.0	6.3543738	445.11999231601266
1175.0	6.3607176	445.1198756451232
1176.0	6.3667386	445.1198355793838
1177.0	6.3727614	445.119588059953
1178.0	6.3787823	445.1198419883259
1179.0	6.384803	445.11990115516556
1180.0	6.3908239	445.11985827462473
1181.0	6.3968447	445.1198044720989
1182.0	6.4028677	445.12003024558146
1184.0	6.4101968	445.1198972187624
1185.0	6.4165386	445.11990012393807
1186.0	6.4225615	445.11989204425697
1187.0	6.4285885	445.1199279939632
1188.0	6.4346198	445.1198511744238
1189.0	6.4406469	445.1198397326028
1190.0	6.4466699	445.11987022180506
1191.0	6.4526927	445.11989320555796
1192.0	6.4587199	445.1198728953599
1193.0	6.4647429	445.1198727032308
1194.0	6.4707699	445.1198627464741
1195.0	6.4767906	445.119812149357
1196.0	6.4828115	445.11982526508405
1197.0	6.4888324	445.11986266050513
1198.0	6.4948532	445.1198637797965
1199.0	6.5008741	445.11991337336667
1200.0	6.506897	445.1199141001463
1201.0	6.5129199	445.1199398421984
1202.0	6.5189427	445.119958494976
1203.0	6.5249678	445.1199248021878
1204.0	6.530997	445.1197957692195
1205.0	6.53702	445.11981078825124
1206.0	6.5430575	445.1199970555479
1207.0	6.5490908	445.11992694799727
1208.0	6.5551158	445.11990929045334
1209.0	6.5611429	445.11981092971973
1210.0	6.5671678	445.1198430077828
1211.0	6.5731908	445.1198071465094
1212.0	6.5792116	445.11983214357286
1213.0	6.5852345	445.1198967174692
1214.0	6.5912554	445.11990815322906
1215.0	6.5972782	445.11980907877177
1216.0	6.6032992	445.1197951950253
1217.0	6.6093199	445.11984563700895
1218.0	6.6153408	445.1198621053092
1219.0	6.6213616	445.11977605238854
1220.0	6.6273825	445.1198072071248
1222.0	6.6347116	445.1197567933889
1223.0	6.6410637	445.1197794088346
1224.0	6.647095	445.1199039160831
1225.0	6.6531262	445.11983155162324
1226.0	6.6591492	445.1199031193855
1227.0	6.6651699	445.1198975500777
1228.0	6.6711909	445.11993042129706
1229.0	6.6772116	445.11983494151036
1230.0	6.6832347	445.11984083090005
1231.0	6.6892556	445.1199062707654
1233.0	6.6967471	445.119824909816
1234.0	6.7030868	445.11991872209205
1235.0	6.7091159	445.11985378945644
1236.0	6.7151452	445.1198303142968
1237.0	6.721168	445.1198015876178
1238.0	6.7271909	445.11988911473156
1239.0	6.7332138	445.1198583578563
1240.0	6.7392409	445.1199188073543
1241.0	6.745266	445.11993917020965
1242.0	6.7512951	445.11989810288765
1243.0	6.7573223	445.119858717266
1244.0	6.7633451	445.1198664186593
1245.0	6.7693701	445.1198627868412
1246.0	6.7753952	445.11984596140616
1247.0	6.7814223	445.1197520961542
1248.0	6.7874493	445.11985938397106
1249.0	6.7934703	445.119823232068
1250.0	6.7994931	445.11984465160776
1251.0	6.8055161	445.1198235508392
1252.0	6.8115389	445.119762106617
1253.0	6.8175701	445.1198051705583
1254.0	6.8235993	445.11975564821853
1255.0	6.8296222	445.119825810869
1256.0	6.8356474	445.1198566849632
1257.0	6.8416702	445.11997911734863
1258.0	6.8476974	445.11987306042033
1259.0	6.8537264	445.1198830601192
1260.0	6.8597557	445.1198207862306
1261.0	6.8657889	445.1198609293047
1263.0	6.8731077	445.11986967349276
1264.0	6.8794537	445.119852008611
1265.0	6.8854807	445.1199248322479
1266.0	6.8915078	445.1199245134542
1267.0	6.8975348	445.1199153249534
1268.0	6.9035618	445.1198627956112
1269.0	6.9095869	445.1198746763074
1270.0	6.9156099	445.1198293991927
1271.0	6.9216412	445.1198435299057
1272.0	6.9276683	445.1198828747544
1273.0	6.9336911	445.1198054000301
1274.0	6.9397141	445.1198293529136
1275.0	6.9457411	445.11976869198736
1276.0	6.9517724	445.11981570655036
1277.0	6.9578057	445.1197948249333
1278.0	6.9638371	445.1198284249657
1279.0	6.9698661	445.11981071052355
1281.0	6.9771744	445.1198645067801
1282.0	6.9835078	445.1198128990303
1283.0	6.9895328	445.1198684407928
1284.0	6.9955579	445.1198588384983
1285.0	7.0015829	445.1198190906383
1286.0	7.0076121	445.1197602256961
1287.0	7.013637	445.1197681879156
1288.0	7.0196621	445.1198973026837
1289.0	7.025687	445.1199137518715
1290.0	7.0317141	445.1198729409843
1292.0	7.0390453	445.1198405443455
1293.0	7.045385	445.11984006099965
1294.0	7.0514057	445.1198541355352
1295.0	7.0574267	445.11980675917437
1296.0	7.0634516	445.1197993636845
1297.0	7.0694746	445.1198374129752
1298.0	7.0754976	445.11990536168423
1299.0	7.0815225	445.11982513767276
1300.0	7.0875476	445.11979174470486
1301.0	7.0935704	445.1198024430048
1302.0	7.0995934	445.1198769010102
1303.0	7.1056246	445.11981067161645
1304.0	7.1116516	445.11988251673597
1305.0	7.1176746	445.1197526559894
1306.0	7.1236955	445.1198316672922
1307.0	7.1297184	445.11986993072634
1308.0	7.1357414	445.11977368127316
1309.0	7.1417725	445.1199474193352
1310.0	7.1477977	445.1198753702601
1311.0	7.1538246	445.119840934702
1312.0	7.1598517	445.11986686553416
1313.0	7.1658788	445.1197175750777
1314.0	7.1719059	445.11970463133656
1316.0	7.1792204	445.1197133921043
1317.0	7.18556	445.1197828189177
1318.0	7.1915829	445.1197594677636
1319.0	7.1976059	445.1196627684175
1320.0	7.2036288	445.11971645606366
1321.0	7.209654	445.1197855745386
1322.0	7.215681	445.11983846049174
1323.0	7.2217061	445.11980229108275
1324.0	7.2277289	445.1198231139923
1325.0	7.2337517	445.11984364491116
1326.0	7.2397767	445.11982886582774
1327.0	7.2457976	445.1199019802296
1328.0	7.2518226	445.11986475908094
1329.0	7.2578456	445.11986276750537
1330.0	7.2638686	445.11983604604524
1331.0	7.2698894	445.11973006013835
1332.0	7.2759102	445.1197230284075
1333.0	7.281933	445.11984683912584
1334.0	7.2879539	445.11979739606875
1335.0	7.2939768	445.11980870098256
1336.0	7.2999978	445.11988607721185
1337.0	7.3060206	445.1197459200423
1338.0	7.3120415	445.11988451941625
1339.0	7.3180623	445.11986950465865
1340.0	7.3240832	445.1198689116542
1341.0	7.3301039	445.119836243629
1342.0	7.3361247	445.1198721641743
1343.0	7.3421477	445.11977503667833
1344.0	7.3481686	445.1197873309853
1345.0	7.3541915	445.11980084470247
1346.0	7.3602124	445.11971856654367
1348.0	7.3675518	445.11978874141016
1350.0	7.3750435	445.1197810655805
1351.0	7.3813895	445.1197504266821
1352.0	7.3874124	445.11970156771116
1353.0	7.3934333	445.1197857348988
1354.0	7.3994562	445.1198101109619
1355.0	7.405479	445.1198951243847
1356.0	7.4114999	445.11984524387833
1357.0	7.4175208	445.1198196306485
1358.0	7.4235436	445.11979586117576
1359.0	7.4295646	445.11980815228384
1360.0	7.4355874	445.1198361383333
1361.0	7.4416123	445.1198245960887
1362.0	7.4476353	445.11979035779706
1363.0	7.4536603	445.11978430702544
1364.0	7.4596854	445.1197489137072
1365.0	7.4657084	445.11981098805137
1366.0	7.4717354	445.11973514122815
1367.0	7.4777604	445.1198221394364
1368.0	7.4837896	445.11975823812867
1369.0	7.4898207	445.1197417623149
1370.0	7.4958478	445.11980479747234
1371.0	7.5018707	445.1197192133469
1372.0	7.5078959	445.119740027777
1373.0	7.5139167	445.119728913318
1374.0	7.5199375	445.11967002368425
1375.0	7.5259584	445.11975190103027
1376.0	7.5319855	445.1196774246819
1377.0	7.5380062	445.11979880552434
1378.0	7.544027	445.11972653853366
1379.0	7.5500521	445.1197333619596
1380.0	7.556073	445.1197539247293
1381.0	7.5620938	445.1197959481227
1382.0	7.5681147	445.1198337399862
1383.0	7.5741376	445.11970688334736
1384.0	7.5801585	445.119770151766
1385.0	7.5861791	445.1197347823942
1386.0	7.5922021	445.11975699026146
1387.0	7.5982251	445.1197236024921
1388.0	7.6042501	445.11980283403716
1389.0	7.6102772	445.119751238056
1390.0	7.6163064	445.11975773001103
1391.0	7.6223377	445.1197421350835
1392.0	7.6283605	445.11964342390723
1393.0	7.6343896	445.11976917006206
1394.0	7.6404105	445.1197954940163
1395.0	7.6464314	445.1197314026014
1396.0	7.6524585	445.1197645692896
1397.0	7.6584877	445.11971793846027
1398.0	7.6645127	445.11980539874907
1399.0	7.6705419	445.119737446053
1400.0	7.6765647	445.11978101522635
1401.0	7.6825855	445.11974487479915
1402.0	7.6886064	445.1198235607659
1403.0	7.6946273	445.11964680865316
1404.0	7.7006502	445.11976142503215
1405.0	7.7066731	445.1197520170469
1407.0	7.7139959	445.1197934897026
1408.0	7.7203418	445.11979913719375
1409.0	7.7263669	445.1197599164804
1410.0	7.7323919	445.11969223206006
1411.0	7.7384191	445.1197949932904
1412.0	7.7444461	445.1196519011565
1413.0	7.7504753	445.11982253495125
1414.0	7.7565043	445.11966999623263
1415.0	7.7625231	445.1197149632944
1416.0	7.7685502	445.11981326156746
1417.0	7.7745772	445.1197709736231
1418.0	7.7806024	445.1197942503325
1420.0	7.7879231	445.1198458831687
1421.0	7.7942668	445.1197524837757
1422.0	7.8002877	445.1197878241572
1423.0	7.8063106	445.11973444386115
1424.0	7.8123315	445.1197916220868
1425.0	7.8183543	445.11979102169397
1426.0	7.8243774	445.1197111853523
1427.0	7.8304002	445.11973421778396
1428.0	7.8364231	445.11964967237645
1429.0	7.8424439	445.1197679007741
1430.0	7.8484648	445.1197525507748
1431.0	7.8544856	445.11986332569353
1432.0	7.8605087	445.1197738451203
1433.0	7.8665316	445.1197196572441
1434.0	7.8725565	445.11973399729953
1435.0	7.8785837	445.1197018314955
1436.0	7.8846065	445.11963129953165
1437.0	7.8906294	445.11973812013383
1438.0	7.8966503	445.1197940984702
1439.0	7.9026733	445.1197431207577
1440.0	7.9086962	445.11980348254616
1441.0	7.9147254	445.11977459467596
1442.0	7.9207503	445.1197013896571
1443.0	7.9267755	445.11969655424684
1444.0	7.9328045	445.1197269258342
1445.0	7.9388254	445.119672159779
1446.0	7.9448482	445.1197081085448
1447.0	7.9508713	445.1196892458832
1448.0	7.9568921	445.11965528904915
1449.0	7.9629212	445.11974489439416
1450.0	7.9689442	445.1197746211843
1451.0	7.974967	445.1197497266499
1452.0	7.9809899	445.1197655302279
1453.0	7.9870107	445.11971488217443
1454.0	7.9930338	445.11969446269063
1455.0	7.9990566	445.11971354692605
1456.0	8.0050774	445.11979578657014
1457.0	8.0111025	445.119725308927
1458.0	8.0171234	445.1196870287386
1459.0	8.0231463	445.1197521658805
1460.0	8.029167	445.1197156260798
1461.0	8.03519	445.11973978405774
1462.0	8.0412151	445.1196545884564
1463.0	8.0472379	445.11971098122194
1465.0	8.0545629	445.1196645945583
1466.0	8.0609046	445.1197646232813
1467.0	8.0669276	445.11963159221983
1468.0	8.0729485	445.11967573528034
1469.0	8.0789693	445.1196771155687
1470.0	8.0849901	445.11976711727743
1471.0	8.091011	445.11979152246613
1472.0	8.0970319	445.11976001663805
1473.0	8.1030567	445.11972997190674
1474.0	8.1090775	445.11967138908847
1475.0	8.1151005	445.11969857818815
1476.0	8.1211214	445.11966490661956
1477.0	8.1271444	445.11963192839386
1478.0	8.1331652	445.1196601830151
1479.0	8.1391881	445.1195931081759
1480.0	8.1452131	445.1197200897165
1481.0	8.1512422	445.1197303368282
1482.0	8.1572714	445.11966281309776
1483.0	8.1632943	445.11979487490464
1484.0	8.1693214	445.11972887565247
1485.0	8.1753423	445.1197851364433
1486.0	8.1813631	445.1197249590863
1487.0	8.1873861	445.1196846315342
1488.0	8.1934069	445.1197258269946
1489.0	8.1994276	445.11972415560035
1490.0	8.2054505	445.11974182256444
1491.0	8.2114714	445.1197344666837
1492.0	8.2174922	445.11964497486366
1493.0	8.2235111	445.1197109821633
1494.0	8.229534	445.1197667809725
1495.0	8.2355569	445.119668068973
1496.0	8.2415777	445.119761299484
1497.0	8.2475985	445.11967155875254
1498.0	8.2536236	445.1197086857277
1499.0	8.2596445	445.1196450603358
1500.0	8.2656674	445.1197459423443
1501.0	8.2716861	445.1196263066162
1502.0	8.2777111	445.11965394022286
1503.0	8.2837404	445.11967023809484
1504.0	8.2897631	445.11979710439533
1505.0	8.295786	445.1197327951298
1506.0	8.3018069	445.1196855990994
1507.0	8.3078278	445.11980512454556
1508.0	8.3138487	445.1197640404128
1509.0	8.3198694	445.1197325185511
1510.0	8.3258966	445.11974534486205
1511.0	8.3319175	445.11975200290726
1512.0	8.3379403	445.1197709030993
1513.0	8.3439695	445.1197971206271
1514.0	8.3499966	445.1196246441964
1515.0	8.3560196	445.1195963117512
1516.0	8.3620529	445.11957046573673
1517.0	8.3680758	445.1196830663787
1518.0	8.3740987	445.1197317272664
1519.0	8.3801175	445.11970263261304
1520.0	8.3861423	445.11959896001025
1521.0	8.3921632	445.1198243075528
1523.0	8.399482	445.1197741378046
1524.0	8.4058236	445.11971334698967
1525.0	8.4118446	445.1198045335818
1526.0	8.4178653	445.1197200112863
1527.0	8.4238841	445.1198309741605
1528.0	8.4299174	445.1196031907248
1529.0	8.4359404	445.1196205961556
1530.0	8.4419674	445.11962560530105
1531.0	8.4479905	445.1196406297878
1532.0	8.4540112	445.11964219702855
1533.0	8.4600322	445.1195839934898
1534.0	8.4660508	445.1195909138823
1535.0	8.4720737	445.1196573811969
1536.0	8.4780987	445.1196796572563
1537.0	8.4841197	445.1196185272301
1538.0	8.4901447	445.11970235907046
1539.0	8.4961655	445.11971581203903
1540.0	8.5021884	445.1197228761763
1541.0	8.5082093	445.1197328404841
1542.0	8.5142321	445.1197009443544
1543.0	8.5202551	445.1197048278943
1544.0	8.5262759	445.1196069532878
1545.0	8.5322968	445.1196678532193
1546.0	8.5383197	445.1197605948922
1547.0	8.5443406	445.1197180687177
1548.0	8.5503614	445.11964237871763
1549.0	8.5563842	445.11967063093505
1550.0	8.562405	445.1197020287989
1551.0	8.568428	445.11969055342024
1552.0	8.5744531	445.1196634272916
1553.0	8.580476	445.11972794970603
1554.0	8.5865052	445.1196560569986
1555.0	8.5925282	445.11975691190264
1556.0	8.5985552	445.11962956468693
1557.0	8.6045822	445.11969063492444
1558.0	8.6106114	445.1197719083211
1559.0	8.6166365	445.11965288959294
1560.0	8.6226657	445.1196814549998
1561.0	8.6286928	445.1196649250801
1562.0	8.6347157	445.1196401198523
1563.0	8.6407407	445.1196618297622
1564.0	8.6467678	445.1195900691161
1565.0	8.6527948	445.1197078613483
1566.0	8.6588198	445.119713855592
1567.0	8.6648428	445.1197026764006
1568.0	8.6708678	445.11970526519565
1569.0	8.6768907	445.11971238610084
1570.0	8.6829178	445.1196752345766
1571.0	8.6889428	445.1196249453867
1572.0	8.6949678	445.1195686349746
1573.0	8.7009927	445.119635570481
1574.0	8.7070156	445.1196535165208
1575.0	8.7130366	445.1197100470723
1576.0	8.7190595	445.11959221466793
1578.0	8.7263802	445.1196968959308
1579.0	8.732724	445.1196484982528
1581.0	8.740051	445.1196713148465
1582.0	8.7463929	445.1196030476166
1583.0	8.752422	445.11962195302453
1584.0	8.7584491	445.1196006579744
1585.0	8.7644698	445.1196142455823
1586.0	8.7704948	445.1195763969841
1587.0	8.7765178	445.1195709314649
1588.0	8.782545	445.1196564195393
1589.0	8.78857	445.11958977404004
1590.0	8.7945929	445.119611906336
1591.0	8.800624	445.11967004131384
1592.0	8.8066575	445.11968008704514
1593.0	8.8126824	445.1197322111479
1594.0	8.8187095	445.11964386790464
1595.0	8.8247365	445.1196606499013
1596.0	8.8307659	445.11969357529813
1597.0	8.836799	445.11962052817273
1598.0	8.8428284	445.11957614212366
1599.0	8.8488553	445.11957934103515
1600.0	8.8548763	445.1196840773488
1601.0	8.860897	445.11965786178376
1602.0	8.8669179	445.1195793905855
1603.0	8.8729365	445.11964874855437
1604.0	8.8789596	445.11961845861396
1605.0	8.8849803	445.11955233011463
1606.0	8.8910013	445.1196741051422
1607.0	8.8970242	445.1196951886828
1608.0	8.9030512	445.11956124456987
1609.0	8.909072	445.11965891801515
1610.0	8.9150929	445.11971372066404
1611.0	8.9211159	445.11968476605455
1612.0	8.9271387	445.1197180579018
1613.0	8.9331597	445.1196015182397
1614.0	8.9391867	445.11960440197964
1615.0	8.9452118	445.1195982875904
1616.0	8.9512346	445.11952626919685
1617.0	8.9572554	445.1196632598061
1618.0	8.9632763	445.1196197496989
1619.0	8.9692972	445.1196984433522
1620.0	8.97532	445.1195405069519
1621.0	8.9813472	445.11955963135654
1622.0	8.98737	445.1196534390004
1623.0	8.9933931	445.1195777719134
1624.0	8.9994158	445.1195858427668
1625.0	9.0054367	445.1196095477009
1626.0	9.0114576	445.1195928663281
1627.0	9.0174805	445.1195743690429
1628.0	9.0235014	445.11958967684575
1629.0	9.0295263	445.1195975599412
1630.0	9.0355493	445.11962288006816
1631.0	9.0415701	445.1195050108304
1632.0	9.047591	445.11960737955957
1633.0	9.0536139	445.11956787058045
1634.0	9.0596368	445.1195658643033
1635.0	9.0656576	445.1195994086601
1636.0	9.0716848	445.1195887404147
1637.0	9.0777139	445.1196354991379
1639.0	9.0850451	445.11953824109025
1640.0	9.0913868	445.119462069937
1641.0	9.0974098	445.11945053135827
1642.0	9.1034349	445.11956015165305
1643.0	9.1094598	445.11961886219166
1644.0	9.115489	445.119517997744
1646.0	9.1228035	445.1196218944323
1647.0	9.1291432	445.1195024987859
1648.0	9.1351661	445.11955487994805
1649.0	9.1411932	445.11946661851835
1650.0	9.1472224	445.11956546370334
1651.0	9.1532493	445.11962270166214
1652.0	9.1592786	445.11950871835904
1653.0	9.1653098	445.119578730044
1654.0	9.171337	445.11952613031724
1655.0	9.1773683	445.11950652075956
1656.0	9.1833911	445.11963803502886
1657.0	9.1894162	445.119522943181
1658.0	9.1954411	445.1194953134836
1659.0	9.2014662	445.11951420650144
1660.0	9.2074911	445.11966082200644
1661.0	9.2135119	445.1196364052773
1662.0	9.2195328	445.1195407654268
1663.0	9.2255578	445.1196514975809
1664.0	9.2315787	445.11965106322316
1665.0	9.2375995	445.1196442836391
1666.0	9.2436204	445.1196360724941
1667.0	9.2496412	445.1195304926159
1668.0	9.255664	445.11952000148665
1669.0	9.2616849	445.11958475247485
1670.0	9.2677079	445.11954515619925
1671.0	9.2737329	445.11967044340605
1672.0	9.2797538	445.11961902312464
1673.0	9.2857745	445.11958811734615
1674.0	9.2917954	445.1195371035135
1675.0	9.2978182	445.11958444553153
1676.0	9.3038391	445.11962541549207
1677.0	9.3098599	445.11963322165
1678.0	9.3158808	445.1195874842734
1679.0	9.3219037	445.1195303541695
1680.0	9.3279246	445.1195811339368
1681.0	9.3339476	445.1195826408363
1682.0	9.3399684	445.1195885614003
1683.0	9.3459912	445.11959102906195
1684.0	9.3520183	445.11953400314644
1685.0	9.3580475	445.119548317091
1686.0	9.3640746	445.1195542861876
1687.0	9.3701039	445.11960163072456
1688.0	9.3761309	445.11948162270716
1689.0	9.3821601	445.11958423279503
1690.0	9.3881871	445.11959527506576
1691.0	9.3942079	445.1195603725252
1692.0	9.4002309	445.1195517069612
1693.0	9.4062559	445.1195761201644
1694.0	9.4122767	445.11961882529545
1695.0	9.4182976	445.1194830267447
1697.0	9.4256204	445.1194926495745
1698.0	9.4319663	445.11955240423725
1699.0	9.4379892	445.1194650538609
1700.0	9.4440122	445.1195004830165
1701.0	9.4500352	445.1194867528045
1702.0	9.4560664	445.11951850816274
1703.0	9.4620956	445.1196105750084
1704.0	9.4681227	445.11962134556035
1705.0	9.4741434	445.11958350966006
1706.0	9.4801642	445.11966223673403
1707.0	9.4861914	445.11957599289116
1708.0	9.4922165	445.1195845307059
1709.0	9.4982415	445.1195306603601
1710.0	9.5042685	445.11958266729494
1711.0	9.5102915	445.1195473065817
1712.0	9.5163165	445.1195411081194
1713.0	9.5223393	445.1196016821309
1714.0	9.5283664	445.1195298148118
1715.0	9.5343956	445.11961275314826
1716.0	9.5404228	445.11961757104723
1717.0	9.5464457	445.1195214249739
1718.0	9.5524727	445.1195598209004
1719.0	9.5584999	445.1196111305219
1720.0	9.5645268	445.119556868969
1721.0	9.5705477	445.11953588934114
1722.0	9.5765686	445.11957739609215
1723.0	9.5825915	445.11955945876406
1724.0	9.5886123	445.1196348430538
1725.0	9.5946353	445.1195550822828
1726.0	9.6006562	445.1196118323305
1727.0	9.6066812	445.1195801442532
1728.0	9.612706	445.11962505479374
1729.0	9.6187248	445.11962476291075
1730.0	9.6247518	445.11955699554545
1731.0	9.630777	445.1196592528675
1732.0	9.6368019	445.1195844875281
1733.0	9.6428228	445.1195138246121
1734.0	9.6488456	445.1195918161875
1735.0	9.6548666	445.11949960432634
1736.0	9.6608873	445.11960429095427
1737.0	9.6669061	445.1196571954869
1738.0	9.6729311	445.1195795602256
1739.0	9.678952	445.1195628607603
1740.0	9.6849728	445.1195671147593
1741.0	9.6909958	445.11960523056655
1742.0	9.6970165	445.1195816013064
1743.0	9.7030395	445.1195825440084
1744.0	9.7090603	445.11957202672613
1745.0	9.7150812	445.11966139030307
1746.0	9.7211041	445.11955847450236
1747.0	9.7271249	445.11963461194694
1748.0	9.7331458	445.1195197635252
1749.0	9.7391665	445.11960281596805
1750.0	9.7451896	445.11954804734734
1751.0	9.7512103	445.1195484314728
1752.0	9.7572395	445.1195720749266
1753.0	9.7632645	445.11953625729336
1755.0	9.770577	445.1195152409343
1756.0	9.7769228	445.1195826334669
1757.0	9.7829479	445.1195546856517
1758.0	9.788977	445.1195904547912
1759.0	9.795	445.1195386528034
1761.0	9.8023082	445.11956055497797
1762.0	9.8086499	445.11952351701825
1763.0	9.8146772	445.1195522922887
1764.0	9.8206979	445.1195526859467
1765.0	9.8267208	445.1195320420401
1766.0	9.8327416	445.1195061713329
1767.0	9.8387688	445.11960785238495
1768.0	9.8447896	445.11961195422566
1769.0	9.8508126	445.11956586689445
1770.0	9.8568334	445.1195822786248
1771.0	9.8628563	445.11963760559456
1772.0	9.8688771	445.11955087168207
1773.0	9.8749	445.11958969865566
1774.0	9.8809209	445.11952614083816
1775.0	9.8869417	445.1195185401832
1776.0	9.8929647	445.11950645674324
1777.0	9.8989854	445.11953682023824
1778.0	9.9050085	445.1195278454478
1779.0	9.9110292	445.11948324452453
1780.0	9.9170562	445.11956893577997
1781.0	9.9230792	445.1195459753668
1782.0	9.9291001	445.11955873732796
1783.0	9.935123	445.11942739466684
1784.0	9.9411439	445.1195587966272
1785.0	9.9471647	445.11954819713264
1786.0	9.9531855	445.11954194967984
1787.0	9.9592084	445.1195108252308
1788.0	9.9652292	445.1195029470087
1789.0	9.9712522	445.11953509236525
1790.0	9.977273	445.11956228430466
1791.0	9.9832961	445.1195564697876
1792.0	9.9893168	445.1195234815083
1793.0	9.9953398	445.11952686357773
1794.0	10.001361	445.11954337715304
1795.0	10.007381	445.1195911034838
1796.0	10.013404	445.1194518503566
1797.0	10.019425	445.1195418402397
1798.0	10.025452	445.11954932553056
1799.0	10.031475	445.11956552423794
1800.0	10.037498	445.1195450911722
1801.0	10.043519	445.1195040017604
1802.0	10.04954	445.1195499222426
1803.0	10.055561	445.1196343670986
1804.0	10.061581	445.1195692144479
1805.0	10.067606	445.11956858975543
1806.0	10.073627	445.1195617261109
1807.0	10.079652	445.11957620797085
1808.0	10.085673	445.1195866240597
1809.0	10.091694	445.11947768370885
1810.0	10.097717	445.1194906484381
1811.0	10.10374	445.1194387719724
1814.0	10.112542	445.11961375524623
1815.0	10.118888	445.11955720825256
1816.0	10.124911	445.11952816406085
1817.0	10.13094	445.1194156797165
1818.0	10.136961	445.11948219717436
1819.0	10.142984	445.11951578988504
1820.0	10.149004	445.1194640745577
1821.0	10.155025	445.1195442311939
1822.0	10.161046	445.11957210377034
1823.0	10.167067	445.11951395459164
1824.0	10.173092	445.1195326904656
1825.0	10.179117	445.11957123585705
1826.0	10.185144	445.11946374064127
1827.0	10.191167	445.11944249988545
1828.0	10.197188	445.1195333242061
1829.0	10.203211	445.1206394665458
1830.0	10.209238	445.1194894646552
1831.0	10.215265	445.11950972559754
1832.0	10.22129	445.11946811609505
1833.0	10.227315	445.1195261173138
1834.0	10.233338	445.119553179754
1835.0	10.239361	445.1194254843403
1836.0	10.245382	445.1194690394474
1837.0	10.251402	445.11957982066286
1838.0	10.257425	445.11949875210905
1839.0	10.263454	445.11953959902075
1840.0	10.269482	445.11945555151226
1841.0	10.275502	445.1194043298448
1842.0	10.281525	445.1194126797229
1843.0	10.287546	445.1194375985859
1844.0	10.293569	445.1196098666137
1845.0	10.29959	445.11946999689195
1846.0	10.305613	445.11947509032854
1847.0	10.311636	445.11952210220693
1848.0	10.317661	445.1195330921636
1849.0	10.323688	445.1194673463806
1850.0	10.329709	445.1194219026452
1851.0	10.335732	445.11953483082596
1852.0	10.341753	445.11954566936004
1853.0	10.347778	445.11950228383284
1854.0	10.353798	445.1194830491662
1855.0	10.359819	445.1194303592652
1856.0	10.365842	445.11956470496904
1857.0	10.371863	445.1195319361219
1858.0	10.377884	445.1195013514609
1859.0	10.383905	445.1194303232341
1860.0	10.389928	445.1194914946279
1861.0	10.395951	445.1194927266933
1862.0	10.401973	445.11963770028257
1863.0	10.407994	445.1195517118271
1864.0	10.414017	445.11957258829614
1865.0	10.42004	445.1195569871759
1866.0	10.426067	445.11942638839844
1867.0	10.432092	445.1194553963785
1868.0	10.438128	445.1194718332316
1869.0	10.444155	445.1194614991761
1871.0	10.451634	445.1194119831424
1872.0	10.457974	445.1195745998249
1873.0	10.463998	445.1194286249227
1874.0	10.470019	445.1194816884594
1875.0	10.47604	445.11956826367293
1876.0	10.482061	445.11953184672177
1877.0	10.488084	445.11953866985186
1879.0	10.495376	445.11950353507274
1880.0	10.501717	445.11952163096373
1881.0	10.50774	445.1195745520114
1882.0	10.513761	445.11956667511686
1883.0	10.519784	445.1194685572417
1884.0	10.525811	445.11946338430823
1885.0	10.531838	445.11943754745914
1886.0	10.537859	445.1195101535268
1887.0	10.54388	445.11952327936734
1888.0	10.549901	445.1195588515845
1889.0	10.555922	445.1195049352417
1890.0	10.561944	445.11949125441754
1891.0	10.567967	445.11957765770245
1892.0	10.573988	445.1194968663391
1893.0	10.580009	445.1194909045944
1894.0	10.586034	445.1195201755333
1895.0	10.592057	445.1196040620753
1896.0	10.59808	445.11966827162394
1897.0	10.604101	445.11966436868056
1898.0	10.610124	445.11958752961726
1899.0	10.616149	445.11948627735586
1900.0	10.622172	445.11945223562435
1901.0	10.628201	445.1195950724324
1902.0	10.634224	445.1195873709679
1903.0	10.640247	445.11957538299765
1904.0	10.646267	445.119575694923
1905.0	10.65229	445.11954533823877
1906.0	10.658313	445.1195454321626
1907.0	10.664336	445.11957273501116
1908.0	10.670361	445.11951972177593
1909.0	10.676384	445.11958931759773
1910.0	10.682403	445.11954394954154
1911.0	10.688426	445.11954958758724
1912.0	10.694447	445.11951530963836
1913.0	10.700468	445.1194997065834
1914.0	10.706492	445.1195657609378
1915.0	10.712511	445.1195455243392
1916.0	10.718534	445.11945254275315
1917.0	10.724557	445.119441844231
1918.0	10.730578	445.11951215536396
1919.0	10.736599	445.1194681268716
1920.0	10.742622	445.11946079176244
1921.0	10.748645	445.1194158252813
1922.0	10.754665	445.11953452845364
1923.0	10.760686	445.1194068398621
1924.0	10.766709	445.1195388217552
1925.0	10.772736	445.1206592687469
1926.0	10.778761	445.11945019650034
1927.0	10.784784	445.1194034228829
1929.0	10.79209	445.11954438941757
1930.0	10.798432	445.12065058530067
1931.0	10.804453	445.12065865124623
1932.0	10.810474	445.119496019936
1933.0	10.816497	445.11945716437424
1934.0	10.822518	445.1195239955519
1935.0	10.828538	445.1195004553206
1937.0	10.83602	445.1194938122639
1938.0	10.842361	445.11959444531897
1939.0	10.84839	445.1195470649989
1940.0	10.85442	445.1194498608911
1941.0	10.86044	445.12062194331503
1942.0	10.866461	445.11959613142767
1943.0	10.872482	445.11940804781557
1944.0	10.878505	445.1195476641223
1945.0	10.884528	445.11947926841253
1946.0	10.890551	445.11948311205623
1947.0	10.896572	445.1195923082928
1948.0	10.902593	445.1194253640044
1949.0	10.908611	445.11951901519626
1950.0	10.914634	445.119514675394
1951.0	10.920655	445.119504134155
1952.0	10.926678	445.11947500095056
1953.0	10.932699	445.11951968676914
1954.0	10.938724	445.1195512060989
1955.0	10.944745	445.11951074297866
1956.0	10.950768	445.1194676758587
1957.0	10.956791	445.1206239699345
1958.0	10.962813	445.1194771829672
1959.0	10.968845	445.11946291234415
1960.0	10.974866	445.1194626437428
1961.0	10.980891	445.1194669766425
1962.0	10.986911	445.11941798376347
1963.0	10.992934	445.1194262153363
1964.0	10.998955	445.11944415123605
1965.0	11.004976	445.11958833033145
1966.0	11.010997	445.1194780520784
1967.0	11.01702	445.11950348498897
1968.0	11.023041	445.1194846691866
1969.0	11.029064	445.1194987796131
1970.0	11.035086	445.1194642433726
1971.0	11.041107	445.1195492769097
1972.0	11.04713	445.119436377904
1973.0	11.053151	445.1194570338936
1974.0	11.059178	445.11947573311147
1975.0	11.065205	445.11952414155047
1976.0	11.07123	445.11949697059305
1977.0	11.077257	445.11959239311517
1978.0	11.083285	445.1194595810183
1979.0	11.08931	445.11958050199905
1980.0	11.095337	445.1195082246587
1981.0	11.101366	445.11953961403805
1982.0	11.107395	445.1195083259041
1983.0	11.11342	445.1195553934338
1984.0	11.119445	445.1195980813214
1985.0	11.125472	445.11950517280803
1987.0	11.132774	445.11946100447085
1988.0	11.139118	445.11947233758286
1989.0	11.145139	445.1194101411228
1990.0	11.15116	445.1194416450164
1991.0	11.15718	445.12065203392535
1992.0	11.163203	445.1194819128661
1993.0	11.169226	445.1194299268436
1994.0	11.175251	445.12061558880936
1995.0	11.181272	445.1194457736355
1997.0	11.188582	445.1194052520637
1998.0	11.194928	445.11940760008395
1999.0	11.200955	445.1194479477968
2000.0	11.206985	445.12061824045026
2001.0	11.21301	445.1206435489656
2002.0	11.219035	445.1206299244425
2003.0	11.225058	445.11941991557944
2004.0	11.231081	445.11943080624314
2005.0	11.237105	445.1206596706162
2006.0	11.243131	445.1194202669607
2007.0	11.249153	445.11944339968215
2008.0	11.255185	445.11951595289867
2009.0	11.261212	445.119566645024
2010.0	11.267239	445.1195290765904
2011.0	11.27327	445.1194711360428
2012.0	11.279297	445.1194381804106
2013.0	11.285322	445.11947307432473
2014.0	11.291353	445.1194649924532
2015.0	11.297383	445.1194496272988
2016.0	11.30341	445.1194590170046
2017.0	11.309435	445.1195226637584
2018.0	11.315464	445.1194289186109
2019.0	11.321489	445.11943420647583
2020.0	11.327516	445.1206381677647
2021.0	11.333543	445.1194113699458
2022.0	11.33957	445.12060803747966
2023.0	11.345597	445.1195374262578
2024.0	11.351622	445.1195014772478
2025.0	11.357647	445.11944873299115
2026.0	11.363674	445.1195039364666
2027.0	11.369697	445.1195181814502
2028.0	11.375729	445.1194992317893
2029.0	11.381758	445.1194577243866
2030.0	11.387787	445.11951677676944
2031.0	11.393814	445.1194338833551
2032.0	11.399843	445.119423904397
2033.0	11.40587	445.1194349708946
2034.0	11.411899	445.11944415003234
2035.0	11.41792	445.11949868174725
2036.0	11.423945	445.1194021724177
2037.0	11.429966	445.12058814639676
2038.0	11.435987	445.12064477309667
2039.0	11.442008	445.11944310874463
2040.0	11.448029	445.11950355822484
2041.0	11.454054	445.11951018787505
2042.0	11.460077	445.1194512145288
2043.0	11.466099	445.12065842032615
2045.0	11.473433	445.119422866702
2046.0	11.479779	445.11940510947704
2047.0	11.485799	445.1194668672143
2048.0	11.49182	445.1194292601365
2049.0	11.497841	445.11944838074675
2050.0	11.503864	445.1194146629839
2051.0	11.509883	445.1206223054235
2052.0	11.515908	445.11948446702445
2053.0	11.521929	445.11945513459904
2054.0	11.527954	445.1206034052565
2055.0	11.533974	445.12065014553747
2056.0	11.539995	445.1205593790952
2057.0	11.546016	445.1206301575052
2058.0	11.552037	445.1194393575031
2059.0	11.558058	445.1194147202142
2060.0	11.564081	445.11950490487084
2061.0	11.570102	445.11940267577285
2062.0	11.576127	445.120657007102
2063.0	11.582147	445.1194465347703
2064.0	11.58817	445.119458242613
2065.0	11.594191	445.12056404108364
2066.0	11.600212	445.12059117128973
2067.0	11.606245	445.1194734104275
2068.0	11.612272	445.12064239235855
2069.0	11.618293	445.1194809112194
2070.0	11.624318	445.1194283548006
2071.0	11.630339	445.11949914083584
2072.0	11.636362	445.11944187736987
2073.0	11.642381	445.11942827396746
2074.0	11.648402	445.12064299262613
2075.0	11.654422	445.1194363519062
2076.0	11.660443	445.1194106933664
2078.0	11.667927	445.1205876414968
2079.0	11.674264	445.1194305752071
2080.0	11.6803	445.11942386931867
2081.0	11.686329	445.1194198231519
2082.0	11.692356	445.11948552729854
2083.0	11.698377	445.1194299868528
2084.0	11.704398	445.1206487380417
2085.0	11.71042	445.1194412825202
2086.0	11.716443	445.1205943809425
2087.0	11.722464	445.120654205619
2088.0	11.728489	445.1196027511792
2089.0	11.734508	445.11949701005153
2090.0	11.740531	445.11948984568943
2091.0	11.74655	445.11956283291613
2092.0	11.752573	445.12063000395017
2093.0	11.758596	445.1205815486522
2094.0	11.764616	445.1194641512355
2095.0	11.770641	445.12064478158254
2096.0	11.776664	445.1194889958908
2097.0	11.782687	445.1206479288955
2098.0	11.788708	445.1194764727805
2099.0	11.794729	445.1194486829643
2100.0	11.80075	445.119431278854
2101.0	11.806773	445.12058160326575
2103.0	11.814104	445.1206304469938
2104.0	11.82045	445.1194159630434
2105.0	11.826475	445.11940962455867
2106.0	11.8325	445.11953499339586
2107.0	11.838527	445.1195261427651
2108.0	11.844556	445.1194010990822
2109.0	11.850577	445.119403846599
2110.0	11.856598	445.1205683894281
2111.0	11.862621	445.12062045776
2112.0	11.868642	445.1206495449441
2113.0	11.874666	445.11943124557035
2114.0	11.880687	445.120618002664
2115.0	11.88671	445.1194598267654
2116.0	11.892731	445.12063670991574
2117.0	11.898752	445.11952725000486
2118.0	11.904775	445.1206166621142
2119.0	11.9108	445.1194584065967
2120.0	11.916825	445.1194685727773
2121.0	11.922852	445.1194842977252
2122.0	11.928879	445.1195232473204
2123.0	11.9349	445.12052127449215
2124.0	11.940923	445.12059804545004
2125.0	11.946944	445.11951520694913
2126.0	11.952969	445.1195127214416
2127.0	11.958996	445.11949553032764
2128.0	11.965017	445.11948790155554
2129.0	11.971037	445.1194804025085
2130.0	11.977058	445.11942844500084
2131.0	11.983081	445.1195502724996
2132.0	11.989102	445.11942895600976
2133.0	11.995127	445.11941307680127
2134.0	12.001148	445.1194729028326
2135.0	12.007169	445.1194702432313
2136.0	12.013189	445.12064785435507
2137.0	12.01921	445.11942874076556
2138.0	12.025233	445.11949391986906
2139.0	12.031256	445.1194220499468
2141.0	12.038596	445.1194864242357
2142.0	12.044956	445.1206385787441
2143.0	12.050981	445.12064776889315
2144.0	12.057004	445.1205714461013
2145.0	12.063029	445.11947733324695
2146.0	12.069052	445.1206378106495
2147.0	12.075073	445.1194647773291
2148.0	12.081094	445.119481156905
2149.0	12.087117	445.1194257391423
2150.0	12.093146	445.1195146491408
2151.0	12.099173	445.1194508505504
2152.0	12.105196	445.11949358940507
2153.0	12.111217	445.1206594074377
2154.0	12.117238	445.1206493343475
2155.0	12.123258	445.119409848527
2156.0	12.129281	445.11955061306276
2157.0	12.135304	445.11945108908526
2158.0	12.141327	445.11946364119825
2159.0	12.14735	445.12062704129784
2161.0	12.154673	445.1194337440339
2162.0	12.161019	445.1194326306297
2163.0	12.167044	445.11949564520944
2164.0	12.173067	445.12065209831127
2165.0	12.179092	445.1206001829205
2166.0	12.185113	445.12065352731776
2167.0	12.191135	445.1194821991668
2168.0	12.197156	445.11941173871725
2169.0	12.203177	445.1206356615567
2170.0	12.2092	445.12061160094413
2171.0	12.215221	445.120615570232
2172.0	12.221242	445.12060244190405
2173.0	12.227263	445.1206532801132
2174.0	12.233283	445.11943527439166
2175.0	12.239306	445.1206591610526
2176.0	12.245329	445.12060916184447
2177.0	12.251354	445.1194503922473
2178.0	12.257379	445.1194405183677
2179.0	12.263402	445.1206413350435
2180.0	12.269425	445.1194233786855
2181.0	12.275446	445.1194502577518
2182.0	12.281467	445.12065845122817
2183.0	12.28749	445.11946139649683
2184.0	12.293511	445.12064763212555
2185.0	12.299534	445.120598209798
2186.0	12.305554	445.11940893875396
2187.0	12.311573	445.1194680191099
2188.0	12.317594	445.1194412838373
2189.0	12.323615	445.1206585579057
2190.0	12.32964	445.12063272880613
2191.0	12.335665	445.11940449143805
2192.0	12.341694	445.11943740229515
[truncated: 5,269 more rows]
