# Supplementary material for: RawBeans: A Simple, Vendor-Independent, Raw-Data Quality-Control Tool
Source: J Proteome Res. 2021 Mar 4;20(4):2098–104. doi: 10.1021/acs.jproteome.0c00956 (PMC8041395; doi:10.1021/acs.jproteome.0c00956)
Supplement: Supplementary file 2 — pr0c00956_si_003.zip [file pr0c00956_si_003.zip › 100_samples_run1.0/resources/HF2_LC1_hela_120320_30B_01-mass-deviation-matrix.tsv]

scan	retention	445.12003
1.0	0.0028634856	445.12057032676194
2.0	0.010365537	445.1194849440359
3.0	0.016711453	445.1195255418011
4.0	0.023438469	445.1194443602809
5.0	0.02977805	445.119548147263
6.0	0.036121868	445.12060279518096
7.0	0.042463516	445.1205950021077
8.0	0.0488052	445.1194414378004
9.0	0.055142719	445.1194104068429
10.0	0.06148225	445.12065719696255
11.0	0.067823918	445.11944041695926
12.0	0.074161433	445.1206313105274
13.0	0.080503101	445.12065613796307
14.0	0.086842703	445.12065749522924
15.0	0.093188535	445.1206403157425
16.0	0.099528169	445.120602875618
17.0	0.10586984	445.11941099771315
18.0	0.1122157	445.12065365727756
19.0	0.11855318	445.1194156041342
20.0	0.1248948	445.12063495764426
21.0	0.13123857	445.1193998273021
22.0	0.13758025	445.1194653780776
23.0	0.14392607	445.119437078691
24.0	0.15026775	445.11940224514933
25.0	0.15660942	445.1195328713229
26.0	0.16295318	445.1194241255495
27.0	0.16929698	445.1206196620008
28.0	0.17563657	445.1194159017966
29.0	0.18197617	445.119403958876
30.0	0.1883157	445.1205232231013
31.0	0.1946553	445.12065815452445
32.0	0.20099487	445.1205250296944
33.0	0.20733447	445.1194802078782
34.0	0.21367407	445.12045559269814
35.0	0.22001157	445.1206061450472
36.0	0.22635323	445.1204536865874
37.0	0.23269495	445.1203857458693
38.0	0.23904082	445.1203841152029
39.0	0.24539498	445.12031379302175
40.0	0.25173867	445.1201923906096
41.0	0.25808452	445.12034981412324
42.0	0.26443245	445.12016477457144
43.0	0.2707762	445.1202448288197
44.0	0.27711995	445.1203292086514
45.0	0.28347413	445.1201794707367
46.0	0.28981372	445.12013247280464
47.0	0.29615545	445.1202200436688
48.0	0.30249502	445.1201267763143
49.0	0.30883877	445.12025846695155
50.0	0.3151992	445.12001917170863
51.0	0.32153873	445.1200207596495
52.0	0.32788248	445.1201770186214
53.0	0.33423042	445.1200404474393
54.0	0.34057627	445.12010311815493
55.0	0.34693252	445.11963251779895
56.0	0.35328253	445.1197567051451
57.0	0.35965545	445.1198242630312
58.0	0.36600342	445.1198374532792
59.0	0.3723555	445.1197685892295
60.0	0.37870552	445.1198136065109
61.0	0.38507005	445.11980707349403
62.0	0.39142842	445.1198070550684
63.0	0.39778463	445.1196536069688
64.0	0.40409717	445.1196550424378
65.0	0.41049298	445.11970493708407
66.0	0.416693	445.1197118908797
67.0	0.42322634	445.11980005558326
68.0	0.42949722	445.11952018320164
69.0	0.43557014	445.11960270469507
70.0	0.44181818	445.11961898013357
72.0	0.44868057	445.12029105344294
73.0	0.4550744	445.1196621308278
74.0	0.46132013	445.11961283531787
75.0	0.46756395	445.1197562807946
77.0	0.47428278	445.119988784121
78.0	0.4804285	445.12012814472325
79.0	0.48698488	445.11954551476384
80.0	0.49287235	445.1202428359528
81.0	0.49917645	445.119725718479
83.0	0.50575152	445.1201819161106
84.0	0.51206599	445.1196189225411
86.0	0.51875983	445.1201422984873
87.0	0.52497864	445.11980946782273
90.0	0.53306407	445.1201071397287
91.0	0.53925149	445.1197502318992
94.0	0.54727029	445.1200724769149
95.0	0.55338908	445.1197872437133
96.0	0.55947865	445.120114426728
97.0	0.56557855	445.1200005492652
98.0	0.57168279	445.1199848053137
99.0	0.57779523	445.12001657416994
103.0	0.58612245	445.1201116707689
104.0	0.59228482	445.1197290546273
110.0	0.60494315	445.1203920332615
111.0	0.61129117	445.1205360150839
115.0	0.62094735	445.119455926736
116.0	0.6272912	445.1194429500687
117.0	0.63331207	445.1195462790252
118.0	0.63933504	445.11946519889034
119.0	0.64536407	445.1196143975864
120.0	0.6513912	445.11952052486384
121.0	0.65741417	445.1195282531871
122.0	0.66344339	445.119512618229
123.0	0.66947245	445.11958197674704
124.0	0.67550377	445.11955353122914
125.0	0.68153072	445.1195163099153
126.0	0.68755174	445.11959780459307
127.0	0.69357242	445.1195158981474
128.0	0.69959549	445.11953574093053
129.0	0.70562247	445.1195458541894
130.0	0.71164965	445.11956173508213
131.0	0.7176766	445.1194825960067
132.0	0.72369965	445.1195412303442
133.0	0.7297288	445.1195560027276
134.0	0.73575385	445.119464653791
135.0	0.7417767	445.11951486308084
136.0	0.74780174	445.1195400431559
137.0	0.75382262	445.1195340224514
138.0	0.75984543	445.11949848827953
139.0	0.76587052	445.1195008494277
140.0	0.77189548	445.1195001437001
141.0	0.77792265	445.1206563866485
142.0	0.78394958	445.11947549436263
143.0	0.78997467	445.1194420107881
144.0	0.79599754	445.1195142191658
145.0	0.80201845	445.1195724516505
146.0	0.80804129	445.11955125515925
147.0	0.81406222	445.1194855058341
148.0	0.82008308	445.1195326114464
149.0	0.82610382	445.1194544956817
150.0	0.83213297	445.11954855305294
151.0	0.83816219	445.11952199520397
152.0	0.84419145	445.1196323377716
153.0	0.85022054	445.11964447924476
154.0	0.85624347	445.1196042966462
155.0	0.86227052	445.11955878994087
156.0	0.86829147	445.1194950180036
157.0	0.8743143	445.11946066452833
158.0	0.88033512	445.119404734507
159.0	0.88635809	445.12060558270406
160.0	0.89238098	445.1195165056075
161.0	0.89840175	445.1195260254281
162.0	0.90442265	445.1195315099016
163.0	0.91044358	445.1195073928421
164.0	0.91647274	445.1196088666883
165.0	0.92249983	445.11951309837235
166.0	0.92852477	445.1195097855262
167.0	0.93454972	445.1195893943012
168.0	0.94057273	445.11951963810515
169.0	0.94660185	445.11953873463204
170.0	0.95262692	445.11948487530213
171.0	0.95865617	445.1194866086907
172.0	0.96467899	445.12014060262766
173.0	0.97070808	445.1194996138366
174.0	0.97673312	445.11959567241144
175.0	0.98275825	445.1195364684649
176.0	0.98878113	445.11947710489756
177.0	0.9948123	445.1194908260669
178.0	1.0008437	445.11957138773994
179.0	1.0068687	445.11954749231757
180.0	1.0129	445.1195177177349
181.0	1.0189248	445.11944912687954
182.0	1.0249541	445.1194992133376
183.0	1.0309812	445.1194998539571
184.0	1.0370062	445.11955645122583
185.0	1.0430332	445.11953596512905
186.0	1.0490583	445.11948833800545
187.0	1.0550854	445.1195030107449
188.0	1.0611125	445.11951033000014
189.0	1.0671395	445.11947902867496
190.0	1.0731687	445.11944281632196
191.0	1.0791958	445.1195295065023
192.0	1.0852186	445.1194551624726
193.0	1.0912395	445.1194688699696
194.0	1.0972604	445.1206593895282
195.0	1.1032813	445.11954311536556
196.0	1.109302	445.1195026639616
197.0	1.1153228	445.12064422533786
198.0	1.1213438	445.1205125125868
199.0	1.1273646	445.12055528154997
200.0	1.1333875	445.12058667037644
201.0	1.1394083	445.119444033325
202.0	1.1454292	445.1205553730574
203.0	1.1514499	445.1206249376492
204.0	1.1574708	445.1194732735112
205.0	1.1634938	445.1194456678298
206.0	1.1695167	445.11949464594676
207.0	1.1755396	445.1195173892444
208.0	1.1815625	445.1195268764523
209.0	1.1875833	445.11949261342164
210.0	1.1936043	445.11954985902736
211.0	1.1996251	445.11948435533037
212.0	1.2056458	445.1195852667945
213.0	1.2116667	445.1195437906039
214.0	1.2176877	445.1195505072547
215.0	1.2237084	445.11953479511186
216.0	1.2297313	445.1194204805438
217.0	1.2357522	445.1203550839963
218.0	1.2417731	445.1205726778964
219.0	1.2477939	445.1205384746632
220.0	1.2538167	445.12048599327943
221.0	1.2598397	445.1205389017954
222.0	1.2658627	445.1205311346983
223.0	1.2718834	445.1204610266763
224.0	1.2779063	445.1205094814935
225.0	1.2839273	445.1205006007375
226.0	1.2899481	445.1204890251052
227.0	1.2959688	445.1205188976727
228.0	1.3019896	445.12061019603044
229.0	1.3080106	445.1204576769839
230.0	1.3140313	445.12051955756743
231.0	1.3200522	445.12046770577194
232.0	1.3260751	445.1204156320709
233.0	1.332096	445.12061953261593
234.0	1.3381168	445.12057197474985
235.0	1.3441376	445.12044688012315
236.0	1.3501585	445.12037006226205
237.0	1.3561897	445.1204251599366
238.0	1.3622126	445.1205676407775
239.0	1.3682356	445.1202858775031
240.0	1.3742564	445.1202528342457
241.0	1.3802794	445.1203970911575
242.0	1.3863003	445.12031358218184
243.0	1.392321	445.11993185019713
244.0	1.3983418	445.1202653939659
245.0	1.4043648	445.1206124703166
246.0	1.4103857	445.1206256870265
247.0	1.4164064	445.120536910827
248.0	1.4224294	445.1206352615242
249.0	1.4284502	445.12059653397324
250.0	1.4344712	445.1205083151975
251.0	1.4404919	445.1201166306851
252.0	1.4465128	445.12011291843595
253.0	1.4525357	445.1203271011367
254.0	1.4585565	445.120026119303
255.0	1.4645794	445.12015252716196
256.0	1.4706045	445.1201919993868
257.0	1.4766295	445.1202787673717
258.0	1.4826544	445.12015735654694
259.0	1.4886815	445.1204521977146
260.0	1.4947107	445.12052037357876
261.0	1.5007379	445.12056191100095
262.0	1.5067669	445.1204676862429
263.0	1.5127899	445.12043278597
264.0	1.5188128	445.1205387361579
265.0	1.52484	445.1205650963644
266.0	1.5308711	445.1206435283235
267.0	1.5369004	445.1206297286482
268.0	1.5429296	445.12056648483616
269.0	1.5489566	445.12050666260706
270.0	1.5549795	445.12064767630505
271.0	1.5610087	445.1205471027504
272.0	1.5670338	445.120574282276
273.0	1.5730629	445.120620377881
274.0	1.5790858	445.1205825033855
275.0	1.5851108	445.12051981432995
276.0	1.5911359	445.1205460637951
277.0	1.5971628	445.12062676793755
278.0	1.60319	445.12058318194323
279.0	1.6092191	445.1205722560721
280.0	1.6152463	445.12057129929866
281.0	1.6212733	445.12062558596097
282.0	1.6272963	445.11946923150094
283.0	1.6333235	445.1206178621487
284.0	1.6393484	445.1205342371255
285.0	1.6453733	445.11941516781
286.0	1.6514046	445.12060644690865
287.0	1.6574339	445.12063362710535
288.0	1.663463	445.1205703869632
289.0	1.6694901	445.1205281176694
290.0	1.6755193	445.1205210443162
291.0	1.6815506	445.12051559362504
292.0	1.6875755	445.1205390287933
293.0	1.6936026	445.1206159425483
294.0	1.6996297	445.1205639049789
295.0	1.7056569	445.1205752288751
296.0	1.7116839	445.12061872556126
297.0	1.7177109	445.12052182885736
298.0	1.7237381	445.12053371874526
299.0	1.7297651	445.120473605534
300.0	1.7357902	445.12042207045596
301.0	1.7418193	445.1204651908695
302.0	1.7478423	445.1204898394487
303.0	1.7538715	445.1205258773521
304.0	1.7598986	445.12062742183366
305.0	1.7659235	445.1205443303635
306.0	1.7719484	445.12056926195163
307.0	1.7779736	445.1205566201079
308.0	1.7840026	445.120337099936
309.0	1.7900298	445.12044984143563
310.0	1.7960569	445.12058568836915
311.0	1.8020819	445.12058936625004
312.0	1.8081047	445.1205696146878
313.0	1.8141297	445.12059547138733
314.0	1.8201548	445.12062556446074
315.0	1.8261777	445.12054717575825
316.0	1.8322048	445.12046279570063
317.0	1.8382318	445.1205516790201
318.0	1.8442549	445.12057911313104
319.0	1.8502881	445.1205515777738
320.0	1.8563131	445.1205135526624
321.0	1.8623443	445.1205711606094
322.0	1.8683716	445.12051867350016
323.0	1.8743985	445.12064727481675
324.0	1.8804277	445.12048754779386
325.0	1.8864548	445.12052312218884
326.0	1.8924862	445.12054873796177
327.0	1.8985131	445.1205101044831
328.0	1.9045381	445.1205916483228
329.0	1.9105611	445.12062266598366
330.0	1.9165862	445.12061200709513
331.0	1.9226132	445.1205698039863
332.0	1.9286424	445.12047321577967
333.0	1.9346696	445.12054631053314
334.0	1.9406987	445.1205598692636
335.0	1.9467215	445.12046053685333
336.0	1.9527445	445.1205174908881
337.0	1.9587717	445.12058585301696
338.0	1.9647966	445.11942427251415
339.0	1.9708195	445.1205860639893
340.0	1.9768404	445.1206392278131
341.0	1.9828675	445.1206393924429
342.0	1.9888946	445.120605248538
343.0	1.9949278	445.12048555833184
344.0	2.0009529	445.1206321002626
345.0	2.0069759	445.120639639397
346.0	2.013003	445.1206394945274
347.0	2.0190279	445.1205893014585
348.0	2.025055	445.1206140625443
349.0	2.0310821	445.120570994134
350.0	2.0371113	445.1204909063259
351.0	2.0431383	445.1206486935543
352.0	2.0491676	445.12053694919337
353.0	2.0551905	445.12062719222547
354.0	2.0612132	445.1205740755258
355.0	2.0672363	445.12062822257604
356.0	2.0732571	445.1205277260295
357.0	2.079278	445.12056854314284
358.0	2.0852989	445.1205206744126
359.0	2.0913217	445.12054695104365
360.0	2.0973488	445.1204171344911
361.0	2.1033718	445.1204699625181
362.0	2.1094029	445.1205618695563
363.0	2.11543	445.1205079127112
364.0	2.1214551	445.1204513092477
365.0	2.1274781	445.1205211423929
366.0	2.133503	445.1205267408536
367.0	2.13953	445.120552794769
368.0	2.1455509	445.1204545552429
369.0	2.1515718	445.12056884991455
370.0	2.1575988	445.1205183720781
371.0	2.1636197	445.12050772600116
372.0	2.1696426	445.1206390451182
373.0	2.1756718	445.12056948883134
374.0	2.1816926	445.1204488061492
375.0	2.1877135	445.12050501585185
376.0	2.1937342	445.12045953763106
377.0	2.1997552	445.1204783355786
378.0	2.205778	445.120490247833
379.0	2.2117989	445.1205349892985
380.0	2.2178198	445.12048504631366
381.0	2.2238427	445.1204164097102
382.0	2.2298655	445.12041208825013
383.0	2.2358905	445.12027426777956
384.0	2.2419136	445.12042683632933
385.0	2.2479384	445.12028854348955
386.0	2.2539677	445.1203031750345
387.0	2.2599949	445.1203048838165
388.0	2.2660219	445.1203052505931
389.0	2.2720468	445.1203903691046
390.0	2.2780698	445.12048199774347
391.0	2.2841011	445.12047671144586
392.0	2.2901241	445.1204057329192
393.0	2.2961469	445.1203422709884
394.0	2.3021782	445.12036559863554
395.0	2.3082053	445.1203871412861
396.0	2.3142324	445.1203776550518
397.0	2.3202552	445.1204618707874
398.0	2.3262866	445.1204013287808
399.0	2.3323137	445.12039876126306
400.0	2.338347	445.1203518267754
401.0	2.3443719	445.12044271574456
402.0	2.3503949	445.1204589431236
403.0	2.356422	445.1203858511549
404.0	2.362447	445.1203390074783
405.0	2.3684782	445.12045990066554
406.0	2.3745052	445.12044609832685
407.0	2.3805303	445.1203425043395
408.0	2.3865553	445.1203386811538
409.0	2.3925824	445.1202225251795
410.0	2.3986053	445.1201616924736
411.0	2.4046345	445.1199500042138
412.0	2.4106658	445.11990631160313
413.0	2.4166949	445.11987180582264
414.0	2.4227221	445.11993124415704
415.0	2.4287449	445.12010249347856
416.0	2.4347719	445.1201542759738
417.0	2.4407991	445.1202436110133
418.0	2.4468262	445.1202041012082
419.0	2.4528532	445.12029130845866
420.0	2.4588782	445.1201156806566
421.0	2.4649053	445.12033404319016
422.0	2.4709346	445.120291199466
423.0	2.4769658	445.12042473753746
424.0	2.482995	445.1201806193725
425.0	2.4890221	445.12016639764647
426.0	2.4950471	445.12023732933517
427.0	2.5010762	445.12015431394224
428.0	2.5071012	445.1201731923318
429.0	2.5131305	445.12016773683206
430.0	2.5191618	445.1199969928012
431.0	2.5251929	445.119908607016
432.0	2.5312221	445.11998898875163
433.0	2.537247	445.1200706273156
434.0	2.5432785	445.11997646273824
435.0	2.5493033	445.120179479642
436.0	2.5553304	445.12024176186395
437.0	2.5613513	445.1201835005907
438.0	2.5673742	445.12020561350437
439.0	2.5734013	445.1201211029383
440.0	2.5794305	445.11997750593616
441.0	2.5854576	445.1200234893078
442.0	2.5914847	445.12001391456505
443.0	2.5975096	445.11998774190346
444.0	2.6035368	445.1200102431905
445.0	2.6095659	445.12010010383494
446.0	2.6155889	445.12008786852346
447.0	2.6216159	445.1200511953087
448.0	2.6276472	445.1201180284989
449.0	2.6336744	445.12024774124626
450.0	2.6397077	445.1202806298472
451.0	2.6457326	445.1203577519169
452.0	2.6517534	445.12033506384864
453.0	2.6577744	445.12030095810945
454.0	2.6637952	445.120359326399
455.0	2.6698159	445.1202995719162
456.0	2.6758389	445.1203357705532
457.0	2.6818661	445.1202856047412
458.0	2.687889	445.1203103783554
459.0	2.6939118	445.12041748419483
460.0	2.6999348	445.12032970691007
461.0	2.7059557	445.12031761301535
462.0	2.7119784	445.12037582188924
463.0	2.7180077	445.1204108940043
464.0	2.7240307	445.12001712367015
465.0	2.7300599	445.1204876243979
466.0	2.7360868	445.12055257824267
467.0	2.7421139	445.12044185767456
468.0	2.7481432	445.12052358490797
469.0	2.7541703	445.12050305868354
470.0	2.7601973	445.12047911813016
471.0	2.7662202	445.1204620971283
472.0	2.7722411	445.12048831040414
473.0	2.7782599	445.1206030481169
474.0	2.7842827	445.1205746838425
475.0	2.7903036	445.1205053052978
476.0	2.7963286	445.1205692176514
477.0	2.8023515	445.12053174060543
478.0	2.8083786	445.12050489889316
479.0	2.8144036	445.12050737685104
480.0	2.8204265	445.12055198488014
481.0	2.8264474	445.1205173348465
482.0	2.8324682	445.120496386184
483.0	2.8384891	445.1205839849936
484.0	2.8445121	445.1204446532943
485.0	2.8505371	445.12049308731605
486.0	2.8565641	445.12056246331304
487.0	2.8625912	445.12050068015856
489.0	2.8698973	445.1204618178137
490.0	2.8762454	445.1204256657245
491.0	2.8822725	445.1205648360556
492.0	2.8882932	445.12047779716346
493.0	2.8943141	445.1204427713874
494.0	2.9003412	445.1204917460065
495.0	2.9063621	445.1204593676389
496.0	2.912387	445.12054319142436
497.0	2.9184162	445.1204297434757
498.0	2.9244371	445.12052133189593
499.0	2.930458	445.1203005747562
500.0	2.9364787	445.1202876255993
501.0	2.9424996	445.1202204212115
507.0	2.9551537	445.11991324594476
508.0	2.9614996	445.11988981764483
511.0	2.96966	445.1200157571602
515.0	2.9793099	445.1202147467978
516.0	2.985658	445.1203459238455
517.0	2.9916851	445.120295767405
518.0	2.9977142	445.1204819865401
519.0	3.0037496	445.1204740489643
520.0	3.0097768	445.12039674057513
521.0	3.0158039	445.12037843667866
522.0	3.0218287	445.12038547642754
523.0	3.0278518	445.12049230988083
524.0	3.0338829	445.12051048266505
525.0	3.039908	445.1204045026816
526.0	3.045933	445.12035185102434
527.0	3.051958	445.1203408204995
528.0	3.0579852	445.1204498682653
529.0	3.06401	445.1204700515445
530.0	3.0700393	445.12047872954054
531.0	3.0760622	445.12047159252285
532.0	3.0820852	445.1204093196563
533.0	3.0881079	445.1204194842382
534.0	3.0941289	445.120377806534
535.0	3.1001497	445.1204539343135
536.0	3.1061706	445.1203601485587
537.0	3.1121913	445.12042687403334
538.0	3.1182143	445.12041994868173
539.0	3.1242352	445.12042035634937
540.0	3.1302581	445.12033313797696
541.0	3.1362809	445.12036037827386
542.0	3.1423081	445.1204649326105
543.0	3.1483352	445.1203800047894
544.0	3.1543602	445.12048141949356
545.0	3.1603914	445.1204520471758
546.0	3.1664269	445.12050220431337
547.0	3.1724519	445.1204231558069
548.0	3.1784769	445.1204254898871
549.0	3.1844976	445.12032670785516
550.0	3.1905186	445.12037099680424
551.0	3.1965393	445.1204428179182
552.0	3.2025603	445.1203323466306
553.0	3.2085831	445.1204356983477
554.0	3.214604	445.12044692155234
555.0	3.2206249	445.12046745895424
556.0	3.2266457	445.1204473642734
557.0	3.2326664	445.12042585130285
558.0	3.2386873	445.12038535213156
559.0	3.2447083	445.12039528873294
560.0	3.250731	445.1203707854073
561.0	3.2567582	445.12032516190425
562.0	3.2627853	445.1201783581565
563.0	3.2688104	445.1202278427126
564.0	3.2748373	445.12035595089753
565.0	3.2808602	445.1203264020279
566.0	3.2868894	445.1203983734951
567.0	3.2929146	445.1204421989181
568.0	3.2989394	445.1203045406955
569.0	3.3049666	445.1202828122631
570.0	3.3109936	445.12002601229875
571.0	3.3170208	445.1203532349931
572.0	3.3230498	445.1202228278176
573.0	3.329077	445.12031111345857
574.0	3.3351082	445.1199717733671
575.0	3.3411354	445.12048686453176
577.0	3.3484332	445.1205248904023
578.0	3.3547771	445.1205042471824
579.0	3.3608061	445.1204809098398
580.0	3.3668292	445.12047771556814
581.0	3.3728541	445.12052994637855
582.0	3.3788812	445.1205435489051
583.0	3.3849104	445.1205468522638
584.0	3.3909396	445.1204399063429
585.0	3.3969688	445.12038425470166
586.0	3.4029916	445.12045722463034
587.0	3.4090166	445.12044694506454
588.0	3.4150417	445.12034165478156
589.0	3.4210667	445.1203288059292
590.0	3.4270896	445.1204461741223
591.0	3.433125	445.1203742362133
592.0	3.4391522	445.1203742647634
593.0	3.4451771	445.1203512861676
594.0	3.4512	445.12044489635525
595.0	3.4572251	445.1204569275779
596.0	3.4632543	445.1204620827233
597.0	3.4692814	445.12052011229173
598.0	3.4753063	445.12051914881056
599.0	3.4813293	445.12047741658523
600.0	3.4873564	445.1204212258535
601.0	3.4933856	445.12046943366886
602.0	3.4994147	445.12045102568453
603.0	3.5054439	445.1204200662495
604.0	3.5114689	445.1204019866183
605.0	3.5174917	445.12048292266354
606.0	3.5235168	445.1204883734031
607.0	3.5295398	445.1204530077487
608.0	3.5355648	445.12038864763645
609.0	3.5415959	445.12036752766306
610.0	3.5476231	445.12048361300947
611.0	3.5536502	445.12051862927217
612.0	3.5596731	445.1204973886216
613.0	3.565698	445.1204669754763
614.0	3.5717252	445.1205394103841
615.0	3.5777565	445.1204373876116
616.0	3.5837856	445.12039579486304
617.0	3.5898085	445.1204472569705
618.0	3.5958356	445.1204067754573
619.0	3.6018628	445.1204909921563
620.0	3.6078898	445.1204139842627
621.0	3.6139189	445.1203935060203
622.0	3.619946	445.12037921752716
623.0	3.6259691	445.1202014324375
624.0	3.631994	445.1202687580363
625.0	3.638021	445.12030030565836
626.0	3.644044	445.1204527314677
627.0	3.6500732	445.1203093473005
628.0	3.6560981	445.12047406944833
629.0	3.6621231	445.12037902503016
630.0	3.6681482	445.12055041943654
631.0	3.6741712	445.1203916648737
632.0	3.6801939	445.1203315176722
633.0	3.6862191	445.1204248197534
634.0	3.6922419	445.1203654465171
635.0	3.698267	445.12048978365345
636.0	3.704294	445.1205167130697
637.0	3.7103253	445.1204470847189
638.0	3.7163524	445.12041839776435
639.0	3.7223815	445.12053781755
640.0	3.7284044	445.12051653943666
641.0	3.7344294	445.1205052889072
642.0	3.7404524	445.12052239437986
643.0	3.7464857	445.12055713589956
644.0	3.7525086	445.12054208428776
645.0	3.7585378	445.12043282494335
646.0	3.7645628	445.12045294567713
647.0	3.7705858	445.12043762360196
648.0	3.7766128	445.1205233966184
649.0	3.7826378	445.1204057984461
650.0	3.7886628	445.1204258926354
651.0	3.7946899	445.12055078089054
652.0	3.8007129	445.12044447868686
653.0	3.8067358	445.12054630929333
654.0	3.8127587	445.1205423413752
655.0	3.81879	445.12041043150214
656.0	3.824817	445.1204177444984
657.0	3.8308462	445.12035747979945
658.0	3.8368692	445.12031017983713
659.0	3.842892	445.1204119298857
660.0	3.8489191	445.12043714828354
661.0	3.8549442	445.1204147511976
662.0	3.8609671	445.1204125570758
663.0	3.8669921	445.12040694766074
664.0	3.8730213	445.1205316154217
665.0	3.8790442	445.12046851263256
666.0	3.8850671	445.1204680323736
667.0	3.8910921	445.12039292585683
668.0	3.8971171	445.1203927147308
669.0	3.9031401	445.12042675828894
670.0	3.9091713	445.1205456778485
671.0	3.9151983	445.12054596341
672.0	3.9212254	445.12025831318283
673.0	3.9272547	445.1204941487458
674.0	3.9332817	445.1204999600673
675.0	3.9393088	445.12039584322224
676.0	3.9453337	445.1204200203849
677.0	3.951361	445.1203449812108
678.0	3.9573859	445.12033576319857
679.0	3.9634089	445.12035134744724
680.0	3.9694339	445.1202993548736
681.0	3.975461	445.1202569121035
682.0	3.981488	445.12028744055226
683.0	3.987513	445.1203916829574
684.0	3.9935401	445.12008888123717
685.0	3.9995632	445.12032151447875
686.0	4.0055859	445.12042840678964
687.0	4.011613	445.1204961883862
688.0	4.017638	445.12042275835785
689.0	4.0236652	445.12040784346124
690.0	4.0296922	445.1203984965697
691.0	4.0357151	445.1205093666371
692.0	4.0417401	445.12038636797257
693.0	4.0477673	445.12049625978466
694.0	4.0538047	445.1204483084256
695.0	4.0598319	445.1203495891313
696.0	4.0658568	445.1203992430368
697.0	4.071884	445.1203450898515
698.0	4.0779068	445.12048294755516
699.0	4.083934	445.12049642637584
700.0	4.0899631	445.1205066981078
701.0	4.0959861	445.1204207505038
702.0	4.102011	445.12050094267113
703.0	4.1080361	445.1205106406955
704.0	4.1140589	445.1204750590813
705.0	4.1200881	445.12054034267356
706.0	4.1261194	445.1204829639686
707.0	4.1321507	445.12038381070937
708.0	4.1381778	445.1205657552826
709.0	4.1442049	445.1205731079746
710.0	4.1502299	445.1205340105904
711.0	4.1562569	445.1204822203605
712.0	4.162282	445.12048136489886
713.0	4.1683069	445.120436724466
714.0	4.1743299	445.1204227164304
715.0	4.1803549	445.1204935419272
716.0	4.1863821	445.1205046572254
717.0	4.1924069	445.1203717324802
718.0	4.1984361	445.1204930829373
719.0	4.2044675	445.120465638227
720.0	4.2104904	445.12046838756936
721.0	4.2165174	445.1204737703414
722.0	4.2225466	445.12046265276757
723.0	4.2285737	445.1203988092398
724.0	4.2346008	445.12030783075267
725.0	4.2406278	445.1204273718382
726.0	4.2466571	445.1204343943105
727.0	4.2526821	445.12035977783745
728.0	4.2587092	445.12041716900774
729.0	4.2647362	445.1204196147578
730.0	4.2707654	445.12050114324023
731.0	4.2767884	445.12034706953983
732.0	4.2828134	445.12038950986897
733.0	4.2888383	445.1203501312278
734.0	4.2948655	445.12035078419217
735.0	4.3008946	445.12032214468
736.0	4.3069237	445.12015141128745
737.0	4.3129509	445.1202284103291
738.0	4.318978	445.1202225701394
739.0	4.325003	445.1203891709877
740.0	4.3310279	445.12034335585616
741.0	4.3370571	445.1203704226812
742.0	4.3430864	445.1204040596738
743.0	4.3491155	445.1203257316479
744.0	4.3551466	445.12032677968244
745.0	4.3611738	445.12042639115094
746.0	4.3672073	445.12046186461464
747.0	4.3732343	445.12031274463175
748.0	4.3792633	445.1204026810529
749.0	4.3852862	445.12036372748463
750.0	4.3913093	445.12040243701796
751.0	4.3973342	445.12046370623887
752.0	4.4033593	445.1203570667494
753.0	4.4093862	445.1205216792339
754.0	4.4154135	445.1205244580246
755.0	4.4214404	445.1205220104324
756.0	4.4274634	445.12043225201586
757.0	4.4334884	445.12043121299206
758.0	4.4395156	445.1203936788913
759.0	4.4455384	445.12040049174743
760.0	4.4515676	445.12041262059904
761.0	4.4575988	445.1204697408791
762.0	4.4636282	445.12048451364967
763.0	4.4696551	445.12040151907047
764.0	4.4756843	445.12042726489466
765.0	4.4817113	445.1204771637186
766.0	4.4877406	445.1203717647308
767.0	4.4937656	445.12044042969353
768.0	4.4997906	445.12042842975984
769.0	4.5058136	445.12036193203454
770.0	4.5118407	445.1204857938312
771.0	4.5178718	445.1204318953443
772.0	4.5239073	445.1204380210281
773.0	4.5299365	445.1204534983473
774.0	4.5359615	445.1203889947402
775.0	4.5419885	445.1203974230665
776.0	4.5480115	445.12038098155926
777.0	4.5540386	445.12029208079133
778.0	4.5600657	445.1203731956403
779.0	4.5660885	445.1202684544813
780.0	4.5721094	445.1203664455963
781.0	4.5781302	445.120404363468
782.0	4.584151	445.1202272364529
783.0	4.5901719	445.1202877403136
784.0	4.5961949	445.12022720138486
785.0	4.6022157	445.1203990570985
786.0	4.6082365	445.12038528560436
787.0	4.6142594	445.12032533807997
788.0	4.6202802	445.1204529632123
789.0	4.6263012	445.120454224642
790.0	4.6323219	445.1204541417475
791.0	4.6383428	445.1203970272207
792.0	4.6443658	445.120326004136
793.0	4.6503866	445.12045478128255
794.0	4.6564094	445.12049686904913
795.0	4.6624344	445.12038225987743
796.0	4.6684554	445.1204009999853
797.0	4.6744762	445.1202570610074
798.0	4.6804969	445.120191554018
799.0	4.6865199	445.1204004308111
800.0	4.6925429	445.1204245180557
801.0	4.6985659	445.12038107195104
802.0	4.7045886	445.12036213765873
803.0	4.7106116	445.12036859508106
804.0	4.7166325	445.1203506614472
805.0	4.7226534	445.1203984809639
806.0	4.7286741	445.120384372735
807.0	4.734695	445.1204232734924
808.0	4.7407159	445.1203599831088
809.0	4.7467408	445.1203347936095
810.0	4.7527658	445.1203230554515
811.0	4.7587888	445.12036767351896
812.0	4.7648117	445.12043638688937
813.0	4.7708429	445.1204420024666
814.0	4.7768679	445.1202728603307
815.0	4.7828888	445.1202932703336
816.0	4.7889097	445.1204168925927
817.0	4.7949368	445.12036333672654
818.0	4.8009618	445.12045417086904
819.0	4.806991	445.1203995260329
820.0	4.813018	445.12044820267874
821.0	4.8190408	445.12048120247556
822.0	4.8250659	445.1204320591856
823.0	4.8310951	445.1204857691562
824.0	4.837118	445.1205078186555
825.0	4.8431409	445.12035782842395
826.0	4.849168	445.12036163356424
827.0	4.855191	445.1204476215047
828.0	4.8612159	445.12050472904406
829.0	4.8672388	445.12046061429135
830.0	4.8732701	445.12047631684766
831.0	4.8792951	445.1204102675927
832.0	4.8853201	445.1205397507841
833.0	4.8913471	445.1205793108483
834.0	4.8973702	445.12048967032825
835.0	4.9033994	445.12049854777274
836.0	4.9094201	445.1203454153454
837.0	4.915443	445.12039338471544
838.0	4.921466	445.1204700037756
839.0	4.9274869	445.1204863487591
840.0	4.9335076	445.12043870856445
841.0	4.9395285	445.12050169267826
842.0	4.9455493	445.12047477147104
843.0	4.9515702	445.1204111331406
844.0	4.9575909	445.1204600202407
845.0	4.9636139	445.12038012102937
846.0	4.9696348	445.12044573995144
847.0	4.9756556	445.1205261969293
848.0	4.9816764	445.12043384240155
849.0	4.9876952	445.12036469395827
850.0	4.993718	445.1203855384805
851.0	4.999741	445.12045979048577
852.0	5.0057618	445.1204671627975
853.0	5.0117848	445.12042701193207
854.0	5.0178057	445.120478736547
855.0	5.0238265	445.1203260978105
856.0	5.0298472	445.12042932601264
857.0	5.0358681	445.12044189065284
858.0	5.0418931	445.1203990881735
859.0	5.0479162	445.1203159269799
860.0	5.053941	445.12038509948167
861.0	5.0599661	445.12028619379055
862.0	5.065989	445.12029481549445
863.0	5.0720099	445.12033853278035
864.0	5.0780306	445.1203643273897
865.0	5.0840515	445.1203320562146
866.0	5.0900786	445.12035350964584
867.0	5.0961037	445.12035088855583
868.0	5.1021245	445.12034231033505
869.0	5.1081474	445.1203486882053
870.0	5.1141682	445.1204126113113
871.0	5.1201891	445.12047643588824
872.0	5.1262099	445.1204603680878
873.0	5.1322308	445.12048979151365
874.0	5.1382537	445.1203929914004
875.0	5.1442744	445.1203783824437
876.0	5.1502974	445.1204680554156
877.0	5.1563204	445.1204598664017
878.0	5.1623413	445.1205176371983
879.0	5.1683619	445.1204707695239
880.0	5.1743828	445.12053346319965
881.0	5.1804037	445.1204873149997
882.0	5.1864267	445.1204278283147
883.0	5.1924495	445.1205052746376
884.0	5.1984725	445.1204342841568
885.0	5.2044934	445.12045397170476
886.0	5.2105142	445.12050902749974
887.0	5.2165349	445.120387387753
888.0	5.2225579	445.1204470633975
889.0	5.2285892	445.1203217847711
890.0	5.2346122	445.12040507797553
891.0	5.240635	445.12033560416626
892.0	5.2466579	445.12036165804403
893.0	5.2526788	445.1203656684279
894.0	5.2586997	445.12040204371294
895.0	5.2647204	445.1203734768454
896.0	5.2707413	445.12037115743493
897.0	5.2767642	445.12043099718187
898.0	5.2827872	445.1204025136291
899.0	5.2888163	445.12042778208087
900.0	5.2948393	445.12043795152215
901.0	5.3008643	445.1203257293999
902.0	5.3068893	445.1203856465401
903.0	5.3129121	445.1203824062926
904.0	5.3189372	445.1203679558599
905.0	5.3249602	445.1203766539875
906.0	5.3309871	445.12049295832117
907.0	5.3370101	445.1204002542746
908.0	5.3430393	445.12043296881495
909.0	5.3490664	445.12044866629043
910.0	5.3550892	445.1204115607148
911.0	5.3611143	445.1204452257009
912.0	5.3671394	445.1204132822771
913.0	5.3731643	445.1204879101023
914.0	5.3791913	445.1204467568765
915.0	5.3852143	445.1203911317708
916.0	5.3912394	445.12038964373323
917.0	5.3972664	445.1203136785836
918.0	5.4032934	445.12040803717474
919.0	5.4093206	445.1203890349417
920.0	5.4153414	445.1203613438809
921.0	5.4213623	445.12029952980663
922.0	5.427383	445.1203665308139
923.0	5.433404	445.1203704255367
924.0	5.4394248	445.1203521709327
925.0	5.4454477	445.12036895980225
926.0	5.4514727	445.1203233785242
927.0	5.4574935	445.1203745477954
928.0	5.4635165	445.1204355169996
929.0	5.4695372	445.12034531916964
930.0	5.4755581	445.1204029639991
931.0	5.481579	445.1203954980589
932.0	5.4875999	445.12040275757494
933.0	5.4936227	445.1204411946046
934.0	5.4996436	445.12043421682
935.0	5.5056665	445.12029267864216
936.0	5.5116895	445.120337894579
937.0	5.5177102	445.12035910648746
938.0	5.5237311	445.12037073489375
939.0	5.529752	445.12032394124725
940.0	5.5357729	445.1203732529736
941.0	5.5417998	445.1203436350473
942.0	5.5478291	445.12034045852903
943.0	5.5538562	445.1203613996758
944.0	5.5598791	445.12037847100333
945.0	5.5659061	445.1203126827513
946.0	5.5719312	445.12029092430515
947.0	5.5779625	445.12027313094467
948.0	5.5839937	445.12021595432424
949.0	5.5900187	445.1203113541104
950.0	5.5960458	445.1202755341673
951.0	5.6020708	445.1203041324094
952.0	5.6080938	445.12030104850993
953.0	5.6141208	445.1203885498498
954.0	5.620148	445.1203462346583
955.0	5.6261709	445.12033387249403
956.0	5.6321958	445.1203358296333
957.0	5.6382208	445.12036226163445
958.0	5.6442438	445.12029221322604
959.0	5.6502667	445.1203158818069
960.0	5.6562895	445.1202574419391
961.0	5.6623125	445.12032022275434
962.0	5.6683334	445.12024272929773
963.0	5.6743563	445.12025950674337
964.0	5.680377	445.1202643753708
965.0	5.6863979	445.12035810224234
966.0	5.6924188	445.12038181650416
967.0	5.6984396	445.1204273865251
968.0	5.7044625	445.1203928585626
969.0	5.7104896	445.12041781217306
970.0	5.7165126	445.12032587517075
971.0	5.7225418	445.1204144017344
972.0	5.7285687	445.1203269843303
973.0	5.7345918	445.12028623835243
974.0	5.7406148	445.1203662607851
975.0	5.7466418	445.1203305529259
976.0	5.7526646	445.1203278500475
977.0	5.758698	445.1203319938094
978.0	5.7647251	445.12029893539545
979.0	5.7707459	445.1202910446074
980.0	5.7767667	445.12028124603853
981.0	5.7827876	445.1202984783181
982.0	5.7888106	445.1203360388684
983.0	5.7948313	445.1202527369255
984.0	5.8008521	445.12028499496
985.0	5.8068751	445.1203736823367
986.0	5.812896	445.1202905490383
987.0	5.8189169	445.12026977987733
988.0	5.8249377	445.12031027330414
989.0	5.8309584	445.1202918301052
990.0	5.8369814	445.1202012605299
991.0	5.8430022	445.1202891488776
992.0	5.8490231	445.12029426418917
993.0	5.855046	445.1202645452455
994.0	5.8610669	445.12024518724144
995.0	5.8670876	445.1203219680693
996.0	5.8731084	445.12037807681725
997.0	5.8791294	445.1202956015649
998.0	5.8851503	445.1203887335328
999.0	5.8911709	445.1204458940812
1000.0	5.8971918	445.1203482791446
1001.0	5.9032148	445.1203691554564
1002.0	5.9092378	445.1203177957313
1003.0	5.9152585	445.1204356861742
1004.0	5.9212793	445.1204766860168
1005.0	5.9273003	445.12044778571993
1006.0	5.9333211	445.12026762865577
1007.0	5.939346	445.1202578758169
1008.0	5.9453711	445.1203599012378
1009.0	5.9513941	445.12041909966007
1010.0	5.9574149	445.120391670807
1011.0	5.9634356	445.1202602152234
1012.0	5.9694565	445.1202019461864
1013.0	5.9754774	445.12034332225903
1014.0	5.9815003	445.12036373310724
1015.0	5.9875211	445.12032477226035
1016.0	5.993542	445.1202617225744
1017.0	5.999565	445.12007381535386
1018.0	6.0055856	445.1204488916985
1019.0	6.0116065	445.12023921425697
1020.0	6.0176273	445.1203334687042
1021.0	6.0236483	445.1202684279834
1022.0	6.0296711	445.12011513236405
1023.0	6.035692	445.12009353927823
1024.0	6.0417128	445.12015448216283
1025.0	6.0477357	445.1203062062005
1026.0	6.0537565	445.1203236331231
1027.0	6.0597774	445.12028305535046
1028.0	6.0657982	445.12042285458097
1029.0	6.0718192	445.12025863334844
1030.0	6.0778419	445.1202260782034
1031.0	6.0838629	445.12030562215426
1032.0	6.0898837	445.120225307094
1033.0	6.0959067	445.1201540847656
1034.0	6.1019295	445.12013375446816
1035.0	6.1079546	445.1202294294757
1036.0	6.1139776	445.1202705461605
1037.0	6.1200068	445.12024601301124
1038.0	6.1260316	445.12030094555814
1039.0	6.1320671	445.12032783686556
1040.0	6.1380901	445.12034377575355
1041.0	6.144113	445.1202693605123
1042.0	6.15014	445.12030394568666
1043.0	6.1561671	445.12034288230285
1044.0	6.1621963	445.12022215951987
1045.0	6.1682214	445.12026853426534
1046.0	6.1742463	445.12021832915315
1047.0	6.1802692	445.1202099619428
1048.0	6.18629	445.1201558112385
1049.0	6.1923109	445.12016752925274
1050.0	6.1983317	445.12020399725515
1051.0	6.2043547	445.12020834266707
1052.0	6.2103755	445.1203047093831
1053.0	6.2163963	445.12011163237355
1054.0	6.2224192	445.1201779557052
1055.0	6.2284401	445.1200880249151
1056.0	6.2344672	445.1202279212512
1057.0	6.2404942	445.12023680553807
1058.0	6.2465193	445.12031911267076
1059.0	6.2525421	445.1203275245449
1060.0	6.2585652	445.1203483620873
1061.0	6.2645943	445.1203531446888
1062.0	6.2706214	445.1202962099821
1063.0	6.2766506	445.1203218505215
1064.0	6.2826777	445.1203344023939
1065.0	6.2887088	445.120260128657
1066.0	6.294738	445.1202381620172
1067.0	6.3007611	445.12030716921157
1068.0	6.3067881	445.12030206540356
1069.0	6.3128151	445.1203098129418
1070.0	6.3188444	445.1203253262776
1071.0	6.3248736	445.12027095524843
1072.0	6.3308964	445.12031334610475
1073.0	6.3369256	445.12031794267466
1074.0	6.3429527	445.12032224060107
1075.0	6.3489778	445.120367878582
1076.0	6.3550005	445.120347882328
1077.0	6.3610235	445.1202979040811
1078.0	6.3670486	445.12031095898027
1079.0	6.3730715	445.1203443091823
1080.0	6.3791007	445.1202867677005
1081.0	6.3851277	445.12031775331286
1082.0	6.3911507	445.12030169403425
1083.0	6.3971736	445.1202893917018
1084.0	6.4031964	445.1203087391284
1085.0	6.4092194	445.1202629782486
1086.0	6.4152403	445.12032356847476
1087.0	6.4212631	445.1203476089395
1088.0	6.4272839	445.1204057715604
1089.0	6.4333049	445.1203308576743
1090.0	6.4393257	445.12033644219497
1091.0	6.4453466	445.12022746542493
1092.0	6.4513736	445.12036969194264
1093.0	6.4573965	445.1202844140619
1094.0	6.4634194	445.12036016742206
1095.0	6.4694466	445.12037051631114
1096.0	6.4754715	445.12027107927577
1097.0	6.4814987	445.1203712727822
1098.0	6.4875237	445.1202764810475
1099.0	6.4935467	445.1203424713304
1100.0	6.4995715	445.1203765254905
1101.0	6.5055966	445.1203936236747
1102.0	6.5116217	445.1203335093391
1103.0	6.5176488	445.12026824785
1104.0	6.5236758	445.12027380640455
1105.0	6.5297029	445.1204137921593
1106.0	6.5357321	445.12036625737636
1107.0	6.5417528	445.12002882717377
1108.0	6.5477758	445.12025135940826
1109.0	6.5537966	445.1203050451421
1110.0	6.5598176	445.1203283117574
1111.0	6.5658382	445.12030499718884
1112.0	6.5718612	445.1203340054726
1113.0	6.5778863	445.1202921604408
1114.0	6.5839093	445.1203569306116
1115.0	6.5899404	445.12017635940356
1116.0	6.5959675	445.12027031487696
1117.0	6.6019904	445.12027064164465
1118.0	6.6080135	445.1203374258588
1119.0	6.6140363	445.12031774489054
1120.0	6.6200612	445.1202417388571
1121.0	6.6260841	445.1201598255251
1122.0	6.6321195	445.1201317826924
1123.0	6.6381467	445.1202184315538
1124.0	6.6441758	445.1202304711155
1125.0	6.650203	445.1201978178757
1126.0	6.6562237	445.1201779245513
1127.0	6.6622467	445.12031658673675
1128.0	6.6682675	445.1203084658429
1129.0	6.6742905	445.12030934892874
1130.0	6.6803112	445.12034618534824
1131.0	6.6863321	445.1201475808442
1132.0	6.6923531	445.12015339541006
1133.0	6.6983739	445.1202300530921
1134.0	6.7043946	445.12019782595434
1135.0	6.7104176	445.1202466737768
1136.0	6.7164384	445.1202564065772
1137.0	6.7224614	445.12028985675653
1138.0	6.7284821	445.1202837215942
1139.0	6.734503	445.12034543422243
1140.0	6.7405238	445.1202424665695
1141.0	6.7465447	445.12023474904373
1142.0	6.7525655	445.1202159058692
1143.0	6.7585885	445.1203167707141
1144.0	6.7646093	445.1202004660376
1145.0	6.7706322	445.1203457886322
1146.0	6.776653	445.1203246319318
1147.0	6.7826739	445.1203936407006
1148.0	6.7886948	445.1204457900589
1149.0	6.7947157	445.1202856194334
1150.0	6.8007489	445.1203023775405
1151.0	6.8067718	445.1202514371398
1152.0	6.8127948	445.12026936260986
1153.0	6.8188177	445.12021218625347
1154.0	6.8248406	445.12039325257837
1155.0	6.8308615	445.1203692459889
1156.0	6.8368823	445.12030841897405
1157.0	6.8429032	445.1202596908837
1158.0	6.8489261	445.1202327853965
1159.0	6.8549469	445.1203271209154
1160.0	6.8609678	445.120345845603
1161.0	6.8669906	445.12027052813573
1162.0	6.8730115	445.12027612312806
1163.0	6.8790324	445.12041578801546
1164.0	6.8850532	445.1203537374612
1165.0	6.8910741	445.12033711698933
1166.0	6.8970969	445.1203102388584
1167.0	6.9031178	445.1202445672544
1168.0	6.9091387	445.1202947786321
1169.0	6.9151615	445.1202911208938
1170.0	6.9211823	445.12011705759744
1171.0	6.9272032	445.120350527212
1172.0	6.9332241	445.1195309017755
1173.0	6.9389991	445.1198158406284
1174.0	6.945022	445.1200195168285
1175.0	6.9510428	445.1200780339459
1176.0	6.9570637	445.12023447992914
1177.0	6.9630907	445.12028023565904
1178.0	6.9691116	445.12027478481093
1179.0	6.9751346	445.1202108218777
1180.0	6.9811574	445.1203135335145
1181.0	6.9871782	445.1202167426661
1182.0	6.9931991	445.1201497129033
1183.0	6.99922	445.12023757654896
1184.0	7.0052408	445.1201943972893
1185.0	7.0112615	445.1200403693382
1186.0	7.0172824	445.12015946099405
1187.0	7.0233034	445.12012700894485
1188.0	7.0293263	445.12019319328954
1189.0	7.035347	445.1201190646152
1190.0	7.0413678	445.1201994433337
1191.0	7.0473887	445.1203074476212
1192.0	7.0534096	445.1203884044041
1193.0	7.0594345	445.1203163567247
1194.0	7.0654555	445.1202354789851
1195.0	7.0714804	445.1201895436223
1196.0	7.0775076	445.1202485468013
1197.0	7.0835304	445.12016162867906
1198.0	7.0895513	445.12017754480024
1199.0	7.0955721	445.1201720820393
1200.0	7.1015972	445.1200835479178
1201.0	7.1076221	445.1201233810387
1202.0	7.1136493	445.1200870694638
1203.0	7.1196741	445.1201498564173
1204.0	7.1256972	445.12020586904515
1205.0	7.1317221	445.1202054801725
1206.0	7.1377285	445.11971788212134
1207.0	7.1437555	445.1198166399855
1208.0	7.1497429	445.1197804250912
1209.0	7.1557679	445.1200696545615
1210.0	7.1617931	445.1202984001598
1211.0	7.1678202	445.12027076752355
1212.0	7.1738453	445.1201860942546
1213.0	7.179868	445.12019584408694
1214.0	7.1858889	445.1201807296744
1215.0	7.1919098	445.1202100816083
1216.0	7.1979326	445.12024510735466
1217.0	7.2039598	445.12017028012986
1218.0	7.2099827	445.1203258477441
1219.0	7.2160119	445.12023278456377
1220.0	7.2220347	445.12025254182663
1221.0	7.2280577	445.12025051746383
1222.0	7.2340828	445.1203075638715
1223.0	7.2401078	445.12022556421493
1224.0	7.2461368	445.12025886052334
1225.0	7.2521681	445.120225499146
1226.0	7.2581974	445.1201965649523
1227.0	7.2642224	445.1202152611711
1228.0	7.2702493	445.1203086398494
1229.0	7.2762723	445.1202146495453
1230.0	7.2823016	445.12027114891623
1231.0	7.2883265	445.1203200334828
1232.0	7.2943536	445.1201824644484
1233.0	7.3003827	445.1201592768186
1234.0	7.3064099	445.12015719592597
1235.0	7.3124328	445.12005442512253
1236.0	7.3184557	445.11995306163004
1237.0	7.3244849	445.12019642069595
1238.0	7.3305099	445.1202400691423
1239.0	7.3365348	445.12015232902957
1240.0	7.3425578	445.1202173292124
1241.0	7.3485787	445.12016508535913
1242.0	7.3545995	445.1201509080853
1243.0	7.3606202	445.1201899405642
1244.0	7.3666432	445.12006645905893
1245.0	7.3726641	445.1201719818526
1246.0	7.3786892	445.1201994481262
1247.0	7.3847098	445.120176114182
1248.0	7.3907307	445.1201997290469
1249.0	7.3967516	445.1202266966539
1250.0	7.4027725	445.1201423108935
1251.0	7.4087995	445.1201653652486
1252.0	7.4148266	445.12022431127053
1253.0	7.4208517	445.12015869823205
1254.0	7.4268809	445.120158190623
1255.0	7.4329099	445.12019938157505
1256.0	7.438935	445.120252938328
1257.0	7.444958	445.120288168209
1258.0	7.450983	445.12030425357096
1259.0	7.4570078	445.1202917253818
1260.0	7.4630349	445.1202212313906
1261.0	7.4690663	445.1202745369815
1262.0	7.4750954	445.1202289014645
1263.0	7.4811183	445.12021889039846
1264.0	7.4871413	445.1201877760372
1265.0	7.4931663	445.12024051011105
1266.0	7.4991934	445.1201998916429
1267.0	7.5052225	445.1202231459874
1268.0	7.5112476	445.1202119747298
1269.0	7.5172726	445.12014664160597
1270.0	7.5232975	445.1202787389819
1271.0	7.5293204	445.1201776657299
1272.0	7.5353434	445.1201215878289
1273.0	7.5413683	445.12016886991984
1274.0	7.5473933	445.12017050549167
1275.0	7.5534184	445.1201402845601
1276.0	7.5594414	445.1201528633562
1277.0	7.5654643	445.1200229661478
1278.0	7.5715017	445.12011840255946
1279.0	7.5775372	445.1201687627603
1280.0	7.5835581	445.1201789890244
1281.0	7.5895788	445.12010657159306
1282.0	7.5956038	445.1199935765805
1283.0	7.6016289	445.12007131121544
1284.0	7.6076602	445.1201935196934
1285.0	7.6136831	445.12009534866735
1286.0	7.619708	445.1201719728581
1287.0	7.6257352	445.1200425485605
1288.0	7.6317582	445.1201633136487
1289.0	7.6377831	445.1201005307047
1290.0	7.643806	445.12009279855937
1291.0	7.6498289	445.1201797673104
1292.0	7.655854	445.12023301018246
1293.0	7.6618789	445.12019993836986
1294.0	7.6679039	445.1198141502144
1295.0	7.6739352	445.1195338125039
1296.0	7.6798415	445.11960222871875
1297.0	7.6858624	445.11959646781617
1298.0	7.6918831	445.1200291573781
1299.0	7.697906	445.12009774052376
1300.0	7.7039269	445.1201069707227
1301.0	7.7099476	445.1199704100298
1302.0	7.7159686	445.11995981018833
1303.0	7.7219893	445.12003498087324
1304.0	7.7280123	445.12010085187296
1305.0	7.7340331	445.12011371413996
1306.0	7.7400581	445.12003120423464
1307.0	7.7460831	445.1200067626867
1308.0	7.7521082	445.1200559985424
1309.0	7.758131	445.11987053669304
1310.0	7.7641519	445.11980308912774
1311.0	7.7701831	445.1200350829937
1312.0	7.7762062	445.12011333017597
1313.0	7.7822373	445.1201846217906
1314.0	7.7882603	445.12000568128724
1315.0	7.7942853	445.12014356324454
1316.0	7.8003102	445.12016703828965
1317.0	7.8063352	445.1201375805816
1318.0	7.8123624	445.12010603499226
1319.0	7.8183875	445.12003867532735
1320.0	7.8244208	445.1200732755689
1321.0	7.8304457	445.12018889266955
1322.0	7.8364728	445.1200644007922
1323.0	7.8424979	445.1199701342433
1324.0	7.8485249	445.120043542576
1325.0	7.8545478	445.120012607577
1326.0	7.860575	445.120096961815
1327.0	7.8666	445.12006690597997
1328.0	7.8726249	445.11995268651503
1329.0	7.878652	445.12006031724405
1330.0	7.8846728	445.1200112576401
1331.0	7.8906958	445.1199485193092
1332.0	7.8967165	445.12007722521156
1333.0	7.9027374	445.1200224590976
1334.0	7.9087604	445.12011601355806
1335.0	7.9147813	445.1200389945363
1336.0	7.920802	445.1199513376919
1337.0	7.9268228	445.11994662690813
1338.0	7.932848	445.1199618125965
1339.0	7.9388709	445.11995057060653
1340.0	7.9448937	445.1199980042709
1341.0	7.9509229	445.1200816716944
1342.0	7.9569459	445.1198734861938
1343.0	7.9629667	445.1200290072926
1344.0	7.9689854	445.12000952102045
1345.0	7.9750084	445.120014479729
1346.0	7.9810292	445.1199627336929
1347.0	7.9870501	445.1199942147398
1348.0	7.9930708	445.11990122397395
1349.0	7.9990938	445.1197873982761
1350.0	8.0051147	445.1200099279924
1351.0	8.0111375	445.1200257413239
1352.0	8.0171646	445.1199511406494
1353.0	8.0231854	445.120104847821
1354.0	8.0292085	445.1199882702925
1355.0	8.0352292	445.12000428037646
1356.0	8.04125	445.1198494306456
1357.0	8.0472729	445.1199540134073
1358.0	8.0532939	445.11996498523195
1359.0	8.0593146	445.11994644013794
1360.0	8.0653376	445.1200313678897
1361.0	8.0713583	445.1200447476466
1362.0	8.0773814	445.1198404803151
1363.0	8.0834021	445.1198998528505
1364.0	8.089423	445.11997299204256
1365.0	8.0954459	445.1198501527486
1366.0	8.1014668	445.1199641613715
1367.0	8.1074876	445.11992061479424
1368.0	8.1135084	445.12001180093995
1369.0	8.1195335	445.1200655998221
1370.0	8.1255543	445.12003179937943
1371.0	8.1315751	445.12000604541606
1372.0	8.1376001	445.119997385001
1373.0	8.1436231	445.1199709805999
1374.0	8.1496439	445.1200193186054
1375.0	8.1556689	445.11996831248
1376.0	8.1616897	445.12002365723214
1377.0	8.1677107	445.1200040912864
1378.0	8.1737335	445.1198719487784
1379.0	8.1797543	445.11984748825677
1380.0	8.1857772	445.1198610895787
1381.0	8.1917982	445.11988338370776
1382.0	8.1978189	445.1198827041652
1383.0	8.2038398	445.11996455066554
1384.0	8.2098606	445.1198667857518
1385.0	8.2158815	445.11994936505266
1386.0	8.2219043	445.11969831028955
1387.0	8.2279252	445.1198054531702
1388.0	8.2339482	445.119955790507
1389.0	8.239969	445.1199236571205
1391.0	8.2474564	445.12001493377073
1392.0	8.2538023	445.1196831272553
1393.0	8.2598253	445.1196082544779
1394.0	8.2658545	445.11994321634046
1395.0	8.2718815	445.12001665067623
1396.0	8.2779128	445.1198500486915
1397.0	8.2839399	445.1198582587741
1398.0	8.2899691	445.1198642898371
1399.0	8.2959962	445.11986492511886
1400.0	8.3020232	445.119833546797
1401.0	8.3080482	445.11986990312425
1402.0	8.3140754	445.11977794119923
1403.0	8.3200982	445.11983492198226
1404.0	8.3261253	445.1199863231206
1405.0	8.3321461	445.1199035202866
1406.0	8.3381671	445.1198998746666
1407.0	8.3441878	445.11990610893935
1408.0	8.3502087	445.11995466130514
1409.0	8.3562316	445.11988831195026
1410.0	8.3622546	445.1198820204408
1411.0	8.3682774	445.11981679577406
1412.0	8.3743003	445.1198519382343
1413.0	8.3803212	445.11993933734976
1415.0	8.3876337	445.1200006175624
1416.0	8.3939796	445.11986471057907
1417.0	8.4000025	445.11990945097705
1418.0	8.4060337	445.11990597353173
1419.0	8.4120567	445.1199682028247
1420.0	8.4180838	445.11992409319566
1421.0	8.4241067	445.11988599941617
1422.0	8.4301379	445.119875631967
1423.0	8.436165	445.11981660895526
1424.0	8.4421943	445.119843972033
1425.0	8.4482213	445.11991797216876
1426.0	8.4542588	445.1198849314927
1427.0	8.4602859	445.1199252564245
1428.0	8.466313	445.11986770915604
1429.0	8.4723379	445.11994424699947
1430.0	8.478365	445.11987222846636
1431.0	8.4843921	445.1199619543627
1432.0	8.4904193	445.120018434994
1433.0	8.4964484	445.1199809135922
1434.0	8.5024755	445.1198040004528
1435.0	8.5084984	445.1198738640826
1436.0	8.5145192	445.11987694091084
1437.0	8.52054	445.11991975736663
1438.0	8.5265609	445.11990449067315
1439.0	8.5325818	445.11988936309797
1440.0	8.5386047	445.11991077304424
1441.0	8.5446256	445.1198843273088
1442.0	8.5506484	445.1199087534626
1443.0	8.5566694	445.11994234457075
1444.0	8.5626901	445.1199816817137
1445.0	8.5687109	445.11995900182256
1446.0	8.5747318	445.11989617604235
1447.0	8.5807548	445.1199164701395
1448.0	8.5867756	445.11968772335587
1449.0	8.5927963	445.11971604589735
1450.0	8.5988193	445.11981693891903
1451.0	8.6048402	445.1199058695744
1452.0	8.6108611	445.11996399321293
1453.0	8.6168818	445.11971093709866
1454.0	8.6229027	445.1198126410876
1455.0	8.6289298	445.11994919945187
1456.0	8.6349507	445.11984414268716
1457.0	8.6409756	445.1196698773291
1458.0	8.6470027	445.11972984159826
1459.0	8.6530236	445.11982432105935
1460.0	8.6590445	445.11975154832044
1461.0	8.6650652	445.11974112157736
1462.0	8.6710861	445.119864998447
1463.0	8.677109	445.11980759658576
1464.0	8.6831299	445.1198440847942
1465.0	8.6891506	445.1198909199886
1466.0	8.6951737	445.11987515394503
1467.0	8.7012008	445.1198374359979
1468.0	8.7072256	445.1199214309358
1469.0	8.7132548	445.11983401493296
1470.0	8.7192799	445.11988989087865
1471.0	8.7253048	445.119834761904
1473.0	8.7327902	445.11982273081003
1474.0	8.7391383	445.11966624084806
1475.0	8.7451611	445.11970066336664
1476.0	8.7511924	445.11988247207245
1477.0	8.7572217	445.11978538337723
1478.0	8.7632487	445.11974122254253
1479.0	8.7692695	445.11974299803387
1480.0	8.7752924	445.1198089647926
1481.0	8.7813133	445.1197766016823
1482.0	8.7873361	445.11964314662595
1483.0	8.7933591	445.1196756673002
1484.0	8.79938	445.11973776240416
1485.0	8.8054008	445.1196997725457
1486.0	8.8114215	445.11972686426515
1487.0	8.8174487	445.11976820134674
1488.0	8.8234738	445.1198714851551
1489.0	8.829503	445.1198626116788
1490.0	8.835532	445.11982866348666
1491.0	8.8415571	445.1198440597517
1492.0	8.84758	445.1199313149067
1493.0	8.8536051	445.1198396739398
1494.0	8.8596362	445.11969942149136
1495.0	8.8656592	445.1197611879562
1496.0	8.8716884	445.11982718828654
1497.0	8.8777092	445.11980352898144
1498.0	8.8837321	445.11973706176394
1499.0	8.8897593	445.1197310703775
1500.0	8.8957843	445.11978557390097
1501.0	8.9018134	445.1198833123755
1502.0	8.9078425	445.1197214634193
1503.0	8.9138655	445.11977405917315
1504.0	8.9198885	445.11970484636134
1505.0	8.9259133	445.1198612775993
1506.0	8.9319405	445.11991102565435
1507.0	8.9379716	445.1198914319488
1508.0	8.9439989	445.1197949406128
1509.0	8.9500279	445.1198670681346
1510.0	8.9560488	445.1197890459263
1512.0	8.9633613	445.1197762923351
1513.0	8.9697093	445.1197936938678
1514.0	8.97573	445.11990012259815
1515.0	8.981751	445.1198215411815
1516.0	8.9877717	445.11972925435583
1517.0	8.9937926	445.1196854783716
1518.0	8.9998155	445.11972812880873
1519.0	9.0058364	445.1196974749275
1520.0	9.0118592	445.1197659929388
1521.0	9.0178822	445.11963338524873
1522.0	9.0239031	445.1196513497409
1523.0	9.029924	445.1196755207027
1524.0	9.0359447	445.11974950466856
1525.0	9.0419655	445.1197449125523
1526.0	9.0479885	445.1196673544659
1527.0	9.0540093	445.11973829905895
1528.0	9.0600343	445.1196690533055
1529.0	9.0660594	445.1196223517279
1530.0	9.0720823	445.1197004528451
1531.0	9.0781134	445.1197224605132
1532.0	9.0841406	445.1197336095097
1533.0	9.0901615	445.1196595832556
1534.0	9.0961823	445.11954381083103
1535.0	9.1022052	445.11950095559877
1536.0	9.1082261	445.11964361856496
1537.0	9.1142469	445.119670004077
1538.0	9.1202741	445.11970391968316
1539.0	9.1263052	445.1196960511004
1540.0	9.1323282	445.11974581198734
1541.0	9.1383489	445.1197964050992
1542.0	9.1443741	445.1197676391955
1543.0	9.1503969	445.1197594202815
1544.0	9.1564178	445.11972874290905
1545.0	9.1624386	445.11973639980033
1546.0	9.1684595	445.11962828897083
1548.0	9.175949	445.11972983594904
1549.0	9.1823011	445.1197973955515
1550.0	9.188324	445.1197539782051
1551.0	9.194347	445.1197193966235
1552.0	9.2003782	445.11972759622415
1553.0	9.2064011	445.11977342223236
1554.0	9.212422	445.1196640652058
1555.0	9.218447	445.1197296113144
1556.0	9.224472	445.11985048556346
1557.0	9.2304991	445.11984895897706
1558.0	9.2365262	445.119787309016
1559.0	9.2425492	445.119773312774
1560.0	9.2485762	445.1198377279226
1561.0	9.2546032	445.11980717174964
1562.0	9.2606241	445.119680001111
1563.0	9.266645	445.11958256015805
1564.0	9.2726699	445.119645313989
1565.0	9.2786908	445.11972261519844
1566.0	9.2847117	445.11981093767406
1567.0	9.2907346	445.1196734801454
1568.0	9.2967553	445.11969806019545
1570.0	9.3042366	445.119806822634
1571.0	9.3105783	445.1197765750249
1572.0	9.3163387	445.11942576495153
1573.0	9.3223638	445.12053114288943
1574.0	9.3283888	445.1194742886851
1575.0	9.3344116	445.11961954455097
1576.0	9.3404325	445.11967773435447
1577.0	9.3464533	445.11963935432493
1578.0	9.3524742	445.1196369792155
1579.0	9.358495	445.11971788296813
1580.0	9.364518	445.11979348991497
1581.0	9.3705388	445.1197458162991
1582.0	9.3765597	445.11975869779263
1583.0	9.3825825	445.1196384715323
1584.0	9.3886033	445.1196951838427
1585.0	9.3946243	445.11964203921
1586.0	9.400645	445.11974409122763
1587.0	9.4066659	445.1198182061863
1588.0	9.4126889	445.1198029486276
1589.0	9.4187097	445.1197366038369
1590.0	9.4247327	445.119679929618
1591.0	9.4307555	445.11973260898327
1592.0	9.4367764	445.1196158177911
1593.0	9.4428035	445.11959496925806
1594.0	9.4488263	445.1197338382615
1595.0	9.4548535	445.11973556731454
1596.0	9.4608765	445.1196563130922
1597.0	9.4668994	445.11968562627817
1599.0	9.4743784	445.1197370747088
1600.0	9.4807201	445.1197136784367
1601.0	9.4867451	445.119738669681
1602.0	9.4927723	445.1195769893259
1603.0	9.4987952	445.11960375242467
1604.0	9.5048222	445.119715452852
1605.0	9.5108452	445.1196722205945
1606.0	9.5168723	445.1196838017483
1607.0	9.5228994	445.11978492495064
1608.0	9.5289264	445.11969670180474
1609.0	9.5349557	445.119825600625
1610.0	9.5409827	445.1196347853046
1611.0	9.547012	445.119555408714
1612.0	9.5530514	445.1196655708038
1613.0	9.5590848	445.1196842904601
1614.0	9.5651079	445.11951069968217
1615.0	9.5711391	445.1194259574824
1616.0	9.5770056	445.12061177459
1617.0	9.5830307	445.1194978317783
1618.0	9.5890536	445.11942090791393
1619.0	9.5950807	445.11946561098335
1620.0	9.6011056	445.1195927689724
1621.0	9.6071307	445.11964705975674
1622.0	9.6131537	445.11969616128374
1623.0	9.6191808	445.11968697146574
1625.0	9.6265265	445.1196521158804
1626.0	9.6328702	445.11968867931677
1628.0	9.6403619	445.1195693730901
1629.0	9.6467036	445.1195791282661
1630.0	9.6527245	445.11958971960576
1631.0	9.6587454	445.11969638021054
1633.0	9.6662432	445.11967107266986
1634.0	9.6725911	445.1196551808652
1635.0	9.6786203	445.1196212032153
1636.0	9.6846453	445.1196613154331
1637.0	9.6906683	445.11973828925966
1638.0	9.6966933	445.1196932611237
1639.0	9.7027162	445.1196813848569
1640.0	9.708737	445.1197209603206
1641.0	9.7147579	445.119627410292
1642.0	9.7207807	445.119619283991
1643.0	9.7268016	445.11959459901516
1644.0	9.7328225	445.1196579675118
1645.0	9.7388433	445.11966177600675
1646.0	9.744864	445.1196276359859
1647.0	9.7508871	445.1197235324077
1648.0	9.7569078	445.11964479055104
1649.0	9.7629309	445.1196541735595
1650.0	9.7689537	445.1196890234551
1651.0	9.7749746	445.11962405443484
1652.0	9.7809955	445.11967480541944
1653.0	9.7870163	445.1197139508309
1654.0	9.7930412	445.1197202098792
1655.0	9.7990621	445.1196215650331
1656.0	9.805083	445.11957554644215
1657.0	9.8111101	445.11963492297394
1658.0	9.8171329	445.11965980456466
1659.0	9.8231559	445.1195899622709
1660.0	9.8291768	445.11967196338173
1661.0	9.8352059	445.1196277166844
1662.0	9.841235	445.11967184791894
1663.0	9.8472622	445.1196824559132
1664.0	9.8532871	445.11966368009166
1665.0	9.8593142	445.1197475189171
1666.0	9.8653413	445.11981750739744
1667.0	9.8713704	445.1197241703468
1668.0	9.8773935	445.11973872069257
1669.0	9.8834163	445.11964163665266
1670.0	9.8894371	445.1197265981407
1671.0	9.89546	445.11966835679704
1672.0	9.901481	445.1197144162147
1673.0	9.9075017	445.1196599811247
1674.0	9.9135226	445.11971791058727
1675.0	9.9195434	445.11972829423297
1676.0	9.9255644	445.1196562462614
1677.0	9.9315851	445.1196488676669
1678.0	9.937606	445.1196434124495
1679.0	9.9436288	445.11962456922737
1680.0	9.9496498	445.11970643203614
1681.0	9.9556705	445.1197016518692
1682.0	9.9616914	445.1196643161668
1683.0	9.9677123	445.1195638170981
1684.0	9.9737351	445.11964398775024
1686.0	9.9812247	445.1197048556767
1687.0	9.9875685	445.1196265349415
1688.0	9.9935893	445.1196425851888
1689.0	9.9996166	445.1196286533942
1691.0	10.006923	445.1197003056709
1692.0	10.013269	445.1197012471482
1693.0	10.019293	445.11967230244227
1694.0	10.025316	445.11964561503095
1695.0	10.031337	445.1196545691054
1697.0	10.038662	445.11962093359494
1698.0	10.045006	445.11961995763943
1699.0	10.051031	445.1196129320093
1700.0	10.057056	445.11964537734826
1701.0	10.063083	445.1196807951261
1702.0	10.069106	445.11967101167943
1703.0	10.075135	445.1197016441012
1704.0	10.081162	445.1196329045688
1705.0	10.087187	445.1196707657693
1706.0	10.09321	445.1196466317667
1707.0	10.099235	445.1196148586893
1708.0	10.105264	445.11952594521193
1709.0	10.111287	445.1196139434051
1710.0	10.117314	445.1195592325494
1711.0	10.12334	445.11969009808746
1712.0	10.129364	445.1198214243652
1713.0	10.135385	445.1198607083786
1714.0	10.141406	445.11968749370493
1715.0	10.147429	445.1197075496053
1716.0	10.15345	445.1196547895071
1717.0	10.159471	445.1195908771443
1718.0	10.165494	445.11952421129826
1719.0	10.171514	445.1196291319483
1720.0	10.177535	445.1194525294827
1721.0	10.183556	445.11949684503946
1722.0	10.189577	445.119645270889
1723.0	10.1956	445.1196934016791
1724.0	10.201623	445.11972147242386
1725.0	10.207648	445.11960768582367
1726.0	10.213671	445.119644054373
1727.0	10.219692	445.11959497547195
1728.0	10.225712	445.1194947388885
1729.0	10.231733	445.1195567052374
1730.0	10.237756	445.1194815924859
1731.0	10.243787	445.1194783497571
1732.0	10.249815	445.1194914504827
1733.0	10.255837	445.1196087364846
1734.0	10.261858	445.1196148354064
1735.0	10.267879	445.11967369776403
1736.0	10.2739	445.119539216207
1737.0	10.279921	445.1195905800418
1738.0	10.285944	445.1195578515132
1739.0	10.291965	445.11946707451864
1740.0	10.297992	445.1196198447022
1741.0	10.304023	445.11969724106444
1742.0	10.310048	445.1196808287515
1743.0	10.316071	445.11966473140643
1744.0	10.322094	445.1196500325637
1745.0	10.328117	445.1197374135411
1746.0	10.334138	445.11964866613965
1747.0	10.340158	445.11965290849406
1749.0	10.347479	445.1196134277805
1750.0	10.353835	445.11966649282925
1751.0	10.359861	445.1196791171209
1752.0	10.365881	445.1196871667884
1753.0	10.371902	445.1196647001656
1754.0	10.377923	445.11962943638883
1755.0	10.383944	445.11958960243595
1756.0	10.389965	445.11959538491755
1757.0	10.395986	445.11958964343535
1759.0	10.403317	445.1197070613264
1760.0	10.409663	445.1196376351432
1761.0	10.415686	445.119583453778
1762.0	10.421709	445.11959475413914
1763.0	10.427738	445.11968574888647
1764.0	10.433758	445.1196687938794
1765.0	10.439792	445.1197733044846
1766.0	10.445821	445.119665919976
1767.0	10.451844	445.11965233745
1768.0	10.457871	445.1197055551943
1769.0	10.463894	445.1194838664134
1770.0	10.469921	445.1194131937279
1771.0	10.47595	445.1206584973801
1772.0	10.481975	445.1194981407471
1773.0	10.487998	445.1194956375226
1774.0	10.494021	445.11958883084134
1775.0	10.500044	445.1195688928263
1776.0	10.506073	445.11957394845956
1777.0	10.512096	445.1194899028515
1778.0	10.518117	445.11962290510434
1779.0	10.52414	445.1195215674729
1780.0	10.530161	445.11960562695435
1781.0	10.536192	445.11953488701846
1782.0	10.542217	445.11959962623456
1783.0	10.548244	445.1195671889761
1784.0	10.554269	445.1195937631047
1785.0	10.560292	445.11960201588704
1786.0	10.566317	445.11958411358336
1787.0	10.572338	445.1196674384794
1788.0	10.578363	445.1196295044036
1789.0	10.584392	445.1197478018982
1790.0	10.590421	445.1196673763009
1791.0	10.596442	445.11970317333106
1792.0	10.602477	445.1195385375585
1793.0	10.608507	445.1196181930666
1794.0	10.614532	445.1195453743395
1795.0	10.620557	445.11962306755646
1796.0	10.62658	445.11959178546863
1797.0	10.6326	445.1195285805475
1798.0	10.638625	445.1196093456428
1799.0	10.644655	445.1195881425414
1800.0	10.650675	445.11972460979575
1801.0	10.656703	445.11956579650854
1802.0	10.662727	445.11966157047954
1803.0	10.668748	445.1196213553916
1804.0	10.674771	445.11961686446597
1805.0	10.680794	445.1195330910074
1807.0	10.688132	445.11959218086525
1808.0	10.69449	445.1196484221037
1809.0	10.700519	445.1196997514565
1810.0	10.706542	445.1196072154712
1811.0	10.712567	445.1195946253479
1812.0	10.718594	445.11955408867357
1813.0	10.724617	445.11954115446633
1814.0	10.73064	445.1196141011593
1815.0	10.736671	445.1195141391563
1816.0	10.742698	445.1195884258969
1817.0	10.748728	445.11952096581626
1818.0	10.754751	445.1195858929395
1819.0	10.760773	445.119620779483
1820.0	10.766798	445.1196170113512
1821.0	10.772826	445.11965109033537
1822.0	10.778851	445.119518205043
1823.0	10.784876	445.1195138627145
1824.0	10.790901	445.1195646754766
1825.0	10.796928	445.11954931518073
1826.0	10.802949	445.1195585009757
1827.0	10.808969	445.1196128930141
1828.0	10.81499	445.1195219203845
1829.0	10.821011	445.11963227996466
1830.0	10.827032	445.11960746543275
1831.0	10.833055	445.1197045721167
1832.0	10.839076	445.1195786173066
1833.0	10.845096	445.11947814367574
1834.0	10.851117	445.11953248009087
1835.0	10.857138	445.1195653306357
1836.0	10.863159	445.1195746234668
1837.0	10.869182	445.11957710206804
1838.0	10.875205	445.11962816509475
1839.0	10.881228	445.1196505402505
1840.0	10.887249	445.119655553277
1841.0	10.893269	445.1196801938245
1842.0	10.899292	445.11955090693857
1843.0	10.905313	445.11966754873856
1844.0	10.911336	445.11966686063283
1845.0	10.917357	445.1195353926988
1846.0	10.923382	445.11946356935675
1847.0	10.929409	445.119445550783
1848.0	10.93543	445.11947090292125
1849.0	10.941453	445.11949710132245
1850.0	10.947482	445.11961606894647
1851.0	10.953507	445.1195332771341
1852.0	10.959536	445.1195184468788
1853.0	10.965563	445.11963371509825
1854.0	10.971588	445.11953363019603
1855.0	10.977607	445.1195727059432
1856.0	10.98363	445.1195799315679
1857.0	10.989655	445.1195668598549
1858.0	10.995682	445.11949618617007
1859.0	11.001709	445.1195586443155
1860.0	11.007736	445.11957374884435
1861.0	11.013759	445.11954095225985
1862.0	11.019782	445.1194803953761
1863.0	11.025805	445.11948750083843
1864.0	11.031826	445.1195540883697
1865.0	11.037849	445.11959973643076
1866.0	11.043869	445.11956645648826
1867.0	11.049894	445.11957945652034
1868.0	11.055924	445.1194818005835
1869.0	11.061953	445.11951230779147
1870.0	11.06798	445.11959241075186
1871.0	11.074009	445.1196126399217
1873.0	11.081305	445.1196597723338
1874.0	11.087649	445.1196146291723
1875.0	11.093672	445.1196079645471
1876.0	11.099694	445.11954360764724
1877.0	11.105715	445.11964483234067
1878.0	11.111736	445.11963892535937
1879.0	11.117759	445.1195967573557
1880.0	11.12378	445.11957272543697
1881.0	11.129801	445.11963836231433
1882.0	11.135822	445.11962770595744
1883.0	11.141845	445.1195416085415
1884.0	11.14787	445.1196275487964
1885.0	11.153897	445.11949598940095
1886.0	11.159918	445.11945874341774
1887.0	11.165942	445.1195645277774
1888.0	11.171965	445.11963459295714
1889.0	11.177986	445.11961112574613
1890.0	11.184007	445.1195773955728
1891.0	11.190028	445.1195605849358
1892.0	11.196049	445.11960901594387
1893.0	11.20207	445.11951032334656
1894.0	11.208097	445.1195406267904
1895.0	11.214122	445.11962436476307
1896.0	11.220147	445.1196149655631
1897.0	11.226172	445.1196172555769
1898.0	11.232195	445.1196316256356
1899.0	11.238222	445.1195849910588
1900.0	11.244245	445.1206240343875
1901.0	11.250276	445.1194555159618
1902.0	11.256303	445.11940709189605
1903.0	11.26233	445.1194774530142
1904.0	11.268351	445.11944912050467
1905.0	11.274374	445.1196008321308
1907.0	11.281697	445.1195861667892
1908.0	11.288041	445.1198144094324
1909.0	11.294063	445.1197207249833
1910.0	11.300086	445.1195930236012
1911.0	11.306111	445.11956731181886
1912.0	11.312136	445.1195171518598
1913.0	11.318166	445.119619183907
1914.0	11.324191	445.1196558111127
1915.0	11.330213	445.1195500529023
1916.0	11.336241	445.1194457040487
1917.0	11.342263	445.11953744848023
1918.0	11.348291	445.1195541261999
1919.0	11.354318	445.1196316134161
1920.0	11.360339	445.1195454680494
1921.0	11.366366	445.1196734328416
1923.0	11.373868	445.11959830628075
1924.0	11.380212	445.1196295156817
1925.0	11.386234	445.1195687431625
1926.0	11.392255	445.1195846574284
1927.0	11.398278	445.11963501751035
1928.0	11.404299	445.1196266486484
1929.0	11.41032	445.11951474098186
1930.0	11.416341	445.1195631688051
1931.0	11.422361	445.1195344137374
1932.0	11.428382	445.1195860778625
1933.0	11.434403	445.1196147191848
1934.0	11.440426	445.1195865185457
1935.0	11.446451	445.1196219783935
1936.0	11.452474	445.11960503760815
1937.0	11.458497	445.11965297736646
1938.0	11.464524	445.119565454546
1939.0	11.470562	445.1195987676729
1940.0	11.476593	445.11954532684047
1941.0	11.482624	445.1195795736282
1942.0	11.488655	445.1195675079023
1943.0	11.494684	445.11951294484334
1944.0	11.500712	445.11953590070357
1946.0	11.508016	445.11951243708023
1947.0	11.514364	445.1195760987728
1949.0	11.521664	445.119486022152
1950.0	11.528012	445.1196241371364
1952.0	11.535324	445.1195051858141
1953.0	11.541668	445.11957169159473
1954.0	11.547689	445.11953343973414
1955.0	11.55371	445.11964633635563
1956.0	11.55973	445.1195345014695
1957.0	11.565751	445.1195589210561
1958.0	11.571778	445.1195446352693
1959.0	11.577805	445.11955370902854
1960.0	11.583835	445.11956736032937
1961.0	11.58986	445.1195114471586
1962.0	11.595889	445.1195589427618
1963.0	11.601918	445.11955394114443
1964.0	11.607947	445.11952359717367
1965.0	11.613974	445.1195998881204
1966.0	11.620001	445.119553507098
1967.0	11.626024	445.1195393218267
1968.0	11.632049	445.1196000738667
1969.0	11.638072	445.1195773673103
1970.0	11.644099	445.11960820962526
1971.0	11.65012	445.11949924591
1972.0	11.656149	445.11957536385904
1976.0	11.66651	445.11957085899235
1977.0	11.672853	445.11946640386736
1979.0	11.68017	445.1194085892402
1980.0	11.68652	445.11946451373075
1981.0	11.692543	445.11942480634065
1982.0	11.698568	445.1194319425577
1983.0	11.704595	445.1195070273996
1984.0	11.710618	445.11952065326267
1985.0	11.716649	445.11945014549553
1989.0	11.726978	445.11956742183946
1990.0	11.73332	445.11951207041
1991.0	11.739343	445.1195482085959
1992.0	11.745364	445.11945060098316
1993.0	11.751385	445.11948273521443
1994.0	11.757397	445.1194615414125
1995.0	11.763418	445.1195054158016
1996.0	11.769439	445.11953131887446
1998.0	11.776766	445.11960476107436
1999.0	11.783116	445.11948554731686
2000.0	11.789143	445.11944977387026
2004.0	11.798776	445.1194712102273
2005.0	11.805178	445.11944042775457
2006.0	11.811526	445.1194625661721
2010.0	11.821956	445.1195117425253
2011.0	11.828304	445.1194226213212
2012.0	11.834264	445.12063907296175
2018.0	11.846933	445.1206513642126
2019.0	11.853277	445.1206417575402
2024.0	11.865031	445.11943342968715
2025.0	11.871318	445.11950671889286
2031.0	11.883637	445.1195470935806
2032.0	11.889785	445.119534257468
2036.0	11.898831	445.1196038436141
2039.0	11.906316	445.11964674432414
2047.0	11.921208	445.1196395575744
2048.0	11.927343	445.11963228913083
2059.0	11.946777	445.11960961173565
2070.0	11.966343	445.11950140875314
2073.0	11.973897	445.11954954758875
2084.0	11.99357	445.1194230343197
2087.0	12.001204	445.1206222950775
2097.0	12.019233	445.12051270942516
2108.0	12.038789	445.12053883502114
2119.0	12.058247	445.11948947955113
2123.0	12.067241	445.119526223811
2134.0	12.08651	445.1195826721947
2145.0	12.10586	445.11971558482736
2148.0	12.11322	445.11975427187355
2159.0	12.132458	445.11970844988
2163.0	12.141352	445.1197574598892
2173.0	12.159198	445.1195278734913
2181.0	12.174179	445.1196664912513
2192.0	12.193646	445.1195807420495
2196.0	12.20266	445.11963280318525
2207.0	12.222056	445.1196107517102
2211.0	12.230979	445.11978064962705
2222.0	12.250298	445.11965307933906
2233.0	12.26961	445.1195294814391
2244.0	12.289025	445.1196507041875
2255.0	12.308316	445.1195761318947
2266.0	12.327575	445.11971316185344
2277.0	12.3468	445.11964869676626
2288.0	12.366079	445.11969035234597
2299.0	12.38541	445.11971206372573
2310.0	12.404612	445.119763701152
2321.0	12.423548	445.1197692084535
2332.0	12.442662	445.11987988975307
2343.0	12.461164	445.1198249191616
2347.0	12.469958	445.119906011837
2358.0	12.489137	445.1197502907572
2369.0	12.508419	445.1197694836333
2380.0	12.527546	445.1197154757404
2391.0	12.54675	445.1196458072717
2402.0	12.566015	445.1197020075141
2413.0	12.585177	445.11974685852357
2424.0	12.604369	445.1197006581536
2435.0	12.623567	445.1196576925393
2446.0	12.642711	445.1196814053895
2457.0	12.661984	445.11967422139224
2468.0	12.681061	445.11968414891464
[truncated: 4,902 more rows]
