# Supplementary material for: RawBeans: A Simple, Vendor-Independent, Raw-Data Quality-Control Tool
Source: J Proteome Res. 2021 Mar 4;20(4):2098–104. doi: 10.1021/acs.jproteome.0c00956 (PMC8041395; doi:10.1021/acs.jproteome.0c00956)
Supplement: Supplementary file 2 — pr0c00956_si_003.zip [file pr0c00956_si_003.zip › 100_samples_run1.0/resources/HF2_LC1_hela_120520_01-mass-deviation-matrix.tsv]

scan	retention	445.12003
1.0	0.002891317	445.1200141787105
2.0	0.010334932	445.11995146132256
3.0	0.016672447	445.120080528456
4.0	0.023378681	445.11995814596395
5.0	0.029724533	445.1199515808891
6.0	0.036068299	445.11997603765167
7.0	0.04241205	445.11995204226236
8.0	0.048757914	445.1199520867692
9.0	0.055099582	445.1199516339927
10.0	0.06144125	445.11970491957817
11.0	0.067782898	445.11960152226465
12.0	0.074122483	445.1196492523566
13.0	0.080462081	445.119667385589
14.0	0.086807898	445.1196938882759
15.0	0.093162083	445.1197215832626
16.0	0.099505833	445.1196996615548
17.0	0.10584543	445.11969668445187
18.0	0.11218506	445.1197381686196
19.0	0.11853085	445.1197192055464
20.0	0.1248746	445.1197195003377
21.0	0.13121628	445.1196966775561
22.0	0.13756003	445.11971295905914
23.0	0.14390172	445.1195692753056
24.0	0.15024963	445.1195764673214
25.0	0.15659546	445.11964821258834
26.0	0.16294132	445.11962273166995
27.0	0.16927672	445.119599890316
28.0	0.17561428	445.1196121641502
29.0	0.18195803	445.11964999704344
30.0	0.18829762	445.11964695606684
31.0	0.1946393	445.1196350999608
32.0	0.2009851	445.1196924764161
33.0	0.20732468	445.11957873581827
34.0	0.21366426	445.1195916696048
35.0	0.22000595	445.1196782121315
36.0	0.22634971	445.11960746638346
37.0	0.23269137	445.11964167673517
38.0	0.23903513	445.11972366353376
39.0	0.24537891	445.1196098444526
40.0	0.25171852	445.1196812300294
41.0	0.25806015	445.1195305493327
42.0	0.26441026	445.11959446594625
46.0	0.27404557	445.11959577034304
47.0	0.2803895	445.1195180247275
50.0	0.28855396	445.1195230808907
53.0	0.29671243	445.11950692275474
58.0	0.30788102	445.11949254260423
59.0	0.31423106	445.11954813078006
61.0	0.3217352	445.1196014714849
62.0	0.3280854	445.1195257659601
63.0	0.3341125	445.11957489381535
64.0	0.34014165	445.1196161540916
65.0	0.34616648	445.11953938255266
66.0	0.3521894	445.11965523327535
67.0	0.35821026	445.1195721188264
68.0	0.36423745	445.11955219538197
69.0	0.37026042	445.1195322859905
70.0	0.3762957	445.1196214252204
71.0	0.38232705	445.11959330262823
72.0	0.388354	445.1195329994235
73.0	0.39437907	445.11961085214625
74.0	0.40040403	445.11954220533147
75.0	0.40642705	445.1195914312927
76.0	0.41244795	445.1196142739355
77.0	0.41847073	445.11953841525275
78.0	0.42449167	445.1196481890353
79.0	0.4305145	445.1195354672758
80.0	0.43653742	445.11954524308726
81.0	0.4425583	445.119533809509
82.0	0.44857912	445.1196269649265
83.0	0.45459992	445.11958128009417
84.0	0.4606208	445.1195320402236
85.0	0.46664383	445.11952716014673
86.0	0.47266668	445.1196234620434
87.0	0.47868755	445.1195450598411
88.0	0.48471037	445.11956415988783
89.0	0.4907312	445.119567851469
90.0	0.49675208	445.119556253155
91.0	0.50277298	445.11961044781594
92.0	0.50879383	445.1196334200306
93.0	0.51481665	445.1195624818541
94.0	0.52083763	445.11961768015993
95.0	0.52686048	445.1195103282525
96.0	0.5328813	445.11953431786117
97.0	0.53890207	445.1195431460137
98.0	0.54492923	445.11962927173084
99.0	0.55095845	445.11963235617475
100.0	0.55698138	445.1196402833711
101.0	0.56300226	445.11962380961063
102.0	0.56902925	445.1196233973672
103.0	0.57505208	445.11961222607107
104.0	0.58107298	445.11954178863436
105.0	0.58709382	445.1195358635168
106.0	0.59311475	445.1195561452468
107.0	0.59914173	445.11959674683953
108.0	0.60516267	445.119565661487
109.0	0.61118558	445.11961188152026
110.0	0.61721063	445.1196170311826
111.0	0.62323342	445.1195652607021
112.0	0.62925435	445.11958806631884
113.0	0.6352751	445.11961649101187
114.0	0.64129383	445.1196159590103
115.0	0.64731692	445.1195262638664
116.0	0.65333778	445.11959123372776
117.0	0.65935862	445.119518077964
118.0	0.6653815	445.11962512514975
119.0	0.6714022	445.1195265630934
120.0	0.67742303	445.119615864331
121.0	0.68344178	445.11961231328536
122.0	0.68946276	445.11952073635035
123.0	0.69548345	445.1195798932933
124.0	0.70150443	445.1195346775481
125.0	0.70752515	445.11961278547795
126.0	0.71354823	445.11957963781236
127.0	0.7195689	445.11958784462627
128.0	0.72558973	445.11960244741715
129.0	0.73160848	445.11962611125597
130.0	0.73763153	445.11954322160244
131.0	0.74365453	445.1196023668717
132.0	0.74967938	445.11956451697347
133.0	0.75570448	445.1195137281513
134.0	0.76172726	445.11956810222176
135.0	0.76774816	445.1195416728683
136.0	0.77377107	445.1195174273974
137.0	0.77979198	445.1195719595062
138.0	0.78581273	445.119646071484
139.0	0.79183576	445.11958642645465
140.0	0.7978566	445.11957427962284
141.0	0.80387736	445.11956283794643
142.0	0.80990025	445.1196031104872
143.0	0.81592115	445.1195497401937
144.0	0.82194195	445.11957931560215
145.0	0.8279628	445.1196099031302
146.0	0.83398375	445.11965505937314
147.0	0.84000656	445.1196464263985
148.0	0.84602752	445.1195942032991
149.0	0.85204832	445.1195664704282
150.0	0.85806905	445.11956760361625
151.0	0.86409195	445.1196047171128
152.0	0.87011287	445.11959541347767
153.0	0.87613377	445.11954780277597
154.0	0.88215453	445.1195979308428
155.0	0.88817752	445.1196032865577
156.0	0.8941983	445.1195252643892
157.0	0.90021923	445.1196381976325
158.0	0.90624208	445.11956003411075
159.0	0.912267	445.1195768188394
160.0	0.91829628	445.1195512929856
161.0	0.92432125	445.1195919047449
162.0	0.93034427	445.1196064877765
163.0	0.93636493	445.11965583263395
164.0	0.94238798	445.1196380930509
165.0	0.94841076	445.11952343169764
166.0	0.95443162	445.11956839614044
167.0	0.96045457	445.1195683426694
168.0	0.96647548	445.1196581765568
169.0	0.9724963	445.1195224430578
170.0	0.97851926	445.11954534162027
171.0	0.98454012	445.119600706196
172.0	0.99056096	445.11962561342114
173.0	0.99658585	445.11955472614005
174.0	1.002613	445.1195679669922
175.0	1.0086338	445.1196208785395
176.0	1.0146588	445.119528973675
177.0	1.0206839	445.1196414826239
178.0	1.026711	445.1195529493545
179.0	1.0327381	445.11965298695276
180.0	1.038761	445.11959257827806
181.0	1.0447817	445.11962961340095
182.0	1.0508025	445.1195119499208
183.0	1.0568234	445.11960373181216
184.0	1.0628444	445.11963439999624
185.0	1.0688673	445.1196320053632
186.0	1.0748881	445.11954129067897
187.0	1.080909	445.1195789556758
188.0	1.0869298	445.1196451557414
189.0	1.0929526	445.1195266970472
190.0	1.0989713	445.1195930355968
191.0	1.1049943	445.11954945807855
192.0	1.1110173	445.11952171417846
193.0	1.1170403	445.1195829934984
194.0	1.1230611	445.1195178139853
195.0	1.1290882	445.11962455510087
196.0	1.1351089	445.1195769820233
197.0	1.1411298	445.11967553770853
198.0	1.1471485	445.1195574896752
199.0	1.1531715	445.1195703637701
200.0	1.1591924	445.11960298840194
201.0	1.1652153	445.1195647300704
202.0	1.1712382	445.1196239204786
203.0	1.1772591	445.11960190764586
204.0	1.1832818	445.1195501532556
205.0	1.1893027	445.119542809459
206.0	1.1953236	445.1196571684715
207.0	1.2013443	445.1195427509451
208.0	1.2073652	445.11957801812054
209.0	1.2133883	445.11952692168575
210.0	1.219409	445.11963164795156
211.0	1.225432	445.11960989692295
212.0	1.2314527	445.1195672574798
213.0	1.2374798	445.1195763489003
214.0	1.243509	445.1196561528231
215.0	1.2495299	445.1196133103914
216.0	1.2555527	445.11954666478135
217.0	1.2615716	445.11962803879044
218.0	1.2675923	445.1195792131528
219.0	1.2736133	445.119600779475
220.0	1.2796361	445.119613719493
221.0	1.2856548	445.119552712608
222.0	1.2916778	445.11956122535923
223.0	1.2977007	445.1196237008567
224.0	1.3037238	445.1195746563743
225.0	1.3097445	445.1196270637869
226.0	1.3157696	445.1196646638615
227.0	1.3217924	445.1196281733873
228.0	1.3278112	445.1196710663202
229.0	1.3338341	445.11956200615674
230.0	1.3398612	445.1195708314736
231.0	1.3458883	445.11955045439544
232.0	1.3519134	445.1195389707842
233.0	1.3579383	445.1196064821037
234.0	1.3639613	445.11959626076026
235.0	1.369982	445.11956519235287
236.0	1.3760008	445.1195596683425
237.0	1.3820237	445.11952479216706
238.0	1.3880446	445.11961184832467
239.0	1.3940676	445.11952460695295
240.0	1.4000863	445.11954864288765
241.0	1.4061093	445.1195912045153
242.0	1.4121321	445.1196589356192
243.0	1.4181508	445.1195819241457
244.0	1.4241737	445.1195822591376
245.0	1.4301946	445.1196030228109
246.0	1.4362154	445.1195835961161
247.0	1.4422384	445.11960559226884
248.0	1.4482592	445.11959387358723
249.0	1.45428	445.11957685626186
250.0	1.460303	445.1195431411881
251.0	1.4663238	445.1195290694624
252.0	1.4723425	445.119568783056
253.0	1.4783654	445.1195490900722
254.0	1.4843885	445.11954785126966
255.0	1.4904114	445.1196255838562
256.0	1.4964323	445.1196379228873
257.0	1.5024592	445.1195729182106
258.0	1.50848	445.1196251950458
259.0	1.5145009	445.1195803615704
260.0	1.5205196	445.1196301952272
261.0	1.5265406	445.11953979153026
262.0	1.5325614	445.11954445086093
263.0	1.5385843	445.11957736551665
264.0	1.5446115	445.11958806733327
265.0	1.5506364	445.11956996866695
266.0	1.5566593	445.11957870146944
267.0	1.5626802	445.1195071763095
268.0	1.5687031	445.11954371028827
269.0	1.5747239	445.1195925404884
270.0	1.5807448	445.11954659849715
271.0	1.5867657	445.11957654081573
272.0	1.5927865	445.11952188269004
273.0	1.5988094	445.119525666869
274.0	1.6048302	445.11959973600045
275.0	1.610851	445.11952179147363
276.0	1.6168719	445.11965233159214
277.0	1.6228928	445.119579196222
278.0	1.6289136	445.119619221063
279.0	1.6349324	445.1195712607057
280.0	1.6409553	445.1195672167814
281.0	1.6469783	445.11953303788346
282.0	1.6530052	445.1195780130658
283.0	1.659026	445.119631229998
284.0	1.6650469	445.11965211956516
285.0	1.6710658	445.11955987903383
286.0	1.6770887	445.1196214952614
287.0	1.6831095	445.1195110916438
288.0	1.6891324	445.11953318319325
289.0	1.6951531	445.11960365837234
290.0	1.701174	445.11957793766334
291.0	1.7071948	445.11959266678997
292.0	1.7132178	445.11960934403015
293.0	1.7192387	445.11958243950914
294.0	1.7252595	445.11953225822515
295.0	1.7312804	445.11960009758053
296.0	1.7373012	445.1196113669017
297.0	1.743324	445.11966738702154
298.0	1.7493449	445.1195214250809
299.0	1.7553657	445.1195158238958
300.0	1.7613866	445.1195173211975
301.0	1.7674075	445.11951385931326
302.0	1.7734284	445.1195257428974
303.0	1.7794513	445.1195943874156
304.0	1.7854721	445.11960260958057
305.0	1.7914949	445.11957808190397
306.0	1.7975157	445.1195777006306
307.0	1.8035366	445.1195541493727
308.0	1.8095575	445.11959305807824
309.0	1.8155761	445.11956388266736
310.0	1.8215971	445.1195903835154
311.0	1.8276201	445.1196290994573
312.0	1.8336388	445.1196076603432
313.0	1.8396617	445.1196017038682
314.0	1.8456824	445.11953654614933
315.0	1.8517033	445.11956149425174
316.0	1.8577243	445.11951656201336
317.0	1.8637451	445.1196212104218
318.0	1.8697702	445.1195015782434
319.0	1.875795	445.11961662012857
320.0	1.88182	445.11961222490066
321.0	1.8878554	445.11962869332456
322.0	1.8938825	445.1195900635747
323.0	1.8999117	445.1195350644742
324.0	1.9059347	445.1195971951006
325.0	1.9119596	445.11955844681336
326.0	1.9179848	445.1195472283051
327.0	1.9240075	445.1195355348805
328.0	1.9300284	445.11951891709975
329.0	1.9360492	445.1195191087788
330.0	1.94207	445.11960745665175
331.0	1.9480909	445.1195172579364
332.0	1.9541117	445.1196188880191
333.0	1.9601346	445.11961263881045
334.0	1.9661556	445.1195942288701
335.0	1.9721784	445.11956931767037
336.0	1.9781992	445.11953586226
337.0	1.98422	445.1195531362141
338.0	1.9902409	445.11960406972105
339.0	1.9962619	445.11952325776895
340.0	2.0022826	445.11957261716856
341.0	2.0083035	445.1195971354385
342.0	2.0143243	445.1196327559461
343.0	2.0203473	445.1195551283126
344.0	2.0263681	445.11954187209045
345.0	2.0323888	445.1196250304932
346.0	2.0384097	445.1196406748706
347.0	2.0444307	445.1195961067997
348.0	2.0504556	445.11959918335367
349.0	2.0564807	445.1196878689931
350.0	2.0625035	445.11964787640596
351.0	2.0685264	445.11960865124684
352.0	2.0745535	445.1195950152938
353.0	2.0805743	445.11958980071796
354.0	2.0865953	445.1196213058526
355.0	2.092616	445.1195957000416
356.0	2.0986391	445.11958105347566
357.0	2.1046598	445.1195672980859
358.0	2.1106807	445.119523753291
359.0	2.1167035	445.11954048608123
360.0	2.1227265	445.1195719343439
361.0	2.1287494	445.11964775263783
362.0	2.1347724	445.11961129863056
363.0	2.1407952	445.11962282252466
364.0	2.1468182	445.11960344969617
365.0	2.152839	445.1196108741423
366.0	2.1588599	445.1195748576764
367.0	2.1648828	445.1196532005941
368.0	2.1709036	445.1195976815116
369.0	2.1769245	445.1195869606916
370.0	2.1829453	445.11960311383996
371.0	2.1889662	445.1196653706912
372.0	2.1949891	445.1196129779933
373.0	2.20101	445.1197004512914
374.0	2.2070308	445.11965797536294
375.0	2.2130537	445.11966775552753
376.0	2.2190744	445.119609852641
377.0	2.2250933	445.11966058004543
378.0	2.2311161	445.11971669415857
379.0	2.2371371	445.1196963751362
380.0	2.2431662	445.11962815795107
381.0	2.2491954	445.1196619325585
382.0	2.2552141	445.11966070511306
383.0	2.2612329	445.1196358254971
384.0	2.2672558	445.1195873849021
385.0	2.2732745	445.11961847940825
386.0	2.2792954	445.1196732121787
387.0	2.2853184	445.11961611697205
388.0	2.2913392	445.1196206519747
389.0	2.2973601	445.11960709955315
390.0	2.3033849	445.11964318424214
391.0	2.3094038	445.1195735368872
392.0	2.3154224	445.11962827975265
393.0	2.3214455	445.1195789828623
394.0	2.3274643	445.1196334588492
395.0	2.3334871	445.11964554786374
396.0	2.3395059	445.1196473150439
397.0	2.3455287	445.11959045142333
398.0	2.3515517	445.11953971808754
399.0	2.3575725	445.1195274754851
400.0	2.3635934	445.1195591420923
401.0	2.3696142	445.1195579676496
402.0	2.3756351	445.1196227667128
403.0	2.3816559	445.11959945979805
404.0	2.3876789	445.1194906957309
405.0	2.3936997	445.1194972381908
406.0	2.3997288	445.11955266825714
407.0	2.4057538	445.11955345030793
408.0	2.4117789	445.11946854206764
409.0	2.4178017	445.1195986027959
410.0	2.423829	445.11952936100244
411.0	2.4298602	445.1195172339192
412.0	2.4358851	445.11958859866525
413.0	2.441908	445.1195248145865
414.0	2.4479288	445.1194984134874
415.0	2.4539517	445.1196011455007
416.0	2.459983	445.1195771954443
417.0	2.4660039	445.1196380518743
418.0	2.4720268	445.11951491299374
419.0	2.4780478	445.119569849384
420.0	2.4840706	445.1196572258568
421.0	2.4900914	445.1195237924722
422.0	2.4961122	445.1196112345403
423.0	2.5021331	445.1196276940766
424.0	2.5081539	445.11956002752123
425.0	2.514177	445.1195993431101
426.0	2.5201977	445.1196293291266
427.0	2.5262186	445.1194472582545
428.0	2.5322415	445.1194347357128
429.0	2.5382602	445.1194265421733
430.0	2.5442831	445.1194788668808
431.0	2.5503102	445.1206190244296
432.0	2.5563332	445.12062664968727
433.0	2.5623603	445.12059619618344
434.0	2.5683833	445.1194161580954
435.0	2.5744082	445.12061808136156
437.0	2.5817373	445.1194664550028
438.0	2.5880894	445.11949289198014
439.0	2.5941104	445.1195147094567
440.0	2.6001311	445.11958865339415
441.0	2.606152	445.1195432771425
442.0	2.6121728	445.11958819826845
443.0	2.6181957	445.1196503758873
444.0	2.6242165	445.1195853067267
445.0	2.6302395	445.1195010283858
446.0	2.6362603	445.1195304822966
447.0	2.6422812	445.1195817506132
448.0	2.648302	445.119551391741
449.0	2.6543229	445.1195841098394
450.0	2.6603438	445.11956411869477
451.0	2.6663666	445.1195169178246
452.0	2.6723873	445.11957625503595
453.0	2.6784082	445.1195379718809
454.0	2.6844313	445.1195173562665
455.0	2.6904542	445.1195863300318
456.0	2.6964771	445.11956237615186
457.0	2.7024999	445.1196285867554
458.0	2.7085353	445.1196362231092
459.0	2.7145562	445.1195208325626
460.0	2.7205812	445.1195992079428
462.0	2.7279228	445.11957193243745
463.0	2.7342687	445.1195946935074
464.0	2.7402897	445.11951932958226
465.0	2.7463103	445.1195607768478
466.0	2.7523312	445.11951320983786
467.0	2.758352	445.11956613872144
468.0	2.7643751	445.11959066589213
469.0	2.7703979	445.1195244014263
470.0	2.7764189	445.119599144302
471.0	2.7824416	445.11950695598244
472.0	2.7884605	445.1196377587976
473.0	2.7944834	445.11954503098275
474.0	2.8005042	445.119548286156
475.0	2.8065272	445.11959228386803
476.0	2.81255	445.11954299836816
477.0	2.8185751	445.11955822283403
478.0	2.824598	445.11953873783386
479.0	2.830621	445.11951838914143
480.0	2.8366438	445.11955112375585
481.0	2.8426647	445.11949182751954
483.0	2.85015	445.1195803877506
484.0	2.8564938	445.1195792050836
485.0	2.8625169	445.1194610643542
486.0	2.8685542	445.1194539747506
487.0	2.8745814	445.119498459902
488.0	2.8806063	445.11950806061077
489.0	2.8866356	445.11952046629426
490.0	2.8926586	445.1195967657357
491.0	2.8986897	445.11953197904967
492.0	2.9047148	445.11950363238924
493.0	2.9107377	445.1194936820966
494.0	2.9167647	445.11942996668427
497.0	2.9249273	445.12064750248237
501.0	2.9345793	445.1204227769796
512.0	2.9546064	445.1203641145666
523.0	2.9746732	445.11953826799345
525.0	2.981346	445.11965797502506
526.0	2.9876981	445.1197137795957
527.0	2.9937211	445.11968275937966
528.0	2.9997482	445.1197319454178
529.0	3.0057774	445.1197524969033
530.0	3.0118003	445.1196866295221
531.0	3.0178233	445.11970882493824
532.0	3.0238461	445.11962379677027
533.0	3.0298732	445.11969052263953
534.0	3.0358982	445.1197200395832
535.0	3.0419254	445.11971552814924
536.0	3.0479586	445.11975682583966
537.0	3.05399	445.11960975912007
538.0	3.0600191	445.11959208858764
539.0	3.0660503	445.11974166317344
540.0	3.0720732	445.11968600640824
541.0	3.078092	445.1196922173882
542.0	3.0841149	445.11972789490085
543.0	3.0901463	445.11957239289956
544.0	3.0961691	445.119672317875
545.0	3.1021921	445.11961333080427
546.0	3.1082149	445.1196110514428
547.0	3.1142399	445.1196789056723
548.0	3.1202711	445.11960151048345
549.0	3.1262941	445.1196468926042
550.0	3.132315	445.11960449350545
551.0	3.138338	445.11971122811906
552.0	3.144365	445.11970774055453
553.0	3.1503922	445.1195948228171
554.0	3.1564212	445.1195653093047
555.0	3.162442	445.1195472108443
556.0	3.1684628	445.11960364380315
557.0	3.1744858	445.11961786680575
558.0	3.1805067	445.11960307637224
559.0	3.1865275	445.1195478047212
560.0	3.1925484	445.11962701897346
561.0	3.1985712	445.1195837854544
562.0	3.2045941	445.1196398736141
563.0	3.2106171	445.1195912160054
564.0	3.2166379	445.1196199715068
565.0	3.2226609	445.11961401983893
566.0	3.2286817	445.1195017076915
567.0	3.2347026	445.1196412115301
568.0	3.2407214	445.11954106010126
569.0	3.2467443	445.119574466869
570.0	3.252765	445.1195804729867
571.0	3.2587859	445.11961222743946
572.0	3.2648067	445.11962769016924
573.0	3.2708297	445.11960309364173
574.0	3.2768504	445.1195452540048
575.0	3.2828756	445.11958543168856
576.0	3.2889048	445.1195212523399
577.0	3.2949298	445.1195323248971
578.0	3.3009525	445.11966849223194
579.0	3.3069776	445.1196444423704
580.0	3.3130027	445.1196472802779
581.0	3.3190255	445.11958713376595
582.0	3.3250485	445.11957051333604
583.0	3.3310756	445.11956041529834
584.0	3.3371027	445.1195825909001
585.0	3.3431257	445.1196243267938
586.0	3.3491506	445.11963463169576
587.0	3.3551797	445.11957685992184
588.0	3.3612088	445.11962469493005
589.0	3.3672361	445.11967313972144
590.0	3.3732609	445.1195662108808
591.0	3.3792841	445.1194953038645
592.0	3.3853151	445.119548059678
593.0	3.3913464	445.1196125646273
594.0	3.3973734	445.1196516104157
595.0	3.4033985	445.1195714693218
596.0	3.4094214	445.1195018879889
597.0	3.4154466	445.1194889799128
598.0	3.4214735	445.119565950024
599.0	3.4274965	445.11964021205193
600.0	3.4335172	445.11963183714676
601.0	3.4395423	445.11952022891484
602.0	3.4455672	445.11964008896854
603.0	3.4515923	445.1195419636319
604.0	3.4576152	445.1195751870047
605.0	3.4636362	445.1196515972494
606.0	3.4696591	445.11958314810647
607.0	3.4756819	445.11959263447824
608.0	3.4817028	445.11963920260973
609.0	3.4877235	445.11965126127353
610.0	3.4937444	445.1196272355523
611.0	3.4997652	445.1195338704771
612.0	3.5057882	445.1196222844807
613.0	3.5118069	445.11961046778197
614.0	3.51783	445.11965476940907
615.0	3.5238528	445.1196150951342
616.0	3.5298737	445.1196384840507
617.0	3.5358944	445.11954677278624
618.0	3.5419153	445.1196399436846
619.0	3.5479424	445.1196194779176
620.0	3.5539633	445.11960918062005
621.0	3.5599863	445.1196303034877
622.0	3.566007	445.11961043571506
623.0	3.57203	445.1195919869295
624.0	3.5780507	445.1195237751441
625.0	3.5840716	445.11964067860225
626.0	3.5900924	445.1195674628038
627.0	3.5961133	445.1195986679955
628.0	3.6021341	445.11964374201847
629.0	3.6081551	445.11967496934346
630.0	3.6141779	445.11954339968673
631.0	3.6202007	445.11955131594596
632.0	3.6262216	445.1196320438304
633.0	3.6322425	445.1195984697075
634.0	3.6382633	445.11960087933295
635.0	3.6442842	445.11957906247557
636.0	3.6503072	445.1195700278708
637.0	3.6563279	445.1195357200889
638.0	3.6623509	445.11961775742606
639.0	3.6683717	445.11967085307566
640.0	3.6743925	445.1195877612146
641.0	3.6804133	445.1196487485537
642.0	3.6864342	445.11962206624867
643.0	3.692455	445.11961027981386
644.0	3.698478	445.11952395990403
645.0	3.7044988	445.11965871883575
646.0	3.7105218	445.119647474916
647.0	3.7165426	445.1196046135738
648.0	3.7225634	445.11966466107873
649.0	3.7285842	445.1196223676074
650.0	3.7346051	445.1195434958508
651.0	3.7406342	445.11953567448967
652.0	3.7466572	445.1195344455773
653.0	3.7526822	445.1195441503178
654.0	3.7587072	445.1195520707615
655.0	3.76473	445.1195481931966
656.0	3.770751	445.1196315794411
657.0	3.7767717	445.1196247749832
658.0	3.7827926	445.1196501927097
659.0	3.7888156	445.11958659759324
660.0	3.7948364	445.11955181201307
661.0	3.8008594	445.1196371601391
662.0	3.8068865	445.11965623011275
663.0	3.8129134	445.11956744861044
664.0	3.8189406	445.1195774537178
665.0	3.8249697	445.11957625537076
666.0	3.8309906	445.1195416115901
667.0	3.8370115	445.1195477714736
668.0	3.8430344	445.11961680990646
669.0	3.8490552	445.1195583789515
670.0	3.8550761	445.11961620872734
671.0	3.8610968	445.11958131698157
672.0	3.8671177	445.119613779415
673.0	3.8731428	445.11965177746436
674.0	3.8791678	445.11954336510905
675.0	3.8851907	445.11964773228857
676.0	3.8912178	445.11961446459776
677.0	3.8972428	445.11957950909556
678.0	3.90327	445.11954030634115
679.0	3.9092969	445.11957025412784
680.0	3.9153302	445.11953043149316
681.0	3.9213594	445.1195779610019
682.0	3.9273887	445.1195712787134
683.0	3.9334158	445.1196009247534
684.0	3.9394429	445.11958500857787
685.0	3.9454658	445.1195706118287
686.0	3.9514886	445.1195680578584
687.0	3.9575157	445.11961007236937
688.0	3.9635386	445.11953796607844
689.0	3.9695637	445.1195506365719
690.0	3.9755888	445.119628899055
691.0	3.9816116	445.1196243327875
692.0	3.9876408	445.1195306833373
693.0	3.9936658	445.11955482959854
694.0	3.9996907	445.1196207803281
695.0	4.0057158	445.1195685142647
696.0	4.0117449	445.119559464172
697.0	4.017774	445.1195447438359
698.0	4.0237971	445.1195523300374
699.0	4.0298199	445.11959817927624
700.0	4.0358513	445.11952663824843
701.0	4.0418782	445.11956060872546
702.0	4.0479012	445.11959510107505
703.0	4.053922	445.11954789236
704.0	4.0599429	445.1195769170486
705.0	4.0659637	445.1195913638665
706.0	4.0719845	445.1195698742204
707.0	4.0780138	445.1195540837995
708.0	4.0840387	445.1195395073724
709.0	4.0900616	445.11958390599733
710.0	4.0960845	445.11965748256904
711.0	4.1021074	445.1195880413156
712.0	4.1081283	445.1195600673688
713.0	4.1141491	445.1195249091363
714.0	4.12017	445.11961410736944
715.0	4.1261909	445.11955385660195
716.0	4.1322137	445.11955541594835
717.0	4.1382387	445.1195222171708
718.0	4.1442617	445.1195670773516
719.0	4.150293	445.11958903067267
720.0	4.15632	445.1195531053369
721.0	4.1623431	445.1196185067632
722.0	4.1683659	445.11954629176813
723.0	4.1743909	445.11954703274967
724.0	4.1804181	445.11959654793736
725.0	4.1864409	445.119568361595
726.0	4.1924701	445.1195796048505
727.0	4.1984929	445.1196209634517
728.0	4.2045243	445.11964184048514
729.0	4.2105493	445.1195790518832
730.0	4.2165744	445.1195887852053
731.0	4.2225993	445.11960885069243
732.0	4.2286306	445.1195751942216
733.0	4.2346576	445.1195977958996
734.0	4.240693	445.1195685214805
735.0	4.246716	445.1196001713623
736.0	4.2527452	445.11954168912786
737.0	4.2587723	445.1195709316176
738.0	4.2647994	445.119587350615
739.0	4.2708242	445.11962785247664
740.0	4.2768472	445.11962945158
741.0	4.2828722	445.119638393288
742.0	4.2888973	445.1195403103396
743.0	4.2949222	445.11964653239596
744.0	4.3009514	445.1196344764114
745.0	4.3069744	445.11956167555803
746.0	4.3129973	445.11955045953414
747.0	4.3190203	445.11955323166677
748.0	4.3250472	445.1195916712379
749.0	4.3310723	445.1195886160341
750.0	4.3370931	445.1195793568467
751.0	4.343114	445.1196373632099
752.0	4.3491348	445.11957187667326
753.0	4.3551557	445.1195484993762
754.0	4.3611765	445.1195711271361
755.0	4.3671995	445.1195370710289
756.0	4.3732264	445.1195766098621
757.0	4.3792514	445.1195584111787
758.0	4.3852744	445.1195649448596
759.0	4.3912995	445.1195714305076
760.0	4.3973223	445.11956470635073
761.0	4.4033453	445.11964795502377
762.0	4.4093745	445.1195401913135
763.0	4.4153973	445.11963512141574
764.0	4.4214307	445.11958920205916
765.0	4.4274536	445.1195788075384
766.0	4.4334745	445.1195734430317
767.0	4.4394953	445.1195794311112
768.0	4.4455162	445.11960170036394
769.0	4.451537	445.1195658999337
770.0	4.4575579	445.11963012784236
771.0	4.4635787	445.11962731602046
772.0	4.4696016	445.1195999024293
773.0	4.4756224	445.11956908428084
774.0	4.4816433	445.11953672752986
775.0	4.4876641	445.11955997699897
776.0	4.493685	445.11964806317417
777.0	4.4997057	445.11959481720675
778.0	4.5057287	445.11954299289647
779.0	4.5117495	445.1196006090593
780.0	4.5177725	445.1196098075892
781.0	4.5237933	445.11955475169435
782.0	4.5298141	445.1195775582968
783.0	4.5358351	445.11953284581494
784.0	4.5418558	445.1196357097604
785.0	4.5478788	445.1196293163629
786.0	4.5539038	445.11958285140304
787.0	4.5599309	445.1195440128752
788.0	4.5659558	445.11962920325846
789.0	4.5719766	445.11951259011573
790.0	4.5779975	445.11956680359197
791.0	4.5840226	445.11958427299146
792.0	4.5900517	445.1195249455632
793.0	4.5960747	445.11952721364213
794.0	4.6021016	445.1196187269243
795.0	4.6081267	445.1195937116067
796.0	4.6141496	445.119541180644
797.0	4.6201725	445.1195507997407
798.0	4.6261935	445.1195373677707
799.0	4.6322142	445.1195482557878
800.0	4.6382414	445.11965194505035
801.0	4.6442643	445.11966433784454
802.0	4.6502892	445.11960711706223
803.0	4.6563143	445.1195928581536
804.0	4.6623413	445.11958438622975
805.0	4.6683706	445.11958163245873
806.0	4.6743914	445.11955998980335
807.0	4.6804143	445.1195617958365
808.0	4.6864352	445.1195781957023
809.0	4.692458	445.1195571349367
810.0	4.6984788	445.11959999399994
811.0	4.7044996	445.1196563978786
812.0	4.7105206	445.119666628019
813.0	4.7165414	445.11958254133395
814.0	4.7225622	445.1196496700927
815.0	4.7285853	445.11960215363206
816.0	4.7346061	445.1196011242081
817.0	4.740629	445.11959188623047
818.0	4.7466497	445.1196032589557
819.0	4.7526705	445.11957034178874
820.0	4.7586914	445.1196010382241
821.0	4.7647123	445.11959906247614
822.0	4.7707374	445.11957075219505
823.0	4.7767603	445.11960058950024
824.0	4.7827915	445.11953411919455
825.0	4.7888185	445.1195452901038
826.0	4.7948456	445.1195543099063
827.0	4.8008664	445.1196123900689
828.0	4.8068873	445.1196376744458
829.0	4.8129082	445.1195801943932
830.0	4.818929	445.1195734092481
831.0	4.8249499	445.1195372804025
832.0	4.8309728	445.11961408255365
833.0	4.8369936	445.1195895738997
834.0	4.8430144	445.11959368579227
835.0	4.8490352	445.1195612942879
836.0	4.8550561	445.11962563961924
837.0	4.861077	445.1195575995367
838.0	4.8670978	445.1195274306232
839.0	4.8731187	445.11957265873826
840.0	4.8791416	445.1195361516386
841.0	4.8851644	445.1195862745773
842.0	4.8911852	445.1195921125675
843.0	4.8972082	445.119572791988
844.0	4.9032291	445.1196066362239
845.0	4.90925	445.1196208072826
846.0	4.9152708	445.11955367184896
847.0	4.9212917	445.11963082175316
848.0	4.9273146	445.1195285126418
849.0	4.9333353	445.11960642278854
850.0	4.9393561	445.11962153670356
851.0	4.945377	445.1196365590133
852.0	4.9513957	445.1195794408846
853.0	4.9574209	445.11957670366235
854.0	4.9634458	445.1195891697923
855.0	4.969475	445.1195705029704
856.0	4.9754958	445.1195837430471
857.0	4.9815187	445.1195524220139
858.0	4.9875416	445.1196153956582
859.0	4.9935624	445.1195922362071
860.0	4.9995854	445.1195723721384
861.0	5.0056084	445.11961409304064
862.0	5.0116293	445.11955665627255
863.0	5.0176521	445.11963887422115
864.0	5.0236749	445.1196030051225
865.0	5.0296958	445.1195621499021
866.0	5.0357166	445.1196453989561
867.0	5.0417354	445.1196295976052
868.0	5.0477626	445.1195415073101
869.0	5.0537855	445.11953294801305
870.0	5.0598063	445.11952171653894
871.0	5.0658293	445.11960943586416
872.0	5.07185	445.1195646161509
873.0	5.0778708	445.11954432996794
874.0	5.0838917	445.11961682363346
875.0	5.0899147	445.1196110400584
876.0	5.0959397	445.11965812673617
877.0	5.1019668	445.1196544783665
878.0	5.107996	445.11957130808787
879.0	5.1140147	445.1196154089541
880.0	5.1200354	445.1195738227518
881.0	5.1260563	445.1196093321742
882.0	5.1320772	445.1195404016482
883.0	5.1381022	445.11955865212326
884.0	5.1441231	445.1195793413174
885.0	5.150146	445.11962383721266
886.0	5.1561752	445.1195950707277
887.0	5.1622001	445.1195920937358
888.0	5.168221	445.1195743383935
889.0	5.1742418	445.1196117773641
890.0	5.1802606	445.1196390354137
891.0	5.1862835	445.1195441814478
892.0	5.1923044	445.1195937538809
893.0	5.1983252	445.1196116649908
894.0	5.2043482	445.1195682514441
895.0	5.2103689	445.119555881349
896.0	5.2163898	445.1195966558316
897.0	5.2224106	445.11958332412826
898.0	5.2284315	445.11956852349266
899.0	5.2344545	445.1196117272497
900.0	5.2404753	445.11958594427875
901.0	5.2464961	445.11963386999287
902.0	5.252519	445.11962250411324
903.0	5.2585398	445.1196381418548
904.0	5.2645606	445.11959096365746
905.0	5.2705836	445.11962390049985
906.0	5.2766065	445.1195727940308
907.0	5.2826295	445.1196418914463
908.0	5.2886503	445.1196177705864
909.0	5.2946712	445.119671490468
910.0	5.300692	445.1195639400349
911.0	5.3067148	445.1195918626811
912.0	5.3127356	445.1196265412934
913.0	5.3187565	445.1195393106115
914.0	5.3247795	445.11951656184135
915.0	5.3308025	445.11960464086764
916.0	5.3368233	445.11958945783465
917.0	5.3428483	445.11964268521615
918.0	5.348869	445.11958015275724
919.0	5.354892	445.119523273831
920.0	5.3609128	445.11956312144554
921.0	5.3669358	445.1196291446063
922.0	5.3729608	445.119573012789
923.0	5.3789879	445.1195900391386
924.0	5.3850067	445.11964002056993
925.0	5.3910296	445.11959541291196
926.0	5.3970503	445.1196155542632
927.0	5.4030712	445.119575705449
928.0	5.409092	445.1195669318865
929.0	5.4151128	445.11963255548994
930.0	5.4211338	445.1195564558634
931.0	5.4271567	445.1195332968106
932.0	5.4331775	445.1195700610046
933.0	5.4392004	445.1195738273318
934.0	5.4452233	445.1195877092379
935.0	5.4512482	445.11962561640684
936.0	5.4572712	445.11958448548177
937.0	5.4632942	445.1196285201608
938.0	5.4693171	445.1196293109618
939.0	5.475338	445.1196093446527
940.0	5.4813589	445.11954858972894
941.0	5.4873818	445.11963941661287
942.0	5.4934004	445.1195952113221
943.0	5.4994233	445.11956502821477
944.0	5.5054463	445.11957520463903
945.0	5.5114714	445.1195569434988
946.0	5.5174943	445.119549547484
947.0	5.5235172	445.11956750436815
948.0	5.5295504	445.1195905789421
949.0	5.5355796	445.1195667151499
950.0	5.5416025	445.1195846996894
951.0	5.5476254	445.1195880758313
952.0	5.5536463	445.1196222901303
953.0	5.5596672	445.11959071338805
954.0	5.5656879	445.11953339083914
955.0	5.571711	445.11962411523007
956.0	5.5777296	445.1195754492141
957.0	5.5837525	445.1195438261359
958.0	5.5897734	445.1195616142909
959.0	5.5957922	445.11959544535443
960.0	5.6018151	445.1195679533835
961.0	5.6078381	445.11959853124154
962.0	5.6138588	445.11960028573515
963.0	5.6198817	445.1195462900062
964.0	5.6259048	445.1195418888838
965.0	5.6319255	445.11953609214396
966.0	5.6379464	445.119596047923
967.0	5.6439672	445.11961986469544
968.0	5.6499881	445.11963466215997
969.0	5.6560109	445.1195525789532
970.0	5.6620319	445.11957709877043
971.0	5.6680548	445.1195786611977
972.0	5.6740756	445.1195998037352
973.0	5.6800964	445.11960591403204
974.0	5.6861172	445.1196270411754
975.0	5.6921381	445.11962005606273
976.0	5.6981611	445.1195693214291
977.0	5.7041819	445.1195873531463
978.0	5.7102133	445.1195719180273
979.0	5.7162402	445.1196186277772
980.0	5.7222631	445.1196860552065
981.0	5.728284	445.1196460674046
982.0	5.7343048	445.11959556811655
983.0	5.7403278	445.11957591583285
984.0	5.7463506	445.1195669818925
985.0	5.7523737	445.119613124093
986.0	5.7583944	445.11962892946013
987.0	5.7644174	445.11955966619274
988.0	5.7704381	445.11954932014436
989.0	5.776459	445.1195377256068
990.0	5.7824798	445.1196040325976
991.0	5.7885008	445.1195808741365
992.0	5.7945236	445.1195364382442
993.0	5.8005445	445.1195407965127
994.0	5.8065674	445.1195845758639
995.0	5.8125904	445.1196184853933
996.0	5.818609	445.1195938531447
997.0	5.8246319	445.1196450162822
998.0	5.8306528	445.11964419631295
999.0	5.8366737	445.1195755431135
1000.0	5.8426946	445.11965853319833
1001.0	5.8487154	445.119652998836
1002.0	5.8547384	445.11955345090036
1003.0	5.8607612	445.1196253617774
1004.0	5.866782	445.11954883331117
1005.0	5.8728007	445.1196165384787
1006.0	5.8788237	445.1196359660837
1007.0	5.8848508	445.11962313940177
1008.0	5.8908717	445.11954463622754
1009.0	5.8968966	445.119585201395
1010.0	5.9029217	445.1196075087586
1011.0	5.9089445	445.11954811542955
1012.0	5.9149654	445.1195745989724
1013.0	5.9209862	445.1195671822602
1014.0	5.9270071	445.11955140464767
1015.0	5.93303	445.11965463561324
1016.0	5.9390509	445.1196299368138
1017.0	5.9450718	445.1196290494025
1018.0	5.9510947	445.11960049656864
1019.0	5.9571154	445.1196426618477
1020.0	5.9631363	445.1195320280993
1021.0	5.9691571	445.11955054005983
1022.0	5.975178	445.11959471956106
1023.0	5.9811989	445.11959721190686
1024.0	5.9872217	445.119601521196
1025.0	5.9932426	445.11962843696887
1026.0	5.9992655	445.11960996499766
1027.0	6.0052884	445.1196480656976
1028.0	6.0113113	445.11956612992714
1029.0	6.0173301	445.1196682879434
1030.0	6.0233509	445.11957247646563
1031.0	6.0293718	445.11965952479085
1032.0	6.0353948	445.1196201783651
1033.0	6.0414155	445.11963736690865
1034.0	6.0474385	445.1196463261211
1035.0	6.0534592	445.1195806726543
1036.0	6.0594801	445.1195606828958
1037.0	6.065501	445.1195664347627
1038.0	6.071524	445.119650057887
1039.0	6.0775469	445.1195774722649
1040.0	6.0835676	445.1196117181474
1041.0	6.0895927	445.11956223090783
1042.0	6.0956176	445.11957649482383
1043.0	6.1016406	445.11957871564596
1044.0	6.1076614	445.1196435697787
1045.0	6.1136823	445.1195834999107
1046.0	6.119703	445.1195776687283
1047.0	6.1257261	445.119556517265
1048.0	6.1317449	445.1194965395168
1049.0	6.1377678	445.119549825189
1050.0	6.1437905	445.1196377464895
1051.0	6.1498114	445.11960322373636
1052.0	6.1558323	445.1196560895087
1053.0	6.1618532	445.1196144894277
1054.0	6.1678741	445.119587196309
1055.0	6.1738969	445.11953402468504
1056.0	6.1799178	445.11964522225134
1057.0	6.1859407	445.119627504288
1058.0	6.1919615	445.11961450035227
1059.0	6.1979823	445.11955158729575
1060.0	6.2040052	445.11957619136865
1061.0	6.2100281	445.1196118407411
1062.0	6.2160491	445.1195494836785
1063.0	6.222072	445.1196337054317
1064.0	6.2280929	445.11959409459996
1065.0	6.2341158	445.11963757650364
1066.0	6.2401365	445.11965831196983
1067.0	6.2461552	445.1196399458629
1068.0	6.2521782	445.11964007393914
1069.0	6.258199	445.11957513691794
1070.0	6.2642221	445.11962526864977
1071.0	6.2702448	445.11955113201384
1072.0	6.2762679	445.1195949487554
1073.0	6.2822886	445.1196222146379
1074.0	6.2883116	445.11965181937074
1075.0	6.2943324	445.1196255158444
1076.0	6.3003533	445.11959832080464
1077.0	6.306374	445.11962619102553
1078.0	6.312395	445.11961547188287
1079.0	6.3184157	445.1195681308996
1080.0	6.3244367	445.1196142175252
1081.0	6.3304595	445.1196100069732
1082.0	6.3364804	445.1195791171199
1083.0	6.3425012	445.1195961040349
1084.0	6.348522	445.1195922530826
1085.0	6.354543	445.11954315685654
1086.0	6.3605637	445.11956578031663
1087.0	6.3665846	445.1195846567697
1088.0	6.3726054	445.11961517792344
1089.0	6.3786283	445.119665612935
1090.0	6.3846491	445.119553183099
1091.0	6.39067	445.1196317846001
1092.0	6.3966908	445.1196548332094
1093.0	6.4027118	445.11964438353795
1094.0	6.4087346	445.11956518471646
1095.0	6.4147555	445.11953878535746
1096.0	6.4207762	445.11964223055367
1097.0	6.4267992	445.11965867660945
1098.0	6.43282	445.11956862331687
1099.0	6.4388409	445.1196061059872
1100.0	6.4448618	445.1195557634254
1101.0	6.4508826	445.1195356532941
1102.0	6.4569097	445.1196015673665
1103.0	6.4629283	445.11957361939
1104.0	6.4689554	445.1196676468083
1105.0	6.4749805	445.11960656757975
1106.0	6.4810034	445.11965586884656
1107.0	6.4870242	445.1195838688467
1108.0	6.4930452	445.11966440392354
1109.0	6.4990659	445.1196455420169
1110.0	6.5050888	445.11956781326535
1111.0	6.5111097000000004	445.11957425594755
1112.0	6.5171305	445.1195757193092
1113.0	6.5231534	445.11959040646815
1114.0	6.5291743	445.1195659315678
1115.0	6.5351951	445.11965792146583
1116.0	6.5412161	445.119557897125
1117.0	6.5472369	445.1195913588243
1118.0	6.5532597	445.11956120265864
1119.0	6.5592807	445.1195413073036
1120.0	6.5653035	445.11961069847774
1121.0	6.5713244	445.11962707954734
1122.0	6.5773451	445.119595831699
1123.0	6.583366	445.1195429890278
1124.0	6.5893869	445.11953214430525
1125.0	6.5954078	445.1196534357471
1126.0	6.6014306	445.11966017977954
1127.0	6.6074515	445.11964915385056
1128.0	6.6134785	445.1196376065871
1129.0	6.6195077	445.11954394046967
1130.0	6.6255348	445.119563541524
1131.0	6.6315557	445.1195313355276
1132.0	6.6375765	445.1195365357243
1133.0	6.6436099	445.1195300793623
1134.0	6.649637	445.11953849118424
1135.0	6.6556618	445.11962031243957
1136.0	6.6616848	445.11952214447086
1137.0	6.6677077	445.1195589917104
1138.0	6.6737286	445.11958013968143
1139.0	6.6797515	445.1195941325312
1140.0	6.6857724	445.11959634218556
1141.0	6.6917953	445.11961528445835
1142.0	6.6978141	445.1195629191562
1143.0	6.7038369	445.1195800649069
1144.0	6.7098578	445.1196587623235
1145.0	6.7158765	445.11957939865425
1146.0	6.7218975	445.11966836103534
1147.0	6.7279183	445.11961395954324
1148.0	6.7339454	445.11964539338885
1149.0	6.7399725	445.1195943795331
1150.0	6.7459975	445.11967781654135
1151.0	6.7520203	445.1195706899426
1152.0	6.7580411	445.119597306105
1153.0	6.764062	445.1195817791963
1154.0	6.7700829	445.1196058978392
1155.0	6.7761037	445.11961216563856
1156.0	6.7821267	445.1196287883518
1157.0	6.7881475	445.11960294846995
1158.0	6.7941705	445.1196384855502
1159.0	6.8001912	445.11961509327915
1160.0	6.806212	445.11954012424957
1161.0	6.8122329	445.1196445490787
1162.0	6.8182538	445.1196119343619
1163.0	6.8242767	445.1196243437242
1164.0	6.8303038	445.1195488056022
1165.0	6.8363309	445.11953185518814
1166.0	6.8423537	445.1195452898079
1167.0	6.8483746	445.11957038611786
1168.0	6.8543954	445.11964061532353
1169.0	6.8604184	445.11963263163653
1170.0	6.8664434	445.1196491527301
1171.0	6.8724726	445.11963543421643
1172.0	6.8784955	445.11957707032406
1173.0	6.8845185	445.11958258543024
1174.0	6.8905454	445.1196164831322
1175.0	6.8965684	445.1196050169398
1176.0	6.9025934	445.1196116912988
1177.0	6.9086164	445.11967105115207
1178.0	6.9146414	445.119550652066
1179.0	6.9206663	445.1196214834423
1180.0	6.9266935	445.1195531426128
1181.0	6.9327206	445.11964528610366
1182.0	6.9387497	445.11953369632545
1183.0	6.9447746	445.11961831684556
1184.0	6.9508039	445.1196602917624
1185.0	6.9568331	445.119572536384
1186.0	6.9628602	445.1195908230124
1187.0	6.9688811	445.11958819578274
1188.0	6.9749019	445.11967450682766
1189.0	6.9809227	445.11956892307853
1190.0	6.9869435	445.119567161912
1191.0	6.9929747	445.1195836692941
1192.0	6.9989977	445.11967131273
1193.0	7.0050226	445.11962404560643
1194.0	7.0110477	445.1195586923855
1195.0	7.0170707	445.1196339282074
1196.0	7.0230913	445.11956194980695
1197.0	7.0291122	445.1196079695854
1198.0	7.035131	445.11959924554475
1199.0	7.041154	445.11957835476505
1200.0	7.0471747	445.1196517053878
1201.0	7.0531978	445.1196238384402
1202.0	7.0592185	445.119608116134
1203.0	7.0652395	445.1196178930635
1204.0	7.0712602	445.1196388716578
1205.0	7.0772789	445.1195745646659
1206.0	7.0833018	445.11955934656027
1207.0	7.0893248	445.11954847036947
1208.0	7.0953456	445.1196305453648
1209.0	7.1013687	445.1196593119657
1210.0	7.1073894	445.1196189143449
1211.0	7.1134103	445.119587072921
1212.0	7.1194312	445.1195936952419
1213.0	7.1254519	445.1195545628867
1214.0	7.1314748	445.11965045216647
1215.0	7.1374999	445.1196151813459
1216.0	7.1435229	445.11958163400647
1217.0	7.1495478	445.11957511857025
1218.0	7.155575	445.11962362313045
1219.0	7.1616019	445.1195456552766
1220.0	7.1676292	445.11964675212704
1221.0	7.173652	445.11961747350887
1222.0	7.1796833	445.1195590893075
1223.0	7.1857186	445.11957202687944
1224.0	7.1917479	445.11963742984204
1225.0	7.1977749	445.11962621314774
1226.0	7.2038	445.11958958590384
1227.0	7.2098249	445.1195980852418
1228.0	7.2158499	445.1196106602679
1229.0	7.2218728	445.11962589421813
1230.0	7.227902	445.11960521579675
1231.0	7.2339271	445.1195962816545
1232.0	7.2399521	445.1195401852674
1233.0	7.2459772	445.11965621690223
1234.0	7.2520021	445.11955716198736
1235.0	7.2580251	445.11968158153815
1236.0	7.2640542	445.1195862890973
1237.0	7.2700833	445.1196342076984
1238.0	7.2761125	445.11963396708734
1239.0	7.2821355	445.1196419755552
1240.0	7.2881626	445.1195684116409
1241.0	7.2941897	445.119632090905
1242.0	7.3002188	445.11953920905887
1243.0	7.3062418	445.11960716056666
1244.0	7.3122646	445.1196514913706
1245.0	7.3182875	445.1195925751857
1246.0	7.3243105	445.1196373320814
1247.0	7.330346	445.11955859066313
1248.0	7.3363835	445.119617856763
1249.0	7.3424064	445.1196162359003
1250.0	7.3484272	445.11961419969197
1251.0	7.3544479	445.1195731071581
1252.0	7.3604688	445.1196159916598
1253.0	7.3664917	445.11957287690444
1254.0	7.3725147	445.11964760488604
1255.0	7.3785356	445.11959557786065
1256.0	7.3845564	445.119638082913
1257.0	7.3905793	445.11958379067136
1258.0	7.3966001	445.11955470880633
1259.0	7.4026209	445.1196165118101
1260.0	7.4086418	445.1195824683366
1261.0	7.4146626	445.1196449289328
1262.0	7.4206834	445.11960421919883
1263.0	7.4267064	445.11956137054005
1264.0	7.4327273	445.11958312240677
1265.0	7.4387502	445.1195624198152
1266.0	7.4447711	445.1196518546535
1267.0	7.4507918	445.1196633005371
1268.0	7.4568127	445.1195333526006
1269.0	7.4628355	445.1196108963085
1270.0	7.4688607	445.1196316935928
1271.0	7.4748877	445.1196214957218
1272.0	7.4809128	445.1195816803186
1273.0	7.4869439	445.11964831450433
1274.0	7.4929649	445.11966359179274
1275.0	7.4989856	445.119606477086
1276.0	7.5050085	445.11964978796976
1277.0	7.5110315	445.1196409604244
1278.0	7.5170544	445.11954721548045
1279.0	7.5230836	445.11968475638093
1280.0	7.5291087	445.1196456798013
1281.0	7.5351316	445.1195543748406
1282.0	7.5411523	445.11962142661054
1283.0	7.5471731	445.1195601934852
1284.0	7.5531939	445.1195499673521
1285.0	7.5592169	445.11953922985003
1286.0	7.5652378	445.11961780683936
1287.0	7.5712608	445.1196221668738
1288.0	7.5772794	445.11961926356133
1289.0	7.5833024	445.1196318245096
1290.0	7.5893211	445.119577883173
1291.0	7.5953441	445.1196377218412
1292.0	7.6013669	445.1196518593348
1293.0	7.6073878	445.1195270005444
1294.0	7.6134086	445.11957869872657
1295.0	7.6194316	445.1196196079827
1296.0	7.6254525	445.11958119588775
1297.0	7.6314733	445.1196304073365
1298.0	7.637494	445.1196384562743
1299.0	7.6435148	445.1195908170496
1300.0	7.6495378	445.1195750299757
1301.0	7.6555588	445.11954683982174
1302.0	7.6615796	445.1196259256471
1303.0	7.6676025	445.1196210858463
1304.0	7.6736233	445.1196329584408
1305.0	7.6796442	445.11955411732293
1306.0	7.6856628	445.1195745539874
1307.0	7.6916816	445.11962023889197
1308.0	7.6977045	445.1195759168123
1309.0	7.7037275	445.11964010976766
1310.0	7.7097484	445.1195549594136
1311.0	7.7157713	445.1195926967791
1312.0	7.7217922	445.11955267251926
1313.0	7.7278128	445.11959741255595
1314.0	7.7338337	445.1195942882534
1315.0	7.7398545	445.11954441369795
1316.0	7.7458754	445.1196291428067
1317.0	7.7518963	445.119652978825
1318.0	7.7579172	445.1195107026819
1319.0	7.7639422	445.1195924882699
1320.0	7.769965	445.1196399993396
1321.0	7.7759879	445.1196738315987
1322.0	7.7820108	445.1196168360774
1323.0	7.7880401	445.1195433566438
1324.0	7.7940692	445.1195443494316
1325.0	7.8000923	445.1196672414326
1326.0	7.8061171	445.1195966693136
1327.0	7.8121443	445.1196266152854
1328.0	7.8181733	445.11954454980344
1329.0	7.8241984	445.11960983785906
1330.0	7.8302276	445.11954738441506
1331.0	7.8362526	445.1196528730917
1332.0	7.8422775	445.11956235977203
1333.0	7.8483006	445.1196472693611
1334.0	7.8543257	445.11965375348194
1335.0	7.8603486	445.1195621063392
1336.0	7.8663734	445.1195549634323
1337.0	7.8723984	445.1195237260718
1338.0	7.8784297	445.11954753915506
1339.0	7.884461	445.11962845688623
1340.0	7.8904861	445.11958842321343
1341.0	7.8965153	445.1195924565067
1342.0	7.9025382	445.1195344049559
1343.0	7.9085611	445.11963917803655
1344.0	7.9145818	445.1195848838097
1345.0	7.9206027	445.1196149011749
1346.0	7.9266255	445.11965718706494
1347.0	7.9326465	445.119566728525
1348.0	7.9386674	445.1196280599015
1349.0	7.9446882	445.1196268059414
1350.0	7.9507132	445.1195687924555
1351.0	7.9567382	445.1195693533604
1352.0	7.9627589	445.11955994055273
1353.0	7.9687798	445.11959816701227
1354.0	7.9748048	445.11963300265285
1355.0	7.9808299	445.1196030553202
1356.0	7.9868569	445.11956323659723
1357.0	7.9928799	445.1196068142779
1358.0	7.9989027	445.1195443028864
1359.0	8.0049299	445.1195488503211
1360.0	8.0109548	445.1195687367037
1361.0	8.0169778	445.119563902768
1362.0	8.0230027	445.11957374023154
1363.0	8.029032	445.1195421734711
1364.0	8.0350631	445.11964527054823
1365.0	8.0410925	445.1195390194035
1366.0	8.0471173	445.11965933740737
1367.0	8.0531465	445.11964111793634
1368.0	8.0591715	445.1196425028292
1369.0	8.0651944	445.1196261816939
1370.0	8.0712174	445.1196846891798
1371.0	8.0772425	445.11952348789526
1372.0	8.0832673	445.11967603065824
1373.0	8.0892882	445.1196163865929
1374.0	8.0953113	445.1195775281719
1375.0	8.101332	445.1196270857489
1376.0	8.1073528	445.1195991595533
1377.0	8.1133736	445.1195998624966
1378.0	8.1193966	445.1196266986892
1379.0	8.1254195	445.11966018390734
1380.0	8.1314405	445.11959994515587
1381.0	8.1374675	445.1195948671938
1382.0	8.1434967	445.11956800922013
1383.0	8.1495195	445.1196444932796
1384.0	8.1555424	445.11963718965643
1385.0	8.1615675	445.119642614196
1386.0	8.1675926	445.1196155341073
1387.0	8.1736175	445.119612674934
1388.0	8.1796426	445.1195737602071
1389.0	8.1856716	445.11957683263296
1390.0	8.1916947	445.1196211259824
1391.0	8.1977175	445.11964617551786
1392.0	8.2037488	445.11961780248134
1393.0	8.2097717	445.1196509879692
1394.0	8.2157987	445.119573552514
1395.0	8.2218301	445.1196484174587
1396.0	8.227855	445.1195980110722
1397.0	8.2338801	445.11963586370166
1398.0	8.2399071	445.11960792548933
1399.0	8.2459342	445.11956013182606
1400.0	8.2519634	445.11960017301413
1401.0	8.2579885	445.11954528489747
1402.0	8.2640114	445.11965384351305
1403.0	8.2700365	445.1195658583779
1404.0	8.2760634	445.1195689977114
1405.0	8.2820864	445.1195997190794
1406.0	8.2881113	445.1196605899571
1407.0	8.2941406	445.11953917613744
1408.0	8.3001676	445.1196111002799
1409.0	8.3061905	445.11953265440786
1410.0	8.3122177	445.1195508339818
1411.0	8.3182405	445.11959531061314
1412.0	8.3242636	445.11957887462563
1413.0	8.3302926	445.1196463575192
1414.0	8.3363176	445.1195898343967
1415.0	8.3423426	445.11963267562396
1416.0	8.3483656	445.11963475652584
1417.0	8.3543927	445.1195844661527
1418.0	8.3604199	445.1195995182005
1419.0	8.3664551	445.1195576524473
1420.0	8.3724844	445.11957193351924
1421.0	8.3785114	445.11964013360614
1422.0	8.3845364	445.1196294512231
1423.0	8.3905594	445.1196265142038
1424.0	8.3965844	445.1195742027813
1425.0	8.4026156	445.11958723891587
1426.0	8.4086386	445.1195885655657
1427.0	8.4146636	445.119543516558
1428.0	8.4206885	445.11960857078327
1429.0	8.4267114	445.1195761526416
1430.0	8.4327344	445.1196447464036
1431.0	8.4387615	445.1196384245027
1432.0	8.4447865	445.11962375928715
1433.0	8.4508095	445.1196423860983
1434.0	8.4568324	445.11960442005386
1435.0	8.4628637	445.1196114955249
1436.0	8.4688907	445.1195981480278
1437.0	8.4749115	445.11964098285443
1438.0	8.4809323	445.1195436492574
1439.0	8.4869553	445.1195715028451
1440.0	8.4929782	445.119610146988
1441.0	8.4990012	445.1196212437698
1442.0	8.5050241	445.11957874309707
1443.0	8.5110449	445.1196109396286
1444.0	8.5170657	445.11961310413034
1445.0	8.5230865	445.1196273116638
1446.0	8.5291094	445.11958147725977
1447.0	8.5351324	445.11967261578286
1448.0	8.5411532	445.1195960988169
1449.0	8.5471803	445.1196625542786
1450.0	8.5531991	445.11959361490943
1451.0	8.5592199	445.11962239562
1452.0	8.5652407	445.11966078677625
1453.0	8.5712616	445.11965064291667
1454.0	8.5772824	445.1196171826487
1455.0	8.5833053	445.1196531690209
1456.0	8.5893263	445.1195814029034
1457.0	8.595347	445.1196553500659
1458.0	8.60137	445.119614425947
1459.0	8.6073908	445.1195942170521
1460.0	8.6134137	445.119616762811
1461.0	8.6194387	445.11960952140356
1462.0	8.6254616	445.11964104647956
1463.0	8.6314846	445.1196160060166
1464.0	8.6375055	445.1196264568948
1465.0	8.6435283	445.1196479688812
1466.0	8.6495492	445.1196370618232
1467.0	8.6555701	445.1196415943903
1468.0	8.6615908	445.1195754259361
1469.0	8.6676116	445.11962893339097
1470.0	8.6736325	445.1195602368151
1471.0	8.6796554	445.1195201586508
1472.0	8.6856763	445.11964452454214
1473.0	8.6916993	445.1196450100868
1474.0	8.69772	445.1195633060015
1475.0	8.703741	445.11960844201536
1476.0	8.7097617	445.1196124380758
1477.0	8.7157825	445.1196460606727
1478.0	8.7218096	445.1195908909423
1479.0	8.7278369	445.1196140152742
1480.0	8.733866	445.1195641807237
1481.0	8.739891	445.1196265211466
1482.0	8.7459159	445.1195573033195
1483.0	8.7519388	445.1196047659617
1484.0	8.7579618	445.11962400575095
1485.0	8.7639868	445.1195315914445
1486.0	8.7700138	445.1195407679087
1487.0	8.7760388	445.11957036447876
1488.0	8.782064	445.1195879429561
1489.0	8.788091	445.1196226310866
1490.0	8.7941182	445.11956897158785
1491.0	8.8001472	445.1196162406923
1492.0	8.8061702	445.11966194417533
1493.0	8.8121993	445.1195788573177
1494.0	8.8182244	445.1195602227009
1495.0	8.8242472	445.1196011773607
1496.0	8.8302703	445.11963737561155
1497.0	8.836291	445.1196492817049
1498.0	8.8423119	445.11954634710753
1499.0	8.8483327	445.1196238869347
1500.0	8.8543555	445.1196447965958
1501.0	8.8603764	445.1196225718259
1502.0	8.8663973	445.11956900395404
1503.0	8.8724181	445.11957987337877
1504.0	8.878439	445.11963556292216
1505.0	8.8844599	445.1196752635674
1506.0	8.8904826	445.1196653571755
1507.0	8.8965056	445.1196282442042
1508.0	8.9025265	445.11955175136063
1509.0	8.9085536	445.11957167853376
1510.0	8.9145765	445.11963240842385
1511.0	8.9205974	445.1196753561339
1512.0	8.9266182	445.11963646124354
1513.0	8.9326391	445.1196062824503
1514.0	8.9386598	445.1195833862739
1515.0	8.9446828	445.11955984603986
1516.0	8.9507036	445.1195725659702
1517.0	8.9567266	445.1195918300337
1518.0	8.9627453	445.11963196550766
1519.0	8.9687683	445.1195170817998
1520.0	8.974789	445.1195737411317
1521.0	8.9808099	445.1196032586692
1522.0	8.9868307	445.119579346734
1523.0	8.9928536	445.1196481544788
1524.0	8.9988745	445.1195065292577
1525.0	9.0048975	445.1196420617702
1526.0	9.0109183	445.1195717753762
1527.0	9.016939	445.11959346199166
1528.0	9.02296	445.11965199842706
1529.0	9.0289808	445.1195510496401
1530.0	9.0350037	445.1195670222764
1531.0	9.0410308	445.11965541809184
1532.0	9.0470538	445.1196530180429
1533.0	9.0530787	445.11959809605804
1534.0	9.0591059	445.1196049142717
1535.0	9.0651288	445.1195920672831
1536.0	9.0711518	445.11957015827886
1537.0	9.0771891	445.11961506901815
1538.0	9.0832204	445.11963746551476
1539.0	9.0892433	445.1195803014583
1540.0	9.0952662	445.1196122521512
1541.0	9.1012892	445.1196550833654
1542.0	9.1073164	445.1195629663803
1543.0	9.1133433	445.11953242613754
1544.0	9.1193726	445.11955911051155
1545.0	9.1253996	445.1195843684458
1546.0	9.1314247	445.119668032352
1547.0	9.1374559	445.11967450082267
1548.0	9.1434788	445.1195499052076
1549.0	9.1495017	445.1196399304844
1550.0	9.155531	445.1196363487949
1551.0	9.161558	445.1195646550958
1552.0	9.1675893	445.1195979073137
1553.0	9.1736121	445.1195732722745
1554.0	9.179635	445.1195643453877
1555.0	9.1856621	445.1196519472657
1556.0	9.1916873	445.119570971552
1557.0	9.1977101	445.11962407306686
1558.0	9.203733100000001	445.11963847226224
1559.0	9.209758	445.1196000825634
1560.0	9.2157852	445.1196534286113
1561.0	9.2218122	445.1196347275759
1562.0	9.2278393	445.1196059271299
1563.0	9.2338664	445.11961615948906
1564.0	9.2398892	445.1196533978405
1565.0	9.2459248	445.1196813045129
1566.0	9.2519476	445.1196488814254
1567.0	9.2579707	445.11957462754043
1568.0	9.2639976	445.1195643575866
1569.0	9.2700206	445.11956656592156
1570.0	9.2760518	445.1195638571563
1571.0	9.2820748	445.1196629115677
1572.0	9.2880997	445.1195972636423
1573.0	9.2941249	445.11958075940055
1574.0	9.3001476	445.11966443310627
1575.0	9.3061728	445.1195708272968
1576.0	9.3121997	445.11961949475966
1577.0	9.3182227	445.11964304570324
1578.0	9.3242456	445.11967650616003
1579.0	9.3302706	445.1196386528954
1580.0	9.3362936	445.1196156788313
1581.0	9.3423143	445.11957155557457
1582.0	9.3483374	445.11963538393337
1583.0	9.3543602	445.1195626988412
1584.0	9.3603852	445.1196188862199
1585.0	9.3664102	445.1196251485756
1586.0	9.3724374	445.1196868904394
1587.0	9.3784602	445.11960174907495
1588.0	9.3844875	445.1196694616835
1589.0	9.3905102	445.1196110886095
1590.0	9.3965354	445.1195682304276
1591.0	9.4025602	445.1196503891934
1592.0	9.4085853	445.1196094012014
1593.0	9.4146103	445.11965587711506
1594.0	9.4206354	445.11966597606505
1595.0	9.4266603	445.11961639231123
1596.0	9.4326833	445.11965519222616
1597.0	9.4387125	445.11958603030564
1598.0	9.4447375	445.1195700049482
1599.0	9.4507644	445.11959042555344
1600.0	9.4567895	445.1196105508994
1601.0	9.4628187	445.1196707963071
1602.0	9.4688437	445.1196123687507
1603.0	9.4748667	445.11967797203545
1604.0	9.4808897	445.1196297036125
1605.0	9.4869187	445.11966680266636
1606.0	9.4929459	445.1196536336509
1607.0	9.4989687	445.1195312764832
1608.0	9.5049916	445.1195605928499
1609.0	9.5110167	445.1195784063184
1610.0	9.5170396	445.1196324788426
1611.0	9.5230687	445.11957846721015
1612.0	9.5290938	445.1195782290761
1613.0	9.5351167	445.1196623831261
1614.0	9.5411417	445.1195928332002
1615.0	9.5471729	445.11964718243803
1616.0	9.5531958	445.119637502298
1617.0	9.559227	445.11955671132824
1618.0	9.5652543	445.1196029132754
1619.0	9.5712877	445.11959709144503
1620.0	9.5773126	445.1196580088005
1621.0	9.5833397	445.119548945066
1622.0	9.5893625	445.11965722071534
1623.0	9.5953855	445.1196519698029
1624.0	9.6014146	445.11965573687127
1625.0	9.6074376	445.11956945064566
1626.0	9.6134626	445.1196173046128
1627.0	9.6194896	445.1196148585787
1628.0	9.6255127	445.11964611488486
1629.0	9.6315377	445.1195743749206
1630.0	9.6375625	445.11965403812565
1631.0	9.6435876	445.11965903038646
1632.0	9.6496147	445.1196161093099
1633.0	9.6556397	445.11960639912473
1634.0	9.6616627	445.119625921605
1635.0	9.6676856	445.11965103408545
1636.0	9.6737148	445.1196157847287
1637.0	9.6797377	445.1196484446016
1638.0	9.6857605	445.11966396466687
1639.0	9.6917813	445.11958994856656
1640.0	9.6978043	445.1196228438891
1641.0	9.7038231	445.1195321582495
1642.0	9.709844	445.11965452132114
1643.0	9.7158627	445.1195842815038
1644.0	9.7218836	445.1195699855521
1645.0	9.7279105	445.11957576405183
1646.0	9.7339314	445.11960272662276
1647.0	9.7399543	445.1195992603747
1648.0	9.7459815	445.1196482868562
1649.0	9.7520024	445.1196735817562
1650.0	9.7580251	445.1195518930011
1651.0	9.7640461	445.1196119606119
1652.0	9.7700669	445.1196393112017
1653.0	9.7760897	445.1196318170745
1654.0	9.7821127	445.11962281069884
1655.0	9.7881398	445.1196170224012
1656.0	9.7941649	445.1196083490323
1657.0	9.8001899	445.11957695325094
1658.0	9.8062128	445.1196304951527
1659.0	9.8122378	445.1196514127319
1660.0	9.818267	445.11964373982363
1661.0	9.8242898	445.11964386657434
1662.0	9.8303149	445.1196451079115
1663.0	9.836344	445.1196601324986
1664.0	9.842367	445.11963517008525
1665.0	9.84839	445.1195851288485
1666.0	9.854415	445.1196674680292
1667.0	9.86044	445.11963063478254
1668.0	9.866465	445.11962616508004
1669.0	9.8724961	445.1195647412891
1670.0	9.878519	445.11958014644244
1671.0	9.8845462	445.1196589551271
1672.0	9.8905713	445.119604484581
1673.0	9.8965983	445.11965567187536
1674.0	9.9026212	445.1195457953997
1675.0	9.9086504	445.1196037034717
1676.0	9.9146774	445.1195520395083
1677.0	9.9207004	445.11958499672016
1678.0	9.9267274	445.11960262968853
1679.0	9.9327503	445.11962395537756
1680.0	9.9387755	445.11961696273295
1681.0	9.9448046	445.11961062388986
1682.0	9.9508317	445.11964736058036
1683.0	9.9568546	445.1196602800325
1684.0	9.9628816	445.1195525371543
1685.0	9.9689046	445.119628931992
1686.0	9.9749338	445.11964745166335
1687.0	9.9809609	445.11968081584604
1688.0	9.9869838	445.1196026838796
1689.0	9.993013	445.1196350722552
1690.0	9.9990401	445.1195738870689
1691.0	10.005069	445.119635668349
1692.0	10.011094	445.11962095283553
1693.0	10.017119	445.1196690991233
1694.0	10.023144	445.11954065576145
1695.0	10.029169	445.11963659655675
1696.0	10.035196	445.1196244759434
1697.0	10.041219	445.11963081546276
1698.0	10.047244	445.1196572455898
1699.0	10.053277	445.11960840497267
1700.0	10.0593	445.11964324991436
1701.0	10.065328	445.1196276217895
1702.0	10.071355	445.1196573109398
1703.0	10.077382	445.1196412581472
1704.0	10.083405	445.11953359091063
1705.0	10.089428	445.11959305175986
1706.0	10.095451	445.1195738507913
1707.0	10.10148	445.11960637171455
1708.0	10.107507	445.11966120241095
1709.0	10.113536	445.1196009182036
1710.0	10.119567	445.11954059947914
1711.0	10.125592	445.1195660091271
1712.0	10.131617	445.1196488075018
1713.0	10.13764	445.11964428609394
1714.0	10.143667	445.11955038001605
1715.0	10.149694	445.1195460178498
1716.0	10.155717	445.1195878191059
1717.0	10.161744	445.11956638069927
1718.0	10.167767	445.1196429709937
1719.0	10.17379	445.1196025598493
1720.0	10.179813	445.11957758251623
1721.0	10.185838	445.11959315953817
1722.0	10.191861	445.1195756275208
1723.0	10.197884	445.1195976709253
1724.0	10.203911	445.1196056368283
1725.0	10.209938	445.11960430759024
1726.0	10.215974	445.11968162603245
1727.0	10.222003	445.1196030625503
1728.0	10.228028	445.119644968278
1729.0	10.234053	445.1196352047701
1730.0	10.240076	445.1195914780464
1731.0	10.246101	445.11959895882495
1732.0	10.252132	445.1195797487109
1733.0	10.258155	445.1196704007689
1734.0	10.264178	445.1195504737328
1735.0	10.270207	445.11960928860657
1736.0	10.276232	445.11954788974873
1737.0	10.282253	445.1195718316846
1738.0	10.288271	445.1195768774564
1739.0	10.294292	445.11957358515116
1740.0	10.300315	445.1195659599175
1741.0	10.306338	445.1195797328232
1742.0	10.312363	445.1195877968386
1743.0	10.318386	445.1196189780033
1744.0	10.324415	445.1195949381033
1745.0	10.330442	445.11958657363715
1746.0	10.336469	445.11957974441077
1747.0	10.342494	445.1195906810278
1748.0	10.348515	445.11953062050645
1749.0	10.354538	445.11958793330984
1750.0	10.360559	445.1196622446686
1751.0	10.366578	445.1195527772672
1752.0	10.372599	445.1196254208654
1753.0	10.378622	445.1195326474788
1754.0	10.384644	445.1195578346371
1755.0	10.390672	445.1195867631995
1756.0	10.396699	445.1195723984947
1757.0	10.402722	445.1196045589717
1758.0	10.408742	445.11962883030424
1759.0	10.414763	445.11957256524096
1760.0	10.420784	445.11957487395256
1761.0	10.426805	445.119560706694
1762.0	10.43283	445.11963102117625
1763.0	10.438851	445.1196287776289
1764.0	10.444878	445.11960400762206
1765.0	10.450903	445.119646188543
1766.0	10.456926	445.11957922815253
1767.0	10.462955	445.11961120093633
1768.0	10.468982	445.1195600340904
1769.0	10.475009	445.119651243968
1770.0	10.481032	445.11955801337206
1771.0	10.487063	445.11961450861895
1772.0	10.493086	445.11958402714953
1773.0	10.499109	445.119688690094
1774.0	10.505134	445.1196179962954
1775.0	10.511157	445.11954451115366
1776.0	10.51718	445.11956759538356
1777.0	10.523203	445.11957070793727
1778.0	10.529228	445.1196651174128
1779.0	10.535253	445.1196238829504
1780.0	10.54128	445.1196161033691
1781.0	10.547303	445.119557824065
1782.0	10.553343	445.1196439021588
1783.0	10.559363	445.1195399370561
1784.0	10.565388	445.1196461558362
1786.0	10.572697	445.11964645107724
1787.0	10.579047	445.1196053970729
1788.0	10.585074	445.11956860118113
1789.0	10.591097	445.11964048782477
1790.0	10.597124	445.11957727022076
1791.0	10.603151	445.11957088837636
1792.0	10.609176	445.1196032539647
1793.0	10.615201	445.1196439130564
1794.0	10.621228	445.11961655844226
1795.0	10.627255	445.1195532363489
1796.0	10.633282	445.1196469661032
1797.0	10.639309	445.1196553256297
1798.0	10.645336	445.1196065197616
1799.0	10.651368	445.11965644261977
1800.0	10.657399	445.11956895720175
1801.0	10.663426	445.1196499131781
1802.0	10.669453	445.11961018959886
1803.0	10.675478	445.1196111439321
1804.0	10.681505	445.119641426465
1805.0	10.687534	445.1196797543772
1806.0	10.693557	445.1196193602475
1807.0	10.699589	445.1195920882114
1808.0	10.705611	445.1195685191172
1809.0	10.711634	445.1196169379123
1810.0	10.717657	445.119564947026
1811.0	10.72368	445.1196683291402
1812.0	10.729705	445.11968502783026
1813.0	10.735728	445.1195901269407
1814.0	10.741757	445.1195725759417
1815.0	10.747786	445.1195578507423
1816.0	10.753812	445.1196578101838
1817.0	10.759834	445.11962601877707
1818.0	10.765866	445.1195574046211
1819.0	10.771889	445.1196312223821
1820.0	10.777914	445.11956154911525
1821.0	10.783939	445.11961315270065
1822.0	10.789962	445.11958400502425
1823.0	10.795989	445.11962300341696
1824.0	10.802018	445.1195886079496
1825.0	10.808045	445.1195886902072
1826.0	10.814078	445.119619993765
1827.0	10.820103	445.11963943349355
1828.0	10.826128	445.1196489335606
1829.0	10.832153	445.1195579358344
1830.0	10.838176	445.1195776718286
1831.0	10.844203	445.1195852502383
1832.0	10.850224	445.1196106160858
1833.0	10.856245	445.1195749449867
1834.0	10.86227	445.1196429585889
1835.0	10.868293	445.1195963629213
1836.0	10.874314	445.1195652261203
1837.0	10.880332	445.119561256063
1838.0	10.886355	445.1195494915746
1839.0	10.89238	445.11955585793964
1840.0	10.898401	445.11962351747746
1841.0	10.904426	445.1196308742329
1842.0	10.910447	445.11961049349793
1844.0	10.917755	445.11959708589325
1845.0	10.924101	445.1196628301716
1846.0	10.930126	445.119630617625
1847.0	10.936151	445.11965257985213
1848.0	10.942176	445.11967581217743
1849.0	10.948203	445.11955657454655
1850.0	10.95423	445.1196679631567
1851.0	10.960257	445.11958277793207
1852.0	10.966283	445.1195350088789
1853.0	10.972312	445.11961279173386
1854.0	10.978339	445.1196314675098
1855.0	10.984362	445.11957915202737
1856.0	10.990387	445.1195891655316
1857.0	10.996414	445.1195877471427
1858.0	11.002441	445.1196811969216
1859.0	11.008468	445.1195957233711
1860.0	11.014491	445.1196431254552
1861.0	11.020518	445.11965554893
1862.0	11.026543	445.1195766201406
1863.0	11.03257	445.1196863785073
1864.0	11.038593	445.119552437785
1865.0	11.04462	445.11953717134855
1866.0	11.050643	445.1196286997002
1867.0	11.056672	445.11961642436165
1868.0	11.062701	445.119672063083
1869.0	11.068731	445.11956408275614
1870.0	11.074758	445.1196331498143
1871.0	11.080789	445.11960762939793
1872.0	11.08682	445.11965830666963
1873.0	11.092845	445.11964853394545
1874.0	11.098872	445.11956758231736
1875.0	11.104901	445.1196285663351
1876.0	11.110926	445.1196100334154
1877.0	11.116951	445.11963312941504
1878.0	11.122979	445.1196028014164
1879.0	11.129004	445.1196031361907
1880.0	11.135031	445.1195879888836
1881.0	11.141056	445.119606323932
1882.0	11.147081	445.11962712320246
1883.0	11.153103	445.1195953552439
1884.0	11.159129	445.11965241120777
1885.0	11.165156	445.1195818470464
1886.0	11.171183	445.11958634337583
1887.0	11.17721	445.11966381005425
1888.0	11.183235	445.11958687482905
1889.0	11.189258	445.11958085105186
1890.0	11.195285	445.11960865682283
1891.0	11.20131	445.11960740839515
1892.0	11.207337	445.119620213547
1893.0	11.213362	445.11962221125685
1894.0	11.219387	445.1196015034223
1895.0	11.225422	445.11960680526744
1896.0	11.231452	445.11964999706345
1897.0	11.237476	445.11962854545556
1898.0	11.243502	445.1195624369645
1899.0	11.249527	445.119611557905
1900.0	11.25555	445.1196309349889
1901.0	11.261577	445.1195760540233
1902.0	11.267606	445.1195543222171
1903.0	11.273629	445.1196475633783
1904.0	11.27965	445.119650009639
1905.0	11.285679	445.11957647654305
1906.0	11.291704	445.1196228082578
1907.0	11.297727	445.11958798523955
1908.0	11.303756	445.1195799637234
1909.0	11.309781	445.11960183755485
1910.0	11.31581	445.11965200900653
1911.0	11.321837	445.11965299766604
1912.0	11.327862	445.11961759335463
1913.0	11.333887	445.11962164861507
1914.0	11.33991	445.11962932281665
1915.0	11.345937	445.1196392240204
1916.0	11.35196	445.1195683261634
1917.0	11.357989	445.1196445218245
1918.0	11.364012	445.11962549519194
1919.0	11.370035	445.11961149664234
1920.0	11.376066	445.11966282307515
1921.0	11.382093	445.1195642130123
1922.0	11.388125	445.1195748073072
1923.0	11.394152	445.1195979959576
1924.0	11.400181	445.11954839320964
1925.0	11.406204	445.11961783430615
1927.0	11.413522	445.11961869452443
1928.0	11.419872	445.1195805810485
1929.0	11.425893	445.1196488041762
1930.0	11.431919	445.1196212125974
1931.0	11.437941	445.1196118198999
1932.0	11.443964	445.11962479039545
1933.0	11.449991	445.11966594187646
1934.0	11.456016	445.1196193394575
1935.0	11.462039	445.1195944344349
1936.0	11.468064	445.1196462832092
1937.0	11.474089	445.1196570075456
1938.0	11.480119	445.1195559760378
1939.0	11.48615	445.11959040732216
1940.0	11.492179	445.1195750788316
1941.0	11.498208	445.1195956231789
1942.0	11.504231	445.11966592661673
1943.0	11.510258	445.11964753175124
1944.0	11.516289	445.1196520376698
1945.0	11.522319	445.1195651916532
1946.0	11.52835	445.1196437771653
1947.0	11.534379	445.1195724439675
1948.0	11.540406	445.11966187601877
1949.0	11.546427	445.1196589390435
1951.0	11.553737	445.1196115128429
1952.0	11.560094	445.1195682568006
1953.0	11.566121	445.11965202555984
1954.0	11.572148	445.1195905102616
1955.0	11.578175	445.11959221057435
1956.0	11.584204	445.11957634028585
1957.0	11.590231	445.11956849026564
1958.0	11.596258	445.1195897668
1959.0	11.602287	445.1196617645675
1960.0	11.608308	445.1195699161696
1961.0	11.614331	445.1196615817527
1962.0	11.620352	445.11957242051085
1963.0	11.626373	445.11963931539066
1964.0	11.632391	445.1196017737761
1965.0	11.638412	445.1195741753587
1966.0	11.644433	445.1196700110558
1967.0	11.650456	445.1195875540908
1968.0	11.656479	445.119644329466
1969.0	11.662502	445.1195653061566
1970.0	11.668525	445.11961464193104
1971.0	11.674546	445.1196227143859
1972.0	11.680567	445.11959781683584
1973.0	11.686587	445.1196568917718
1974.0	11.692608	445.1195767033043
1976.0	11.699921	445.1195951835515
1977.0	11.706273	445.1195280835559
1978.0	11.712296	445.11961714657093
1979.0	11.718317	445.11954166651105
1980.0	11.724339	445.11963309668783
1982.0	11.731652	445.11957461996116
1983.0	11.737998	445.11963179802376
1984.0	11.744023	445.11954947019376
1987.0	11.75284	445.1195884743027
1989.0	11.760319	445.1195479398662
1990.0	11.766694	445.11948052004516
1991.0	11.772721	445.11950245545046
1992.0	11.778746	445.1194905048048
1994.0	11.786083	445.1195103256646
1995.0	11.792433	445.11959648818646
1996.0	11.798456	445.1195511643779
1997.0	11.804479	445.11951290670135
1998.0	11.81051	445.1195824966155
1999.0	11.816535	445.1195107223981
2000.0	11.822556	445.11952550504367
2001.0	11.828579	445.1195920492167
2005.0	11.838198	445.1195372281723
2006.0	11.844548	445.11955942512105
2008.0	11.851871	445.119545815979
2009.0	11.858217	445.1194735102689
2010.0	11.86424	445.11949240059823
2011.0	11.870265	445.1195429901472
2012.0	11.876296	445.11952620860825
2016.0	11.885915	445.11945342673835
2017.0	11.892263	445.1194534615589
2022.0	11.90411	445.11942683550143
2023.0	11.910458	445.11945253932083
2024.0	11.916488	445.1194816078673
2026.0	11.923856	445.11940885670646
2027.0	11.930213	445.11941751384006
2028.0	11.93624	445.11951868333205
2033.0	11.947371	445.1194891569171
2034.0	11.953719	445.11954446626197
2035.0	11.959744	445.11951099702367
2038.0	11.968581	445.11950066285874
2039.0	11.974925	445.11951936151587
2041.0	11.982283	445.11946313438983
2042.0	11.988631	445.1194593027918
2045.0	11.996773	445.11944820405813
2046.0	12.003175	445.11951332320007
2047.0	12.009196	445.11952477413405
2050.0	12.01734	445.1194809205135
2051.0	12.023692	445.1195284646008
2052.0	12.029719	445.11950769037287
2055.0	12.037881	445.1195843927791
2056.0	12.044231	445.1194620216907
2061.0	12.055346	445.1195587165834
2062.0	12.061694	445.1195594322198
2063.0	12.067719	445.11954311149765
2064.0	12.073742	445.11947509027124
2065.0	12.079763	445.11955496114535
2067.0	12.0871	445.11948941488265
2069.0	12.0946	445.11945547887905
2070.0	12.100957	445.11943743641615
2075.0	12.112073	445.11952987548216
2076.0	12.118423	445.1194306121498
2081.0	12.129569	445.11948460043413
2082.0	12.135919	445.1195206901825
2085.0	12.144084	445.11941058741684
2086.0	12.150436	445.1194817620948
2089.0	12.159296	445.11950003447765
2090.0	12.165673	445.11940211508494
2095.0	12.176827	445.11941516799584
2096.0	12.183175	445.11944018146966
2101.0	12.194286	445.1205917968453
[truncated: 4,900 more rows]
