# Supplementary material for: RawBeans: A Simple, Vendor-Independent, Raw-Data Quality-Control Tool
Source: J Proteome Res. 2021 Mar 4;20(4):2098–104. doi: 10.1021/acs.jproteome.0c00956 (PMC8041395; doi:10.1021/acs.jproteome.0c00956)
Supplement: Supplementary file 2 — pr0c00956_si_003.zip [file pr0c00956_si_003.zip › 100_samples_run1.0/resources/HF2_LC1_hela_130120_02_30B-mass-deviation-matrix.tsv]

scan	retention	445.12003
1.0	0.0028634021	445.1200715366605
2.0	0.010223916	445.119733256904
3.0	0.016648836	445.1195688382797
4.0	0.023021768	445.11959147881913
5.0	0.029409201	445.119515572865
6.0	0.035867551	445.11941689883497
7.0	0.042188385	445.11942976525285
8.0	0.048555051	445.1194329899031
9.0	0.054894649	445.12060405007526
10.0	0.061234235	445.12063523543634
11.0	0.067575883	445.11947871164045
12.0	0.073905066	445.1194278227938
13.0	0.080240483	445.1194405368738
14.0	0.086575916	445.11944203296986
15.0	0.092921769	445.12061643475874
16.0	0.099248849	445.1194346114084
17.0	0.10558427	445.11942346500484
18.0	0.1119176	445.12060696869736
19.0	0.11825513	445.12063433116015
20.0	0.12461352	445.1206302825061
21.0	0.13094685	445.1206173265317
22.0	0.13728437	445.1205439300019
23.0	0.14362395	445.1194586699825
24.0	0.14995932	445.11948326891047
25.0	0.15629267	445.1206043190845
26.0	0.16262809	445.11940496677215
27.0	0.16896767	445.1204146165772
28.0	0.17530517	445.1206127838275
29.0	0.18164268	445.1203675955366
30.0	0.18798023	445.1205697239432
31.0	0.19431773	445.1205996698755
32.0	0.2006594	445.1206171617084
33.0	0.20700315	445.1206413005227
34.0	0.21334478	445.120649142545
35.0	0.21968228	445.1206486404109
36.0	0.22601982	445.1194744151653
37.0	0.23235313	445.1194980806821
38.0	0.23868649	445.1206031337282
39.0	0.24503233	445.12055523939375
40.0	0.25136777	445.12060047433613
41.0	0.25770523	445.12062135939107
42.0	0.26404483	445.12064194705715
43.0	0.27037817	445.1206236187437
44.0	0.27671358	445.12064425612436
45.0	0.28305318	445.1194262908674
46.0	0.28939069	445.1206343910274
47.0	0.2957282	445.12063251831006
48.0	0.30206778	445.1206265930533
49.0	0.30840947	445.12064783512426
50.0	0.31474907	445.1206252251972
51.0	0.32109905	445.1206517477229
52.0	0.32743655	445.12059266049255
53.0	0.33377408	445.12065344212505
54.0	0.34013032	445.12054346841234
55.0	0.34646992	445.120612678309
56.0	0.3528095	445.1206435400109
57.0	0.359147	445.11940094470805
58.0	0.3654845	445.12058856235694
59.0	0.37181785	445.1206117696939
60.0	0.37815332	445.1205217040491
61.0	0.38449494	445.1202615191772
62.0	0.39059717	445.12024213370444
63.0	0.39687623	445.1202546320746
64.0	0.4033783	445.1201568170519
65.0	0.40967832	445.12028327486604
66.0	0.41620955	445.120067950529
67.0	0.4225429	445.1203040940941
68.0	0.42888875	445.1198880994521
69.0	0.4352304	445.119892904698
70.0	0.44127854	445.12045091677265
71.0	0.4473514	445.1194336181244
72.0	0.45415132	445.1198086456314
73.0	0.46010767	445.12039053227807
74.0	0.46642215	445.12038188690786
75.0	0.47254724	445.1205029663845
76.0	0.47890977	445.1202699965669
77.0	0.48529295	445.1201056590867
78.0	0.49153889	445.1201977144774
79.0	0.49812633	445.1200984231058
80.0	0.5043138	445.12019520566605
83.0	0.51298682	445.12008559394553
84.0	0.51950757	445.11977368332356
86.0	0.52663484	445.12015448952087
87.0	0.53293677	445.1199334718994
88.0	0.53911387	445.12027025714156
89.0	0.54539522	445.12015902620936
90.0	0.55210343	445.120488640003
91.0	0.55845345	445.119444628108
92.0	0.56456403	445.12063629768215
93.0	0.57112638	445.1199496651302
94.0	0.57668888	445.11972207675115
95.0	0.58363887	445.1202721195689
96.0	0.5899743	445.1200474886014
97.0	0.59632223	445.12010342305103
98.0	0.60269307	445.12012733411007
99.0	0.60903474	445.12005940368203
100.0	0.61535973	445.12025866289196
101.0	0.62170975	445.12017073833476
102.0	0.62807438	445.1201397407839
103.0	0.6344098	445.12028432287445
104.0	0.64076185	445.12008105146975
105.0	0.64699102	445.1201219053841
106.0	0.65347227	445.1201579977399
107.0	0.65981812	445.12004602875277
108.0	0.66615772	445.12012254062995
109.0	0.67251397	445.12012872221715
110.0	0.67885773	445.1202528663035
111.0	0.68520355	445.12040842913507
112.0	0.69155357	445.1204416433166
113.0	0.69789944	445.12031769880394
114.0	0.70424523	445.1203480465503
115.0	0.710589	445.12036402042554
116.0	0.71693275	445.1203533196189
117.0	0.72328693	445.1204264502064
118.0	0.72963277	445.1203805354618
119.0	0.73596612	445.12052490123216
120.0	0.74231195	445.12046717885977
121.0	0.74864112	445.1204570476292
122.0	0.75498905	445.12061275425646
123.0	0.76133907	445.12058792406657
124.0	0.76767868	445.1205389705843
125.0	0.77402035	445.1206440224048
126.0	0.78036407	445.12063305981604
127.0	0.78670158	445.11956833460954
128.0	0.79305367	445.1197715328226
129.0	0.79939742	445.1197221369543
130.0	0.8057391	445.1199023290149
131.0	0.81208283	445.11972128815313
132.0	0.81842455	445.1197974172911
133.0	0.82475994	445.11978812694645
134.0	0.83110577	445.1199694200832
135.0	0.83744119	445.120048085279
136.0	0.84378287	445.11994678801784
137.0	0.8501183	445.11980873564835
138.0	0.85645788	445.11992817900034
139.0	0.86280165	445.119796595314
140.0	0.86914748	445.1200258197213
141.0	0.87548707	445.12019692885235
142.0	0.8818329	445.120173252663
143.0	0.88817467	445.1201744415995
144.0	0.89451838	445.1202723734339
145.0	0.90085798	445.1201103555288
146.0	0.90719548	445.1199222323496
147.0	0.91353503	445.1201312378009
148.0	0.91987462	445.1201481064899
149.0	0.92621839	445.1201837468116
150.0	0.93256212	445.1202022729721
151.0	0.9389059	445.1203056672054
152.0	0.94524547	445.1205286035049
153.0	0.9515934	445.12043510951605
154.0	0.95792678	445.1204818983097
155.0	0.96427679	445.12055730934696
156.0	0.97060805	445.1205251624465
157.0	0.97695175	445.1206574604455
158.0	0.98328925	445.1204845401305
159.0	0.98962885	445.1195211122897
160.0	0.99596845	445.1194777291287
161.0	1.0023205	445.11958912534755
162.0	1.008656	445.1196526548007
163.0	1.0149956	445.11960458513056
164.0	1.0213393	445.11942337561254
165.0	1.0276789	445.1205807073193
166.0	1.0340164	445.1195573833663
167.0	1.0403581	445.1195075615597
168.0	1.0466977	445.11949220137217
169.0	1.0530352	445.1195189094898
170.0	1.0593747	445.1197598733013
171.0	1.0657123	445.1194927009978
172.0	1.0720518	445.12063595201425
173.0	1.0783914	445.1195690993691
174.0	1.0847331	445.1195465693398
175.0	1.0910707	445.11965223821727
176.0	1.0974102	445.11965408222056
177.0	1.1037498	445.1195150672182
178.0	1.1100935	445.1195632403297
179.0	1.1164352	445.11950195180486
180.0	1.1227748	445.11957136349923
181.0	1.1291145	445.11948912720413
182.0	1.1354519	445.119600434916
183.0	1.1417894	445.1195738714136
184.0	1.148127	445.1196011489481
185.0	1.1544645	445.1197969911012
186.0	1.1607999	445.119585630182
187.0	1.1671374	445.1195519810589
188.0	1.1734727	445.11968690970645
189.0	1.1798144	445.1195206784716
190.0	1.1861561	445.11964005069694
191.0	1.1924999	445.11963527578797
192.0	1.1988374	445.1197304925537
193.0	1.2051791	445.11976196079223
194.0	1.2115229	445.11989504760976
195.0	1.2178625	445.11972420744235
196.0	1.2241999	445.1197455690054
197.0	1.2305374	445.1198266798861
198.0	1.2368791	445.1198063374284
199.0	1.2432187	445.1198185896926
200.0	1.2495541	445.1199087755568
201.0	1.2558978	445.12000194458903
202.0	1.2622395	445.1198525811332
203.0	1.2685749	445.1196904731232
204.0	1.2749125	445.11973023814977
205.0	1.28125	445.1197860571308
206.0	1.2875875	445.1197942783656
207.0	1.2939292	445.119859136913
208.0	1.300275	445.11988527635083
209.0	1.3066125	445.1198263607242
210.0	1.3129562	445.1197084627295
211.0	1.3192937	445.11973318982103
212.0	1.3256458	445.1197722006236
213.0	1.3319771	445.1199782695259
214.0	1.3383125	445.12001166518496
215.0	1.3446542	445.11974818731017
216.0	1.3509938	445.1198103405573
217.0	1.3573355	445.1197918630935
218.0	1.3636771	445.1197257408676
219.0	1.3700146	445.11987003339436
220.0	1.3763605	445.1198312575152
221.0	1.3826938	445.119730988028
222.0	1.3890375	445.11973661739785
223.0	1.3953709	445.1197904941873
224.0	1.4017126	445.11974735075734
225.0	1.4080543	445.1197526382418
226.0	1.4143897	445.1196971447059
227.0	1.4207251	445.1196379491391
228.0	1.4270709	445.11980083751325
229.0	1.4334105	445.1198051729516
230.0	1.4397501	445.1197256628861
231.0	1.4460855	445.1198443383248
232.0	1.4524251	445.11980730028887
233.0	1.4587647	445.1197492426505
234.0	1.4651001	445.1199051532739
235.0	1.4714356	445.11972719238014
236.0	1.4777752	445.1197203272784
237.0	1.4841147	445.1197583540158
238.0	1.4904522	445.1198031798821
239.0	1.4967897	445.1196856737651
240.0	1.5031314	445.1199492210716
241.0	1.5094752	445.11977591891724
242.0	1.5158189	445.1196583056997
243.0	1.5221814	445.11972408521365
244.0	1.5285189	445.11987579209426
245.0	1.5348565	445.1198298079973
246.0	1.5411981	445.1198171342878
247.0	1.5475377	445.11972484709025
248.0	1.5538773	445.1198868742952
249.0	1.5602127	445.1199866837221
250.0	1.5665606	445.11996943219236
251.0	1.5728961	445.1197226880402
252.0	1.5792356	445.11977984250325
253.0	1.5855752	445.1198379191427
254.0	1.5919127	445.11988539589004
255.0	1.5982524	445.1199808986688
256.0	1.6045878	445.119858223555
257.0	1.6109232	445.1198282754787
258.0	1.6172628	445.11973897740296
259.0	1.6236065	445.11982730991576
260.0	1.629944	445.1198058910126
261.0	1.6362815	445.11979729856637
262.0	1.6426211	445.1197437005235
263.0	1.6489628	445.1198358401988
264.0	1.6553003	445.1198614359454
265.0	1.661642	445.11977922071736
266.0	1.6679816	445.11985446715744
267.0	1.6743274	445.11989047262546
268.0	1.6806628	445.11970701313464
269.0	1.6870128	445.11992159747723
270.0	1.6933399	445.1199085068049
271.0	1.6996857	445.1198586729934
272.0	1.7060212	445.11998071210684
273.0	1.7123649	445.1198118489901
274.0	1.7186962	445.1197556920963
275.0	1.7250316	445.1198874244622
276.0	1.7313733	445.119834564643
277.0	1.7377087	445.11977492477195
278.0	1.744042	445.1198508028886
279.0	1.7503837	445.119781502037
280.0	1.7567212	445.1198103987885
281.0	1.763065	445.11968403176616
282.0	1.7693983	445.1197398294515
283.0	1.77574	445.11983879359445
284.0	1.7820733	445.1197541366902
285.0	1.788413	445.11978208810706
286.0	1.7947546	445.11965874188735
287.0	1.80109	445.1197434200267
288.0	1.8074338	445.11977912531574
289.0	1.8137713	445.1197519483485
290.0	1.8201109	445.119771853851
291.0	1.8264484	445.1197352535542
292.0	1.8327879	445.1198990023753
293.0	1.8391296	445.11959460895025
294.0	1.8454671	445.1199930501959
295.0	1.8518026	445.1197768297646
296.0	1.858138	445.1199075632935
297.0	1.8644796	445.12002892275535
298.0	1.8708192	445.1197203067439
299.0	1.8771547	445.1197649244883
300.0	1.8834942	445.1196532492681
301.0	1.8898359	445.1196696471335
302.0	1.8961755	445.1199034175888
303.0	1.9025151	445.1198626740816
304.0	1.9088547	445.1198901297366
305.0	1.9151964	445.1198071399905
306.0	1.9215339	445.119922280411
307.0	1.9278735	445.11972273304957
308.0	1.9342089	445.11975716671964
309.0	1.9405422	445.1198664914402
310.0	1.946886	445.1198647824419
311.0	1.9532214	445.11987060593106
312.0	1.9595568	445.1197403195117
313.0	1.9658985	445.11988492294284
314.0	1.9722381	445.1198967810976
315.0	1.9785818	445.11986085596624
316.0	1.9849194	445.1198466144074
317.0	1.991259	445.11987549326705
318.0	1.9975965	445.1197612308987
319.0	2.0039423	445.11993898440005
320.0	2.0102819	445.11983602420196
321.0	2.0166152	445.11989281102683
322.0	2.0229548	445.11986779472136
323.0	2.0292944	445.11976753294033
324.0	2.0356298	445.11987100517246
325.0	2.0419652	445.1198024404336
326.0	2.0483049	445.1198233981483
327.0	2.0546486	445.1198501231986
328.0	2.060984	445.11986096486754
329.0	2.0673215	445.11980383841455
330.0	2.073659	445.11978448307315
331.0	2.0800028	445.1198450473367
332.0	2.0863423	445.1198655265563
333.0	2.092684	445.11996387710445
334.0	2.0990257	445.11977204138356
335.0	2.1053653	445.11982260549684
336.0	2.1117112	445.1197802723963
337.0	2.1180487	445.11973835880354
338.0	2.1243945	445.1197841668444
339.0	2.1307278	445.1198044037484
340.0	2.1370674	445.1197839865488
341.0	2.1434028	445.1197588581423
342.0	2.1497424	445.11972769403656
343.0	2.1560737	445.1197548123976
344.0	2.1624153	445.1197447226526
345.0	2.1687507	445.11970900364
346.0	2.1750862	445.1196276527627
347.0	2.1814299	445.11978713636404
348.0	2.187782	445.1198667393423
349.0	2.1941174	445.1198346048167
350.0	2.2004529	445.1199235058519
351.0	2.2067904	445.11987624291254
352.0	2.21313	445.1199318964354
353.0	2.2194654	445.11989060722414
354.0	2.2258029	445.1199565628527
355.0	2.2321383	445.1198037584728
356.0	2.2384821	445.1198235882655
357.0	2.2448196	445.11980458938024
358.0	2.2511571	445.11987163427756
359.0	2.2574946	445.11977140235945
360.0	2.2638363	445.11968440335454
361.0	2.2701759	445.11986675422196
362.0	2.2765113	445.1197437281017
363.0	2.2828467	445.1198822184883
364.0	2.2891884	445.1198469964021
365.0	2.2955301	445.1197492686109
366.0	2.3018697	445.1197892923824
367.0	2.3082093	445.11973446508904
368.0	2.3145488	445.11987311133845
369.0	2.3208884	445.11981388582484
370.0	2.327228	445.1199044444961
371.0	2.3335696	445.1198700368148
372.0	2.3399093	445.11983244287774
373.0	2.3462551	445.1199003779503
374.0	2.3525947	445.1198620250696
375.0	2.3589301	445.1200034193717
376.0	2.3652656	445.1198573991122
377.0	2.3716031	445.11981804170506
378.0	2.3779426	445.119766461702
379.0	2.3842822	445.11981731169044
380.0	2.3906239	445.1197220801846
381.0	2.3969676	445.1197888531814
382.0	2.4033093	445.11977257244473
383.0	2.4096447	445.11984158603065
384.0	2.4159843	445.11986286577314
385.0	2.4223239	445.1198868815299
386.0	2.4286656	445.11999325640556
387.0	2.4350031	445.11993831099556
388.0	2.4413427	445.1198139083021
389.0	2.4476823	445.11991345956136
390.0	2.4540219	445.11997011891293
391.0	2.4603593	445.11977719988835
392.0	2.4666969	445.11972192506255
393.0	2.4730344	445.1197165845277
394.0	2.4793698	445.1196576898247
395.0	2.4857052	445.11977186481766
396.0	2.4920635	445.1197730633524
397.0	2.4984074	445.11968784882424
398.0	2.504747	445.1198154624139
399.0	2.5111032	445.1197092718935
400.0	2.5174282	445.1198855636688
401.0	2.5237698	445.11982728051913
402.0	2.5301073	445.11977615104047
403.0	2.5364469	445.11979814262463
404.0	2.5427865	445.1198828199136
405.0	2.5491261	445.1198342131801
406.0	2.5554657	445.1197600166481
407.0	2.5618116	445.11979268995094
408.0	2.5681491	445.11983308820203
409.0	2.5744887	445.11992506764483
410.0	2.580822	445.1198322524708
411.0	2.5871574	445.1197779432423
412.0	2.5934991	445.1197962274582
413.0	2.5998366	445.119763186633
414.0	2.6061699	445.11974658276296
415.0	2.6125095	445.11977811052924
416.0	2.6188512	445.1198673536317
417.0	2.6251887	445.11975401461416
418.0	2.6315241	445.11982323001484
419.0	2.6378617	445.11975037217246
420.0	2.6441991	445.1198024284942
421.0	2.6505345	445.1197730034459
422.0	2.6568741	445.12003189823275
423.0	2.6632137	445.11979751854864
424.0	2.6695554	445.11987766360835
425.0	2.675897	445.11978977527644
426.0	2.6822346	445.1197165298909
427.0	2.6885721	445.1197922748228
428.0	2.6949117	445.1196453133695
429.0	2.7012492	445.119684603666
430.0	2.7076075	445.1198974924757
431.0	2.7139471	445.11984820631505
432.0	2.7202867	445.11983153404356
433.0	2.7266305	445.1196654670976
434.0	2.7329679	445.11968975082897
435.0	2.7393013	445.11975502332456
436.0	2.7456367	445.1199401492132
437.0	2.7519722	445.1196552055052
438.0	2.7583139	445.1196800013649
439.0	2.7646576	445.119691102269
440.0	2.7709971	445.11973894878906
441.0	2.777343	445.1197307917381
442.0	2.7836784	445.11960415268845
443.0	2.7900138	445.1197186382922
444.0	2.7963513	445.11984376665737
445.0	2.802693	445.1197958725107
446.0	2.8090326	445.11977876417905
447.0	2.8153681	445.11971935655293
448.0	2.8217034	445.1198498845655
449.0	2.8280451	445.11984645031737
450.0	2.8343805	445.11982499008843
451.0	2.8407201	445.11976727547477
452.0	2.8470597	445.1196879131506
453.0	2.8533951	445.11979448825934
454.0	2.8597326	445.1197551243878
455.0	2.8660723	445.11980813009853
456.0	2.8724097	445.1198060429715
457.0	2.8787494	445.1199394712812
458.0	2.8850869	445.11987437416
459.0	2.8914265	445.1198448325171
460.0	2.897764	445.11979275339394
461.0	2.9041035	445.1197842992547
462.0	2.9104431	445.1196893655125
463.0	2.9167806	445.11975715747303
464.0	2.9231556	445.11985399321446
465.0	2.929489	445.1198601609579
466.0	2.9358265	445.11976679301785
468.0	2.9431598	445.119691965253
469.0	2.9495058	445.1197112234051
470.0	2.9555349	445.1196856163542
471.0	2.9615579	445.11974393159545
472.0	2.9675849	445.11960716456093
473.0	2.9736141	445.1196139036858
474.0	2.9796412	445.1195403930807
475.0	2.9856684	445.1196406832416
476.0	2.9916912	445.1198348683444
477.0	2.9977162	445.1197954331967
478.0	3.0037391	445.1197862982066
479.0	3.0097641	445.11967272959777
480.0	3.015787	445.11976707177865
481.0	3.0218183	445.11956588076447
482.0	3.0278475	445.1197076864062
483.0	3.0338767	445.1196896747747
484.0	3.0399037	445.1197879043215
485.0	3.0459328	445.119791468118
486.0	3.051958	445.11983611697434
487.0	3.057983	445.11988432862466
488.0	3.0640058	445.1197981243089
489.0	3.0700288	445.11986792956503
490.0	3.0760579	445.1198318234427
491.0	3.0820851	445.1197660382812
492.0	3.08811	445.1200027399223
493.0	3.0941371	445.11987771609074
494.0	3.1001621	445.119849772243
495.0	3.1061851	445.11996740591735
496.0	3.11221	445.11994941313407
497.0	3.118233	445.11985434504174
498.0	3.1242559	445.1198587647333
499.0	3.1302831	445.1198062505931
500.0	3.1363079	445.11971815375057
501.0	3.1423372	445.1196187271956
502.0	3.1483643	445.1196653454265
503.0	3.1543934	445.1197432351899
504.0	3.1604184	445.1197458589912
505.0	3.1664435	445.11982676571057
506.0	3.1724705	445.1197782296487
507.0	3.1784955	445.1198827231734
508.0	3.1845226	445.119827768449
509.0	3.190558	445.1197179242782
510.0	3.1965831	445.119860537651
511.0	3.2026101	445.11983872423275
512.0	3.2086352	445.1199381118045
513.0	3.2146643	445.1199044927966
514.0	3.2206873	445.119939857478
515.0	3.2267122	445.1198806907584
516.0	3.2327372	445.11980401497385
517.0	3.2387643	445.11974129941564
518.0	3.2447915	445.1197953615265
519.0	3.2508185	445.1197707624199
520.0	3.2568456	445.1198031159655
521.0	3.2628707	445.119797191835
522.0	3.2688998	445.1197618339006
523.0	3.2749268	445.1198821551534
524.0	3.280954	445.1198063733657
525.0	3.2869811	445.11974459614794
526.0	3.293006	445.11960770533256
527.0	3.2990352	445.1198273761942
528.0	3.3050624	445.11949545473067
531.0	3.3132102	445.11980664227394
535.0	3.3225915	445.11944905074273
546.0	3.3426706	445.1200502812927
548.0	3.3493603	445.1205921308357
552.0	3.3589811	445.1195441742438
553.0	3.3653291	445.11965075455447
554.0	3.371354	445.1196290751188
555.0	3.3773791	445.11958793817143
556.0	3.3834082	445.11964338720674
557.0	3.3894332	445.11964350636583
558.0	3.3954625	445.11974923354575
559.0	3.4014854	445.1194759516433
560.0	3.4075124	445.11968096282413
561.0	3.4135374	445.1198119705481
562.0	3.4195582	445.1197233238271
563.0	3.4255811	445.1197857112065
564.0	3.4316019	445.11968699434635
565.0	3.4376228	445.1196886371034
566.0	3.4436416	445.11973146079634
567.0	3.4496625	445.1196829305839
568.0	3.4556833	445.1197566369187
569.0	3.461702	445.1198940838374
570.0	3.4677228	445.1198107002955
571.0	3.4737458	445.11975444804284
572.0	3.4797728	445.1197949914871
573.0	3.4857958	445.1199095061624
574.0	3.4918251	445.1196845609663
575.0	3.4978521	445.1198475494156
576.0	3.5038793	445.119679909254
577.0	3.509902	445.11979857077546
578.0	3.5159271	445.1198766492592
579.0	3.52195	445.1197529708464
580.0	3.5279708	445.11984911125955
581.0	3.5339896	445.1198000807157
582.0	3.5400126	445.11967504711146
583.0	3.5460376	445.1196235374704
584.0	3.5520605	445.11969203667303
585.0	3.5580791	445.1195996514756
586.0	3.5641001	445.11976090639365
587.0	3.5701209	445.1196924392329
588.0	3.5761396	445.1196847330888
589.0	3.5821584	445.1198461667689
590.0	3.5881813	445.11978722080903
591.0	3.5942022	445.119783580946
592.0	3.600221	445.1199023358373
593.0	3.6062417	445.11983919529115
594.0	3.6122626	445.1197666782674
595.0	3.6182833	445.1197229364026
596.0	3.6243021	445.1198049567207
597.0	3.6303251	445.1198071733073
598.0	3.6363481	445.11987701854366
599.0	3.6423669	445.11999086131266
600.0	3.6483875	445.1197563589309
601.0	3.6544084	445.1199674459727
602.0	3.6604293	445.1197265878481
603.0	3.6664501	445.11975087058994
604.0	3.6724689	445.119824985316
605.0	3.6784898	445.119803566775
606.0	3.6845127	445.1199617462799
607.0	3.6905357	445.1198067488151
608.0	3.6965605	445.11990650734606
609.0	3.7025856	445.11978607620705
610.0	3.7086044	445.11985170670255
611.0	3.7146272	445.11980678874704
612.0	3.720648	445.1198161893471
613.0	3.726669	445.1197630439804
614.0	3.7326876	445.11983155257195
615.0	3.7387127	445.1198510417453
616.0	3.7447334	445.1198111605289
617.0	3.7507544	445.1199271295529
618.0	3.7567751	445.1199358058872
619.0	3.762796	445.11980833193206
620.0	3.7688147	445.11982524468317
621.0	3.7748357	445.1198349525784
622.0	3.7808564	445.11990975449953
623.0	3.7868774	445.11973393555604
624.0	3.7929044	445.11961713876246
625.0	3.7989232	445.11964996927423
626.0	3.804946	445.1197173328281
627.0	3.8109669	445.11975844942486
628.0	3.8169877	445.11980548371025
629.0	3.8230087	445.1197228367734
630.0	3.8290294	445.119654717068
631.0	3.8350523	445.11955734676565
632.0	3.8410732	445.11952364975303
633.0	3.8470961	445.1196541856377
634.0	3.853119	445.11957169199917
635.0	3.8591378	445.11965104462405
636.0	3.8651587	445.1196594808591
637.0	3.8711774	445.1196947808375
638.0	3.8771983	445.11957908991496
639.0	3.8832211	445.11960252903356
640.0	3.889242	445.1196088194392
641.0	3.8952628	445.1197005639809
642.0	3.9012878	445.1197423836641
643.0	3.9073086	445.1196482068247
644.0	3.9133296	445.1197422535757
645.0	3.9193503	445.11968387409536
646.0	3.9253692	445.11961554374443
647.0	3.9313899	445.1196707952273
648.0	3.9374128	445.11967165923494
649.0	3.9434317	445.11962769153104
650.0	3.9494525	445.11967284955426
651.0	3.9554754	445.11965136465363
652.0	3.9614962	445.1197424542991
653.0	3.9675151	445.11951314051277
654.0	3.9735358	445.11958813387184
655.0	3.9795566	445.11961697082404
656.0	3.9855775	445.1196283415138
657.0	3.9915984	445.11964291700446
658.0	3.9976191	445.1197620880669
659.0	4.0036401	445.1197831049361
660.0	4.0096629	445.1196966221619
661.0	4.0156816	445.11974332457555
662.0	4.0217003	445.1196186862189
663.0	4.0277192	445.11970034573494
664.0	4.033738	445.11980178245886
665.0	4.0397587	445.1197918301383
666.0	4.0457797	445.1197325680258
667.0	4.0518005	445.11971386076175
668.0	4.0578214	445.11976151982975
669.0	4.0638442	445.11966146234926
670.0	4.069865	445.1195952761807
671.0	4.0758859	445.11962755572284
672.0	4.0819089	445.1195856488804
673.0	4.0879275	445.1196872791767
674.0	4.0939464	445.11961784679136
675.0	4.0999735	445.1197601564697
676.0	4.1059944	445.119711463866
677.0	4.112013	445.1196685104942
678.0	4.1180359	445.1197166130988
679.0	4.1240568	445.11962205677867
680.0	4.1300798	445.11951881190066
681.0	4.1361047	445.11959786521066
682.0	4.1421277	445.11962492197654
683.0	4.1481506	445.1195496480599
684.0	4.1541714	445.11954261918214
685.0	4.1601903	445.1196142240011
686.0	4.1662131	445.1195983141716
687.0	4.1722339	445.1196948283544
688.0	4.1782547	445.11961135066866
689.0	4.1842756	445.1194490340378
690.0	4.1902964	445.11946363841116
691.0	4.1963174	445.11950666921047
692.0	4.2023381	445.1195671794761
693.0	4.2083568	445.11959383941996
694.0	4.2143777	445.1195861490554
695.0	4.2204006	445.1195288124241
696.0	4.2264214	445.12053837476367
697.0	4.2324423	445.1194770730757
698.0	4.2384652	445.11951964001594
699.0	4.2444861	445.1195170799947
700.0	4.250509	445.1195422255038
701.0	4.2565277	445.11948665725714
702.0	4.2625507	445.1204836832319
703.0	4.2685694	445.12064384829006
704.0	4.2745944	445.11940657717213
705.0	4.2806236	445.12053485211055
706.0	4.2866487	445.12056929965087
707.0	4.2926674	445.1206456881569
708.0	4.2986903	445.1205324216362
709.0	4.3047131	445.1205770297286
710.0	4.310732	445.1205210671013
711.0	4.3167528	445.1205609764967
712.0	4.3227715	445.1206277684052
713.0	4.3287924	445.1206443147449
714.0	4.3348154	445.12039213722085
715.0	4.3408383	445.1204304501244
716.0	4.3468592	445.1202102902717
717.0	4.3528799	445.12025436073077
718.0	4.3589008	445.12034702426195
719.0	4.3649196	445.1205862513577
720.0	4.3709403	445.1204267356474
721.0	4.3769613	445.1204069056882
722.0	4.3829842	445.12052356472077
723.0	4.3890071	445.12055961801525
724.0	4.3950257	445.12027568278677
725.0	4.4010445	445.1205141434955
726.0	4.4070675	445.1204762679923
727.0	4.4130862	445.1205726383487
728.0	4.419107	445.12051124069217
729.0	4.42513	445.12052429144273
730.0	4.4311488	445.1204098075776
731.0	4.4371718	445.1202689661507
732.0	4.4431924	445.1201941095304
733.0	4.4492175	445.1202437133631
734.0	4.4552446	445.12015809170083
735.0	4.4612737	445.1201949862604
736.0	4.4673071	445.1201403118867
737.0	4.4733342	445.1201078297303
738.0	4.479355	445.1203310307988
739.0	4.485378	445.12028802216685
740.0	4.4914008	445.12012551581506
741.0	4.4974217	445.1201035770816
742.0	4.5034426	445.12037493380626
743.0	4.5094654	445.1202259409112
744.0	4.5154863	445.12022481561326
745.0	4.5215051	445.1203228016993
746.0	4.5275281	445.12027693464114
747.0	4.5335489	445.12015218309375
748.0	4.5395696	445.1201129244296
749.0	4.5455926	445.1202250122609
750.0	4.5516156	445.1198826612047
751.0	4.5576363	445.1199850775732
752.0	4.5636593	445.1201150097596
753.0	4.5696802	445.12018006126505
754.0	4.5757031	445.12019720288157
755.0	4.5817238	445.11998608269136
756.0	4.5877447	445.11996402676897
757.0	4.5937656	445.12014589952844
758.0	4.5997863	445.12005379201537
759.0	4.6058093	445.11997968428335
760.0	4.6118302	445.1201946854592
761.0	4.617851	445.12000749105147
762.0	4.623874	445.1200351315511
763.0	4.6298947	445.12012912993464
764.0	4.6359156	445.1200700988204
765.0	4.6419363	445.119944692911
766.0	4.6479572	445.1200242078538
767.0	4.6539886	445.12018389729786
768.0	4.6600136	445.11999614265534
769.0	4.6660428	445.1199239705591
770.0	4.6720657	445.12017182606434
771.0	4.6780843	445.1202585103089
772.0	4.6841052	445.1202152992264
773.0	4.6901261	445.12015960627565
774.0	4.6961469	445.12010407763586
775.0	4.7021678	445.11998743872664
776.0	4.7081887	445.11988697945657
777.0	4.7142116	445.1200934425066
778.0	4.7202324	445.12002215149414
779.0	4.7262532	445.12006183120945
780.0	4.732274	445.1200617599277
781.0	4.7382949	445.1200296312964
782.0	4.7443136	445.11992874333174
783.0	4.7503366	445.11994227390466
784.0	4.7563574	445.1198814989765
785.0	4.7623804	445.1198635768986
786.0	4.768401	445.1199718657175
787.0	4.774422	445.11974246245853
788.0	4.7804429	445.11982498099934
789.0	4.7864636	445.1199578619586
790.0	4.7924844	445.119920535498
791.0	4.7985074	445.1197573855606
792.0	4.8045283	445.11995980023704
793.0	4.8105511	445.1199434119987
794.0	4.8165719	445.120120854299
795.0	4.8225928	445.11995954051093
796.0	4.8286137	445.11993779349353
797.0	4.8346345	445.1199052947968
798.0	4.8406616	445.11996223778834
799.0	4.8466824	445.11984253124405
800.0	4.8527054	445.11977828264713
801.0	4.8587324	445.11987239954857
802.0	4.8647553	445.11998769976026
803.0	4.8707762	445.1200294911973
804.0	4.8767971	445.1198324203923
805.0	4.8828179	445.11981458125393
806.0	4.8888408	445.12007598546563
807.0	4.8948617	445.1197169696284
808.0	4.9008825	445.1198313556509
809.0	4.9069034	445.1198160707071
810.0	4.9129262	445.1198001167095
811.0	4.9189471	445.1199959161436
812.0	4.9249679	445.11996666076624
813.0	4.9309888	445.1199225429769
814.0	4.9370138	445.1196804448776
815.0	4.9430389	445.1199217138681
816.0	4.9490658	445.1199327618443
817.0	4.9550908	445.11994765908617
818.0	4.9611179	445.11983444446105
819.0	4.9671388	445.11985768749884
820.0	4.9731596	445.1199037085978
821.0	4.9791826	445.1198319369332
822.0	4.9852034	445.11987423890764
823.0	4.9912264	445.11979758971285
824.0	4.9972492	445.11970855307163
825.0	5.00327	445.1197235803762
826.0	5.009293	445.11985077840063
827.0	5.0153159	445.11975604104265
828.0	5.0213451	445.1195495482516
829.0	5.0273722	445.1196140889055
830.0	5.0333973	445.11975407742045
831.0	5.0394202	445.1198771455794
832.0	5.045441	445.1198694782585
833.0	5.0514638	445.11974101842225
834.0	5.0574847	445.1199782197507
835.0	5.0635056	445.11997010880435
836.0	5.0695285	445.1197158739807
837.0	5.0755493	445.11973320714395
838.0	5.0815702	445.119652327122
839.0	5.0875932	445.1196300838248
840.0	5.0936182	445.11955320223535
841.0	5.0996451	445.1195693222309
842.0	5.1056703	445.1196046694447
843.0	5.1116994	445.1197833146519
844.0	5.1177202	445.1196170558702
845.0	5.1237411	445.11954123504324
846.0	5.129764	445.11955163297034
847.0	5.1357849	445.1195350648347
848.0	5.1418056	445.11954141937366
849.0	5.1478265	445.1196833611566
850.0	5.1538474	445.11966877974197
851.0	5.1598702	445.119675996273
852.0	5.1658911	445.11956735321604
853.0	5.1719119	445.1197415718023
854.0	5.1779349	445.11972879474763
855.0	5.1839558	445.11977382678407
856.0	5.1899765	445.1197656410447
857.0	5.1959974	445.11966805650394
858.0	5.2020224	445.11968539014185
859.0	5.2080431	445.1194342951831
860.0	5.2140641	445.1195029258031
861.0	5.2200912	445.1197601334935
862.0	5.226112	445.11963942865873
863.0	5.2321327	445.1197755471719
864.0	5.2381536	445.1195219432777
865.0	5.2441745	445.11963794571153
866.0	5.2501953	445.11943898515545
867.0	5.2562182	445.1206138341144
868.0	5.262239	445.11959101414806
869.0	5.2682619	445.11959752934797
870.0	5.2742849	445.11950035335536
871.0	5.2803058	445.12056921086435
872.0	5.2863266	445.1194000138262
873.0	5.2923475	445.1194871956726
874.0	5.2983682	445.11979800267835
875.0	5.3043912	445.1196196829212
876.0	5.310412	445.11960344995816
877.0	5.3164392	445.11975184352633
878.0	5.3224662	445.11984841497645
879.0	5.3284933	445.11948194670254
880.0	5.3345203	445.11946547608323
881.0	5.3405434	445.1196332394897
882.0	5.3465683	445.119692767977
883.0	5.3525975	445.11940095580405
884.0	5.3586226	445.1194051862018
885.0	5.3646517	445.1194441729526
886.0	5.3706789	445.1196331407987
887.0	5.3767079	445.1194209206556
888.0	5.382733	445.12061616786673
889.0	5.3887622	445.12062370344324
890.0	5.3947892	445.1205656495542
891.0	5.4008121	445.1195545946361
892.0	5.4068351	445.12058664675305
893.0	5.4128621	445.1195644022297
894.0	5.4188894	445.12061467819177
895.0	5.4249163	445.1195192802031
896.0	5.4309414	445.11974761819425
897.0	5.4369704	445.11957777198637
898.0	5.4430018	445.1206399574163
899.0	5.4490247	445.11959663025874
900.0	5.4550477	445.1195680729179
901.0	5.4610789	445.11957641930036
902.0	5.467106	445.119629863324
903.0	5.4731351	445.1195346737327
904.0	5.4791622	445.1195551288184
905.0	5.4851893	445.11959752852664
906.0	5.4912164	445.1194498178664
907.0	5.4972477	445.1194791179107
908.0	5.5032706	445.1206585946016
909.0	5.5092957	445.11946325800943
910.0	5.5153206	445.11952830879693
911.0	5.5213498	445.1206431366296
912.0	5.5273749	445.12063215160407
913.0	5.5333997	445.12063823305556
914.0	5.539429	445.11941571001745
915.0	5.5454624	445.11955863046
916.0	5.5514915	445.1195784890151
917.0	5.5575144	445.11948843237127
918.0	5.5635414	445.11950429441055
919.0	5.5695665	445.1205137266171
920.0	5.5755936	445.1205650739843
921.0	5.5816227	445.12050954925337
922.0	5.5876519	445.12053059112844
923.0	5.5936791	445.11957806312284
924.0	5.5997082	445.11955413707045
925.0	5.6057354	445.1194733990481
926.0	5.6117603	445.1205981693228
927.0	5.6177853	445.1195445407184
928.0	5.6238102	445.1206558483044
929.0	5.6298415	445.1206384569812
930.0	5.6358687	445.1206301428008
931.0	5.6418937	445.12055788849904
932.0	5.6479206	445.1195290635532
933.0	5.6539477	445.1206298406705
934.0	5.659977	445.1194308043065
935.0	5.666002	445.1194503220989
936.0	5.6720249	445.1196399453817
937.0	5.678052	445.1194229809265
938.0	5.6840812	445.11952201223943
939.0	5.6901123	445.12055830921236
940.0	5.6961459	445.1194649711203
941.0	5.7021708	445.1194686749721
942.0	5.7081979	445.1196265174338
943.0	5.7142249	445.1194235792375
944.0	5.7202499	445.1195274224442
945.0	5.726275	445.12059088486467
946.0	5.7323001	445.12065582157766
947.0	5.7383313	445.12053569371056
948.0	5.7443584	445.11941586108156
949.0	5.7503792	445.1194540311903
950.0	5.7564	445.1194633878104
951.0	5.7624208	445.12055031886445
952.0	5.7684416	445.1205939466097
953.0	5.7744646	445.1204830680098
954.0	5.7804896	445.1205871535822
955.0	5.7865168	445.1194012978532
956.0	5.7925458	445.1194078862126
957.0	5.7985729	445.11949652355287
958.0	5.8045938	445.1194046770141
959.0	5.8106145	445.1195262483873
960.0	5.8166396	445.1194319765346
961.0	5.8226647	445.11950195673427
962.0	5.8286876	445.1205814891466
963.0	5.8347105	445.1194788977218
964.0	5.8407354	445.11941479318926
965.0	5.8467647	445.12059930854946
966.0	5.8527938	445.12063838767517
967.0	5.8588271	445.1195260681769
968.0	5.8648542	445.1206511132375
969.0	5.8708814	445.1194934477355
970.0	5.8769022	445.1194429468819
971.0	5.882923	445.1206169459814
972.0	5.8889459	445.11948188636705
973.0	5.8949667	445.11960328245004
974.0	5.9009877	445.1194137206317
975.0	5.9070105	445.1205111670975
976.0	5.9130314	445.1204974993484
977.0	5.9190543	445.11947861135775
978.0	5.9250772	445.1204265762257
979.0	5.9310981	445.12044504662254
980.0	5.9371188	445.1195227751816
981.0	5.9431418	445.11945272769293
982.0	5.9491627	445.12049217453136
983.0	5.9551855	445.12052332785527
984.0	5.9612064	445.12065664741635
985.0	5.9672273	445.1206013389556
986.0	5.9732481	445.1194531632565
987.0	5.9792688	445.12056225997975
988.0	5.9852919	445.1205719639153
989.0	5.9913148	445.1203777523522
990.0	5.9973439	445.1194991642482
991.0	6.0033648	445.11950031964477
992.0	6.0093857	445.120649625646
993.0	6.0154065	445.1206556162153
994.0	6.0214274	445.12061781576256
995.0	6.0274585	445.12053772370194
996.0	6.0334815	445.12065848060996
997.0	6.0395128	445.11943888474747
998.0	6.0455356	445.1206570632487
999.0	6.0515586	445.1206065989936
1000.0	6.0575816	445.1206233442572
1001.0	6.0636024	445.1194969358471
1002.0	6.0696253	445.1204385316075
1003.0	6.075646	445.12049606670615
1004.0	6.0816669	445.1205276944329
1005.0	6.0876899	445.120372143346
1006.0	6.0937107	445.12033115470865
1007.0	6.0997316	445.1194326471896
1008.0	6.1057524	445.12052434163644
1009.0	6.1117733	445.1194053099604
1010.0	6.1177941	445.12062794045823
1011.0	6.1238149	445.1206527449312
1012.0	6.1298358	445.1204735201718
1013.0	6.1358586	445.12048340684265
1014.0	6.1418795	445.12056019247365
1015.0	6.1479003	445.120536849249
1016.0	6.1539212	445.1194645625146
1017.0	6.1599421	445.1205295587694
1018.0	6.1659648	445.12052480295245
1019.0	6.1719878	445.12063495648766
1020.0	6.1780086	445.1206167451837
1021.0	6.1840315	445.12041740269336
1022.0	6.1900524	445.12048597179927
1023.0	6.1960733	445.1205056158332
1024.0	6.202094	445.12051081095825
1025.0	6.208115	445.1206225798244
1026.0	6.2141462	445.12053359566977
1027.0	6.2201691	445.12048545432793
1028.0	6.2261941	445.12041621077225
1029.0	6.232217	445.1205378280887
1030.0	6.2382399	445.1205720227913
1031.0	6.2442609	445.1205171155465
1032.0	6.2502817	445.1203641039568
1033.0	6.2563026	445.1203909452947
1034.0	6.2623253	445.1203648467176
1035.0	6.2683463	445.12041724069076
1036.0	6.2743691	445.12054818615997
1037.0	6.28039	445.12044206661807
1038.0	6.2864109	445.12053666488066
1039.0	6.2924337	445.12058836605826
1040.0	6.2984547	445.12050040498025
1041.0	6.3044754	445.1205077124937
1042.0	6.3104984	445.12039571614764
1043.0	6.3165192	445.1204515306334
1044.0	6.3225421	445.1205372723127
1045.0	6.3285692	445.1204324474883
1046.0	6.3345964	445.1204248242327
1047.0	6.3406234	445.1204408243369
1048.0	6.3466506	445.1203442396445
1049.0	6.3526776	445.12036707217646
1050.0	6.3587027	445.12050663674086
1051.0	6.3647318	445.1206227484676
1052.0	6.3707567	445.12049598192993
1053.0	6.3767797	445.1194522255978
1054.0	6.3828131	445.11941240608473
1055.0	6.3888402	445.1206234204859
1056.0	6.3948631	445.1194048274439
1057.0	6.400886	445.1203831183853
1058.0	6.4069068	445.12049280904534
1059.0	6.4129277	445.1194261303559
1060.0	6.4189484	445.1206585927723
1061.0	6.4249693	445.1205496038615
1062.0	6.4309902	445.12047644039546
1063.0	6.4370111	445.1194159876721
1064.0	6.4430382	445.12034872159774
1065.0	6.4490694	445.1204433485114
1066.0	6.4550965	445.1202201828473
1067.0	6.4611236	445.12030026429863
1068.0	6.4671465	445.1203573826868
1069.0	6.4731757	445.1204436844775
1070.0	6.4792028	445.1203042171983
1071.0	6.4852299	445.1202165063883
1072.0	6.4912527	445.1202586684504
1073.0	6.4972819	445.1205026475796
1074.0	6.503309	445.1205408201347
1075.0	6.509336	445.12039313576327
1076.0	6.5153611	445.12041155481967
1077.0	6.5213924	445.1203741320643
1078.0	6.5274195	445.12035517994696
1079.0	6.5334466	445.1204666764309
1080.0	6.5394736	445.1204121245606
1081.0	6.5455027	445.12019392360787
1082.0	6.5515258	445.12031951266516
1083.0	6.5575485	445.1203781737283
1084.0	6.5635716	445.1204190877384
1085.0	6.5695924	445.12043146555123
1086.0	6.5756133	445.1204057063569
1087.0	6.5816342	445.12039881559065
1088.0	6.5876549	445.120337698384
1089.0	6.5936758	445.1204080491927
1090.0	6.5997008	445.12041703409864
1091.0	6.6057215	445.12045589778853
1092.0	6.6117445	445.1205565946605
1093.0	6.6177654	445.12045878620654
1094.0	6.6237863	445.1204430190368
1095.0	6.6298071	445.12050757897254
1096.0	6.6358278	445.12040300274185
1097.0	6.6418508	445.12042511020815
1098.0	6.6478715	445.1205150226283
1099.0	6.6538945	445.1204291785755
1100.0	6.6599196	445.1203593597988
1101.0	6.6659426	445.12036082990767
1102.0	6.6719717	445.1203448420899
1103.0	6.6779945	445.1204397308235
1104.0	6.6840154	445.12048026296833
1105.0	6.6900424	445.12036894870613
1106.0	6.6960675	445.1205054059181
1107.0	6.7020925	445.12044855083764
1108.0	6.7081175	445.12041242192606
1109.0	6.7141489	445.1205236467183
1110.0	6.720178	445.12041541502964
1111.0	6.7262155	445.1204775852603
1112.0	6.7322467	445.12059708981303
1113.0	6.7382759	445.1204435808084
1114.0	6.7443029	445.1204183353327
1115.0	6.750328	445.12052049810643
1116.0	6.7563594	445.120496538383
1117.0	6.7623864	445.1204012066654
1118.0	6.7684114	445.12038495166036
1119.0	6.7744363	445.12041751611207
1120.0	6.7804656	445.1204444133294
1121.0	6.7864927	445.1204068693652
1122.0	6.7925197	445.12033541690664
1123.0	6.798551	445.1202682035668
1124.0	6.8045781	445.12037220933433
1125.0	6.8106031	445.1205308314096
1126.0	6.8166279	445.12045403444574
1127.0	6.8226552	445.1204261571214
1128.0	6.8286823	445.1203727484578
1129.0	6.8347113	445.1203597992067
1130.0	6.8407406	445.12033714215085
1131.0	6.8467698	445.1203447422514
1132.0	6.852799	445.1203200591255
1133.0	6.8588261	445.1204508775031
1134.0	6.8648572	445.1201609215797
1135.0	6.8708843	445.12035494328785
1136.0	6.8769094	445.1204379622976
1137.0	6.8829406	445.1202111543884
1138.0	6.8889719	445.1203823756007
1139.0	6.8949927	445.12040091034885
1140.0	6.9010136	445.12030791124283
1141.0	6.9070407	445.12048841980237
1142.0	6.9130635	445.1202527956701
1143.0	6.9190907	445.12035685221286
1144.0	6.9251157	445.12045756137206
1145.0	6.9311427	445.12041346128655
1146.0	6.9371699	445.12051479109715
1147.0	6.943197	445.1205583776683
1148.0	6.9492262	445.12060927712963
1149.0	6.9552532	445.120451463819
1150.0	6.9612823	445.1202692912863
1151.0	6.9673053	445.12026520557873
1152.0	6.9733344	445.1204059997814
1153.0	6.9793594	445.1203749439048
1154.0	6.9853824	445.12053653611815
1155.0	6.9914054	445.1203964723004
1156.0	6.9974325	445.12045149561044
1157.0	7.0034552	445.1205167929788
1158.0	7.0094783	445.1205488022396
1159.0	7.0155054	445.1204058758991
1160.0	7.0215282	445.1205689729479
1161.0	7.0275637	445.1205743074003
1162.0	7.0335929	445.12056240921845
1163.0	7.0396221	445.1205633574267
1164.0	7.0456471	445.12044163186624
1165.0	7.0516719	445.1204087792353
1166.0	7.0576991	445.1203500101515
1167.0	7.0637262	445.1202714851361
1168.0	7.069749	445.1203592536335
1169.0	7.0757699	445.12047081294605
1170.0	7.0817929	445.120625502659
1171.0	7.0878138	445.120558648187
1172.0	7.0938367	445.1204798841014
1173.0	7.0998617	445.1204278990336
1174.0	7.1058888	445.1203896918351
1175.0	7.1119138	445.1204080817786
1176.0	7.1179366	445.12046824365314
1177.0	7.1239659	445.12017975188127
1178.0	7.1299909	445.120419035519
1179.0	7.1360222	445.1201271942307
1180.0	7.1420471	445.12023738667733
1181.0	7.1480763	445.1202873528348
1182.0	7.1541012	445.1203634651189
1183.0	7.1601304	445.12045069561884
1184.0	7.1661576	445.12029579776123
1185.0	7.1721847	445.12025207986346
1186.0	7.1782138	445.1202469874888
1187.0	7.1842368	445.12021718869386
1188.0	7.1902741	445.12037811122036
1189.0	7.1963076	445.12032160643685
1190.0	7.2023306	445.1202912278592
1191.0	7.2083554	445.1202743622837
1192.0	7.2143868	445.12039687485327
1193.0	7.2204118	445.1201794936995
1194.0	7.2264347	445.1203419342851
1195.0	7.2324639	445.12002968382853
1196.0	7.238493	445.12018356891195
1197.0	7.244516	445.1201963241372
1198.0	7.2505411	445.12017428359246
1199.0	7.2565638	445.1202692548546
1200.0	7.2625868	445.1204795571521
1201.0	7.2686077	445.12032387124873
1202.0	7.2746285	445.12023432728733
1203.0	7.2806514	445.1203260063803
1204.0	7.2866722	445.12032766712724
1205.0	7.2926931	445.12035334145236
1206.0	7.2987138	445.1204678688323
1207.0	7.3047347	445.1203245696718
1208.0	7.3107577	445.12038828620604
1209.0	7.3167786	445.12025184693607
1210.0	7.3227992	445.1205572625582
1211.0	7.3288222	445.1202806087938
1212.0	7.3348431	445.12046200927705
1213.0	7.340864	445.12033843729466
1214.0	7.3468847	445.12021408776997
1215.0	7.3529077	445.1202617287411
1216.0	7.3589348	445.1202674999822
1217.0	7.3649661	445.12020653054304
1218.0	7.3709932	445.1202985135644
1219.0	7.3770222	445.1202792190392
1220.0	7.3830515	445.12026594908593
1221.0	7.3890808	445.12025229479514
1222.0	7.3951098	445.1204953775604
1223.0	7.401139	445.12043261494847
1224.0	7.4071682	445.1204510625306
1225.0	7.4131932	445.1203875202009
1226.0	7.4192162	445.1204761226892
1227.0	7.4252389	445.1204475079236
1228.0	7.4312682	445.12021339405277
1229.0	7.4372912	445.12022378553127
1230.0	7.4433182	445.12044120178473
1231.0	7.4493474	445.1203888622511
1232.0	7.4553746	445.1202674253388
1233.0	7.4614016	445.12047533920816
1234.0	7.4674286	445.1203877785123
1235.0	7.4734557	445.12034768744235
1236.0	7.4794808	445.1204496147371
1237.0	7.4855099	445.1202894081465
1238.0	7.491537	445.12032079772905
1239.0	7.4975662	445.120197591516
1240.0	7.5035912	445.120128780226
1241.0	7.5096121	445.12000064734406
1242.0	7.5156328	445.1201038402262
1243.0	7.5216578	445.1202907707936
1244.0	7.5276807	445.1202602790517
1245.0	7.5337016	445.1202926786046
1246.0	7.5397224	445.1201778864548
1247.0	7.5457433	445.12009198148576
1248.0	7.5517642	445.120167483039
1249.0	7.5577871	445.12014740136476
1250.0	7.5638079	445.1202235203504
1251.0	7.5698286	445.1202036775487
1252.0	7.5758517	445.1201995467463
1253.0	7.5818725	445.12024128032203
1254.0	7.5878934	445.1201289646372
1255.0	7.5939163	445.12023478371174
1256.0	7.5999371	445.1203108355305
1257.0	7.6059599	445.12027228609514
1258.0	7.6119808	445.12028104396035
1259.0	7.6180038	445.12030991477445
1260.0	7.6240266	445.12019923077804
1261.0	7.6300475	445.12032383192667
1262.0	7.6360684	445.12020558548517
1263.0	7.6420893	445.12023285517574
1264.0	7.6481101	445.12020316624995
1265.0	7.6541308	445.12030919604746
1266.0	7.6601538	445.1201429356642
1267.0	7.6661768	445.1202061237162
1268.0	7.6721975	445.12021874837865
1269.0	7.6782184	445.1205282556237
1270.0	7.6842392	445.1204622754258
1271.0	7.6902602	445.12046417180125
1272.0	7.6962871	445.1202955784158
1273.0	7.7023142	445.12012452705164
1274.0	7.7083413	445.12005039678445
1275.0	7.7143644	445.12031819957105
1276.0	7.720385	445.1202592532661
1277.0	7.7264123	445.1200343571062
1278.0	7.7324371	445.12040375695864
1279.0	7.738458	445.1203875734154
1280.0	7.7444809	445.12031926763035
1281.0	7.7505039	445.12025851137224
1282.0	7.7565268	445.12016804435643
1283.0	7.762554	445.1203396705949
1284.0	7.7685851	445.12019917584337
1285.0	7.7746143	445.1201013167048
1286.0	7.7806434	445.1201823840087
1287.0	7.7866707	445.1202525867505
1288.0	7.7926957	445.1202448855951
1289.0	7.7987247	445.120395693763
1290.0	7.8047519	445.1204231962793
1291.0	7.8107809	445.1202673386917
1292.0	7.816806	445.1203190507966
1293.0	7.8228331	445.1202423069288
1294.0	7.8288603	445.12034448325767
1295.0	7.8348874	445.12018096468057
1296.0	7.8409143	445.1202179086113
1297.0	7.8469415	445.1201883082534
1298.0	7.852977	445.120253943761
1299.0	7.8589998	445.12037390192137
1300.0	7.865029	445.12041324718484
1301.0	7.8710582	445.12034017468505
1302.0	7.877079	445.12012800393063
1303.0	7.8830999	445.1200962704112
1304.0	7.8891186	445.1201690383603
1305.0	7.8951415	445.12015275627897
1306.0	7.9011624	445.1202447036673
1307.0	7.9071832	445.12024968564276
1308.0	7.9132061	445.1202673892887
1309.0	7.919227	445.12020413503444
1310.0	7.9252479	445.1202392349855
1311.0	7.9312687	445.12024407753523
1312.0	7.9372915	445.1202330124106
1313.0	7.9433124	445.1201887607192
1314.0	7.9493333	445.12010598792847
1315.0	7.955354	445.12024947633887
1316.0	7.9613749	445.120328972954
1317.0	7.9673979	445.12028792379226
1318.0	7.9734187	445.1202639865351
1319.0	7.9794394	445.12025446276067
1320.0	7.9854603	445.1201886160485
1321.0	7.9914811	445.12016905483097
1322.0	7.9975041	445.1201065539959
1323.0	8.0035249	445.1201263234581
1324.0	8.0095479	445.12015500935433
1325.0	8.0155688	445.12016860465616
1326.0	8.0215896	445.12021893093197
1327.0	8.0276082	445.1201692576579
1328.0	8.0336313	445.1200417695489
1329.0	8.0396625	445.1200352735648
1330.0	8.0456833	445.1202873217246
1331.0	8.0517062	445.1201900694866
1332.0	8.0577334	445.1203280508629
1333.0	8.0637563	445.12026464542953
1334.0	8.0697771	445.12034654671504
1335.0	8.0757979	445.1203189474367
1336.0	8.0818188	445.1202234145434
1337.0	8.0878418	445.12027450749525
1338.0	8.0938604	445.12033950223883
1339.0	8.0998834	445.12014174012995
1340.0	8.1059064	445.120219804334
1341.0	8.1119272	445.12010382400047
1342.0	8.117948	445.12011214501325
1343.0	8.1239688	445.12017958476196
1344.0	8.129996	445.12049222799493
1345.0	8.1360231	445.1201931657979
1346.0	8.1420459	445.120238845211
1347.0	8.1480731	445.120254873846
1348.0	8.1541002	445.12019456624256
1349.0	8.1601273	445.1201898442116
1350.0	8.1661584	445.1202767825916
1351.0	8.1721855	445.12028639510964
1352.0	8.1782127	445.1203445424851
1353.0	8.1842376	445.1202165371081
1354.0	8.1902668	445.1201817359919
1355.0	8.196294	445.1201911258284
1356.0	8.2023211	445.1202584360131
1357.0	8.2083481	445.1201950214444
1358.0	8.2143834	445.12000703638586
1359.0	8.2204168	445.1200362045655
1360.0	8.2264398	445.1200954866393
1361.0	8.2324605	445.12003062704116
1362.0	8.2384814	445.12010751517
1363.0	8.2445023	445.11991847594186
1364.0	8.2505232	445.12027387462047
1365.0	8.2565503	445.1202356536729
1366.0	8.2625794	445.1201955798493
1367.0	8.2686085	445.12024237369656
1368.0	8.2746357	445.1200441685785
1369.0	8.2806627	445.1201962163515
1370.0	8.2866857	445.1202016035524
1371.0	8.2927087	445.1201319583871
1372.0	8.2987357	445.1202115959909
1373.0	8.3047647	445.12034588858353
1374.0	8.310794	445.1201330231918
1375.0	8.3168211	445.1201918699768
1376.0	8.3228481	445.12014359291277
1377.0	8.3288773	445.1199742573884
1378.0	8.3349045	445.1198084226089
1379.0	8.3409316	445.12033252422157
1380.0	8.3469608	445.12022561840723
1381.0	8.3529857	445.12032453824514
1382.0	8.359017	445.1202717238541
1383.0	8.3650481	445.12021390240227
1384.0	8.3710815	445.1201353361647
1385.0	8.3771045	445.1200880734026
1386.0	8.3831317	445.1202284308184
1387.0	8.3891588	445.11999864803533
1388.0	8.3951817	445.1201319275856
1389.0	8.4012065	445.1200966577936
1390.0	8.4072336	445.1200582446689
1391.0	8.413263	445.11994764739757
1392.0	8.419292	445.12013450799645
1393.0	8.4253212	445.12019798352
1394.0	8.4313505	445.12010329183516
1395.0	8.4373796	445.1200894326532
1396.0	8.4434025	445.12014854005633
1397.0	8.4494316	445.1201406467119
1398.0	8.4554608	445.1200296297054
1399.0	8.4614878	445.12007899748954
1400.0	8.467517	445.1201361356368
1401.0	8.4735421	445.1202533462072
1402.0	8.4795712	445.1201312385391
1403.0	8.4855942	445.1203009369837
1404.0	8.4916149	445.1201183511729
1405.0	8.4976421	445.1201927425522
1406.0	8.5036671	445.1201703826339
1407.0	8.5096941	445.1202042076127
1408.0	8.5157275	445.1200031539147
1409.0	8.521763	445.12005462640957
1410.0	8.5277838	445.1201545660219
1411.0	8.5338047	445.12020992019404
1412.0	8.5398275	445.12003094827463
1413.0	8.5458484	445.1202519775871
1414.0	8.5518692	445.1203777735256
1415.0	8.5578921	445.12012188915065
1416.0	8.563913	445.1202143526735
1417.0	8.5699359	445.1201480112801
1418.0	8.5759567	445.1201797278817
1419.0	8.5819776	445.1200526152747
1420.0	8.5879984	445.1202111176149
1421.0	8.5940193	445.12025440887436
1422.0	8.6000402	445.1201431431946
1423.0	8.606063	445.120138571945
1424.0	8.6120839	445.12021161852874
1425.0	8.6181089	445.1200689117044
1426.0	8.6241381	445.12000287150494
1427.0	8.6301693	445.1199502755957
1428.0	8.6361985	445.1203434013533
1429.0	8.6422255	445.1202276223975
1430.0	8.6482525	445.1201057798275
1431.0	8.6542818	445.1201200361136
1432.0	8.6603048	445.1201687078036
1433.0	8.6663319	445.1201141155339
1434.0	8.6723589	445.1203330902756
1435.0	8.6783922	445.1200475462394
1436.0	8.6844152	445.12006926957224
1437.0	8.6904444	445.1200570819894
1438.0	8.6964735	445.12004345285476
1439.0	8.7024964	445.11979156045
1440.0	8.7085194	445.11991686662554
1441.0	8.7145402	445.1199647995755
1442.0	8.7205632	445.12000573094633
1443.0	8.7265839	445.1200359711018
1444.0	8.7326048	445.12014631088914
1445.0	8.738634	445.1201096911945
1446.0	8.7446589	445.12018416140575
1447.0	8.7506882	445.12024801266773
1448.0	8.7567194	445.1203183399055
1449.0	8.7627508	445.12004887215556
1450.0	8.7687736	445.12001246495026
1451.0	8.7748048	445.11982962801756
1452.0	8.780834	445.1200979282394
1453.0	8.786861	445.12006804142146
1454.0	8.7928882	445.11981202494496
1455.0	8.7989174	445.1200880646672
1456.0	8.8049445	445.1202236027807
1457.0	8.8109758	445.1199313042738
1458.0	8.8170028	445.12013446415625
1459.0	8.8230299	445.1201495606951
1460.0	8.8290506	445.12015634817203
1461.0	8.8350715	445.1200849893074
1462.0	8.8410986	445.12020659820416
1463.0	8.8471236	445.1200049170484
1464.0	8.8531529	445.1200362229517
1465.0	8.8591778	445.12004462578216
1466.0	8.8652048	445.12014067198396
1467.0	8.8712319	445.12022213552797
1468.0	8.8772592	445.119849018801
1469.0	8.8832861	445.12016893502334
1470.0	8.8893133	445.12025266441964
1471.0	8.8953425	445.1201328909837
1472.0	8.9013675	445.1201587110865
1473.0	8.9073987	445.12020798711484
1474.0	8.9134279	445.1201449424098
1475.0	8.919455	445.1200947324069
1476.0	8.9254799	445.12003162833827
1477.0	8.931507	445.11998295658987
1478.0	8.9375321	445.12007301612437
1479.0	8.9435551	445.12000031499645
1480.0	8.9495842	445.1203865445712
1481.0	8.9556112	445.1202375227218
1482.0	8.9616404	445.1201786146344
1483.0	8.9676655	445.1197640138283
1484.0	8.9736862	445.12020564826565
1485.0	8.9797071	445.11978675971324
1486.0	8.985728	445.1197235519551
1487.0	8.9917593	445.11995961255496
1488.0	8.9977863	445.1200193421304
1489.0	9.0038112	445.11987232935314
1490.0	9.0098321	445.11983435923963
1491.0	9.0158551	445.11998928346935
1492.0	9.0218758	445.12008694642077
1493.0	9.027903	445.12003389527587
1494.0	9.0339239	445.12003939759967
1495.0	9.0399447	445.1200256652434
1496.0	9.0459676	445.12002771227924
1497.0	9.0519884	445.12015420762305
1498.0	9.0580114	445.12031063154427
1499.0	9.0640343	445.12017196631905
1500.0	9.0700551	445.1201790798651
1501.0	9.0760759	445.12020915616824
1502.0	9.0820948	445.12031409870525
1503.0	9.0881177	445.12005060347434
1504.0	9.0941385	445.1201373421271
1505.0	9.1001613	445.1199882726797
1506.0	9.1061822	445.1201001590602
1507.0	9.1122071	445.1198716840965
1508.0	9.1182322	445.1200282169129
1509.0	9.1242594	445.12001964557925
1510.0	9.1302886	445.1199894592054
1511.0	9.1363198	445.11996669154973
1512.0	9.1423489	445.120000483405
1513.0	9.1483698	445.11992639035105
1514.0	9.1543907	445.1199079920897
1515.0	9.1604113	445.1199999584871
1516.0	9.1664364	445.1199441426528
1517.0	9.1724594	445.1200499498106
1518.0	9.1784824	445.1201314708853
1519.0	9.1845115	445.1199276274508
1520.0	9.1905322	445.1200273200912
1521.0	9.1965531	445.11987684802654
1522.0	9.2025739	445.1200723482338
1523.0	9.2085927	445.12001839975295
1524.0	9.2146157	445.12002738887065
1525.0	9.2206365	445.12022537019794
1526.0	9.2266574	445.12030754879834
1527.0	9.2326803	445.1199941235298
1528.0	9.2387094	445.1199046743439
1529.0	9.2447302	445.1199821434338
1530.0	9.2507512	445.12004986883693
1531.0	9.2567718	445.1200379120759
1532.0	9.2627949	445.1200927498713
1533.0	9.2688156	445.1200659389366
1534.0	9.2748366	445.1200231831831
1535.0	9.2808594	445.120141444406
1536.0	9.2868802	445.12005238951787
1537.0	9.2929052	445.1200892819385
1538.0	9.2989323	445.1201770252515
1539.0	9.3049531	445.1201833992293
1540.0	9.310972	445.1199778556245
1541.0	9.3169948	445.1198585852475
1542.0	9.3230179	445.12003420751483
1543.0	9.3290365	445.12002783799596
1544.0	9.3350595	445.12007954409665
1545.0	9.3410803	445.1200571224536
1546.0	9.3471032	445.120067221575
1547.0	9.3531324	445.12003087282153
1548.0	9.3591553	445.1202307682558
1549.0	9.3651784	445.12020195743673
1550.0	9.3712053	445.1200457388758
1551.0	9.3772282	445.1202173802268
1552.0	9.3832491	445.1202753325362
1553.0	9.38927	445.1197195463515
1554.0	9.3952908	445.11987627805223
1555.0	9.4013138	445.1201812659743
1556.0	9.4073345	445.1200200553388
1557.0	9.4133575	445.120274937901
1558.0	9.4193762	445.1203677337429
1559.0	9.4253991	445.12024320859086
1560.0	9.43142	445.11999253423403
1561.0	9.4374409	445.1198546243724
1562.0	9.4434616	445.1202832379588
1563.0	9.4494846	445.1200996430352
1564.0	9.4555054	445.1201301971451
1565.0	9.4615283	445.1198971144884
1566.0	9.4675491	445.11981195557075
1567.0	9.47357	445.11988813274974
1568.0	9.4795909	445.11996369673506
1569.0	9.4856116	445.11991584061576
1570.0	9.4916326	445.1198701564811
1571.0	9.4976555	445.1198628620227
1572.0	9.5036764	445.1201512862079
1573.0	9.5097055	445.1198986485389
1574.0	9.5157263	445.1201982660732
1575.0	9.5217471	445.1201334173558
1576.0	9.5277722	445.1202339961843
1577.0	9.533795	445.12009809022936
1578.0	9.5398243	445.1202617698714
1579.0	9.5458472	445.1200537025085
1580.0	9.5518723	445.1198592474826
1581.0	9.5578972	445.11999931956007
1582.0	9.563918	445.11995595336583
1583.0	9.5699389	445.11999274608814
1584.0	9.5759639	445.1199447478052
1585.0	9.5819868	445.11995314651995
1586.0	9.5880077	445.11980547005913
1587.0	9.5940285	445.1196625893066
1588.0	9.6000514	445.119785805425
1589.0	9.6060702	445.1199582936487
1590.0	9.6120931	445.12022517478795
1591.0	9.618114	445.1198722974741
1592.0	9.6241348	445.12014471107045
1593.0	9.6301577	445.1199144589052
1594.0	9.6361785	445.1199342534318
1595.0	9.6421995	445.11993023922645
1596.0	9.6482223	445.11976812887326
1597.0	9.6542451	445.1198210171159
1598.0	9.660266	445.11991068278394
1599.0	9.6662868	445.11993059402016
1600.0	9.6723076	445.11994022072474
1601.0	9.6783306	445.11991678232204
1602.0	9.6843516	445.11987796719126
1603.0	9.6903723	445.11981370054747
1604.0	9.6963953	445.1199690736305
1605.0	9.702416	445.11996526572244
1606.0	9.7084349	445.11985697577404
1607.0	9.7144578	445.1199170328334
1608.0	9.7204806	445.12009800481
1609.0	9.7265078	445.12007336747985
1610.0	9.7325287	445.12012655854943
1611.0	9.7385537	445.11993454424453
1612.0	9.7445808	445.1199796239923
1613.0	9.7506015	445.11998466387166
1614.0	9.7566224	445.12002055708336
1615.0	9.7626432	445.1199272310505
1616.0	9.768664	445.1200202589298
1617.0	9.7746849	445.1199347808279
1618.0	9.7807058	445.11987567685526
1619.0	9.7867287	445.1197481264556
1620.0	9.7927495	445.11974187754873
1621.0	9.7987704	445.1201042272476
1622.0	9.8047933	445.1200368449852
1623.0	9.8108142	445.1198677488901
1624.0	9.8168412	445.1197156225899
1625.0	9.8228683	445.1200265925322
1626.0	9.8288934	445.1202082883531
1627.0	9.8349163	445.12006477691347
1628.0	9.8409391	445.1199189850214
1629.0	9.8469599	445.1199152205157
1630.0	9.8529808	445.119902475986
1631.0	9.8590016	445.1198545904761
1632.0	9.8650246	445.1197289402405
1633.0	9.8710455	445.1197707735351
1634.0	9.8770683	445.11979536813374
1635.0	9.8830913	445.1197541130291
1636.0	9.889112	445.11982506428444
1637.0	9.8951329	445.119817078435
1638.0	9.9011538	445.1199728499924
1639.0	9.9071766	445.11980735980114
1640.0	9.9132017	445.12006468854497
1641.0	9.9192267	445.11997714833103
1642.0	9.9252497	445.1197231804648
1643.0	9.9312726	445.1198032290672
1644.0	9.9372933	445.11989459373393
1645.0	9.9433142	445.1199492371798
1646.0	9.9493351	445.11989119916404
1647.0	9.9553579	445.11997033596776
1648.0	9.9613789	445.11979315548916
1649.0	9.9673997	445.1199203672042
1650.0	9.9734226	445.11994199474833
1651.0	9.9794434	445.11973132757305
1652.0	9.9854642	445.1200635936196
1653.0	9.9914851	445.1201837753394
1654.0	9.997506	445.1198556469059
1655.0	10.003527	445.1200642260967
1656.0	10.009548	445.1200428654576
1657.0	10.015569	445.1199838765659
1658.0	10.021591	445.11995604047434
1659.0	10.027612	445.1199385229973
1660.0	10.033631	445.1198925959978
1661.0	10.039654	445.11973509314134
1662.0	10.045675	445.1199547437621
1663.0	10.051696	445.1200593963367
1664.0	10.057716	445.1199808897456
1665.0	10.063737	445.120019823795
1666.0	10.069758	445.1201678213158
1667.0	10.075787	445.1200945733597
1668.0	10.081814	445.12013344451196
1669.0	10.087842	445.12008279222096
1670.0	10.093866	445.119830247448
1671.0	10.099889	445.11981766644095
1672.0	10.105925	445.1197489965801
1673.0	10.111948	445.1198902543654
1674.0	10.117977	445.1199225781555
1675.0	10.124004	445.1197644284377
1676.0	10.130031	445.11986693582196
1677.0	10.136054	445.1197316750493
1678.0	10.142075	445.11989156556234
1679.0	10.148096	445.1197492509752
1680.0	10.154119	445.1198917872949
1681.0	10.160139	445.1198475371858
1682.0	10.16616	445.1199276499375
1683.0	10.172181	445.11989388362986
1684.0	10.178202	445.11988997719567
1685.0	10.184225	445.11974985449405
1686.0	10.190246	445.1200609447531
1687.0	10.196269	445.1200241741735
1688.0	10.202292	445.11983106241297
1689.0	10.208312	445.1198314098736
1690.0	10.214333	445.11998409373086
1691.0	10.220354	445.11985892434024
1692.0	10.226375	445.11998922886244
1693.0	10.232398	445.11995894800066
1694.0	10.238419	445.11993475642635
1695.0	10.244442	445.1199640040739
1696.0	10.250462	445.1198821217958
1697.0	10.256483	445.1196834210495
1698.0	10.262504	445.1199119974983
1699.0	10.268525	445.11979128237783
1700.0	10.274563	445.11992804750827
1701.0	10.280594	445.11991487834797
1702.0	10.286621	445.11995247040903
1703.0	10.292644	445.12012839863553
1704.0	10.298673	445.1200585916263
1705.0	10.3047	445.1201280397411
1706.0	10.310727	445.1198896739402
1707.0	10.316756	445.12000576855144
1708.0	10.322785	445.12014105920133
1709.0	10.328812	445.11980412685057
1710.0	10.334842	445.1198227821491
1711.0	10.340871	445.11994023809547
1712.0	10.346896	445.1199123550219
1713.0	10.352923	445.11993707987114
1714.0	10.358946	445.11995351901015
1715.0	10.364971	445.1201874877742
1716.0	10.370994	445.1201238725287
1717.0	10.377021	445.1198524606703
1718.0	10.383046	445.1200356917458
1719.0	10.389077	445.1200385991254
1720.0	10.395102	445.11994409429485
1721.0	10.401129	445.1198572597751
1722.0	10.407156	445.11971988710326
1723.0	10.413181	445.11980593738497
1724.0	10.419208	445.1197642189802
1725.0	10.425244	445.11985659771017
1726.0	10.431277	445.1198123354088
1727.0	10.437306	445.11973968925076
1728.0	10.443334	445.119736286703
1729.0	10.449361	445.119687891909
1730.0	10.455388	445.1197242214418
1731.0	10.461417	445.11983079796465
1732.0	10.467446	445.1197793672959
1733.0	10.473475	445.1198986918893
1734.0	10.479502	445.1201191184517
1735.0	10.485521	445.12009237803
1736.0	10.491548	445.12002859104774
1737.0	10.497575	445.12011489845094
1738.0	10.503598	445.11998739183474
1739.0	10.509623	445.1199860281237
1740.0	10.515652	445.1200589002415
1741.0	10.521679	445.1199075432817
1742.0	10.5277	445.1197988844041
1743.0	10.533721	445.1198370446441
1744.0	10.539742	445.11993282472696
1745.0	10.545765	445.11975817765216
1746.0	10.551786	445.11991045991834
1747.0	10.557809	445.1199637366211
1748.0	10.563829	445.11982376900386
1749.0	10.56985	445.12000623246047
1750.0	10.575871	445.1198793791942
1751.0	10.581892	445.12012836755696
1752.0	10.587919	445.1201611882009
1753.0	10.59394	445.1199062424523
1754.0	10.599971	445.11980821370787
1755.0	10.605992	445.1195784729709
1756.0	10.612015	445.1196946196323
1757.0	10.618036	445.1200404914003
1758.0	10.624057	445.1200307163846
1759.0	10.630077	445.11986597364034
1760.0	10.6361	445.11987476415266
1761.0	10.642121	445.1200641670271
1762.0	10.648142	445.12000075961527
1763.0	10.654167	445.1198660140122
1764.0	10.660196	445.1198361794343
1765.0	10.666223	445.1201329571255
1766.0	10.672244	445.1199391068617
1767.0	10.678267	445.11997954431035
1768.0	10.684288	445.1197444339278
1769.0	10.690309	445.1198550900142
1770.0	10.696331	445.1196741008644
1771.0	10.702352	445.1196532085885
1772.0	10.708373	445.1197350767754
1773.0	10.714394	445.1198140408513
1774.0	10.720415	445.1197909749847
1775.0	10.726442	445.11998988776566
1776.0	10.732469	445.120033779418
1777.0	10.738496	445.12008600355585
1778.0	10.744519	445.1199233827702
1779.0	10.75054	445.11976070478977
1780.0	10.756569	445.11990471113415
1781.0	10.762592	445.11986042279335
1782.0	10.768615	445.1198944219196
1783.0	10.774648	445.1199767642105
1784.0	10.780677	445.1198067390228
1785.0	10.786698	445.1199187857557
1786.0	10.792719	445.12000694581906
1787.0	10.79874	445.1200207398003
1788.0	10.804763	445.1200054363529
1789.0	10.810786	445.1198809389209
1790.0	10.816807	445.12002444941567
1791.0	10.822827	445.11992600746225
1792.0	10.82885	445.1197405302755
1793.0	10.834871	445.11957284770426
1794.0	10.840892	445.1198041830265
1795.0	10.846913	445.11986073059154
1796.0	10.852934	445.1197676645398
1797.0	10.858957	445.1198478842975
1798.0	10.864978	445.11995766615416
1799.0	10.870998	445.1200111253082
1800.0	10.877021	445.12006563154625
1801.0	10.883042	445.11993543422597
1802.0	10.889063	445.1199576374686
1803.0	10.895084	445.11971131852647
1804.0	10.901105	445.1196369234187
1805.0	10.907128	445.1197749329898
1806.0	10.913148	445.1198781817205
1807.0	10.919169	445.1197284426343
1808.0	10.925192	445.11979368146683
1809.0	10.931213	445.1198406646716
1810.0	10.937234	445.11990331036264
1811.0	10.943255	445.1199170688117
1812.0	10.94928	445.1198245422099
1813.0	10.955301	445.1198193436587
1814.0	10.961319	445.1199629996957
1815.0	10.967357	445.1198430169189
1816.0	10.973388	445.11971178054176
1817.0	10.979415	445.1197425881263
1818.0	10.985436	445.1197387439143
1819.0	10.991457	445.1198881487996
1820.0	10.99748	445.1199268456062
1821.0	11.003501	445.12001115732323
1822.0	11.009524	445.1199328965895
1823.0	11.015544	445.11988231504483
1824.0	11.021565	445.11993809343625
1825.0	11.027586	445.11990278696
1826.0	11.033607	445.11994272100367
1827.0	11.039628	445.11989146441323
1828.0	11.045651	445.11998026114657
1829.0	11.051672	445.11973614427023
1830.0	11.057694	445.1199305531992
1831.0	11.063717	445.1197589990737
1832.0	11.069738	445.1199045968472
1833.0	11.075759	445.1197702412552
1834.0	11.08178	445.11962385163054
1835.0	11.087801	445.1200084105033
1836.0	11.093821	445.119839259469
1837.0	11.099842	445.11999489771665
1838.0	11.105865	445.11978774871983
1839.0	11.111886	445.1197247885385
1840.0	11.117907	445.119769079603
1841.0	11.123928	445.1197052014437
1842.0	11.129949	445.1196983865932
1843.0	11.135978	445.1197553044038
1844.0	11.142001	445.1205892428889
1845.0	11.148026	445.11972597187446
1846.0	11.154049	445.11955119709893
1847.0	11.160072	445.119964800695
1848.0	11.166092	445.1199508457101
1849.0	11.172113	445.1198584395297
1850.0	11.178132	445.11990830805587
1851.0	11.184155	445.11982017088616
1852.0	11.190176	445.11964544515416
1853.0	11.196197	445.1195716926193
1854.0	11.20222	445.11978636231225
1855.0	11.20824	445.11987067543316
1856.0	11.214261	445.1197779694244
1857.0	11.220288	445.1196677300297
1858.0	11.226317	445.11952536374366
1859.0	11.232349	445.11965609612935
1860.0	11.23837	445.1198857375469
1861.0	11.244393	445.11985156064975
1862.0	11.250413	445.119860151625
1864.0	11.257849	445.11996023895654
1865.0	11.264197	445.11961858786594
1866.0	11.270228	445.11953594129517
1867.0	11.276255	445.11961162405623
1868.0	11.282278	445.11979175747496
1869.0	11.288299	445.1198959176135
1870.0	11.29432	445.1197960457739
1871.0	11.300347	445.119760361544
1872.0	11.306368	445.1200223111157
1873.0	11.31239	445.11989428536486
1874.0	11.318411	445.1198572022383
1875.0	11.324432	445.1196709326742
1876.0	11.330453	445.11969054774755
1877.0	11.336474	445.1198820807258
1878.0	11.342497	445.1196531985909
1879.0	11.348518	445.11974581465256
1880.0	11.354538	445.11982818016907
1881.0	11.360561	445.1196200233623
1882.0	11.366582	445.1197874081222
1883.0	11.372611	445.11980256277394
1884.0	11.378632	445.11978640283945
1885.0	11.384657	445.119768136067
1886.0	11.390682	445.1197346400456
1887.0	11.396705	445.1197460431856
1888.0	11.402728	445.11963518729306
1889.0	11.408753	445.11981576676607
1890.0	11.414776	445.1199098306156
1891.0	11.420797	445.1199468736933
1892.0	11.426824	445.1196675236366
1893.0	11.432853	445.11976161349577
1894.0	11.438874	445.11963373891365
1895.0	11.444897	445.11982983384735
1896.0	11.45092	445.12002828545224
1897.0	11.456939	445.1197236159848
1898.0	11.462957	445.11976068770076
1899.0	11.46898	445.1196843080371
1900.0	11.475001	445.1197585022155
1901.0	11.481024	445.1197317376184
1902.0	11.487045	445.1199307951961
1903.0	11.493068	445.11983763324065
1904.0	11.499091	445.11967284570596
1905.0	11.505111	445.1197394245757
1906.0	11.511132	445.1197081524098
1907.0	11.517153	445.1196249161651
1908.0	11.523174	445.1199168934218
1909.0	11.529197	445.11990651491976
1910.0	11.535218	445.11991336133815
1911.0	11.541241	445.1199619747804
1912.0	11.547264	445.1199924190647
1913.0	11.553284	445.1200573965696
1914.0	11.559305	445.1199569224322
1915.0	11.565326	445.11983274607644
1916.0	11.571351	445.11990001572303
1917.0	11.577374	445.1198403881978
1918.0	11.583399	445.11987026324306
1919.0	11.589422	445.1197314283473
1920.0	11.595443	445.1198102063592
1922.0	11.602918	445.1198347653727
1923.0	11.609259	445.1200063129349
1924.0	11.615282	445.1198709976129
1925.0	11.621307	445.11993639220765
1926.0	11.62733	445.11989910956413
1927.0	11.633362	445.1197038259897
1928.0	11.639389	445.1197789235828
1929.0	11.645412	445.11975962217906
1930.0	11.651443	445.1198055384704
1931.0	11.657464	445.1198130321776
1932.0	11.663485	445.1200289065159
1933.0	11.669505	445.11981586257394
1934.0	11.675526	445.1198814394759
1935.0	11.681549	445.1199859723424
1936.0	11.68757	445.1199919013861
1937.0	11.693591	445.11999947530376
1938.0	11.699622	445.1196788291002
1939.0	11.705647	445.11962369286726
1940.0	11.711668	445.1196668462737
1941.0	11.717689	445.11974043523804
1942.0	11.723712	445.1197803614724
1943.0	11.729732	445.11987849141855
1944.0	11.735753	445.1198451968476
1945.0	11.741776	445.1199000828313
1946.0	11.747797	445.1198950351408
1947.0	11.753818	445.11969795022736
1948.0	11.759843	445.11980377583956
1949.0	11.765864	445.11968498568444
1950.0	11.771889	445.11974584401395
1951.0	11.777912	445.11965520467106
1952.0	11.783935	445.1198680341271
1953.0	11.789955	445.1198641237109
1954.0	11.795976	445.11946814410703
1955.0	11.801997	445.1197181511184
1956.0	11.808018	445.11968331595494
1957.0	11.814041	445.1199668691282
1958.0	11.820068	445.1198169164005
1959.0	11.826097	445.1198476281735
1960.0	11.832122	445.1197173513046
1961.0	11.838143	445.11980670055067
1962.0	11.844162	445.1199601965518
1963.0	11.850187	445.119721780568
1964.0	11.856214	445.1197335886381
1965.0	11.862235	445.11977580945205
1966.0	11.868256	445.1198874620452
1967.0	11.874279	445.1198085306316
1968.0	11.880306	445.1197493150885
1969.0	11.886333	445.1200557201475
1970.0	11.892358	445.11979858578337
1971.0	11.898379	445.11973953831324
1972.0	11.904401	445.11975162525147
1973.0	11.910422	445.1200114041905
1974.0	11.916445	445.11987524558623
1975.0	11.922468	445.11976240268774
1976.0	11.928489	445.1197380373189
1977.0	11.93451	445.11972982239996
1978.0	11.940531	445.11981367657916
1980.0	11.947847	445.1199191945795
1981.0	11.954189	445.1197712101014
1982.0	11.96021	445.1199034879008
1983.0	11.966233	445.1197835209698
1984.0	11.972254	445.11979590724525
1985.0	11.978274	445.11971664916047
1986.0	11.984304	445.11960970368875
1987.0	11.990331	445.11971504295155
1988.0	11.996358	445.1196443287451
1989.0	12.002379	445.1197152966543
1990.0	12.008402	445.1197287648148
1991.0	12.014422	445.1198808819593
1992.0	12.020443	445.1199044695227
1993.0	12.026466	445.11986709011086
1994.0	12.032487	445.1196860646236
1995.0	12.038508	445.1198126632974
1996.0	12.044529	445.11993309469347
1997.0	12.050549	445.1198605481093
1998.0	12.056572	445.11991873997243
1999.0	12.062591	445.11973190958355
2000.0	12.068616	445.1196408766644
2001.0	12.074637	445.1196931929397
2002.0	12.08066	445.1197329843699
2003.0	12.086681	445.11980534246607
2004.0	12.092706	445.12003337344197
2005.0	12.098731	445.1200580650352
2006.0	12.104752	445.1199633478748
2007.0	12.11077	445.1198442650695
2008.0	12.116798	445.119984218606
2009.0	12.122818	445.11985133710937
2010.0	12.128839	445.1197150782298
2011.0	12.134858	445.119931969381
2012.0	12.140881	445.11978451313774
2013.0	12.1469	445.12003946005524
2014.0	12.15292	445.11998393089834
2015.0	12.158943	445.1197778337622
2016.0	12.164762	445.11987308494423
2017.0	12.170789	445.1201340870434
2018.0	12.176768	445.1199633207089
2019.0	12.182679	445.1199473396662
2020.0	12.188643	445.12005983651864
2021.0	12.194543	445.12018522772905
2022.0	12.200406	445.11999325359
2023.0	12.206306	445.1200648496778
2024.0	12.212133	445.12024832082005
2025.0	12.218039	445.1200821676771
[truncated: 4,817 more rows]
