# Supplementary material for: RawBeans: A Simple, Vendor-Independent, Raw-Data Quality-Control Tool
Source: J Proteome Res. 2021 Mar 4;20(4):2098–104. doi: 10.1021/acs.jproteome.0c00956 (PMC8041395; doi:10.1021/acs.jproteome.0c00956)
Supplement: Supplementary file 2 — pr0c00956_si_003.zip [file pr0c00956_si_003.zip › 100_samples_run1.0/resources/HF2_LC1_hela_130420_30B_01-mass-deviation-matrix.tsv]

scan	retention	445.12003
1.0	0.0028796344	445.11943200164404
2.0	0.010375399	445.12007151576114
3.0	0.016715033	445.11993890162137
4.0	0.023492065	445.12002161738974
5.0	0.029835883	445.11993526895446
6.0	0.036179633	445.11950067543233
7.0	0.042523399	445.11961085096135
8.0	0.048867149	445.11970582331105
9.0	0.055208765	445.11975877485645
10.0	0.061552516	445.11978737764707
11.0	0.067887949	445.11974665423907
12.0	0.074233781	445.11973671462323
13.0	0.080565034	445.1197642189115
14.0	0.086906698	445.1198176920185
15.0	0.093250464	445.1197596529974
16.0	0.0995922	445.11974960579477
17.0	0.10593595	445.1197505187828
18.0	0.11227761	445.11970881661216
19.0	0.11861508	445.1197660007945
20.0	0.12496093	445.1197072425706
21.0	0.13129633	445.119775302861
22.0	0.13764218	445.11978494819056
23.0	0.14397552	445.1198139680718
24.0	0.15031928	445.119701573305
25.0	0.15665887	445.1197503014604
26.0	0.16299641	445.1198230156151
27.0	0.169336	445.11974801946644
28.0	0.17567143	445.11974317879447
29.0	0.18201097	445.11978406364506
30.0	0.18834847	445.11978015926127
31.0	0.19468806	445.1197113663016
32.0	0.20102763	445.1198047586197
33.0	0.2073714	445.1197702626993
34.0	0.21371515	445.11971924243664
35.0	0.22005476	445.1197824406669
36.0	0.2263965	445.1197707473794
37.0	0.23274021	445.119787775945
38.0	0.23907773	445.1197460933024
39.0	0.24541312	445.11971660415287
40.0	0.25175478	445.11975967394756
41.0	0.25809855	445.1197591140594
42.0	0.2644402	445.1198124169541
43.0	0.2707798	445.1196992716981
44.0	0.27711523	445.1197956312593
45.0	0.28345272	445.1197484869806
46.0	0.28979028	445.11969347556783
47.0	0.29612987	445.11972802368194
48.0	0.30247362	445.1197655112896
49.0	0.30881315	445.1197720443393
50.0	0.31516525	445.1197179561422
51.0	0.32150692	445.1197001104225
52.0	0.32784443	445.11973530946136
53.0	0.33418402	445.11971944587486
54.0	0.3405236	445.1194707194254
55.0	0.34686528	445.1195244589938
56.0	0.35320493	445.11955843333334
57.0	0.35954871	445.1196722149803
58.0	0.36589246	445.1196075362119
59.0	0.3722362	445.1195125177131
60.0	0.37857782	445.1195315188828
61.0	0.38493198	445.12026149958706
62.0	0.39126533	445.1204699415326
63.0	0.39761116	445.1205808472937
64.0	0.40395283	445.12052415685275
65.0	0.4102966	445.1204721941711
66.0	0.41663828	445.12052661623284
67.0	0.4229904	445.119598852257
68.0	0.42933625	445.11978160386394
69.0	0.43567793	445.1196950675962
70.0	0.44202162	445.1197456026577
71.0	0.44835911	445.1197910829254
72.0	0.45469663	445.1198139570681
73.0	0.46103622	445.11977603388414
74.0	0.4673779	445.1198623719507
75.0	0.47371956	445.1198349196801
76.0	0.48006125	445.1198358231274
77.0	0.48639878	445.1198005272078
78.0	0.4927363	445.11974041963526
79.0	0.4990738	445.1198778879404
80.0	0.50541335	445.1199720195952
81.0	0.5117571	445.1196916007368
82.0	0.51811335	445.119481029342
83.0	0.52445087	445.12060693232115
84.0	0.53079672	445.1194055014458
85.0	0.53714462	445.11949674566307
86.0	0.5434863	445.119532911509
87.0	0.5498301	445.1195215080346
88.0	0.55616968	445.1195537957955
89.0	0.56250923	445.11948088079635
90.0	0.56884882	445.1195469919795
91.0	0.57519258	445.1195908413411
92.0	0.58153633	445.11961692762213
93.0	0.58787592	445.1195782743778
94.0	0.59421758	445.119565329106
95.0	0.60055512	445.11954071261266
96.0	0.60689262	445.1197309802964
97.0	0.61323017	445.1195810078433
98.0	0.61956767	445.1196442098286
99.0	0.62590933	445.11960653606843
100.0	0.63225095	445.1195707994868
101.0	0.63859472	445.1195864315986
102.0	0.64494055	445.1195831779166
103.0	0.65128015	445.11955634824943
104.0	0.65762598	445.1195818155881
105.0	0.66396558	445.11954871299343
106.0	0.67030517	445.11953693695244
107.0	0.67664692	445.119543311276
108.0	0.68299065	445.11963659180617
109.0	0.6893365	445.1196191973893
110.0	0.69568023	445.11951350367553
111.0	0.70201768	445.1196085227638
112.0	0.70836561	445.1195476242583
113.0	0.71469478	445.11958010989116
114.0	0.72103021	445.11960187279817
115.0	0.72736978	445.11956616220255
116.0	0.73371565	445.1195317907996
117.0	0.74005315	445.119545715267
118.0	0.74639697	445.1195224262015
119.0	0.7527428	445.11962284560775
120.0	0.75908863	445.1196482099251
121.0	0.76543233	445.1195637201848
122.0	0.77177193	445.11962233699415
123.0	0.77811152	445.119478087095
124.0	0.78445111	445.1195057787063
125.0	0.79079486	445.11953808550317
126.0	0.79713653	445.11953693381986
127.0	0.80347613	445.1194736584036
128.0	0.80981368	445.1194783948283
129.0	0.81615535	445.11951068080776
130.0	0.82249285	445.1194884731818
131.0	0.82882821	445.11950131132664
132.0	0.83516782	445.1195805693717
133.0	0.8415074	445.11959937554246
134.0	0.84784702	445.11954084366874
135.0	0.85419285	445.1196115138176
136.0	0.86054702	445.1195764469364
137.0	0.86689285	445.11949026046864
138.0	0.87323457	445.1195437313112
139.0	0.87957208	445.1194961603383
140.0	0.88590958	445.1195449299555
141.0	0.8922512	445.11953038172913
142.0	0.89859703	445.11950606555524
143.0	0.90494081	445.11957731344313
144.0	0.91128247	445.11954729555185
145.0	0.91762415	445.11954933700883
146.0	0.92396998	445.11952540219335
147.0	0.93032207	445.11960353856654
148.0	0.93665128	445.1195658080559
149.0	0.94299296	445.11960994301177
150.0	0.94933255	445.1195956938885
151.0	0.95567	445.11951721415784
152.0	0.9620117	445.11955964535093
153.0	0.96835962	445.1195979590364
154.0	0.97470337	445.11952696649877
155.0	0.9810492	445.11949541179814
156.0	0.98738255	445.11948606534116
157.0	0.99372838	445.1195473644862
158.0	1.0000618	445.1194919576229
159.0	1.0064097	445.119581120102
160.0	1.0127576	445.11947382568906
161.0	1.0190972	445.1195739062493
162.0	1.0254346	445.1196159087079
163.0	1.0317784	445.11951651213144
164.0	1.0381201	445.1195383429761
165.0	1.0444555	445.1195753922428
166.0	1.0507951	445.1195668440354
167.0	1.0571347	445.1195683827394
168.0	1.0634743	445.1195323008899
169.0	1.0698202	445.12007401785394
170.0	1.076166	445.11950193354403
171.0	1.0825098	445.11953505151934
172.0	1.0888576	445.11952799442327
173.0	1.0952055	445.1194668191744
175.0	1.1025597	445.1205520690586
176.0	1.1089119	445.11952135769667
177.0	1.1148952	445.12060251554766
178.0	1.1209245	445.1194290616169
179.0	1.1269495	445.1194770368168
180.0	1.1329702	445.12064064467626
181.0	1.1389931	445.1206329353528
182.0	1.1450181	445.12040088782953
183.0	1.1510411	445.1202701384662
184.0	1.157066	445.12019068818
185.0	1.163089	445.119627931747
186.0	1.1691119	445.120183343369
187.0	1.1751349	445.11951466861876
188.0	1.1811577	445.1203264820108
189.0	1.1871787	445.1201565670857
190.0	1.1931994	445.1197726693502
191.0	1.1989079	445.11979002400784
192.0	1.2049348	445.1197317150687
193.0	1.2109557	445.1194158171389
194.0	1.2169786	445.1195072295932
195.0	1.2230015	445.12016205763604
196.0	1.2290308	445.1205312257323
197.0	1.235062	445.1194073572805
198.0	1.2410892	445.120479290468
199.0	1.2471162	445.11978025923827
200.0	1.2529891	445.11997776936556
201.0	1.2590162	445.11943807844096
202.0	1.2650433	445.12049077927793
203.0	1.2710766	445.1205524438973
204.0	1.2771058	445.1195821681404
205.0	1.2831391	445.11966245950333
206.0	1.2891663	445.1206550402045
207.0	1.2951912	445.1206467747128
208.0	1.3012141	445.12054554314074
209.0	1.3072371	445.12062302253975
210.0	1.3132663	445.11965268379777
211.0	1.3192891	445.11950936202635
212.0	1.3253162	445.1194097929905
213.0	1.3313434	445.1206121638904
214.0	1.3373705	445.1206138481455
215.0	1.3433976	445.11943952832496
216.0	1.3494226	445.1194765529641
217.0	1.3554538	445.11954501901135
218.0	1.3614788	445.1194788493329
219.0	1.3675037	445.11947139361615
220.0	1.3735309	445.1194730686079
221.0	1.3795581	445.11947478482807
222.0	1.3855851	445.11941536147117
223.0	1.3916163	445.1195296068003
224.0	1.3976434	445.1194746231457
225.0	1.4036685	445.11945414074114
226.0	1.4096976	445.11941625184073
227.0	1.4157288	445.11944397474383
228.0	1.4217622	445.1194486330387
229.0	1.4277872	445.1195054553869
230.0	1.4338165	445.11940525496004
231.0	1.4398435	445.1195321623269
232.0	1.4458686	445.12062279149023
233.0	1.4518997	445.11947675991644
234.0	1.4579225	445.1206428451093
235.0	1.4639476	445.1194463734463
236.0	1.4699748	445.1195076600991
237.0	1.4759997	445.1194455908216
238.0	1.4820207	445.11950535433033
239.0	1.4880414	445.1194805632204
240.0	1.4940622	445.1194289506966
241.0	1.5000873	445.1195061784973
242.0	1.5061122	445.11944692054936
243.0	1.512131	445.1194541681087
244.0	1.5181498	445.119518547414
245.0	1.5241686	445.1195239451179
246.0	1.5301914	445.11950402086404
247.0	1.5362102	445.11944891599194
248.0	1.5422352	445.11949472966813
249.0	1.548254	445.1195336623398
250.0	1.5542769	445.1194715604265
251.0	1.5602998	445.11944920398685
252.0	1.5663206	445.1195216931301
253.0	1.5723395	445.11944322441894
254.0	1.5783644	445.11947885926577
255.0	1.5843853	445.1194677150616
256.0	1.5904144	445.11958488454053
257.0	1.5964436	445.1205036287342
258.0	1.6024707	445.1201946349759
259.0	1.6084999	445.11966664456435
260.0	1.614527	445.11952869423874
261.0	1.6205478	445.11940280762366
262.0	1.6265707	445.11944885139667
263.0	1.6325936	445.1198015283598
264.0	1.6386229	445.12064621043413
265.0	1.6446477	445.11952558117264
266.0	1.6504936	445.1194405445585
267.0	1.6565186	445.11943303344265
268.0	1.6625458	445.11942172935346
269.0	1.668575	445.1195217139762
270.0	1.6745978	445.1194919940626
271.0	1.6806208	445.12028815925584
272.0	1.6866396	445.1195296332654
273.0	1.6926623	445.1203143978674
274.0	1.6986812	445.11954587945417
275.0	1.7047041	445.1194874349479
276.0	1.7107271	445.1195042698075
277.0	1.7167521	445.1194282238175
278.0	1.7227749	445.1194660621626
279.0	1.7287958	445.12065349383
280.0	1.7348167	445.11940800053577
281.0	1.7408374	445.1194383761449
282.0	1.7468603	445.1205679169847
283.0	1.7528792	445.1195145490512
284.0	1.7589042	445.11946421924614
285.0	1.7649249	445.11949168470994
286.0	1.7709458	445.1194608178505
287.0	1.7769709	445.11950477336933
288.0	1.7829896	445.12064970953827
289.0	1.7890125	445.1194101210825
290.0	1.7950312	445.1206481863648
291.0	1.8010542	445.11940240489525
292.0	1.807075	445.1194015604955
293.0	1.813102	445.11951176772806
294.0	1.8191333	445.11941639424015
295.0	1.8251562	445.1194140712603
296.0	1.8311791	445.11948688174175
297.0	1.837198	445.1194253121502
298.0	1.8432187	445.119440765691
299.0	1.8492376	445.1194421847428
300.0	1.8552604	445.1194311990256
301.0	1.8612792	445.119461511543
302.0	1.8673042	445.11945634659253
303.0	1.8733251	445.1194619414953
304.0	1.8793479	445.11946145062717
305.0	1.8853709	445.12060742746263
306.0	1.8913917	445.11950789899817
307.0	1.8974106	445.11947120564406
308.0	1.9034334	445.1194178648087
309.0	1.9094542	445.119437490045
310.0	1.9154751	445.1195199230236
311.0	1.9214981	445.1195016297019
312.0	1.9275209	445.1194107222671
313.0	1.9335439	445.1194817823544
314.0	1.9395668	445.1194548337271
315.0	1.9455856	445.11949525271154
316.0	1.9516085	445.1194263058711
317.0	1.9576272	445.1194945583696
318.0	1.9636522	445.119465158013
319.0	1.969671	445.11949564902966
320.0	1.9756918	445.11942382402043
321.0	1.9817106	445.11949884869574
322.0	1.9877314	445.1206557574378
323.0	1.9937607	445.11940685683714
324.0	1.9997856	445.119445163665
325.0	2.0058127	445.11947307343416
326.0	2.0118314	445.119427629197
327.0	2.0178524	445.11947174550113
328.0	2.023871	445.11944957060706
329.0	2.0298919	445.11953018771226
330.0	2.0359148	445.1195455127383
331.0	2.0419418	445.1194647934229
332.0	2.0479669	445.119501287193
333.0	2.0539899	445.11947822940647
334.0	2.0600107	445.1195167534803
335.0	2.0660314	445.1194321464085
336.0	2.0720565	445.119461543656
337.0	2.0780795	445.119522784138
338.0	2.0841025	445.1194816237826
339.0	2.0901232	445.11943121876084
340.0	2.096144	445.1194513201947
341.0	2.1021691	445.11951370651644
342.0	2.1081899	445.1194831320748
343.0	2.1142086	445.1194814297683
344.0	2.1202315	445.1194198666938
345.0	2.1262524	445.1195662109809
346.0	2.1322712	445.1194608461133
347.0	2.138294	445.11952770705835
348.0	2.1443191	445.1195048680191
349.0	2.1503441	445.1194103782435
350.0	2.1563754	445.1195148580481
351.0	2.1624024	445.11943955447106
352.0	2.1684316	445.11946713092567
353.0	2.1744567	445.1194404248287
354.0	2.1804837	445.12063940654207
355.0	2.1865066	445.1195378864609
356.0	2.1925296	445.119447208534
357.0	2.1985546	445.11950220182996
358.0	2.2045816	445.119487701932
359.0	2.2106045	445.1194748191216
360.0	2.2166275	445.1194372350334
361.0	2.2226484	445.1195062278146
362.0	2.2286671	445.11950119896005
363.0	2.23469	445.1194929161208
364.0	2.2407109	445.1194546292201
365.0	2.2467295	445.1194300640563
366.0	2.2527587	445.1194209686278
367.0	2.2587859	445.11950165603184
368.0	2.2648088	445.119525079403
369.0	2.2708297	445.11948255878036
370.0	2.2768526	445.1195419219476
371.0	2.2828734	445.11944105680703
372.0	2.2888962	445.119524381964
373.0	2.2949172	445.1206595498667
374.0	2.3009379	445.11949199001265
375.0	2.3069588	445.1194213892633
376.0	2.3129797	445.11941802018936
377.0	2.3190027	445.119457742673
378.0	2.3250255	445.1195311028198
379.0	2.3310463	445.1194024950839
380.0	2.3370735	445.1194597787742
381.0	2.3430964	445.1206592462894
382.0	2.3491234	445.1194781284879
383.0	2.3551526	445.1194469291312
384.0	2.361184	445.11945255588745
385.0	2.3672173	445.11946188893853
386.0	2.3732442	445.1194125788615
387.0	2.3792756	445.119419226118
388.0	2.3853027	445.1206130064883
389.0	2.3913276	445.1205889844054
390.0	2.3973527	445.1194568320715
391.0	2.4033777	445.12065673277436
392.0	2.4094068	445.1206141186014
393.0	2.415434	445.11949240500803
394.0	2.421463	445.1206561643531
395.0	2.4274882	445.1194934231602
396.0	2.433511	445.11942470735164
397.0	2.4395318	445.11940055145163
398.0	2.4455505	445.1206241769275
399.0	2.4515715	445.12062683927155
400.0	2.4575901	445.11945524553187
401.0	2.463613	445.1194751383941
402.0	2.469636	445.1195614666159
403.0	2.4756611	445.11948661770975
404.0	2.4816839	445.11946259867517
405.0	2.4877048	445.1194003768643
406.0	2.4937256	445.12065362947874
407.0	2.4997486	445.1195009622867
408.0	2.5057716	445.1194721765251
409.0	2.5117923	445.11947296555576
410.0	2.5178153	445.11948178803027
411.0	2.5238361	445.11943177298053
412.0	2.5298591	445.11951509943646
413.0	2.535884	445.11942917980883
414.0	2.5419028	445.1194327859349
415.0	2.5479257	445.1194318990622
416.0	2.5539466	445.1194845703148
417.0	2.5599673	445.11944878398253
418.0	2.5659883	445.1194005472141
419.0	2.5720069	445.1206597402922
420.0	2.5780319	445.11946772487784
421.0	2.5840569	445.1206048922012
422.0	2.5900799	445.11949230192573
423.0	2.5960986	445.1194019646312
424.0	2.6021196	445.1194840154585
425.0	2.6081403	445.1194851677971
426.0	2.6141653	445.1194396762956
427.0	2.6201862	445.11949768205585
428.0	2.6262069	445.11941019617007
429.0	2.6322279	445.1194901504747
430.0	2.6382508	445.11950784035383
431.0	2.6442738	445.119504371151
432.0	2.6502945	445.11954629114615
433.0	2.6563154	445.1195188913079
434.0	2.6623362	445.1194756258992
435.0	2.6683571	445.1194908742837
436.0	2.6743779	445.1195357436757
437.0	2.6804071	445.1194998245634
438.0	2.6864363	445.1194756639283
439.0	2.6924634	445.1194439262536
440.0	2.6984904	445.119452348164
441.0	2.7045133	445.1194111547009
442.0	2.7105342	445.11949590508914
443.0	2.7165634	445.11942314243817
444.0	2.7225842	445.1194454359469
445.0	2.728603	445.1194739812323
446.0	2.734628	445.1194014075588
447.0	2.7406487	445.119469725459
448.0	2.7466696	445.11948993092074
450.0	2.7541779	445.1194246486101
451.0	2.76053	445.119405959219
452.0	2.7665551	445.1194470872168
453.0	2.7725821	445.1194805383379
454.0	2.7786051	445.1194884298264
455.0	2.7846259	445.11952772625216
456.0	2.7906488	445.1195273975889
457.0	2.7966675	445.1206403506136
458.0	2.8026988	445.1206418000482
459.0	2.8087176	445.1194635861764
460.0	2.8147386	445.11948762344196
461.0	2.8207593	445.1195236272569
462.0	2.8267842	445.11946913986213
463.0	2.832803	445.12062749193944
464.0	2.838828	445.1194518927966
465.0	2.8448488	445.12057941392123
466.0	2.850876	445.1205887022659
467.0	2.8569032	445.1204492319947
468.0	2.8629322	445.1205235944559
469.0	2.8689551	445.1205626960612
471.0	2.8764343	445.1205681756438
472.0	2.8827802	445.12049154079483
473.0	2.8888073	445.12049694240676
474.0	2.894826	445.12051795265614
475.0	2.9008489	445.12052204446417
476.0	2.9068782	445.1206549214423
477.0	2.9129032	445.1205766541539
478.0	2.9189323	445.1194262049938
479.0	2.9249593	445.12058546417427
480.0	2.9309886	445.1194439529794
482.0	2.9382906	445.12065472712874
483.0	2.9446365	445.1206052209948
484.0	2.9506616	445.1203416174977
492.0	2.9662886	445.11949977652426
503.0	2.9863198	445.1198177284331
507.0	2.9959866	445.12045494145036
511.0	3.0056094	445.12063255017324
512.0	3.0119616	445.1194725781862
513.0	3.0179825	445.1194994223286
514.0	3.0240011	445.11941598959754
515.0	3.030022	445.1194338775995
516.0	3.0360471	445.1194047443313
517.0	3.0420657	445.1194761790217
518.0	3.0480908	445.1206387985253
519.0	3.0541179	445.11946095840085
520.0	3.0601451	445.11943597816725
521.0	3.0661721	445.11945258913113
522.0	3.072197	445.11940248821605
523.0	3.0782221	445.1194198934977
524.0	3.0842492	445.1195389414628
525.0	3.0902762	445.11942557211137
526.0	3.0963034	445.11949627408967
527.0	3.1023304	445.1206583780953
528.0	3.1083555	445.1194684914017
529.0	3.1143803	445.11941236081253
530.0	3.1204096	445.11948937358557
531.0	3.1264387	445.1206444476986
532.0	3.1324638	445.1194283932537
533.0	3.1384867	445.11940023953167
534.0	3.1445055	445.11943786304755
535.0	3.1505242	445.1194327807205
536.0	3.1565471	445.1206418753938
537.0	3.1625742	445.11950191172883
538.0	3.1686012	445.119444154756
539.0	3.1746243	445.12065358339646
540.0	3.1806451	445.1194434023282
541.0	3.1866638	445.1194470185951
542.0	3.1926846	445.1194170040574
543.0	3.1987056	445.11945581968155
544.0	3.2047264	445.1194163036669
545.0	3.2107471	445.11946828041226
546.0	3.216768	445.11942797988934
547.0	3.2227888	445.119448389135
548.0	3.2288096	445.1194083141179
549.0	3.2348325	445.1194627125002
550.0	3.2408535	445.11947427104747
551.0	3.2468721	445.1194220334534
552.0	3.2528931	445.11946973965183
553.0	3.2589159	445.12060356854204
554.0	3.2649389	445.1194549422205
555.0	3.2709639	445.1194812527197
556.0	3.2769825	445.11941100446063
557.0	3.2830055	445.11948918565207
558.0	3.2890265	445.12061214159417
559.0	3.2950473	445.1205414343496
560.0	3.3010701	445.1194294193291
561.0	3.3070889	445.1206524595685
562.0	3.3131118	445.1206352505138
563.0	3.3191328	445.11944184223563
564.0	3.3251514	445.12063618085824
565.0	3.3311723	445.11945825767936
566.0	3.3371931	445.1194121994074
567.0	3.343214	445.1194249615482
568.0	3.3492472	445.11944131026695
569.0	3.3552702	445.12064602820806
570.0	3.3612952	445.12063252912895
571.0	3.3673182	445.11944536661423
572.0	3.3733431	445.11946457236985
573.0	3.3793661	445.11942856480204
574.0	3.3853849	445.1194095834247
575.0	3.3914057	445.12062580274
576.0	3.3974285	445.1194636101746
577.0	3.4034494	445.12063416274765
578.0	3.4094703	445.11941406709997
579.0	3.415491	445.1194196977564
580.0	3.421512	445.1194159399436
581.0	3.4275307	445.11941273149154
582.0	3.4335495	445.1194001831004
583.0	3.4395682	445.1194571399627
584.0	3.445589	445.12060357495955
585.0	3.4516099	445.1194469880715
586.0	3.4576307	445.11943635688687
587.0	3.4636515	445.1194071279145
588.0	3.4696724	445.12059407821204
589.0	3.4756933	445.11945610351285
590.0	3.4817204	445.1206422850127
591.0	3.4877432	445.1206491956758
592.0	3.4937682	445.1194554555964
593.0	3.499789	445.1206302255802
594.0	3.505812	445.12063638349804
595.0	3.5118307	445.11941250614035
596.0	3.5178516	445.1194692098443
597.0	3.5238725	445.1206222253514
598.0	3.5298933	445.11942836117726
599.0	3.5359224	445.1205988694125
600.0	3.5419474	445.1206101765258
601.0	3.5479746	445.1194406293402
602.0	3.5540017	445.11943974794315
603.0	3.5600224	445.1194108281489
604.0	3.5660413	445.12062181859307
605.0	3.57206	445.1206298828154
606.0	3.5780809	445.11947008871704
607.0	3.5841016	445.12065610923446
608.0	3.5901267	445.1194304552983
609.0	3.5961517	445.11943240557207
610.0	3.6021704	445.120603799475
611.0	3.6081913	445.1206183845885
612.0	3.61421	445.11940686180805
613.0	3.6202309	445.1194440966901
614.0	3.6262497	445.1206271875739
615.0	3.6322788	445.1206514867114
616.0	3.6383039	445.1194097781024
617.0	3.644331	445.1206486113418
618.0	3.6503558	445.11943104961597
619.0	3.6563788	445.1194045281386
620.0	3.662406	445.12065836275616
621.0	3.668431	445.1206416134438
622.0	3.67446	445.1194068402132
623.0	3.6804851	445.1205026308283
624.0	3.6865102	445.1206030589458
625.0	3.6925373	445.12059300112276
626.0	3.6985601	445.1194026996058
627.0	3.7045831	445.1206320193854
628.0	3.7106144	445.12056973532924
629.0	3.7166456	445.1194430238145
630.0	3.7226726	445.12058911191673
631.0	3.7286914	445.1194125293146
632.0	3.7347123	445.1194742661358
633.0	3.7407394	445.1204948770433
634.0	3.7467601	445.12062052207887
635.0	3.752783	445.1205756390989
636.0	3.7588019	445.1206550575367
637.0	3.7648205	445.12055487334334
638.0	3.7708434	445.12061869426566
639.0	3.7768622	445.1205098742982
640.0	3.7828852	445.12056252158214
641.0	3.7889059	445.12057921236504
642.0	3.7949269	445.1206181259943
643.0	3.8009498	445.11940774896595
644.0	3.8069727	445.120619166038
645.0	3.8129955	445.120591101112
646.0	3.8190164	445.1206006132184
647.0	3.8250372	445.12059522395606
648.0	3.8310583	445.1205849448441
649.0	3.837081	445.12059351617427
650.0	3.843104	445.1203823594569
651.0	3.8491332	445.1205674336703
652.0	3.8551561	445.1205905979429
653.0	3.8611789	445.120493545017
654.0	3.8671998	445.1204909616489
655.0	3.8732187	445.12052201080587
656.0	3.8792394	445.1205739887878
657.0	3.8852623	445.12054864375574
658.0	3.8912852	445.120509651939
659.0	3.8973082	445.1205289352416
660.0	3.903329	445.1205518841542
661.0	3.9093498	445.1203308996395
662.0	3.9153811	445.1203637321149
663.0	3.9214062	445.1204586330782
664.0	3.9274291	445.1203263848346
665.0	3.9334583	445.12045423324753
666.0	3.9394832	445.12045950298756
667.0	3.9455104	445.1205106962356
668.0	3.9515374	445.1203359120059
669.0	3.9575646	445.12034360548967
670.0	3.9635916	445.12036834171624
671.0	3.9696167	445.12046025567594
672.0	3.9756436	445.12043210097045
673.0	3.9816666	445.12038294525286
674.0	3.9876959	445.12047373879824
675.0	3.9937209	445.1204111195482
676.0	3.9997458	445.1203785196398
677.0	4.005777	445.12038356999943
678.0	4.0118	445.12051383512517
679.0	4.017823	445.1204209202817
680.0	4.0238541	445.1204358313456
681.0	4.0298834	445.1202988910251
682.0	4.0359084	445.1203274535915
683.0	4.0419355	445.12046993822673
684.0	4.0479645	445.1204623674503
685.0	4.0539918	445.1204264999488
686.0	4.0600251	445.12050433318564
687.0	4.0660563	445.1204593462291
688.0	4.0720854	445.1203570786865
689.0	4.0781126	445.12044648288924
690.0	4.0841376	445.12030017393647
691.0	4.0901626	445.1203038757339
692.0	4.0961938	445.12032068145584
693.0	4.1022209	445.12036968795104
694.0	4.108248	445.1203416116941
695.0	4.114275	445.1202717142443
696.0	4.1203022	445.120270838455
697.0	4.1263272	445.1203429275184
698.0	4.1323543	445.12032672301336
699.0	4.1383835	445.1203358652844
700.0	4.1444084	445.12042804205953
701.0	4.1504356	445.12043791547734
702.0	4.1564627	445.1203223539828
703.0	4.1624876	445.1203068260862
704.0	4.1685168	445.1203893303733
705.0	4.1745502	445.1203192640539
706.0	4.1805752	445.12033859396604
707.0	4.1866022	445.1202872609062
708.0	4.1926251	445.1204391454978
709.0	4.1986565	445.12038519457894
710.0	4.2046856	445.12048386189514
711.0	4.2107148	445.12041149064936
712.0	4.2167418	445.1203664154734
713.0	4.2227711	445.1204647682252
714.0	4.2287939	445.1204727265859
715.0	4.234821	445.1204789057722
716.0	4.2408502	445.1203793785725
717.0	4.2468774	445.12039536276535
718.0	4.2529022	445.12045275026514
719.0	4.2589314	445.1202717102696
720.0	4.2649565	445.12026521782275
721.0	4.2709816	445.12026882535565
722.0	4.2770107	445.1203118266659
723.0	4.283044	445.1203103732391
724.0	4.2890732	445.12026820994873
725.0	4.2951024	445.12034620232555
726.0	4.3011252	445.1204602653329
727.0	4.3071482	445.1203508795518
728.0	4.3131732	445.120348794663
729.0	4.3192003	445.1203701539027
730.0	4.3252294	445.1203006985937
731.0	4.3312565	445.1203361212619
732.0	4.3372858	445.12040181375426
733.0	4.3433129	445.12023981591994
734.0	4.3493502	445.12032264595655
735.0	4.3553816	445.12028170369763
736.0	4.3614066	445.1203111375572
737.0	4.3674295	445.1203179636194
738.0	4.3734565	445.12035550447075
739.0	4.3794815	445.1202784329666
740.0	4.3855045	445.12036000892977
741.0	4.3915273	445.1203622213456
742.0	4.3975503	445.12036270771426
743.0	4.4035733	445.1203228161807
744.0	4.409592	445.12033294337806
745.0	4.4156129	445.12040041139625
746.0	4.4216336	445.12039551970577
747.0	4.4276566	445.120311114616
748.0	4.4336774	445.12028766403654
749.0	4.4396961	445.1203643975518
750.0	4.4457191	445.1204080224324
751.0	4.45174	445.1203160505038
752.0	4.4577629	445.12025463673655
753.0	4.4637857	445.12034293857886
754.0	4.4698045	445.1203114927192
755.0	4.4758254	445.1202798202063
756.0	4.4818463	445.1202670418232
757.0	4.4878671	445.1202702651336
758.0	4.4938879	445.1203210903012
759.0	4.4999129	445.12031953156236
760.0	4.505938	445.1202254601919
761.0	4.5119566	445.1203344353491
762.0	4.5179796	445.12028586848714
763.0	4.5240088	445.1203345997329
764.0	4.5300318	445.1202568503211
765.0	4.5360629	445.1203547794003
766.0	4.5420921	445.12030069043595
767.0	4.5481213	445.1203001669955
768.0	4.5541401	445.12023730507707
769.0	4.5601608	445.1202179048513
770.0	4.5661838	445.1202658449913
771.0	4.5722089	445.1201785140543
772.0	4.5782275	445.120276843634
773.0	4.5842505	445.12022271826527
774.0	4.5902775	445.1202612790958
775.0	4.5963047	445.1201310339952
776.0	4.6023318	445.12026728566855
777.0	4.6083547	445.1201149819563
778.0	4.6143796	445.12014122432504
779.0	4.6203985	445.12025353419205
780.0	4.6264213	445.1202457477033
781.0	4.6324422	445.12021082656537
782.0	4.638463	445.1202821172775
783.0	4.6444818	445.1201602550198
784.0	4.6505025	445.12026745470655
785.0	4.6565234	445.12025958154857
786.0	4.6625465	445.12005651936687
787.0	4.6685673	445.12020005471885
788.0	4.6745901	445.1202675924543
789.0	4.6806152	445.1202369311359
790.0	4.686634	445.12023857637047
791.0	4.6926549	445.1202541757035
792.0	4.6986755	445.1202120385714
793.0	4.7046985	445.12031225983054
794.0	4.7107215	445.1202822470803
795.0	4.7167465	445.12027815249326
796.0	4.7227714	445.120248732473
797.0	4.7287903	445.12017804773785
798.0	4.7348132	445.12026720739624
799.0	4.7408319	445.1202311364789
800.0	4.7468527	445.12024736500103
801.0	4.7528736	445.1202674795981
802.0	4.7588944	445.1203010943786
803.0	4.7649173	445.1203111069638
804.0	4.7709381	445.1203319044255
805.0	4.776959	445.1202470339864
806.0	4.782982	445.1202603552366
807.0	4.7890049	445.1202704930522
808.0	4.7950236	445.12029345816876
809.0	4.8010507	445.12031290981906
810.0	4.807078	445.1202630829799
811.0	4.8131027	445.12022357439463
812.0	4.819132	445.12025949589906
813.0	4.8251591	445.12021680242316
814.0	4.8311863	445.12025865145125
815.0	4.8372111	445.1202356807088
816.0	4.8432362	445.1201777394974
817.0	4.8492591	445.1202769871095
818.0	4.8552862	445.1202500239388
819.0	4.8613132	445.1202608895188
820.0	4.8673362	445.120175706649
821.0	4.8733592	445.1202258839853
822.0	4.8793904	445.1202260069193
823.0	4.8854174	445.12030051453456
824.0	4.8914508	445.1201341570515
825.0	4.8974801	445.1201318885469
826.0	4.9035029	445.12022123196397
827.0	4.9095278	445.1203368139142
828.0	4.9155571	445.1202796681757
829.0	4.9215842	445.1203184388816
830.0	4.9276134	445.1201785182796
831.0	4.9336446	445.1202612753832
832.0	4.9396717	445.1202750621541
833.0	4.9456988	445.12022773493146
834.0	4.9517237	445.12019896371214
835.0	4.9577488	445.1202293643718
836.0	4.9637738	445.12024124670654
837.0	4.9698051	445.12015240163385
838.0	4.9758279	445.12007980950006
839.0	4.9818509	445.1201907137406
840.0	4.9878801	445.12007053225665
841.0	4.9939051	445.1202838537675
842.0	4.9999321	445.12008140092473
843.0	5.005955	445.12025017847503
844.0	5.011978	445.1201986503369
845.0	5.0179968	445.12015730297264
846.0	5.0240196	445.12018348676287
847.0	5.0300384	445.12026134499365
848.0	5.0360635	445.12025045785725
849.0	5.0420926	445.12021859642766
850.0	5.0481176	445.1203313277251
851.0	5.0541448	445.1199752552358
852.0	5.060174	445.12005581428616
856.0	5.069853	445.12018289850505
857.0	5.076199	445.120156803682
858.0	5.0822219	445.1202170593505
859.0	5.0882426	445.1201747204952
860.0	5.0942634	445.12022601137676
861.0	5.1002843	445.120186664578
862.0	5.1063092	445.1201155627167
863.0	5.1123322	445.1199936997301
864.0	5.1183552	445.12024760551117
865.0	5.1243739	445.12021302292607
866.0	5.130397	445.1201066629422
867.0	5.1364238	445.1200660782234
868.0	5.1424448	445.1201617870973
869.0	5.1484676	445.1201850252682
870.0	5.1544926	445.1201734816256
871.0	5.1605134	445.12013979545924
872.0	5.1665344	445.1201554909371
873.0	5.172553	445.12016403563854
874.0	5.1785739	445.12016195716996
875.0	5.1845948	445.1201677835649
876.0	5.1906178	445.12017808319115
877.0	5.1966448	445.1201123994823
878.0	5.2026718	445.1202293631582
879.0	5.2086906	445.12012828838357
880.0	5.2147136	445.1201150601847
881.0	5.2207385	445.1200362469685
882.0	5.2267698	445.12026075470453
883.0	5.2327885	445.1202465106109
884.0	5.2388116	445.1203169639723
885.0	5.2448344	445.12028213315205
886.0	5.2508594	445.1201496313018
887.0	5.2568824	445.12021132430453
888.0	5.2629053	445.1201417806483
889.0	5.2689241	445.12007763137615
890.0	5.2749449	445.1200827083886
891.0	5.2809656	445.1201647366369
892.0	5.2869886	445.1200874684032
893.0	5.2930094	445.12002720216697
894.0	5.2990323	445.1202722426755
895.0	5.3050533	445.12019174869886
896.0	5.3110719	445.1201314348407
897.0	5.317095	445.12013196535423
898.0	5.3231199	445.1202175693424
899.0	5.3291429	445.1202159492323
900.0	5.3351636	445.12022683141055
901.0	5.3411845	445.12020048312235
902.0	5.3472074	445.1202092935711
903.0	5.3532262	445.12015625441387
904.0	5.3592513	445.12018207919215
905.0	5.3652741	445.1201297511088
906.0	5.371297	445.12007429031655
907.0	5.3773178	445.1201824806364
908.0	5.3833409	445.12011954320855
909.0	5.3893595	445.1201559918523
910.0	5.3953804	445.1200929897001
911.0	5.4013992	445.1200576513252
912.0	5.4074221	445.1201434571462
913.0	5.4134533	445.1200045470988
914.0	5.4194742	445.1202077453244
915.0	5.4254992	445.12012660206943
916.0	5.4315305	445.12024585494885
917.0	5.4375554	445.12021418704023
918.0	5.4435742	445.1201864444058
919.0	5.449595	445.12017346711895
920.0	5.4556181	445.1201101129688
921.0	5.4616367	445.120098010182
922.0	5.4676617	445.1202445304271
923.0	5.4736867	445.12017620289436
924.0	5.4797075	445.1201543867922
925.0	5.4857263	445.12010331287337
926.0	5.4917472	445.1202357944392
927.0	5.4977679	445.1202122872435
928.0	5.5037909	445.1201281447141
929.0	5.5098117	445.12001732948846
930.0	5.5158306	445.1201240733554
931.0	5.5218513	445.12018577286625
932.0	5.5278721	445.1201512555667
933.0	5.5338951	445.1200378090412
934.0	5.539918	445.12012224955583
935.0	5.5459411	445.12006410052163
936.0	5.5519638	445.1201034922402
937.0	5.5579826	445.1203154334404
938.0	5.5640055	445.1202065836344
939.0	5.5700264	445.120016579682
940.0	5.5760493	445.12017137750854
941.0	5.5820723	445.11997595196226
942.0	5.5880951	445.12002200364213
943.0	5.5941181	445.1201142964725
944.0	5.600143	445.1201362636718
945.0	5.6061639	445.1202045520334
946.0	5.6121889	445.1200256678433
947.0	5.618214	445.1200803763892
948.0	5.6242368	445.12010619014006
949.0	5.6302577	445.12009094826044
950.0	5.6362786	445.1201536639422
951.0	5.6422973	445.12018291940353
952.0	5.6483223	445.12007890340203
953.0	5.6543452	445.1200872914234
954.0	5.6603682	445.1200430773923
955.0	5.6663889	445.1201069362373
956.0	5.6724098	445.12002685195256
957.0	5.6784286	445.12004759505373
958.0	5.6844536	445.12006608360696
959.0	5.6902911	445.1201379534732
960.0	5.6963161	445.1201724635024
961.0	5.7023348	445.12015828293454
962.0	5.7083558	445.12006462296694
963.0	5.7143785	445.1200393259989
964.0	5.7203973	445.1200443416185
965.0	5.7264203	445.119930339251
966.0	5.7324391	445.11994784756064
967.0	5.7384621	445.11991265691273
968.0	5.7444849	445.120025037503
969.0	5.7505079	445.1199598155515
970.0	5.7565349	445.1200214891528
971.0	5.762564	445.1198595484305
972.0	5.768587	445.1200234051069
973.0	5.77461	445.120106695664
974.0	5.780637	445.12009863560365
975.0	5.7866619	445.12009979649775
976.0	5.7926912	445.1200950531028
977.0	5.7987225	445.12006002903564
978.0	5.8047517	445.119900053638
979.0	5.8107766	445.1199716617624
980.0	5.8168016	445.1199571275222
981.0	5.8228288	445.11999279641003
982.0	5.8288517	445.1198009343164
983.0	5.8348766	445.119933272729
984.0	5.8408954	445.12005554081765
985.0	5.8469183	445.12008770578973
986.0	5.8529372	445.12010854095075
987.0	5.8589579	445.1201283428479
988.0	5.864985	445.12002577951984
989.0	5.8710121	445.1201397212472
990.0	5.8770351	445.1200945486487
991.0	5.88306	445.1201179238854
992.0	5.889085	445.12001473540175
993.0	5.8951101	445.1200680096876
994.0	5.901135	445.1199732386035
995.0	5.9071621	445.11998749604743
996.0	5.9131913	445.12008011059
997.0	5.9192163	445.11992800162636
998.0	5.9252412	445.1201735356023
999.0	5.9312642	445.1197758708672
1000.0	5.9372873	445.11996138547033
1001.0	5.9433123	445.12009209653877
1002.0	5.949335	445.1200218712945
1003.0	5.9553622	445.12002734856196
1004.0	5.9613914	445.11997997131164
1005.0	5.9674186	445.11994865276534
1006.0	5.9734434	445.1199078718564
1007.0	5.9794705	445.11991664566597
1008.0	5.9854977	445.119860704918
1009.0	5.9915207	445.12000308778266
1010.0	5.9975518	445.12002592842583
1011.0	6.0035769	445.11996970366414
1012.0	6.0096081	445.11991722213594
1013.0	6.0156311	445.1200634521625
1014.0	6.0216539	445.1201432579733
1015.0	6.0276768	445.120000264495
1016.0	6.0336956	445.11996299614225
1017.0	6.0397164	445.12001342079157
1018.0	6.0457372	445.12000623490786
1019.0	6.0517581	445.1199491593488
1020.0	6.0577811	445.1200455946411
1021.0	6.0637998	445.1200610630655
1022.0	6.0698206	445.11982664588317
1023.0	6.0758457	445.1199797209636
1024.0	6.0818707	445.11991775480925
1025.0	6.0878977	445.1199474104012
1026.0	6.0939248	445.12000047530154
1027.0	6.0999478	445.11997638888164
1028.0	6.1059728	445.11999921873274
1029.0	6.1119977	445.1199129518023
1030.0	6.1180291	445.12006214058755
1031.0	6.1240541	445.1200160140738
1032.0	6.1300812	445.1200971476282
1033.0	6.1361081	445.120012042837
1034.0	6.142131	445.11996662115445
1035.0	6.1481541	445.11990482063277
1036.0	6.1541812	445.1200210317883
1037.0	6.1602165	445.1198250418013
1038.0	6.1662457	445.1199135620929
1039.0	6.1722728	445.11984564908516
1040.0	6.1782979	445.11992516062367
1041.0	6.1843207	445.12011820603124
1042.0	6.1903479	445.1201150724009
1043.0	6.1963749	445.1200523476188
1044.0	6.2023999	445.1198653120847
1045.0	6.2084249	445.1198107708535
1046.0	6.2144521	445.11987441508734
1047.0	6.2204792	445.1201020556968
1048.0	6.2265103	445.1198875300356
1049.0	6.2325416	445.11990273150457
1050.0	6.2385666	445.11989790252784
1051.0	6.244598	445.1199078615941
1052.0	6.2506228	445.1199119069777
1053.0	6.2566458	445.11993786750975
1054.0	6.2626709	445.1200076691031
1055.0	6.268698	445.11983886937577
1056.0	6.2747208	445.11986794705547
1057.0	6.2807458	445.11999189959494
1058.0	6.286775	445.1199919511849
1059.0	6.2928042	445.11978722242475
1060.0	6.2988291	445.1199330571726
1061.0	6.3048646	445.11985031616956
1062.0	6.3108896	445.1200567408383
1063.0	6.3169168	445.11990849289947
1064.0	6.3229417	445.119801697519
1065.0	6.3289667	445.1197675203988
1066.0	6.334998	445.1197365454653
1067.0	6.3410293	445.11983557401163
1068.0	6.3470563	445.11985585313215
1069.0	6.3530896	445.11975590147006
1070.0	6.3591146	445.11970142685
1071.0	6.3651375	445.1198865865335
1072.0	6.3711605	445.1199822380517
1073.0	6.3771918	445.1199968395711
1074.0	6.3832167	445.11978348721703
1075.0	6.3892418	445.11995557651795
1076.0	6.3952605	445.11990443124995
1077.0	6.4012834	445.1198204224533
1078.0	6.4073064	445.1199527573734
1079.0	6.4133334	445.1199136257031
1080.0	6.4193522	445.1198871893292
1081.0	6.4253751	445.119778058152
1082.0	6.4313981	445.1198595011763
1083.0	6.4374188	445.119804057167
1084.0	6.4434439	445.11992781847846
1085.0	6.4494668	445.1198068578655
1086.0	6.4554898	445.1197511994484
1087.0	6.4615126	445.119772368254
1088.0	6.4675335	445.11987461662005
1089.0	6.4735626	445.1198225397085
1090.0	6.4795836	445.11989479381856
1091.0	6.4856085	445.11982361668214
1092.0	6.4916272	445.1198292240004
1093.0	6.4976501	445.119888787014
1094.0	6.5036689	445.11990169280546
1095.0	6.5096876	445.11988981937367
1096.0	6.5157127	445.11980217260776
1097.0	6.5217378	445.1197913556849
1098.0	6.5277585	445.1198633942568
1099.0	6.5337794	445.1198288846996
1100.0	6.5398065	445.1197817860438
1101.0	6.5458315	445.11986050606413
1102.0	6.5518564	445.11992981107534
1103.0	6.5578857	445.11988298385353
1104.0	6.5639128	445.1200184654072
1105.0	6.5699441	445.1198499547017
1106.0	6.575969	445.11978277387163
1107.0	6.5819919	445.1197857282494
1108.0	6.588017	445.1198197333449
1109.0	6.5940441	445.11995878701833
1110.0	6.6000669	445.1199381332166
1111.0	6.6060899	445.1199031344127
1112.0	6.6121128	445.1199373790061
1113.0	6.6181421	445.1198156987443
1114.0	6.6241711	445.11992503308073
1115.0	6.6302003	445.11991509968885
1116.0	6.6362253	445.11996795287723
1117.0	6.6422504	445.11985894520404
1118.0	6.6482795	445.11977876229525
1119.0	6.6543087	445.11984919901477
1120.0	6.6603378	445.1198763815383
1121.0	6.6663609	445.119923146777
1122.0	6.6723815	445.1198920643346
1123.0	6.6784045	445.11981381021036
1124.0	6.6844253	445.11981896241076
1125.0	6.6904482	445.1198233756507
1126.0	6.696469	445.1199439221761
1127.0	6.7024879	445.11992105327033
1128.0	6.7085087	445.11980281593685
1129.0	6.7145316	445.1197054827695
1130.0	6.7205503	445.11980202711567
1131.0	6.7265691	445.1199033370815
1132.0	6.7325942	445.11984839980227
1133.0	6.738617	445.1197359171629
1134.0	6.7446379	445.1200120410694
1135.0	6.7506587	445.11987425225186
1136.0	6.7566776	445.11968883130214
1137.0	6.7626983	445.119669568696
1138.0	6.7687212	445.11982711797367
1139.0	6.7747441	445.11990261961637
1140.0	6.780767	445.119956596938
1141.0	6.7867921	445.11985664116105
1142.0	6.7928129	445.11975777734784
1143.0	6.79884	445.1198110055467
1144.0	6.8048651	445.11980675168263
1145.0	6.81089	445.11981194524753
1146.0	6.8169192	445.11977147119404
1147.0	6.8229379	445.1198242232308
1148.0	6.8289629	445.11985302772985
1149.0	6.8349859	445.1197568693448
1150.0	6.8410088	445.1197682214145
1151.0	6.8470318	445.1196265119603
1152.0	6.8530525	445.1197701934336
1153.0	6.8590734	445.11970798714765
1154.0	6.8650942	445.119792995041
1155.0	6.8711152	445.1197861945171
1156.0	6.8771379	445.1199437429764
1157.0	6.883163	445.11983792472967
1158.0	6.8891859	445.1198703834055
1159.0	6.8952068	445.1198853197986
1160.0	6.9012255	445.11990706990076
1161.0	6.9072484	445.1197702942799
1162.0	6.9132693	445.11973367241706
1163.0	6.9192923	445.1198148323725
1164.0	6.925313	445.1198705275077
1165.0	6.9313339	445.11973861005816
1166.0	6.9373548	445.11969519132106
1167.0	6.9433735	445.11982626173085
1168.0	6.9493984	445.11990978927565
1169.0	6.9554214	445.119784475881
1170.0	6.9614444	445.11978710201765
1171.0	6.9674631	445.11982473543566
1172.0	6.973486	445.11981703042875
1173.0	6.979509	445.11978960923665
1174.0	6.9855319	445.11973630382
1175.0	6.9915548	445.1198483726315
1176.0	6.9975776	445.1197233956736
1177.0	7.0036048	445.1198216726491
1178.0	7.0096257	445.1197457412524
1179.0	7.0156486	445.11964113470333
1180.0	7.0216736	445.11965525097935
1181.0	7.0276944	445.11969264198206
1182.0	7.0337174	445.11980931473653
1183.0	7.0397381	445.1197518955224
1184.0	7.0457569	445.11972967966153
1185.0	7.0517798	445.11974761448204
1186.0	7.0578029	445.1197310843937
1187.0	7.0638256	445.1197991615037
1188.0	7.0698486	445.11976873931866
1189.0	7.0758694	445.1196879234332
1190.0	7.0818923	445.1198089008913
1191.0	7.0879133	445.1196617259107
1192.0	7.0939382	445.1197550754621
1193.0	7.0999633	445.11975172769263
1194.0	7.1059861	445.11968886954526
1195.0	7.1120111	445.11975812256975
1196.0	7.1180319	445.1198386965611
1197.0	7.1240529	445.1197206748821
1198.0	7.1300715	445.1198098387135
1199.0	7.1360944	445.11976912957834
1200.0	7.1421216	445.11990602292417
1201.0	7.1481466	445.1197558860087
1202.0	7.1541695	445.11987247442886
1203.0	7.1601945	445.1197897059671
1204.0	7.1662237	445.1196831827997
1205.0	7.1722509	445.11976804045736
1206.0	7.1782737	445.1198361892964
1207.0	7.1843049	445.11977150568225
1208.0	7.1903362	445.11984804916113
1209.0	7.1963592	445.11958515075486
1210.0	7.2023822	445.11973930355543
1211.0	7.2084049	445.11980026082625
1212.0	7.21443	445.1198523668029
1213.0	7.2204592	445.11979751691837
1214.0	7.226478	445.11987896569843
1215.0	7.2325008	445.1196327502637
1216.0	7.2385238	445.1196909175142
1217.0	7.2445446	445.1197288797329
1218.0	7.2505675	445.119656604417
1219.0	7.2565884	445.11974759198364
1220.0	7.2626093	445.11965459304554
1221.0	7.2686301	445.11972908965424
1222.0	7.274653	445.11969118074455
1223.0	7.2806779	445.11980372764697
1224.0	7.2866989	445.11963512699907
1225.0	7.2927197	445.1195088091044
1226.0	7.2987425	445.1195347043223
1227.0	7.3047635	445.1195513004501
1228.0	7.3107906	445.1196076869168
1229.0	7.3168198	445.11969034249614
1230.0	7.3228467	445.1198093995529
1231.0	7.3288718	445.1196847279513
1232.0	7.3348926	445.1196351271525
1233.0	7.3409135	445.1196815182363
1234.0	7.3469322	445.11957240058854
1235.0	7.3529551	445.1197381766411
1236.0	7.3589885	445.11972660931417
1237.0	7.3650093	445.11972087233835
1238.0	7.3710384	445.1196438060041
1239.0	7.3770656	445.1196235128784
1240.0	7.3830948	445.11960680554347
1241.0	7.3891198	445.1196990443119
1242.0	7.3951447	445.1197084979498
1243.0	7.4011677	445.119609375844
1244.0	7.4071969	445.1196742756031
1245.0	7.4132198	445.1198092396531
1246.0	7.4192427	445.11979425110025
1247.0	7.4252698	445.11983648143143
1248.0	7.4312969	445.11951078305606
1249.0	7.437326	445.11948971898374
1250.0	7.443351	445.1195453484422
1251.0	7.449374	445.11975046247335
1252.0	7.455397	445.11985373272563
1253.0	7.4614197	445.1197077204003
1254.0	7.4674489	445.11987843784766
1255.0	7.4734719	445.11978956091593
1256.0	7.4794928	445.11972267274126
1257.0	7.4855156	445.1196319221222
1258.0	7.4915448	445.11968484635173
1259.0	7.4975761	445.11989350472555
1260.0	7.5035991	445.1198894156574
1261.0	7.5096198	445.1198375849385
1262.0	7.5156449	445.11982409712544
1263.0	7.521674	445.1197897546828
1264.0	7.5277012	445.1197414347697
1265.0	7.5337261	445.1196498632181
1266.0	7.5397491	445.1197247760737
1267.0	7.545772	445.11958253221877
1268.0	7.5517929	445.1196783076084
1269.0	7.5578136	445.11966242535806
1270.0	7.5638365	445.1196261029273
1271.0	7.5698575	445.11969131496045
1272.0	7.5758803	445.1195846544568
1273.0	7.5819054	445.11965854360614
1274.0	7.5879304	445.1194850615349
1275.0	7.5939596	445.1195844031079
1276.0	7.5999888	445.1195793147867
1277.0	7.6060178	445.11973703670907
1278.0	7.612043	445.11940550042095
1279.0	7.6180681	445.1195251669589
1280.0	7.624097	445.11966218457195
1281.0	7.6301221	445.11963813616575
1282.0	7.6361534	445.1196720952024
1283.0	7.6421805	445.11955948906905
1284.0	7.6482096	445.11971420566044
1285.0	7.6542388	445.1196140811356
1286.0	7.6602617	445.11964721924375
1287.0	7.6662847	445.11961143738097
1288.0	7.6723117	445.11963794798004
1289.0	7.6783388	445.1195804154025
1290.0	7.6843639	445.1196528697456
1291.0	7.690395	445.1194086506888
1292.0	7.6964179	445.1195213551812
1293.0	7.7024451	445.1196108061185
1294.0	7.7084764	445.1195494252784
1295.0	7.7145054	445.1194564483848
1296.0	7.7205304	445.1195909508951
1297.0	7.7265534	445.1196274787387
1298.0	7.7325847	445.1197193065539
1299.0	7.7386097	445.1197150016878
1300.0	7.7446368	445.1197709731336
1301.0	7.7506638	445.1196382331022
1302.0	7.756691	445.11962808226315
1303.0	7.7627179	445.1195855225167
1304.0	7.768743	445.11958501787956
1305.0	7.7747701	445.1195845470111
1306.0	7.780793	445.11965259429667
1307.0	7.786818	445.1197360711528
1308.0	7.7928451	445.11975148921454
1309.0	7.7988701	445.11965052054643
1310.0	7.8048973	445.1196741045963
1311.0	7.8109264	445.11972760545154
1312.0	7.8169555	445.11964469288984
1313.0	7.8229805	445.119550378933
1314.0	7.8290035	445.1196093504992
1315.0	7.8350389	445.11973778147575
1316.0	7.8410786	445.1198485158216
1317.0	7.8471036	445.11961053804345
1318.0	7.8531306	445.1197095365944
1319.0	7.8591577	445.11960611914736
1320.0	7.8651806	445.11961181960567
1321.0	7.8712056	445.11959100173567
1322.0	7.8772244	445.1197341705564
1323.0	7.8832473	445.1196262175503
1324.0	7.8892723	445.1196154118533
1325.0	7.8952952	445.11952103901433
1326.0	7.9013223	445.1195023806386
1327.0	7.9073452	445.1196778751801
1328.0	7.9133682	445.1197677011384
1329.0	7.9193953	445.1196631090558
1330.0	7.9254224	445.1195791922984
1331.0	7.9314494	445.11952038716805
1332.0	7.9374724	445.11956144169
1333.0	7.9434932	445.1196728226576
1334.0	7.949516	445.11955957099457
1335.0	7.9555411	445.11950502383905
1336.0	7.961564	445.11971505756264
1337.0	7.967587	445.1196774205179
1338.0	7.9736119	445.1195050122672
1339.0	7.9796328	445.11961886251447
1340.0	7.9856515	445.119605659377
1341.0	7.9916724	445.1196098249904
1342.0	7.9976953	445.11962981512863
1343.0	8.0037161	445.11958556722107
1344.0	8.0097412	445.1197319622782
1345.0	8.0157663	445.1195571897051
1346.0	8.021787	445.11961841191555
1347.0	8.0278141	445.1196079627917
1348.0	8.0338412	445.1195603377411
1349.0	8.0398661	445.1195217898031
1350.0	8.0458891	445.11946058672237
1351.0	8.05191	445.1195343622158
1352.0	8.0579329	445.11949769997324
1353.0	8.0639601	445.1194317325731
1354.0	8.069987	445.1194082146014
1355.0	8.07601	445.11958310843823
1356.0	8.0820329	445.11960012291144
1357.0	8.0880578	445.11963371973053
1358.0	8.0940766	445.11964179572954
1359.0	8.1000996	445.11959648777287
1360.0	8.1061225	445.11959591040284
1361.0	8.1121412	445.1197287713276
1362.0	8.1181641	445.119504518415
1363.0	8.124185	445.119791000867
1364.0	8.1302038	445.11978915134733
1365.0	8.1362266	445.11952068441906
1366.0	8.1422496	445.1196536354602
1367.0	8.1482726	445.1196082633644
1368.0	8.1542954	445.1195586627893
1369.0	8.1603162	445.1194862935646
1370.0	8.1663413	445.11956271076366
1371.0	8.1723621	445.1196502040825
1372.0	8.1783872	445.11962167795843
1373.0	8.1844204	445.11963238540477
1374.0	8.1904497	445.1195833937427
1375.0	8.1964726	445.1196052010496
1376.0	8.2024955	445.11963716726416
1377.0	8.2085184	445.119622740874
1378.0	8.2145414	445.1196543848448
1379.0	8.2205643	445.11963676776514
1380.0	8.2265933	445.1195852102911
1381.0	8.2326143	445.1196758082126
1382.0	8.238633	445.11971740535387
1383.0	8.244658	445.11963610621353
1384.0	8.2506852	445.1196190603368
1385.0	8.256708	445.1194863562482
1386.0	8.2627289	445.11964304822305
1387.0	8.2687518	445.1197373130082
1388.0	8.2747746	445.1196543077952
1389.0	8.2807955	445.1196021952765
1390.0	8.2868206	445.1196871632189
1391.0	8.2928436	445.11966277249684
1392.0	8.2988705	445.11965414603395
1393.0	8.3048977	445.1195905032725
1394.0	8.3109227	445.1196299321531
1395.0	8.3169498	445.11965140405425
1396.0	8.3229685	445.1195581443272
1397.0	8.3289894	445.11960804317147
1398.0	8.3350123	445.11966272747435
1399.0	8.3410311	445.1195501014319
1400.0	8.3470518	445.1195251169325
1401.0	8.353079	445.1196106758834
1402.0	8.3591019	445.11942878286584
1403.0	8.3651311	445.1195495370282
1404.0	8.3711497	445.1196454476384
1405.0	8.3771707	445.1196565461027
1406.0	8.3831957	445.11969088486154
1407.0	8.3892165	445.11964975008436
1408.0	8.3952415	445.1194907228605
1409.0	8.4012644	445.1195699025651
1410.0	8.4072894	445.1196280135102
1411.0	8.4133123	445.1196128841423
1412.0	8.4193332	445.1195871217078
1413.0	8.4253561	445.11955091974016
1414.0	8.431377	445.1196449863062
1415.0	8.4373958	445.1194363724335
1416.0	8.4434185	445.1194758862283
1417.0	8.4494416	445.1195480771836
1418.0	8.4554624	445.1196226362137
1419.0	8.4614852	445.1195656129249
1420.0	8.4675082	445.11962209247093
1421.0	8.4735312	445.1195565194651
1422.0	8.479552	445.1194386598408
1423.0	8.4855706	445.1195450313536
1424.0	8.4915957	445.1195200916301
1425.0	8.4976145	445.119426981766
1426.0	8.5036396	445.11953402207575
1427.0	8.5096645	445.11958953769414
1428.0	8.5156875	445.1195141617126
1429.0	8.5217104	445.1194776988696
1430.0	8.5277313	445.11956265094466
1431.0	8.5337561	445.11956331123906
1432.0	8.5397791	445.11944390587695
1433.0	8.5457979	445.1194327662785
1434.0	8.5518271	445.1194894402445
1435.0	8.557852	445.1195897261444
1436.0	8.563875	445.11968701896194
1437.0	8.569898	445.11964460607567
1438.0	8.5759293	445.1196202345546
1439.0	8.5819583	445.1195198939624
1440.0	8.5879834	445.119485536684
1441.0	8.5940062	445.11957868568055
1442.0	8.6000291	445.1194218944582
1443.0	8.6060499	445.1194739257043
1444.0	8.612073	445.1194414416787
1445.0	8.6180958	445.1194950732912
1446.0	8.624121	445.119602548726
1447.0	8.6301437	445.1196427904034
1448.0	8.6361668	445.1196314122129
1449.0	8.6421895	445.119647268914
1450.0	8.6482125	445.11952043990834
1451.0	8.6542375	445.1195498528069
1452.0	8.6602606	445.11957987601676
1453.0	8.6662833	445.1195598621374
1454.0	8.6723021	445.1195029319521
1455.0	8.678325	445.11952983121654
1456.0	8.6843501	445.11966590438203
1457.0	8.6903729	445.1195015759041
1458.0	8.6963917	445.11951422741896
1459.0	8.7024105	445.11959003055904
1460.0	8.7084376	445.11954247733036
1461.0	8.7144564	445.11943534309154
1462.0	8.7204793	445.1205571315542
1463.0	8.7265106	445.11953371081046
1464.0	8.7325334	445.1194992676586
1465.0	8.7385564	445.11942926514433
1466.0	8.7445751	445.11946224990334
1467.0	8.7506002	445.11946874756643
1468.0	8.7566189	445.11947171308935
1469.0	8.7626419	445.1206519850153
1470.0	8.7686647	445.11946783043663
1471.0	8.7746877	445.11945381681534
1472.0	8.7807064	445.11953485798506
1473.0	8.7867272	445.11949718970254
1474.0	8.7927523	445.11946018253855
1475.0	8.7987752	445.11956843470705
1476.0	8.8047961	445.11947705880914
1477.0	8.8108189	445.11951567918084
1478.0	8.8168419	445.11952815975485
1479.0	8.8228627	445.1195604616931
1480.0	8.8288857	445.1196271546136
1481.0	8.8349168	445.11966293931704
1482.0	8.8409398	445.1195445757248
1483.0	8.8469627	445.1196343742872
1484.0	8.8529837	445.11960552618393
1485.0	8.8590064	445.1196346151226
1486.0	8.8650293	445.1194946348428
1487.0	8.8710481	445.1195007306597
1488.0	8.8770733	445.11955739213175
1489.0	8.8830919	445.11949945043057
1490.0	8.8891128	445.11940390534255
1491.0	8.895144	445.1194862886512
1492.0	8.9011774	445.11969332782036
1493.0	8.9072044	445.11969802241595
1494.0	8.9132233	445.1194694698594
1495.0	8.9192461	445.1195686678867
1496.0	8.9252691	445.1197029301887
1497.0	8.9312878	445.1196591739002
1498.0	8.9373128	445.1195052449387
1499.0	8.9433358	445.11959669639606
1500.0	8.9493628	445.11954816904387
1501.0	8.9553857	445.1206492989901
1502.0	8.9614045	445.11940933459505
1503.0	8.9674296	445.1206519409066
1504.0	8.9734503	445.11942696091376
1505.0	8.9794712	445.1195332020794
1506.0	8.9854941	445.11949828322287
1507.0	8.991515	445.1195548220863
1508.0	8.9975358	445.11952488621466
1509.0	9.0035587	445.11944446333314
1510.0	9.0095817	445.11957555399016
1511.0	9.0156067	445.11953153980994
1512.0	9.0216296	445.11949945155385
1513.0	9.0276546	445.119492656358
1514.0	9.0336837	445.1195711553249
1515.0	9.0397087	445.1196093198133
1516.0	9.0457379	445.11947469421176
1517.0	9.0517651	445.11972649566655
1519.0	9.0590796	445.1195741544058
1520.0	9.0654297	445.11950580420336
1521.0	9.0714588	445.119552978989
1522.0	9.077486	445.1195555731246
1523.0	9.0835046	445.1194237058572
1524.0	9.0895276	445.1194607513311
1525.0	9.0955463	445.1195293322716
1526.0	9.1015671	445.11945549960797
1527.0	9.107588	445.1194192643351
1528.0	9.1136087	445.1195175820711
1529.0	9.1196338	445.11940933457555
1530.0	9.1256546	445.11957545696725
1531.0	9.1316776	445.1197601626282
1532.0	9.1377005	445.1194613231343
1533.0	9.1437235	445.1194799821445
1534.0	9.1497463	445.1195972355053
1535.0	9.1557693	445.11947713026666
1536.0	9.1617922	445.1194537661465
1537.0	9.1678172	445.1194011476156
1538.0	9.1738484	445.1194663116222
1539.0	9.1798714	445.11943295872936
1540.0	9.1858923	445.12064178027157
1541.0	9.1919173	445.1194424449088
1542.0	9.1979359	445.1206307799763
1543.0	9.2039568	445.11946212761217
1544.0	9.2099798	445.11939987596384
1545.0	9.2160028	445.1194395612592
1546.0	9.2220318	445.11949891180666
1547.0	9.2280569	445.1194961797842
1548.0	9.2340819	445.1194905066385
1549.0	9.2401047	445.11943963530894
1550.0	9.2461298	445.11951100680096
1551.0	9.2521549	445.1194603012449
1552.0	9.258186	445.1194711135163
1553.0	9.2642174	445.11945518179533
1554.0	9.2702402	445.119445157025
1555.0	9.2762611	445.11954965157133
1556.0	9.2822839	445.1194265667915
1557.0	9.2883027	445.1194524771155
1558.0	9.2943236	445.1195794452947
1559.0	9.3003466	445.1194684957957
1560.0	9.3063695	445.11945080796573
1561.0	9.3123943	445.1194275587472
1562.0	9.3184215	445.11943683771796
1563.0	9.3244445	445.1194569772162
1564.0	9.3304674	445.11961781673205
1565.0	9.3364902	445.1195824185761
1566.0	9.3425153	445.1195884131017
1567.0	9.3485362	445.11958028851956
1568.0	9.3545612	445.1195502041467
1569.0	9.3605819	445.11950008948503
1570.0	9.3666049	445.11943529158606
1571.0	9.3726277	445.11944545395176
1572.0	9.3786508	445.1195015326576
1573.0	9.3846715	445.1195551665827
1574.0	9.3906966	445.1195090656175
1575.0	9.3967173	445.1195003923571
1577.0	9.4040257	445.1194303984637
1578.0	9.4103717	445.11941751703444
1579.0	9.4163945	445.11953622940104
1580.0	9.4224154	445.1195696954011
1581.0	9.4284382	445.12065966865106
1582.0	9.4344571	445.11949373441195
1583.0	9.4404799	445.11949441770514
1584.0	9.4464987	445.1195421364127
1585.0	9.452532	445.11949909894133
1586.0	9.4585571	445.1195108208056
1587.0	9.4645799	445.11948581973786
1588.0	9.470605	445.1195972987004
1589.0	9.4766278	445.1196570363324
1590.0	9.4826508	445.1195686364867
1591.0	9.4886737	445.119648195934
1592.0	9.4946966	445.119559905028
1593.0	9.5007154	445.11946270884204
1594.0	9.5067404	445.1195613670488
1595.0	9.5127633	445.11956590785474
1596.0	9.5187862	445.1194606522799
1597.0	9.5248051	445.11944428464767
1598.0	9.5308258	445.1194684825435
1599.0	9.5368488	445.1194473302364
1600.0	9.5428716	445.11947201763763
1601.0	9.5488947	445.11945303780897
1602.0	9.5549154	445.1194743741728
1603.0	9.5609363	445.1195100586839
1604.0	9.5669592	445.1195223120183
1605.0	9.5729802	445.1194052598952
1606.0	9.5790092	445.11946757574907
1607.0	9.5850384	445.1194845367124
1608.0	9.5910655	445.1195723075091
1609.0	9.5970905	445.11959726710813
1610.0	9.6031134	445.119556612543
1611.0	9.6091342	445.1194059244395
1612.0	9.615155	445.1194169528476
1613.0	9.621178	445.1194727856011
1614.0	9.627203	445.11944930943565
1615.0	9.6332259	445.11949207116567
1616.0	9.6392489	445.11954298077467
1617.0	9.6452801	445.1194776367055
1618.0	9.651303	445.11947804144546
1619.0	9.657326	445.11955517065445
1620.0	9.6633469	445.11949413795895
1621.0	9.6693676	445.11957017073524
1622.0	9.6753926	445.11955632779666
1623.0	9.6814114	445.11948233313
1624.0	9.6874344	445.11957832097494
1625.0	9.6934593	445.11955706187143
1626.0	9.6994823	445.1195221878384
1627.0	9.7055052	445.12063975971006
1628.0	9.7115281	445.11959767168963
1629.0	9.717549	445.1196735728478
1630.0	9.7235718	445.1196589276743
1631.0	9.7295927	445.11948794729716
1632.0	9.7356177	445.1194411104567
1633.0	9.7416364	445.11945287574815
1635.0	9.7489447	445.1194977409763
1636.0	9.7552886	445.1195747803174
1637.0	9.7613157	445.1194196375249
1638.0	9.7673386	445.11951619449934
1639.0	9.7733593	445.11945733570417
1640.0	9.7793802	445.11954834623015
1641.0	9.7854032	445.11946977010933
1642.0	9.7914325	445.1194740496289
1643.0	9.7974615	445.1195043358601
1644.0	9.8034907	445.1194220522784
1645.0	9.8095178	445.11946470782317
1646.0	9.815547	445.1194481969737
1647.0	9.821572	445.11956338139373
1648.0	9.827597	445.11940238753687
1649.0	9.8336221	445.11946584338904
1650.0	9.839647	445.11955730535624
1651.0	9.8456699	445.11943868158136
1652.0	9.8516949	445.120644906902
1653.0	9.8577199	445.12065377151777
1654.0	9.8637491	445.1194980040848
1655.0	9.869772	445.1194791241153
1656.0	9.8757971	445.11966020065944
1657.0	9.8818263	445.1195020000933
1658.0	9.8878491	445.11941603642214
1659.0	9.8938782	445.1195311848277
1660.0	9.8999075	445.119438515423
1661.0	9.9059409	445.1194963971527
1662.0	9.9119763	445.1194600271931
1663.0	9.9180054	445.1194990371481
1664.0	9.9240284	445.1194960491675
1665.0	9.9300492	445.1195609759001
1666.0	9.9360721	445.1195094082276
1667.0	9.9420929	445.11952060515466
1668.0	9.9481116	445.1195229809956
1669.0	9.9541325	445.11950347256146
1670.0	9.9601574	445.11947907695173
1671.0	9.9661763	445.11948509243655
1672.0	9.9722013	445.119485094487
1673.0	9.97822	445.11952801465213
1674.0	9.9842431	445.11955492011646
1675.0	9.9902679	445.1195546610542
1676.0	9.9962868	445.11948421744046
1677.0	10.00231	445.11949555955056
1678.0	10.008332	445.1194590352399
1679.0	10.014355	445.1206596794128
1680.0	10.020381	445.1194101782815
1681.0	10.026408	445.11948183961346
1682.0	10.032432	445.11942497362827
1683.0	10.038458	445.1206531376138
1684.0	10.044485	445.11949061111955
1685.0	10.050508	445.1195204045361
1686.0	10.056526	445.1205999850547
1687.0	10.062549	445.11942561011415
1688.0	10.068576	445.1194149538479
1689.0	10.074597	445.12063638482095
1690.0	10.080628	445.11941523909246
1691.0	10.086658	445.1194477063219
1693.0	10.093949	445.11950844179415
1694.0	10.100293	445.12053927146655
1695.0	10.106318	445.12056618615657
1696.0	10.112341	445.11943045445213
1697.0	10.118366	445.1205738723699
1698.0	10.124393	445.1206259117845
1699.0	10.130416	445.1194995762709
1700.0	10.136441	445.11947364708334
1701.0	10.14246	445.1194015844061
1702.0	10.148485	445.1194210365824
1703.0	10.154506	445.11946610232957
1704.0	10.160524	445.11944478861454
1705.0	10.166545	445.11942936944774
1706.0	10.172568	445.11942209315674
1707.0	10.178591	445.11946856225063
1708.0	10.184624	445.1194685571575
1709.0	10.190654	445.119538476945
1710.0	10.196677	445.1195395464201
1711.0	10.202695	445.1194760116839
1712.0	10.20872	445.11953221710485
1713.0	10.214739	445.1195342561127
1714.0	10.220762	445.11942715102305
1715.0	10.226785	445.1195052895978
1716.0	10.23281	445.1195811972571
1717.0	10.238835	445.1194501235207
1718.0	10.244858	445.1194907812974
1719.0	10.250877	445.11946755705065
1720.0	10.256901	445.11951125913373
1721.0	10.262922	445.1194885090584
1722.0	10.268941	445.11946560807615
1723.0	10.27496	445.12059703031935
1724.0	10.280985	445.120576695265
1725.0	10.287008	445.11942713045704
1726.0	10.293031	445.1194701904806
1727.0	10.299051	445.119507576172
1728.0	10.305074	445.12061380169723
1729.0	10.311095	445.12059636385527
1730.0	10.31712	445.1205495750186
1731.0	10.323141	445.120638556264
1732.0	10.329162	445.12062471341517
1733.0	10.335185	445.12063171564154
1734.0	10.34121	445.1194696868578
1735.0	10.347233	445.12063017364096
1736.0	10.353256	445.12065416461667
1737.0	10.359279	445.1194443361062
1738.0	10.365304	445.11948542444486
1739.0	10.371329	445.1194292947155
1740.0	10.377356	445.1195256124254
1741.0	10.383379	445.1195120176575
1742.0	10.389402	445.11946571045104
1743.0	10.395422	445.1194600394864
1744.0	10.401447	445.119529656366
1745.0	10.407466	445.1195457594729
1746.0	10.413491	445.1194183617138
1747.0	10.419514	445.1194624623713
1748.0	10.425539	445.1194568581073
1749.0	10.43156	445.11942195500086
1751.0	10.438879	445.119404729657
1752.0	10.445227	445.1196240107982
1753.0	10.451254	445.1195270011642
1754.0	10.457283	445.1195146354231
1755.0	10.463306	445.1206280985617
1756.0	10.469333	445.1194512947019
1757.0	10.475356	445.1195182671791
1758.0	10.481375	445.1195582085377
1759.0	10.487395	445.1194989118957
1760.0	10.493421	445.1205545906753
1761.0	10.499441	445.1194387569741
1762.0	10.505464	445.1206529652206
1763.0	10.511487	445.11942443785284
1764.0	10.51751	445.1205743427237
1765.0	10.523539	445.12059278522753
1766.0	10.529562	445.11942921553253
1767.0	10.535583	445.11953979611957
1768.0	10.541606	445.119505761074
1769.0	10.547625	445.11952067148974
1770.0	10.553652	445.11942633616826
1771.0	10.559677	445.120622985267
1772.0	10.565702	445.1194912932599
1773.0	10.571723	445.11945458189587
1774.0	10.577746	445.1194373308495
1775.0	10.583766	445.1205785589268
1776.0	10.589789	445.1206535999455
1777.0	10.59581	445.1194524411964
1778.0	10.601833	445.1205972490374
1779.0	10.607854	445.11942691118503
1780.0	10.613877	445.11952610591
1781.0	10.6199	445.11949411623675
1782.0	10.625923	445.1194851094871
1783.0	10.631944	445.11943853003635
1784.0	10.637968	445.11953231709566
1785.0	10.643991	445.1194894466024
1786.0	10.650023	445.1194128707761
1787.0	10.656052	445.1194446544048
1788.0	10.662075	445.1194014054827
1789.0	10.668098	445.12065981384376
1790.0	10.674121	445.11940336583905
1791.0	10.680144	445.1194367123131
1792.0	10.686169	445.1195544511015
1793.0	10.692189	445.12060211717767
1794.0	10.69821	445.1194696196377
1795.0	10.704231	445.11943496502215
1796.0	10.710256	445.1195352699062
1797.0	10.716281	445.1194174731867
1798.0	10.722312	445.11944165927576
1799.0	10.728341	445.1194695463005
1800.0	10.734369	445.1194823913185
1801.0	10.740389	445.11945631175996
1802.0	10.746415	445.11940118513854
1803.0	10.752435	445.12061667186475
1804.0	10.758458	445.1205831738985
1805.0	10.764477	445.1205595005829
1806.0	10.770502	445.120637838777
1807.0	10.776525	445.12064559080056
1808.0	10.782548	445.1194541039387
1809.0	10.788571	445.11944261039633
1810.0	10.794594	445.12061084661553
1811.0	10.800612	445.1194153147371
1812.0	10.806633	445.12057065176657
1813.0	10.812658	445.1205920275266
1814.0	10.818681	445.1206478927372
1815.0	10.824704	445.1205873109278
1816.0	10.830735	445.11947448199624
1817.0	10.836756	445.11946282483166
1819.0	10.844073	445.12061815343935
1820.0	10.850415	445.12052674270393
1821.0	10.85644	445.1195094011103
1822.0	10.862465	445.11949446412683
1823.0	10.868483	445.11941995133446
1824.0	10.874508	445.1194396408718
1825.0	10.880531	445.1194187993202
1826.0	10.886558	445.1194309079315
1827.0	10.892581	445.1206010698878
1828.0	10.898604	445.1206147057777
1829.0	10.904625	445.1205329694061
1830.0	10.910646	445.1205852591846
1831.0	10.916669	445.1194176643916
1832.0	10.922694	445.1194956027458
1833.0	10.928717	445.12054660573375
1834.0	10.934746	445.1206301439623
1835.0	10.940767	445.11948055979104
1836.0	10.946792	445.1194552278573
1837.0	10.952815	445.11943176272536
1838.0	10.958838	445.120629646837
1839.0	10.964859	445.11945074169284
1840.0	10.970883	445.1194197501047
1841.0	10.976906	445.11947622703804
1842.0	10.982929	445.11948253130987
1843.0	10.988952	445.1194694076051
1844.0	10.994975	445.1205896210246
1845.0	11.000996	445.11945927111725
1846.0	11.007019	445.1206070721051
1847.0	11.01304	445.12065941731265
1848.0	11.019061	445.1194251989321
1849.0	11.025081	445.12064846262285
1850.0	11.031104	445.1206323428964
1851.0	11.037125	445.1194481557398
1852.0	11.043148	445.12057879378176
1853.0	11.049169	445.1194038959499
1854.0	11.055192	445.11949213033756
1855.0	11.061215	445.12059775861763
1856.0	11.067238	445.11944593538396
1857.0	11.073259	445.11945624924596
1858.0	11.079284	445.1194544671405
1859.0	11.085302	445.11943700805665
1860.0	11.091325	445.1194141914318
1861.0	11.09735	445.1205063717881
1862.0	11.103375	445.1205451901388
1863.0	11.109398	445.1204915500381
1864.0	11.115423	445.1206311966206
1865.0	11.121446	445.1194068543408
1866.0	11.127465	445.11949540513154
1867.0	11.133486	445.11942589121975
1868.0	11.139511	445.1205375483158
1869.0	11.145529	445.12060886971955
1870.0	11.151554	445.12053477655655
1871.0	11.157575	445.12061109195986
1872.0	11.1636	445.1206213084891
1873.0	11.169621	445.12059718156144
1874.0	11.175644	445.1205510296197
1875.0	11.181665	445.1205737938152
1877.0	11.188977	445.1205940087161
1878.0	11.195323	445.1206525154755
1879.0	11.20135	445.12065973501734
1880.0	11.207384	445.1205519587661
1881.0	11.213403	445.120549500017
1882.0	11.219427	445.1206358203199
1883.0	11.22545	445.1205704808683
1884.0	11.231473	445.12063815614835
1885.0	11.237492	445.1194399537967
1886.0	11.243519	445.11947926898694
1887.0	11.249544	445.1195017765353
1888.0	11.255573	445.11943600272684
1889.0	11.2616	445.12059671025816
1890.0	11.267625	445.1206192882664
1891.0	11.273648	445.11945768000413
1892.0	11.279671	445.11950143117406
1893.0	11.285692	445.11943090365617
1894.0	11.291715	445.12061487241493
1895.0	11.297738	445.12063361754696
1896.0	11.303763	445.12053438264564
1897.0	11.309786	445.11942206845754
1898.0	11.315809	445.11941353280866
1899.0	11.321828	445.119446618109
1900.0	11.32785	445.11943469460965
1901.0	11.333871	445.1206564633018
1902.0	11.339894	445.1194606528033
1903.0	11.345915	445.11943795873
1904.0	11.351938	445.1205785921813
1905.0	11.357959	445.12064368277413
1906.0	11.363984	445.11952467706186
1907.0	11.370003	445.1194479198243
1908.0	11.376025	445.1204984057808
1909.0	11.382052	445.12057865122284
1910.0	11.388075	445.1206334250899
1911.0	11.394098	445.1194666288097
1912.0	11.400128	445.12065655659165
1913.0	11.406153	445.1206357176748
1914.0	11.412178	445.1205891146249
1915.0	11.418196	445.1205767496886
1916.0	11.424221	445.120500772446
1917.0	11.430246	445.1205770520722
1918.0	11.436273	445.12049289283516
1919.0	11.442298	445.1205404945829
1920.0	11.448323	445.11944407298233
1921.0	11.454348	445.12065627452097
1922.0	11.460376	445.1205473183408
1923.0	11.466405	445.120515106392
1924.0	11.472434	445.1205385516492
1925.0	11.478459	445.1205164616128
1926.0	11.484488	445.12058499978593
1927.0	11.490513	445.1194036452303
1928.0	11.496538	445.12061716636634
1929.0	11.502563	445.1206454866177
1930.0	11.508597	445.1206165243857
1931.0	11.514621	445.12059768036806
1932.0	11.520653	445.119422984912
1933.0	11.52668	445.1205903907753
1934.0	11.532709	445.12053118066535
1935.0	11.538738	445.12055113205236
1936.0	11.544765	445.1205937326914
1937.0	11.550801	445.1206091718608
1938.0	11.556828	445.120532357835
1939.0	11.562849	445.1206218199781
1940.0	11.568876	445.12057913058817
1941.0	11.574901	445.1206455796916
1942.0	11.580926	445.1205711834406
1943.0	11.586944	445.12064833561027
1944.0	11.592967	445.120566705986
1945.0	11.598992	445.11943780017737
1946.0	11.605015	445.1194599879209
1947.0	11.611034	445.11945459904945
1948.0	11.617059	445.12060616475105
1949.0	11.623084	445.1194046921181
1950.0	11.629109	445.1205911537587
1951.0	11.63514	445.1206430526696
1952.0	11.641167	445.12061619934275
1953.0	11.647195	445.1205384176153
1954.0	11.653219	445.1205718623494
1955.0	11.65924	445.11942173491
1956.0	11.665261	445.12060434369994
1957.0	11.671282	445.1194455404269
1958.0	11.677307	445.12058245724745
1959.0	11.68333	445.12059121519354
1960.0	11.689353	445.120617753354
1961.0	11.695372	445.12066011925106
1962.0	11.701397	445.12043733584073
1963.0	11.707434	445.12054196470547
1965.0	11.714749	445.12063975032777
1966.0	11.72109	445.11948503761437
1967.0	11.727113	445.1205322492248
1968.0	11.733136	445.1194445799103
1969.0	11.739157	445.12065685371334
1970.0	11.745182	445.12050072714965
1971.0	11.751205	445.1205577064803
1972.0	11.757226	445.1205676681138
1973.0	11.763249	445.1206474964554
1974.0	11.769276	445.11941279249714
1975.0	11.775299	445.1205195119938
1976.0	11.781326	445.12051163649795
1977.0	11.787353	445.1205550686595
1978.0	11.793382	445.1206117503267
1981.0	11.801526	445.12048511891834
1982.0	11.80787	445.12053402579085
1983.0	11.813892	445.12044778324474
1985.0	11.821372	445.1206093768955
1986.0	11.82772	445.120649991645
1987.0	11.833747	445.1204549851744
1988.0	11.83977	445.1205759412609
1989.0	11.84579	445.1204635344405
1990.0	11.851813	445.12039709578227
1992.0	11.859147	445.1204983365464
1993.0	11.865507	445.12039039051285
1995.0	11.872853	445.12044235598086
1996.0	11.879226	445.1204911768825
1997.0	11.885247	445.1205155930395
1999.0	11.892561	445.12050002043895
2000.0	11.898907	445.1203804665246
2001.0	11.904932	445.1203865474499
2002.0	11.910872	445.120404856271
2005.0	11.918895	445.1205344322586
2006.0	11.925168	445.120499272171
2008.0	11.932361	445.1205906469818
2009.0	11.938634	445.1205986757875
2010.0	11.944986	445.1205557074215
2011.0	11.951374	445.12059169932724
2013.0	11.958426	445.1203704574579
2014.0	11.964734	445.1196840962965
2015.0	11.971155	445.12011491641357
2016.0	11.977561	445.1204594783246
2017.0	11.983893	445.1205142922849
2018.0	11.99028	445.12051510533337
2021.0	11.998864	445.12059240092884
2022.0	12.005111	445.120486637789
2026.0	12.014386	445.119421061214
2027.0	12.020668	445.11942518817517
2031.0	12.029843	445.11956183413463
2032.0	12.036274	445.1204933253244
2033.0	12.042557	445.1204342178928
2036.0	12.050418	445.11947666155794
2037.0	12.056624	445.11950754513896
2038.0	12.063024	445.1205823001434
2041.0	12.071587	445.12036290369696
2042.0	12.077939	445.12052844168494
2046.0	12.087249	445.1205858264772
2047.0	12.093634	445.12039788397254
2048.0	12.099816	445.12063502626165
2052.0	12.108945	445.1205471700063
2053.0	12.115262	445.12037354586874
2058.0	12.126603	445.1206576704834
2059.0	12.132841	445.1205567699898
2063.0	12.142709	445.12040586788504
2064.0	12.148995	445.12041819367687
2070.0	12.160918	445.11964094109123
2071.0	12.167222	445.12028478130907
2072.0	12.173274	445.1199702578632
2077.0	12.183568	445.1197254285085
2078.0	12.189732	445.11951643965483
2082.0	12.199249	445.1197351215799
2087.0	12.209549	445.1195235323365
2088.0	12.215682	445.1194554687461
[truncated: 4,958 more rows]
