# Supplementary material for: RawBeans: A Simple, Vendor-Independent, Raw-Data Quality-Control Tool
Source: J Proteome Res. 2021 Mar 4;20(4):2098–104. doi: 10.1021/acs.jproteome.0c00956 (PMC8041395; doi:10.1021/acs.jproteome.0c00956)
Supplement: Supplementary file 2 — pr0c00956_si_003.zip [file pr0c00956_si_003.zip › 100_samples_run1.0/resources/HF2_LC1_hela_140720_01-mass-deviation-matrix.tsv]

scan	retention	445.12003
1.0	0.0029107838	445.12001969640403
3.0	0.0171149	445.11999826128
6.0	0.036158652	445.1199489014294
7.0	0.042506586	445.11998929825364
8.0	0.048850337	445.1199924127322
11.0	0.067885783	445.11997736529077
13.0	0.080573268	445.11999524634433
14.0	0.086917069	445.1200013634716
15.0	0.093262918	445.12000133336153
16.0	0.099606652	445.1199940819516
17.0	0.10595663	445.119941466421
18.0	0.11231497	445.11999447146104
19.0	0.11867123	445.11999069354994
20.0	0.12502123	445.1200001123112
21.0	0.13136707	445.11999826124725
24.0	0.150415	445.11997828511494
25.0	0.15676083	445.1199939374999
26.0	0.16291304	445.11960702444134
27.0	0.16945475	445.1195730126857
38.0	0.18954847	445.1195332408734
43.0	0.20067559	445.119549287047
45.0	0.20819007	445.11944038749857
46.0	0.21446104	445.11952066997264
48.0	0.22161102	445.11950537762334
49.0	0.22801312	445.1206400336761
51.0	0.2352298	445.1194504692271
52.0	0.24168608	445.1194117162532
59.0	0.25554847	445.1195127671899
60.0	0.26204439	445.1194793410345
67.0	0.27620265	445.1195913225122
68.0	0.28256932	445.11963971625926
73.0	0.29369854	445.11996868642996
77.0	0.3033339	445.1201644244757
78.0	0.30968813	445.1201206848168
79.0	0.31570902	445.12008026187607
80.0	0.32173825	445.11991597396053
82.0	0.32909018	445.11990090968703
83.0	0.33544644	445.1197223037769
84.0	0.34147362	445.1196584489649
85.0	0.3474945	445.1196176098077
86.0	0.35351533	445.1195997526126
87.0	0.35953607	445.1196147180089
89.0	0.36693395	445.11948718413
90.0	0.37328607	445.120621907509
91.0	0.37931115	445.11947426566223
92.0	0.38533399	445.11946322025824
93.0	0.39136108	445.1195033318883
94.0	0.39738608	445.1195650750333
95.0	0.40341332	445.1194606694689
96.0	0.40928627	445.12057347064905
97.0	0.41499237	445.1194473623158
98.0	0.420784	445.12057112091907
101.0	0.42914447	445.12057474471004
102.0	0.43548622	445.1205067597814
108.0	0.44772574	445.11940040957563
109.0	0.45407167	445.11944640610176
114.0	0.46523405	445.1198911535889
115.0	0.47159034	445.12031911031386
118.0	0.47973407	445.12051339483486
119.0	0.48594872	445.1205306378681
120.0	0.49196755	445.1205568248018
121.0	0.49799033	445.12046476099493
122.0	0.50401124	445.1205719915071
123.0	0.5100342	445.1194010291002
124.0	0.516055	445.12063663235676
125.0	0.52207382	445.1205638919288
126.0	0.52809665	445.1205251038087
127.0	0.53411759	445.1204902814918
128.0	0.54014047	445.1205472463436
129.0	0.5461675	445.12051511144335
130.0	0.55219254	445.1204930247442
131.0	0.5582176	445.12040506744603
132.0	0.56424475	445.1204214214821
133.0	0.57027169	445.1206507941351
134.0	0.57629468	445.1206160909174
135.0	0.58232169	445.1206557625146
136.0	0.5883468	445.120601717307
137.0	0.5943717	445.1206344273391
138.0	0.60039258	445.12050077482917
139.0	0.60641765	445.12065592311126
140.0	0.61244262	445.12053571194866
141.0	0.61846338	445.1205468223288
142.0	0.62448629	445.1205451509577
143.0	0.63050725	445.12046858206025
144.0	0.63652807	445.12062190153796
145.0	0.64254883	445.12043058739306
146.0	0.64856765	445.1204652672592
147.0	0.65458857	445.1205034084376
148.0	0.66060937	445.1205094522895
149.0	0.66663005	445.1205070660275
150.0	0.67265725	445.12060203412625
151.0	0.67868233	445.12055336764143
152.0	0.68470092	445.12057392621654
153.0	0.69072602	445.12056919790746
154.0	0.69674895	445.1202368196932
155.0	0.70277607	445.11997673101916
156.0	0.70879885	445.12015413639364
157.0	0.71482185	445.12061797613006
158.0	0.72084272	445.12056525209346
159.0	0.7268636	445.1205550231267
160.0	0.73288222	445.1205723701466
161.0	0.73890314	445.12057721205525
162.0	0.7449261	445.12054389235976
163.0	0.75094693	445.12061795970595
164.0	0.75696767	445.1205251974548
165.0	0.76298855	445.12065388198255
166.0	0.76900738	445.1205743049787
167.0	0.77503019	445.1201599176794
168.0	0.7810573	445.12029885336625
169.0	0.78708444	445.1204259458418
170.0	0.79310935	445.1204268674788
171.0	0.79914282	445.1206418989412
172.0	0.80516772	445.1206235398705
173.0	0.81118863	445.11940645068336
174.0	0.8172073	445.12063037590497
175.0	0.82322827	445.1206079535459
176.0	0.82924689	445.12056880949876
177.0	0.83526777	445.1205697892055
178.0	0.84129078	445.12026583082474
179.0	0.84731154	445.12063281708623
180.0	0.85333025	445.1205941051438
181.0	0.85934904	445.1200996320687
182.0	0.86537207	445.1204608500643
183.0	0.87139275	445.1204882196562
184.0	0.8774157	445.1203280666581
185.0	0.88343655	445.120639260132
186.0	0.8894596	445.119635725149
187.0	0.89548029	445.120230271574
188.0	0.90150535	445.12012194355594
189.0	0.90752828	445.12053403400773
190.0	0.9135533	445.1206327277406
191.0	0.91958035	445.1205746005262
192.0	0.92560329	445.12039060924576
193.0	0.93163048	445.12056408733724
194.0	0.9376575	445.12061888320153
195.0	0.94368453	445.12060858603445
196.0	0.9497096	445.1205807029344
197.0	0.9557388	445.11950560651246
198.0	0.96176582	445.1206392084277
199.0	0.96779288	445.11945253008474
200.0	0.97381798	445.12049061416
201.0	0.97984297	445.12037319560346
202.0	0.98586595	445.12034592780606
203.0	0.99189292	445.1203076622861
204.0	0.9979138	445.12018889171196
205.0	1.0039325	445.1204872242499
206.0	1.0099554	445.1202866377245
207.0	1.0159763	445.1204578467658
208.0	1.0219993	445.12042164633414
209.0	1.0280201	445.12056221457146
210.0	1.034041	445.1204610378764
211.0	1.040068	445.1205817570465
212.0	1.0460951	445.120317825221
213.0	1.0521244	445.1204200805536
214.0	1.0581471	445.120262271966
215.0	1.064166	445.1203736638644
216.0	1.0701889	445.12026765292313
217.0	1.0762077	445.1202730810919
218.0	1.0822305	445.12043602898314
219.0	1.0882513	445.120326294548
220.0	1.0942764	445.12036897030634
221.0	1.1003036	445.1203479298845
222.0	1.1063305	445.1205202406972
223.0	1.1123556	445.1203705041576
224.0	1.1183785	445.1205355297057
225.0	1.1244015	445.1203858517549
226.0	1.1304368	445.12034061075826
227.0	1.1364681	445.12040892774354
228.0	1.1424932	445.1205181924972
229.0	1.1485203	445.1204353136266
230.0	1.1545473	445.1203439645858
231.0	1.160566	445.1204019911949
232.0	1.1665869	445.12029786382107
233.0	1.1726076	445.12033401706157
234.0	1.1786264	445.1205504659011
235.0	1.1846452	445.12042036516306
236.0	1.1906682	445.1202530669034
237.0	1.1966889	445.1203163055359
238.0	1.2027077	445.1203213230517
239.0	1.2087307	445.12046981295646
240.0	1.2147516	445.1203018299169
241.0	1.2207745	445.12040302365256
242.0	1.2267952	445.12051363407926
243.0	1.232814	445.1204049935766
244.0	1.238835	445.1204624770199
245.0	1.2448577	445.12038919639184
246.0	1.2508766	445.12045516087323
247.0	1.2568973	445.1203336686729
248.0	1.2629162	445.1203153211317
249.0	1.268939	445.12034120542853
250.0	1.2749641	445.1203295518554
251.0	1.2809912	445.12038225196295
252.0	1.2870162	445.1204477944716
253.0	1.2930411	445.12036677402153
254.0	1.2990703	445.1203405447904
255.0	1.3050973	445.12038318375977
256.0	1.3111225	445.1203416816099
257.0	1.3171495	445.1203003196798
258.0	1.3231829	445.1202850236691
259.0	1.3292119	445.12031315615616
260.0	1.3352329	445.12046540770547
261.0	1.3412557	445.1204838734162
262.0	1.3472745	445.12036410791796
263.0	1.3532974	445.12043983933745
264.0	1.3593163	445.1203695014839
265.0	1.3653453	445.12036175285533
266.0	1.3713642	445.12034945634133
267.0	1.377387	445.12037631000663
268.0	1.3834078	445.1203788479223
269.0	1.3894266	445.1204460867796
270.0	1.3954495	445.12043746111897
271.0	1.4014705	445.12034587541575
272.0	1.4074933	445.1204366111312
273.0	1.4135162	445.12045124984456
274.0	1.4195349	445.12028627945506
275.0	1.425556	445.1203660880189
276.0	1.4315787	445.120470099383
277.0	1.4375976	445.12043850075656
278.0	1.4436183	445.1203507372787
279.0	1.4496392	445.1203657195411
280.0	1.4556621	445.1203452631032
281.0	1.461685	445.12041259697645
282.0	1.4677059	445.1203880531384
283.0	1.4737288	445.1203240596612
284.0	1.4797475	445.12038912721977
285.0	1.4857663	445.1203638482203
286.0	1.4917914	445.12043950105
287.0	1.4978184	445.1202940888885
288.0	1.5038496	445.1203935271711
289.0	1.5098746	445.12032778818036
290.0	1.5158977	445.1203206750107
291.0	1.5219184	445.12036937160383
292.0	1.5279413	445.1203843798835
293.0	1.5339664	445.12045299612976
294.0	1.5399935	445.120368577683
295.0	1.5460206	445.1204003274603
296.0	1.5520497	445.12039466507605
297.0	1.5580685	445.1202799111292
298.0	1.5640915	445.1202007656684
299.0	1.5701205	445.12051835032935
300.0	1.5761455	445.1204685671806
301.0	1.5821665	445.1204263362584
302.0	1.5881893	445.1204015008731
303.0	1.5942123	445.12037979435917
304.0	1.6002331	445.1205459325632
305.0	1.606254	445.1202875508603
306.0	1.6122789	445.1204663214191
307.0	1.6183018	445.12032505826824
308.0	1.6243269	445.1203783268558
309.0	1.630354	445.12037187639345
310.0	1.636379	445.1202766621901
311.0	1.6424018	445.1203341741547
312.0	1.6484227	445.12043638911894
313.0	1.6544437	445.12032874354696
314.0	1.6604665	445.120444563659
315.0	1.6664935	445.12036268239194
316.0	1.6725165	445.12037317293016
317.0	1.6785415	445.1205088951273
318.0	1.6845687	445.12035107688126
319.0	1.6905935	445.1203077265766
320.0	1.6966124	445.12033325850985
321.0	1.7026332	445.1203887764466
322.0	1.7086541	445.12042534174174
323.0	1.714677	445.1204135692301
324.0	1.7206978	445.1203973313179
325.0	1.7267207	445.1204275999795
326.0	1.7327395	445.1203570904943
327.0	1.7387623	445.12040360604277
328.0	1.7447833	445.1203777149045
329.0	1.750802	445.12039294757193
330.0	1.7568248	445.1204479359475
331.0	1.7628457	445.1204615482693
332.0	1.7688646	445.12039897490274
333.0	1.7748854	445.1204214480352
334.0	1.780904	445.1203198443433
335.0	1.786927	445.12034760106076
336.0	1.7929458	445.1204227658119
337.0	1.7989645	445.1203502458752
338.0	1.8049853	445.12036984192747
339.0	1.8110083	445.1204043422741
340.0	1.8170271	445.1203104074882
341.0	1.8230479	445.12029075860266
342.0	1.8290686	445.1204132683345
343.0	1.8350875	445.1204497487911
344.0	1.8411063	445.1203860936063
345.0	1.8471292	445.1203056752421
346.0	1.8531499	445.1204282299548
347.0	1.8591709	445.12053062149596
348.0	1.8651938	445.120357443295
349.0	1.8712147	445.12039779070886
350.0	1.8772354	445.12041094585106
351.0	1.8832583	445.12038171775407
352.0	1.8892772	445.1203155086658
353.0	1.895298	445.12040058333434
354.0	1.9013208	445.1204510969339
355.0	1.9073522	445.120327858955
356.0	1.9133793	445.12039110951275
357.0	1.9194085	445.12034701080273
358.0	1.9254292	445.12024757967674
359.0	1.9314501	445.1203940401825
360.0	1.9374688	445.12030983491235
361.0	1.9434917	445.1202371723092
362.0	1.9495105	445.120403903884
363.0	1.9555314	445.12033100832747
364.0	1.9615502	445.1202872473318
365.0	1.967571	445.12030650303177
366.0	1.9735938	445.1203318612309
367.0	1.9796126	445.1204635094808
368.0	1.9856335	445.1203190729126
369.0	1.9916584	445.120233898173
370.0	1.9976835	445.1203015301716
371.0	2.0037127	445.1204598224543
372.0	2.0097356	445.1202442412888
373.0	2.0157647	445.1204670193873
374.0	2.0217856	445.1203585448789
375.0	2.0278085	445.12033048146844
376.0	2.0338273	445.1202757299891
377.0	2.0398564	445.12038002956194
378.0	2.0458835	445.1204037762097
379.0	2.0519107	445.12045516003633
380.0	2.0579378	445.1204524675957
381.0	2.0639647	445.1204055310598
382.0	2.0699898	445.12034236346784
383.0	2.0760128	445.12027220720194
384.0	2.0820376	445.12031927119284
385.0	2.0880648	445.12037053204267
386.0	2.094094	445.12033751697544
387.0	2.100117	445.1204175474845
388.0	2.1061398	445.12025382097465
389.0	2.1121585	445.1202850061058
390.0	2.1181795	445.12032254572455
391.0	2.1242003	445.1204020968966
392.0	2.1302231	445.1202973070252
393.0	2.1362418	445.1203903136829
394.0	2.1422649	445.1204570339611
395.0	2.1482837	445.1203653022349
396.0	2.1543064	445.1204092029581
397.0	2.1603294	445.12040773884314
398.0	2.1663524	445.12030068925526
399.0	2.1723774	445.12043837629744
400.0	2.1784002	445.12040340865326
401.0	2.1844233	445.1205563328263
402.0	2.1904441	445.1204531157258
406.0	2.2000627	445.1203966750606
407.0	2.2064171	445.1201961287652
408.0	2.2124421	445.12030327402334
410.0	2.2199253	445.1201508332615
411.0	2.2262711	445.1201072498492
412.0	2.2322899	445.1202828987889
413.0	2.238315	445.12018787535766
414.0	2.2443338	445.12024315656447
415.0	2.2503544	445.1202345144381
416.0	2.2563733	445.12025925089694
417.0	2.2623983	445.1202716385742
418.0	2.2684213	445.1203487832507
419.0	2.274442	445.1203785280008
420.0	2.280465	445.1203777641657
421.0	2.2864838	445.12030022736536
422.0	2.2925047	445.1203003446375
423.0	2.2985253	445.1203888354274
424.0	2.3045463	445.12035880533006
425.0	2.3105692	445.12037613815954
426.0	2.31659	445.12046973895394
427.0	2.3226108	445.12045608475984
428.0	2.3286317	445.1204092893159
429.0	2.3346526	445.12025340514936
430.0	2.3406776	445.12017065157846
431.0	2.3467046	445.12023358654363
432.0	2.3527296	445.1202073813406
433.0	2.3587526	445.12020771212406
434.0	2.3647733	445.1201062084979
435.0	2.3707963	445.12037750329745
436.0	2.3768151	445.1201956905885
437.0	2.382838	445.1202972850318
438.0	2.3888588	445.1201896905268
439.0	2.3948796	445.12028336477096
440.0	2.4009005	445.12038981725686
441.0	2.4069235	445.12026232658616
442.0	2.4129421	445.1202131733967
443.0	2.418963	445.1202694405451
444.0	2.424984	445.1202692117908
445.0	2.4310026	445.1203466725594
446.0	2.4370234	445.12032593560735
447.0	2.4430421	445.1203306314203
448.0	2.4490631	445.120298659164
449.0	2.4550838	445.12018638799134
450.0	2.4611068	445.12024404186184
451.0	2.4671296	445.12036538256876
452.0	2.4731485	445.1201736451564
453.0	2.4791692	445.12024884940735
454.0	2.4851901	445.12023667847916
455.0	2.4912109	445.12028501089566
456.0	2.4972423	445.12020054149957
457.0	2.503263	445.12025400451375
458.0	2.509288	445.1203125761324
459.0	2.515311	445.1201226125181
460.0	2.5213319	445.1201850943939
461.0	2.5273526	445.120257636917
462.0	2.5333714	445.12034439110874
463.0	2.5393923	445.1203266153482
464.0	2.5454173	445.1203071320651
465.0	2.5514422	445.12025543521196
466.0	2.5574694	445.120252728735
467.0	2.5634923	445.1203467956976
468.0	2.5695152	445.120301474046
469.0	2.5755424	445.12020972906095
470.0	2.5815631	445.12028328713296
471.0	2.5875882	445.12029509607487
472.0	2.593611	445.1203975970654
473.0	2.599636	445.12025033431195
474.0	2.605659	445.1202481392161
475.0	2.611682	445.1202210631397
476.0	2.6177028	445.12021643766815
477.0	2.6237235	445.1202200935141
478.0	2.6297486	445.1201990133671
479.0	2.6357756	445.12028067422335
480.0	2.6417946	445.1202912022652
481.0	2.6478153	445.12031771241
482.0	2.6538361	445.12027952743415
483.0	2.659859	445.1202006257805
484.0	2.6658779	445.1201782401433
485.0	2.6718986	445.1201297079314
486.0	2.6779215	445.1202090285278
487.0	2.6839403	445.120280072675
488.0	2.6899633	445.1203299654414
489.0	2.695982	445.1202681395261
490.0	2.7020029	445.12027667218837
491.0	2.7080237	445.1202634150982
492.0	2.7140467	445.1202031707935
493.0	2.7200674	445.12008839342366
494.0	2.7260862	445.1200007785843
495.0	2.7321154	445.1201904081423
496.0	2.7381424	445.1201532743909
497.0	2.7441717	445.1201381759933
498.0	2.7502029	445.12011376532496
499.0	2.7562259	445.1200050189699
500.0	2.7622487	445.1201088390402
501.0	2.7682696	445.1199610802182
502.0	2.7742904	445.1199487367377
503.0	2.7803113	445.12010935380584
504.0	2.7863341	445.1202504381159
505.0	2.792355	445.12015380702263
506.0	2.7983738	445.12028459567944
507.0	2.8043968	445.1203377632338
508.0	2.8104174	445.1202863565601
509.0	2.8164404	445.120171090677
510.0	2.8224613	445.120516632255
511.0	2.8284801	445.1202391368554
512.0	2.8345009	445.1202064715909
513.0	2.8405238	445.1202719709018
515.0	2.8478508	445.11980182813267
516.0	2.854203	445.1196787710891
524.0	2.8697654	445.11981423384896
528.0	2.8794259	445.1199744321094
529.0	2.885778	445.1205879516417
530.0	2.8917967	445.1205733938397
531.0	2.8978197	445.11940891064256
532.0	2.9038384	445.120534112656
533.0	2.9098613	445.12060690483827
534.0	2.9158802	445.1205952094996
535.0	2.9219009	445.1206228926017
536.0	2.9279197	445.1206009503546
537.0	2.9339405	445.1194478967801
538.0	2.9399615	445.11944876546926
539.0	2.9459864	445.1194543361205
540.0	2.9520093	445.1206220069634
541.0	2.9580281	445.1194646767663
542.0	2.9640469	445.12064521790126
543.0	2.9700676	445.120603904187
544.0	2.9760885	445.12059399596484
545.0	2.9821093	445.120417982352
546.0	2.9881344	445.1205593394012
547.0	2.9941572	445.11942164354315
548.0	3.0001802	445.11949561359796
549.0	3.006199	445.11945565328125
550.0	3.0122198	445.11945806078955
551.0	3.0182407	445.1194227355696
552.0	3.0242635	445.11943680673664
553.0	3.0302865	445.1194452103731
554.0	3.0363135	445.1194232929449
555.0	3.0423364	445.1194209050993
556.0	3.0483574	445.1195349966582
557.0	3.0543782	445.12030962052586
558.0	3.0603969	445.1203307469953
559.0	3.0664177	445.1204301353014
560.0	3.0724386	445.12044128971957
561.0	3.0784595	445.1204009650972
562.0	3.0844803	445.1204255020431
563.0	3.090499	445.1206580675338
564.0	3.0965199	445.12052806128065
565.0	3.1025407	445.12047084197343
566.0	3.1085617	445.12060166441097
567.0	3.1145803	445.12044878355687
568.0	3.1206012	445.1204499015744
569.0	3.1266386	445.1203722586263
570.0	3.1326637	445.12035846875824
571.0	3.1386907	445.1202995366485
572.0	3.1447096	445.1204605166857
573.0	3.1507303	445.120305861093
574.0	3.1567492	445.12034915119386
575.0	3.162772	445.12032511572215
576.0	3.1687929	445.1204693408489
577.0	3.1748201	445.1203144055735
578.0	3.1808386	445.1203635177939
579.0	3.1868616	445.12038766792847
580.0	3.1928866	445.1202316364608
581.0	3.1989055	445.1202732106769
582.0	3.2049284	445.12020464889633
583.0	3.2109512	445.12017519825093
584.0	3.2169721	445.12025752155466
585.0	3.222993	445.1199813552977
586.0	3.2290137	445.1202225344185
587.0	3.2350367	445.1200420765839
588.0	3.2410575	445.12003339339066
589.0	3.2470784	445.1197735638201
590.0	3.2530991	445.1199427874235
591.0	3.25912	445.1198434982619
592.0	3.2651429	445.11974915549786
593.0	3.2711722	445.1197170712952
594.0	3.2771992	445.119704337414
595.0	3.2832285	445.1197171195372
596.0	3.2892535	445.11958403248315
597.0	3.2952743	445.11958133403556
598.0	3.3012929	445.11960068104685
599.0	3.307318	445.1196413984699
600.0	3.3133389	445.11959053703555
601.0	3.3193618	445.1196644153881
602.0	3.3253847	445.1196981411724
603.0	3.3314055	445.119576575365
605.0	3.3387492	445.1195104391559
606.0	3.3451055	445.119596440701
608.0	3.352443	445.11962161724097
609.0	3.3587973	445.1197571713757
610.0	3.3648181	445.11973961927873
611.0	3.3708409	445.11973323539854
612.0	3.3768618	445.1198421313279
613.0	3.3828848	445.11992455325117
614.0	3.3889055	445.1197276161535
615.0	3.3949264	445.1199939972934
616.0	3.4009473	445.12000431577957
617.0	3.4069681	445.119944066136
618.0	3.412989	445.1200881783364
619.0	3.4190118	445.11997847458184
620.0	3.4250327	445.1202466841518
621.0	3.4310556	445.1201864082164
622.0	3.4370826	445.1200097484298
623.0	3.4431076	445.1200701692205
624.0	3.4491349	445.1199276985672
625.0	3.455162	445.12015893399854
626.0	3.461191	445.12023884099295
627.0	3.4672182	445.12017534173043
628.0	3.4732452	445.1202597755202
629.0	3.4792703	445.1201590941718
630.0	3.4852973	445.1201990337817
631.0	3.4913286	445.12020368431905
632.0	3.4973558	445.12014416267044
633.0	3.5033808	445.1201368795367
634.0	3.5094098	445.1200906805559
635.0	3.5154306	445.1201696114566
636.0	3.5214537	445.1202376736819
637.0	3.5274829	445.1201536808002
638.0	3.5335078	445.1200748876301
639.0	3.5395307	445.12016053438197
640.0	3.5455579	445.12033319438115
641.0	3.5515808	445.1202543568423
642.0	3.5576015	445.1202850862976
643.0	3.5636224	445.1201240773933
644.0	3.5696433	445.1201564841837
645.0	3.575664	445.1202222653285
646.0	3.5816849	445.1204002560246
647.0	3.5877058	445.1202846324583
648.0	3.5937266	445.1203107340519
649.0	3.5997496	445.12022175636173
650.0	3.6057703	445.1203515412373
651.0	3.6117891	445.1200803384108
652.0	3.6178099	445.1203533228806
653.0	3.6238286	445.1203053694218
654.0	3.6298495	445.1202914565631
655.0	3.6358704	445.12028574950637
656.0	3.6418891	445.120247519058
657.0	3.647912	445.1203727217601
658.0	3.6539329	445.1202808112961
659.0	3.6599537	445.12018845878606
660.0	3.6659726	445.12025350548487
661.0	3.6719933	445.1202596234022
662.0	3.6780184	445.12026485676506
663.0	3.6840412	445.12024113083174
664.0	3.6900621	445.12029269018177
665.0	3.6960829	445.12024506851503
666.0	3.7021038	445.12026376286605
667.0	3.7081247	445.12032146262584
668.0	3.7141476	445.12030651761506
669.0	3.7201663	445.1202839924342
670.0	3.7261872	445.120210688895
671.0	3.732208	445.12016184073485
672.0	3.7382309	445.1202070378814
673.0	3.7442537	445.1202205036374
674.0	3.7502726	445.1201149447854
675.0	3.7562956	445.11985967166123
676.0	3.7623163	445.1199214540029
678.0	3.7696475	445.12017178143975
679.0	3.7759975	445.1200148215989
680.0	3.7820247	445.11997394965925
681.0	3.7880456	445.12008653177526
682.0	3.7940664	445.1200676645451
683.0	3.8000913	445.120059407586
684.0	3.8061143	445.1200816614097
685.0	3.8121352	445.11975138375425
686.0	3.818156	445.11991700616505
687.0	3.8241788	445.1200311416576
688.0	3.8301997	445.11991494202977
689.0	3.8362268	445.1199781647857
690.0	3.8422517	445.1200087703585
691.0	3.848281	445.11996708091056
692.0	3.8543019	445.1199807595709
693.0	3.8603227	445.1199917154567
694.0	3.8663436	445.1200699871359
695.0	3.8723643	445.1200992591491
696.0	3.8783873	445.1199905858184
697.0	3.8844081	445.12009763972384
698.0	3.8904289	445.1201344525618
699.0	3.8964518	445.12015607540565
700.0	3.9024707	445.1200178078347
701.0	3.9084936	445.12003196070606
702.0	3.9145143	445.12011457317453
703.0	3.9205352	445.1199583047343
704.0	3.9265582	445.1199737366685
705.0	3.932579	445.120016450149
706.0	3.9385998	445.1200947351892
707.0	3.9446227	445.1201125662355
708.0	3.9506436	445.1200571932752
709.0	3.9566645	445.12015832246254
710.0	3.9626852	445.12007434745317
711.0	3.9687103	445.1200020511354
712.0	3.9747394	445.1202277367892
713.0	3.9807708	445.1200931440426
714.0	3.9867998	445.1201117364053
715.0	3.992827	445.1200804767989
716.0	3.9988499	445.1200229288299
717.0	4.0048729	445.120010674287
718.0	4.0108998	445.1200181173452
719.0	4.0169228	445.12014029091864
720.0	4.0229479	445.12008511834205
721.0	4.0289748	445.1202072258828
722.0	4.0349978	445.120152683431
723.0	4.0410208	445.1201376801153
724.0	4.0470416	445.12012230268124
725.0	4.0530646	445.1200899239632
726.0	4.0590832	445.1199734841
727.0	4.0651041	445.1200496952916
728.0	4.0711271	445.1201076145228
729.0	4.0771478	445.119926593641
730.0	4.0831687	445.12014374230654
731.0	4.0891896	445.11997733198996
732.0	4.0952084	445.12017508861004
733.0	4.1012291	445.1201849341201
734.0	4.107252	445.12014763902755
735.0	4.1132771	445.1201006417197
736.0	4.119298	445.12015203816276
737.0	4.1253208	445.1201940250795
738.0	4.1313438	445.1199917402447
739.0	4.1373646	445.1200509271347
740.0	4.1433855	445.1200351911279
741.0	4.1494146	445.1200953462384
742.0	4.1554354	445.12013213833984
743.0	4.1614605	445.12016558572435
744.0	4.1674855	445.1202025481215
745.0	4.1735146	445.1201337169968
746.0	4.1795397	445.12014417812094
747.0	4.1855585	445.1202242288011
748.0	4.1915814	445.12009390409986
749.0	4.1976042	445.1200924249397
750.0	4.2036251	445.1200222777171
751.0	4.2096481	445.120097067723
752.0	4.2156667	445.1202463483156
753.0	4.2216876	445.1202012069651
754.0	4.2277084	445.12018464453297
755.0	4.2337293	445.12008501027543
756.0	4.2397501	445.1200793399638
757.0	4.245773	445.12016513762023
758.0	4.2517939	445.1201725637442
759.0	4.2578168	445.12010512420096
760.0	4.2638376	445.1201178003291
761.0	4.2698585	445.1202484817812
762.0	4.2758773	445.12009019722785
763.0	4.2819002	445.1199942389743
764.0	4.287923	445.12005984526627
765.0	4.2939418	445.1200806939001
766.0	4.2999648	445.1201791632333
767.0	4.3059899	445.1201378008414
768.0	4.3120126	445.12020102510814
769.0	4.318044	445.1200512289418
770.0	4.3240669	445.12005832591916
771.0	4.3300898	445.1201481165724
772.0	4.3361147	445.12021673508104
773.0	4.342144	445.1200423910315
774.0	4.3481648	445.120180747993
775.0	4.3541899	445.12010264753843
776.0	4.3602085	445.1201298471619
777.0	4.3662315	445.1201819120249
778.0	4.3722523	445.1201427335333
779.0	4.3782774	445.12004407480055
780.0	4.3843023	445.1201556229725
781.0	4.3903274	445.1203144416746
782.0	4.3963523	445.12021267133775
783.0	4.4023731	445.1202575112332
784.0	4.4083961	445.1202737713722
785.0	4.4144169	445.1202214858586
786.0	4.4204399	445.1201701954655
787.0	4.4264607	445.120090956675
788.0	4.4324794	445.12008237776286
789.0	4.4385003	445.12018005905657
790.0	4.4445212	445.12013331303126
791.0	4.4505419	445.120250752671
792.0	4.4565607	445.1201662988774
793.0	4.4625816	445.12021000940575
794.0	4.4686025	445.120147470556
795.0	4.4746273	445.1202451125113
796.0	4.4806503	445.1200936727774
797.0	4.4866712	445.1201785340691
798.0	4.4926941	445.12002510114837
799.0	4.4987149	445.1201316566555
800.0	4.5047337	445.1203118847152
801.0	4.5107608	445.12018645524546
802.0	4.5167796	445.12018655556784
803.0	4.5228024	445.120252645118
804.0	4.5288295	445.1202407339059
805.0	4.5348525	445.1200943958839
806.0	4.5408754	445.1201763215704
807.0	4.5469003	445.1201442841974
808.0	4.5529233	445.12020450267386
809.0	4.5589442	445.1201070106323
810.0	4.5649649	445.1202958575046
811.0	4.5709858	445.12018592844646
812.0	4.5770046	445.1201655706424
813.0	4.5830276	445.12028186366217
814.0	4.5890482	445.12026831405643
815.0	4.5950671	445.1203839868552
816.0	4.6010859	445.1203891723245
817.0	4.6071067	445.1202941549748
818.0	4.6131275	445.1201552810185
819.0	4.6191484	445.12029825087956
820.0	4.6251693	445.120267497191
821.0	4.6311922	445.1202198915591
822.0	4.6372108	445.12026537106163
823.0	4.6432317	445.120166102002
824.0	4.6492526	445.12021600261994
825.0	4.6552756	445.1204147620222
826.0	4.6612962	445.12025406754327
827.0	4.6673255	445.12022194052474
828.0	4.6733547	445.12025197504073
829.0	4.6793777	445.12031515981835
830.0	4.6853984	445.1202783692352
831.0	4.6914192	445.12031299108395
832.0	4.6974401	445.12025102738534
833.0	4.7034609	445.12028139083196
834.0	4.7094838	445.1202805804874
835.0	4.7155131	445.12018268151803
836.0	4.7215339	445.12021287410874
837.0	4.7275526	445.12018605108005
838.0	4.7335776	445.12021330919447
839.0	4.7395985	445.1203774006293
840.0	4.7456215	445.1202059851798
841.0	4.7516422	445.12017032900246
842.0	4.757663	445.12010390912906
843.0	4.7636818	445.1200518111659
844.0	4.7697047	445.1205081604523
845.0	4.7757276	445.1203262194302
846.0	4.7817464	445.12019737787136
847.0	4.7877673	445.1203298954498
848.0	4.7937902	445.12012430779623
849.0	4.799811	445.1202904275868
850.0	4.8058339	445.12013029857997
851.0	4.8118547	445.1201043511466
852.0	4.8178819	445.1201234069754
853.0	4.8239068	445.12024034338395
854.0	4.8299298	445.1202384206757
855.0	4.8359486	445.12017334802124
856.0	4.8419716	445.1201411395824
857.0	4.8479923	445.1203880342391
858.0	4.854011	445.12027598526885
859.0	4.860032	445.12037821566383
860.0	4.8660549	445.1202440456316
861.0	4.8720736	445.1201598143768
862.0	4.8780965	445.1203220505857
863.0	4.8841174	445.12020236135714
864.0	4.8901404	445.1202381198352
865.0	4.8961673	445.12024231638975
866.0	4.9021945	445.1202391653507
867.0	4.9082133	445.1201993579238
868.0	4.9142362	445.1202634395868
869.0	4.9202569	445.12022133380987
870.0	4.92628	445.12024538694163
871.0	4.9323049	445.12027362529193
872.0	4.93833	445.12050897747895
873.0	4.944355	445.1203503630404
874.0	4.9503842	445.1201756093285
875.0	4.9564092	445.1203005391059
876.0	4.9624278	445.1203379474308
877.0	4.9684508	445.12017050813233
878.0	4.9744717	445.1202383557641
879.0	4.9804946	445.12031670763366
880.0	4.9865132	445.1202642397724
881.0	4.9925341	445.1202625018393
882.0	4.998555	445.1201941695238
883.0	5.0045759	445.1202403596261
884.0	5.0105966	445.12047977033336
885.0	5.0166154	445.12019360151845
886.0	5.0226384	445.1201856837075
887.0	5.0286592	445.12029394844154
888.0	5.0346778	445.1201120442754
889.0	5.0406987	445.1202517951078
890.0	5.0467196	445.1202624590857
891.0	5.0527405	445.120210472044
892.0	5.0587612	445.1201209007572
893.0	5.0647821	445.1202775974492
894.0	5.0708009	445.1204976599825
895.0	5.0768239	445.12020908711264
896.0	5.0828508	445.12013459676507
897.0	5.0888717	445.1202148782819
898.0	5.0948947	445.12012933944595
899.0	5.1009155	445.1201586576477
900.0	5.1069363	445.12017756126664
901.0	5.1129572	445.12029096011094
902.0	5.1189781	445.1201473976456
903.0	5.1249968	445.12037233436166
904.0	5.1310196	445.12019676016257
905.0	5.1370405	445.12029342519037
906.0	5.1430635	445.1202109275081
907.0	5.1490821	445.1203111917531
908.0	5.1551051	445.12029276519894
909.0	5.1611239	445.1202078363248
910.0	5.1671448	445.1203212586826
911.0	5.1731655	445.1201331319206
912.0	5.1791884	445.1201276808666
913.0	5.1852114	445.1202070789446
914.0	5.1912344	445.1202465193683
915.0	5.1972572	445.1202046631884
916.0	5.2032801	445.12025747348594
917.0	5.2092989	445.120216043739
918.0	5.2153261	445.1201603467286
919.0	5.2213489	445.12023569310793
920.0	5.2273719	445.12023346345075
921.0	5.2333968	445.1201990331049
922.0	5.2394199	445.1202265984314
923.0	5.2454426	445.12016376890267
924.0	5.2514677	445.1201203101018
925.0	5.2574926	445.1201748291971
926.0	5.2635178	445.1201893269015
927.0	5.2695447	445.12019748047135
928.0	5.2755739	445.1201299613236
929.0	5.2815949	445.1202567354902
930.0	5.2876157	445.1201724413074
931.0	5.2936365	445.12025089878205
932.0	5.2996574	445.12035034047216
933.0	5.3056762	445.1202656341387
934.0	5.311697	445.12019814896183
935.0	5.3177198	445.12029739094913
936.0	5.3237386	445.1202379262701
937.0	5.3297595	445.1201813579662
938.0	5.3357823	445.12031998866644
939.0	5.3418011	445.1203238850503
940.0	5.347822	445.12023767906646
941.0	5.3538428	445.1202212985138
942.0	5.3598637	445.1202932671126
943.0	5.3658844	445.12028047531845
944.0	5.3719053	445.120295341927
945.0	5.3779241	445.12034049246876
946.0	5.3839448	445.12033326510374
947.0	5.3899657	445.12022543355556
948.0	5.3959865	445.12017562646474
949.0	5.4020138	445.12025243939735
950.0	5.4080365	445.1201985056368
951.0	5.4140574	445.12016354474946
952.0	5.4200803	445.1202452174875
953.0	5.4261075	445.1202839846128
954.0	5.4321282	445.1202715126731
955.0	5.438147	445.1202539443879
956.0	5.4441699	445.1203340500023
957.0	5.4501909	445.12025692534263
958.0	5.4562158	445.1201974072082
959.0	5.4622367	445.1202207114806
960.0	5.4682616	445.12020863416325
961.0	5.4742888	445.120134746783
962.0	5.4803075	445.12023159821234
963.0	5.4863304	445.12020663487743
964.0	5.4923493	445.12029293008
965.0	5.498372	445.1202075494245
966.0	5.5043929	445.120175800047
967.0	5.5104137	445.1202189572092
968.0	5.5164368	445.120341698547
969.0	5.5224574	445.12014061549183
970.0	5.5284763	445.12019614728797
971.0	5.5344971	445.1203349252072
972.0	5.5405201	445.1202257424719
973.0	5.5465429	445.1201516694884
974.0	5.5525617	445.12012597908205
975.0	5.5585846	445.1201921835696
976.0	5.5646076	445.1202455600058
977.0	5.5706283	445.12024144426556
978.0	5.5766472	445.1201789867473
979.0	5.5826681	445.1201946787716
980.0	5.5886868	445.120188756131
981.0	5.5947054	445.12021389714727
982.0	5.6007284	445.12025225334565
983.0	5.6067471	445.12012655822673
984.0	5.6127701	445.1201897829111
985.0	5.6187909	445.12019833943583
986.0	5.6248118	445.1203024112445
987.0	5.6308306	445.1201028815715
988.0	5.6368514	445.12013188686797
989.0	5.6428701	445.1201646921755
990.0	5.6488909	445.12007672392724
991.0	5.6549119	445.1201861806854
992.0	5.6609368	445.1201426290845
993.0	5.6669577	445.12024580948776
994.0	5.6729785	445.1202212704676
995.0	5.6789994	445.1203299140143
996.0	5.6850202	445.12012016831096
997.0	5.6910409	445.1201908530483
998.0	5.6970639	445.1202877394979
999.0	5.7030827	445.1203278805841
1000.0	5.7091055	445.1201835084495
1001.0	5.7151264	445.12018086973796
1002.0	5.7211473	445.1202340478817
1003.0	5.7271681	445.1201695105922
1004.0	5.7331911	445.12046514948867
1005.0	5.739216	445.12037510789725
1006.0	5.7452391	445.12009803808
1007.0	5.751264	445.12010120783566
1008.0	5.7572869	445.120157435985
1009.0	5.7633161	445.12012240935377
1010.0	5.7693349	445.1202652864146
1011.0	5.7753557	445.12019459862324
1012.0	5.7813785	445.1202678251838
1013.0	5.7873973	445.1202171014824
1014.0	5.7934182	445.1203017219256
1015.0	5.7994391	445.1201952218591
1016.0	5.8054619	445.1202230311273
1017.0	5.811487	445.12032103192354
1018.0	5.817512	445.1203850089545
1019.0	5.8235391	445.1200922773749
1020.0	5.8295661	445.1202995899583
1021.0	5.8355891	445.1202809950043
1022.0	5.8416183	445.1202153555993
1023.0	5.8476475	445.120274827201
1024.0	5.8536703	445.1201361933534
1025.0	5.8596912	445.1202845546453
1026.0	5.86571	445.12051232228845
1027.0	5.8717308	445.1201625067951
1028.0	5.8777536	445.1201472646382
1029.0	5.8837725	445.1202064770579
1030.0	5.8897934	445.12030670612614
1031.0	5.895814	445.12023144330607
1032.0	5.901837	445.12024025388376
1033.0	5.9078579	445.1201406803905
1034.0	5.9138767	445.1202158320824
1035.0	5.9198996	445.12024861602765
1036.0	5.9259204	445.1202641114461
1037.0	5.9319392	445.1203755978877
1038.0	5.93796	445.1203444794612
1039.0	5.9439828	445.12028078938255
1040.0	5.9500038	445.12011744726703
1041.0	5.9560226	445.12021522126116
1042.0	5.9620414	445.1201767399229
1043.0	5.9680641	445.12009432967403
1044.0	5.9740829	445.1201567376841
1045.0	5.9801038	445.12022640941524
1046.0	5.9861268	445.12018155698433
1047.0	5.9921475	445.12024738888425
1048.0	5.9981705	445.1202103411275
1049.0	6.0041913	445.12031376175764
1050.0	6.0102102	445.1202088277137
1051.0	6.0162308	445.1202817583633
1052.0	6.022258	445.1202762587847
1053.0	6.0282788	445.12033168838
1054.0	6.0343039	445.12035789089845
1055.0	6.0403351	445.12038238283606
1056.0	6.0463601	445.12029130013343
1057.0	6.052381	445.1202891674946
1058.0	6.0584018	445.12026653075463
1059.0	6.0644204	445.12036340702315
1060.0	6.0704413	445.1200917004632
1061.0	6.0764642	445.12006625057825
1062.0	6.082483	445.12020263992434
1063.0	6.0885038	445.12030688133956
1064.0	6.0945269	445.120300346075
1065.0	6.1005455	445.1202600765697
1066.0	6.1065686	445.1202553639231
1067.0	6.1125893	445.12020027362144
1068.0	6.1186102	445.1202229935069
1069.0	6.1246309	445.1203051510549
1070.0	6.1306518	445.1202433723639
1071.0	6.1366747	445.1203216347209
1072.0	6.1426936	445.12031194180474
1073.0	6.1487143	445.12020348428797
1074.0	6.1547351	445.1203520171185
1075.0	6.160756	445.1203070185696
1076.0	6.1667768	445.12034804505686
1077.0	6.1727957	445.1201989719233
1078.0	6.1788165	445.12022266809794
1079.0	6.1848394	445.12013473628537
1080.0	6.1908602	445.1201992415865
1081.0	6.1968789	445.1202462852547
1082.0	6.2029019	445.1202854644245
1083.0	6.2089228	445.12019600881064
1084.0	6.2149477	445.12017757632054
1085.0	6.2209665	445.12015613025835
1086.0	6.2269873	445.1201462931897
1087.0	6.2330207	445.1201959257768
1088.0	6.2390394	445.1200443716018
1089.0	6.2450624	445.1201490758054
1090.0	6.2510811	445.12018366282894
1091.0	6.257102	445.12024454797455
1092.0	6.2631312	445.12010329941205
1093.0	6.269156	445.12023929362124
1094.0	6.275179	445.12039401200417
1095.0	6.2812019	445.12006450389407
1096.0	6.2872208	445.1202641389394
1097.0	6.2932436	445.1202464679113
1098.0	6.2992645	445.1201971875911
1099.0	6.3052832	445.12014250888694
1100.0	6.3113062	445.12010738928893
1101.0	6.3173249	445.1200909218215
1102.0	6.3233478	445.12027377076225
1103.0	6.3293708	445.1202515225692
1104.0	6.3353896	445.120294150857
1105.0	6.3414103	445.120278749653
1106.0	6.3474312	445.1203347810675
1107.0	6.353452	445.1201719860707
1108.0	6.359473	445.1201075545913
1109.0	6.3654958	445.12021111600444
1110.0	6.3715166	445.120073224351
1111.0	6.3775438	445.120304006343
1112.0	6.3835687	445.12022886793324
1113.0	6.3895895	445.120275561281
1114.0	6.3956083	445.12020515805176
1115.0	6.4016437	445.12011647167697
1116.0	6.4076646	445.12020294630184
1117.0	6.4136875	445.1201802798853
1118.0	6.4197084	445.12009102967045
1119.0	6.4257293	445.12019290672424
1120.0	6.4317479	445.1200423087405
1121.0	6.4377687	445.1200637686937
1122.0	6.4437916	445.1201687441228
1123.0	6.4498147	445.12032135094677
1124.0	6.4558333	445.1202169599721
1125.0	6.4618542	445.1201398734987
1126.0	6.4678751	445.1202669653904
1127.0	6.4738959	445.12022886248144
1128.0	6.4799189	445.12023770613666
1129.0	6.4859417	445.12021410226635
1130.0	6.4919626	445.12007696740164
1131.0	6.4979855	445.1202615970151
1132.0	6.5040063	445.1200949046069
1133.0	6.5100272	445.1202138040551
1134.0	6.5160502	445.12011804058596
1135.0	6.522073	445.1201481815921
1136.0	6.5281001	445.120299515383
1137.0	6.534123	445.1202661186142
1138.0	6.540146	445.1201691698798
1139.0	6.5461689	445.1201426914139
1140.0	6.5521918	445.1202216194116
1141.0	6.5582169	445.12028668815947
1142.0	6.5642398	445.1202511222212
1143.0	6.5702669	445.1202772761893
1144.0	6.5762855	445.12025008950354
1145.0	6.5823106	445.12011233670864
1146.0	6.5883335	445.1201735113391
1147.0	6.5943607	445.12017844486184
1148.0	6.6003814	445.1203669939432
1149.0	6.6064023	445.1202929495112
1150.0	6.6124232	445.1202238432738
1151.0	6.6184419	445.120106761243
1152.0	6.6244627	445.1203002370993
1153.0	6.6304836	445.1203557332932
1154.0	6.6365065	445.1201428526446
1155.0	6.6425272	445.12008675070433
1156.0	6.6485481	445.12015756787144
1157.0	6.6545711	445.12010387283
1158.0	6.660592	445.1202364673657
1159.0	6.6666149	445.120240297308
1160.0	6.6726377	445.1202786802553
1161.0	6.6786607	445.1201694314189
1162.0	6.6846794	445.1200175561099
1163.0	6.6907064	445.12028987707714
1164.0	6.6967357	445.1200735687764
1165.0	6.7027587	445.1202632591096
1166.0	6.7087795	445.1200616359229
1167.0	6.7148002	445.1201064298921
1168.0	6.720819	445.1201431870936
1169.0	6.726842	445.12015286684607
1170.0	6.732865	445.120068327865
1171.0	6.7388836	445.12013496158977
1172.0	6.7449066	445.1201858433499
1173.0	6.7509275	445.1202525125562
1174.0	6.7569504	445.120158795378
1175.0	6.762969	445.12026268557446
1176.0	6.7689941	445.1201345249034
1177.0	6.7750213	445.1201553495104
1178.0	6.7810484	445.1201893342333
1179.0	6.7870774	445.12021105594675
1180.0	6.7930962	445.1203383457283
1181.0	6.7991192	445.1202264596902
1182.0	6.8051463	445.1202501475162
1183.0	6.811167	445.1202277568075
1184.0	6.81719	445.12021828658135
1185.0	6.8232108	445.120196886142
1186.0	6.8292336	445.12029847732487
1187.0	6.8352566	445.12001738675
1188.0	6.8412775	445.1202437988319
1189.0	6.8472963	445.1202308216987
1190.0	6.8533193	445.1202619721848
1191.0	6.859342	445.1202029923141
1192.0	6.8653628	445.12016607723024
1193.0	6.8713859	445.11997837795985
1194.0	6.8774087	445.12013837295405
1195.0	6.8834275	445.1202732452977
1196.0	6.8894504	445.1201864204073
1197.0	6.8954776	445.1203008156444
1198.0	6.9014962	445.120187012389
1199.0	6.9075212	445.1202686099129
1200.0	6.9135463	445.12017786060517
1201.0	6.9195672	445.12007326099734
1202.0	6.92559	445.1201846967245
1203.0	6.9316109	445.12011557053404
1204.0	6.9376317	445.1202190506032
1205.0	6.9436525	445.1202081918813
1206.0	6.9496775	445.1201038822685
1207.0	6.9556984	445.1199982185285
1208.0	6.9617213	445.1201880887444
1209.0	6.9677464	445.1202009016562
1210.0	6.973765	445.1201969744478
1211.0	6.979788	445.12005307181073
1212.0	6.985811	445.1201214312722
1213.0	6.9918297	445.12027014931135
1214.0	6.9978505	445.1202961981918
1215.0	7.0038714	445.12025260847247
1216.0	7.0098923	445.1200966529773
1217.0	7.0159151	445.1201392112438
1218.0	7.021938	445.12027480826924
1219.0	7.0279589	445.1202725253602
1220.0	7.0339839	445.12008804560907
1221.0	7.0400089	445.12009640404926
1222.0	7.0460318	445.12005689341026
1223.0	7.0520526	445.1200061875292
1224.0	7.0580735	445.12006244755315
1225.0	7.0640964	445.12020789113586
1226.0	7.0701173	445.1202061229595
1227.0	7.076136	445.1201478374586
1228.0	7.082159	445.1202168587976
1229.0	7.0881797	445.1201286144127
1230.0	7.0941985	445.12020034228846
1231.0	7.1002194	445.1201532550858
1232.0	7.1062403	445.1201217823558
1233.0	7.1122631	445.1201784767173
1234.0	7.118284	445.1200209109032
1235.0	7.1243048	445.1201191698603
1236.0	7.1303279	445.12024270305017
1237.0	7.1363465	445.120197415983
1238.0	7.1423715	445.1201947929184
1239.0	7.1483965	445.1202892069255
1240.0	7.1544195	445.1201501745823
1241.0	7.1604423	445.12017085975157
1242.0	7.1664633	445.12019932586105
1243.0	7.1724841	445.1200295380203
1244.0	7.1785049	445.1200577414671
1245.0	7.1845236	445.1200828560944
1246.0	7.1905424	445.1201790276763
1247.0	7.1965633	445.1201928952873
1248.0	7.2025861	445.120050621229
1249.0	7.2086112	445.12016412653804
1250.0	7.2146341	445.12006208190206
1251.0	7.2206571	445.1202329646339
1252.0	7.2266758	445.12024271932364
1253.0	7.2326966	445.1201989284057
1254.0	7.2387195	445.1202350110258
1255.0	7.2447404	445.12031000901936
1256.0	7.2507611	445.12026233204585
1257.0	7.2567841	445.12002348109223
1258.0	7.262805	445.12011488801943
1259.0	7.2688258	445.1201527164833
1260.0	7.2748466	445.1202130373838
1261.0	7.2808674	445.1202145875501
1262.0	7.2868884	445.12028830791786
1263.0	7.2929113	445.1201514069252
1264.0	7.2989299	445.1200222227887
1265.0	7.3049529	445.1202747573945
1266.0	7.3109717	445.1202250560108
1267.0	7.3169947	445.12026845193685
1268.0	7.3230154	445.1202985578271
1269.0	7.3290342	445.120236010624
1270.0	7.3350634	445.1201415109541
1271.0	7.3410843	445.12010901308844
1272.0	7.3471071	445.12008043372987
1273.0	7.3531363	445.1200986688658
1274.0	7.3591593	445.12029764613374
1275.0	7.3651801	445.1203280343269
1276.0	7.3711987	445.12017871710594
1277.0	7.3772217	445.120287897762
1278.0	7.3832446	445.12016996793517
1279.0	7.3892633	445.12030495316435
1280.0	7.3952862	445.1201185969646
1281.0	7.4013072	445.1202143383072
1282.0	7.40733	445.1202324494988
1283.0	7.4133489	445.12023374574244
1284.0	7.4193717	445.1202406316262
1285.0	7.4253926	445.12023267808735
1286.0	7.4314154	445.12034838137447
1287.0	7.4374363	445.12029412846795
1288.0	7.4434571	445.12020358190597
1289.0	7.4494781	445.120080082316
1290.0	7.4554988	445.1201836559872
1291.0	7.4615196	445.12027834748505
1292.0	7.4675405	445.1201247767976
1293.0	7.4735614	445.1200153236793
1294.0	7.4795844	445.12029950420833
1295.0	7.485603	445.1202412522834
1296.0	7.491626	445.12020049160895
1297.0	7.4976489	445.12023891594765
1298.0	7.5036678	445.1202093808223
1299.0	7.5096885	445.1202510125387
1300.0	7.5157094	445.12024206297855
1301.0	7.5217301	445.12024952452896
1302.0	7.5277532	445.1202662119061
1303.0	7.5337739	445.1201792605507
1304.0	7.5398011	445.12017428686875
1305.0	7.5458239	445.1200616426959
1306.0	7.551849	445.1203232022653
1307.0	7.5578781	445.1201232130364
1308.0	7.5639011	445.1203492884653
1309.0	7.5699239	445.1200515822732
1310.0	7.5759448	445.1201480773918
1311.0	7.5819656	445.12018268503607
1312.0	7.5879886	445.1201405292727
1313.0	7.5940073	445.1199987902721
1314.0	7.6000304	445.1200055496648
1315.0	7.606051	445.1200498457542
1316.0	7.612072	445.12005571925295
1317.0	7.6180927	445.12016302004577
1318.0	7.6241136	445.120144800944
1319.0	7.6301324	445.12002588510774
1320.0	7.6361554	445.12016568849765
1321.0	7.6421741	445.1201271927319
1322.0	7.6481969	445.1200491274698
1323.0	7.6542178	445.1201697989915
1324.0	7.6602365	445.12023822009155
1325.0	7.6662575	445.1202955024354
1326.0	7.6722803	445.12019874939926
1327.0	7.6783012	445.1201352017962
1328.0	7.684324	445.12023688065307
1329.0	7.6903471	445.12019480206516
1330.0	7.6963678	445.12002657842817
1331.0	7.7023886	445.1202293649329
1332.0	7.7084157	445.1201989264702
1333.0	7.7144408	445.12014533881154
1334.0	7.7204678	445.12019453878486
1335.0	7.7264929	445.1202348504542
1336.0	7.7325158	445.1202337252113
1337.0	7.7385346	445.1202608133404
1338.0	7.7445532	445.12015434346694
1339.0	7.7505762	445.1202520011913
1340.0	7.7566053	445.12025907690156
1341.0	7.7626324	445.1202649992321
1342.0	7.7686554	445.120062786906
1343.0	7.7746804	445.1200820716852
1344.0	7.7807097	445.1201397611913
1345.0	7.7867304	445.1203230930944
1346.0	7.7927513	445.12025029434795
1347.0	7.7987721	445.1201195493502
1348.0	7.8047951	445.12034699076145
1349.0	7.8108179	445.12024962288
1350.0	7.8168409	445.12026462142614
1351.0	7.822868	445.12007101981044
1352.0	7.8288889	445.1200084370964
1353.0	7.8349096	445.1200553230379
1354.0	7.8409305	445.12024427257387
1355.0	7.8469534	445.12013357143206
1356.0	7.8529744	445.1201067684841
1357.0	7.858995	445.12006936113295
1358.0	7.8650201	445.1201889190613
1359.0	7.8710452	445.1201980836816
1360.0	7.8770701	445.1200935264109
1361.0	7.8830888	445.12026301154356
1362.0	7.8891097	445.1203389041699
1363.0	7.8951347	445.12034234679123
1364.0	7.9011597	445.1202626120362
1365.0	7.9071805	445.1201566482892
1366.0	7.9132035	445.12013464808695
1367.0	7.9192265	445.12016199413716
1368.0	7.9252451	445.12018359120435
1369.0	7.9312639	445.1201234680227
1370.0	7.9372889	445.1200751322394
1371.0	7.9433076	445.12029869065725
1372.0	7.9493305	445.12025995768477
1373.0	7.9553514	445.1202508685261
1374.0	7.9613722	445.1202498955549
1375.0	7.9673952	445.1202792309153
1376.0	7.973414	445.1202210089352
1377.0	7.9794348	445.12021023899973
1378.0	7.9854598	445.1203579395287
1379.0	7.9914869	445.1202842747999
1380.0	7.997516	445.1201985479106
1381.0	8.0035452	445.12023886654555
1382.0	8.0095661	445.1203334595577
1383.0	8.0155869	445.12027962520807
1384.0	8.0216077	445.1200824979017
1385.0	8.0276286	445.119933219662
1386.0	8.0336514	445.1201523109431
1387.0	8.0396703	445.12010657202967
1388.0	8.0456931	445.12015004414866
1389.0	8.0517161	445.12018535229373
1390.0	8.057737	445.12007434004414
1391.0	8.0637578	445.1201792220144
1392.0	8.0697786	445.1202359434342
1393.0	8.0757994	445.12028226083515
1394.0	8.0818266	445.12022395718884
1395.0	8.0878537	445.1202339560749
1396.0	8.0938724	445.12021111891323
1397.0	8.0998954	445.12011976636285
1398.0	8.1059224	445.1201398494597
1399.0	8.1119495	445.1202034133246
1400.0	8.1179786	445.12027521807124
1401.0	8.1240058	445.1201209781997
1402.0	8.130035	445.12028471206696
1403.0	8.1360619	445.12019245471123
1404.0	8.1420891	445.12018291875097
1405.0	8.1481163	445.12005903918384
1406.0	8.1541433	445.12023155977306
1407.0	8.1601663	445.1201861318456
1408.0	8.166187	445.120115934594
1409.0	8.1722141	445.1200688217162
1410.0	8.178235	445.12009455162274
1411.0	8.1842557	445.12020428647446
1412.0	8.1902787	445.11995554898175
1413.0	8.1962996	445.12005630691493
1414.0	8.2023205	445.1201525399233
1415.0	8.2083412	445.1201173992871
1416.0	8.2143621	445.12011158018396
1417.0	8.220385	445.120135887888
1418.0	8.2264059	445.1201677797056
1419.0	8.2324266	445.12017382105563
1420.0	8.2384475	445.1200930403426
1421.0	8.2444663	445.12012342999236
1422.0	8.2504893	445.1201524218261
1423.0	8.2565162	445.1200563854173
1424.0	8.2625413	445.1201311904228
1425.0	8.2685642	445.12021681842486
1426.0	8.2745851	445.1202339802576
1427.0	8.2806038	445.12020802960063
1428.0	8.2866268	445.1201827562713
1429.0	8.2926455	445.1201587686368
1430.0	8.2986664	445.1201687463837
1431.0	8.3046892	445.1202200880032
1432.0	8.3107101	445.1201198147778
1433.0	8.3167331	445.1202813025536
1434.0	8.3227538	445.1202399161579
1435.0	8.3287746	445.1202758765788
1436.0	8.3347956	445.1200681103339
1437.0	8.3408164	445.12004567056067
1438.0	8.3468394	445.1201298618356
1439.0	8.3528601	445.12005922480296
1440.0	8.3588831	445.1199783744554
1441.0	8.364908	445.1200111544472
1442.0	8.3709351	445.1200296290387
1443.0	8.3769581	445.120250824594
1444.0	8.382979	445.1201893676637
1445.0	8.3889977	445.1203398500644
1446.0	8.3950226	445.1202476112394
1447.0	8.4010518	445.1202884067956
1448.0	8.4070707	445.1202106477109
1449.0	8.4130894	445.1201776643907
1450.0	8.4191101	445.12013964007525
1451.0	8.425131	445.1201842881643
1452.0	8.4311519	445.12005203709333
1453.0	8.4371769	445.1202509427396
1454.0	8.4432018	445.1200493986962
1455.0	8.4492311	445.1203142337101
1456.0	8.4552518	445.1203212942187
1457.0	8.4612707	445.12009002701114
1458.0	8.4672935	445.1201503787516
1459.0	8.4733124	445.1201640136425
1460.0	8.4793353	445.12024357321025
1461.0	8.4853582	445.12025508978223
1462.0	8.4913769	445.1201927110135
1463.0	8.4973977	445.1202879649726
1464.0	8.5034208	445.12031582997315
1465.0	8.5094415	445.1202792753562
1466.0	8.5154644	445.1201653911659
1467.0	8.5214853	445.1201018034405
1468.0	8.5275041	445.12012174281836
1469.0	8.533527	445.1201239479363
1470.0	8.5395456	445.1201933629176
1471.0	8.5455687	445.12017972465617
1472.0	8.5515916	445.12023002821195
1473.0	8.5576123	445.12030670324566
1474.0	8.5636333	445.1202330951703
1475.0	8.5696541	445.1202298005406
1476.0	8.5756729	445.12029200821985
1477.0	8.5816936	445.12016942421803
1478.0	8.5877166	445.1201340290717
1479.0	8.5937354	445.1201790136296
1480.0	8.5997605	445.1202013419474
1481.0	8.6057833	445.1201490198829
1482.0	8.6118062	445.1202140997694
1483.0	8.6178292	445.12012599119157
1484.0	8.6238521	445.1201702587968
1485.0	8.6298791	445.12021482784945
1486.0	8.6359041	445.1202817656483
1487.0	8.641925	445.120110175221
1488.0	8.6479479	445.1200794958299
1489.0	8.6539687	445.1202334657557
1490.0	8.6599916	445.1202927060192
1491.0	8.6660126	445.12027834299073
1492.0	8.6720333	445.12016245685726
1493.0	8.6780562	445.1200932195131
1494.0	8.684075	445.1202406820131
1495.0	8.690098	445.1201849242036
1496.0	8.6961187	445.1202332114609
1497.0	8.7021417	445.1203367051787
1498.0	8.7081646	445.12021981863217
1499.0	8.7141876	445.1202492146756
1500.0	8.7202125	445.1203422456784
1501.0	8.7262355	445.1201500365039
1502.0	8.7322604	445.12020905508274
1503.0	8.7382855	445.12019168961393
1504.0	8.7443083	445.12018412465676
1505.0	8.7503334	445.1202061547009
1506.0	8.7563543	445.1203147088578
1507.0	8.7623751	445.12017336591435
1508.0	8.7683959	445.12028055783856
1509.0	8.7744168	445.1203132799234
1510.0	8.7804377	445.1201623617051
1511.0	8.7864606	445.12007957130453
1512.0	8.7924813	445.1201931172363
1513.0	8.7985022	445.1201433251481
1514.0	8.8045231	445.1202878157966
1515.0	8.8105461	445.120374337616
1516.0	8.816573	445.1201422194983
1517.0	8.8226022	445.12009054436925
1518.0	8.828621	445.1201655929368
1519.0	8.8346419	445.1202116524086
1520.0	8.8406626	445.1202154371618
1521.0	8.8466815	445.1202709515402
1522.0	8.8527023	445.12025629841804
1523.0	8.8587251	445.12028577954436
1524.0	8.8647439	445.1202345348265
1525.0	8.8707668	445.1200758758011
1526.0	8.8767918	445.1201948501358
1527.0	8.8828126	445.1200959197566
1528.0	8.8888335	445.1200338052119
1529.0	8.8948543	445.1200462012891
1530.0	8.9008732	445.11995345515606
1531.0	8.906896	445.1201191143563
1532.0	8.9129168	445.12007126936663
1533.0	8.9189356	445.12008596034656
1534.0	8.9249586	445.12025566345767
1535.0	8.9309794	445.12013438884054
1536.0	8.9369982	445.12010373112696
1537.0	8.943019	445.1202342788498
1538.0	8.949042	445.1201028966134
1539.0	8.9550606	445.1200152665539
1540.0	8.9610815	445.11999910926227
1541.0	8.9671024	445.1200062651895
1542.0	8.9731252	445.12012151178163
1543.0	8.9791461	445.12011663479007
1544.0	8.9851669	445.12020246035155
1545.0	8.9911879	445.1200993450362
1546.0	8.9972086	445.12017377182366
1547.0	9.0032378	445.12026647232005
1548.0	9.0092586	445.12030424861956
1549.0	9.0152816	445.12024230158005
1550.0	9.0213065	445.12024117591096
1551.0	9.0273274	445.1202127825242
1552.0	9.0333482	445.1203351876301
1553.0	9.0393691	445.12025449604363
1554.0	9.0453899	445.1202098817033
1555.0	9.0514128	445.12013526044507
1556.0	9.0574337	445.12024156022454
1557.0	9.0634546	445.1202168969401
1558.0	9.0694795	445.1201554740406
1559.0	9.0755066	445.1201242548496
1560.0	9.0815358	445.12015069919994
1561.0	9.0875629	445.1202409923366
1562.0	9.0935901	445.1202522489465
1563.0	9.099615	445.1200980653637
1564.0	9.1056442	445.120301121499
1565.0	9.111667	445.12034249725065
1566.0	9.117692	445.1201271241058
1567.0	9.1237192	445.12017035704616
1568.0	9.1297401	445.12026247991173
1569.0	9.1357629	445.1202650111382
1570.0	9.1417816	445.12028416665885
1571.0	9.1478046	445.1203568583138
1572.0	9.1538276	445.1201293058315
1573.0	9.1598463	445.1202696982985
1574.0	9.1658671	445.12029262878235
1575.0	9.1718858	445.1202155137216
1576.0	9.1779109	445.1202357760118
1577.0	9.1839339	445.12018302182213
1578.0	9.1899567	445.1201464966894
1579.0	9.195988	445.1200950305078
1580.0	9.2020109	445.12017897961346
1581.0	9.2080318	445.1202095493036
1582.0	9.2140526	445.1201602150409
1583.0	9.2200756	445.1202486849333
1584.0	9.2260984	445.1201933440999
1585.0	9.2321193	445.1202284581311
1586.0	9.2381422	445.1201116193905
1587.0	9.244161	445.12030804836695
1588.0	9.2501796	445.1202906634956
1589.0	9.2562005	445.1201197133301
1590.0	9.2622214	445.1201962899858
1591.0	9.2682402	445.1202378360196
1592.0	9.2742632	445.12020920594745
1593.0	9.2802819	445.12009097291946
1594.0	9.2863027	445.12025184513567
1595.0	9.2923255	445.12012755135913
1596.0	9.2983465	445.1201483860631
1597.0	9.3043672	445.1202211317352
1598.0	9.3103944	445.12020557057514
1599.0	9.3164215	445.1200874841804
1600.0	9.3224507	445.12013765353487
1601.0	9.3284755	445.12015029511593
1602.0	9.3344964	445.1202097067781
1603.0	9.3405194	445.120218218453
1604.0	9.3465445	445.1203093247204
1605.0	9.3525631	445.12025708223746
1606.0	9.3585861	445.1201426286929
1607.0	9.3646195	445.12019662058657
1608.0	9.3706445	445.12017795433223
1609.0	9.3766672	445.1201112271462
1610.0	9.3826882	445.12017271154457
1611.0	9.3887111	445.12012825331897
1612.0	9.3947299	445.1203115235436
1613.0	9.4007507	445.12017286275005
1614.0	9.4067736	445.12028350790985
1615.0	9.4127945	445.120174613735
1616.0	9.4188132	445.1201939574814
1617.0	9.424834	445.1202648231461
1618.0	9.430857	445.12013380301545
1619.0	9.4368758	445.1201595126231
1620.0	9.4428965	445.12027500040546
1621.0	9.4489195	445.1201596088258
1622.0	9.4549403	445.1203612706023
1623.0	9.4609612	445.1203367849323
1624.0	9.4669841	445.12037225188556
1625.0	9.473007	445.1203074529545
1626.0	9.4790299	445.12036881405305
1627.0	9.4850508	445.12033765593765
1628.0	9.4910695	445.12032017688455
1629.0	9.4970904	445.12013532620114
1630.0	9.5031113	445.1200549715247
1631.0	9.5091341	445.1201166342421
1632.0	9.5151549	445.12011986793703
1633.0	9.5211779	445.1203258598126
1634.0	9.5271988	445.1201501419213
1635.0	9.5332216	445.12029073270503
1636.0	9.5392424	445.1202916658116
1637.0	9.5452633	445.1202909002283
1638.0	9.5512863	445.1203856188582
1639.0	9.5573071	445.120276650205
1640.0	9.563332	445.12020609088955
1641.0	9.5693612	445.12018672427695
1642.0	9.5753842	445.1202093290902
1643.0	9.581405	445.1202800240013
1644.0	9.5874258	445.1202028128417
1645.0	9.5934447	445.1203244056641
1646.0	9.5994655	445.12026075148503
1647.0	9.6054884	445.1201612108878
1648.0	9.6115071	445.120075658001
1649.0	9.6175301	445.12013479937787
1650.0	9.6235509	445.1200577415964
1651.0	9.6295716	445.1202558341149
1652.0	9.6355925	445.1201439054528
1653.0	9.6416134	445.1202382669917
1654.0	9.6476342	445.12012538197513
1655.0	9.6536552	445.12026105955135
1656.0	9.6596738	445.12021789398705
1657.0	9.6656968	445.1201499512084
1658.0	9.6717175	445.1200347611636
1659.0	9.6777384	445.1202021484886
1660.0	9.6837676	445.1203469345625
1661.0	9.6897948	445.1202801562252
1662.0	9.6958197	445.1202551684021
1663.0	9.7018426	445.12024971554314
1664.0	9.7078676	445.12021715767077
1665.0	9.7138905	445.1201447057114
1666.0	9.7199094	445.1202475747037
1667.0	9.7259301	445.1202687634666
1668.0	9.7319531	445.1202849548022
1669.0	9.7379864	445.12025036055337
1670.0	9.7440052	445.12021242385924
1671.0	9.7500301	445.12025194541076
1672.0	9.756053	445.120043560774
1673.0	9.7620739	445.1201664993082
1674.0	9.7680948	445.12018546473865
1675.0	9.7741156	445.1201622643175
1676.0	9.7801365	445.12024006160937
1677.0	9.7861573	445.1203016347673
1678.0	9.7921802	445.12029096401886
1679.0	9.7981989	445.12020938708986
1680.0	9.8042219	445.12017389081905
1681.0	9.8102428	445.1201208559794
1682.0	9.8162635	445.1202624823032
1683.0	9.8222844	445.1202660633608
1684.0	9.8283053	445.1202421030029
1685.0	9.8343282	445.1203222021053
1686.0	9.840347	445.1202676634643
1687.0	9.8463677	445.12028934029917
1688.0	9.8523907	445.12025635211154
1689.0	9.8584116	445.1202499568287
1690.0	9.8644365	445.1202404523537
1691.0	9.8704595	445.12020523847906
1692.0	9.8764782	445.12030419960996
1693.0	9.8825012	445.1200922274716
1694.0	9.8885219	445.120098785983
1695.0	9.8945407	445.120124806483
1696.0	9.9005637	445.12024039719427
1697.0	9.9065846	445.1201677765708
1698.0	9.9126053	445.1200816686867
1699.0	9.9186241	445.1201097258889
1700.0	9.9246492	445.1201324595233
1701.0	9.93067	445.12004329628917
1702.0	9.9366928	445.12020855306804
1703.0	9.9427198	445.1200832030184
1704.0	9.9487408	445.12010713510193
1705.0	9.9547638	445.1201093757667
1706.0	9.9607845	445.12023634758214
1708.0	9.9680928	445.1200536382593
1709.0	9.9744449	445.12016687163936
1710.0	9.9804742	445.12011431437514
1711.0	9.9864949	445.12019496085554
1712.0	9.9925178	445.1201009834779
1713.0	9.9985387	445.12025435675054
1714.0	10.004558	445.1202757342886
1715.0	10.010578	445.12026265717355
1716.0	10.016597	445.12011587854624
1717.0	10.022618	445.1203237056786
1718.0	10.028641	445.12011329471386
1719.0	10.034664	445.1202251663317
1720.0	10.040691	445.120155210033
1721.0	10.046716	445.12005073801697
1722.0	10.052739	445.120052532367
1723.0	10.058764	445.1201568132897
1724.0	10.064791	445.11999605923523
1725.0	10.07081	445.1199895694239
1726.0	10.076837	445.12019215014317
1727.0	10.082864	445.1200758315831
1728.0	10.088887	445.12009227748416
1729.0	10.094912	445.12008768695904
1730.0	10.100931	445.1200656593723
1731.0	10.106951	445.1201393255498
1732.0	10.112974	445.12003653804726
1733.0	10.118995	445.1200658004894
1734.0	10.125016	445.12020599980156
1735.0	10.131037	445.1202210895886
1736.0	10.137058	445.1201370374955
1737.0	10.143081	445.1201836216353
1738.0	10.149099	445.120142466322
1739.0	10.15512	445.12015430637
1740.0	10.161141	445.12031677811717
1741.0	10.167162	445.12014565938244
1742.0	10.173183	445.12013014805194
1743.0	10.179203	445.1201266250779
1744.0	10.185224	445.1201706489585
1745.0	10.191247	445.1200392146505
1746.0	10.197268	445.12009641681243
1747.0	10.203287	445.12000741808527
1748.0	10.20931	445.1201579322168
1749.0	10.215331	445.12020500473113
1750.0	10.221353	445.1200969067775
1751.0	10.227383	445.12009427807203
1752.0	10.233406	445.12012603339696
1753.0	10.239426	445.12007573504235
1754.0	10.245449	445.1201002090523
1755.0	10.251468	445.12022841360215
1756.0	10.257489	445.12018569333554
1757.0	10.263512	445.1200977468135
1758.0	10.269537	445.12021855890777
1759.0	10.275566	445.1202715718474
1760.0	10.281593	445.1201387990686
1761.0	10.287614	445.12009922387995
1762.0	10.293635	445.120223872001
1763.0	10.299656	445.1200707341166
1764.0	10.305674	445.12014537647224
1765.0	10.311697	445.1201457180963
1767.0	10.31902	445.1200851055722
1768.0	10.325379	445.1201643117121
1769.0	10.331399	445.1200393590371
1770.0	10.337424	445.1201536082291
1771.0	10.343447	445.12015739159006
1772.0	10.349468	445.12016603633
1773.0	10.355489	445.12025820619795
1774.0	10.361508	445.1200398433284
1775.0	10.367531	445.12013287625206
1776.0	10.373554	445.12011391003665
1777.0	10.379579	445.1202729745103
1778.0	10.385606	445.1201061089355
1779.0	10.391635	445.1201800034039
1780.0	10.397658	445.1203450757789
1781.0	10.403677	445.120316761869
1782.0	10.409695	445.12028273147706
1783.0	10.415718	445.1202012540896
1784.0	10.421739	445.1202368424588
1785.0	10.42776	445.12033176038676
1786.0	10.433783	445.1203002253502
1787.0	10.439802	445.12031873576376
1788.0	10.445827	445.1202586351276
1789.0	10.451847	445.12030648143644
1790.0	10.457866	445.12027241760063
1791.0	10.463889	445.12031555387364
1792.0	10.469908	445.1202250518263
1793.0	10.475931	445.1203251789722
1794.0	10.481952	445.1202621401607
1795.0	10.487975	445.12017194127617
1796.0	10.494002	445.1202916945639
1797.0	10.500027	445.120040371637
1798.0	10.50605	445.1201375836208
1799.0	10.512073000000001	445.12026433291817
1800.0	10.518097	445.12011875619834
1801.0	10.524125	445.1202668710582
1802.0	10.530152	445.12025149121683
1803.0	10.536171	445.1202683079993
1804.0	10.542195	445.12005573232375
1805.0	10.548223	445.1199730051652
1806.0	10.554243	445.12010896407435
1807.0	10.560264	445.1201027549491
1808.0	10.566287	445.1202425359906
1809.0	10.572308	445.1200625784316
1810.0	10.578327	445.12015029655925
1811.0	10.584348	445.1199825984921
1812.0	10.590368	445.1201645920777
1813.0	10.596389	445.12023139078804
1814.0	10.602414	445.1200497664321
1815.0	10.608433	445.1201593384956
1816.0	10.614456	445.12015559871986
1817.0	10.620477	445.1202886151804
1818.0	10.6265	445.1201170377131
1819.0	10.632518	445.1201290571247
1820.0	10.638546	445.1200838630336
1821.0	10.644575	445.1201287401629
1822.0	10.650596	445.12024424829696
1823.0	10.656616	445.12021471987146
1825.0	10.664102	445.1201916016006
1826.0	10.670448	445.120303211199
1827.0	10.676471	445.1202285820859
1828.0	10.682492	445.120206546411
1829.0	10.688512	445.12018762213677
1830.0	10.694531	445.1202752260517
1831.0	10.700552	445.12010113573615
1832.0	10.706573	445.12007297597813
1833.0	10.712596	445.1199809522186
1834.0	10.718616	445.120094396326
1835.0	10.724639	445.1200311151
1836.0	10.73066	445.11998891464344
1837.0	10.736679	445.1200113805976
1838.0	10.7427	445.12012987306264
1839.0	10.748721	445.1200611337838
1840.0	10.754748	445.12019529748477
1841.0	10.760771	445.1201835148282
1842.0	10.766804	445.1200670393793
1843.0	10.772833	445.1203092242504
1844.0	10.77886	445.1203011728594
1845.0	10.784887	445.120211217377
1846.0	10.790906	445.120325279002
1847.0	10.796929	445.12021318019737
1848.0	10.802948	445.1201714617445
1849.0	10.808969	445.1202192116331
1850.0	10.814996	445.12016390576434
1851.0	10.821021	445.1202761133815
1852.0	10.827042	445.12027900798074
1853.0	10.833064	445.12027209194844
1854.0	10.839087	445.1203318273383
1855.0	10.84511	445.12030714717395
1856.0	10.851137	445.12028307830326
1857.0	10.857167	445.1201738742877
1858.0	10.863188	445.12017548110987
1859.0	10.86921	445.1202570517888
1860.0	10.875229	445.1202777938508
1861.0	10.881248	445.1203413329598
1862.0	10.887271	445.12017557031845
1863.0	10.893292	445.12029109893257
1864.0	10.89931	445.12013078470255
1865.0	10.905333	445.1201772528931
1866.0	10.911352	445.12025994725354
1867.0	10.917375	445.1202559778384
1868.0	10.923396	445.12016951173416
1869.0	10.929419	445.1202315413705
1870.0	10.935446	445.120136099099
1871.0	10.941471	445.1202807072306
1872.0	10.947494	445.12013057571545
1873.0	10.953519	445.120067247534
1874.0	10.95954	445.12024124421146
1875.0	10.965558	445.1201428410914
1876.0	10.971579	445.1203415844808
1877.0	10.977602	445.12002468839955
1878.0	10.983623	445.1202176917865
1879.0	10.989646	445.12012683293693
1880.0	10.995669	445.12024864063903
1881.0	11.00169	445.12004878780067
1883.0	11.008996	445.1201515524817
1884.0	11.015348	445.12024054819386
1885.0	11.021369	445.12005084363193
1886.0	11.02739	445.1202216192495
1887.0	11.03341	445.12031051923964
1888.0	11.039433	445.1202895960924
1889.0	11.045456	445.11999866431745
1890.0	11.051481	445.12028785831467
1891.0	11.057513	445.1201319941875
1892.0	11.063536	445.12030623791156
1893.0	11.069554	445.1203555161548
1894.0	11.075575	445.1203118348238
1895.0	11.081598	445.1200775938043
1896.0	11.087619	445.1202255294155
1897.0	11.09364	445.1201877388239
1898.0	11.099663	445.1201472772258
1899.0	11.105683	445.1201042634063
1900.0	11.111706	445.12008653477955
1901.0	11.117727	445.12016135610696
1902.0	11.123748	445.1201610175965
1903.0	11.129767	445.1202183212748
1904.0	11.13579	445.1201175568563
1905.0	11.141811	445.1201972636881
1906.0	11.147831	445.1201826912249
1907.0	11.153854	445.12019806745747
1908.0	11.159879	445.1202132917265
1909.0	11.165904	445.12031516229416
1910.0	11.171931	445.1200570288942
1911.0	11.177952	445.1202391590022
1912.0	11.183973	445.12015669904906
1913.0	11.189996	445.1201024100573
1914.0	11.196019	445.12029254051953
1915.0	11.202038	445.1202446039859
1916.0	11.208061	445.12015510496803
1917.0	11.214081	445.1200483421564
1918.0	11.220102	445.12023801244095
1919.0	11.226129	445.12016463348607
1920.0	11.23215	445.1201608477172
1921.0	11.238173	445.1200781456905
1922.0	11.2442	445.1202116963772
1923.0	11.250223	445.1200612451017
1924.0	11.256244	445.1202104301635
1925.0	11.262265	445.1201485841645
1926.0	11.268284	445.1200897661684
1927.0	11.274307	445.1201519279914
1928.0	11.280328	445.1202321791917
1929.0	11.286348	445.12009415360967
1930.0	11.292369	445.12029770087685
1931.0	11.298392	445.12005875312946
1932.0	11.304413	445.12023480101095
1933.0	11.310432	445.120267224908
1934.0	11.316455	445.1201091225255
1935.0	11.322477	445.1199945578438
1936.0	11.328498	445.12024316124973
1937.0	11.334519	445.1201992830518
1938.0	11.340544	445.1203052153239
1939.0	11.346563	445.1201822359912
1941.0	11.353869	445.12020067203315
1942.0	11.360228	445.12021644579295
1943.0	11.366252	445.1201844866103
1944.0	11.372282	445.1201339751152
1945.0	11.3783	445.1201398162365
1946.0	11.384323	445.12009597288164
1947.0	11.390344	445.12026540325456
1948.0	11.396365	445.12010376833604
1949.0	11.402388	445.1201792147132
1950.0	11.408407	445.1201387280792
1951.0	11.41443	445.12031706247626
1952.0	11.42045	445.1200549953483
1953.0	11.426476	445.12028665260794
1954.0	11.432505	445.1199938619488
1955.0	11.438528	445.1202005503014
1956.0	11.444548	445.12012827628075
1957.0	11.450569	445.1201388262057
1958.0	11.45659	445.1201515447606
1959.0	11.462611	445.1201590957653
1960.0	11.468632	445.120085087678
1961.0	11.474655	445.1202485172471
1962.0	11.48068	445.12023036498226
1963.0	11.486701	445.12019455421375
1964.0	11.492728	445.12018265458346
1965.0	11.498753	445.1199924902242
1966.0	11.504773	445.12005423553006
1967.0	11.510794	445.120270212728
1968.0	11.516817	445.12031473758896
1969.0	11.522838	445.1200496143329
1970.0	11.528859	445.1201047709279
1971.0	11.534884	445.1199955852826
1972.0	11.540911	445.1201895677557
1973.0	11.54693	445.12027903987814
1974.0	11.552953	445.12010368900695
1975.0	11.558971	445.120243531015
1976.0	11.564992	445.12011908125424
1977.0	11.571013	445.12012252002427
1978.0	11.577036	445.12004213714675
1979.0	11.583059	445.1201666420148
1980.0	11.589078	445.1200638850965
1981.0	11.595101	445.12014073860087
1982.0	11.601121	445.1201321976909
1983.0	11.60714	445.1201688851278
1984.0	11.613163	445.1202103259421
1985.0	11.619186	445.1200819374799
1986.0	11.625205	445.12014380095746
1987.0	11.631226	445.1201624490792
1988.0	11.637249	445.12024074356776
1989.0	11.643269	445.12011371697776
1990.0	11.64929	445.12009848645613
1991.0	11.655315	445.1201364006272
1992.0	11.661334	445.1201792251714
1993.0	11.667357	445.12017774463874
1994.0	11.673376	445.1201630700075
1995.0	11.679401	445.12012232151767
1996.0	11.685426	445.1201510594691
1997.0	11.691451	445.1201825514038
1999.0	11.698921	445.120107979476
2000.0	11.705265	445.1201349908668
2001.0	11.711286	445.12022905896026
2002.0	11.717307	445.12003170770174
2003.0	11.723328	445.1199356828799
2004.0	11.729351	445.12014513375846
2005.0	11.73537	445.1200014891025
2006.0	11.741392	445.12001842667445
2007.0	11.747413	445.12000729081467
2008.0	11.753434	445.1200678853517
2009.0	11.759455	445.1200587630547
2010.0	11.765482	445.1201318414847
2011.0	11.771505	445.120095876298
2012.0	11.777534	445.11999239282903
2013.0	11.783557	445.12003583987547
2014.0	11.789586	445.12010718511965
2015.0	11.795613	445.120145087892
2016.0	11.801634	445.12014257637634
2017.0	11.807655	445.1200207206203
2018.0	11.813678	445.1200003960104
2019.0	11.819701	445.12003920929635
2020.0	11.82572	445.1200313330059
2021.0	11.831745	445.12011172734793
2022.0	11.837767	445.1200984173608
2023.0	11.84379	445.12012088510636
2024.0	11.849818	445.1200530286117
2025.0	11.855845	445.12017246336654
2026.0	11.861872	445.12002314476956
2027.0	11.867892	445.11993478753146
2028.0	11.873911	445.12015984366155
2029.0	11.879932	445.12005151264736
2030.0	11.885955	445.1202470296455
2031.0	11.891976	445.1202205513729
2032.0	11.897997	445.1201540213429
2033.0	11.904018	445.12017226291806
2034.0	11.91004	445.1201755281654
2035.0	11.916063	445.1199514073625
2036.0	11.922082	445.12022250414753
2037.0	11.928105	445.11993751210974
2038.0	11.934126	445.1200718609667
2039.0	11.940147	445.1200540729977
2040.0	11.946168	445.1201151306786
2041.0	11.952191	445.1201845867332
2042.0	11.958218	445.1200655545666
2043.0	11.964241	445.12006904180134
2044.0	11.970265	445.1201318710797
2045.0	11.976289	445.12016937864274
2046.0	11.982309	445.1201473307249
2047.0	11.98833	445.12009770603174
2048.0	11.994351	445.12015983546945
2049.0	12.000372	445.12012589412893
2050.0	12.006395	445.1200858237889
2051.0	12.012416	445.12007392809693
2052.0	12.018439	445.1200753399572
2053.0	12.024459	445.12002078968806
2054.0	12.03048	445.11995447017915
2055.0	12.036501	445.1202106260394
2057.0	12.043816	445.12020667516725
2058.0	12.050172	445.12007258981146
2059.0	12.056195	445.1201462407151
2060.0	12.062226	445.12001918254754
2061.0	12.068257	445.12010038470595
2062.0	12.074284	445.12016457394134
2063.0	12.080309	445.12018129160845
2064.0	12.086332	445.1201745894689
2065.0	12.092355	445.1202260901359
2066.0	12.09838	445.1201504609418
2067.0	12.104409	445.1200951356835
2068.0	12.110439	445.1199615617705
2069.0	12.116466	445.12000651111737
2070.0	12.122493	445.12005897527325
2071.0	12.128516	445.11983944818775
2072.0	12.134539	445.11998165273326
2073.0	12.140564	445.12004754693044
2074.0	12.146589	445.1199562766539
2075.0	12.152611	445.1200122446139
2076.0	12.158637	445.12015021884315
2077.0	12.164657	445.12004209135614
2078.0	12.170678	445.12005518232303
2079.0	12.176699	445.1201997560526
2080.0	12.18272	445.1201293173676
2081.0	12.188743	445.12006232207005
2082.0	12.194762	445.1202294941336
2083.0	12.200784	445.12014559751145
[truncated: 5,074 more rows]
