# Supplementary material for: RawBeans: A Simple, Vendor-Independent, Raw-Data Quality-Control Tool
Source: J Proteome Res. 2021 Mar 4;20(4):2098–104. doi: 10.1021/acs.jproteome.0c00956 (PMC8041395; doi:10.1021/acs.jproteome.0c00956)
Supplement: Supplementary file 2 — pr0c00956_si_003.zip [file pr0c00956_si_003.zip › 100_samples_run1.0/resources/HF2_LC1_hela_150120_01_30B-mass-deviation-matrix.tsv]

scan	retention	445.12003
1.0	0.0028472493	445.12027302776846
2.0	0.010563766	445.12021087618956
3.0	0.016897133	445.12022501773095
4.0	0.023236699	445.12022063598556
5.0	0.029574198	445.1201928908664
6.0	0.035911698	445.12023019169123
7.0	0.042247116	445.12025679618847
8.0	0.048586717	445.1202292843611
9.0	0.054924217	445.12023251606814
10.0	0.061255466	445.12020496236204
11.0	0.067588833	445.12019916715025
12.0	0.073928431	445.1202931448421
13.0	0.080261782	445.1201889107588
14.0	0.086601332	445.12015221237203
15.0	0.092945082	445.1202731381926
16.0	0.099290914	445.12021001642654
17.0	0.10563052	445.1202100422895
18.0	0.11196803	445.1202778283806
19.0	0.11830343	445.1202130240498
20.0	0.12465136	445.1202698266338
21.0	0.130991	445.12022667778564
22.0	0.13733262	445.120200758046
23.0	0.14367428	445.12013972933534
24.0	0.15000973	445.1201992869684
25.0	0.15634723	445.12019371860356
26.0	0.16269098	445.1202298423743
27.0	0.16902641	445.12023135105227
28.0	0.17536183	445.1202599663424
29.0	0.18169933	445.120153065315
30.0	0.18803267	445.12021809085627
31.0	0.19436813	445.12020748514954
32.0	0.20070565	445.1201722235764
33.0	0.20705147	445.12015585871217
34.0	0.2133931	445.12015834611367
35.0	0.21973478	445.12023059511745
36.0	0.22606603	445.120279285244
37.0	0.2324098	445.12013412936767
38.0	0.23875148	445.1202615858696
39.0	0.24509525	445.1201760789076
40.0	0.25143273	445.1201805280864
41.0	0.2577682	445.12013618750296
42.0	0.26410778	445.1202221466564
43.0	0.27045155	445.12016722876393
44.0	0.27678486	445.12025310326226
45.0	0.28312443	445.1202120085461
46.0	0.28945568	445.12018723482515
47.0	0.29579735	445.1201705121044
48.0	0.30212862	445.12025398891836
49.0	0.30847238	445.1202819271011
50.0	0.31480987	445.120278131677
51.0	0.32114952	445.1202200871069
52.0	0.32748283	445.1202150801409
53.0	0.33382242	445.12027580639057
54.0	0.34015787	445.12028371602264
55.0	0.34650156	445.12031845183793
56.0	0.35284118	445.1201782327082
57.0	0.35917867	445.12021509418446
58.0	0.3655141	445.1202177128755
59.0	0.37185158	445.12018032462254
60.0	0.3781891	445.120293456927
61.0	0.38452872	445.12028109475847
62.0	0.39086207	445.12026099435474
63.0	0.39719957	445.12024854159534
64.0	0.40353703	445.1201447885276
65.0	0.40987455	445.1202247791366
66.0	0.41621417	445.12018315061704
67.0	0.4225558	445.12018484967643
68.0	0.42889538	445.1202260735841
69.0	0.43523083	445.12026014175206
70.0	0.44156831	445.1203379866365
71.0	0.44791001	445.1201972715231
72.0	0.45425171	445.1201496727446
73.0	0.46059338	445.12015010711133
74.0	0.4669288	445.12022867432864
75.0	0.47326628	445.1201452723722
76.0	0.47960586	445.1200446462411
77.0	0.48594753	445.1202344017268
78.0	0.49228713	445.1201990917839
79.0	0.49862253	445.12019354976536
80.0	0.50495796	445.120253899211
81.0	0.51129546	445.12019602369946
82.0	0.51763093	445.120196429835
83.0	0.52396845	445.11999047539365
84.0	0.53030593	445.1205306764369
85.0	0.53667675	445.1196481967135
86.0	0.54301633	445.1197726274073
87.0	0.54935383	445.11975540246107
88.0	0.55569343	445.1196969162946
89.0	0.56204137	445.11956559331276
90.0	0.56838095	445.1196471001382
91.0	0.57472261	445.1196909863642
92.0	0.58106017	445.1196954340144
93.0	0.58740183	445.11971992137927
94.0	0.59374345	445.119717103139
95.0	0.6000768	445.1196889631362
96.0	0.60642263	445.1197772607864
97.0	0.61276015	445.1197430029994
98.0	0.61910598	445.1197238939816
99.0	0.6254435	445.11973093408216
100.0	0.63179558	445.1197322739441
101.0	0.63723316	445.12035185950174
102.0	0.6436395	445.119876532077
103.0	0.65047062	445.12008093963493
104.0	0.65681645	445.1199364214938
105.0	0.66316228	445.1205993714326
106.0	0.66950188	445.1196184317801
107.0	0.67584772	445.1196118519491
108.0	0.6821873	445.1195521200137
109.0	0.68852897	445.1196699536666
110.0	0.69486856	445.119492172744
111.0	0.7012123	445.1196343243923
112.0	0.70754773	445.1196391749621
113.0	0.71388523	445.1196589334478
114.0	0.72022275	445.119593906323
115.0	0.72656027	445.1197406026725
116.0	0.73289985	445.119686527348
117.0	0.73923943	445.1196417142987
118.0	0.74558318	445.11954830541936
119.0	0.75192278	445.1196089826303
120.0	0.75826237	445.11959758595026
121.0	0.76434162	445.11947129595967
122.0	0.77051465	445.1201402901173
123.0	0.77721238	445.12021261542753
124.0	0.78355615	445.12045868325515
125.0	0.78989781	445.1205993339066
126.0	0.79623531	445.12059460777107
127.0	0.80257906	445.1197644081704
128.0	0.80891867	445.1202711411554
129.0	0.81525617	445.1203041454146
130.0	0.82159785	445.1203494941079
131.0	0.82793747	445.12040860746316
132.0	0.83427493	445.12040724551946
133.0	0.84061452	445.12045101486814
134.0	0.8469562	445.12010529383554
135.0	0.85329788	445.120199338294
136.0	0.85963955	445.12019506457744
137.0	0.86597497	445.1201831772195
138.0	0.87231248	445.12007323170525
139.0	0.87864998	445.12015694639905
140.0	0.88499375	445.1202799722969
141.0	0.8913355	445.1201290212538
142.0	0.89767505	445.12021954011686
143.0	0.90401255	445.12019776756756
144.0	0.9103521	445.1202879855791
145.0	0.91669585	445.1203204284155
146.0	0.92303543	445.12012597030093
147.0	0.9293792	445.11994513313454
148.0	0.9357167	445.11997834750724
149.0	0.94205836	445.119938272143
150.0	0.94839797	445.1199295248921
151.0	0.95473968	445.11989127164287
152.0	0.9610793	445.1200772311381
153.0	0.96742095	445.1198665929523
154.0	0.97375632	445.11986982988077
155.0	0.98009591	445.1200265959624
156.0	0.98643341	445.119875284182
157.0	0.9927751	445.11984243496033
158.0	0.99911885	445.1200144404666
159.0	1.0054563	445.12007294302856
160.0	1.0118001	445.1199912589981
161.0	1.0181418	445.1198268017176
162.0	1.0244897	445.1198800265434
163.0	1.0308252	445.1198712081638
164.0	1.037171	445.1198298168725
165.0	1.0435022	445.1198562260017
166.0	1.0498439	445.1198279207564
167.0	1.0561835	445.11992529904643
168.0	1.0625231	445.11988043351516
169.0	1.0688585	445.11983869741937
170.0	1.075196	445.11969111071227
171.0	1.0815315	445.1196757475421
172.0	1.0878731	445.119799762963
173.0	1.0942127	445.11953675029827
174.0	1.1005607	445.11951415605
175.0	1.1068981	445.11954221224124
176.0	1.1132377	445.11960740699413
177.0	1.1195731	445.1196352639761
178.0	1.1259169	445.1196265113148
179.0	1.1322523	445.11967485534296
180.0	1.1385877	445.1195340876029
181.0	1.1449273	445.11952308343973
182.0	1.1512648	445.1194621572588
183.0	1.1575981	445.11961245637286
184.0	1.1639357	445.1194966893641
185.0	1.1702753	445.1195770394229
186.0	1.1766148	445.1194941496647
187.0	1.1829523	445.11951616078676
188.0	1.1892878	445.1196023565827
189.0	1.1956253	445.11963076126347
190.0	1.2019628	445.1194637099789
191.0	1.2083045	445.1195366469651
192.0	1.2146462	445.11960939659446
193.0	1.2209878	445.1195198380751
194.0	1.2273274	445.11949256563247
195.0	1.2336691	445.1194571925783
196.0	1.2400086	445.11951761280585
197.0	1.2463461	445.11952159784136
198.0	1.2526857	445.11947935635266
199.0	1.2590232	445.11955407713515
200.0	1.2653649	445.12052757383094
201.0	1.2717003	445.1194226441056
202.0	1.27804	445.11945957162993
203.0	1.2843775	445.1195769681394
204.0	1.290715	445.1194789678144
205.0	1.2970504	445.11949334933377
206.0	1.30339	445.1194331331693
207.0	1.3097275	445.1194928159896
208.0	1.3160733	445.1205756404809
209.0	1.3224171	445.1205371695825
210.0	1.3287629	445.1194164067711
211.0	1.3350983	445.12065207580747
212.0	1.341438	445.1204889311486
213.0	1.3477817	445.12050351926695
214.0	1.3541172	445.1206571101422
215.0	1.3604567	445.1205484388919
216.0	1.3667963	445.11950633140316
217.0	1.3731317	445.1206095012787
218.0	1.3794733	445.12055535715507
219.0	1.3858109	445.1194411263467
220.0	1.3921504	445.1194539823221
221.0	1.398488	445.1206168683951
222.0	1.4048255	445.1205756410543
223.0	1.4111651	445.1205303513459
224.0	1.4175047	445.12059982072384
225.0	1.4238547	445.11942276606595
226.0	1.4301984	445.120602191196
227.0	1.4365443	445.1205658356956
228.0	1.4428797	445.12040804100076
229.0	1.4492234	445.1205153340203
230.0	1.4555609	445.1205831086199
231.0	1.4618963	445.11945839487356
232.0	1.468236	445.1204819879077
233.0	1.4745777	445.12052862267456
234.0	1.480911	445.12050056808374
235.0	1.4872568	445.12056963683796
236.0	1.4935943	445.1205183661388
237.0	1.4999339	445.12050319102417
238.0	1.5062672	445.12055007921424
239.0	1.512611	445.1205915222344
240.0	1.5189443	445.11946710887025
241.0	1.5252797	445.1205455397975
242.0	1.5316235	445.1194995599832
243.0	1.5379652	445.119568874577
244.0	1.5443069	445.1194698131691
245.0	1.5506402	445.1206581971922
246.0	1.5569818	445.1206354438003
247.0	1.5633215	445.12048171998504
248.0	1.5696569	445.1206434470909
249.0	1.5759944	445.11952065954347
250.0	1.582334	445.1195044169985
251.0	1.5886715	445.1206506653151
252.0	1.5950132	445.12064816015715
253.0	1.601359	445.1206326669152
254.0	1.6076965	445.1205102229039
255.0	1.614034	445.11940493640077
256.0	1.6203694	445.11940123112424
257.0	1.6267132	445.120485727116
258.0	1.6330507	445.12056691019797
259.0	1.6393944	445.1204841800408
260.0	1.6457361	445.1206260866204
261.0	1.6520778	445.1206436083603
262.0	1.6584132	445.1205767222034
263.0	1.6647528	445.11942333015537
264.0	1.6710945	445.12056331924265
265.0	1.677432	445.1204915166294
266.0	1.6837716	445.1204545310372
267.0	1.6901153	445.1205340996937
268.0	1.6964528	445.11941726336056
269.0	1.7027924	445.12047587088506
270.0	1.7091278	445.1206342064444
271.0	1.7154757	445.1196041098631
272.0	1.7218091	445.12043389064
273.0	1.7281446	445.12049264106923
274.0	1.7344821	445.1205458135501
275.0	1.7408217	445.12042181649275
276.0	1.7471633	445.1204273770814
277.0	1.7535049	445.1204982489156
278.0	1.7598466	445.12038600274053
279.0	1.7661883	445.1204193334818
280.0	1.7725258	445.12045871795027
281.0	1.7788695	445.1204926204774
282.0	1.7852112	445.12048053924394
283.0	1.7915529	445.1204597740677
284.0	1.7979009	445.1203343971496
285.0	1.8042384	445.1203628420315
286.0	1.8105862	445.12036812114053
287.0	1.8169217	445.12038960881455
288.0	1.8232571	445.12044633940184
289.0	1.8295946	445.1203672176207
290.0	1.8359342	445.12036845230057
291.0	1.8422779	445.1203220507839
292.0	1.8486196	445.1204775189707
293.0	1.8549614	445.1204261121521
294.0	1.8613051	445.120443475376
295.0	1.8676488	445.1204766328653
296.0	1.8739863	445.12051669403695
297.0	1.8803217	445.1205468698239
298.0	1.8866655	445.1206365388121
299.0	1.8930051	445.1194206883528
300.0	1.8993426	445.12053267866656
301.0	1.9056863	445.1206541408116
302.0	1.9120239	445.12043310137835
303.0	1.9183635	445.12038007476536
304.0	1.9247051	445.1204281369631
305.0	1.9310447	445.12043835838534
306.0	1.9373843	445.12055454490303
307.0	1.9437239	445.1203580788663
308.0	1.9500635	445.1204311415703
309.0	1.956401	445.12054096347845
310.0	1.9627468	445.12051219908096
311.0	1.9690843	445.12058510747096
312.0	1.9754281	445.12044960393234
313.0	1.9817656	445.12050510361604
314.0	1.9881011	445.12039880690793
315.0	1.9944448	445.1204405826386
316.0	2.0007823	445.120367438248
317.0	2.0071198	445.1205713089861
318.0	2.0134677	445.1203865481392
319.0	2.0198052	445.1204596409683
320.0	2.026149	445.12042838813346
321.0	2.0324885	445.12044313288925
322.0	2.038824	445.1204287129029
323.0	2.0451636	445.12045513405235
324.0	2.0515052	445.12037160318545
325.0	2.0578406	445.1203217309475
326.0	2.0641761	445.12034827303773
327.0	2.0705115	445.12047143663364
328.0	2.0768552	445.12027839198566
329.0	2.083199	445.120469453434
330.0	2.0895365	445.120407783839
331.0	2.095874	445.1203332184061
332.0	2.1022136	445.1204908819291
333.0	2.1085532	445.12049057444847
334.0	2.1148908	445.12038591055614
335.0	2.1212345	445.12037200478903
336.0	2.1275762	445.12038869577617
337.0	2.1339157	445.1204549263883
338.0	2.1402595	445.12041168405466
339.0	2.1466053	445.1205746332826
340.0	2.1529407	445.1203695764828
341.0	2.1592803	445.1205116726392
342.0	2.1656178	445.1203819839054
343.0	2.1719595	445.12045783285333
344.0	2.1782971	445.1205009401297
345.0	2.1846387	445.120445028343
346.0	2.1909804	445.12041319723033
347.0	2.197322	445.12051308633625
348.0	2.2036574	445.12055193264825
349.0	2.2100054	445.1204028087695
350.0	2.2163387	445.12048378965494
351.0	2.2226762	445.12043421541205
352.0	2.2290179	445.1203916462815
353.0	2.2353554	445.1204787274207
354.0	2.2416971	445.1204751552456
355.0	2.2480367	445.12033548789617
356.0	2.25437	445.12031989518937
357.0	2.2607117	445.12031457435023
358.0	2.2670471	445.12049172355813
359.0	2.2733846	445.120436376538
360.0	2.27972	445.1203363294316
361.0	2.2860617	445.12046130055285
362.0	2.2924013	445.12032834593805
363.0	2.2987409	445.1203312901303
364.0	2.3050784	445.12048398067776
365.0	2.3114159	445.1204289025312
366.0	2.3177576	445.1203924191689
367.0	2.3241013	445.1204498054637
368.0	2.3304409	445.1203321433329
369.0	2.3367846	445.12043182990504
370.0	2.3431305	445.12038923644815
371.0	2.3494701	445.12031253606176
372.0	2.3558117	445.12040818102923
373.0	2.3621513	445.12034313689793
374.0	2.3684889	445.1201847719078
375.0	2.3748244	445.1202338576827
377.0	2.382118	445.1202574897984
378.0	2.3884223	445.120165643349
379.0	2.3943222	445.1202376277301
380.0	2.4002285	445.1201769775867
381.0	2.4061328	445.1202026195468
382.0	2.4119869	445.1203388918236
383.0	2.4178597	445.12039543826273
384.0	2.4237869	445.1202658855177
385.0	2.4297307	445.1202013532478
386.0	2.4357016	445.1203179766794
387.0	2.4417265	445.1203120101939
388.0	2.4477014	445.12022579417606
389.0	2.4536869	445.1203450729627
390.0	2.4597078	445.12049206230927
391.0	2.4657286	445.1203291293109
392.0	2.4717536	445.12032244526074
393.0	2.4777766	445.1204542537427
394.0	2.4837954	445.1204078615158
395.0	2.489816	445.120417473584
396.0	2.4958411	445.12041873388364
397.0	2.5018619	445.12038382417256
398.0	2.5078848	445.1204134139818
399.0	2.5139098	445.12029792916667
400.0	2.519935	445.12036538620805
401.0	2.5259598	445.12026975373794
402.0	2.5319871	445.12037045753425
403.0	2.5380119	445.12037681249643
404.0	2.5440391	445.1203761090015
405.0	2.550064	445.12024887796815
406.0	2.5560765	445.12025452153546
407.0	2.5620995	445.12017636856615
408.0	2.5681204	445.12017614839687
409.0	2.5741036	445.12014388594247
411.0	2.5814161	445.1200482847488
412.0	2.587708	445.1201122548997
413.0	2.5936682	445.1202780467792
414.0	2.5996163	445.1202534823779
415.0	2.6055955	445.1203067998666
416.0	2.6115829	445.1203073714213
417.0	2.6174767	445.12041447080196
418.0	2.6233016	445.1204286609834
419.0	2.6291683	445.1203571565567
421.0	2.6363807	445.1203954292831
422.0	2.6427245	445.1203927855462
423.0	2.6490516	445.1203838664459
424.0	2.65536	445.1203564238559
425.0	2.6617453	445.1203379385962
426.0	2.6680703	445.12037527139194
427.0	2.6744579	445.12040873357506
428.0	2.6807725	445.12033507234236
429.0	2.6870933	445.120271253399
430.0	2.6934641	445.12030527787294
431.0	2.699812	445.12030503248576
432.0	2.7061704	445.1202477044969
433.0	2.71256	445.12023298788733
434.0	2.7188996	445.1203380657357
435.0	2.7252392	445.12026405423893
436.0	2.7315808	445.12037710518
437.0	2.7379162	445.1201006391496
438.0	2.7442496	445.12014589920165
439.0	2.7505913	445.12027684500157
440.0	2.7569309	445.12024902856274
441.0	2.7632725	445.1202626666835
442.0	2.7696121	445.1203348260261
443.0	2.7759538	445.1203082985576
444.0	2.7822955	445.12038020389934
445.0	2.788633	445.1203473988107
446.0	2.7949726	445.12035857319336
447.0	2.8013122	445.12022828325786
448.0	2.8076476	445.12038177774826
449.0	2.8139892	445.120306484664
450.0	2.820333	445.120174846084
451.0	2.8266768	445.1202951074993
452.0	2.8329726	445.12031359825363
453.0	2.8393726	445.12029979404866
454.0	2.8457122	445.1203280431384
455.0	2.8520498	445.1203688135181
456.0	2.8583893	445.1202791958611
457.0	2.8647331	445.1203163499389
458.0	2.8710685	445.1202407006022
459.0	2.8774081	445.1202861812423
460.0	2.8837476	445.12032091139605
461.0	2.8900914	445.1203555035943
462.0	2.8964289	445.12024995672544
463.0	2.9027664	445.1203041050609
464.0	2.909106	445.1203397027046
465.0	2.9154414	445.12025932904646
466.0	2.921779	445.12021098062667
467.0	2.9281206	445.1202719179584
468.0	2.9344561	445.12022763636304
469.0	2.9407956	445.12030075925765
470.0	2.9471373	445.1203481985936
471.0	2.9534727	445.1203127465473
472.0	2.9598102	445.1203244869437
473.0	2.9661498	445.1202291914652
474.0	2.9724873	445.12027260968927
475.0	2.978829	445.12029963163155
476.0	2.9851707	445.12018284154556
477.0	2.9915103	445.1204220540826
478.0	2.997852	445.12026138098656
479.0	3.0041957	445.12025028012397
480.0	3.0105311	445.12017834845403
481.0	3.0168707	445.12018522976246
482.0	3.0232061	445.12022675378955
483.0	3.0295415	445.1202841462462
484.0	3.0358832	445.12019302706796
485.0	3.0422207	445.12022760792473
486.0	3.0485624	445.1201818745141
487.0	3.0549041	445.12018499663014
488.0	3.0612416	445.1202857476862
489.0	3.0675811	445.1202404953454
490.0	3.0739249	445.1202836843152
491.0	3.0802624	445.1202948221928
492.0	3.086602	445.1202620033929
493.0	3.092952	445.1202762781522
494.0	3.0992916	445.1203644329718
495.0	3.1056312	445.12022449568394
496.0	3.1119708	445.12020898095733
497.0	3.1183083	445.12031569050333
498.0	3.1246458	445.12043008470937
499.0	3.1309812	445.1203440593656
500.0	3.1373166	445.1202147252025
501.0	3.1436583	445.1203289162897
502.0	3.1499937	445.12033346367076
503.0	3.1563333	445.1202587856992
504.0	3.162675	445.120191203348
505.0	3.1690125	445.12025807795777
506.0	3.1753563	445.1202955996693
507.0	3.1817	445.12032575114137
508.0	3.1880479	445.1203235070776
509.0	3.1943833	445.1203199391692
510.0	3.2007229	445.120268002307
511.0	3.2070625	445.1202801986192
512.0	3.2134063	445.12026174441047
513.0	3.2197459	445.12032153758537
514.0	3.2260875	445.1201599047831
515.0	3.2323209	445.1202266349475
516.0	3.2387126	445.12027913608836
517.0	3.2449834	445.12045020607354
518.0	3.2514564	445.1203209422213
519.0	3.2577105	445.1203575713162
520.0	3.2640397	445.1203841168454
521.0	3.2704126	445.1202899894406
522.0	3.2767522	445.12040195183556
523.0	3.2830376	445.12042773692013
524.0	3.2894584	445.1203036784075
525.0	3.295771	445.1204183819095
526.0	3.3021168	445.120345035656
527.0	3.3084772	445.1204308618845
528.0	3.3148001	445.1204453065231
529.0	3.3211251	445.12047613597633
530.0	3.3275647	445.12048075647573
531.0	3.3338397	445.1203500088134
532.0	3.3401877	445.1203652264791
533.0	3.346521	445.1204075619081
534.0	3.3528356	445.12033869603545
535.0	3.3591793	445.12046862934153
536.0	3.3655314	445.12044392888845
537.0	3.3718814	445.120408026092
538.0	3.3782127	445.1203039492066
539.0	3.3845731	445.1203899389877
540.0	3.3909544	445.12039293848443
541.0	3.3972919	445.120391979841
542.0	3.4035356	445.1203463139562
543.0	3.4099023	445.12043634825915
544.0	3.4162336	445.12042036678736
545.0	3.4226419	445.120471690738
546.0	3.4290107	445.1204014779254
547.0	3.4352628	445.1203619309389
548.0	3.4415899	445.1202977721667
549.0	3.4479503	445.1203371576905
550.0	3.4543232	445.12037245089476
551.0	3.4606982	445.12030044533407
552.0	3.4670524	445.12031661770305
553.0	3.4734003	445.1203890758926
554.0	3.479692	445.1202866265047
555.0	3.4860961	445.12024461400574
556.0	3.4923753	445.1203074910756
557.0	3.4986565	445.1202498444887
558.0	3.5048067	445.119490382427
559.0	3.5113336	445.1203703997278
560.0	3.5176482	445.1203206308114
561.0	3.5238817	445.1205413380793
562.0	3.5304441	445.12019735572466
563.0	3.5365421	445.12054018552806
564.0	3.5429254	445.1205199001136
565.0	3.5494503	445.12020520652044
566.0	3.5556754	445.12019368226635
567.0	3.5620149	445.1201723522683
568.0	3.56829	445.1202959893208
569.0	3.5747066	445.12028862673543
570.0	3.5811462	445.1200915204712
571.0	3.5874941	445.12013171101705
572.0	3.5937796	445.1202702408207
573.0	3.6000046	445.12048695990785
574.0	3.6063525	445.12044059898324
575.0	3.6126587	445.1204847873283
576.0	3.6190379	445.12042355294386
577.0	3.6254233	445.1203071471519
578.0	3.6317254	445.12031023203616
579.0	3.6382171	445.1201336330276
580.0	3.6445567	445.1200661406144
581.0	3.6507379	445.12033174131835
582.0	3.6572296	445.12014866621723
583.0	3.6635421	445.1201565165338
584.0	3.6699067	445.12000094496125
585.0	3.6762525	445.12013028962826
586.0	3.6825401	445.1201447094434
587.0	3.6889546	445.1200713089146
588.0	3.6952942	445.120058944535
589.0	3.7014859	445.1202513644857
590.0	3.7079713	445.1200999760157
591.0	3.7142776	445.12012173519287
592.0	3.7205484	445.1201547708708
593.0	3.726988	445.12007578425147
594.0	3.7333255	445.1200973000535
595.0	3.7396714	445.1200751923633
596.0	3.7458693	445.1202698389748
597.0	3.7523526	445.120119034208
598.0	3.7586922	445.12011497239473
599.0	3.7650318	445.1200909246071
600.0	3.7713714	445.12007555447457
601.0	3.7777089	445.1201121273713
602.0	3.7840443	445.12017060976126
603.0	3.7903839	445.1201606680293
604.0	3.7967235	445.1201262686504
605.0	3.8030422	445.12009065633276
606.0	3.8094047	445.1201529790966
607.0	3.8157422	445.12012326523075
608.0	3.8220798	445.1199654364673
609.0	3.8284214	445.1200474464091
610.0	3.834761	445.12011315880125
611.0	3.8411006	445.1200098014538
612.0	3.8474506	445.12008085800835
613.0	3.8537944	445.1200049392403
614.0	3.8601381	445.1200837671548
615.0	3.8664715	445.12019032855136
616.0	3.8728069	445.1200474459887
617.0	3.8791465	445.1200430036835
618.0	3.8854799	445.1201652558466
619.0	3.8918194	445.12009681754756
620.0	3.898159	445.1200370378481
621.0	3.9044965	445.1200799088671
622.0	3.9108424	445.1201465880889
623.0	3.9171819	445.12010919777515
624.0	3.9235257	445.12021304365203
625.0	3.929859	445.1201766006749
626.0	3.9361986	445.11994255323987
627.0	3.942534	445.1200966911062
628.0	3.9488737	445.12007068948355
629.0	3.9552133	445.12004483690896
630.0	3.961557	445.12004377296176
631.0	3.9678986	445.1199832212989
632.0	3.9742403	445.1200614267409
633.0	3.9805778	445.12007898129366
634.0	3.9869174	445.1201087613494
635.0	3.9932528	445.12012737517745
636.0	3.9995904	445.12016028645735
637.0	4.0059278	445.12002693609014
638.0	4.0122696	445.120232968737
639.0	4.0186133	445.12008360393764
640.0	4.0249571	445.119997254954
641.0	4.0312945	445.12006516431006
642.0	4.03763	445.1201265979936
643.0	4.0439675	445.1200739610528
644.0	4.0503029	445.1200482242747
645.0	4.0566383	445.12004684918486
646.0	4.0629779	445.1200926052665
647.0	4.0693196	445.12015577190056
648.0	4.0756592	445.12008078203
649.0	4.0819967	445.1200120575213
650.0	4.0883321	445.12006267884306
651.0	4.0946738	445.1200016171791
652.0	4.1010092	445.119925134221
653.0	4.1073446	445.12002554057904
654.0	4.11368	445.1199934261783
655.0	4.1200175	445.120074088801
656.0	4.1263613	445.12004379098653
657.0	4.132705	445.11998361611137
658.0	4.1390426	445.1200558350034
659.0	4.1453801	445.12003239008936
660.0	4.1517259	445.11986853866284
661.0	4.1580613	445.1200127180708
662.0	4.1643967	445.1200265947622
663.0	4.1707363	445.11997101935145
664.0	4.177078	445.11997327601483
665.0	4.1834218	445.12006544970876
666.0	4.1897593	445.1200635429507
667.0	4.1960968	445.11995903171857
668.0	4.2024364	445.11986945216466
669.0	4.2087718	445.1199852958906
670.0	4.2151093	445.1199525082592
671.0	4.2214448	445.1200918609395
672.0	4.2277864	445.12007910601005
673.0	4.2341281	445.1200321806887
674.0	4.2404718	445.12007217492663
675.0	4.2468135	445.11996670150074
676.0	4.253151	445.1199404414972
677.0	4.2594989	445.1199985615189
678.0	4.2658364	445.11999321254143
679.0	4.2721761	445.1198691676688
680.0	4.2785136	445.12001320921405
681.0	4.2848532	445.1201199162101
682.0	4.2911969	445.1201621557746
683.0	4.2975406	445.1200808012802
684.0	4.303876	445.11999956997465
685.0	4.310224	445.12001883465723
686.0	4.3165531	445.1200858469042
687.0	4.3228907	445.12014044689437
688.0	4.329224	445.1200232786588
689.0	4.3355678	445.12014745478956
690.0	4.3419011	445.1199845563925
691.0	4.3482449	445.11996871565674
692.0	4.3545823	445.1200165479515
693.0	4.3609198	445.1199932845523
694.0	4.3672594	445.11998601639675
695.0	4.3735969	445.1200114201801
696.0	4.3799324	445.12003578382763
697.0	4.3862699	445.120043324062
698.0	4.3926095	445.11995263320176
699.0	4.3989491	445.1199889618004
700.0	4.4052887	445.12000028965355
701.0	4.4116262	445.1199702016317
702.0	4.4179678	445.12002757773246
703.0	4.4243032	445.1200852825296
704.0	4.4306428	445.1199815508051
705.0	4.4369845	445.120021742838
706.0	4.4433241	445.1200099628523
707.0	4.4496658	445.1200688944371
708.0	4.4560074	445.1200541716873
709.0	4.462345	445.1200352230601
710.0	4.4686804	445.1199985695356
711.0	4.47502	445.11996025389925
712.0	4.4813575	445.1199319161432
713.0	4.4876949	445.11988786077086
714.0	4.4940304	445.1199388621263
715.0	4.5003721	445.1200321128358
716.0	4.5067116	445.1199238651062
717.0	4.5130554	445.1200158093402
718.0	4.5193929	445.11996165374075
719.0	4.5257346	445.1199278202762
720.0	4.5320721	445.11992718083127
721.0	4.538418	445.119979027502
722.0	4.5447554	445.11995907078995
723.0	4.5510929	445.11998163883345
724.0	4.5574367	445.119910005881
725.0	4.5637784	445.1199995416964
726.0	4.5701138	445.1198827899731
727.0	4.5764492	445.12008516822704
728.0	4.5827888	445.1199095967469
729.0	4.5891264	445.11991026152185
730.0	4.5954639	445.1199857912881
731.0	4.6017993	445.12002824364635
732.0	4.6081409	445.11998259980425
733.0	4.6144805	445.1200426069283
734.0	4.6208222	445.11995409439044
735.0	4.6271597	445.11988794210066
736.0	4.6334972	445.1199426882843
737.0	4.6398368	445.12002873461904
738.0	4.6461743	445.11998025313585
739.0	4.6525097	445.120045419819
740.0	4.6588556	445.12002066731804
741.0	4.6651952	445.12001065037754
742.0	4.671543	445.12003921346843
743.0	4.6778805	445.1199537837808
744.0	4.6842243	445.1199125402133
745.0	4.6905577	445.1198977859891
746.0	4.6968931	445.11999247481003
747.0	4.7032306	445.1199106826359
748.0	4.7095702	445.1200213810781
749.0	4.7159098	445.11986678024954
750.0	4.7222557	445.1199120110709
751.0	4.7285952	445.1200462148677
752.0	4.7349327	445.11989426707385
753.0	4.7412723	445.1199516998029
754.0	4.7476098	445.1199012134094
755.0	4.7539431	445.1199648210428
756.0	4.7602806	445.1198516471193
757.0	4.7666202	445.1199529838815
758.0	4.7729598	445.11988911474475
759.0	4.7793036	445.1199800289703
760.0	4.785639	445.1201289064853
761.0	4.7919745	445.1200735404505
762.0	4.798314	445.12006451713836
763.0	4.8046494	445.12001020092436
764.0	4.810989	445.1199741538652
765.0	4.8173286	445.11999610069165
766.0	4.8236703	445.11991950511026
767.0	4.8300119	445.11990483745683
768.0	4.8363515	445.1198895449527
769.0	4.8426953	445.1199930340485
770.0	4.849037	445.1200218514103
771.0	4.8553745	445.12002070448995
772.0	4.861712	445.1198526306493
773.0	4.8680474	445.1198324032895
774.0	4.874387	445.11993376360317
775.0	4.8807307	445.11989257799365
776.0	4.8870724	445.11986368545865
777.0	4.8934078	445.1199464218683
778.0	4.8997433	445.1198972144771
779.0	4.9060808	445.119978000919
780.0	4.9124183	445.1198088606358
781.0	4.9187579	445.11984869412595
782.0	4.9250954	445.1199072086736
783.0	4.9314391	445.1199157486607
784.0	4.9377829	445.11990118258643
785.0	4.9441225	445.1198498880306
786.0	4.9504704	445.11981138670546
787.0	4.9568121	445.1198530659838
788.0	4.9631496	445.11989162682966
789.0	4.969485	445.11993953503975
790.0	4.9758205	445.11999197397927
791.0	4.982158	445.11991356497816
792.0	4.9885017	445.1198988264498
793.0	4.9948433	445.11991916262593
794.0	5.0011788	445.1198695639695
795.0	5.0075142	445.1199169962958
796.0	5.0138538	445.1198268191126
797.0	5.0201892	445.11984250772724
798.0	5.0265288	445.1198831332488
799.0	5.0328663	445.1197962898893
800.0	5.039208	445.1198179598306
801.0	5.0455518	445.11982349641124
802.0	5.0518914	445.11977167314353
803.0	5.0582351	445.11980126099553
804.0	5.0645747	445.1197814866722
805.0	5.0709184	445.11978854707314
806.0	5.0772455	445.1198324852136
807.0	5.0835851	445.1200037514227
808.0	5.0899247	445.12006285600927
809.0	5.0962685	445.1198525567762
810.0	5.1026081	445.1197563269929
811.0	5.1089435	445.1198248458312
812.0	5.1152789	445.1198933754399
813.0	5.1216206	445.1199060897285
814.0	5.127956	445.11974342249147
815.0	5.1343039	445.11981730082124
816.0	5.1406372	445.1198313657246
817.0	5.1469789	445.11987041074315
818.0	5.1533206	445.1199055169178
819.0	5.1596581	445.11990044835454
820.0	5.1659956	445.11995009862517
821.0	5.1723352	445.1198509501479
822.0	5.1786727	445.11982023830467
823.0	5.1850081	445.1198790766432
824.0	5.1913435	445.1198621529281
825.0	5.1976831	445.1199481570944
826.0	5.2040248	445.11995565941163
827.0	5.2103665	445.11987537194824
828.0	5.2166998	445.11987700504926
829.0	5.2230394	445.1198386992983
830.0	5.2293769	445.1199415049554
831.0	5.2357124	445.1198044020982
832.0	5.2420499	445.11983533179665
833.0	5.2483874	445.1198955634179
834.0	5.254729	445.1198895391499
835.0	5.2610727	445.11989443736223
836.0	5.2674144	445.1198756160599
837.0	5.2737499	445.11979544333695
838.0	5.2800894	445.1198315108739
839.0	5.2864269	445.11993663109325
840.0	5.2927624	445.1198187011274
841.0	5.2990978	445.1198539342774
842.0	5.3054354	445.11993461981564
843.0	5.311777	445.1198705363672
844.0	5.3181186	445.11971127933555
845.0	5.3244562	445.11993501952855
846.0	5.3307916	445.11999472980966
847.0	5.3371291	445.1199428122087
848.0	5.3434687	445.1198979026395
849.0	5.3498062	445.11971892149774
850.0	5.3561437	445.11974341532823
851.0	5.3624896	445.1198806410146
852.0	5.3688312	445.11985175644963
853.0	5.3751708	445.1198696836553
854.0	5.3815062	445.1197989798151
855.0	5.38785	445.1198202325881
856.0	5.3941854	445.1198175044641
857.0	5.4005229	445.11973617899787
858.0	5.4068583	445.1197963599441
859.0	5.4131979	445.1199228049826
860.0	5.4195396	445.1199114298309
861.0	5.4258834	445.11993259359275
862.0	5.4322167	445.11981054262657
863.0	5.4385563	445.11996099558206
864.0	5.4448937	445.1199013799868
865.0	5.4512292	445.1198875041048
866.0	5.4575646	445.1198204689065
867.0	5.4639021	445.1198847707339
868.0	5.4702417	445.1198607378295
869.0	5.4765834	445.11985170779155
870.0	5.4829271	445.11981528356216
871.0	5.4892647	445.11989715766373
872.0	5.4956126	445.119816306932
873.0	5.5019459	445.1197575545482
874.0	5.5082938	445.1198397405972
875.0	5.5146209	445.11986583872124
876.0	5.5209647	445.1198582587166
877.0	5.5273043	445.11989745386796
878.0	5.5336459	445.1197438186297
879.0	5.5399813	445.11979466610023
880.0	5.5463189	445.11979921965616
881.0	5.5526564	445.1197929825376
882.0	5.5589918	445.11984095782014
883.0	5.5653293	445.11978393315326
884.0	5.5716814	445.1198836358638
885.0	5.5780168	445.1198619291082
886.0	5.5843585	445.11976588369
887.0	5.590696	445.11978268285606
888.0	5.5970376	445.1197648589734
889.0	5.6033751	445.11980890924417
890.0	5.6097085	445.1197515696046
891.0	5.6160461	445.1198179166046
892.0	5.6223836	445.1197036838235
893.0	5.628719	445.11984911822253
894.0	5.6350627	445.1197226936789
895.0	5.6414064	445.1197878402129
896.0	5.6477439	445.11983711770847
897.0	5.6540835	445.11980636329355
898.0	5.660421	445.1196418800737
899.0	5.6667585	445.11976596460744
900.0	5.6730961	445.11970076060504
901.0	5.6794377	445.1197202690374
902.0	5.6857773	445.1198148630427
903.0	5.6921231	445.1197242895095
904.0	5.698469	445.1195849010645
905.0	5.7048044	445.1195913935698
906.0	5.7111461	445.11975856840235
907.0	5.7174815	445.119590938462
908.0	5.7238169	445.11974756986905
909.0	5.7301523	445.1195621856732
910.0	5.7364899	445.11952598618774
911.0	5.7428316	445.1196182877609
912.0	5.7491732	445.1195350924301
913.0	5.7555108	445.11974927905
914.0	5.7618503	445.11972863050573
915.0	5.7681899	445.1195380355688
916.0	5.7745316	445.1196131108668
917.0	5.7808711	445.11960649950396
918.0	5.7872128	445.1195237998015
919.0	5.7935545	445.11965905772513
920.0	5.7999066	445.1195733614464
921.0	5.8062483	445.1195486780751
922.0	5.81259	445.11952267963994
923.0	5.8189337	445.11967985383404
924.0	5.8252691	445.1196145745675
925.0	5.8316066	445.1196370859233
926.0	5.83794	445.11957735424585
927.0	5.8442837	445.11953176221016
928.0	5.8506233	445.11960144669797
929.0	5.856967	445.1197642320913
930.0	5.8633066	445.11963397854225
931.0	5.869665	445.11956849822207
932.0	5.8759921	445.11956097782456
933.0	5.8823338	445.11959170297484
934.0	5.8886733	445.11956401584484
935.0	5.8950171	445.11956964860576
936.0	5.9013504	445.1195857061008
937.0	5.9076984	445.1196987952973
938.0	5.9140421	445.1195603115403
939.0	5.9203859	445.11950989415016
940.0	5.9267296	445.1195407673065
941.0	5.9330671	445.11970743246087
942.0	5.9394026	445.1195821260532
943.0	5.9457401	445.11950940109494
944.0	5.9520776	445.11965801670203
945.0	5.9584171	445.1197128050633
946.0	5.9647568	445.1195416770193
947.0	5.9710942	445.11968397363654
948.0	5.9774338	445.119717225771
949.0	5.9837692	445.1196865283886
950.0	5.9901068	445.119659125132
951.0	5.9964443	445.11947596528967
952.0	6.0027839	445.11960657085143
953.0	6.0091298	445.1195703868158
954.0	6.0154714	445.1194543275232
955.0	6.0218151	445.1198377461586
956.0	6.0281568	445.1198081817489
957.0	6.0345006	445.11952049930403
958.0	6.0408401	445.11942528814734
959.0	6.0471756	445.11951142529387
960.0	6.0535131	445.11959239774563
961.0	6.0598527	445.1195586877012
962.0	6.0661922	445.1194801935968
963.0	6.0725339	445.11955391847937
964.0	6.0788736	445.11958467016854
965.0	6.085211	445.11945133932903
966.0	6.0915485	445.1195667291484
967.0	6.0978923	445.11942617608105
968.0	6.1042319	445.11943523866324
969.0	6.1105861	445.11959333405497
970.0	6.1169298	445.12063493306715
971.0	6.1232715	445.11950011269784
972.0	6.1296111	445.11949498536336
973.0	6.1359507	445.1196292588494
974.0	6.1422944	445.11969643437527
975.0	6.1486361	445.1195020829422
976.0	6.1549715	445.11945030700093
977.0	6.1613111	445.1194554059212
978.0	6.1676507	445.11960035237433
979.0	6.1739903	445.1196598835198
980.0	6.1803444	445.11959817386514
981.0	6.1866819	445.11954903509945
982.0	6.1930299	445.11960083870616
983.0	6.1993716	445.119562222872
984.0	6.2057132	445.1194914719797
985.0	6.2120528	445.11952779499177
986.0	6.2183986	445.1194216221658
987.0	6.2247445	445.11969411629
988.0	6.2310903	445.11958999294006
989.0	6.2374341	445.1194262309555
990.0	6.2437757	445.1195719740244
991.0	6.2501174	445.1197039572301
992.0	6.2564591	445.1195391583848
993.0	6.2627987	445.11957828204635
994.0	6.2691342	445.1194650522936
995.0	6.2754758	445.11962302169775
996.0	6.2818174	445.11948202231576
997.0	6.2881591	445.1196145692726
998.0	6.2944987	445.1195387401371
999.0	6.3008404	445.11972339461977
1000.0	6.3071779	445.11958946303923
1001.0	6.3135154	445.1195662189323
1002.0	6.3198571	445.11940855978503
1003.0	6.3262008	445.1196479693626
1004.0	6.3325425	445.1195457917815
1005.0	6.3388862	445.119686907521
1006.0	6.34523	445.1195312138667
1007.0	6.3515696	445.1194700989049
1008.0	6.3579092	445.119653962004
1009.0	6.3642529	445.1195000012139
1010.0	6.3705925	445.12058902484193
1011.0	6.3769321	445.1206476808868
1012.0	6.3832759	445.11955717132497
1013.0	6.3896155	445.11956473391905
1014.0	6.3959572	445.12062403309017
1015.0	6.4022989	445.11948143868545
1016.0	6.4086405	445.1194080855912
1017.0	6.4149759	445.1194852962612
1018.0	6.4213134	445.11941473068634
1019.0	6.4276551	445.11946044724294
1020.0	6.4339947	445.1195691878887
1021.0	6.4403384	445.1196738933483
1022.0	6.4466822	445.11940009794915
1023.0	6.4530301	445.1196104994148
1024.0	6.4593697	445.1194617391088
1025.0	6.4657218	445.1195966217625
1026.0	6.4720531	445.1194416742182
1027.0	6.4783947	445.1195071378041
1028.0	6.4847322	445.1206202233673
1029.0	6.4910718	445.1206310859353
1030.0	6.4974156	445.1195173517746
1031.0	6.5037593	445.12063151339447
1032.0	6.5100989	445.1206182708994
1033.0	6.5164448	445.11941944598027
1034.0	6.5227802	445.12064896261955
1035.0	6.529124	445.11957796013485
1036.0	6.5354615	445.11955642990415
1037.0	6.5418031	445.1194584430334
1038.0	6.5481448	445.12063783684636
1039.0	6.5544906	445.11972832089157
1040.0	6.5608364	445.1195900081495
1041.0	6.5671739	445.11943294402795
1042.0	6.5735136	445.1194163617524
1043.0	6.5798511	445.12061734376795
1044.0	6.5861886	445.12055683221297
1045.0	6.5925281	445.1206075878518
1046.0	6.5988698	445.1194052591012
1047.0	6.6052136	445.1195710210708
1048.0	6.6115594	445.11951864221277
1049.0	6.6179011	445.119492511194
1050.0	6.6242407	445.1196058583894
1051.0	6.6305761	445.1206542120028
1052.0	6.6369115	445.1206492921239
1053.0	6.6432532	445.1195063063782
1054.0	6.6495928	445.11954923856075
1055.0	6.6559365	445.11955332744327
1056.0	6.6622782	445.11966929478257
1057.0	6.6686282	445.1194630694081
1058.0	6.6749678	445.1206452801285
1059.0	6.6813178	445.12065770410976
1060.0	6.6876574	445.11945451365546
1061.0	6.6939949	445.11951679606665
1062.0	6.7003324	445.1194854759647
1063.0	6.7066762	445.1206472375208
1064.0	6.7130157	445.11946137542947
1065.0	6.7193554	445.11955984048217
1066.0	6.7256949	445.11945786281706
1067.0	6.7320345	445.11941350648317
1068.0	6.7383741	445.119437100912
1069.0	6.7447158	445.1195253892399
1070.0	6.7510575	445.1195512723768
1071.0	6.7573991	445.1195672724995
1072.0	6.763747	445.1195494002017
1073.0	6.7700908	445.11974365793264
1074.0	6.7764388	445.1196454738407
1075.0	6.7827763	445.1195021809616
1076.0	6.7891159	445.1196132312105
1077.0	6.7954533	445.1195902488778
1078.0	6.8017929	445.11960519689444
1079.0	6.8081263	445.11940191684477
1080.0	6.8144742	445.11947753812274
1081.0	6.8208117	445.1194067820556
1082.0	6.8271513	445.120654976685
1083.0	6.8334909	445.1206523922668
1084.0	6.8398326	445.1206030444244
1085.0	6.8461743	445.11941129044544
1086.0	6.8525159	445.119469022706
1087.0	6.8588555	445.1206484450916
1088.0	6.8651951	445.12059443200184
1089.0	6.8715388	445.11950835894453
1090.0	6.8778847	445.11955920116947
1091.0	6.8842242	445.119502782855
1092.0	6.8905618	445.1194110314413
1093.0	6.8969034	445.1194328583544
1094.0	6.903243	445.12059702236667
1095.0	6.9095826	445.12065933926795
1096.0	6.9159222	445.1205938236802
1097.0	6.9222597	445.1206310530388
1098.0	6.9285993	445.1194899546999
1099.0	6.9349409	445.11955571736416
1100.0	6.9412806	445.11953744377576
1101.0	6.9476243	445.11946230388804
1102.0	6.9539618	445.1194331817799
1103.0	6.9603035	445.1194346339362
1104.0	6.966641	445.11949069244014
1105.0	6.9729827	445.11940355651313
1106.0	6.9793306	445.119427068569
1107.0	6.9856744	445.1194539427603
1108.0	6.9920243	445.12060437877074
1109.0	6.9983618	445.11943416995945
1110.0	7.0047015	445.1194294553419
1111.0	7.0110452	445.1195915490359
1112.0	7.0173827	445.11944204452556
1113.0	7.0237181	445.1205919811041
1114.0	7.0300598	445.120636683002
1115.0	7.0363994	445.11944997250026
1116.0	7.0427453	445.1204739772865
1117.0	7.0490911	445.1204760316866
1118.0	7.0554348	445.12059570674745
1119.0	7.061789	445.1194639952013
1120.0	7.0681202	445.12051814224765
1121.0	7.074464	445.12061658976114
1122.0	7.0808036	445.12061042857687
1123.0	7.0871453	445.1194544301482
1124.0	7.093489	445.1194236414235
1125.0	7.0998391	445.1206147034126
1126.0	7.1061724	445.1194516159846
1127.0	7.1125141	445.12063563883055
1128.0	7.1188557	445.1195204142243
1129.0	7.1251932	445.119504027918
1130.0	7.1315287	445.1194784006355
1131.0	7.1378703	445.1194438986783
1132.0	7.144212	445.1205876169027
1133.0	7.1505516	445.1196408726921
1134.0	7.1568912	445.11951209970346
1135.0	7.163235	445.1206141790597
1136.0	7.1695746	445.11966023217104
1137.0	7.1759204	445.1206039963605
1138.0	7.1822579	445.11951102029826
1139.0	7.1885995	445.1194019900861
1140.0	7.1949412	445.1206178390125
1141.0	7.201287	445.1206036348168
1142.0	7.2076287	445.12053722197095
1143.0	7.2139683	445.11955457960295
1144.0	7.22031	445.119556197926
1145.0	7.2266496	445.11943132795113
1146.0	7.2329871	445.1205598075962
1147.0	7.2393266	445.12057145854584
1148.0	7.2456684	445.1206528149369
1149.0	7.25201	445.1206282974181
1150.0	7.2583517	445.1194881325617
1151.0	7.2646954	445.11948531039036
1152.0	7.2710392	445.11950050619333
1153.0	7.2773871	445.11946184763076
1154.0	7.2837288	445.1195133119532
1155.0	7.2900663	445.11941816606003
1156.0	7.296408	445.1206343198745
1157.0	7.3027518	445.12062181116727
1158.0	7.3090955	445.1203229010208
1159.0	7.3154371	445.11943403499555
1160.0	7.3217788	445.11952675244925
1161.0	7.3281226	445.1195447858123
1162.0	7.3344726	445.1206597772721
1163.0	7.3408059	445.11947867835073
1164.0	7.3471538	445.1195093999348
1165.0	7.353483	445.1194997174409
1166.0	7.3598331	445.11941743282557
1167.0	7.3661727	445.1205151792828
1168.0	7.3725164	445.12064548039365
1169.0	7.3788539	445.1206107572812
1170.0	7.3851997	445.12061731058577
1171.0	7.3915372	445.1206411112354
1172.0	7.3978726	445.1194515604292
1173.0	7.4042122	445.1206131916876
1174.0	7.410556	445.12056382029385
1175.0	7.4168997	445.12058368982287
1176.0	7.4232456	445.11948898627475
1177.0	7.4295873	445.1195685467285
1178.0	7.4359311	445.1205900044608
1179.0	7.4422706	445.1205831189053
1180.0	7.448606	445.12064998196644
1181.0	7.4549435	445.12059304610926
1182.0	7.461281	445.12049697284596
1183.0	7.4676248	445.12055098779246
1184.0	7.4739685	445.1206557296101
1185.0	7.4803123	445.1194250029349
1186.0	7.486654	445.1206103957597
1187.0	7.4929957	445.12059042172746
1188.0	7.4993353	445.11944330987797
1189.0	7.5056727	445.1205651484186
1190.0	7.5120144	445.1205868382229
1191.0	7.5183561	445.12064820233644
1192.0	7.524704	445.1206302066786
1193.0	7.5310519	445.1206045603905
1194.0	7.537404	445.1206417659242
1195.0	7.5437457	445.11970355077995
1196.0	7.5500853	445.1206542219937
1197.0	7.5564208	445.1205759877169
1198.0	7.5627582	445.1206211034892
1199.0	7.5690979	445.11946142230727
1200.0	7.5754416	445.11940623685996
1201.0	7.5817832	445.1206346550173
1202.0	7.5881249	445.11944008837366
1203.0	7.5944686	445.12065805349084
1204.0	7.6008082	445.1194753955083
1205.0	7.6071583	445.1206513675103
1206.0	7.6134978	445.1194118688388
1207.0	7.6198437	445.1195381212686
1208.0	7.6261854	445.1206284110266
1209.0	7.6325292	445.1195381920589
1210.0	7.6388729	445.12061083625025
1211.0	7.6452145	445.12061841156384
1212.0	7.6515562	445.1205940315862
1213.0	7.6579	445.1205671533147
1214.0	7.6642312	445.11947752196585
1215.0	7.6705729	445.1195086907214
1216.0	7.6769104	445.1206474235681
1217.0	7.6832521	445.12065436710265
1218.0	7.6895917	445.1206460851298
1219.0	7.6959375	445.1204852583722
1220.0	7.7022812	445.1194755322817
1221.0	7.7086209	445.1194597210554
1222.0	7.7149625	445.11957597142
1223.0	7.7213	445.1206416416611
1224.0	7.7276396	445.11951101759587
1225.0	7.7339813	445.11944811601785
1226.0	7.7403271	445.11951432221946
1227.0	7.746673	445.1205694957017
1228.0	7.7530168	445.12048251456207
1229.0	7.7593605	445.1205838650558
1230.0	7.7657	445.1194220826178
1231.0	7.7720355	445.12062950287714
1232.0	7.7783751	445.1205153552807
1233.0	7.7847188	445.120609291204
1234.0	7.7910626	445.1204974228563
1235.0	7.7974063	445.1204849111264
1236.0	7.8037522	445.120516869734
1237.0	7.8100918	445.1194030024715
1238.0	7.8164314	445.1194054220259
1239.0	7.8227731	445.1195310999021
1240.0	7.8291106	445.11954965592577
1241.0	7.835448	445.12058174136075
1242.0	7.8417897	445.1194633998794
1243.0	7.8481355	445.1194792635267
1244.0	7.8544814	445.11953805704275
1245.0	7.8608272	445.1194668412422
1246.0	7.867171	445.1194803792432
1247.0	7.8735127	445.11942558394554
1248.0	7.8798565	445.12063646497364
1249.0	7.8861919	445.1206418796396
1250.0	7.8925398	445.120549480286
1251.0	7.8988731	445.1205879127416
1252.0	7.9052148	445.11953476480966
1253.0	7.9115585	445.1195029529281
1254.0	7.917896	445.1194203841626
1255.0	7.9242356	445.11947649292784
1256.0	7.9305877	445.1206543189434
1257.0	7.9369232	445.1206574561008
1258.0	7.9432627	445.1205477543936
1259.0	7.9496086	445.1206472917878
1260.0	7.9559545	445.1194059374449
1261.0	7.9623002	445.1205050381263
1262.0	7.9686419	445.12064918154704
1263.0	7.9749857	445.1205388863799
1264.0	7.9813252	445.11942948306984
1265.0	7.9876607	445.11948034870943
1266.0	7.9939982	445.1205833003668
1267.0	8.0003399	445.12056337622437
1268.0	8.0066837	445.12058739703104
1269.0	8.0130254	445.1194019405252
1270.0	8.0193733	445.1205299357211
1271.0	8.0257107	445.11963527932875
1272.0	8.0320482	445.1205405092473
1273.0	8.038392	445.12065682922685
1274.0	8.0447274	445.120606612742
1275.0	8.051067	445.12059677504243
1276.0	8.0574086	445.12064716020274
1277.0	8.0637524	445.120593903375
1278.0	8.0700962	445.11949092932036
1279.0	8.0764421	445.1206556096034
1280.0	8.08279	445.1194030722946
1281.0	8.0891274	445.1204808045058
1282.0	8.095467	445.1205338569569
1283.0	8.1018024	445.12050153042975
1284.0	8.10814	445.1204990766117
1285.0	8.1144816	445.12046923032204
1286.0	8.1208254	445.12055331108525
1287.0	8.127167	445.1206031011257
1288.0	8.1335067	445.12061620530767
1289.0	8.1398442	445.1206311683151
1290.0	8.1461859	445.120584799449
1291.0	8.1525233	445.12050215128636
1292.0	8.1588671	445.1205888088759
1293.0	8.1652171	445.12053645649934
1294.0	8.1715609	445.12060940296584
1295.0	8.177915	445.1206591875957
1296.0	8.1842525	445.1194492595519
1297.0	8.1905942	445.12052239086063
1298.0	8.1969359	445.1204164727723
1299.0	8.2032776	445.12058224204924
1300.0	8.2096151	445.1206172605721
1301.0	8.2159672	445.1206113809835
1302.0	8.2223005	445.1194995186928
1303.0	8.2286401	445.1194852908845
1304.0	8.2349859	445.11956270710465
1305.0	8.2413276	445.1194510947977
1306.0	8.247663	445.12062776373466
1307.0	8.2540047	445.11947274153266
1308.0	8.2603443	445.12061136009993
1309.0	8.2666839	445.1206450264926
1310.0	8.2730277	445.12056610240677
1311.0	8.2793714	445.1205111251833
1312.0	8.2857193	445.11943039486675
1313.0	8.292063	445.1195001703737
1314.0	8.2984047	445.119431710031
1315.0	8.3047464	445.12062481936385
1316.0	8.3110818	445.11941366455443
1317.0	8.3174214	445.1194665228786
1318.0	8.3237631	445.12064360825025
1319.0	8.3301048	445.1206384331459
1320.0	8.3364465	445.120538693551
1321.0	8.3427944	445.1205543734539
1322.0	8.349136	445.1205752460089
1323.0	8.3554756	445.12058085503094
1324.0	8.3618193	445.11940177905456
1325.0	8.3681652	445.119518736618
1326.0	8.3745048	445.12066010480396
1327.0	8.3808485	445.12057706197544
1328.0	8.3871944	445.12060877992417
1329.0	8.3935361	445.11945730373606
1330.0	8.3998819	445.1206590558863
1331.0	8.4062257	445.119491682802
1332.0	8.4125694	445.1194426539804
1333.0	8.4189069	445.1194105568744
1334.0	8.4252528	445.11957902778056
1335.0	8.4315923	445.1194069368124
1336.0	8.4379361	445.12039957593515
1337.0	8.4442757	445.11961209925647
1338.0	8.4506194	445.1205589491243
1339.0	8.4569612	445.12063382649836
1340.0	8.4633049	445.12043562073427
1341.0	8.4696466	445.1205046655814
1342.0	8.4759903	445.1194074591602
1343.0	8.4823257	445.12064126980516
1344.0	8.4886695	445.12059726588836
1345.0	8.4950132	445.1204440709145
1346.0	8.5013591	445.119434049152
1347.0	8.5077028	445.1205996869679
1348.0	8.5140445	445.1194370820314
1349.0	8.5203862	445.1205146644667
1350.0	8.5267216	445.11946171960153
1351.0	8.5330612	445.11943442637306
1352.0	8.5394008	445.1206016312222
1353.0	8.5457445	445.11941274515783
1354.0	8.5520883	445.1205455692718
1355.0	8.558432	445.12052981052653
1356.0	8.5647695	445.12057184927727
1357.0	8.5711091	445.12063977888084
1358.0	8.5774508	445.12064817155226
1359.0	8.5837904	445.11945719744404
1360.0	8.59013	445.1194201693306
1361.0	8.596478	445.1206352886922
1362.0	8.6028259	445.1205553833801
1363.0	8.6091675	445.1194673242505
1364.0	8.6155092	445.1205017632519
1365.0	8.6218508	445.1205628460216
1366.0	8.6281883	445.1194891951203
1367.0	8.6345259	445.1194642977211
1368.0	8.6408613	445.1206174175352
1369.0	8.6472009	445.1205689425451
1370.0	8.6535426	445.11948764879975
1371.0	8.6598843	445.12065135977696
1372.0	8.6662301	445.1194087978153
1373.0	8.6725696	445.1194895968936
1374.0	8.6789071	445.1205945796721
1375.0	8.6852509	445.11949729989936
1376.0	8.6915905	445.1194353111746
1377.0	8.6979363	445.11943772236634
1378.0	8.7042781	445.1206236751269
1379.0	8.7106239	445.1205375260042
1380.0	8.7169697	445.12061447246776
1381.0	8.7233135	445.1196343098512
1382.0	8.7296552	445.11950891180743
1383.0	8.7359989	445.1195103094032
1384.0	8.7423322	445.11948556844715
1385.0	8.748676	445.1194176860203
1386.0	8.7550135	445.1194292217014
1387.0	8.7613593	445.1196483932385
1388.0	8.7676947	445.1194071619689
1389.0	8.7740364	445.1205599794711
1390.0	8.780376	445.12062452945787
1391.0	8.7867156	445.1194119468498
1392.0	8.7930572	445.1206119277753
1393.0	8.799399	445.12052569245066
1394.0	8.8057385	445.1194102744791
1395.0	8.8120823	445.12065601345813
1396.0	8.818426	445.11940042691197
1397.0	8.824774	445.1206037809844
1398.0	8.8311177	445.11955720128196
1399.0	8.8374594	445.11946201274174
1400.0	8.843799	445.1205667888575
1401.0	8.8501365	445.1206425050002
1402.0	8.8564719	445.1204782819852
1403.0	8.8628115	445.1205604719824
1404.0	8.8691511	445.1194431208253
1405.0	8.8754928	445.1195010466976
1406.0	8.8818365	445.1195748109606
1407.0	8.8881823	445.11955933386537
1408.0	8.8945261	445.1194135709785
1409.0	8.9008657	445.119499498631
1410.0	8.9072032	445.1194934934399
1411.0	8.913547	445.11947644207373
1412.0	8.9198908	445.1206157349346
1413.0	8.9262387	445.11964661036416
1414.0	8.9325824	445.11951401381765
1415.0	8.9389241	445.11944665840093
1416.0	8.9452678	445.11940942047767
1417.0	8.9516074	445.1205907088588
1418.0	8.957947	445.1206375442887
1419.0	8.9642845	445.11949579656533
1420.0	8.9706324	445.12057719172907
1421.0	8.9769721	445.11942068600854
1422.0	8.9833221	445.1206021368351
1423.0	8.9896575	445.1205858446411
1424.0	8.9960012	445.1206084905492
1425.0	9.0023387	445.1206517244145
1426.0	9.0086846	445.12064932259324
1427.0	9.01502	445.12061577618147
1428.0	9.0213658	445.11941040029643
1429.0	9.0277033	445.1206303431568
1430.0	9.0340491	445.11947302167425
1431.0	9.0403929	445.1206301313402
1432.0	9.0467346	445.12061161750313
1433.0	9.0530741	445.12058984806646
1434.0	9.0594137	445.12064264220254
1435.0	9.0657492	445.1205021424539
1436.0	9.0720888	445.11940518582526
1437.0	9.0784263	445.1204523872247
1438.0	9.0847659	445.1205848462559
1439.0	9.0911054	445.11942830433594
1440.0	9.0974534	445.1195310155796
1441.0	9.1037972	445.11943985924603
1442.0	9.1101368	445.1194986621997
1443.0	9.1164826	445.1205158617329
1444.0	9.122818	445.11943249271155
1445.0	9.1291576	445.119458884634
1446.0	9.1355013	445.1194575858052
1447.0	9.1418472	445.1206441748609
1448.0	9.148193	445.1205622913548
1449.0	9.1545368	445.1206122845197
1450.0	9.1608847	445.1206247369773
1451.0	9.1672202	445.11941705200576
1452.0	9.173566	445.1194418774356
1453.0	9.1799014	445.11946106741175
1454.0	9.186241	445.1194318461155
1455.0	9.1925805	445.11947311219603
1456.0	9.1989222	445.1205394049364
1457.0	9.205266	445.1206297418474
1458.0	9.2116076	445.12063583316865
1459.0	9.2179451	445.1194113314354
1460.0	9.2242889	445.1195072687866
1461.0	9.2306243	445.1196039557906
1462.0	9.236966	445.12045197520894
1463.0	9.2433077	445.11942869374064
1464.0	9.2496515	445.1206533580372
1465.0	9.2560035	445.12056358703376
1466.0	9.2623452	445.119452955321
1467.0	9.2686931	445.1194336028611
1468.0	9.2750264	445.12061041204305
1469.0	9.2813619	445.12057369919563
1470.0	9.2876994	445.1205615598456
1471.0	9.294039	445.1194693552159
1472.0	9.3003765	445.1206303856771
1473.0	9.3067203	445.11943038827883
1474.0	9.313064	445.119482873328
1475.0	9.3194077	445.1206368346971
1476.0	9.3257452	445.11945142922656
1477.0	9.3320848	445.1206349704394
1478.0	9.3384244	445.1206240259107
1479.0	9.3447661	445.11955073372366
1480.0	9.3511119	445.1195150606572
1481.0	9.3574557	445.11946714969577
1482.0	9.3638036	445.11944415849666
1483.0	9.3701454	445.12054241492035
1484.0	9.376487	445.12060925729236
1485.0	9.3828307	445.1205840890145
1486.0	9.3891745	445.11945955818516
1487.0	9.395512	445.12057212244184
1488.0	9.4018516	445.12062764496926
1489.0	9.4081932	445.11944407327167
1490.0	9.4145328	445.11951426033505
1491.0	9.4208787	445.11973719484564
1492.0	9.4272246	445.1194046566961
1493.0	9.4335641	445.1194957528134
1494.0	9.4399037	445.1194932009312
1495.0	9.4462495	445.11949293113946
1496.0	9.4525891	445.1206542859536
1497.0	9.4589391	445.1195076821411
1498.0	9.4652829	445.11942110508284
1499.0	9.4716287	445.12061769587484
1500.0	9.4779725	445.1206508325596
1501.0	9.4843162	445.1206075238326
1502.0	9.4906579	445.1205872823508
1503.0	9.4969934	445.1194469042753
1504.0	9.503335	445.1194529966993
1505.0	9.5096767	445.1205555298859
1506.0	9.5160267	445.1206111199391
1507.0	9.5223621	445.12054599438017
1508.0	9.5287121	445.12065640020614
1509.0	9.5350517	445.12060235256024
1510.0	9.5413934	445.12050946612163
1511.0	9.5477329	445.12058411537856
1512.0	9.5540746	445.12056899147404
1513.0	9.5604163	445.1206217662055
1514.0	9.5667643	445.12062895764024
1515.0	9.573106	445.12062699269165
1516.0	9.5794517	445.12054966588084
1517.0	9.5857934	445.12061713208925
1518.0	9.5921351	445.1206349590007
1519.0	9.5984809	445.12061544532264
1520.0	9.6048184	445.1206148495779
1521.0	9.6111559	445.12054042992713
1522.0	9.6174955	445.12055719418004
1523.0	9.6238351	445.1206358847666
1524.0	9.6301768	445.1205315261588
1525.0	9.6365205	445.1205674557662
1526.0	9.6428664	445.119485137302
1527.0	9.6492059	445.1205818795397
1528.0	9.6555456	445.12053608868564
1529.0	9.661883	445.12060554765446
1530.0	9.6682247	445.1205798680643
1531.0	9.6745685	445.1195816878356
1532.0	9.6809164	445.11954365592277
1533.0	9.6872623	445.11953943871725
1534.0	9.6936102	445.1194838261269
1535.0	9.6999519	445.1194893125671
1536.0	9.7062935	445.12065128141165
1537.0	9.712631	445.11941482268526
1538.0	9.7189664	445.11941872342703
1539.0	9.725306	445.1195879327481
1540.0	9.7316456	445.11960473749434
1541.0	9.737981	445.11958221529534
1542.0	9.7443227	445.1195762939598
1543.0	9.7506665	445.1195985325957
1544.0	9.757004	445.1194715041459
1545.0	9.7633436	445.1194292536871
1546.0	9.7696811	445.12057769004366
1547.0	9.7760227	445.1205678598858
1548.0	9.7823665	445.1205369376586
1549.0	9.7887165	445.1194579723677
1550.0	9.7950582	445.1194687653177
1551.0	9.8014019	445.12058335178983
1552.0	9.8077478	445.1194534655682
1553.0	9.8140895	445.1206097984143
1554.0	9.820427	445.12050285875875
1555.0	9.8267624	445.1194194252383
1556.0	9.833102	445.1205318318722
1557.0	9.8394457	445.1206079894573
1558.0	9.8457874	445.119442854285
1559.0	9.8521353	445.1205225198399
1560.0	9.8584749	445.12057562425036
1561.0	9.8648103	445.12059672837074
1562.0	9.8711499	445.1206523674731
1563.0	9.8774874	445.12064063289904
1564.0	9.8838292	445.12057108221495
1565.0	9.8901708	445.12059555566424
1566.0	9.8965146	445.12043812574086
1567.0	9.9028562	445.12057255008904
1568.0	9.9091937	445.11940149744373
1569.0	9.9155395	445.12053681643846
1570.0	9.9218833	445.1206092672733
1571.0	9.9282208	445.12060519277026
1572.0	9.9345583	445.12065128465355
1573.0	9.9408979	445.12054760059334
1574.0	9.9472375	445.119437797544
1575.0	9.9535771	445.11941062476507
1576.0	9.9599209	445.1205035854087
1577.0	9.9662646	445.1204975783001
1578.0	9.9726021	445.1204633119612
1579.0	9.9789417	445.1206013316996
1580.0	9.9852792	445.1194411779724
1581.0	9.9916209	445.12053851405994
1582.0	9.9979646	445.1194849967251
1583.0	10.004313	445.12056762815337
1584.0	10.010658	445.1205402558108
1585.0	10.017	445.1205642128134
1586.0	10.023342	445.11941213878947
1587.0	10.029683	445.12061598404256
1588.0	10.036021	445.120589045919
1589.0	10.042356	445.11940034597876
1590.0	10.048696	445.1194604697325
1591.0	10.055035	445.12056923713754
1592.0	10.061377	445.1194321392064
1593.0	10.067721	445.1205948523529
1594.0	10.074069	445.11946168349687
1595.0	10.080406	445.12062369029076
1596.0	10.086756	445.1206572389832
1597.0	10.093092	445.12061633536
1598.0	10.099436	445.11944102627297
1599.0	10.105773	445.12052834134283
1600.0	10.112117	445.11940693970615
1601.0	10.118458	445.11947241346667
1602.0	10.124802	445.1206000984876
1603.0	10.131144	445.12048132735515
1604.0	10.137494	445.12059643394736
1605.0	10.143825	445.12060753396645
1606.0	10.150161	445.12055381055035
1607.0	10.156498	445.1205094621089
1608.0	10.162838	445.12065574600445
1609.0	10.169175	445.11947388140203
1610.0	10.175519	445.120642268965
1611.0	10.181865	445.1205920914836
1612.0	10.188204	445.120570710293
1613.0	10.194542	445.12063812278086
1614.0	10.200879	445.1194048359534
1615.0	10.207221	445.12057058607814
1616.0	10.213561	445.1206109578795
1617.0	10.219904	445.11941459412935
1618.0	10.22625	445.1206179415202
1619.0	10.232596	445.11947016652556
1620.0	10.238938	445.1194453494056
1621.0	10.245279	445.1205763589427
1622.0	10.251619	445.1194168531289
1623.0	10.257957	445.12064051918065
1624.0	10.264294	445.1206334947194
1625.0	10.270632	445.11950384576534
1626.0	10.276971	445.1206342464826
1627.0	10.283313	445.12063287684634
1628.0	10.289663	445.12062181709894
1629.0	10.296002	445.1205709166963
1630.0	10.302344	445.12050038284593
1631.0	10.308679	445.11943051624
1632.0	10.315023	445.12053467238064
1633.0	10.321363	445.12058488551384
1634.0	10.327707	445.12065856775615
1635.0	10.33405	445.1205026749388
1636.0	10.340396	445.1205174419532
1637.0	10.346742	445.12054610223197
1638.0	10.353082	445.1195005597031
1639.0	10.359423	445.1205928623759
1640.0	10.365761	445.12057410294545
1641.0	10.372113	445.120568470653
1642.0	10.37845	445.11956872087376
1643.0	10.384798	445.1205596411798
1644.0	10.391134	445.12058539683494
1645.0	10.39748	445.12056237447143
1646.0	10.403817	445.12049277679137
1647.0	10.410161	445.12065709583976
1648.0	10.416492	445.12064131468924
1649.0	10.422836	445.1205590232643
1650.0	10.429175	445.1194751051631
1651.0	10.435521	445.11947934676317
1652.0	10.441865	445.11947624058723
1653.0	10.448209	445.12060010229317
1654.0	10.454548	445.11940142168345
1655.0	10.460888	445.1206068304707
1656.0	10.467225	445.1196004353731
1657.0	10.473563	445.119518810325
1658.0	10.479905	445.119442045542
1659.0	10.486246	445.1194272855786
1660.0	10.492586	445.1194456038739
1661.0	10.49893	445.11960592758055
1662.0	10.505273	445.1195815842249
1663.0	10.511619	445.1194723134221
1664.0	10.517961	445.1194567236787
1665.0	10.524298	445.1205714608234
1666.0	10.530638	445.12062511170853
1667.0	10.536978	445.1205126094911
1668.0	10.543319	445.1205657895546
1669.0	10.549661	445.12051933292327
1670.0	10.556003	445.12055162325703
1671.0	10.562346	445.1205506198706
1672.0	10.568688	445.1205278995238
1673.0	10.575032	445.12052385005575
1674.0	10.581367	445.1205605326556
1675.0	10.587707	445.1205360061822
1676.0	10.594051	445.1205432250758
1677.0	10.600398	445.1205881786526
1678.0	10.60674	445.12052419971633
1679.0	10.613084	445.12057631483924
1680.0	10.619426	445.12058243903425
1681.0	10.625763	445.1206584254783
1682.0	10.632101	445.1205969536871
1683.0	10.63844	445.1194156558233
1684.0	10.644782	445.12047209558324
1685.0	10.651126	445.1206095592453
1686.0	10.65748	445.12056609291363
1687.0	10.663822	445.1206420249274
1688.0	10.670165	445.1194655488471
1689.0	10.676505	445.11946027981696
1690.0	10.682844	445.12060990126383
1691.0	10.689182	445.1205843738576
1692.0	10.695526	445.119400701083
1693.0	10.701861	445.12058209610467
1694.0	10.708207	445.1206590543242
1695.0	10.714547	445.1194540164279
1696.0	10.720888	445.1205178222932
1697.0	10.727226	445.1206106653477
1698.0	10.733565	445.12053417013215
1699.0	10.739903	445.1206042465899
1700.0	10.746244	445.12065888709196
1701.0	10.752584	445.1194262376826
1702.0	10.758926	445.12065724553713
1703.0	10.765272	445.1194901729432
1704.0	10.771617	445.12062788886215
1705.0	10.777961	445.1205207721076
1706.0	10.784303	445.12049883999936
1707.0	10.790645	445.1205729990299
1708.0	10.796982	445.12052196044823
1709.0	10.803324	445.1204460335619
1710.0	10.809663	445.1205729755812
1711.0	10.816001	445.1206068485765
1712.0	10.822342	445.1205505988714
1713.0	10.828686	445.12045947932666
1714.0	10.835026	445.12040526561447
1715.0	10.841365	445.12056809753346
1716.0	10.847701	445.12051530844695
1717.0	10.854043	445.1205579130389
1718.0	10.860386	445.1204700846185
1719.0	10.86673	445.1205654007086
1720.0	10.873076	445.12061452174964
1721.0	10.879417	445.1206128657506
1722.0	10.885761	445.1205597913055
1723.0	10.892105	445.12065170327463
1724.0	10.898445	445.1205774649258
1725.0	10.904782	445.12051551015577
1726.0	10.911122	445.12057594286125
1727.0	10.917461	445.12054674081133
1728.0	10.923801	445.12055119958
1729.0	10.930145	445.12050033228996
1730.0	10.936493	445.11946029245985
1731.0	10.942838	445.12057836483024
1732.0	10.949176	445.1205215211775
1733.0	10.955524	445.1205185478559
1734.0	10.961853	445.1205033352108
1735.0	10.968199	445.120496102615
1736.0	10.974538	445.12060499347587
1737.0	10.98088	445.1205860014917
1738.0	10.987222	445.12046067767034
1739.0	10.993574	445.12045769251824
1740.0	10.999909	445.12052747049853
1741.0	11.006247	445.1205096761983
1742.0	11.012582	445.12039083277733
1743.0	11.018924	445.12045270004614
1744.0	11.025259	445.12040259379364
1745.0	11.031597	445.12043866525426
1746.0	11.037941	445.1204548514071
1747.0	11.044286	445.12049578880385
1748.0	11.050624	445.120451861654
1749.0	11.056966	445.1204027625827
1750.0	11.063303	445.1205552589008
1751.0	11.069643	445.1206051783632
1752.0	11.075982	445.1204840035742
1753.0	11.082326	445.12051251915744
1754.0	11.08867	445.12053053588136
1755.0	11.095016	445.12059093753226
1756.0	11.101359	445.120513682376
1757.0	11.107703	445.120592782338
1758.0	11.114043	445.12061559166176
1759.0	11.12038	445.12053818525135
1760.0	11.12672	445.12065090430724
1761.0	11.133059	445.1195522386527
1762.0	11.139399	445.12063337164557
1763.0	11.145741	445.11941461908566
1764.0	11.152084	445.120656378349
1765.0	11.158426	445.1194918550569
1766.0	11.164764	445.1206050588224
1767.0	11.171107	445.12059805042077
1768.0	11.177447	445.12053329312596
1769.0	11.183789	445.12054465603586
1770.0	11.19013	445.12055791885416
1771.0	11.196476	445.12061682840675
1772.0	11.20282	445.12058410378194
1773.0	11.209162	445.1206342460718
1774.0	11.215503	445.1206349921821
1775.0	11.221845	445.12054099736724
1776.0	11.228187	445.12045673259894
1777.0	11.234528	445.12044857243353
1778.0	11.240887	445.120488884567
1779.0	11.247214	445.1204941369752
1780.0	11.253557	445.12043365992156
1781.0	11.259903	445.12049600046936
1782.0	11.266241	445.1205844159496
1783.0	11.27258	445.12056177141096
1784.0	11.278918	445.1205642620864
1785.0	11.285255	445.120611598739
1786.0	11.291601	445.1205433234756
1787.0	11.297941	445.12053520058487
1788.0	11.304289	445.11941609678024
1789.0	11.310626	445.12048858319537
1790.0	11.31697	445.12046178147165
1791.0	11.323314	445.12054084055876
1792.0	11.329653	445.1205472316053
1793.0	11.335993	445.12058271108833
1794.0	11.342333	445.12061942539555
1795.0	11.348676	445.12042085841483
1797.0	11.355993	445.120400796421
1798.0	11.362339	445.1205534687446
1799.0	11.368362	445.12057324775367
1800.0	11.374389	445.1204838117389
1801.0	11.380416	445.12059484725665
1802.0	11.386441	445.12059490026303
1803.0	11.392472	445.1205336735011
1804.0	11.398501	445.1205327070924
1805.0	11.404535	445.1205435177847
1806.0	11.410566	445.1205004456748
1807.0	11.416597	445.1204869830283
1808.0	11.422628	445.1204524535524
1809.0	11.428656	445.1205365936908
1810.0	11.434687	445.1205114941598
1811.0	11.440712	445.12060436148676
1812.0	11.446741	445.1204480794844
1813.0	11.452762	445.12051079852785
1814.0	11.458787	445.1204400697425
1815.0	11.464816	445.12052649034683
1816.0	11.470843	445.12057366663083
1817.0	11.47687	445.12053346146433
1818.0	11.482893	445.12056185141483
1819.0	11.48892	445.12047515326293
1820.0	11.494951	445.12046281725475
1821.0	11.500979	445.1205443355895
1822.0	11.507006	445.12041938147865
1823.0	11.513037	445.11991285250235
1824.0	11.519068	445.12041656254627
1825.0	11.525099	445.120486999613
1826.0	11.531131	445.12048096488263
1827.0	11.53716	445.12059036137885
1828.0	11.543189	445.11942517886735
1829.0	11.54921	445.1204438857911
1830.0	11.555233	445.1194060480723
1831.0	11.561256	445.12060236092424
1832.0	11.567283	445.12045251713306
1833.0	11.573312	445.1205393131075
1834.0	11.579339	445.11942414848164
1835.0	11.585366	445.12050957673404
1836.0	11.591389	445.12050689234417
1837.0	11.597418	445.12036547166724
1838.0	11.603441	445.12050705674335
1839.0	11.60947	445.1204852110161
1840.0	11.615495	445.12039266500585
1841.0	11.621522	445.1204134990627
1842.0	11.627552	445.120488386489
1843.0	11.633581	445.1195169575386
1844.0	11.63961	445.1206516811233
1845.0	11.645641	445.12061895559566
1846.0	11.651664	445.1205664701092
1847.0	11.657687	445.12058299221155
1848.0	11.66371	445.12057781431304
1849.0	11.669731	445.1205789045445
1850.0	11.675754	445.12054165365583
1851.0	11.681777	445.12046647440644
1852.0	11.6878	445.1204868682177
1854.0	11.695141	445.120466897362
1855.0	11.701487	445.12060391401013
1856.0	11.707514	445.12056106281176
1857.0	11.713539	445.1204981465366
1858.0	11.719562	445.1205895634206
1859.0	11.725589	445.1204702444834
1860.0	11.731612	445.1205659044269
1861.0	11.737637	445.1206398307737
1862.0	11.743662	445.1205566565627
1863.0	11.749685	445.1206108647331
1864.0	11.755706	445.1204999139003
1865.0	11.761727	445.12049481156174
1866.0	11.76775	445.1204825033188
1867.0	11.773773	445.1206364221514
1868.0	11.779796	445.1206338895978
1869.0	11.785818	445.12058426729885
1870.0	11.791852	445.1205058883092
1871.0	11.797883	445.1204640834431
1872.0	11.803912	445.12048012710176
1873.0	11.809941	445.1206320440705
1874.0	11.815962	445.1194063046252
1875.0	11.821983	445.1205637337161
1876.0	11.828012	445.1205370630269
1877.0	11.834041	445.12060772790795
1878.0	11.840068	445.11942252498824
1879.0	11.846098	445.12050262456916
1880.0	11.852131	445.1204126418426
1881.0	11.85816	445.1204551104774
1882.0	11.864183	445.12048120343377
1883.0	11.870208	445.1205253854286
1884.0	11.876231	445.12051592192574
1885.0	11.882252	445.1204690199829
1886.0	11.888275	445.12044678908825
1887.0	11.8943	445.1204148298548
1888.0	11.900329	445.1204590026203
1889.0	11.906354	445.1205660174645
1890.0	11.912379	445.1205110175584
1891.0	11.918402	445.12044462410796
1892.0	11.924423	445.1204818804996
1893.0	11.930444	445.12049114801647
1894.0	11.936466	445.12051790275547
1895.0	11.942491	445.1205873123206
1896.0	11.948517	445.12041618106724
1897.0	11.954541	445.1204764891577
1898.0	11.960571	445.1204919794516
1899.0	11.966602	445.12048274626096
1900.0	11.972623	445.1205321378653
1901.0	11.978644	445.120472449543
1902.0	11.984666	445.12048034294276
1903.0	11.990689	445.1205587767938
1904.0	11.996712	445.1204858212017
1905.0	12.002735	445.1204281203378
1906.0	12.008758	445.12046624770767
1908.0	12.016091	445.1204010508459
1909.0	12.022439	445.12044784758285
1910.0	12.028467	445.12047542234694
1911.0	12.034496	445.12061642102947
1912.0	12.040525	445.12046209222905
1913.0	12.046554	445.12051892315765
1914.0	12.052581	445.12060109669994
1915.0	12.05861	445.12056067979006
1916.0	12.064642	445.12047785713156
1917.0	12.070671	445.1205262507207
1918.0	12.0767	445.12058224246334
1919.0	12.082721	445.12058097222746
1920.0	12.088744	445.1206189553169
1922.0	12.096092	445.1194792719626
1923.0	12.10244	445.1205319589667
1924.0	12.108469	445.1205242492007
1925.0	12.114498	445.1205492026656
1926.0	12.120529	445.12053819927866
1927.0	12.126558	445.12057903074935
1928.0	12.132583	445.1205004856493
1929.0	12.13861	445.1205646678084
1930.0	12.144637	445.1205357083833
1931.0	12.150667	445.1204767987766
1932.0	12.156692	445.1204439229911
1933.0	12.162717	445.12050023332114
1934.0	12.16874	445.12056247433094
1935.0	12.174763	445.120518460836
1936.0	12.180783	445.12057715090896
1937.0	12.186808	445.12059080795245
1938.0	12.192835	445.12050979905547
1939.0	12.198871	445.1204716111776
1940.0	12.204898	445.1194218739045
1941.0	12.210927	445.12056869895827
1942.0	12.216954	445.12060687402766
1943.0	12.222981	445.12064255103087
1944.0	12.229008	445.1205256559529
1945.0	12.235046	445.12050687306646
1946.0	12.241073	445.1205841393198
1947.0	12.247098	445.1206131620805
1948.0	12.253127	445.1205722634571
1949.0	12.259152	445.12061597957216
1950.0	12.265175	445.12046113362675
1951.0	12.271198	445.1205566663928
1952.0	12.277225	445.12054036202335
1954.0	12.284552	445.1205577841168
1955.0	12.290898	445.1204759371317
1956.0	12.296927	445.1204334591039
1957.0	12.302952	445.1204754911457
1958.0	12.308988	445.1205439638325
1959.0	12.315015	445.12046884992174
1960.0	12.321044	445.1205315174529
1961.0	12.327075	445.1205416002185
1962.0	12.333102	445.12059889420146
1963.0	12.339133	445.12056130637023
1964.0	12.345161	445.12061623857886
1965.0	12.351188	445.12046267182774
1966.0	12.357217	445.1204456293106
1967.0	12.363246	445.12051541406066
1968.0	12.369275	445.1203545475564
1969.0	12.375307	445.12053825893014
1970.0	12.381329	445.12029939491106
1971.0	12.387354	445.12051865404726
1972.0	12.393377	445.12042878652227
1973.0	12.399402	445.1204213757455
1974.0	12.405423	445.12045831602745
1975.0	12.411448	445.12043431181115
1976.0	12.417469	445.1204163495668
1977.0	12.423494	445.12028914013985
1978.0	12.429521	445.1204518699791
1980.0	12.436842	445.1204680830856
1981.0	12.443188	445.1205080156251
1982.0	12.449209	445.12040756167653
1983.0	12.455232	445.1204582782022
1984.0	12.461254	445.120372060616
1985.0	12.467277	445.12050979574684
1986.0	12.4733	445.1203718300274
1989.0	12.482171	445.1203557156541
1990.0	12.488519	445.12046973917467
1991.0	12.494548	445.1203714942581
1992.0	12.500575	445.12050298230344
1993.0	12.506602	445.12056102666855
1994.0	12.512632	445.1205486840259
1995.0	12.518659	445.1204828981186
1996.0	12.524688	445.12053269503684
1997.0	12.530719	445.1205546887433
1998.0	12.536744	445.12046024406806
1999.0	12.542765	445.12052101612056
2000.0	12.548788	445.1206570351855
2001.0	12.554809	445.12055963966503
2002.0	12.560829	445.1204541591607
2003.0	12.566855	445.12056629600005
2004.0	12.572877	445.1204381983452
2005.0	12.578902	445.1205885827949
2006.0	12.584928	445.12055508127656
2007.0	12.590948	445.1205537819256
2008.0	12.596971	445.1205709255877
2010.0	12.604309	445.1194124498794
2011.0	12.610652	445.11940550450015
[truncated: 4,967 more rows]
