# Supplementary material for: RawBeans: A Simple, Vendor-Independent, Raw-Data Quality-Control Tool
Source: J Proteome Res. 2021 Mar 4;20(4):2098–104. doi: 10.1021/acs.jproteome.0c00956 (PMC8041395; doi:10.1021/acs.jproteome.0c00956)
Supplement: Supplementary file 2 — pr0c00956_si_003.zip [file pr0c00956_si_003.zip › 100_samples_run1.0/resources/HF2_LC1_hela_150520_01-mass-deviation-matrix.tsv]

scan	retention	445.12003
1.0	0.0028874307	445.11989622263565
2.0	0.010324831	445.11988322165513
3.0	0.016666582	445.11988633094586
4.0	0.023366514	445.12056386764937
5.0	0.029714583	445.1197511580653
9.0	0.03936653	445.11965824316513
10.0	0.045716682	445.11973028948165
11.0	0.051735364	445.119589211983
12.0	0.057758298	445.1196792160552
13.0	0.06377708	445.11975875345627
14.0	0.069795766	445.1204299647744
15.0	0.075816682	445.11948545146726
19.0	0.085441564	445.1194446664837
20.0	0.091783348	445.11944800275995
22.0	0.099116583	445.1194091567685
23.0	0.10546675	445.1206331003421
26.0	0.11431035	445.1205341899817
27.0	0.12066678	445.1205074204071
29.0	0.1280187	445.12044606466344
30.0	0.1343959	445.1204710789364
34.0	0.14402495	445.12037759191327
35.0	0.15037506	445.12059314230237
37.0	0.15773121	445.12040358489025
38.0	0.16407932	445.12041946803475
41.0	0.17223747	445.12039071834073
42.0	0.17862511	445.12028404624465
43.0	0.18464585	445.12031757391276
45.0	0.19203542	445.1202127242564
46.0	0.19838348	445.12022540227525
47.0	0.20440633	445.1203833223978
49.0	0.21177922	445.1202916932392
50.0	0.21813563	445.12038305717874
51.0	0.2241605	445.1203700730629
52.0	0.23019178	445.1203562387119
53.0	0.23621465	445.12042556038296
54.0	0.24223556	445.1204088304229
55.0	0.24825642	445.1205109857394
56.0	0.25428348	445.120457067534
57.0	0.2603085	445.1203122758333
58.0	0.2663294	445.12035985308376
59.0	0.2723522	445.12036106405117
60.0	0.27837515	445.1203906185475
61.0	0.28439593	445.1204098156167
62.0	0.29042093	445.1203505344535
63.0	0.29644398	445.12044043121773
64.0	0.30246481	445.12038103770914
65.0	0.30848567	445.12043309509284
66.0	0.31450648	445.12036762025
67.0	0.32052932	445.12022579389054
68.0	0.32655011	445.1203545755867
69.0	0.332571	445.1205376954223
70.0	0.33859388	445.11942085621183
71.0	0.34461695	445.12063120897955
72.0	0.35063778	445.1194027359483
73.0	0.3566606	445.12056170296074
74.0	0.36268143	445.12052517155433
75.0	0.36870645	445.1205550197734
76.0	0.37472515	445.1194044989555
77.0	0.38074815	445.1194803488269
78.0	0.38676688	445.1194515924334
79.0	0.39278786	445.11947810002624
80.0	0.39882111	445.1194330564463
81.0	0.40484832	445.1194622822635
82.0	0.41087318	445.11948254834584
83.0	0.41690023	445.1194685061658
84.0	0.42291898	445.1194083681482
85.0	0.42893988	445.11946538507124
86.0	0.43495865	445.1194686322575
87.0	0.44097943	445.12064735842597
88.0	0.4470004	445.1194847176702
89.0	0.45301905	445.1205938253826
90.0	0.45903981	445.1194852088855
91.0	0.46506283	445.119494043486
92.0	0.47108362	445.11940294508014
93.0	0.47710243	445.11942059912843
94.0	0.48312327	445.1194730951508
95.0	0.48914417	445.11944042776577
96.0	0.49516706	445.1206202594015
97.0	0.50119003	445.1194407022213
98.0	0.50721497	445.12063421467576
99.0	0.51323998	445.11946467804967
100.0	0.51925868	445.11952176583645
101.0	0.52527956	445.12065455250683
102.0	0.53129837	445.1194102275569
103.0	0.53731915	445.1206191198716
104.0	0.54333796	445.1206006052438
105.0	0.54935866	445.1194401700852
106.0	0.55538167	445.1205380634129
107.0	0.56140033	445.12061285620797
108.0	0.56742125	445.1195080345736
109.0	0.57344005	445.12056759113443
110.0	0.57945885	445.119425540968
111.0	0.58548593	445.1206082535455
112.0	0.59151097	445.12061309215886
113.0	0.59753583	445.1194532611362
114.0	0.60356713	445.11946218219526
115.0	0.60958998	445.1194272487537
116.0	0.61561298	445.12057587105176
117.0	0.621638	445.1194426743797
118.0	0.62766095	445.1194680090399
119.0	0.63369018	445.11948042970124
120.0	0.63971515	445.11941701521323
121.0	0.64573796	445.1196325163634
122.0	0.65175875	445.11941439525623
123.0	0.65777753	445.1206329825253
124.0	0.66379837	445.1194782623162
125.0	0.66982128	445.1194116723097
126.0	0.6758442	445.12062845735835
127.0	0.6818652	445.11942831326604
128.0	0.68788588	445.12065062585737
129.0	0.69390676	445.1194865577252
130.0	0.69992768	445.1195239233551
131.0	0.70595048	445.1194817065833
132.0	0.71196935	445.1194501855153
133.0	0.71798798	445.11943578035607
134.0	0.72400895	445.1206231556878
135.0	0.73002968	445.11942769955874
136.0	0.73604843	445.1205995654144
137.0	0.7420714	445.1206445396875
138.0	0.74809008	445.1195387752106
139.0	0.75411095	445.1194802065412
140.0	0.7601298	445.119458050008
141.0	0.76615263	445.1195332482006
142.0	0.7721757	445.1194188676561
143.0	0.77819638	445.11940941612494
144.0	0.78422557	445.1194097231474
145.0	0.79025058	445.1206483761127
146.0	0.7962714	445.11948302694714
147.0	0.80229228	445.1206594326333
148.0	0.80831526	445.1194390979165
149.0	0.81433606	445.11942998390583
150.0	0.8203549	445.1206007714137
151.0	0.82637567	445.1205407438411
152.0	0.83240065	445.12060594739245
153.0	0.83842145	445.1206146730829
154.0	0.84444023	445.12057942174135
155.0	0.85046108	445.1206534493502
156.0	0.8564841	445.1206020825086
157.0	0.8625028	445.1195044984163
158.0	0.86852365	445.1194513500778
159.0	0.87454653	445.11940794593335
160.0	0.8805673	445.12062556329965
161.0	0.88658828	445.11941227296813
162.0	0.89261111	445.1206477710848
163.0	0.89863413	445.1194182206169
164.0	0.90465913	445.1194313782297
165.0	0.91068835	445.1194327437449
166.0	0.91671328	445.120656792964
167.0	0.92273608	445.11946575395143
168.0	0.92875701	445.1194621889401
169.0	0.93477776	445.1194035763757
170.0	0.94079865	445.11945163750914
171.0	0.94681953	445.11941012512614
172.0	0.95283832	445.1195096939711
173.0	0.95887376	445.119471124143
174.0	0.96489456	445.1205771246022
175.0	0.9709195	445.1206342793644
176.0	0.97694038	445.11944334927665
177.0	0.98296115	445.11947600596915
178.0	0.98898417	445.11941637180536
179.0	0.9950029	445.1194468272165
180.0	1.0010259	445.1194022422157
181.0	1.0070446	445.11943171286094
182.0	1.0130634	445.12065231379523
183.0	1.0190862	445.11949584093475
184.0	1.0251092	445.1206440257974
185.0	1.0311279	445.1206013229062
186.0	1.0371488	445.11946532837766
187.0	1.0431696	445.1194706956109
188.0	1.0491925	445.11947049874954
189.0	1.0552155	445.1194436263986
190.0	1.0612405	445.11946634330593
191.0	1.0672696	445.11943785695524
192.0	1.0732968	445.1194550106783
193.0	1.0793217	445.11942863665473
194.0	1.0853468	445.11942359364923
195.0	1.0913696	445.11943374697427
196.0	1.0973905	445.1194653149108
197.0	1.1034135	445.11940269926265
198.0	1.1094342	445.11941637872997
199.0	1.1154551	445.11943465500076
200.0	1.1214737	445.11941375057216
201.0	1.1274946	445.1194695790401
202.0	1.1335155	445.11942495067484
203.0	1.1395406	445.120641656626
204.0	1.1455635	445.11947171053214
205.0	1.1515843	445.1206520684229
206.0	1.1576092	445.12064685661363
207.0	1.1636301	445.12062904810944
208.0	1.1696509	445.1194942852821
209.0	1.1756718	445.1206571798067
210.0	1.1816927	445.1194472940745
211.0	1.1877135	445.1194341366906
212.0	1.1937344	445.11944271613874
213.0	1.1997552	445.1206467236234
214.0	1.205776	445.1205872925112
215.0	1.2117968	445.11942557601424
216.0	1.2178155	445.12060191121026
217.0	1.2238364	445.11945119138375
218.0	1.2298574	445.12059924798893
219.0	1.2358761	445.11945999049817
220.0	1.2418969	445.1194204501208
221.0	1.2479219	445.11949713609874
222.0	1.2539448	445.120639557258
223.0	1.2599697	445.1194378643806
224.0	1.2659927	445.11943398631996
225.0	1.2720157	445.120595162843
226.0	1.2780468	445.1206457330935
227.0	1.2840761	445.119409555494
228.0	1.2900948	445.1194283975468
229.0	1.2961156	445.1206194946936
230.0	1.3021365	445.1194614352784
231.0	1.3081573	445.12062928735617
232.0	1.3141781	445.11943395828473
233.0	1.320197	445.1194201185757
234.0	1.3262177	445.1194496087455
235.0	1.3322512	445.12064573653527
236.0	1.338274	445.119498539093
237.0	1.344299	445.11948802157553
238.0	1.3503177	445.1195104770938
239.0	1.3563386	445.1194922514875
240.0	1.3623594	445.1194548389158
241.0	1.3683782	445.1194402821598
242.0	1.374397	445.11947142575275
243.0	1.3804179	445.120613959028
244.0	1.3864388	445.1194097855552
245.0	1.3924595	445.1194055630981
246.0	1.3984909	445.1206243937399
247.0	1.4045137	445.1194750495933
248.0	1.4105366	445.1194442601902
249.0	1.4165596	445.11947200305235
250.0	1.4225888	445.1205806545569
251.0	1.4286117	445.1194881822394
252.0	1.4346367	445.1194580324484
253.0	1.4406574	445.1194912203761
254.0	1.4466762	445.1206186821061
255.0	1.4526971	445.12063661994097
256.0	1.4587158	445.1194296072542
257.0	1.4647367	445.1194025365445
258.0	1.4707616	445.1194396358006
259.0	1.4767847	445.12064354256904
260.0	1.4828074	445.1194195235688
261.0	1.4888283	445.119417610837
262.0	1.4948512	445.1194270586259
263.0	1.5008721	445.11943493261856
264.0	1.5068909	445.1194509364715
265.0	1.5129158	445.11947522061104
266.0	1.5189368	445.1194709738071
267.0	1.5249617	445.11941493952895
268.0	1.5309846	445.1194094045423
269.0	1.5370055	445.119481312157
270.0	1.5430242	445.1194461132199
271.0	1.5490429	445.1194800779612
272.0	1.5550659	445.11943326929133
273.0	1.5610868	445.12065889047614
274.0	1.5671097	445.11946499644
275.0	1.5731327	445.1206171111513
276.0	1.5791555	445.1194060393494
277.0	1.5851743	445.1194110432934
278.0	1.5911951	445.1206350472502
279.0	1.5972159	445.1194214661885
280.0	1.6032348	445.1194222558915
281.0	1.6092534	445.1194726579889
282.0	1.6152743	445.1194371719393
283.0	1.621293	445.11949296421597
284.0	1.6273118	445.11947750395325
285.0	1.6333326	445.119439812965
286.0	1.6393556	445.1194758020163
287.0	1.6453742	445.1194546939148
288.0	1.6513973	445.1206573070645
289.0	1.6574159	445.12063837438416
290.0	1.6634369	445.1194713228749
291.0	1.6694555	445.1194406730278
292.0	1.6754785	445.1194741945742
293.0	1.6814993	445.1194317615309
294.0	1.6875201	445.1194014352213
295.0	1.6935411	445.1194411056957
296.0	1.6995618	445.119409209859
297.0	1.7055828	445.1205992686581
298.0	1.7116056	445.11941977538044
299.0	1.7176327	445.12063154551527
300.0	1.7236577	445.11945540156376
301.0	1.7296785	445.11941255846506
302.0	1.7357015	445.1194616521921
303.0	1.7417203	445.12065420774064
304.0	1.7477494	445.1194305696871
305.0	1.7537745	445.12059912660226
306.0	1.7597952	445.1194665741923
307.0	1.7658202	445.12063536247524
308.0	1.7718411	445.1206168304844
309.0	1.7778723	445.1194668319502
310.0	1.7838953	445.1206254180071
311.0	1.789914	445.119436177535
312.0	1.795935	445.120655228366
313.0	1.8019578	445.1206036933635
314.0	1.8079766	445.1194507709174
315.0	1.8139953	445.12057450083836
316.0	1.8200183	445.11943089357123
317.0	1.826037	445.1195225951697
318.0	1.8320558	445.1194650702908
319.0	1.8380786	445.1206334189533
320.0	1.8440975	445.12061224710436
321.0	1.8501182	445.1194378171571
322.0	1.8561411	445.12065683726024
323.0	1.8621599	445.11945368289724
324.0	1.8681828	445.12065159558114
325.0	1.8742078	445.12065062177356
326.0	1.8802308	445.1194178714988
327.0	1.8862496	445.1206578605109
328.0	1.8922704	445.11944738071503
329.0	1.8982934	445.11948889969244
330.0	1.9043182	445.11942872527044
331.0	1.9103433	445.12064279387624
332.0	1.916362	445.1194618478523
333.0	1.9223808	445.1206139145063
334.0	1.9284017	445.1206384967533
335.0	1.9344245	445.1206493685261
336.0	1.9404517	445.11945300910196
337.0	1.9464768	445.12061293764566
338.0	1.9524954	445.1194096641862
339.0	1.9585184	445.11941291446834
340.0	1.9645391	445.1206481065433
341.0	1.9705579	445.12062156114274
342.0	1.9765789	445.12057526818774
343.0	1.9825997	445.12062525139646
344.0	1.9886247	445.11942116453076
345.0	1.9946455	445.119418782836
346.0	2.0006663	445.1206264720127
347.0	2.0066914	445.1194067936831
348.0	2.0127122	445.11941126322364
349.0	2.0187351	445.1194616723688
350.0	2.024756	445.12064355068037
351.0	2.0307747	445.12065593162276
352.0	2.0367977	445.120546555313
353.0	2.0428204	445.1206208584527
354.0	2.0488392	445.12064118942385
355.0	2.0548642	445.1194808460169
356.0	2.0608851	445.1206171286881
357.0	2.0669039	445.12056601615717
358.0	2.0729248	445.12056432694715
359.0	2.0789477	445.1194169865286
360.0	2.0849685	445.1194104139014
361.0	2.0909934	445.12057888024003
362.0	2.0970143	445.1194697531588
363.0	2.1030393	445.12059027723154
364.0	2.1090664	445.12064984868084
365.0	2.1150894	445.1195122607511
366.0	2.1211081	445.12064118589393
367.0	2.1271269	445.1206020159663
368.0	2.1331499	445.11943234423165
369.0	2.1391685	445.12065262710087
370.0	2.1451894	445.11943777303173
371.0	2.1512101	445.1206111135376
372.0	2.1572311	445.1206233499798
373.0	2.1632499	445.11945823527185
374.0	2.1692686	445.1194291510968
375.0	2.1752894	445.1205381051281
376.0	2.1813124	445.1194267212815
377.0	2.187331	445.1194119309938
378.0	2.193354	445.1206466453529
379.0	2.1993811	445.1194336927474
380.0	2.2054019	445.1194179368557
381.0	2.2114207	445.1206354398953
382.0	2.2174416	445.1205654078015
383.0	2.2234645	445.1205148179526
384.0	2.2294852	445.12060652862175
385.0	2.2355061	445.12062348594645
386.0	2.2415289	445.1206486028847
387.0	2.2475478	445.120548883936
388.0	2.2535686	445.12048382450246
389.0	2.2595916	445.1205681409334
390.0	2.2656125	445.11940240423934
391.0	2.2716333	445.1205785744738
392.0	2.2776561	445.1205537537481
393.0	2.283677	445.1205586132867
394.0	2.2896957	445.1206011912047
395.0	2.2957228	445.12060480785937
396.0	2.3017436	445.1194076912944
397.0	2.3077666	445.12062283164624
398.0	2.3137853	445.12059997256426
399.0	2.3198042	445.12053938618436
400.0	2.325827	445.1206208695038
401.0	2.3318458	445.11940550388425
402.0	2.3378665	445.11941738589525
403.0	2.3438875	445.11946628499686
404.0	2.3499082	445.1205305863141
405.0	2.3559292	445.12064667645586
406.0	2.361952	445.12063392459976
407.0	2.367973	445.12030938199734
408.0	2.3739937	445.1204520313062
409.0	2.3800166	445.1202475204225
410.0	2.3860396	445.1203249773873
411.0	2.3920624	445.1203235248613
412.0	2.3980855	445.12032668746826
413.0	2.4041125	445.1202957205492
414.0	2.4101334	445.1203682147932
415.0	2.4161604	445.1204654584662
416.0	2.4221813	445.1204005576045
417.0	2.4282021	445.1205675919221
418.0	2.4342229	445.12048879871986
419.0	2.4402479	445.1206368296589
420.0	2.4462668	445.12049423295304
421.0	2.4522896	445.1205780981647
422.0	2.4583126	445.12060544181486
423.0	2.4643396	445.12060767090406
424.0	2.4703626	445.12064908713273
425.0	2.4763854	445.12063591374414
426.0	2.4824105	445.1194034398463
427.0	2.4884335	445.1205900265338
428.0	2.4944542	445.11941471683963
429.0	2.5004731	445.12060332224837
430.0	2.5064939	445.1206110722618
431.0	2.5125168	445.12058620760644
432.0	2.5185375	445.12065371264373
433.0	2.5245605	445.1206219256181
434.0	2.5305814	445.12054383221255
435.0	2.5366044	445.1205686333643
436.0	2.5426251	445.1206396338175
437.0	2.5486461	445.1204621718234
438.0	2.5546668	445.1205917033021
439.0	2.5606855	445.120284310282
440.0	2.5667085	445.12030806861424
441.0	2.5727293	445.12043308634213
442.0	2.5787502	445.1202460419858
443.0	2.5847814	445.12055020528646
444.0	2.5908024	445.12054216212493
445.0	2.5968231	445.120554928837
446.0	2.6028418	445.12049241843107
448.0	2.6101501	445.11942446974405
449.0	2.6164982	445.12059384891967
450.0	2.6225273	445.1206083462183
451.0	2.6285523	445.1194242069586
452.0	2.6345816	445.1205746135489
453.0	2.6406106	445.1205414432186
454.0	2.6466294	445.1194220661572
455.0	2.6526502	445.11941149696196
456.0	2.6586711	445.1194277490295
457.0	2.6646919	445.1206440674837
458.0	2.6707128	445.1206587278153
459.0	2.6767337	445.1206116834987
460.0	2.6827565	445.1206160735659
461.0	2.6887815	445.11945585617264
462.0	2.6948107	445.1206578893434
463.0	2.7008357	445.12059780671603
464.0	2.7068566	445.12064797129045
466.0	2.7141627	445.1205478225609
467.0	2.7205148	445.12061757464187
468.0	2.7265337	445.1205898622309
469.0	2.7325544	445.1205625150753
470.0	2.7385753	445.12056697948185
471.0	2.7445941	445.1205162995757
472.0	2.7506171	445.1205623762233
473.0	2.7566379	445.1205238378001
474.0	2.7626567	445.1204841778957
475.0	2.7686795	445.1205624422582
476.0	2.7747003	445.1205165405709
477.0	2.7807211	445.120526436901
478.0	2.7867421	445.1205816289338
479.0	2.7927609	445.12052871080067
480.0	2.7987837	445.12051998833005
481.0	2.8048025	445.1204713109809
482.0	2.8108253	445.1205304601483
485.0	2.8196587	445.12051103498135
486.0	2.8260087	445.1204529397316
487.0	2.8320297	445.12050903039835
490.0	2.840867	445.1204883699499
491.0	2.8472275	445.1204990795562
494.0	2.85609	445.1205327226009
495.0	2.8624463	445.1204967726546
496.0	2.8684735	445.12053320082464
497.0	2.8744962	445.12058649572066
498.0	2.8805233	445.12053306584227
499.0	2.8865463	445.1205898269593
500.0	2.8925713	445.1205408384548
501.0	2.8985964	445.1205066242973
502.0	2.9046235	445.12059002769354
503.0	2.9106485	445.1205817273646
504.0	2.9166756	445.12055097872616
505.0	2.9227068	445.1203856497052
506.0	2.9287401	445.1201339947789
510.0	2.9383964	445.11953144600994
521.0	2.9580339	445.11963310165567
532.0	2.9781276	445.1205010659226
537.0	2.9892568	445.1205862605047
539.0	2.9967443	445.1205576815707
540.0	3.0030984	445.1206094646238
541.0	3.0091276	445.1194441895983
543.0	3.0164776	445.11941769051236
544.0	3.0228257	445.11944454898565
545.0	3.0288485	445.12063155571786
546.0	3.0348776	445.119430829441
547.0	3.0409006	445.119414326652
550.0	3.0490589	445.1194482174442
551.0	3.055407	445.1205863732753
552.0	3.061436	445.1194638458141
553.0	3.0674568	445.1194451064554
554.0	3.0734778	445.1195050084066
556.0	3.0808193	445.1194555312036
557.0	3.0871799	445.1195116288893
558.0	3.0932027	445.11947145703607
559.0	3.0992257	445.1194127108439
560.0	3.1052549	445.11952563501967
561.0	3.1112819	445.11945094819936
562.0	3.117309	445.1194782174482
563.0	3.1233403	445.11941530387435
564.0	3.1293632	445.11940138141006
565.0	3.1353861	445.12065681257974
566.0	3.1414091	445.11954679293024
567.0	3.1474298	445.1194644054382
568.0	3.1534487	445.11947853620455
569.0	3.1594694	445.1194759068596
570.0	3.1654924	445.11945872818507
571.0	3.1715111	445.12061759507895
572.0	3.1775342	445.11940409575914
573.0	3.1835529	445.11946744197587
574.0	3.1895736	445.1194715864318
576.0	3.1970757	445.1194210699527
577.0	3.2034217	445.1194257575829
578.0	3.2094488	445.1194604846802
579.0	3.2154799	445.11949646704204
580.0	3.2215091	445.1194123414116
581.0	3.227532	445.11946581661346
582.0	3.2335549	445.1194862323471
583.0	3.2395779	445.11948031531296
584.0	3.2456029	445.12065842725855
585.0	3.2516259	445.1194630054448
586.0	3.2576509	445.11945152498055
587.0	3.2636738	445.1194568843433
588.0	3.2696987	445.1194326621233
589.0	3.2757258	445.1206398204511
590.0	3.2817487	445.12064994719367
591.0	3.2877737	445.1206365809063
592.0	3.2938009	445.1206496091371
593.0	3.2998322	445.1204755767855
594.0	3.3058614	445.1194044314303
595.0	3.3118885	445.1205388612628
596.0	3.3179091	445.1206586841652
597.0	3.3239342	445.11946755283765
598.0	3.3299633	445.1194024951875
599.0	3.3359863	445.12059473733615
600.0	3.3420112	445.1206509873447
601.0	3.3480363	445.11941998315916
602.0	3.3540612	445.1206150958677
603.0	3.3600822	445.120624837773
604.0	3.3661029	445.12058592012266
605.0	3.3721218	445.12056065500536
606.0	3.3781404	445.1206421121489
607.0	3.3841613	445.12063039199336
608.0	3.3901864	445.1206436757448
609.0	3.3962072	445.12062399040155
610.0	3.402226	445.1205522123148
611.0	3.408253	445.12053646969866
612.0	3.414278	445.12049855047934
613.0	3.4203009	445.1205709911489
614.0	3.4263197	445.12051949547015
616.0	3.4336322	445.12051727089454
617.0	3.4399823	445.12057074843324
618.0	3.4460051	445.12057434481846
619.0	3.4520302	445.1204813787222
620.0	3.458053	445.12054727743754
621.0	3.464076	445.1205921218619
622.0	3.4700968	445.120575981851
623.0	3.4761177	445.12059910336467
624.0	3.4821405	445.1204534636947
625.0	3.4881615	445.12051539843026
626.0	3.4941822	445.1206168976477
627.0	3.5002053	445.12047494491804
628.0	3.506226	445.12046039991833
629.0	3.5122469	445.1206363117673
630.0	3.5182676	445.1205554207498
631.0	3.5242886	445.12058058769986
632.0	3.5303114	445.12051666943984
633.0	3.5363322	445.12054049002893
634.0	3.5423552	445.1205215759311
635.0	3.5483781	445.12057262851454
636.0	3.5543989	445.1205465627111
637.0	3.5604198	445.1205709393175
638.0	3.5664408	445.1205866780831
639.0	3.5724635	445.1205178688188
640.0	3.5784866	445.12056350761134
641.0	3.5845115	445.1205881445404
642.0	3.5905386	445.12057586004465
643.0	3.5965594	445.1206409696133
644.0	3.6025824	445.12054008145554
645.0	3.6086033	445.1205998265794
646.0	3.6146261	445.1206349887505
647.0	3.6206471	445.12048618592314
648.0	3.6266657	445.12053978300565
649.0	3.6326866	445.1206203826676
650.0	3.6387095	445.12058056201244
651.0	3.6447303	445.1205659043741
652.0	3.6507532	445.1205003870041
653.0	3.6567763	445.12046217809745
654.0	3.662797	445.12049362520634
655.0	3.66882	445.12059673734217
656.0	3.6748407	445.1205701284995
657.0	3.6808637	445.1205919414338
658.0	3.6868846	445.12056924214966
659.0	3.6929033	445.12053782931446
660.0	3.6989262	445.1204614310331
661.0	3.7049449	445.12059747595765
662.0	3.7109659	445.1205666035885
663.0	3.7169887	445.12056618423446
664.0	3.7230074	445.1205154085708
665.0	3.7290304	445.1205288668886
666.0	3.7350532	445.12062642097794
667.0	3.7410721	445.12060255782467
668.0	3.747093	445.12052498547814
669.0	3.7531159	445.12056479529025
670.0	3.7591408	445.1205772486769
671.0	3.7651659	445.12056672832955
672.0	3.771195	445.12052438602177
673.0	3.7772242	445.12057979166076
674.0	3.783245	445.12055068504606
675.0	3.7892679	445.1205450359461
676.0	3.7952888	445.1205709928559
677.0	3.8013077	445.12060667507416
678.0	3.8073305	445.12053160679585
679.0	3.8133514	445.1205183564707
680.0	3.8193721	445.12057322487993
681.0	3.825395	445.1205508360217
682.0	3.8314159	445.12048969245205
683.0	3.8374347	445.12057714165417
684.0	3.8434577	445.1205567330171
685.0	3.8494784	445.1205494679645
686.0	3.8555014	445.12049811500066
687.0	3.8615222	445.12052150897637
688.0	3.8675451	445.12057362846355
689.0	3.8735702	445.1206190337422
690.0	3.879591	445.1205949010292
691.0	3.8856118	445.12058471398694
692.0	3.8916327	445.1205230599369
693.0	3.8976535	445.1204926994698
694.0	3.9036744	445.1204654567547
695.0	3.909693	445.1205420071997
696.0	3.9157118	445.12054491094074
697.0	3.9217347	445.1206092979501
698.0	3.9277556	445.1205819224697
699.0	3.9337744	445.1205431567188
700.0	3.9397974	445.1205477868772
701.0	3.9458182	445.12052559914446
702.0	3.951839	445.12048435051065
703.0	3.957866	445.1205682816672
704.0	3.9638952	445.1205322748725
705.0	3.9699181	445.1204966650617
706.0	3.9759411	445.12059488652903
707.0	3.981964	445.1204746704471
708.0	3.9879849	445.1206007441656
709.0	3.9940057	445.12048841638955
710.0	4.0000266	445.1205353756282
711.0	4.0060473	445.1205937314465
712.0	4.0120703	445.12058211873597
713.0	4.018091	445.12057120202746
714.0	4.0241119	445.1205422115418
715.0	4.0301328	445.12047979216925
716.0	4.0361535	445.12062257953585
717.0	4.0421745	445.1204636818033
718.0	4.0481953	445.1205498298936
719.0	4.0542182	445.1206268975911
720.0	4.0602412	445.1205589408209
721.0	4.0662619	445.1205820183054
722.0	4.0722828	445.1205413157086
723.0	4.0783016	445.120513036007
724.0	4.0843267	445.1204779910059
725.0	4.0903496	445.1205543236383
726.0	4.0963786	445.12056845276635
727.0	4.1024017	445.1205738421367
728.0	4.1084265	445.12052859225435
729.0	4.1144495	445.1205140311346
730.0	4.1204746	445.12063180534847
731.0	4.1264996	445.12049221698686
732.0	4.1325351	445.1205926049752
733.0	4.1385621	445.1205051839684
734.0	4.144587	445.1205270088958
735.0	4.15061	445.1205032871474
736.0	4.1566391	445.1205268461576
737.0	4.1626642	445.12055021526237
738.0	4.1686871	445.1205572431307
739.0	4.1747142	445.1205306682594
740.0	4.1807393	445.1205814492324
741.0	4.1867662	445.1205308645735
742.0	4.1927954	445.12061395603246
743.0	4.1988246	445.1205111146429
744.0	4.2048516	445.1205844121003
745.0	4.2108767	445.120580654002
746.0	4.2168995	445.12048817270806
747.0	4.2229246	445.1205173602005
748.0	4.2289497	445.1205250113397
749.0	4.2349724	445.12052463759835
750.0	4.2409912	445.1206081976954
751.0	4.2470142	445.1205957986432
752.0	4.2530371	445.1204962491982
753.0	4.2590579	445.12062344321987
754.0	4.2650788	445.120578518764
755.0	4.2711019	445.1205702221992
756.0	4.2771205	445.1205503297069
757.0	4.2831433	445.1205739395683
758.0	4.2891622	445.1205062312281
759.0	4.295183	445.12054971308885
760.0	4.301208	445.1206131178377
761.0	4.3072352	445.12059475382574
762.0	4.3132706	445.1205115728222
763.0	4.3192977	445.12053594554567
764.0	4.3253205	445.12051853902943
765.0	4.3313455	445.12053117732563
766.0	4.3373685	445.1205011365701
767.0	4.3433892	445.12058565011233
768.0	4.3494122	445.1205681203412
769.0	4.3554331	445.1204921484125
770.0	4.361456	445.1205768108402
771.0	4.3674769	445.1205905788391
772.0	4.373504	445.12063079506646
773.0	4.3795247	445.1205670842461
774.0	4.3855477	445.1206077343237
775.0	4.3915747	445.12059674296955
776.0	4.3975957	445.1205743410408
777.0	4.4036227	445.12057360984437
778.0	4.4096519	445.1204937290314
779.0	4.4156769	445.12046017040575
780.0	4.421706	445.12045835744055
781.0	4.427731	445.1205499324507
782.0	4.433756	445.1205191571368
783.0	4.4397811	445.12051824299317
784.0	4.445804	445.12049669321743
785.0	4.451829	445.1205081770775
786.0	4.457852	445.12051879236225
787.0	4.463879	445.1205891778987
788.0	4.4699081	445.1205835750898
789.0	4.4759332	445.120620671755
790.0	4.4819624	445.12052421780777
791.0	4.4879873	445.1205944115409
792.0	4.4940103	445.1205784402265
793.0	4.5000332	445.12058953551076
794.0	4.5060604	445.12055380727804
795.0	4.5120853	445.12049260910675
796.0	4.5181124	445.12052725060926
797.0	4.5241415	445.1205537422843
798.0	4.5301686	445.120560822296
799.0	4.5361978	445.12055777205285
800.0	4.5422271	445.1205287415946
801.0	4.5482519	445.12059213465653
802.0	4.5542771	445.1205735665938
803.0	4.5603019	445.12060029698955
804.0	4.5663271	445.1205793707197
805.0	4.572352	445.12053930739495
806.0	4.5783791	445.1204966018774
807.0	4.584402	445.12048724135116
808.0	4.5904292	445.1205639358649
809.0	4.5964582	445.1205374679796
810.0	4.6024875	445.1204831443256
811.0	4.6085145	445.1205403992649
812.0	4.6145416	445.1206157503218
813.0	4.6205707	445.1205506972808
814.0	4.6266021	445.1205707296652
815.0	4.6326356	445.12059688366867
816.0	4.6386646	445.1204814603025
817.0	4.6446918	445.1205827324725
818.0	4.6507146	445.12046511507043
819.0	4.6567417	445.1204974977005
820.0	4.6627667	445.12053844450577
821.0	4.6687896	445.120566750451
822.0	4.6748146	445.1206181931388
823.0	4.6808397	445.1205129242393
824.0	4.6868625	445.12055626690966
825.0	4.6928856	445.12049891775774
826.0	4.6989126	445.12047771491285
827.0	4.7049396	445.1205016826408
828.0	4.7109625	445.120591068078
829.0	4.7169875	445.1205397913871
830.0	4.7230168	445.1205147877342
831.0	4.7290418	445.1204942028468
832.0	4.7350729	445.1205630794592
833.0	4.7410981	445.1205622516948
834.0	4.7471209	445.1205216115793
835.0	4.7531502	445.120503546199
836.0	4.7591729	445.1206006646527
837.0	4.7651959	445.12047358668644
838.0	4.7712167	445.1206000658932
839.0	4.7772377	445.12050920415965
840.0	4.7832689	445.1206342734437
841.0	4.7892898	445.12054689308826
842.0	4.7953147	445.1205345306423
843.0	4.8013356	445.1205484426572
844.0	4.8073584	445.12052377699223
845.0	4.8133772	445.12060131868805
846.0	4.8194002	445.12064396769057
847.0	4.8254209	445.1206054538396
848.0	4.8314419	445.12059106062037
849.0	4.8374647	445.1205485757224
850.0	4.8434939	445.1205572051975
851.0	4.849521	445.1205253052842
852.0	4.855546	445.12055667333175
853.0	4.861571	445.1206300724565
854.0	4.8675899	445.1205464554566
855.0	4.8736127	445.1205489070273
856.0	4.8796357	445.12056253312
857.0	4.8856585	445.1205300741897
858.0	4.8916794	445.12059843322066
859.0	4.8976981	445.12059771664957
860.0	4.903719	445.12058065871815
861.0	4.9097419	445.12061480630064
862.0	4.9157606	445.1206166272369
863.0	4.9217837	445.12060911397606
864.0	4.9278044	445.12050052008146
865.0	4.9338252	445.1204929133973
866.0	4.9398461	445.1205515104918
867.0	4.945869	445.12056484108854
868.0	4.9518919	445.12049564331943
869.0	4.9579149	445.1205312521174
870.0	4.9639399	445.1205598591602
871.0	4.9699608	445.1205863243678
872.0	4.9759836	445.1205490519116
873.0	4.9820065	445.1205047571665
874.0	4.9880253	445.1205517566818
875.0	4.994044	445.1206310136994
876.0	5.0000649	445.1205963995046
877.0	5.0060879	445.1205440568789
878.0	5.0121087	445.12060388347544
879.0	5.0181295	445.12059964542783
880.0	5.0241504	445.1205754544348
881.0	5.0301795	445.12055494071456
882.0	5.0362067	445.12061355938255
883.0	5.0422358	445.1206356626341
884.0	5.0482629	445.1205339008207
885.0	5.05429	445.12052782883916
886.0	5.0603192	445.1205320151255
887.0	5.0663504	445.12055035270026
888.0	5.0723795	445.1205197593866
889.0	5.0784046	445.1205231052403
890.0	5.0844316	445.1205812780337
891.0	5.0904546	445.1204908097201
892.0	5.0964776	445.12060006395467
893.0	5.1025025	445.12060344758333
894.0	5.1085255	445.12057980825415
895.0	5.1145463	445.1205393286574
896.0	5.120565	445.1205846131413
897.0	5.1265837	445.1205000473763
898.0	5.1326046	445.12057686471144
899.0	5.1386275	445.1204883824715
900.0	5.1446505	445.12047414841885
901.0	5.1506735	445.1205569238439
902.0	5.1566943	445.1205969148265
903.0	5.1627172	445.1205386150721
904.0	5.1687421	445.1206164177146
905.0	5.1747651	445.1205520535522
906.0	5.1807921	445.1205384370935
907.0	5.1868151	445.12051736574506
908.0	5.1928401	445.1205154333192
909.0	5.1988652	445.12054243948216
910.0	5.2048881	445.12064489880044
911.0	5.2109131	445.1205656102246
912.0	5.2169359	445.12056766197327
913.0	5.222961	445.1205156990646
914.0	5.228986	445.1205896488949
915.0	5.2350089	445.1204955932373
916.0	5.241038	445.1206448483886
917.0	5.2470652	445.12053667995406
918.0	5.2530922	445.12064347766994
919.0	5.2591193	445.12055550414954
920.0	5.2651463	445.12061647074785
921.0	5.2711734	445.1205516879636
922.0	5.2772026	445.12051361042836
923.0	5.2832319	445.12055177090326
924.0	5.289261	445.12055905844414
925.0	5.2952882	445.1206234699756
926.0	5.301313	445.1205857834729
927.0	5.3073381	445.12046920710117
928.0	5.3133673	445.12055759138644
929.0	5.3193923	445.1205563010282
930.0	5.3254194	445.12058350278147
931.0	5.3314424	445.12052747261714
932.0	5.3374653	445.1205633819909
933.0	5.3434903	445.12057772125115
934.0	5.3495174	445.1205543770929
935.0	5.3555423	445.1205421277674
936.0	5.3615653	445.12059945472913
937.0	5.3675923	445.12060288341183
938.0	5.3736153	445.1205356159982
939.0	5.3796404	445.12059247908303
940.0	5.3856716	445.12057293114606
941.0	5.3917008	445.12054043583385
942.0	5.3977216	445.1205943311315
943.0	5.4037445	445.1205888209273
944.0	5.4097675	445.12057115784717
945.0	5.4157945	445.1205974998583
946.0	5.4218173	445.1205741421859
947.0	5.4278425	445.12053676516524
948.0	5.4338654	445.1204914906126
949.0	5.4398904	445.12057443622183
950.0	5.4459153	445.120539292072
951.0	5.4519403	445.12052217227864
952.0	5.4579632	445.1205365606194
953.0	5.4639883	445.1205638365565
954.0	5.4700195	445.12052190850034
955.0	5.4760445	445.12056945786713
956.0	5.4820654	445.12055385012366
957.0	5.4880883	445.1205957014261
958.0	5.4941112	445.1205314683649
959.0	5.5001342	445.1205628171757
960.0	5.5061549	445.12055699846144
961.0	5.5121758	445.1205070294149
962.0	5.5181967	445.12060738953716
963.0	5.5242196	445.12052463297647
964.0	5.5302405	445.1205559817836
965.0	5.5362613	445.12059495426456
966.0	5.542282	445.12056554684773
967.0	5.548305	445.1205827163201
968.0	5.5543258	445.1205122354272
969.0	5.5603488	445.12049926627583
970.0	5.5663739	445.12055709652236
971.0	5.572403	445.12049670769034
972.0	5.5784301	445.12053225231676
973.0	5.584457	445.12053856811025
974.0	5.5904863	445.12062670155274
975.0	5.5965114	445.1205866542996
976.0	5.6025405	445.12048375675613
977.0	5.6085655	445.1205413445318
978.0	5.6145927	445.1205961490786
979.0	5.6206177	445.1205700411248
980.0	5.6266448	445.1206181560153
981.0	5.6326884	445.1205079299149
982.0	5.6387197	445.12055078374146
983.0	5.6447446	445.1205864317318
984.0	5.6507676	445.12051553379507
985.0	5.6567906	445.1205064279882
986.0	5.6628156	445.1205194522281
987.0	5.6688385	445.1205066366501
988.0	5.6748615	445.12054014889367
989.0	5.6808822	445.12054179348235
990.0	5.6869093	445.120566528696
991.0	5.6929322	445.1205590376555
992.0	5.6989594	445.12056380034073
993.0	5.7049865	445.1205827184519
994.0	5.7110177	445.1205260952619
995.0	5.7170426	445.12056720134717
996.0	5.7230656	445.1205406663681
997.0	5.7290906	445.12058529830944
998.0	5.7351198	445.1205356841445
999.0	5.7411489	445.120543682009
1000.0	5.7471719	445.1205799495587
1001.0	5.753199	445.1205613577748
1002.0	5.7592219	445.12054519908196
1003.0	5.7652469	445.12060185109317
1004.0	5.7712718	445.1205597632503
1005.0	5.7772969	445.12056936500255
1006.0	5.7833198	445.1204776566728
1007.0	5.7893511	445.12056028386735
1008.0	5.7953844	445.1205351514738
1009.0	5.8014157	445.12052954333393
1010.0	5.8074344	445.12050022749247
1011.0	5.8134574	445.12059204540316
1012.0	5.8194802	445.12054682844007
1013.0	5.8255052	445.1206160807369
1014.0	5.831524	445.1205683144451
1015.0	5.8375469	445.1205650639218
1016.0	5.8435741	445.120520984561
1017.0	5.8496054	445.12054634390074
1018.0	5.8556282	445.120499467677
1019.0	5.8616512	445.12055804341287
1020.0	5.8676761	445.120501558505
1021.0	5.8736991	445.1205556374881
1022.0	5.879724	445.1205135410541
1023.0	5.8857512	445.12049249090563
1024.0	5.8917762	445.12056653003947
1025.0	5.8978033	445.12057390758577
1026.0	5.9038304	445.1205101540732
1027.0	5.9098532	445.1205753702217
1028.0	5.9158762	445.1205421449978
1029.0	5.9219073	445.12055937066623
1030.0	5.9279387	445.1205371941754
1031.0	5.9339637	445.1205715843314
1032.0	5.9399866	445.120567098034
1033.0	5.9460096	445.1205010852698
1034.0	5.9520345	445.12056927002595
1035.0	5.9580699	445.12054003789797
1036.0	5.9641033	445.12054272987547
1037.0	5.9701283	445.12051679649096
1038.0	5.9761533	445.12059166622373
1039.0	5.9821763	445.1206212830767
1040.0	5.9882013	445.1205545123882
1041.0	5.9942242	445.1205888154838
1042.0	6.0002472	445.1205581489142
1043.0	6.0062784	445.12056003073786
1044.0	6.0123055	445.120630367993
1045.0	6.0183241	445.12058159556756
1046.0	6.0243471	445.1205200352946
1047.0	6.0303721	445.1206116416977
1048.0	6.0364056	445.12052066681554
1049.0	6.0424305	445.12053699414287
1050.0	6.0484576	445.1205083368665
1051.0	6.0544804	445.1205548144565
1052.0	6.0605055	445.12056707986966
1053.0	6.0665367	445.1205673933837
1054.0	6.0725597	445.1205694240127
1055.0	6.0785827	445.12059797027933
1056.0	6.0846076	445.120574165302
1057.0	6.0906326	445.1205803654573
1058.0	6.0966555	445.1206078753651
1059.0	6.1026785	445.1205816532715
1060.0	6.1087013	445.1205853703009
1061.0	6.1147263	445.12055791775805
1062.0	6.1207514	445.1206288961503
1063.0	6.1267805	445.12061657736064
1064.0	6.1328119	445.12057646379515
1065.0	6.1388388	445.12054987845414
1066.0	6.144868	445.120604076684
1067.0	6.1508972	445.12058567108835
1068.0	6.1569201	445.1205502762478
1069.0	6.1629431	445.12058547355184
1070.0	6.1689681	445.1205592432336
1071.0	6.1749972	445.1206267389028
1072.0	6.1810244	445.12055587854303
1073.0	6.1870472	445.12060061283125
1074.0	6.1930723	445.12056818246174
1075.0	6.1990973	445.1205777241196
1076.0	6.2051243	445.1205120323148
1077.0	6.2111493	445.1205666874945
1078.0	6.2171745	445.1205996096287
1079.0	6.2232015	445.12057858979784
1080.0	6.2292244	445.1205712515078
1081.0	6.2352493	445.1206143856564
1082.0	6.2412765	445.1205923073632
1083.0	6.2473056	445.1205669128532
1084.0	6.2533349	445.12055272269936
1085.0	6.2593598	445.1205911540298
1086.0	6.2653849	445.1205996797665
1087.0	6.2714202	445.1206281989146
1088.0	6.2774516	445.1206030860512
1089.0	6.2834828	445.1205570277755
1090.0	6.2895057	445.12063162437306
1091.0	6.2955285	445.12063371612953
1092.0	6.3015536	445.12065985515756
1093.0	6.3075744	445.1206459861483
1094.0	6.3135933	445.1206042604299
1095.0	6.3196183	445.12055244278434
1096.0	6.3256412	445.12059562922656
1097.0	6.3316703	445.12059051740295
1098.0	6.3376953	445.1205301345989
1099.0	6.3437203	445.12061120328735
1100.0	6.3497433	445.1206347742356
1101.0	6.3557683	445.12060583712986
1102.0	6.3617975	445.1205635990052
1103.0	6.3678287	445.1205888944042
1104.0	6.3738557	445.1205353243077
1105.0	6.3798787	445.1206123451937
1106.0	6.3859037	445.1205051246105
1107.0	6.3919287	445.12053366892843
1108.0	6.3979496	445.1205399668198
1109.0	6.4039682	445.120583448561
1110.0	6.4099892	445.1205675856908
1111.0	6.4160121	445.1205441125519
1112.0	6.4220307	445.1206252818883
1113.0	6.4280516	445.1205769273981
1114.0	6.4340745	445.1205998693318
1115.0	6.4400954	445.1205696016386
1116.0	6.4461183	445.1205306665689
1117.0	6.4521455	445.12058850211076
1118.0	6.4581642	445.120582126416
1119.0	6.4641872	445.1204855224997
1120.0	6.4702099	445.1205665626613
1121.0	6.4762329	445.120505773553
1122.0	6.4822516	445.1205404515486
1123.0	6.4882746	445.1205174575347
1124.0	6.4942934	445.12059013010065
1125.0	6.5003184	445.1205412419637
1126.0	6.5063413	445.12050959158574
1127.0	6.5123601	445.12052539535296
1128.0	6.5183809	445.1205475742791
1129.0	6.5244018	445.1206103558545
1130.0	6.5304225	445.1205886697137
1131.0	6.5364455	445.12053249459234
1132.0	6.5424643	445.12056798141515
1133.0	6.5484872	445.1205452334439
1134.0	6.5545081	445.12056445937543
1135.0	6.5605288	445.12047481506227
1136.0	6.5665497	445.12056256618064
1137.0	6.5725684	445.12051430461946
1138.0	6.5785934	445.1205223878102
1139.0	6.5846206	445.1205773827869
1140.0	6.5906477	445.1205522256465
1141.0	6.5966748	445.12059998764704
1142.0	6.6026977	445.12050328870515
1143.0	6.6087288	445.1205837964618
1144.0	6.6147539	445.12059311167945
1145.0	6.6207892	445.1206291865285
1146.0	6.6268164	445.1205667025038
1147.0	6.6328415	445.12059566276446
1148.0	6.6388665	445.1205691749233
1149.0	6.6448915	445.12056825210584
1150.0	6.6509186	445.120585156867
1151.0	6.6569456	445.1205813037015
1152.0	6.6629707	445.12055150430757
1153.0	6.6689935	445.12058990712904
1154.0	6.6750227	445.1205717761784
1155.0	6.6810478	445.1205679237013
1156.0	6.6870748	445.12058716074705
1157.0	6.693102	445.12053466459497
1158.0	6.6991311	445.12058645663205
1159.0	6.7051539	445.12055515977454
1160.0	6.7111832	445.1206070665502
1161.0	6.7172102	445.12064279628396
1162.0	6.7232353	445.1205947500787
1163.0	6.7292625	445.12059479967553
1164.0	6.7352874	445.12052624771917
1165.0	6.7413104	445.1206133306367
1166.0	6.7473331	445.12058956892014
1167.0	6.7533582	445.12058812223376
1168.0	6.7593831	445.12059474490724
1169.0	6.7654082	445.1206159765073
1170.0	6.7714311	445.12051642031173
1171.0	6.7774562	445.12054589856575
1172.0	6.7834854	445.1205554546981
1173.0	6.7895166	445.12059177286795
1174.0	6.7955415	445.12060834484436
1175.0	6.8015687	445.1205580922065
1176.0	6.8075978	445.12052555436975
1177.0	6.8136208	445.1206169908964
1178.0	6.81965	445.12056475071705
1179.0	6.825677	445.1205728394176
1180.0	6.8317062	445.12053979536154
1181.0	6.8377291	445.1205947244177
1182.0	6.8437541	445.1205755402165
1183.0	6.8497791	445.12055838149473
1184.0	6.855802	445.1205344411946
1185.0	6.861825	445.12052540390624
1186.0	6.8678521	445.1205902316721
1187.0	6.8738792	445.12050448386185
1188.0	6.8799021	445.1205355826299
1189.0	6.8859249	445.12051765745247
1190.0	6.891952	445.12059522069774
1191.0	6.8979792	445.12059558668483
1192.0	6.9040062	445.12055789328224
1193.0	6.9100334	445.12060030764223
1194.0	6.9160542	445.1205202212118
1195.0	6.9220772	445.12060853061047
1196.0	6.9280959	445.1205078024689
1197.0	6.9341208	445.1205885942645
1198.0	6.9401458	445.12056757211207
1199.0	6.9461645	445.1204905590017
1200.0	6.9521875	445.12052247369246
1201.0	6.9582105	445.12059605614274
1202.0	6.9642355	445.1205350305185
1203.0	6.9702564	445.120573779422
1204.0	6.9762814	445.1206277667521
1205.0	6.9823063	445.12055999232416
1206.0	6.9883313	445.1205930047637
1207.0	6.9943625	445.12053755160787
1208.0	7.0003876	445.1205700670169
1209.0	7.0064168	445.12050408579626
1210.0	7.012446	445.12047653989316
1211.0	7.0184752	445.1204742402712
1212.0	7.0245044	445.1205596885473
1213.0	7.0305272	445.1206033113815
1214.0	7.0365523	445.12053318881186
1215.0	7.0425814	445.12054186302163
1216.0	7.0486085	445.12050618393516
1217.0	7.0546314	445.1204765286302
1218.0	7.0606544	445.12050374983767
1219.0	7.0666793	445.1204930637191
1220.0	7.0727021	445.12048986104435
1221.0	7.0787293	445.1204845579892
1222.0	7.0847543	445.12055288985704
1223.0	7.0907814	445.12057658724603
1224.0	7.0968044	445.1205197415511
1225.0	7.1028294	445.120593694031
1226.0	7.1088544	445.1205169574428
1227.0	7.1148857	445.12052434999157
1228.0	7.1209127	445.1205897942529
1229.0	7.1269378	445.1204651803762
1230.0	7.1329711	445.12058350023756
1231.0	7.138994	445.12051234099016
1232.0	7.145019	445.12054065673885
1233.0	7.1510462	445.1205419664758
1234.0	7.1570732	445.1205492217022
1235.0	7.1630982	445.12060093537264
1236.0	7.169121	445.1205443347409
1237.0	7.175144	445.1206080575203
1238.0	7.181169	445.12055484132406
1239.0	7.187192	445.12058496513964
1240.0	7.1932212	445.12051381483485
1241.0	7.1992462	445.12048915700296
1242.0	7.2052691	445.12049330014133
1243.0	7.211296	445.12058195497724
1244.0	7.2173191	445.12054989606037
1245.0	7.2233484	445.1205534842526
1246.0	7.2293795	445.1205269617321
1247.0	7.2354108	445.1204864991128
1248.0	7.241442	445.12047576629476
1249.0	7.247467	445.1204604028888
1250.0	7.2534921	445.12046689365025
1251.0	7.2595253	445.1205240058185
1252.0	7.2655545	445.12059024003435
1253.0	7.2715794	445.120540988521
1254.0	7.2776024	445.12051618269743
1255.0	7.2836254	445.1205961761739
1256.0	7.2896525	445.1205005171996
1257.0	7.2956754	445.12047286983693
1258.0	7.3017045	445.1205991830154
1259.0	7.3077274	445.1205719327236
1260.0	7.3137524	445.12058165954335
1261.0	7.3197775	445.1205785036199
1262.0	7.3258025	445.12053664884604
1263.0	7.3318317	445.1205588680063
1264.0	7.3378609	445.12055465987595
1265.0	7.34389	445.1204713215499
1266.0	7.3499213	445.1205903659035
1267.0	7.3559441	445.12056499788423
1268.0	7.3619671	445.12050680860847
1269.0	7.3679941	445.12060063000376
1270.0	7.3740172	445.12059179287604
1271.0	7.3800442	445.1205765203429
1272.0	7.3860672	445.12055669126926
1273.0	7.3920921	445.12053974927466
1274.0	7.398115	445.1205696468471
1275.0	7.404138	445.12052943528715
1276.0	7.4101671	445.1205830289731
1277.0	7.4161963	445.12050423355197
1278.0	7.4222193	445.1205045836219
1279.0	7.4282506	445.1205800138063
1280.0	7.4342776	445.12055920911166
1281.0	7.4403048	445.12056072400543
1282.0	7.4463338	445.120549097114
1283.0	7.452363	445.1205421819417
1284.0	7.4583942	445.1205528613998
1285.0	7.4644172	445.1205152973621
1286.0	7.4704423	445.1205668662128
1287.0	7.4764715	445.12057894845873
1288.0	7.4824943	445.1205536354203
1289.0	7.4885173	445.120583866126
1290.0	7.4945464	445.1206066688993
1291.0	7.5005756	445.1205356419384
1292.0	7.5066005	445.12052084081813
1293.0	7.5126256	445.12047841729577
1294.0	7.5186506	445.1205257806386
1295.0	7.5246756	445.12059797670963
1296.0	7.5306986	445.1205484027015
1297.0	7.5367277	445.1205363250192
1298.0	7.5427528	445.1205562869234
1299.0	7.5487818	445.12053748822245
1300.0	7.5548047	445.12051637903403
1301.0	7.5608277	445.12058996788846
1302.0	7.5668507	445.12059292017244
1303.0	7.5728757	445.1205837945954
1304.0	7.5788986	445.1205935211243
1305.0	7.5849214	445.1205617275558
1306.0	7.5909486	445.1206165332213
1307.0	7.5969693	445.12062687248283
1308.0	7.6029923	445.1205689170231
1309.0	7.609011	445.12054239243395
1310.0	7.6150318	445.1206186706182
1311.0	7.6210528	445.1205049433368
1312.0	7.6270714	445.12060077711
1313.0	7.6330965	445.1206285996894
1314.0	7.6391193	445.1206109467953
1315.0	7.6451423	445.1206073552015
1316.0	7.6511631	445.1206215613425
1317.0	7.657184	445.1204974538032
1318.0	7.6632069	445.1205988423769
1319.0	7.669232	445.1205491618877
1320.0	7.6752548	445.1205771550635
1321.0	7.6812778	445.12059200417497
1322.0	7.6873027	445.1204785619167
1323.0	7.6933298	445.12056891808436
1324.0	7.6993527	445.12055056605755
1325.0	7.7053758	445.12049238657346
1326.0	7.7114027	445.12047455601135
1327.0	7.7174237	445.1205384871386
1328.0	7.7234423	445.1205854120548
1329.0	7.7294674	445.12058705924557
1330.0	7.7354944	445.1205811470595
1331.0	7.7415216	445.12052464235495
1332.0	7.7475425	445.1204988233474
1333.0	7.7535654	445.12056702598676
1334.0	7.7595862	445.1205210714239
1335.0	7.7656092	445.1205386512858
1336.0	7.771632	445.12061214128124
1337.0	7.777655	445.12053383558214
1338.0	7.7836778	445.12056302878733
1339.0	7.7897008	445.12060027745724
1340.0	7.79573	445.1205717514177
1341.0	7.8017592	445.1205849713902
1342.0	7.80778	445.1205484405006
1343.0	7.8138009	445.1205200970771
1344.0	7.8198237	445.12049214081304
1345.0	7.8258425	445.12056219639635
1346.0	7.8318633	445.1205897471186
1347.0	7.8378863	445.1206170140875
1348.0	7.8439092	445.1205484839259
1349.0	7.8499322	445.12059658796164
1350.0	7.8559509	445.120545294672
1351.0	7.8619759	445.1205610063369
1352.0	7.8679967	445.1205622915999
1353.0	7.8740176	445.1205525863627
1354.0	7.8800404	445.12060328653456
1355.0	7.8860634	445.12054992236824
1356.0	7.8920885	445.1206342735478
1357.0	7.8981072	445.120554059481
1358.0	7.9041322	445.1206391744962
1359.0	7.910155	445.12059622973226
1360.0	7.9161738	445.1205526282257
1361.0	7.9221946	445.12061085251554
1362.0	7.9282176	445.1205459068773
1363.0	7.9342385	445.12054821004176
1364.0	7.9402593	445.12056970138326
1365.0	7.9462779	445.1205967918872
1366.0	7.9523073	445.12060193198727
1367.0	7.958328	445.1205634509919
1368.0	7.964351	445.1205311783916
1369.0	7.9703759	445.1205402834856
1370.0	7.9763947	445.120544400837
1371.0	7.9824136	445.12051859035796
1372.0	7.9884386	445.1205964689491
1373.0	7.9944615	445.1205361982695
1374.0	8.0004865	445.12056692849495
1375.0	8.0065072	445.12055772778774
1376.0	8.0125302	445.12056284435374
1377.0	8.018551	445.12048727906785
1378.0	8.0245719	445.120456334999
1379.0	8.0305928	445.12051771072595
1380.0	8.0366136	445.1204887366948
1381.0	8.0426344	445.12058611051646
1382.0	8.0486553	445.120514097564
1383.0	8.0546761	445.1205521070626
1384.0	8.0606948	445.1206034057866
1385.0	8.0667198	445.12056352588746
1386.0	8.0727407	445.12058096005484
1387.0	8.0787637	445.1205143728137
1388.0	8.0847824	445.1205757915745
1389.0	8.0908032	445.1205827667114
1390.0	8.0968281	445.1205377508979
1391.0	8.1028511	445.12056017529403
1392.0	8.1088739	445.12058339797704
1393.0	8.1148928	445.12050850573706
1394.0	8.1209199	445.12049530177586
1395.0	8.1269429	445.1205272591157
1396.0	8.1329616	445.1204751855044
1397.0	8.1389908	445.1205119868044
1398.0	8.1450115	445.1204995753885
1399.0	8.1510344	445.1205907969378
1400.0	8.1570595	445.1205989451116
1401.0	8.1630825	445.1205258700492
1402.0	8.1691096	445.12054939272724
1403.0	8.1751388	445.12047647922395
1404.0	8.1811679	445.1206185319104
1405.0	8.1871908	445.1205314652656
1406.0	8.1932115	445.120521533168
1407.0	8.1992345	445.1205514819474
1408.0	8.2052574	445.12051228722544
1409.0	8.2112825	445.1205463474307
1410.0	8.2173054	445.1205184929111
1411.0	8.2233263	445.12058947460696
1412.0	8.2293513	445.1205493723707
1413.0	8.235372	445.1205617387619
1414.0	8.2413908	445.1205761833361
1415.0	8.2474137	445.12053830657874
1416.0	8.2534345	445.12053196215277
1417.0	8.2594534	445.12059136065545
1418.0	8.2654763	445.12060200931046
1419.0	8.2714951	445.12059173637147
1420.0	8.2775159	445.1205510117234
1421.0	8.2835408	445.1205469725293
1422.0	8.2895617	445.1205367223682
1423.0	8.2955845	445.120477044019
1424.0	8.3016075	445.12057663186044
1425.0	8.3076325	445.120516162652
1426.0	8.3136597	445.12054331737835
1427.0	8.3196845	445.12049773211317
1428.0	8.3257097	445.12061898730127
1429.0	8.3317283	445.12059323195206
1430.0	8.3377513	445.1206098917323
1431.0	8.3437826	445.12056846489844
1432.0	8.3498055	445.12060139716937
1433.0	8.3558304	445.1205651930473
1434.0	8.3618535	445.12056148698804
1435.0	8.3678721	445.12055935624727
1436.0	8.373891	445.1205895504487
1437.0	8.3799117	445.12051509495933
1438.0	8.3859326	445.12059556541794
1439.0	8.3919576	445.1205389297689
1440.0	8.3979784	445.12057442764893
1441.0	8.4040014	445.12055822291285
1442.0	8.4100242	445.12051789067704
1443.0	8.4160431	445.12052989202965
1444.0	8.422068	445.1205372452511
1445.0	8.428091	445.1205186411939
1446.0	8.4341139	445.1205508356315
1447.0	8.4401368	445.1205949417342
1448.0	8.4461597	445.12053538848284
1449.0	8.4521807	445.1205644373952
1450.0	8.4582014	445.1205785542044
1451.0	8.4642244	445.1205747595259
1452.0	8.4702452	445.12054490550486
1453.0	8.4762681	445.12055666392826
1454.0	8.482293	445.120514517325
1455.0	8.4883181	445.12052008747975
1456.0	8.4943431	445.1204696942348
1457.0	8.5003766	445.1205329177364
1458.0	8.5064077	445.1204709119032
1459.0	8.5124349	445.120542943903
1460.0	8.5184556	445.1205525815008
1461.0	8.5244848	445.1205473443905
1462.0	8.530514	445.12058874893
1463.0	8.536541	445.1205329489882
1464.0	8.5425703	445.1205567223767
1465.0	8.5485889	445.1205144886676
1466.0	8.5546141	445.1205769956195
1467.0	8.5606411	445.12057861212503
1468.0	8.5666661	445.1205258748789
1469.0	8.5726889	445.1205312579326
1470.0	8.578714	445.12056767262663
1471.0	8.584739	445.12058642686384
1472.0	8.5907621	445.12051547961494
1473.0	8.596789	445.1205961583165
1474.0	8.602812	445.1205817085073
1475.0	8.6088411	445.1204955886788
1476.0	8.6148682	445.1205986614685
1477.0	8.6208953	445.12057858112684
1478.0	8.6269183	445.12056676695437
1479.0	8.6329412	445.12058271650466
1480.0	8.6389663	445.12050046327465
1481.0	8.6450017	445.12050462924236
1482.0	8.6510392	445.1204952664596
1483.0	8.6570683	445.1205130689775
1484.0	8.6630933	445.12054845047777
1485.0	8.6691203	445.12051324344446
1486.0	8.6751433	445.1204964944895
1487.0	8.6811684	445.1204749545426
1488.0	8.6871934	445.12054547234357
1489.0	8.6932184	445.12053260508816
1490.0	8.6992434	445.12060963030405
1491.0	8.7052662	445.12054800839786
1492.0	8.7112913	445.12057273603057
1493.0	8.7173204	445.12050083788114
1494.0	8.7233497	445.12061352469107
1495.0	8.7293746	445.1205378319935
1496.0	8.7353997	445.1205711670409
1497.0	8.7414288	445.1205824335551
1498.0	8.7474537	445.12054991578646
1499.0	8.753483	445.12057574292487
1500.0	8.7595141	445.1205328992808
1501.0	8.7655454	445.12055576586096
1502.0	8.7715705	445.1205463645035
1503.0	8.7775977	445.120571522591
1504.0	8.7836206	445.1205219921023
1505.0	8.7896435	445.12057221238246
1506.0	8.7956788	445.12052195634413
1507.0	8.8017059	445.1205525440852
1508.0	8.8077309	445.1205506048163
1509.0	8.813758	445.12053397189715
1510.0	8.819781	445.12054779273984
1511.0	8.8258059	445.120566255608
1512.0	8.8318331	445.1205820843176
1513.0	8.8378601	445.12051937751704
1514.0	8.8438872	445.12055461609816
1515.0	8.8499102	445.1206008340083
1516.0	8.8559413	445.1204588502796
1517.0	8.8619664	445.1205408120516
1518.0	8.8679956	445.1206085873219
1519.0	8.8740248	445.1205578939549
1520.0	8.8800498	445.1205297717082
1521.0	8.8860768	445.12055652528886
1522.0	8.8920997	445.12054543555325
1523.0	8.8981227	445.12055105349395
1524.0	8.9041434	445.12057136646774
1525.0	8.9101664	445.12061821259886
1526.0	8.9161914	445.12054706338927
1527.0	8.9222144	445.12062102001846
1528.0	8.9282331	445.12053487417637
1529.0	8.9342644	445.12054196539924
1530.0	8.9402915	445.1205682028165
1531.0	8.9463185	445.12053597316867
1532.0	8.9523477	445.1206293982542
1533.0	8.9583748	445.1205710182116
1534.0	8.9644082	445.120587999975
1535.0	8.9704331	445.12051006731554
1536.0	8.9764582	445.1205922601179
1537.0	8.9824789	445.1205821664623
1538.0	8.9885019	445.12054239589645
1539.0	8.9945227	445.12059506774796
1540.0	9.0005436	445.1205642529394
1541.0	9.0065645	445.12057044481156
1542.0	9.0125853	445.12057897157115
1543.0	9.0186082	445.1205763931548
1544.0	9.024629	445.12060798206227
1545.0	9.030652	445.1206232674731
1546.0	9.0366748	445.1205486241564
1547.0	9.042704	445.1205492398512
1548.0	9.0487249	445.12052955500644
1549.0	9.0547477	445.12062396732256
1550.0	9.0607708	445.1205619655891
1551.0	9.0667916	445.1205723118045
1552.0	9.0728144	445.1205615399907
1553.0	9.0788373	445.1205679928612
1554.0	9.0848604	445.1205395073123
1555.0	9.0908832	445.1204867054076
1556.0	9.0969062	445.1206289246405
1557.0	9.1029271	445.120599928105
1558.0	9.10895	445.1205494549933
1559.0	9.1149688	445.1204987528013
1560.0	9.1209915	445.1205135692071
1561.0	9.1270124	445.120580804705
1562.0	9.1330416	445.1205182266269
1563.0	9.1390625	445.1205150015483
1564.0	9.1450854	445.1205157891666
1565.0	9.1511168	445.12057464977784
1566.0	9.1571459	445.1205154986422
1567.0	9.163173	445.12050364424556
1568.0	9.1691937	445.1205080420037
1569.0	9.1752167	445.12058666892983
1570.0	9.1812416	445.1205753380079
1571.0	9.1872667	445.1205742440384
1572.0	9.1932916	445.12060651289255
1573.0	9.1993104	445.1205877900642
1574.0	9.2053354	445.12061100506213
1575.0	9.2113563	445.12051542812736
1576.0	9.217377	445.1205868109597
1577.0	9.223398	445.12050115403076
1578.0	9.2294208	445.1205822906012
1579.0	9.2354438	445.12045401366527
1580.0	9.2414646	445.1205102733938
1581.0	9.2474855	445.1205816846171
1582.0	9.2535063	445.12052008474865
1583.0	9.2595292	445.12054164528325
1584.0	9.2655522	445.1205372638309
1585.0	9.271575	445.1205684989614
1586.0	9.2775959	445.12057136279014
1587.0	9.2836188	445.12055253484914
1588.0	9.2896418	445.12056403804604
1589.0	9.2956647	445.1205372661895
1590.0	9.3016877	445.12053827418674
1591.0	9.3077126	445.12052682136584
1592.0	9.3137355	445.12052904157883
1593.0	9.3197542	445.12057625467816
1594.0	9.3257814	445.12050892603486
1595.0	9.3318043	445.12051918854047
1596.0	9.3378252	445.1205142767811
1597.0	9.3438459	445.1205258509775
1598.0	9.3498669	445.120601406896
1599.0	9.3558876	445.12059471268526
1600.0	9.3619106	445.1205555566415
1601.0	9.3679314	445.1205849103773
1602.0	9.3739543	445.1206186496456
1603.0	9.3799815	445.1204978645724
1604.0	9.3860043	445.12051483891923
1605.0	9.3920253	445.1205161590063
1606.0	9.3980481	445.1206244584287
1607.0	9.4040731	445.12051146877087
1608.0	9.410096	445.12054775459666
1610.0	9.4174314	445.1205014406517
1611.0	9.4237877	445.1205314811099
1612.0	9.4298149	445.1206094734166
1613.0	9.4358356	445.12059095871683
1614.0	9.4418565	445.12055612463115
1615.0	9.4478793	445.12045928591584
1616.0	9.4539002	445.1205046346135
1617.0	9.4599211	445.1205672956362
1618.0	9.4659398	445.1204867877623
1619.0	9.4719629	445.12054090205106
1620.0	9.4779836	445.1205407082637
1621.0	9.4840023	445.12054771786705
1622.0	9.4900231	445.12056404237575
1623.0	9.4960461	445.12043917934443
1624.0	9.502069	445.12058322409064
1625.0	9.5080941	445.1205500111656
1626.0	9.5141148	445.12058396414903
1627.0	9.52014	445.1206116031105
1628.0	9.5261586	445.1205118160642
1629.0	9.5321816	445.1205729414765
1630.0	9.5382024	445.12059106689173
1631.0	9.5442232	445.1205351857719
1632.0	9.550244	445.12052981567365
1633.0	9.5562628	445.1205518542105
1634.0	9.5622838	445.120563157839
1635.0	9.5683087	445.1205340768721
1636.0	9.5743316	445.1205512533903
1637.0	9.5803545	445.12050000014904
1638.0	9.5863816	445.1205963639493
1639.0	9.5924087	445.1205018369688
1640.0	9.5984401	445.12049451395137
1641.0	9.6044712	445.1204976023577
1642.0	9.6104984	445.12057563655134
1643.0	9.6165233	445.1205901985772
1644.0	9.6225524	445.12051593326214
1645.0	9.6285837	445.12056288833685
1646.0	9.6346108	445.1205386237177
1647.0	9.64064	445.1204802179157
1648.0	9.6466651	445.1205676364564
1649.0	9.6526899	445.1205626456488
1650.0	9.658713	445.1205407426672
1651.0	9.6647358	445.1205873187317
1652.0	9.6707588	445.12050511673016
1653.0	9.6767837	445.12051292856887
1654.0	9.6828067	445.12049558727495
1655.0	9.6888317	445.12053019650097
1656.0	9.6948568	445.12060908016406
1657.0	9.7008796	445.1205042752855
1658.0	9.7069026	445.120582899219
1659.0	9.7129233	445.1205384815939
1660.0	9.7189484	445.1205340307051
1661.0	9.7249712	445.12053075425814
1662.0	9.7309943	445.1205222350447
1663.0	9.7370171	445.1205940480931
1664.0	9.743036	445.1205049526646
1665.0	9.7490609	445.12052036838213
1666.0	9.7550838	445.12051944341505
1667.0	9.7611151	445.1205233877315
1668.0	9.7671443	445.12047845698083
1670.0	9.7744547	445.1205245192133
1671.0	9.7807965	445.12057360716767
1672.0	9.7868193	445.12056507936575
1673.0	9.7928465	445.12059263915114
1674.0	9.7988735	445.1205287918103
1675.0	9.8049006	445.1205799551062
1676.0	9.8109235	445.12058262760235
1677.0	9.8169527	445.1205323386336
1678.0	9.8229755	445.1205153965494
1679.0	9.8290028	445.1205909144097
1680.0	9.8350277	445.1205540431081
1681.0	9.8410589	445.12052690655037
1682.0	9.8470861	445.12052469391193
1683.0	9.8531235	445.1205386330455
1684.0	9.8591506	445.1205206647423
1685.0	9.8651756	445.1206252783999
1686.0	9.8711986	445.1205014611529
1687.0	9.8772236	445.1205575260708
1688.0	9.8832485	445.12058814264014
1689.0	9.8892777	445.12058522038416
1690.0	9.8953007	445.1204876456002
1691.0	9.9013236	445.1205319426958
1692.0	9.9073528	445.1204659621058
1693.0	9.9133757	445.12053944081794
1694.0	9.9193987	445.12059459821404
1695.0	9.9254256	445.12053293472314
1696.0	9.9314508	445.12048315654874
1697.0	9.9374737	445.1204923903928
1698.0	9.9435028	445.12056986351683
1699.0	9.9495277	445.12058214402816
1700.0	9.9555487	445.1205121837972
1701.0	9.9615757	445.12054013819596
1702.0	9.9675987	445.12053592258655
1703.0	9.9736216	445.12058445869144
1704.0	9.9796486	445.1205028069693
1705.0	9.9856736	445.1205459458367
1706.0	9.9916986	445.12054902705995
1707.0	9.9977257	445.1204608103542
1708.0	10.003751	445.1204859099732
1709.0	10.009774	445.1205611229333
1710.0	10.015807	445.12049298775327
1711.0	10.021838	445.1205753180218
1712.0	10.027865	445.1205303921739
1713.0	10.033892	445.12053315826955
1714.0	10.039915	445.12052854250487
1715.0	10.045938	445.1205388687592
1716.0	10.051963	445.120524475746
1717.0	10.057994	445.1204848924382
1718.0	10.064015	445.12057011596374
1719.0	10.07004	445.1205902315036
1720.0	10.076059	445.1205440256485
1721.0	10.082082	445.12051420741096
1722.0	10.088105	445.1205224007994
1723.0	10.094132	445.12054562026617
1724.0	10.100157	445.12057350799375
1725.0	10.106184	445.1204925047349
1726.0	10.112211	445.12047122485865
1727.0	10.118234	445.12048454941544
1728.0	10.124257	445.1205488463355
1729.0	10.130286	445.1204850875613
1730.0	10.136309	445.12053529080464
1731.0	10.142338	445.1205656028627
1732.0	10.148363	445.1205971905027
1733.0	10.154389	445.12052160410684
1734.0	10.160413	445.12049293139637
1735.0	10.166438	445.1205045472222
1736.0	10.172463	445.12050414197864
1737.0	10.17849	445.1205773648956
1738.0	10.18452	445.12060953904194
1739.0	10.190545	445.1205779674581
1740.0	10.196568	445.1205828477058
1741.0	10.202593	445.1205594438836
1742.0	10.208614	445.12052222139755
1743.0	10.214636	445.12059235976284
1744.0	10.220657	445.1204957433634
1745.0	10.226678	445.1205972748504
1746.0	10.232701	445.120547684137
1747.0	10.238724	445.12057882845585
1748.0	10.244745	445.120495597739
1749.0	10.250766	445.1206040375876
1750.0	10.256784	445.1204957415972
1751.0	10.262805	445.12055590452053
1752.0	10.268828	445.12049585829624
1753.0	10.274851	445.12055488919486
1754.0	10.280872	445.1205543927681
1755.0	10.286897	445.1205639694301
1757.0	10.294203	445.1205449449039
1758.0	10.300559	445.12051356755904
1759.0	10.306584	445.12055783705415
1760.0	10.312614	445.1205822111142
1761.0	10.318639	445.12057182256353
1762.0	10.324662	445.12054287212817
1763.0	10.330684	445.12049584949466
1764.0	10.336707	445.12049335820035
1765.0	10.342736	445.1205992547082
1766.0	10.348764	445.12053124925563
1767.0	10.354791	445.12059176612314
1768.0	10.360816	445.12053709808623
1769.0	10.366841	445.1205230369357
1770.0	10.372862	445.12056770738565
1771.0	10.378884	445.1206000459216
1772.0	10.384914	445.12056101732713
1773.0	10.390947	445.12056341308835
1774.0	10.396974	445.1205838037346
1775.0	10.402997	445.1205733327572
1776.0	10.409024	445.1204775158668
1777.0	10.415051	445.12052511664587
1778.0	10.42108	445.1205257219918
1779.0	10.427109	445.12047375341956
1780.0	10.433134	445.12049144831747
1781.0	10.439164	445.12052339054827
1782.0	10.445193	445.12049864981805
1783.0	10.451224	445.1204981226777
1784.0	10.457249	445.12053751237124
1785.0	10.463276	445.12050804509505
1786.0	10.469301	445.1204880584088
1787.0	10.475322	445.12054517116206
1788.0	10.481345	445.12051801597266
1789.0	10.487374	445.12057196747116
1790.0	10.493395	445.1205132802801
1791.0	10.49942	445.12056244044817
1792.0	10.505443	445.1205656420455
1793.0	10.511462	445.12060002952444
1794.0	10.517487	445.12054318358065
1795.0	10.523505	445.1205501278318
1796.0	10.529526	445.1205558279635
1797.0	10.535555	445.1205567326905
1798.0	10.54158	445.12057169776057
1799.0	10.547599	445.1204721192817
1800.0	10.553622	445.1204947294755
1801.0	10.559643	445.1205070767313
1802.0	10.565664	445.1205320426771
1803.0	10.571685	445.1205744452091
1804.0	10.577705	445.1205085350674
1805.0	10.583724	445.1205071735258
1806.0	10.589747	445.1205147725802
1807.0	10.59577	445.1205137120139
1808.0	10.601791	445.12050566500415
1809.0	10.607814	445.12050839873257
1810.0	10.613837	445.1205037482027
1811.0	10.619868	445.12051782102657
1812.0	10.625897	445.1205294442582
1813.0	10.631916	445.12055573612054
1814.0	10.637941	445.12052533206116
1815.0	10.643968	445.1204580762127
1816.0	10.649991	445.12057043378627
1817.0	10.656014	445.1205891670321
1818.0	10.662045	445.1205838117901
1819.0	10.668068	445.12055064660757
1820.0	10.674097	445.1204829416584
1821.0	10.680124	445.12051276158127
1822.0	10.686149	445.1205152389427
1823.0	10.692172	445.1205581851371
1824.0	10.698199	445.1205063198806
1825.0	10.704229	445.1205636676553
1826.0	10.710256	445.12047504667476
1827.0	10.716285	445.1205583681239
1828.0	10.722316	445.12048973455154
1829.0	10.728339	445.12053512049624
1830.0	10.734366	445.12058077817255
1831.0	10.740391	445.12052939224975
1832.0	10.746416	445.1205328134855
1833.0	10.752443	445.12050531013585
1834.0	10.758466	445.1204819924751
1835.0	10.764491	445.12054775209816
1836.0	10.770518	445.12059198476004
1837.0	10.776541	445.12050341499486
1838.0	10.782568	445.1205753132513
1839.0	10.788599	445.12055865588417
1840.0	10.794622	445.1205537410439
1841.0	10.80065	445.12049282017074
1842.0	10.806679	445.120547427743
1843.0	10.812706	445.120575263158
1844.0	10.818735	445.12056905416955
1846.0	10.826049	445.120571969336
1847.0	10.832397	445.12049496489146
1848.0	10.838418	445.12056304573605
1849.0	10.844443	445.1205934483127
1850.0	10.850468	445.1205270922124
1851.0	10.856495	445.1204953503679
1852.0	10.862518	445.1205932087192
1853.0	10.86855	445.1205544287135
1854.0	10.874575	445.12054672221893
1855.0	10.880606	445.12054384597076
1856.0	10.886637	445.12053056792587
1857.0	10.892658	445.12053398458465
1858.0	10.898679	445.1205068987617
1859.0	10.904697	445.12053040093986
1860.0	10.91072	445.120545673256
1861.0	10.916743	445.12051539339046
1862.0	10.922764	445.12060580628594
1863.0	10.928789	445.12061720641907
1864.0	10.934812	445.1205907316914
1865.0	10.940835	445.1205233944447
1866.0	10.946856	445.120525685353
1867.0	10.952877	445.1205600997709
1868.0	10.9589	445.12049737315823
1869.0	10.964925	445.12049869163
1870.0	10.97095	445.12056157102467
1871.0	10.976972	445.1205726368196
1872.0	10.982995	445.1205958744384
1873.0	10.989018	445.1205720016711
1874.0	10.995041	445.12050126743884
1875.0	11.001068	445.12050574483874
1876.0	11.007091	445.1205163521922
1877.0	11.01312	445.12060227652233
1878.0	11.01915	445.1205470683729
1879.0	11.025177	445.12057898553485
1880.0	11.031202	445.12057793418506
1881.0	11.037231	445.1205340542018
1882.0	11.043258	445.12060497867515
1883.0	11.049287	445.12046372502283
1884.0	11.055312	445.120515581098
1885.0	11.061337	445.1205304807371
1886.0	11.06736	445.120511056971
1887.0	11.073389	445.1205683879874
1888.0	11.079414	445.12050495221854
1889.0	11.085441	445.12059803895096
1890.0	11.091473	445.1205304444958
1891.0	11.097496	445.1206262195406
1892.0	11.103519	445.1206204724623
1893.0	11.109548	445.1205516210347
1894.0	11.115573	445.1205525939517
1895.0	11.1216	445.12051836889066
1896.0	11.127629	445.12046821452657
1897.0	11.133656	445.1205139682616
1898.0	11.139683	445.1206070520189
1899.0	11.145708	445.12059564049355
1900.0	11.151731	445.1204887484074
1901.0	11.157756	445.12054980050596
1902.0	11.163777	445.1205258784122
1903.0	11.169798	445.12048924504916
1904.0	11.175818	445.12062975052305
1905.0	11.181841	445.1205790197245
1906.0	11.18786	445.1205448307217
1907.0	11.193881	445.1206104468159
1908.0	11.199904	445.1205549975095
1909.0	11.205923	445.1205375104791
1910.0	11.211946	445.12061987221193
1911.0	11.217973	445.1206101053709
1912.0	11.223996	445.1206312666498
1913.0	11.230016	445.1206156089281
1914.0	11.236037	445.1205090048434
1915.0	11.24206	445.1205505625936
1916.0	11.248081	445.12058668655703
1917.0	11.254106	445.12058850827606
1918.0	11.260129	445.12047395308065
1919.0	11.266158	445.1204771017591
1920.0	11.272183	445.12059234148984
1921.0	11.278202	445.12053234980465
1922.0	11.284223	445.12050814184016
1923.0	11.290246	445.1205631498532
1924.0	11.296267	445.120566932158
1925.0	11.302289	445.12062434788334
1926.0	11.30831	445.1205818538253
1927.0	11.314333	445.1204911049203
1928.0	11.320352	445.12056674799663
1929.0	11.326375	445.12050693715634
1930.0	11.332396	445.1205516073227
1931.0	11.338417	445.12055764870274
1932.0	11.34444	445.1206048962264
1933.0	11.350462	445.12057013133915
1934.0	11.356483	445.1205654137468
1935.0	11.362508	445.12056568728184
1936.0	11.368531	445.1205589572053
1937.0	11.374554	445.1205876795863
1938.0	11.380573	445.12052645189493
1940.0	11.387881	445.12050797881335
1941.0	11.394227	445.12052259877544
1942.0	11.400252	445.12056081556767
1943.0	11.406279	445.12050789706086
1944.0	11.412302	445.1205341366783
1945.0	11.418329	445.1205035171007
1946.0	11.424352	445.120538168435
1947.0	11.430381	445.12051374260443
1948.0	11.436406	445.1205915849866
1949.0	11.442435	445.12045870658886
1950.0	11.448465	445.1205148065522
1951.0	11.454494	445.12060566037417
1952.0	11.460519	445.12057675647935
1953.0	11.466546	445.1205142277393
1954.0	11.472575	445.12048707808117
1955.0	11.478604	445.1205961164041
1956.0	11.484627	445.1205345147528
1957.0	11.490654	445.12055572928347
1958.0	11.496681	445.1206057387968
1959.0	11.502708	445.120571967277
1960.0	11.508736	445.12052094247105
1961.0	11.514761	445.1205670244146
1962.0	11.52079	445.1205096657452
1963.0	11.526813	445.1205122960558
1964.0	11.532836	445.12058795036745
1965.0	11.538865	445.1205753997148
1966.0	11.544892	445.1206012331947
1967.0	11.550917	445.12054164989587
1968.0	11.55694	445.12056341422385
1969.0	11.562969	445.12052025205855
1970.0	11.568996	445.12048824603994
1971.0	11.575023	445.12052427487725
1972.0	11.581052	445.12060347893635
1973.0	11.587079	445.12057344060787
1974.0	11.593102	445.12050496730376
1975.0	11.599129	445.1205710505426
1976.0	11.605157	445.120498801957
1977.0	11.611181	445.1205810627868
1978.0	11.617208	445.12059588065716
1979.0	11.623231	445.1206156016045
1980.0	11.629254	445.1205536487078
1981.0	11.635279	445.12051266073547
1982.0	11.641311	445.12049785933397
1983.0	11.647338	445.1206086465986
1984.0	11.653369	445.12059042930815
1985.0	11.65939	445.1205818081703
1986.0	11.665411	445.12054648398174
1987.0	11.671431	445.1204906811838
1988.0	11.677452	445.1206300122553
1989.0	11.683477	445.12061271637583
1990.0	11.6895	445.12051477802294
1991.0	11.695525	445.12049576788837
1992.0	11.701546	445.1205747562904
1993.0	11.707569	445.1205678746916
1994.0	11.713588	445.12049896776574
1995.0	11.719611	445.1205874951736
1996.0	11.725638	445.1205553447804
1997.0	11.731661	445.1205809065845
1998.0	11.73769	445.12048621335157
1999.0	11.743715	445.12051165884105
2000.0	11.749738	445.1204846248386
2002.0	11.757217	445.1205770539318
2003.0	11.763567	445.120522634427
2004.0	11.769588	445.120600412008
2005.0	11.775609	445.12054227051243
2006.0	11.781629	445.1205129938732
2007.0	11.787652	445.1204901007773
2008.0	11.793675	445.12058065697
2009.0	11.7997	445.12052366085504
2011.0	11.807017	445.12052771348766
2012.0	11.813371	445.12052026416853
2014.0	11.820707	445.12048038286883
2015.0	11.827046	445.12057648081054
2016.0	11.833071	445.1205437325876
2017.0	11.839094	445.12058616779564
2018.0	11.845123	445.1204412515009
2019.0	11.851148	445.1204961925628
2020.0	11.857177	445.12058463820335
2021.0	11.863205	445.12057422587384
2022.0	11.869234	445.12045929134865
2024.0	11.876546	445.1205169574246
2025.0	11.882898	445.1205686333265
2026.0	11.888923	445.1205362252983
2028.0	11.896432	445.12052127691726
2029.0	11.902786	445.1205198737574
2030.0	11.908811	445.1205136242526
2031.0	11.914836	445.1205858697466
2032.0	11.920861	445.1204901491961
2035.0	11.929692	445.12048650644783
2036.0	11.93604	445.1204733452955
2037.0	11.942073	445.12045933764244
2038.0	11.948098	445.12052597161266
2040.0	11.955588	445.12047413091494
2041.0	11.961932	445.12045429602654
2044.0	11.970763	445.120442977719
2045.0	11.977115	445.12044107584404
2046.0	11.983142	445.1203915444341
2048.0	11.990503	445.1203956528163
2049.0	11.996855	445.12046778724545
2050.0	12.002882	445.120541865781
2051.0	12.008909	445.1204235183791
2052.0	12.014934	445.12045658950996
2053.0	12.020955	445.1204388921041
2056.0	12.029761	445.12054442841105
2057.0	12.036107	445.12055997492456
2058.0	12.042134	445.1205442659255
2060.0	12.049496	445.1205518841947
2061.0	12.055842	445.1205220185011
2062.0	12.061861	445.12043640874026
2063.0	12.067884	445.1205313687194
2065.0	12.075203	445.1205457900348
2066.0	12.081548	445.12046510209143
2068.0	12.088873	445.12051500719195
2069.0	12.09523	445.1204862513461
2070.0	12.101257	445.1204863450813
2071.0	12.107282	445.1204842889327
2072.0	12.113309	445.12046847228675
2073.0	12.119336	445.12051106867494
2074.0	12.125367	445.1205315281897
2079.0	12.136463	445.1205072630934
2080.0	12.142811	445.1204789459592
2081.0	12.148838	445.12042283753874
2083.0	12.156178	445.120492355005
2084.0	12.162526	445.1203827355412
2087.0	12.171376	445.12038495582067
[truncated: 4,821 more rows]
