# Supplementary material for: RawBeans: A Simple, Vendor-Independent, Raw-Data Quality-Control Tool
Source: J Proteome Res. 2021 Mar 4;20(4):2098–104. doi: 10.1021/acs.jproteome.0c00956 (PMC8041395; doi:10.1021/acs.jproteome.0c00956)
Supplement: Supplementary file 2 — pr0c00956_si_003.zip [file pr0c00956_si_003.zip › 100_samples_run1.0/resources/HF2_LC1_hela_160820_01-mass-deviation-matrix.tsv]

scan	retention	445.12003
1.0	0.002812317	445.12036816867635
7.0	0.017633115	445.1194735276445
13.0	0.030276834	445.1197914743235
14.0	0.0365332	445.11964994499016
15.0	0.042556114	445.11966350625426
17.0	0.05008933	445.1199412646283
18.0	0.056431149	445.1197257724242
19.0	0.062454032	445.1199638110458
20.0	0.068476966	445.11983100390006
21.0	0.074502014	445.11983803438363
22.0	0.080524948	445.1199282920184
23.0	0.086545582	445.12007934392085
25.0	0.093512415	445.1197553151177
26.0	0.099731114	445.1195238319237
27.0	0.10587905	445.11967954016757
30.0	0.11338737	445.1198873388083
31.0	0.11967278	445.11957679246893
32.0	0.12590196	445.11968496045
33.0	0.1320937	445.1196733128911
35.0	0.13882288	445.1200502573227
36.0	0.14510817	445.1197513087979
37.0	0.15130827	445.11975220481906
38.0	0.15751458	445.1194613708471
41.0	0.16505817	445.12006321239465
42.0	0.17141236	445.119562005298
44.0	0.17827278	445.1201634961442
45.0	0.18455823	445.1195508580489
47.0	0.19134157	445.11989161884804
48.0	0.19753117	445.1200238523642
49.0	0.20367698	445.1196980224453
50.0	0.20998113	445.11964549838393
51.0	0.21618531	445.1200351889907
52.0	0.22234365	445.11997065174353
53.0	0.2286687	445.1201660054195
55.0	0.23529163	445.1204097172707
56.0	0.24171247	445.11981055268717
58.0	0.24852081	445.12029863902023
59.0	0.2548896	445.11987903978553
63.0	0.26401878	445.1201655768568
64.0	0.27026466	445.1200422920923
66.0	0.27688965	445.12049409946957
67.0	0.2831354	445.1200934258448
70.0	0.29065426	445.1205295234979
71.0	0.29691261	445.12002582620863
74.0	0.30512707	445.1203166306056
75.0	0.31136255	445.1200859304182
76.0	0.31754178	445.12040595818473
77.0	0.32374387	445.12020988753505
78.0	0.32986253	445.1204796194753
79.0	0.33612298	445.12006018927246
80.0	0.34232707	445.12045397396616
83.0	0.34972091	445.11947819784547
88.0	0.3601376	445.11952709711
92.0	0.36898543	445.11940635722664
94.0	0.37584387	445.11957233529716
95.0	0.38209187	445.12017108133944
98.0	0.39014585	445.1195499830376
99.0	0.39640008	445.12010777375986
100.0	0.40257933	445.12046188252225
101.0	0.4087315	445.12047361716475
103.0	0.415269	445.11967114380354
104.0	0.42155025	445.1200213150746
105.0	0.42767508	445.12053099158044
106.0	0.43385853	445.1203856179104
107.0	0.44002313	445.12049306711566
109.0	0.4465627	445.1197355526005
110.0	0.45283147	445.1202495031523
113.0	0.46087733	445.11956553305714
114.0	0.4671357	445.1201631706949
115.0	0.47325023	445.120492919548
118.0	0.48125017	445.1196999608033
119.0	0.48753363	445.12018582739876
120.0	0.49365245	445.1204648989301
122.0	0.50016492	445.11959751948035
123.0	0.50639386	445.12023577053844
126.0	0.51373362	445.11965015030825
127.0	0.51998568	445.1202133031666
128.0	0.52614401	445.12034852601465
129.0	0.53231902	445.120355948456
130.0	0.53848162	445.1202890673732
131.0	0.54464205	445.1204454397173
132.0	0.55082528	445.1203375399789
133.0	0.55697748	445.12037787766377
136.0	0.56428373	445.119502276558
137.0	0.57051495	445.12002487506385
138.0	0.57668157	445.120316570691
139.0	0.58283357	445.12046445129533
140.0	0.58899822	445.12038492096417
141.0	0.59515458	445.12028361685634
142.0	0.6013275	445.120218382368
143.0	0.60748585	445.12033187324363
144.0	0.61363797	445.1203463523655
145.0	0.6198315	445.120144254744
146.0	0.62597738	445.1203120335338
147.0	0.632165	445.12038423235504
148.0	0.6383338	445.1203000300043
149.0	0.64451713	445.1203089124225
150.0	0.65069425	445.12018493834927
151.0	0.65685441	445.12028067772275
153.0	0.66350247	445.12063978905803
154.0	0.66973793	445.1201464393589
155.0	0.67581915	445.11965946073457
156.0	0.68201512	445.1202002280579
158.0	0.6885047	445.1196304251244
160.0	0.69531087	445.12061562118026
166.0	0.70698998	445.1199551729745
174.0	0.72160872	445.1201647859392
179.0	0.73189623	445.1196214567726
184.0	0.74279622	445.11940397090507
187.0	0.75083375	445.11944369394837
188.0	0.75728172	445.1206098368548
189.0	0.76367333	445.1194836542382
190.0	0.77000668	445.12041987843895
191.0	0.77628167	445.12055322163985
192.0	0.7827296	445.12035252205953
193.0	0.78906712	445.12051637209083
194.0	0.79540253	445.12063402922206
195.0	0.80174212	445.12020522723947
196.0	0.80808172	445.1200480243866
197.0	0.81441923	445.1201672920775
198.0	0.82076088	445.12041127141015
199.0	0.82710467	445.1205491769922
200.0	0.83344423	445.1206440514383
201.0	0.83977965	445.1205511239094
202.0	0.84612551	445.1204180761229
203.0	0.85246717	445.1201381684941
204.0	0.85881095	445.1205811405099
205.0	0.8651526	445.1201990290326
206.0	0.8714901	445.1203087674979
207.0	0.8778297	445.120308383015
208.0	0.8841693	445.12032628662195
209.0	0.89051097	445.12044417922516
210.0	0.89684636	445.12004135684026
211.0	0.90318388	445.1200965496722
212.0	0.90952138	445.1204969929532
213.0	0.91585892	445.12051167108183
214.0	0.9221964	445.1202094538136
215.0	0.92853807	445.1200571095698
216.0	0.93487352	445.12028353891196
217.0	0.94121516	445.12032255704435
218.0	0.9475506	445.12053967160426
219.0	0.95389018	445.12051651755615
220.0	0.96023187	445.12042873219167
221.0	0.96658186	445.12023336041665
222.0	0.97292353	445.1202314247187
223.0	0.9792652	445.1204725794111
224.0	0.9856048	445.12007980959845
225.0	0.99194232	445.1199243631356
226.0	0.9982819	445.1198778944738
227.0	1.0046194	445.1204810848777
228.0	1.010959	445.12048564088997
229.0	1.0172965	445.1201750093989
230.0	1.0236361	445.11987970470017
231.0	1.0299777	445.1201643272122
232.0	1.0363173	445.12012184395286
233.0	1.042659	445.119721847681
234.0	1.0490027	445.11979980235395
235.0	1.0553382	445.12004997142503
236.0	1.061684	445.12021151911773
237.0	1.0680236	445.1203854354826
238.0	1.0743757	445.1199180466518
239.0	1.0807049	445.1199859548065
240.0	1.0870466	445.12010531327275
241.0	1.0933924	445.11971664661655
242.0	1.0997299	445.12001419516434
243.0	1.1060716	445.1202281652051
244.0	1.1124153	445.1199761429413
245.0	1.1187487	445.1197662241866
246.0	1.1250945	445.1198104096393
247.0	1.131432	445.1199643315493
248.0	1.1377758	445.12007992003004
249.0	1.1441112	445.12048696068024
250.0	1.1504508	445.1201355861213
251.0	1.1567925	445.1200778726661
252.0	1.1631279	445.1200899229095
253.0	1.1694675	445.1202581878156
254.0	1.1758112	445.1206247722908
255.0	1.1821571	445.1202624390651
256.0	1.1884966	445.12011881961246
257.0	1.1948342	445.11996458421527
258.0	1.2011696	445.1204236354939
259.0	1.2075092	445.1203601500487
261.0	1.2147987	445.1203169046413
262.0	1.2211404	445.1205015893633
263.0	1.2271635	445.12032076833646
264.0	1.2331842	445.1203583933651
265.0	1.2392071	445.12019836386344
266.0	1.2452322	445.1205130283413
267.0	1.2512552	445.12020364393743
268.0	1.2572821	445.12005855668355
269.0	1.2633093	445.1203615525941
270.0	1.2693343	445.11973100041104
271.0	1.2753593	445.11990504077295
272.0	1.2813843	445.12021727513337
273.0	1.2874094	445.12011922341816
274.0	1.2934322	445.1200499422041
275.0	1.2994573	445.1199352970454
276.0	1.3054822	445.1200060833241
277.0	1.3115052	445.12000607291156
278.0	1.3175302	445.12002963591766
279.0	1.3235551	445.1202766157208
280.0	1.3295781	445.120557579141
281.0	1.3356011	445.1201982511296
282.0	1.341626	445.1203471138745
283.0	1.347649	445.11985506547654
284.0	1.3536719	445.1201483165691
285.0	1.3596948	445.11995000512513
286.0	1.365726	445.11993912246396
287.0	1.3717531	445.1196969635241
288.0	1.3777823	445.1197209431825
289.0	1.3838032	445.1196139867658
290.0	1.389824	445.1198468418808
291.0	1.3958448	445.12057953049975
292.0	1.4018637	445.1199316377796
293.0	1.4078866	445.1202523614616
294.0	1.4139095	445.120578818262
295.0	1.4199281	445.1206405172822
296.0	1.425949	445.1199059754753
297.0	1.431972	445.11986580801903
298.0	1.4379908	445.1200333105669
299.0	1.4440116	445.1200957751045
300.0	1.4500345	445.1200283614432
301.0	1.4560532	445.12029686487034
302.0	1.4620741	445.1201685158867
303.0	1.468099	445.11959405706443
304.0	1.474122	445.11993979981753
305.0	1.480147	445.11951540673476
306.0	1.4861491	445.1197429414679
307.0	1.4921742	445.1195917043292
308.0	1.4981971	445.1198778822719
309.0	1.504218	445.11958445195864
310.0	1.5102385	445.1198629949382
311.0	1.5162595	445.1198721144883
312.0	1.5222804	445.1200673456247
313.0	1.5283034	445.1204588735091
314.0	1.534322	445.12045819410474
315.0	1.5403429	445.1202507784059
316.0	1.5463262	445.1197162834539
317.0	1.5523471	445.1203103577772
318.0	1.5583699	445.1201876734107
319.0	1.5643929	445.120187486151
320.0	1.5704283	445.11987604704797
321.0	1.5764596	445.11976293417365
322.0	1.5824846	445.12004824323793
323.0	1.5885076	445.1204966849007
324.0	1.5945305	445.11974611273723
325.0	1.6005534	445.11982094926947
326.0	1.6065782	445.1197620784135
327.0	1.6126053	445.12002425237324
328.0	1.6186285	445.1204766792917
329.0	1.6246576	445.1203405847648
330.0	1.6306826	445.120626174064
331.0	1.6367076	445.1204591505847
332.0	1.6427326	445.1202462377806
333.0	1.6487577	445.12025882815374
334.0	1.6547783	445.120230540372
335.0	1.6608034	445.1201606443774
336.0	1.6668285	445.1202004624886
337.0	1.6728513	445.11993008967664
338.0	1.6788764	445.12036032725007
339.0	1.6849034	445.1201308003112
340.0	1.6909305	445.1201704179233
341.0	1.6969533	445.12031751026495
342.0	1.7029784	445.1201801625824
343.0	1.7090034	445.1202520820503
344.0	1.7150327	445.12020824730814
345.0	1.7210576	445.11951747655047
346.0	1.7270827	445.12042110909056
347.0	1.7331097	445.12005677668685
348.0	1.7391369	445.119497424471
349.0	1.7451618	445.12015725013265
350.0	1.7511847	445.1198314824082
351.0	1.7572097	445.11945058985737
352.0	1.7632327	445.1202357637174
353.0	1.7692555	445.12004734376075
354.0	1.7752806	445.12037785824117
355.0	1.7813036	445.12003871828136
356.0	1.7873348	445.1200583476605
357.0	1.7933597	445.12021833721553
358.0	1.7993848	445.11999359164787
359.0	1.8054077	445.12045437829767
360.0	1.8114307	445.120087020895
361.0	1.8174557	445.120015358007
362.0	1.8234828	445.11981768403064
363.0	1.8295099	445.11961501741166
364.0	1.8355326	445.1203135671556
365.0	1.8415577	445.12014148445223
366.0	1.8475828	445.1204559948172
367.0	1.8536058	445.1205404727751
368.0	1.8596307	445.12031224645
369.0	1.8656578	445.12032575403646
370.0	1.8716786	445.11956142507046
371.0	1.8777016	445.120398745943
372.0	1.8837244	445.1198770919332
373.0	1.8897473	445.1200235046277
374.0	1.8957745	445.1196863308691
375.0	1.9017995	445.11985099823875
376.0	1.9078265	445.1196415176747
377.0	1.9138558	445.1199434800403
378.0	1.9198807	445.12020305239764
379.0	1.9259058	445.12013236957796
380.0	1.9319265	445.1200783082906
381.0	1.9379454	445.119832722034
382.0	1.9439682	445.119857180659
383.0	1.9499933	445.12028933363905
384.0	1.956016	445.12025239015236
385.0	1.9620371	445.1199047026733
386.0	1.9680557	445.1199429134592
387.0	1.9740766	445.12001706640393
388.0	1.9800994	445.1199632977013
389.0	1.9861182	445.1201079173519
390.0	1.9921391	445.12009759543787
391.0	1.9981578	445.11984283163997
392.0	2.0041809	445.1199074226499
393.0	2.0102015	445.1204925058675
394.0	2.0162225	445.1201814744247
395.0	2.0222432	445.12041645712003
396.0	2.0282621	445.11981399095055
397.0	2.0342829	445.1198805052032
398.0	2.0403058	445.120348135469
399.0	2.0463307	445.1203909231273
400.0	2.0523559	445.11976215191277
401.0	2.0583808	445.120049488787
402.0	2.064408	445.12026914099096
403.0	2.0704308	445.11966199125743
404.0	2.0764559	445.1203071027031
405.0	2.0824829	445.12040866823315
406.0	2.0885122	445.11969316128017
407.0	2.0945371	445.120474936166
408.0	2.1005601	445.1206486868244
409.0	2.1065829	445.12043931921755
410.0	2.1126081	445.12030252690045
411.0	2.1186329	445.1202160313336
412.0	2.124658	445.119946514399
413.0	2.130685	445.11984872246967
414.0	2.1367122	445.1198453846295
415.0	2.142735	445.1200234858819
416.0	2.1487581	445.11949897371284
417.0	2.154783	445.11956001306373
418.0	2.160806	445.1203337526343
419.0	2.166833	445.11961737899344
420.0	2.1728393	445.1197263352754
421.0	2.1788643	445.1199412812862
422.0	2.1848894	445.1204493692906
423.0	2.1909143	445.1198162002171
424.0	2.1969415	445.12001991088204
425.0	2.2029644	445.1197400586844
426.0	2.2089892	445.1202725642382
427.0	2.2150122	445.11997233303526
428.0	2.2210352	445.1202695463465
429.0	2.2270602	445.1197689388911
430.0	2.2330831	445.120141305285
431.0	2.2391061	445.12041412063746
432.0	2.2451332	445.1201060334962
433.0	2.2511581	445.1201454434104
434.0	2.2571851	445.1204699875268
435.0	2.2632206	445.12030395667034
436.0	2.2692457	445.1202838050521
437.0	2.2752707	445.1202305977371
438.0	2.2812957	445.1204306843977
439.0	2.2873206	445.1203274870421
440.0	2.2933478	445.12035568104614
441.0	2.2993727	445.1204140043841
442.0	2.3053998	445.12020470600413
443.0	2.3114228	445.1199811501253
444.0	2.3174478	445.12019475737293
445.0	2.3234728	445.120278096228
446.0	2.3294978	445.1198985505913
447.0	2.3355207	445.11972850209116
448.0	2.3415437	445.1197887419017
449.0	2.3475727	445.12065327812394
450.0	2.3535978	445.1201063053997
451.0	2.3596207	445.1203134257926
452.0	2.3656457	445.12055453116943
453.0	2.3716728	445.1205660924291
454.0	2.3776999	445.1202160646485
455.0	2.383729	445.1199291102976
456.0	2.389752	445.1201127445225
457.0	2.3957749	445.12040742639266
458.0	2.401802	445.11992682493786
459.0	2.4078332	445.1202698811889
460.0	2.4138583	445.12004219838764
461.0	2.4198832	445.11978818404356
462.0	2.4259104	445.1197444726151
463.0	2.4319353	445.11980765814315
464.0	2.4379604	445.11973699205794
465.0	2.4439833	445.11982128660316
467.0	2.4513207	445.1199043215144
468.0	2.4576667	445.1196842927685
469.0	2.4636958	445.11975464581474
470.0	2.4697229	445.1198550758136
471.0	2.4757479	445.1198598639513
472.0	2.4817708	445.12013833477107
473.0	2.4877938	445.1200131720732
474.0	2.4938187	445.12011038544557
475.0	2.4998542	445.12005050969844
476.0	2.5058854	445.12003946033457
477.0	2.5119104	445.12019488052937
478.0	2.5179333	445.1201135034941
479.0	2.5239583	445.12026685241193
480.0	2.5299834	445.12009149301946
481.0	2.5360062	445.1200033487596
482.0	2.5420313	445.12044301858896
483.0	2.5480543	445.1199984911339
484.0	2.5540792	445.11992664931637
485.0	2.5601064	445.12003713324214
486.0	2.5661313	445.12009352995557
487.0	2.5721563	445.1200763224436
488.0	2.5781813	445.1198988500356
489.0	2.5842084	445.1199892070792
490.0	2.5902334	445.11978436036765
491.0	2.5962604	445.1200045475347
492.0	2.6022793	445.1200292538405
493.0	2.6083021	445.11983425458277
494.0	2.6143209	445.11995048670644
495.0	2.6203437	445.1204668849538
496.0	2.6263647	445.1205109579897
497.0	2.6323855	445.12026536143344
498.0	2.6384064	445.12045091166226
499.0	2.6444272	445.12034187792926
500.0	2.6504459	445.11992523733085
501.0	2.6564647	445.1199349771174
502.0	2.6624855	445.12013159116657
503.0	2.6685064	445.12020692230254
504.0	2.6745397	445.1202735555534
505.0	2.6805626	445.1200736407852
506.0	2.6865897	445.12000206572367
507.0	2.6926127	445.12054895506265
508.0	2.6986336	445.1202341539685
509.0	2.7046523	445.1202888060618
510.0	2.7106751	445.11951889763424
511.0	2.716696	445.12040034716273
512.0	2.7227169	445.1206037401111
513.0	2.7287356	445.1205876911161
514.0	2.7347586	445.12037534724595
515.0	2.7407793	445.1203099768372
516.0	2.7468002	445.12004933875045
517.0	2.7528211	445.12053138871045
518.0	2.7588419	445.120537218855
519.0	2.7648648	445.11991641541937
520.0	2.7708899	445.12033431984736
521.0	2.7769128	445.1206105584031
522.0	2.782942	445.1205635497162
523.0	2.7889711	445.1194683884295
524.0	2.7949962	445.12051303961385
525.0	2.8010232	445.12017022690645
526.0	2.8070503	445.1203824848309
527.0	2.8130754	445.1194709280205
528.0	2.8191024	445.1204653849438
529.0	2.8251253	445.1205780943013
530.0	2.8311504	445.11943421984836
531.0	2.8371774	445.1205689255633
532.0	2.8432066	445.1198248390334
533.0	2.8492357	445.12060228265227
534.0	2.8552691	445.12050864570256
535.0	2.8612941	445.12032112398214
536.0	2.8673169	445.12035220853267
537.0	2.8733399	445.1203381676703
538.0	2.8793629	445.120588830477
539.0	2.8853858	445.12002127704244
540.0	2.8914109	445.1200845263803
541.0	2.8974357	445.12055814504646
542.0	2.903465	445.12048611800003
543.0	2.909492	445.1203339761763
544.0	2.9155213	445.12041564635217
545.0	2.9215462	445.12003239668854
547.0	2.928842	445.12026695314745
548.0	2.9351838	445.120140808504
549.0	2.941213	445.12056282471593
550.0	2.9472401	445.12043573164044
551.0	2.953265	445.11941459044
552.0	2.9592942	445.1202501417924
553.0	2.9653171	445.12018799304315
554.0	2.9713401	445.1195284376588
555.0	2.9773608	445.1206019321103
556.0	2.9833838	445.1204247872047
557.0	2.9894088	445.12003980451084
562.0	3.0008734	445.11946385565284
563.0	3.0068608	445.1198392640455
567.0	3.0158004	445.11988831575303
578.0	3.0358838	445.1194174965154
582.0	3.0455358	445.1196924527498
583.0	3.0518879	445.12013742631694
584.0	3.057913	445.1202146877127
585.0	3.0639381	445.12005234605243
586.0	3.0699714	445.12009698722125
587.0	3.0759944	445.12058151159897
588.0	3.0820172	445.12057295292306
589.0	3.0880402	445.12022478340896
590.0	3.0940672	445.1204397551398
591.0	3.1000942	445.1202748529703
592.0	3.1061152	445.12030205011814
593.0	3.1121381	445.12037825276474
594.0	3.118159	445.1203790749712
595.0	3.1241797	445.12027339727183
596.0	3.1302006	445.11943891971964
597.0	3.1362193	445.12050242900955
598.0	3.1422423	445.1205090604843
599.0	3.148261	445.12051334908267
600.0	3.1542819	445.120438948268
601.0	3.1603047	445.1204535887251
602.0	3.1663277	445.1206251209385
603.0	3.1723486	445.12046720504105
604.0	3.1783695	445.12039839460385
605.0	3.1843923	445.12049332062935
606.0	3.190413	445.1203454366322
607.0	3.1964339	445.12008770944425
608.0	3.2024547	445.12005761526814
609.0	3.2084758	445.1204282748474
610.0	3.2144987	445.1201720796279
611.0	3.2205194	445.12031713390303
612.0	3.2265403	445.1202636511209
613.0	3.2325612	445.1201407457413
614.0	3.2385965	445.12009214664903
615.0	3.2446194	445.1205687786667
616.0	3.2506444	445.12062473848636
617.0	3.2566695	445.12050526513775
618.0	3.2626924	445.1195987506114
619.0	3.2687133	445.11949576216904
620.0	3.2747321	445.119878833502
621.0	3.2807549	445.1199518681114
622.0	3.2867777	445.12022111396743
623.0	3.2927966	445.12023760374984
624.0	3.2988196	445.1202575060819
625.0	3.3048404	445.12002178471215
626.0	3.3108695	445.12015792381686
627.0	3.3168945	445.1194572194007
628.0	3.3229237	445.1204864523416
629.0	3.3289467	445.1203031674821
630.0	3.3349674	445.12010245473937
631.0	3.3409883	445.12009533443796
632.0	3.3470133	445.1203215089717
633.0	3.3530404	445.12060235804825
634.0	3.3589696	445.1201779546541
635.0	3.3649905	445.1196549752956
636.0	3.3710133	445.1203834674249
637.0	3.377034	445.1196547448422
638.0	3.3830528	445.120100821965
639.0	3.3890738	445.1201750224925
640.0	3.3950966	445.1196025377354
641.0	3.4011197	445.11959128260753
642.0	3.4071382	445.11956935226726
643.0	3.4131613	445.11955323191864
644.0	3.4191841	445.1202220239356
645.0	3.4252029	445.1196817066293
646.0	3.4312258	445.1201182637922
647.0	3.4372467	445.1203417774253
648.0	3.4432695	445.1203740465519
649.0	3.4492968	445.1202689691586
650.0	3.4553216	445.12020634815826
651.0	3.4613447	445.1197738424445
652.0	3.4673653	445.12027135886456
653.0	3.4733841	445.12023483065474
654.0	3.4794051	445.1201785991543
655.0	3.4854259	445.12020801072435
656.0	3.4914468	445.12021427281314
657.0	3.4974654	445.11986085699215
658.0	3.5034863	445.11941623750874
659.0	3.5095071	445.1194052788114
660.0	3.5155281	445.12044035218236
661.0	3.5215488	445.12028062062535
662.0	3.5275717	445.12005306213746
663.0	3.5335925	445.12011759414173
664.0	3.5396114	445.12016495045486
665.0	3.5456342	445.1197006295387
666.0	3.5516594	445.1204205784298
667.0	3.55768	445.12051892084753
668.0	3.5637071	445.1204366681707
669.0	3.5697321	445.1203320994952
670.0	3.5757551	445.120314008235
671.0	3.5817824	445.11982497613235
672.0	3.5878031	445.1198411481163
673.0	3.593826	445.1203174281791
674.0	3.5998488	445.1200042327081
675.0	3.605872	445.12036452858507
676.0	3.6118905	445.12045652324093
677.0	3.6179136	445.12056224369485
678.0	3.6239322	445.12047064711464
679.0	3.6299552	445.12062702172284
680.0	3.6359823	445.1198139191413
681.0	3.6420053	445.1203034223771
682.0	3.6480282	445.12023700809453
683.0	3.654049	445.1202203524101
684.0	3.6600718	445.1206431235386
685.0	3.6660906	445.11996331216517
686.0	3.6721136	445.12025285555467
687.0	3.6781344	445.12003313868814
688.0	3.6841574	445.120112504014
689.0	3.6901781	445.1199908569022
690.0	3.6961991	445.11982722022094
691.0	3.702222	445.1198845628513
692.0	3.7082406	445.120188690122
693.0	3.7142635	445.12033096948585
694.0	3.7202844	445.1200155812156
695.0	3.7263053	445.12001321056806
696.0	3.7323242	445.11992283309434
697.0	3.7383449	445.1200576562749
698.0	3.7443678	445.1205075910684
699.0	3.7503864	445.1194732745403
700.0	3.7564073	445.12044730736756
701.0	3.7624282	445.1194394611154
702.0	3.7684534	445.11996138836065
703.0	3.7744782	445.1201780536835
704.0	3.7804991	445.12020293927634
705.0	3.7865178	445.11988238758397
706.0	3.7925429	445.1205394649103
707.0	3.7985615	445.1198206489549
708.0	3.8045825	445.11999447829584
709.0	3.8106011	445.1200721452226
710.0	3.8166241	445.12026753344094
711.0	3.8226512	445.1195191509924
712.0	3.8286722	445.1199760968048
713.0	3.8346971	445.1204084222583
714.0	3.8407199	445.1200627148088
715.0	3.8467407	445.12022046980024
716.0	3.8527617	445.1202119805612
717.0	3.8587805	445.1203459883988
718.0	3.8648034	445.1202278786181
719.0	3.8708242	445.11992202342657
720.0	3.876847	445.1200249144221
721.0	3.8828659	445.12029326777207
722.0	3.8888888	445.12050179761974
723.0	3.8949096	445.12063938745155
724.0	3.9009304	445.1201659634935
725.0	3.9069513	445.12033104267243
726.0	3.91297	445.11976158940126
727.0	3.9189931	445.11991732134067
728.0	3.9250117	445.1204157270443
729.0	3.9310346	445.120190917434
730.0	3.9370554	445.1204641709393
731.0	3.9430742	445.1197886061153
732.0	3.9490993	445.1204614308085
733.0	3.9551222	445.1204521617723
734.0	3.9611451	445.1205133664221
735.0	3.967168	445.1206216704149
736.0	3.9731868	445.11991167622585
737.0	3.9792097	445.12011114783695
738.0	3.9852326	445.12035225952695
739.0	3.9912535	445.12031015472536
740.0	3.9972764	445.1196237616529
741.0	4.0032971	445.12023173932164
742.0	4.0093202	445.1200163212252
743.0	4.0153411	445.1199588504401
744.0	4.0213619	445.1203127407032
745.0	4.0273868	445.12023382782223
746.0	4.0334075	445.12000552796616
747.0	4.0394285	445.11968892932344
748.0	4.0454514	445.11959248479434
749.0	4.0514724	445.1197742250861
750.0	4.0574931	445.1202336172246
751.0	4.063516	445.1199965267188
752.0	4.0695348	445.1204347780575
753.0	4.0755557	445.12053705378617
754.0	4.0815785	445.1200818733126
755.0	4.0875972	445.1197751508643
756.0	4.0936202	445.11980641052986
757.0	4.0996411	445.1202380436444
758.0	4.1056599	445.1203707130701
759.0	4.1116808	445.12053985689477
760.0	4.1177034	445.1204636676962
761.0	4.1237244	445.12036586375007
762.0	4.1297431	445.12016459861013
763.0	4.1357662	445.11982008704274
764.0	4.1417848	445.11971439178967
765.0	4.1478036	445.11981523347083
766.0	4.1538265	445.1199409221365
767.0	4.1598453	445.1202576492396
768.0	4.1658662	445.1200470420258
769.0	4.1718869	445.1199893169056
770.0	4.1779098	445.12003184555465
771.0	4.1839286	445.11995255198684
772.0	4.1899495	445.1200555616362
773.0	4.1959704	445.1200654780399
774.0	4.2019933	445.12009487006435
775.0	4.2080163	445.1201280569951
776.0	4.2140391	445.1203363571952
777.0	4.2200619	445.12035159786507
778.0	4.2260912	445.12026050257015
779.0	4.2321121	445.12009737585544
780.0	4.2381309	445.12013177173424
781.0	4.2441537	445.1201005485927
782.0	4.2501724	445.1202592910797
783.0	4.2561933	445.12030275975275
784.0	4.2622121	445.12009549336
785.0	4.2682349	445.12053990117107
786.0	4.2742578	445.1194546162402
787.0	4.2802807	445.1204662324189
788.0	4.2863038	445.12007110807116
789.0	4.2923225	445.12033273662337
790.0	4.2983455	445.1204524873202
791.0	4.3043683	445.12016334165116
792.0	4.3103891	445.12008757779074
793.0	4.3164079	445.1203184175096
794.0	4.3224288	445.12008570191813
795.0	4.3284497	445.1202225067839
796.0	4.3344725	445.1199647553746
797.0	4.3404932	445.12036395449996
798.0	4.3465121	445.1196512040685
799.0	4.3525351	445.1204840245536
800.0	4.3585537	445.1204177472229
801.0	4.3645766	445.1200775146683
802.0	4.3705996	445.12065071747224
803.0	4.3766184	445.1204497073746
804.0	4.3826393	445.12022319256874
805.0	4.3886602	445.1201296262072
806.0	4.394681	445.12032629601043
807.0	4.400708	445.1201027882421
808.0	4.4067329	445.11992698649937
809.0	4.4127601	445.1197779884299
810.0	4.418781	445.1206380619328
811.0	4.4248018	445.1205887821611
812.0	4.4308247	445.11984528647383
813.0	4.4368455	445.1199413221548
814.0	4.4428665	445.12011848426323
815.0	4.4488873	445.11998002149465
816.0	4.454908	445.1195378272154
817.0	4.4609309	445.1201967785428
818.0	4.4669517	445.12064087289923
819.0	4.4729727	445.1194622049314
820.0	4.4789936	445.1202325030099
821.0	4.4850144	445.12003131939383
822.0	4.4910352	445.12009134446697
823.0	4.497056	445.120590411064
824.0	4.5030747	445.12020460439845
825.0	4.5090998	445.1200514137513
826.0	4.5151248	445.1202055662178
827.0	4.5211456	445.1204358585507
828.0	4.5271664	445.120211516185
829.0	4.5331893	445.1199815987669
830.0	4.5392082	445.12009704428914
831.0	4.5452289	445.12052762263244
832.0	4.551256	445.12013115909326
833.0	4.557281	445.12022147364604
834.0	4.563304	445.1203323737248
835.0	4.5693312	445.12027716275884
836.0	4.5753603	445.12021476035954
837.0	4.5813832	445.12065200257626
838.0	4.587404	445.12000854017646
839.0	4.593431	445.12000337611335
840.0	4.5994415	445.11974345364547
841.0	4.6054603	445.11971789654393
842.0	4.6114833	445.12009868785606
843.0	4.617504	445.12023197186886
844.0	4.6235227	445.1199298758383
845.0	4.6295458	445.12006220386564
846.0	4.6355686	445.1195463565175
847.0	4.6415727	445.12020362107916
848.0	4.6475935	445.11994834630013
849.0	4.6536145	445.120050177754
850.0	4.6596352	445.12030797915725
851.0	4.6656542	445.1202444430525
852.0	4.6716728	445.1201354061237
853.0	4.6776937	445.120231282747
854.0	4.6837144	445.1203124415946
855.0	4.6897332	445.1198427374864
856.0	4.695754	445.12006533015426
857.0	4.7017771	445.12009044247185
858.0	4.7077998	445.11994472426034
859.0	4.7138208	445.1201562213042
860.0	4.7198417	445.1202416702624
861.0	4.7258603	445.11956122241173
862.0	4.7318832	445.12050082144015
863.0	4.737904	445.1202124027625
864.0	4.743927	445.1199620405422
865.0	4.7499478	445.12045434555324
866.0	4.7559708	445.1203428790906
867.0	4.762	445.12035193701814
868.0	4.7680251	445.1201473511765
869.0	4.7740479	445.1200223737824
870.0	4.7800729	445.11989728460804
871.0	4.7861021	445.12031877590226
872.0	4.7921334	445.1205897419743
873.0	4.7981604	445.12030402627784
874.0	4.8041855	445.1200444417571
875.0	4.8102083	445.1201965476296
876.0	4.8162314	445.12033730108817
877.0	4.8222563	445.1200444198423
878.0	4.8282813	445.1204471452472
879.0	4.8343063	445.11992220938635
880.0	4.8403313	445.1200201257344
881.0	4.8463542	445.120143860969
882.0	4.8523814	445.1199681655862
883.0	4.8584042	445.1197122074357
884.0	4.8644335	445.12000503609323
885.0	4.8704605	445.12029028994453
886.0	4.8764897	445.1199933247221
887.0	4.8825167	445.1200991286753
888.0	4.8885439	445.1200849090051
889.0	4.8945709	445.12018603551167
890.0	4.900598	445.12003621966926
891.0	4.9066167	445.1200950305072
892.0	4.9126398	445.1198055008731
893.0	4.9186646	445.1198570659458
894.0	4.9246855	445.1197702827946
895.0	4.9307064	445.11996476363277
896.0	4.9367272	445.120058649299
897.0	4.9427523	445.1199519160226
898.0	4.9487732	445.1199283304782
899.0	4.9547918	445.1197581429869
900.0	4.9608189	445.1201115928809
901.0	4.9668417	445.11993776912124
902.0	4.9728606	445.11991190117453
903.0	4.9788795	445.1199322382741
904.0	4.9849024	445.1198799982105
905.0	4.9909253	445.1201996315073
906.0	4.9969502	445.1204879726223
907.0	5.0029732	445.120385509092
908.0	5.0089941	445.12009514163685
909.0	5.0150148	445.11999895596813
910.0	5.0210377	445.120144220082
911.0	5.0270607	445.1202527561868
912.0	5.0330835	445.12018568728405
913.0	5.0391086	445.120177052516
914.0	5.0451295	445.12013769502016
915.0	5.0511503	445.1200503440597
916.0	5.0571732	445.12059695272364
917.0	5.063194	445.1200556357141
918.0	5.0692128	445.1203115422074
919.0	5.0752337	445.12019341234014
920.0	5.0812544	445.1201915218486
921.0	5.0872774	445.12010635060466
922.0	5.0932962	445.12028075848957
923.0	5.0993171	445.12023360264624
924.0	5.1053398	445.12041472634814
925.0	5.1113606	445.1197524700896
926.0	5.1173815	445.11964154449265
927.0	5.1234003	445.1199240345711
928.0	5.1294233	445.1199949675004
929.0	5.1354482	445.11990129725325
930.0	5.1414524	445.1197669232409
931.0	5.1474732	445.12065115430636
932.0	5.1535002	445.1202489116291
933.0	5.1595232	445.1202713376105
934.0	5.1655442	445.12025681007646
935.0	5.171567	445.1200598802519
936.0	5.1775941	445.1199877792996
937.0	5.1836148	445.12046801329205
938.0	5.189638	445.12031986625595
939.0	5.1956566	445.1195609487545
940.0	5.2016796	445.12026458739626
941.0	5.2077045	445.1202521999689
942.0	5.2137274	445.11962142687986
943.0	5.2197505	445.12013606450375
944.0	5.2257733	445.12013964662265
945.0	5.2317943	445.1203645259361
946.0	5.2378149	445.12002520102635
947.0	5.243838	445.11983392598506
948.0	5.2498629	445.11940037060276
949.0	5.2558839	445.1198787124703
950.0	5.2619046	445.1199062384084
951.0	5.2679255	445.1198195212448
952.0	5.2739462	445.12039292365665
953.0	5.2799756	445.1201789971405
954.0	5.2859942	445.12023467554377
955.0	5.2920191	445.1201934978288
956.0	5.2980442	445.1203652238754
957.0	5.3040671	445.1201384214976
958.0	5.3100943	445.1195983184063
959.0	5.3161151	445.12036727496627
960.0	5.322136	445.120595685193
961.0	5.3281588	445.1202879261438
962.0	5.3341818	445.1199306281561
963.0	5.3402025	445.1197721238223
964.0	5.3462255	445.1197549243931
965.0	5.3522464	445.12051524805275
966.0	5.3582673	445.12037366861233
967.0	5.3642859	445.120190054881
968.0	5.3703089	445.11973176189724
969.0	5.3763297	445.1198396112199
970.0	5.3823423	445.1195292225345
971.0	5.388363	445.1202099348805
972.0	5.3943838	445.12030662365817
973.0	5.4004026	445.1204294953295
974.0	5.4064257	445.1203282912675
975.0	5.4124465	445.12016280437314
976.0	5.4184652	445.11994942724084
977.0	5.4244881	445.11962471386755
978.0	5.4305089	445.1198997741455
979.0	5.4365277	445.1202578495515
980.0	5.4425507	445.1199917833878
981.0	5.4485695	445.1199452322998
982.0	5.4545922	445.1200560625495
983.0	5.4606132	445.11946914678106
984.0	5.466634	445.11954571348895
985.0	5.4726633	445.11983691567457
986.0	5.4786902	445.1198435184867
987.0	5.4847173	445.120528620998
988.0	5.4907403	445.1201976435729
989.0	5.4967695	445.1202039096334
990.0	5.5027882	445.12003471821765
991.0	5.5088154	445.12036054542256
992.0	5.5148382	445.12044301381786
993.0	5.5208632	445.12004782709107
994.0	5.526884	445.1206246453684
995.0	5.532909	445.12064405571755
996.0	5.538932	445.1202557641422
997.0	5.5449528	445.1204661079665
998.0	5.5509736	445.1197792998633
999.0	5.5569964	445.12034618641195
1000.0	5.5630154	445.1202500512452
1001.0	5.5690383	445.1198604478546
1002.0	5.5750612	445.1198237126488
1003.0	5.5810819	445.1203445658444
1004.0	5.5871028	445.11995857741323
1005.0	5.5931216	445.12014364371635
1006.0	5.5991403	445.119861901526
1007.0	5.6051696	445.1199076655249
1008.0	5.6111946	445.12006968080743
1009.0	5.6172216	445.1204762751399
1010.0	5.6232507	445.12033479646084
1011.0	5.6292696	445.12033397140505
1012.0	5.6352884	445.1201664531953
1013.0	5.6413111	445.12025058450763
1014.0	5.6472862	445.120068156412
1015.0	5.6533071	445.12031819399914
1016.0	5.6593321	445.12013613954696
1017.0	5.665357	445.12010821673283
1018.0	5.6713778	445.1201145082851
1019.0	5.6774008	445.1200704087677
1020.0	5.6834197	445.1198909833779
1021.0	5.6894426	445.1200189957392
1022.0	5.6954614	445.12047463052534
1023.0	5.7014842	445.12031185090166
1024.0	5.7075092	445.12024655373114
1025.0	5.7135341	445.1204422399465
1026.0	5.7195634	445.11997893741807
1027.0	5.7255821	445.1201695861899
1028.0	5.731605	445.1203637691336
1029.0	5.7376259	445.1203212621544
1030.0	5.7436467	445.12037853513465
1031.0	5.7496656	445.12028069861907
1032.0	5.7556885	445.1203711061292
1033.0	5.761707	445.1197238589928
1034.0	5.76773	445.12009935810534
1035.0	5.7737509	445.1199303223305
1036.0	5.7797739	445.1200450444901
1037.0	5.7857927	445.119866859379
1038.0	5.7918135	445.1200577579537
1039.0	5.7978322	445.12037527220525
1040.0	5.8038551	445.11967885420387
1041.0	5.8098738	445.1200321913329
1042.0	5.8158948	445.12005016620395
1043.0	5.8219156	445.1205966584299
1044.0	5.8279385	445.12043088727205
1045.0	5.8339593	445.1203282758786
1046.0	5.8399802	445.1204311865273
1047.0	5.845999	445.1202517350782
1048.0	5.8520218	445.1202510811422
1049.0	5.8580426	445.12010883554206
1050.0	5.8640614	445.1200476105708
1051.0	5.8700824	445.120152832511
1052.0	5.8761052	445.12045962125063
1053.0	5.8821281	445.11981863022015
1054.0	5.888151	445.11991309028406
1055.0	5.8941718	445.1204070797534
1056.0	5.900201	445.12037006543557
1057.0	5.9062219	445.1202570248236
1058.0	5.9122491	445.12055965419694
1059.0	5.9182781	445.120429053649
1060.0	5.9243011	445.1202247793914
1061.0	5.9303199	445.1200390960078
1062.0	5.9363429	445.1199857511149
1063.0	5.9423637	445.1201048083469
1064.0	5.9483822	445.11973051025035
1065.0	5.9544052	445.12012938365325
1066.0	5.9604282	445.1202452214085
1067.0	5.9664491	445.12028833959175
1068.0	5.97247	445.11977141102375
1069.0	5.9784908	445.12027776311834
1070.0	5.9845115	445.12027855535666
1071.0	5.9905303	445.12017193524474
1072.0	5.9965511	445.1196095213908
1073.0	6.002572	445.1200961184737
1074.0	6.008595	445.1198905619498
1075.0	6.0146157	445.1199290865345
1076.0	6.0206366	445.1199188281818
1077.0	6.0266554	445.11980915609655
1078.0	6.0326763	445.11997158884424
1079.0	6.038699	445.12015077653354
1080.0	6.0447219	445.11999574696455
1081.0	6.0507427	445.1199870406216
1082.0	6.0567638	445.1197269074825
1083.0	6.0627865	445.1196090877718
1084.0	6.0688076	445.120318298008
1085.0	6.0748261	445.1202464303138
1086.0	6.0808491	445.12023258489967
1087.0	6.0868699	445.1199408343936
1088.0	6.0928929	445.11961816321383
1089.0	6.0989136	445.1205511035191
1090.0	6.1049387	445.1201152350671
1091.0	6.1109615	445.119877838433
1092.0	6.1169805	445.12035545798506
1093.0	6.1230012	445.1196913171428
1094.0	6.1290243	445.1200749249405
1095.0	6.1350449	445.1205197248592
1096.0	6.1410678	445.1202641966002
1097.0	6.1470909	445.1201071556959
1098.0	6.1531137	445.1198142662408
1099.0	6.1591327	445.120131610366
1100.0	6.1651512	445.1201861493608
1101.0	6.1711721	445.11995293139125
1102.0	6.1771908	445.1201365879052
1103.0	6.1832116	445.11982492424585
1104.0	6.1891867	445.11965774624355
1105.0	6.1952077	445.1195648397847
1106.0	6.2012304	445.1202271660994
1107.0	6.2072492	445.1202623826576
1108.0	6.2132679	445.1198033515618
1109.0	6.219291	445.1199460964112
1110.0	6.2253117	445.12035879577815
1111.0	6.2313304	445.1203653676889
1112.0	6.2373513	445.1201705431816
1113.0	6.2433701	445.1204096178225
1114.0	6.2493911	445.12047411226746
1115.0	6.2554139	445.12050287195837
1116.0	6.2614347	445.11978085607296
1117.0	6.2674617	445.1203643268979
1118.0	6.2734867	445.1200617956467
1119.0	6.2795097	445.1200670912589
1120.0	6.2855369	445.1195629696397
1121.0	6.2915597	445.12006668126776
1122.0	6.2975889	445.1200945467678
1123.0	6.3036201	445.11994485986565
1124.0	6.3096452	445.12022368181465
1125.0	6.315666	445.1201256962354
1126.0	6.3216888	445.1200133528489
1127.0	6.3277117	445.1198022041347
1128.0	6.3337327	445.12014249915956
1129.0	6.3397537	445.1197345435356
1130.0	6.3457806	445.1202221655021
1131.0	6.3518077	445.1202137352412
1132.0	6.3578347	445.12012520504436
1133.0	6.3638598	445.120111462152
1134.0	6.3698869	445.12024658947246
1135.0	6.375914	445.12032755388674
1136.0	6.3819328	445.1205076098939
1137.0	6.3879536	445.120477374848
1138.0	6.3939764	445.1200843336211
1139.0	6.3999953	445.1200376764366
1140.0	6.4060182	445.11979229758555
1141.0	6.4120389	445.1200566573746
1142.0	6.4180619	445.12020603714717
1143.0	6.4240807	445.11977774604856
1144.0	6.4301015	445.1195130880768
1145.0	6.4361204	445.11952197805687
1146.0	6.4421433	445.1200781437442
1147.0	6.4481641	445.11964439113467
1148.0	6.454189	445.1204819009839
1149.0	6.460214	445.12026610090794
1150.0	6.4662411	445.1200001524095
1151.0	6.4722683	445.1197494111969
1152.0	6.4782953	445.1197202556389
1153.0	6.484316	445.1195716151745
1154.0	6.4903392	445.1195433037546
1155.0	6.4963577	445.11960399124615
1156.0	6.5023808	445.11999801454874
1157.0	6.5083994	445.1200759556759
1158.0	6.5144224	445.1196493862351
1159.0	6.5204411	445.11982870133426
1160.0	6.5264621	445.11962240133954
1161.0	6.5324828	445.1197355969808
1162.0	6.5384933	445.1200292526678
1163.0	6.5445161	445.11986567488907
1164.0	6.550535	445.12024523673284
1165.0	6.5565578	445.1196824663057
1166.0	6.5625787	445.1199469201624
1167.0	6.5686016	445.1196829710385
1168.0	6.5746225	445.1197366000425
1169.0	6.5806433	445.1199693087251
1170.0	6.5866664	445.1201541409759
1171.0	6.5926872	445.120129454055
1172.0	6.5987141	445.12009806247266
1173.0	6.6047391	445.12018214946494
1174.0	6.6107663	445.1200281670614
1175.0	6.6167934	445.11977006104456
1176.0	6.6228164	445.1198394470714
1177.0	6.6288392	445.1205916523443
1178.0	6.6348621	445.12055380717186
1179.0	6.6408808	445.1205243977714
1180.0	6.6469017	445.1201202949648
1181.0	6.6529246	445.12051906428275
1182.0	6.6589518	445.11987774803004
1183.0	6.6649767	445.1201721488769
1184.0	6.6709997	445.12000148109865
1185.0	6.6770226	445.1200375762286
1186.0	6.6830414	445.1204427387987
1187.0	6.6890644	445.1197701588418
1188.0	6.6950829	445.12000837175196
1189.0	6.7011058	445.11991927500645
1190.0	6.7071268	445.1200262137014
1191.0	6.7131498	445.11984757778333
1192.0	6.7191748	445.12025965944457
1193.0	6.7252018	445.1198959744967
1194.0	6.731231	445.1203874850349
1195.0	6.7372539	445.12014393084576
1196.0	6.7432788	445.1200692056302
1197.0	6.7493018	445.12011474246
1198.0	6.7553228	445.12024462389
1199.0	6.7613435	445.12024780985115
1200.0	6.7673643	445.12053187486816
1201.0	6.7733853	445.1196480688415
1202.0	6.7794082	445.11967065077323
1203.0	6.7854289	445.1196220207829
1204.0	6.7914476	445.12016239608926
1205.0	6.7974685	445.1198534586097
1206.0	6.8034916	445.1202792509563
1207.0	6.8095124	445.1201016265365
1208.0	6.8155353	445.12018129504736
1209.0	6.821554	445.1203982826409
1210.0	6.8275769	445.1202410471123
1211.0	6.8335977	445.11975733803985
1212.0	6.8396206	445.12025853726095
1213.0	6.8456416	445.1202776610268
1214.0	6.8516665	445.12001897361614
1215.0	6.8576873	445.12039292337164
1216.0	6.8637083	445.1200856859308
1217.0	6.8697291	445.1201628220074
1218.0	6.8757499	445.11995232213627
1219.0	6.8817685	445.1202752331013
1220.0	6.8877915	445.1195475977537
1221.0	6.8938124	445.1197912735592
1222.0	6.8998354	445.1199361809791
1223.0	6.9058583	445.1197166562356
1224.0	6.9118791	445.1200900066164
1225.0	6.9178999	445.119936226037
1226.0	6.9239187	445.119970996917
1227.0	6.9299415	445.1196427598215
1228.0	6.9359624	445.12006528801385
1229.0	6.9419832	445.1201187641731
1230.0	6.9480019	445.1200132454364
1231.0	6.9540228	445.1200374420446
1232.0	6.9600436	445.1199563758357
1233.0	6.9660646	445.12002469078504
1234.0	6.9720853	445.1200398346011
1235.0	6.9781082	445.1199761901512
1236.0	6.9841269	445.1198780356829
1237.0	6.990148	445.1198480116765
1238.0	6.9961708	445.1196025719712
1239.0	7.0021917	445.1204385115905
1240.0	7.0082123	445.12040093524433
1241.0	7.0142333	445.1204535936544
1242.0	7.020252	445.1199625931236
1243.0	7.026275	445.12004301889016
1244.0	7.0322979	445.1202941164308
1245.0	7.0383188	445.11963071598836
1246.0	7.0443416	445.11986067426807
1247.0	7.0503647	445.12016211128105
1248.0	7.0563167	445.11981528523677
1249.0	7.0623397	445.12044765111085
1250.0	7.0683645	445.12015943866675
1251.0	7.0743896	445.1203936430785
1252.0	7.0804104	445.1202866969776
1253.0	7.0864314	445.12057437140464
1254.0	7.0924542	445.1204012959053
1255.0	7.098473	445.1195734972127
1256.0	7.1044958	445.1197379616799
1257.0	7.1105168	445.12042686625057
1258.0	7.1164625	445.119685973801
1259.0	7.1224855	445.11987254044965
1260.0	7.1285063	445.12010459538465
1261.0	7.1345271	445.12009542785165
1262.0	7.1405481	445.12035029151724
1263.0	7.1465709	445.1203919065401
1264.0	7.1525939	445.1202586423802
1265.0	7.1586209	445.12009856698313
1266.0	7.1646501	445.1200121701295
1267.0	7.170673	445.11991575054503
1268.0	7.1766919	445.12037344171586
1269.0	7.1827127	445.12002854176046
1270.0	7.1887356	445.1198105867725
1271.0	7.1947563	445.1197310226409
1272.0	7.2007773	445.11996178335085
1273.0	7.206798	445.119708157555
1274.0	7.2128189	445.12018537031804
1275.0	7.2188419	445.119993111562
1276.0	7.2248627	445.120094182516
1277.0	7.2308814	445.1199389171664
1278.0	7.2369043	445.11996238809206
1279.0	7.2429252	445.11966668673773
1280.0	7.248946	445.119709599556
1281.0	7.2549667	445.12023565569814
1282.0	7.2609876	445.1204540635155
1283.0	7.2670148	445.12039175351975
1284.0	7.2730355	445.12017109440177
1285.0	7.2790585	445.1196884750047
1286.0	7.2850793	445.1199169799519
1287.0	7.2911002	445.1195212147058
1288.0	7.297121	445.11998954428134
1289.0	7.3031419	445.12039694345776
1290.0	7.3091606	445.1202856863481
1291.0	7.3151814	445.12017104289606
1292.0	7.3212022	445.12023907679975
1293.0	7.327221	445.1199298996083
1294.0	7.3332441	445.11994018923684
1295.0	7.3392648	445.1196721458423
1296.0	7.3452857	445.11976612327703
1297.0	7.3513064	445.11997154513347
1298.0	7.3573253	445.1201242185011
1299.0	7.3633461	445.1205810892817
1300.0	7.3693671	445.1194741520799
1301.0	7.3753877	445.1203175162604
1302.0	7.3814107	445.1198237648494
1303.0	7.3874294	445.1201762911806
1304.0	7.3934502	445.1204471608081
1305.0	7.3994732	445.1202683762987
1306.0	7.4054919	445.1205464727534
1307.0	7.4115148	445.12056559347997
1308.0	7.4175358	445.1202164260987
1309.0	7.4235586	445.1200974548723
1310.0	7.4295795	445.11989832218734
1311.0	7.4356005	445.1202460212912
1312.0	7.4416211	445.12046335978846
1313.0	7.4476419	445.1197534656126
1314.0	7.4536649	445.1200840352309
1315.0	7.4596901	445.11982532698386
1316.0	7.4657129	445.11964451919346
1317.0	7.47174	445.1201953514763
1318.0	7.4777586	445.1206400948958
1319.0	7.4837817	445.1202490570951
1320.0	7.4898024	445.11975502184725
1321.0	7.4958275	445.12058721477905
1322.0	7.5018504	445.11987582429265
1323.0	7.5078755	445.1197970580893
1324.0	7.5139025	445.1201589574547
1325.0	7.5199297	445.12032006594677
1326.0	7.5259525	445.1200285388176
1327.0	7.5319775	445.11962313112366
1328.0	7.5380067	445.12001630321816
1329.0	7.5440317	445.1202344677685
1330.0	7.5500589	445.1200556769036
1331.0	7.5560505	445.1195510318962
1332.0	7.5620755	445.1200051236084
1333.0	7.5681005	445.1200933410678
1334.0	7.5741297	445.1198645830466
1335.0	7.5801525	445.12001049715843
1336.0	7.5861734	445.1198329746067
1337.0	7.5921713	445.11963079325886
1338.0	7.5981943	445.11989668352993
1339.0	7.6042171	445.1198463437415
1340.0	7.6102381	445.1196723444284
1341.0	7.616261	445.11970884552824
1342.0	7.6222839	445.1197969699692
1343.0	7.6283067	445.1198719792138
1344.0	7.6343297	445.12019235988174
1345.0	7.6403484	445.11999010808995
1346.0	7.6463736	445.1197370770323
1347.0	7.6523985	445.1204530829589
1348.0	7.6584277	445.1203076225911
1349.0	7.6644484	445.1199552116266
1350.0	7.6704653	445.12019326934154
1351.0	7.676488	445.11988169930606
1352.0	7.6825089	445.1201302282718
1353.0	7.6885297	445.1201396594847
1354.0	7.6945528	445.11998941439936
1355.0	7.7005776	445.1195474774242
1356.0	7.7066069	445.1203677471813
1357.0	7.7126297	445.120144783674
1358.0	7.7186528	445.12017057020387
1359.0	7.7246777	445.11993340559764
1360.0	7.7307048	445.1204480471763
1361.0	7.7367298	445.1202097995208
1362.0	7.7427547	445.12009437721065
1363.0	7.748782	445.1199544713901
1364.0	7.754809	445.12035637971974
1365.0	7.760832	445.12037902789865
1366.0	7.766859	445.12016248714514
1367.0	7.7728861	445.12021667393924
1368.0	7.778909	445.120235811028
1369.0	7.7849362	445.12041596314265
1370.0	7.7909631	445.11959827170534
1371.0	7.7969904	445.1196443074482
1372.0	7.8030173	445.11996158201083
1373.0	7.8090466	445.12034748576764
1374.0	7.815084	445.119969071952
1375.0	7.8211153	445.1200962720416
1376.0	7.8271402	445.1200225464801
1377.0	7.8331028	445.1198900742172
1378.0	7.8391342	445.1199558054177
1379.0	7.8451591	445.1200002390019
1380.0	7.8511821	445.12037231784626
1381.0	7.8572049	445.1198708769616
1382.0	7.8632278	445.11967550711574
1383.0	7.8692528	445.11951472096547
1384.0	7.8752821	445.1199246599025
1385.0	7.8813091	445.12003737346174
1386.0	7.8873321	445.12006635631343
1387.0	7.8933528	445.11984980442867
1388.0	7.8993738	445.1198285612545
1389.0	7.9053945	445.12001614430466
1390.0	7.9114236	445.11980505227683
1391.0	7.9174508	445.1200730940666
1392.0	7.9234759	445.1202732937051
1393.0	7.9294967	445.12000627824125
1394.0	7.9355174	445.1202579163404
1395.0	7.9415404	445.1201519564961
1396.0	7.9475592	445.1199445179587
1397.0	7.9535799	445.1200321925971
1398.0	7.9596008	445.1202409390134
1399.0	7.9656196	445.12003139513416
1400.0	7.9716425	445.1199356121823
1401.0	7.9776613	445.12002067822255
1402.0	7.9836821	445.11947683876105
1403.0	7.9897031	445.12042067219244
1404.0	7.9957217	445.1200505219518
1405.0	8.001755	445.12039696937967
1406.0	8.0077779	445.11959739639116
1407.0	8.013801	445.11971056499914
1408.0	8.0198281	445.1203629661757
1409.0	8.025851	445.1205706349278
1410.0	8.0318696	445.1198150060167
1411.0	8.0378905	445.11984356727714
1412.0	8.0439114	445.1201355208267
1413.0	8.0499321	445.1202286620043
1414.0	8.0559552	445.1200692890659
1415.0	8.061978	445.11998994376927
1416.0	8.0679968	445.12010165638253
1417.0	8.0740177	445.120019812642
1418.0	8.0800406	445.11989498180986
1419.0	8.0860614	445.1197996227571
1420.0	8.0920821	445.11991096975146
1421.0	8.0981051	445.11991666994214
1422.0	8.1041239	445.1198478946595
1423.0	8.1101469	445.11987454151944
1424.0	8.1161698	445.119986079375
1425.0	8.1221885	445.11997564902555
1426.0	8.1282114	445.120034741126
1427.0	8.1342323	445.12040701910746
1428.0	8.140251	445.1201555914234
1429.0	8.1462739	445.1197120128464
1430.0	8.1522927	445.12043173150187
1431.0	8.1583156	445.1199653479937
1432.0	8.1643365	445.1195862688654
1433.0	8.1703574	445.1200721980527
1434.0	8.1763803	445.12020035413246
1435.0	8.182399	445.1201519345086
1436.0	8.1884218	445.12004378559203
1437.0	8.1944448	445.12052005511913
1438.0	8.2004635	445.12021697568434
1439.0	8.2064928	445.1202927267718
1440.0	8.2124741	445.119680325575
1441.0	8.2184532	445.11948634759744
1442.0	8.2244782	445.11965573864
1443.0	8.2305054	445.11959030877784
1444.0	8.2365281	445.12054165100756
1445.0	8.2425491	445.1198055562804
1446.0	8.2485697	445.12042778126664
1447.0	8.2545907	445.1198111684671
1448.0	8.2605471	445.12002563084616
1449.0	8.2665657	445.1199881644092
1450.0	8.2725887	445.1196407460625
1451.0	8.2786116	445.11971107277583
1452.0	8.2846323	445.1195189503555
1453.0	8.2906511	445.11967022685695
1454.0	8.2966742	445.11958214388244
1455.0	8.302695	445.11980458554666
1456.0	8.3087158	445.12049017556274
1457.0	8.3147345	445.12018618119953
1458.0	8.3207554	445.12036075940057
1459.0	8.3267784	445.1195767986897
1460.0	8.332797	445.11998636105
1461.0	8.3388178	445.12000090908094
1462.0	8.3448408	445.12002314794915
1463.0	8.3508616	445.12042595560325
1464.0	8.3568826	445.11973601465
1465.0	8.3628366	445.1195668206889
1466.0	8.3688596	445.11974478574507
1467.0	8.3748844	445.1201594538286
1468.0	8.3809116	445.120212403561
1469.0	8.3869345	445.1200593494512
1470.0	8.3929597	445.1201418491997
1471.0	8.3989824	445.11993172909257
1472.0	8.4050096	445.1198079756793
1473.0	8.4110366	445.1199923031132
1474.0	8.4170595	445.1201252331148
1475.0	8.4230825	445.11987311284616
1476.0	8.4291033	445.11991817950474
1477.0	8.4351345	445.1198982867545
1478.0	8.4411596	445.11991310191877
1479.0	8.4471846	445.1198689504025
1480.0	8.4532077	445.11984902792057
1481.0	8.4592285	445.1200333731581
1482.0	8.4652471	445.12002032513544
1483.0	8.4712721	445.1200910858944
1484.0	8.4772951	445.12000495519277
1485.0	8.483316	445.11999920404054
1486.0	8.4893348	445.12013403717344
1487.0	8.4953576	445.1200159083213
1488.0	8.5013784	445.1202538262289
1489.0	8.5073973	445.12025213730743
1490.0	8.5134202	445.12011423311014
1491.0	8.5194409	445.11996666394253
1492.0	8.5254597	445.1202414956147
1493.0	8.5314806	445.1198451961339
1494.0	8.5375015	445.1201834707216
1495.0	8.5435244	445.12003657312135
1496.0	8.5495473	445.11993831454424
1497.0	8.5555681	445.11992312639774
1498.0	8.5615888	445.1199950911343
1499.0	8.5676076	445.1199856868601
1500.0	8.5736369	445.1198747185154
1501.0	8.5796557	445.1198711636572
1502.0	8.5856764	445.11991934033404
1503.0	8.5917014	445.1201791277648
1504.0	8.5977286	445.1196557070135
1505.0	8.6037495	445.12037502302746
1506.0	8.6097722	445.12044618092574
1507.0	8.6157931	445.1202466627029
1508.0	8.6218244	445.12012325766756
1509.0	8.6278473	445.1204713326498
1510.0	8.6338683	445.1205488508668
1511.0	8.6398912	445.1202784918559
1512.0	8.6459119	445.12023476997007
1513.0	8.6519307	445.12021764407547
1514.0	8.6579514	445.12003105673057
1515.0	8.6639743	445.1201879045006
1516.0	8.6699954	445.1201612137942
1517.0	8.6760181	445.1201829035194
1518.0	8.6820411	445.120065944297
1519.0	8.6880597	445.1204696462636
1520.0	8.6940808	445.11986924958074
1521.0	8.7000994	445.1202458493638
1522.0	8.7061285	445.1201966234226
1523.0	8.7121493	445.12032858627003
1524.0	8.7181703	445.1199706311247
1525.0	8.7241911	445.11996540856416
1526.0	8.7302141	445.12023047484996
1527.0	8.7362349	445.12022749802105
1528.0	8.7422557	445.11967888893633
1529.0	8.7482807	445.12021021921794
1530.0	8.7543057	445.12015200245486
1531.0	8.7603329	445.12015747877587
1532.0	8.7663516	445.12010986049324
1533.0	8.7723724	445.12027763574446
1534.0	8.7783953	445.12035363792694
1535.0	8.7844142	445.1201317040199
1536.0	8.7904391	445.1201074143808
1537.0	8.796464	445.119685882714
1538.0	8.8024849	445.11972673459064
1539.0	8.8085079	445.12013494742126
1540.0	8.8145266	445.1203924064653
1541.0	8.8205517	445.12011648432247
1542.0	8.8265766	445.11973742481024
1543.0	8.8325996	445.12022344321696
1544.0	8.8386225	445.1202667197446
1545.0	8.8446516	445.11984931204154
1546.0	8.8506808	445.12026459661075
1547.0	8.8567059	445.12030611749066
1548.0	8.8627309	445.1198587742137
1549.0	8.8687579	445.11993584817594
1550.0	8.874783	445.12034994740304
1551.0	8.8808058	445.12005749203
1552.0	8.886833	445.11996139712204
1553.0	8.89286	445.11988984240287
1554.0	8.8988809	445.11997622104076
1555.0	8.9049038	445.11997747574003
1556.0	8.9109289	445.1199391085862
1557.0	8.9169476	445.11993558030406
1558.0	8.9229768	445.12036962443807
1559.0	8.9289996	445.120409151284
1560.0	8.9350267	445.12045838147634
1561.0	8.9410497	445.12025293076067
1562.0	8.9470747	445.12033585845563
1563.0	8.9531017	445.1199347884718
1564.0	8.9591289	445.12024167904985
1565.0	8.9651538	445.1201804305929
1566.0	8.9711893	445.1201678473292
1567.0	8.9772185	445.12017744705685
1568.0	8.9832434	445.1198892182364
1569.0	8.9892664	445.1197705567546
1570.0	8.9952955	445.12004310322584
1571.0	9.0013227	445.11997436720424
1572.0	9.0073497	445.11987977645373
1573.0	9.0133727	445.12010091748704
1574.0	9.0193956	445.1203061871143
1575.0	9.0254206	445.1201452784229
1576.0	9.0314497	445.1198561378916
1577.0	9.0374727	445.12047642494093
1578.0	9.0434977	445.1200928653635
1579.0	9.0495228	445.12004887846194
1580.0	9.0555498	445.1201869155422
1581.0	9.0615727	445.12038265805984
1582.0	9.0676019	445.1194766813368
1583.0	9.0736268	445.120247712114
1584.0	9.0796497	445.1202030707884
1585.0	9.0856768	445.120367089676
1586.0	9.0917019	445.12058451972496
1587.0	9.0977248	445.12040722522636
1588.0	9.1037437	445.1203983588767
1589.0	9.1097666	445.1198552535019
1590.0	9.1157852	445.11981523705924
1591.0	9.1217935	445.11957779464615
1592.0	9.1278144	445.12005399660177
1593.0	9.1338353	445.1199690583212
1594.0	9.1398624	445.1201730000129
1595.0	9.1458852	445.120308096158
1596.0	9.1519144	445.1202120900587
1597.0	9.1579332	445.1203345284048
1598.0	9.1639542	445.12010053809877
1599.0	9.169979	445.12017620608873
1600.0	9.1760082	445.12007233229264
1601.0	9.1820333	445.1201043947697
1602.0	9.1880562	445.1198687344193
1603.0	9.1940812	445.11989934211863
1604.0	9.2001061	445.1201146623576
1605.0	9.2061312	445.12009810188863
1606.0	9.2121604	445.1199216752415
1607.0	9.2181853	445.1199318216958
1608.0	9.2242125	445.11989394323183
1609.0	9.2302354	445.12017395194425
1610.0	9.2362583	445.1202383385018
1611.0	9.2422854	445.1199894336093
1612.0	9.2483125	445.1203038531894
1613.0	9.2543374	445.1205502210993
1614.0	9.2603603	445.12035750156434
1615.0	9.2663874	445.12032527692185
1616.0	9.2724146	445.11996177668135
1617.0	9.2784396	445.12042568796664
1618.0	9.2844667	445.11960842917176
1619.0	9.2904917	445.12003806683083
1620.0	9.2965146	445.1200294141021
1621.0	9.3025438	445.1200241226289
1622.0	9.3085708	445.1203990236716
1623.0	9.3146021	445.11985318037955
1624.0	9.3206063	445.11985696666
1625.0	9.3266314	445.11998934105503
1626.0	9.3326563	445.12021423407083
1627.0	9.3386855	445.1206402248005
1628.0	9.3447084	445.1196016519724
1629.0	9.3507334	445.120137709675
1630.0	9.3567625	445.1194973880547
1631.0	9.3627896	445.1200828756192
1632.0	9.368771	445.11964490571876
1633.0	9.3747959	445.1197575036882
1634.0	9.3808168	445.12002254434077
1635.0	9.3867583	445.1197503733714
1636.0	9.3927792	445.1206339597765
1637.0	9.3988022	445.1198715483802
1638.0	9.4048208	445.12011607905816
1639.0	9.4108418	445.1201033695745
1640.0	9.4168648	445.12028610097497
1641.0	9.4228855	445.1197629089466
1642.0	9.4289085	445.12009733566606
1643.0	9.4349293	445.12027876211795
1644.0	9.4409523	445.1199983452865
1645.0	9.446973	445.11982748519887
1646.0	9.4529918	445.1201816883847
1647.0	9.4590126	445.1204309262387
1648.0	9.4650356	445.1198199318498
1649.0	9.4710565	445.11958032490685
1650.0	9.4770794	445.11980549143874
1651.0	9.4830836	445.1194097145303
1652.0	9.4891064	445.12043880465484
1653.0	9.4951271	445.1203651838964
1654.0	9.5011502	445.12001094499414
1655.0	9.507171	445.12019219495517
1656.0	9.5131919	445.1198823017386
1657.0	9.5192127	445.11958058101476
1658.0	9.5252356	445.119931722307
1659.0	9.5312564	445.11956104111886
1660.0	9.5372691	445.11946923123907
1661.0	9.543296	445.12013862749734
1662.0	9.5493168	445.12047100026393
1663.0	9.5553377	445.11944912884854
1664.0	9.5612877	445.12006234138835
1665.0	9.5673128	445.1204890496304
1666.0	9.5733315	445.12043226371753
1667.0	9.5793502	445.12022472762607
1668.0	9.585371	445.1204488762364
1669.0	9.5913898	445.1203337619452
1670.0	9.5974107	445.120428871028
1671.0	9.6034337	445.1200601652796
1672.0	9.6094607	445.1201981737145
1673.0	9.6154879	445.1204087517975
1674.0	9.6215107	445.12045760237544
1675.0	9.6275337	445.1202743792415
1676.0	9.6335566	445.1200501411694
1677.0	9.6395753	445.1198666442875
1678.0	9.6455981	445.11978492136694
1679.0	9.651619	445.1203207125115
1680.0	9.6576421	445.1194812158361
1681.0	9.6636629	445.1197651338775
1682.0	9.6696837	445.12055906438144
1683.0	9.6757045	445.12034604697516
1684.0	9.6817252	445.119585375172
1685.0	9.6877462	445.1203886966089
1686.0	9.6937691	445.1203682716912
1687.0	9.6997879	445.12037778409115
1688.0	9.7058087	445.1199490767507
1689.0	9.7118295	445.12005686695807
1690.0	9.7178504	445.1204118446213
1691.0	9.7238713	445.1196958703994
1692.0	9.7298941	445.11991189229315
1693.0	9.735917	445.12009619658613
1694.0	9.74194	445.1196881153231
1695.0	9.747965	445.1195723307744
1696.0	9.753988	445.1200623978176
1697.0	9.7600068	445.11958507550406
1698.0	9.7660296	445.1195007028355
1699.0	9.7720504	445.1199847595921
1700.0	9.7780691	445.1203324019207
1701.0	9.78409	445.12022542086993
1702.0	9.790113	445.1201415494195
1703.0	9.7961338	445.119661894217
1704.0	9.8021567	445.11981431730015
1705.0	9.8081776	445.12009878250916
1706.0	9.8141964	445.1199028778815
1707.0	9.8202172	445.12002552617236
1708.0	9.82624	445.1200513461117
1709.0	9.8322609	445.120467385513
1710.0	9.8382838	445.1198285989974
1711.0	9.8443067	445.11994987279496
1712.0	9.8503276	445.1199444831918
1713.0	9.8563464	445.12016278043035
1714.0	9.8623693	445.12044426152556
1715.0	9.8683879	445.12059073696514
1716.0	9.8744109	445.12009344860644
1717.0	9.8804339	445.1199690951705
1718.0	9.8864546	445.11990621932614
1719.0	9.8924776	445.1199548795639
1720.0	9.8984985	445.11983334742393
1721.0	9.9045194	445.11958668474216
1722.0	9.9105402	445.1199916253685
1723.0	9.9165505	445.11962738994407
1724.0	9.9225713	445.11995312077914
1725.0	9.92859	445.11990161302884
1726.0	9.9346132	445.12015272537786
1727.0	9.940634	445.12043999717247
1728.0	9.9466695	445.12045770819924
1729.0	9.9526881	445.1204466955353
1730.0	9.958711	445.1202991967471
1731.0	9.9647297	445.11951608054073
1732.0	9.9707526	445.11965895445604
1733.0	9.9767757	445.1199331015268
1734.0	9.9827986	445.1197257628768
1735.0	9.9888194	445.119819321314
1736.0	9.9948424	445.11968352009114
1737.0	10.000861	445.1198085845637
1738.0	10.00688	445.11997171130264
1739.0	10.012903	445.1200645017948
1740.0	10.018921	445.1197796594826
1741.0	10.02494	445.1205196477459
1742.0	10.030961	445.12020818707094
1743.0	10.036982	445.12005847582157
1744.0	10.043003	445.1196350692773
1745.0	10.049026	445.1195229390143
1746.0	10.055046	445.1197265114498
1747.0	10.061065	445.12024897437766
1748.0	10.067086	445.12045055834915
1749.0	10.073107	445.120173860009
1750.0	10.07913	445.1199142084478
1751.0	10.085149	445.1199008348761
1752.0	10.091171	445.12045865127243
1753.0	10.097194	445.11990231189566
1754.0	10.103215	445.12001043230475
1755.0	10.109234	445.1198920637271
1756.0	10.115257	445.1199227054277
1757.0	10.121276	445.12004001718753
1758.0	10.127307	445.1200467966328
1759.0	10.133328	445.11983648210634
1760.0	10.139353	445.11992780802285
1761.0	10.145382	445.12048247833803
1762.0	10.151407	445.1206160482007
1763.0	10.157432	445.11956056138933
1764.0	10.163463	445.1198907121423
1765.0	10.169482	445.1204224163749
1766.0	10.175505	445.12040417485866
1767.0	10.181526	445.12037104356045
1768.0	10.187547	445.1200750239279
1769.0	10.19357	445.1198051217177
1770.0	10.199595	445.120149200084
1771.0	10.205622	445.12011879817436
1772.0	10.211651	445.12017350113916
1773.0	10.217674	445.1197598387717
1774.0	10.223699	445.11964682234367
1775.0	10.229722	445.11958290193434
1776.0	10.235745	445.11992958948474
1777.0	10.241767	445.120252172249
1778.0	10.24779	445.1197400894845
1779.0	10.253813	445.1204883940451
1780.0	10.25984	445.120036195621
1781.0	10.265866	445.120409615054
1782.0	10.271892	445.12041440040827
1783.0	10.277916	445.1199165023379
1784.0	10.283943	445.1198696218928
1785.0	10.289972	445.1199301772602
1786.0	10.296003	445.1200924723517
1787.0	10.302032	445.11951667849104
1788.0	10.308064	445.1201713958738
1789.0	10.314086	445.1202130201792
1790.0	10.320107	445.1202924442974
1791.0	10.326128	445.1204300843245
1792.0	10.332147	445.12039432970255
1793.0	10.338168	445.1200876172136
1794.0	10.344191	445.119647465474
1795.0	10.350211	445.12012160068
1796.0	10.356236	445.12014933890407
1797.0	10.362259	445.12015899476285
1798.0	10.368278	445.1202071951681
1799.0	10.374299	445.12017366247073
1800.0	10.380318	445.1203818246394
1801.0	10.386338	445.1202854042692
1802.0	10.392361	445.1200200827702
1803.0	10.398384	445.1202578568118
1804.0	10.404403	445.1206565958038
1805.0	10.410426	445.1202909084359
1806.0	10.416447	445.12032692089605
1807.0	10.422468	445.1200824072443
1808.0	10.428488	445.1200962139575
1809.0	10.434507	445.11997872285133
1810.0	10.440526	445.1200863409432
1811.0	10.446549	445.11997568608825
1812.0	10.452574	445.11991511100376
1813.0	10.458595	445.12022816479856
1814.0	10.464616	445.1204745818182
1815.0	10.470641	445.1199760339722
1816.0	10.476674	445.12034438268495
1817.0	10.482695	445.12024756871824
1818.0	10.488718	445.12031412317344
1819.0	10.494741	445.12033874621756
1820.0	10.500762	445.1202897339253
1821.0	10.506782	445.1202813016096
1822.0	10.512803	445.12058640706164
1823.0	10.518824	445.1203533413012
1824.0	10.524845	445.1195252527415
1825.0	10.530866	445.1202753406897
1826.0	10.536887	445.1200427825585
1827.0	10.542914	445.1202792163887
1828.0	10.548932	445.1203454649868
1829.0	10.554953	445.120322719617
1830.0	10.560974	445.12024467633245
1831.0	10.566993	445.12029227943015
1832.0	10.57302	445.12026587000304
1833.0	10.579043	445.1201608118874
1834.0	10.585072	445.12039359936455
1835.0	10.591097	445.1199588083942
1836.0	10.597118	445.1202236802348
1837.0	10.603141	445.12007315439604
1838.0	10.60916	445.12050311066946
1839.0	10.61518	445.12035864289686
1840.0	10.621203	445.11987799693037
1841.0	10.627224	445.1200390936016
1842.0	10.633247	445.1203135149704
1843.0	10.639268	445.1202221647003
1844.0	10.645287	445.11971689094
1845.0	10.651308	445.1199610713586
1846.0	10.657326	445.1198463794477
1847.0	10.663353	445.1198201935321
1848.0	10.669376	445.1200407565878
1849.0	10.675401	445.1196946183748
1850.0	10.681424	445.12055219015474
1851.0	10.687445	445.12019706080787
1852.0	10.693466	445.12018181187034
1853.0	10.699487	445.1198544832345
1854.0	10.705507	445.1198727916367
1855.0	10.711533	445.11980726278443
1856.0	10.717553	445.1197885661408
1857.0	10.723572	445.1198980783368
1858.0	10.729593	445.12015546516267
1859.0	10.735616	445.12023080820825
1860.0	10.741637	445.1201132627103
1861.0	10.747655	445.1201226296228
1862.0	10.753676	445.12012030038966
1863.0	10.759697	445.11990314635256
1864.0	10.76572	445.120381363796
1865.0	10.771741	445.11987069148654
1866.0	10.777764	445.11994100847807
1867.0	10.783783	445.1200350012877
1868.0	10.789803	445.12009828387437
1869.0	10.795824	445.11980004649257
1870.0	10.801845	445.119883620555
1871.0	10.807866	445.1201299051616
1872.0	10.813887	445.12012591012314
1873.0	10.819908	445.1205280998068
1874.0	10.825931	445.12043533086813
1875.0	10.831951	445.1202599690463
1876.0	10.837972	445.12022002687434
1877.0	10.843993	445.1204639987241
1878.0	10.850012	445.12005870751494
1879.0	10.856037	445.12001041193383
1880.0	10.862055	445.1204948660311
1881.0	10.868079	445.12061556955473
1882.0	10.874099	445.1201640158533
1883.0	10.88012	445.1196020380638
1884.0	10.886141	445.1201597818611
1885.0	10.892162	445.12055244766697
1886.0	10.898183	445.1202332208794
1887.0	10.904204	445.1204232376834
1888.0	10.910224	445.12027553573824
1889.0	10.916247	445.1202830949659
1890.0	10.92227	445.1203488624417
1891.0	10.928291	445.12023390615917
1892.0	10.934314	445.1199687971541
1893.0	10.940333	445.1201152402223
1894.0	10.946354	445.1199389680505
1895.0	10.952376	445.11999918397674
1896.0	10.9584	445.120184753871
1897.0	10.964418	445.12006586652984
1898.0	10.970439	445.1198578726285
1899.0	10.97646	445.12041166806455
1900.0	10.982481	445.1206084694782
1901.0	10.988501	445.1206374865715
1902.0	10.99452	445.11994399551344
1903.0	11.000543	445.1198825677521
1904.0	11.006564	445.11996688020787
1905.0	11.012585	445.12012088398467
1906.0	11.018604	445.12026474627567
1907.0	11.024624	445.1203436610536
1908.0	11.030648	445.12046368260434
1909.0	11.036666	445.1202869039084
1910.0	11.042687	445.11997742873314
1911.0	11.048716	445.11993499307613
1912.0	11.054741	445.11983647455804
1913.0	11.060766	445.11994274604393
1914.0	11.066795	445.1198366543519
1915.0	11.072816	445.12034138581424
1916.0	11.078837	445.1204018324454
1917.0	11.084858	445.1205214398011
1918.0	11.090879	445.12021985334843
1919.0	11.096902	445.11999372728826
1920.0	11.102924	445.1200550619292
1921.0	11.108947	445.11997835949336
1922.0	11.11497	445.12001282470976
1923.0	11.120989	445.11983182693626
1924.0	11.127012	445.1200123802818
1925.0	11.133033	445.1198045540762
1926.0	11.139052	445.11968526761456
1927.0	11.145075	445.1201187354534
1928.0	11.151093	445.12013109199876
1929.0	11.157116	445.1199821973134
1930.0	11.163135	445.1199283496377
1931.0	11.169158	445.120033833978
1932.0	11.175179	445.120084687014
1933.0	11.181198	445.1202096675381
1934.0	11.187218	445.12011211293037
1935.0	11.193237	445.12003951700495
1936.0	11.199258	445.12003125036847
1937.0	11.205281	445.119770299842
1938.0	11.211304	445.1200724283771
1939.0	11.217327	445.12009927740854
1940.0	11.223345	445.1202462003928
1941.0	11.229368	445.11980169941603
1942.0	11.235387	445.1202254254575
1943.0	11.241412	445.1203161428767
1944.0	11.247437	445.1203451794466
1945.0	11.253468	445.11988324929246
1946.0	11.259487	445.1201702600586
1947.0	11.26551	445.1201341905791
1948.0	11.271529	445.1198822341352
1949.0	11.27755	445.1200434486075
1950.0	11.283571	445.12013051369104
1951.0	11.289591	445.12028130447857
1952.0	11.295614	445.1204542794723
1953.0	11.301633	445.119437599008
1954.0	11.307654	445.1200899976667
1955.0	11.313677	445.1201825270463
1956.0	11.319695	445.120495385372
1957.0	11.325714	445.12050015453053
1958.0	11.331735	445.11994866226286
1959.0	11.337758	445.1195656116366
1960.0	11.343779	445.1201534476411
1962.0	11.3511	445.1194747539592
1963.0	11.357448	445.12064692550496
1964.0	11.363475	445.12037402031706
1965.0	11.369498	445.1204608135093
1966.0	11.375523	445.1201665695839
1967.0	11.381548	445.119855139094
1968.0	11.387575	445.1200496678224
1969.0	11.3936	445.1200417601142
1970.0	11.399627	445.11992208669733
1971.0	11.40565	445.1203304215696
1972.0	11.411675	445.12032234528
1973.0	11.417698	445.11987850069454
1974.0	11.423721	445.1201950722713
1975.0	11.429744	445.120185017066
1976.0	11.435766	445.1199529950452
1977.0	11.44179	445.11971860313207
1978.0	11.447816	445.11988453846385
1979.0	11.453842	445.11988706667614
1980.0	11.459865	445.1199938498424
1981.0	11.465885	445.12003020964937
1982.0	11.471908	445.1197290011089
1983.0	11.477933	445.11993195529953
1984.0	11.483958	445.1205229374993
1985.0	11.489944	445.11984760678735
1986.0	11.495971	445.11990251412186
1987.0	11.502	445.12026207864074
1988.0	11.508025	445.120010264893
1989.0	11.514046	445.1196782706534
1990.0	11.520067	445.1199573832875
1991.0	11.526089	445.1202409635019
1992.0	11.53211	445.1198186436997
1993.0	11.538133	445.1196507739214
1994.0	11.544092	445.1196833079761
1995.0	11.550121	445.11948706300586
1996.0	11.556144	445.11976047749175
1997.0	11.562167	445.11970835071065
1998.0	11.568187	445.1196228745584
1999.0	11.574208	445.12008038352707
2000.0	11.580229	445.11989204001696
2001.0	11.586248	445.1196853599858
2002.0	11.592271	445.1200416296281
2003.0	11.5983	445.1202167996001
2004.0	11.604331	445.11988974085943
2005.0	11.610356	445.1201122380825
2006.0	11.616383	445.1198138174083
2007.0	11.622406	445.11988879386377
2008.0	11.628429	445.11974102257517
2009.0	11.634454	445.120153271752
2010.0	11.640479	445.11973533719635
2011.0	11.646502	445.1194048138924
2012.0	11.652527	445.1202458519064
2013.0	11.658546	445.1201062227649
2014.0	11.664569	445.1196381100263
2015.0	11.67059	445.1200026561213
2016.0	11.67661	445.12040550761435
2017.0	11.682636	445.12033076787975
2018.0	11.68866	445.1200145792133
2020.0	11.695958	445.1201811069358
2021.0	11.702302	445.1198179754493
2022.0	11.708329	445.12003160576006
2023.0	11.714356	445.11976586307617
2024.0	11.720315	445.1203317424493
2025.0	11.726342	445.11977629909586
2026.0	11.732367	445.11996771218145
2027.0	11.738386	445.11968618079504
2028.0	11.744346	445.1195874577473
2029.0	11.750348	445.11941987892845
2030.0	11.756277	445.12003622528226
2031.0	11.7623	445.1200306748
2032.0	11.768323	445.1204215037754
2033.0	11.774348	445.12041571795197
2034.0	11.780375	445.1197091340964
2035.0	11.786398	445.1201173719168
2036.0	11.792423	445.12009770935504
2037.0	11.79845	445.1199821080025
2038.0	11.804475	445.119697577733
2039.0	11.810494	445.1195674376843
2040.0	11.816521	445.1202518339357
2041.0	11.82255	445.1202044567176
2042.0	11.828571	445.12011124482945
2043.0	11.834592	445.120206390313
2044.0	11.840611	445.11997147742875
2045.0	11.846632	445.11966454885294
2046.0	11.852652	445.1200536803502
2047.0	11.858671	445.11981010694325
2048.0	11.864638	445.1202775814193
2049.0	11.870659	445.12033760572217
2050.0	11.876682	445.120172161924
2051.0	11.882702	445.1200882547548
2052.0	11.888723	445.1202875637616
2053.0	11.894746	445.12016757392144
2054.0	11.900767	445.1200806021447
2055.0	11.906786	445.1204262891355
2056.0	11.912815	445.12021134416256
2057.0	11.918834	445.12019721539747
2058.0	11.924856	445.1203994446942
2059.0	11.930886	445.119509714951
2060.0	11.936906	445.12008562614767
2061.0	11.942925	445.1201535486346
2062.0	11.948946	445.12038893655136
2063.0	11.954971	445.12027228617626
2064.0	11.960992	445.1201120761481
2065.0	11.967013	445.12027551851475
2066.0	11.973034	445.12043190590185
2067.0	11.979059	445.1204881003396
2068.0	11.985086	445.1203560382234
2069.0	11.991111	445.1202985320092
2070.0	11.997136	445.1198925361973
2071.0	12.003155	445.1203958627101
2072.0	12.009175	445.1200145744956
2073.0	12.015194	445.12005707821135
2074.0	12.021215	445.1199826171815
2075.0	12.027238	445.1201554798983
2076.0	12.033265	445.11999849956123
2078.0	12.040746	445.12017780612
2079.0	12.047086	445.11991556528574
2080.0	12.053109	445.120154283692
2081.0	12.059128	445.1200257252719
2082.0	12.06515	445.12025283710744
2083.0	12.071173	445.1200822553851
2084.0	12.077198	445.12041309484147
2085.0	12.083223	445.1202510588616
2086.0	12.089252	445.1202259174877
2087.0	12.095278	445.11999481349716
2088.0	12.101298	445.1202587601668
2089.0	12.107319	445.1198903370884
2090.0	12.113342	445.1203705531126
2091.0	12.119363	445.1201148716123
2092.0	12.125382	445.1202494630455
2093.0	12.131403	445.1205911173762
2094.0	12.137426	445.1202991098654
2095.0	12.143446	445.11997724742054
2096.0	12.149465	445.120296098796
2097.0	12.155484	445.1203103829403
2098.0	12.161507	445.1198595782075
2099.0	12.167532	445.1198508394241
2100.0	12.173561	445.1198541706644
2101.0	12.179586	445.119924036016
2102.0	12.185609	445.12038122713204
[truncated: 4,645 more rows]
