# Supplementary material for: RawBeans: A Simple, Vendor-Independent, Raw-Data Quality-Control Tool
Source: J Proteome Res. 2021 Mar 4;20(4):2098–104. doi: 10.1021/acs.jproteome.0c00956 (PMC8041395; doi:10.1021/acs.jproteome.0c00956)
Supplement: Supplementary file 2 — pr0c00956_si_003.zip [file pr0c00956_si_003.zip › 100_samples_run1.0/resources/HF2_LC1_hela_170320_30B_01-mass-deviation-matrix.tsv]

scan	retention	445.12003
1.0	0.0028659174	445.120064412578
2.0	0.010313732	445.1199267383753
3.0	0.016642899	445.11992727059766
4.0	0.0233179	445.119925671969
5.0	0.029653318	445.11993187822554
6.0	0.035992915	445.11998946551313
7.0	0.042332585	445.11994495425336
8.0	0.048672151	445.11994570255166
9.0	0.055013818	445.1198623263019
10.0	0.061351266	445.11942849746214
11.0	0.067686684	445.12058773380943
12.0	0.07403045	445.1205335268481
13.0	0.080376282	445.1199277274399
14.0	0.086722119	445.1201039310252
15.0	0.093067983	445.11976310276367
16.0	0.099405482	445.11966826131464
17.0	0.1057451	445.11991390161995
18.0	0.11211178	445.12007349849586
19.0	0.11845345	445.1202178201892
20.0	0.12479718	445.1203981814067
21.0	0.13114092	445.12049446371793
22.0	0.1374826	445.12064317158195
23.0	0.14382427	445.1194986356113
25.0	0.15133678	445.1194982711993
26.0	0.15768278	445.12049010135837
28.0	0.16505345	445.1195263197685
29.0	0.17140147	445.1196513513754
30.0	0.17742642	445.119827992671
31.0	0.1827056	445.11985711944766
32.0	0.1887327	445.11969964166093
33.0	0.19475573	445.11974195171786
34.0	0.20078062	445.1197011486599
35.0	0.20681198	445.1194344716156
36.0	0.21284107	445.1196058313301
37.0	0.21886607	445.11961603978136
38.0	0.22488902	445.1196660209823
39.0	0.2309181	445.1196636829083
40.0	0.23694315	445.1196869586165
41.0	0.24296825	445.1194893420149
42.0	0.24899739	445.1195350215557
43.0	0.25502042	445.1201348610382
44.0	0.26104937	445.1204014691883
45.0	0.26707645	445.11991777091805
46.0	0.27310563	445.12017421381347
47.0	0.2791329	445.11940025372513
48.0	0.28515777	445.12041870424326
49.0	0.29118497	445.11946076645756
50.0	0.2972119	445.11951157079955
51.0	0.30324747	445.1195854324184
52.0	0.30927653	445.11947016448147
53.0	0.31530568	445.11944957158937
54.0	0.32133067	445.11947961477125
55.0	0.32735153	445.1194884171489
56.0	0.3333746	445.119702669176
57.0	0.3393995	445.1197110213176
58.0	0.34542462	445.11962350481497
59.0	0.3514495	445.1196481514603
60.0	0.35747865	445.1197356862772
61.0	0.36350782	445.1197511333087
62.0	0.36953707	445.1196406311487
63.0	0.37556203	445.1196370503294
64.0	0.38158925	445.1196832981233
65.0	0.3876141	445.1197312785756
66.0	0.39363923	445.119704567705
67.0	0.39966408	445.11961407658544
68.0	0.40568914	445.1196615592741
69.0	0.41171625	445.11964113457725
70.0	0.4177433	445.11964373178057
71.0	0.42377258	445.11963956125084
72.0	0.42980377	445.11968628004763
73.0	0.43583307	445.11967768311064
74.0	0.44185587	445.1197165440502
75.0	0.44788289	445.11966345059807
76.0	0.45390582	445.1197242962067
77.0	0.45992883	445.1197595516919
78.0	0.46595592	445.11969530093614
79.0	0.47198727	445.11968771192136
80.0	0.47801843	445.1197142548326
81.0	0.48404555	445.1196829851704
82.0	0.49007047	445.11970380061496
83.0	0.49609757	445.11965198594703
84.0	0.50212468	445.11973153244026
85.0	0.50815185	445.1196406073234
86.0	0.5141809	445.1195511673968
87.0	0.52020808	445.11952102770334
88.0	0.5262351	445.119458720245
89.0	0.53226438	445.1194979190412
90.0	0.5382934	445.1195742054629
91.0	0.54431633	445.11954234009676
92.0	0.55034132	445.11954138253196
93.0	0.55636638	445.1195684450988
94.0	0.56238947	445.11951056949147
95.0	0.5684164	445.1195000783676
96.0	0.57444567	445.11943312817306
97.0	0.58047264	445.11944353595123
98.0	0.58650178	445.1195148918599
99.0	0.59252675	445.1195357595987
100.0	0.59854765	445.11947473436186
101.0	0.60457057	445.11951853870386
102.0	0.61058935	445.1194935208295
103.0	0.6166207	445.1194965310947
104.0	0.62265192	445.11953797699215
105.0	0.62867692	445.1194359728669
106.0	0.6347039	445.1206347084939
107.0	0.64072267	445.11943080255224
108.0	0.64674765	445.11952993365514
109.0	0.6527686	445.1194472673086
110.0	0.65879153	445.11954154009715
111.0	0.66481022	445.1194481570294
112.0	0.67083328	445.1194997169905
113.0	0.67685195	445.1194928383902
114.0	0.68287275	445.1195743609562
115.0	0.6888935	445.1195310341704
116.0	0.69491653	445.11944567897865
117.0	0.70093745	445.1195043749576
118.0	0.70695825	445.11947814910116
119.0	0.71298327	445.1194979246857
120.0	0.71900195	445.11948453313573
121.0	0.72502272	445.1194368248769
122.0	0.73104355	445.119535396368
123.0	0.73706237	445.1195022228136
124.0	0.74308329	445.1195783743787
125.0	0.74910624	445.1195298912809
126.0	0.75513752	445.119444643401
127.0	0.76116042	445.1195587716529
128.0	0.7671854	445.1194776434034
129.0	0.77320818	445.1195940268732
130.0	0.77923117	445.1195152818553
131.0	0.78525415	445.11948872922596
132.0	0.79127707	445.1195641799423
133.0	0.79730628	445.11945224318913
134.0	0.80333755	445.11950829789
135.0	0.80936882	445.1195576540726
136.0	0.81539588	445.1195180938129
137.0	0.82142287	445.119582407438
138.0	0.82744785	445.11951262593004
139.0	0.83346873	445.1195622997409
140.0	0.83949587	445.11954081411
141.0	0.84551882	445.11948058750806
142.0	0.85154788	445.11949315295664
143.0	0.85757509	445.11954347705284
144.0	0.86359994	445.11951318278625
145.0	0.86961875	445.1195363919503
146.0	0.8756437	445.1195552463688
147.0	0.8816667	445.11952011537255
148.0	0.88768968	445.119553616605
149.0	0.89371039	445.1195122059879
150.0	0.89973342	445.1194833637217
151.0	0.90575412	445.11950366962407
152.0	0.91177705	445.11954411169245
153.0	0.9177979	445.11946987267913
154.0	0.92382088	445.1195670217351
155.0	0.92984377	445.1195354059847
156.0	0.93587093	445.11956453161974
157.0	0.94189387	445.1195467446654
158.0	0.94792092	445.11946753827726
159.0	0.95393973	445.11954778378055
160.0	0.95996045	445.1195146985309
161.0	0.9659917	445.1194784632708
162.0	0.97202508	445.1195102746078
163.0	0.97804807	445.1195185797766
164.0	0.984073	445.11950005612124
165.0	0.9901002	445.1195547294781
166.0	0.99612725	445.1194074354269
167.0	1.0021501	445.11950802764625
168.0	1.008173	445.11951299865524
169.0	1.014198	445.11948695089075
170.0	1.0202231	445.1195158072531
171.0	1.0262418	445.11950007334315
172.0	1.0322606	445.1195385977087
173.0	1.0382835	445.119516042234
174.0	1.0443023	445.11947573132227
175.0	1.0503232	445.1194905514691
176.0	1.056346	445.11955985624996
177.0	1.0623668	445.11946872830856
178.0	1.0683855	445.11948541483207
179.0	1.0744065	445.11955994073816
180.0	1.0804294	445.1194555736894
181.0	1.0864502	445.1194796608418
182.0	1.092469	445.1196319101941
183.0	1.0984897	445.1194884068085
184.0	1.1045106	445.1195544214172
185.0	1.1105314	445.11954751872184
186.0	1.1165544	445.11959039347806
187.0	1.1225732	445.1195717684943
188.0	1.1285961	445.1194479262791
189.0	1.1346149	445.11949261358546
190.0	1.1406357	445.1195450272238
191.0	1.1466627	445.1194617416662
192.0	1.1526877	445.119535612199
193.0	1.158717	445.11950446775137
194.0	1.1647358	445.1195818701496
195.0	1.1707608	445.1194543915706
196.0	1.1767795	445.1194923541451
197.0	1.1828004	445.11954714202653
198.0	1.1888233	445.1206507901107
199.0	1.194844	445.1195365098524
200.0	1.2008628	445.1194367263663
201.0	1.2068837	445.11952018811184
202.0	1.2129025	445.1195449461316
203.0	1.2189233	445.1195428261502
204.0	1.2249421	445.119570316375
205.0	1.2309608	445.11955069081006
206.0	1.2369838	445.1196202009748
207.0	1.2430024	445.1195662488207
208.0	1.2490253	445.1195503049288
209.0	1.2550482	445.1196551820279
210.0	1.2610692	445.119575675579
211.0	1.2670899	445.11945689741503
212.0	1.273113	445.1194859160578
213.0	1.2791336	445.11943648849325
214.0	1.2851524	445.119550928203
215.0	1.2911732	445.11947213858963
216.0	1.2971983	445.1194816302949
217.0	1.3032192	445.1194345255373
218.0	1.309242	445.11956523658625
219.0	1.315263	445.11951134528726
220.0	1.3212816	445.11946341146006
221.0	1.3273005	445.11947108536975
222.0	1.3333191	445.11946607587987
223.0	1.3393441	445.1195701178572
224.0	1.3453692	445.1195430633651
225.0	1.3513921	445.11954851950617
226.0	1.3574212	445.1194843675683
227.0	1.3634463	445.11962290106845
228.0	1.3694671	445.12061030851487
229.0	1.375488	445.1195678920265
230.0	1.3815108	445.1194333747365
231.0	1.3875358	445.11946337185213
232.0	1.3935568	445.1195038549682
233.0	1.3995775	445.1194142790751
234.0	1.4056025	445.11947845696864
235.0	1.4116213	445.1195929598753
236.0	1.4176422	445.12063155279776
237.0	1.4236651	445.11949398819564
238.0	1.4296838	445.11945824219015
239.0	1.4357067	445.11954675565494
240.0	1.4417256	445.11943193466936
241.0	1.4477442	445.1194269324565
242.0	1.4537693	445.1194351397105
243.0	1.4597902	445.1194486313495
244.0	1.4658109	445.1195302676551
245.0	1.4718338	445.119412295259
246.0	1.4778526	445.1194166050284
247.0	1.4838756	445.1194950109849
248.0	1.4898984	445.119439294156
249.0	1.4959194	445.1206549064175
250.0	1.5019402	445.11951813908644
251.0	1.5079611	445.1194479348832
252.0	1.513986	445.1194852238554
253.0	1.5200068	445.1194690940896
254.0	1.5260318	445.1195889197978
255.0	1.5320526	445.1194606251299
256.0	1.5380736	445.1194745190904
257.0	1.5441006	445.1195153766095
258.0	1.5501215	445.1195506829142
259.0	1.5561423	445.1194390428008
260.0	1.5621653	445.1206315519344
261.0	1.5681839	445.11955123287794
262.0	1.5742069	445.1195079753134
263.0	1.5802298	445.11950972159804
264.0	1.5862528	445.11955566794353
265.0	1.5922736	445.11951459727493
266.0	1.5982965	445.1194667289356
267.0	1.6043174	445.11952786670173
268.0	1.6103382	445.11946366818484
269.0	1.6163569	445.1195489070434
270.0	1.6223819	445.1194177004657
271.0	1.6284007	445.1194567614023
272.0	1.6344237	445.11954859312596
273.0	1.6404445	445.1194213912596
274.0	1.6464653	445.1194935483103
275.0	1.6524862	445.11947295796665
276.0	1.6585048	445.1194175102229
277.0	1.6645236	445.1194640025207
278.0	1.6705486	445.1196079201056
279.0	1.6765737	445.1196229572142
280.0	1.6826008	445.11949774078585
281.0	1.68863	445.1194032829338
282.0	1.6946529	445.11947182490746
283.0	1.7006759	445.11948429069815
284.0	1.7067091	445.119516349729
285.0	1.7127383	445.119519065326
286.0	1.7187676	445.1206106480974
287.0	1.7247967	445.11941273397224
288.0	1.7308259	445.11949234355797
289.0	1.7368488	445.11947717818373
290.0	1.7428717	445.1194980919885
291.0	1.7488947	445.11956397081764
292.0	1.7549174	445.11952587471444
293.0	1.7609425	445.1196020317616
294.0	1.7669675	445.119514270096
295.0	1.7729947	445.1194117624346
296.0	1.7790218	445.11951727340164
297.0	1.785051	445.1195259606762
298.0	1.7910801	445.1195431450121
299.0	1.797107	445.1194269367455
300.0	1.80313	445.1195566249151
301.0	1.809155	445.1194597656483
302.0	1.8151843	445.11955911117786
303.0	1.8212114	445.11946469702514
304.0	1.8272404	445.1194899542089
305.0	1.8332593	445.11950265833906
306.0	1.8392843	445.1195046909687
307.0	1.845305	445.1195360707427
308.0	1.8513258	445.11950572249134
309.0	1.8573468	445.1195163915855
310.0	1.8633656	445.11953446393426
311.0	1.8693843	445.11943848677777
312.0	1.8754176	445.1194209329762
313.0	1.8814448	445.11949220233896
314.0	1.8874677	445.11947791662504
315.0	1.8934926	445.1194491591704
316.0	1.8995113	445.11948397518086
317.0	1.9055342	445.119636177264
318.0	1.911553	445.11960426319297
319.0	1.917574	445.1194770533669
320.0	1.9235988	445.1194569875432
321.0	1.9296219	445.1195509450107
322.0	1.9356426	445.1194600507648
323.0	1.9416614	445.11940325359615
324.0	1.9476843	445.11947280341155
325.0	1.9537072	445.11943339104573
326.0	1.9597302	445.1195192356193
327.0	1.9657594	445.1194388140975
328.0	1.9717885	445.12063055255385
329.0	1.9778115	445.1194470203723
330.0	1.9838343	445.1194796031573
331.0	1.9898593	445.11941670128596
332.0	1.9958865	445.11948838928686
333.0	2.0019116	445.11950748665015
334.0	2.0079385	445.11950586256205
335.0	2.0139637	445.1194986031507
336.0	2.0199927	445.11951262099103
337.0	2.0260157	445.11952626847716
338.0	2.0320448	445.11955684035223
339.0	2.0380739	445.11942365470776
340.0	2.0441032	445.1195841445339
341.0	2.0501324	445.11951653074533
342.0	2.0561616	445.11951433520665
343.0	2.0621866	445.1194400866584
344.0	2.0682095	445.1195593476291
345.0	2.0742408	445.11956673002265
346.0	2.0802678	445.1194276728575
347.0	2.0862907	445.11947540235275
348.0	2.0923137	445.11959619158984
349.0	2.0983428	445.11952911343377
350.0	2.1043721	445.1195075741266
351.0	2.1103991	445.119567634396
352.0	2.1164263	445.11953439825675
353.0	2.1224553	445.11949189445335
354.0	2.1284824	445.1194750970422
355.0	2.1345074	445.1194858184803
356.0	2.1405387	445.11959325957605
357.0	2.1465658	445.1195101689408
358.0	2.1525909	445.1195299901646
359.0	2.1586179	445.1206251605642
360.0	2.1646471	445.1206590270973
361.0	2.170672	445.1194969496353
362.0	2.1766949	445.11952459958525
363.0	2.1827179	445.1195508419693
364.0	2.1887409	445.11949578907354
365.0	2.1947658	445.11951107634457
366.0	2.2007972	445.11952132641187
367.0	2.2068325	445.1194778135122
368.0	2.2128618	445.11950580216126
369.0	2.2188887	445.11956901094067
370.0	2.2249179	445.1195871099054
371.0	2.2309429	445.11953488140546
372.0	2.2369701	445.11949398773925
373.0	2.2429929	445.119470681774
374.0	2.2490222	445.11943714635174
375.0	2.2550471	445.1195224207597
376.0	2.2610722	445.1195736945227
377.0	2.2670971	445.11953338175005
378.0	2.2731284	445.11952135672345
379.0	2.2791556	445.1194921157238
380.0	2.2851805	445.11940139108896
381.0	2.2912056	445.11955152512974
382.0	2.2972285	445.11955566988496
383.0	2.3032556	445.1195591194984
384.0	2.3092826	445.11946443145314
385.0	2.3153096	445.11947629468614
386.0	2.3213409	445.1195197372287
387.0	2.327366	445.11945126618275
388.0	2.3333868	445.1206410322344
389.0	2.3394097	445.1194426165442
390.0	2.3454285	445.11947877884745
391.0	2.3514577	445.1194995755985
392.0	2.3574826	445.1195882424436
393.0	2.3635118	445.11944941913333
394.0	2.3695369	445.1195699575058
395.0	2.3755618	445.1194688935072
396.0	2.3815911	445.1194516137555
397.0	2.387614	445.12062213457347
398.0	2.393639	445.12064848774247
399.0	2.3996619	445.1205762707661
400.0	2.405691	445.1206561622259
402.0	2.4131868	445.1204307145538
403.0	2.4195307	445.1204239329606
405.0	2.4268659	445.1206410434587
406.0	2.4332098	445.120488681238
407.0	2.4392348	445.1204636980976
408.0	2.4452578	445.1205216408969
410.0	2.4525618	445.1194416952009
411.0	2.4589056	445.1195271569162
412.0	2.4649347	445.1194895339292
413.0	2.4709682	445.1194798859689
414.0	2.4769931	445.1195213522355
415.0	2.4830224	445.1194281724322
416.0	2.4890535	445.1195095604672
417.0	2.4950765	445.11952537723545
418.0	2.5010995	445.1195862370963
419.0	2.5071223	445.11954119077456
420.0	2.5131473	445.119548700187
421.0	2.5191765	445.1196114087833
422.0	2.5251974	445.119555233435
423.0	2.5312183	445.11948905936674
424.0	2.5372391	445.1196643832073
425.0	2.5432599	445.1206340545312
426.0	2.5492827	445.1206529906728
427.0	2.5553098	445.1206340872433
428.0	2.5613286	445.11945855117943
429.0	2.5673516	445.11957988164295
430.0	2.5733765	445.11955403844905
431.0	2.5793995	445.11953382973394
432.0	2.5854204	445.11944940153694
433.0	2.5914392	445.11952768765144
434.0	2.597464	445.11956356400657
435.0	2.6034912	445.1195726722919
436.0	2.609512	445.11958512753665
437.0	2.615535	445.1194973334005
438.0	2.6215578	445.11953518279086
439.0	2.6275767	445.1195880519673
440.0	2.6335974	445.1194134518714
441.0	2.6396204	445.1195038417247
442.0	2.645639	445.1194685780738
443.0	2.6516599	445.11955794428013
444.0	2.6576787	445.1194250343391
445.0	2.6637017	445.1194959958026
446.0	2.6697266	445.11945502354655
447.0	2.6757517	445.1194672852393
448.0	2.6817745	445.1194867101436
449.0	2.6877955	445.1206415500115
450.0	2.6938162	445.1195665974502
451.0	2.6998455	445.11953806399225
452.0	2.7058725	445.11951778944564
453.0	2.7118975	445.11945556030037
454.0	2.7179226	445.1194750122888
455.0	2.7239412	445.1194544434507
456.0	2.7299664	445.1194456973481
457.0	2.7359913	445.11941571998557
458.0	2.7420184	445.119456964135
459.0	2.7480433	445.11954674898794
460.0	2.7540725	445.11943272448167
461.0	2.7600976	445.11948593190436
462.0	2.7661206	445.11956047461075
463.0	2.7721517	445.11951853201646
464.0	2.7781769	445.11952610486117
465.0	2.78421	445.11957862149023
466.0	2.7902413	445.1195388976918
467.0	2.7962685	445.11955921969655
468.0	2.8022978	445.1194674061824
469.0	2.8083246	445.1195304380682
470.0	2.8143498	445.11957140152066
471.0	2.8203767	445.11944364268317
472.0	2.8264019	445.11948031729156
473.0	2.8324268	445.1194643023005
474.0	2.8384497	445.12064906779165
475.0	2.8444726	445.1205751980321
476.0	2.8504998	445.12060926821067
477.0	2.856531	445.12058211749843
478.0	2.8625561	445.12056279427935
479.0	2.8685851	445.12062768876893
480.0	2.874608	445.11945514434296
481.0	2.880633	445.1206520581386
482.0	2.8866581	445.12059708587236
483.0	2.8926914	445.1194421568344
485.0	2.8999873	445.12063589498115
486.0	2.9063373	445.12061563293287
487.0	2.9123664	445.12058351853005
488.0	2.9183935	445.1204647711526
489.0	2.9244186	445.12045370415706
490.0	2.9304416	445.12049298335063
491.0	2.9364666	445.12046406270383
492.0	2.9424895	445.12053485976185
493.0	2.9485124	445.1205390119833
494.0	2.9545414	445.1205625544879
495.0	2.9605686	445.1205064251031
496.0	2.9665958	445.1203884202518
502.0	2.9798979	445.12014833598926
510.0	2.9954727	445.1198703031879
515.0	3.0065894	445.1204192687449
516.0	3.0129437	445.1205229148154
517.0	3.0189644	445.1205533933327
518.0	3.0249874	445.1195298114607
519.0	3.0310061	445.11948266864545
520.0	3.0370271	445.1195517478704
521.0	3.0430498	445.11950433766174
522.0	3.0490686	445.1194272494322
523.0	3.0550894	445.1206536928436
524.0	3.0611125	445.1194606349396
525.0	3.0671332	445.1194631817677
526.0	3.0731519	445.12061571971327
527.0	3.0791749	445.1195398173076
528.0	3.0851938	445.11947360129034
529.0	3.0912166	445.1194754553623
530.0	3.0972375	445.11948710344177
531.0	3.1032603	445.11956354557344
532.0	3.1092812	445.1206117636104
533.0	3.1153061	445.11941397532735
534.0	3.1213291	445.1194792661206
535.0	3.12735	445.11953780867105
536.0	3.1333729	445.12064397896427
537.0	3.1393939	445.1206132391041
538.0	3.1454187	445.1205943392983
539.0	3.151448	445.1206506951003
540.0	3.1574749	445.1205929618771
541.0	3.1635021	445.11942357060116
542.0	3.169525	445.11952042545033
543.0	3.1755521	445.11943662953365
544.0	3.1815708	445.1206411203723
545.0	3.1875979	445.11940630614515
546.0	3.1936189	445.1194412221989
547.0	3.1996375	445.1195000897183
548.0	3.2056584	445.11951691924344
549.0	3.2116812	445.11953489111545
550.0	3.2177001	445.1195064188899
551.0	3.2237251	445.11958754227766
552.0	3.229748	445.1195563799046
553.0	3.2357688	445.11944008839475
554.0	3.2417897	445.12057987755105
555.0	3.2478126	445.1194931104582
556.0	3.2538355	445.1195695670978
557.0	3.2598626	445.1194453747452
558.0	3.2658918	445.1195432120644
559.0	3.271919	445.11947575610156
560.0	3.277948	445.12064569558885
561.0	3.2839752	445.1194982575458
562.0	3.2900001	445.11949719172793
563.0	3.2960251	445.11944190707845
564.0	3.302048	445.11942803923523
565.0	3.3080689	445.1206472491602
566.0	3.3140897	445.1194168029967
567.0	3.3201128	445.1195254133391
568.0	3.3261335	445.1194318530514
569.0	3.3321565	445.11947037717766
570.0	3.3381773	445.11954702495416
571.0	3.3442001	445.1194466868098
572.0	3.3502335	445.1194854951078
573.0	3.3562544	445.11943351374214
574.0	3.3622773	445.11945896416927
575.0	3.3683044	445.11946540686006
576.0	3.3743253	445.12062481110115
577.0	3.3803481	445.119539004146
578.0	3.3863669	445.1194867538461
579.0	3.3923877	445.1194650573873
580.0	3.3984086	445.1194308404114
581.0	3.4044273	445.1206148067233
582.0	3.4104503	445.1194062602469
583.0	3.4164773	445.1194944552919
584.0	3.422496	445.1194012034393
585.0	3.428519	445.11942856866614
586.0	3.4345379	445.1205867851819
587.0	3.4405627	445.12063020712924
588.0	3.4465857	445.12063194726176
589.0	3.4526086	445.11940067101506
590.0	3.4586295	445.11940004196776
591.0	3.4646483	445.1194727122602
592.0	3.470669	445.11947486091907
593.0	3.476692	445.11947466873124
594.0	3.4827127	445.12064637475714
595.0	3.4887336	445.119492445143
596.0	3.4947545	445.11940158705556
597.0	3.5007754	445.1194731460737
598.0	3.5067982	445.11948296861493
599.0	3.5128192	445.12059791456636
600.0	3.5188379	445.12059303953697
601.0	3.5248588	445.12064577612136
602.0	3.5308795	445.1205836384294
603.0	3.5369003	445.1205741062166
604.0	3.5429254	445.12058712729646
605.0	3.5489503	445.12061447459973
606.0	3.5549817	445.12065759799987
607.0	3.5610046	445.119422948418
608.0	3.5670254	445.1194218825193
609.0	3.5730462	445.1205088020331
610.0	3.579067	445.11945218597674
611.0	3.5850879	445.119560424722
612.0	3.5911087	445.1194193901288
613.0	3.5971318	445.1194536574042
614.0	3.6031546	445.1194059012523
615.0	3.6091734	445.12064544318844
616.0	3.6151942	445.11941442452144
617.0	3.6212151	445.11944316220655
618.0	3.6272359	445.1194161526187
619.0	3.6332587	445.11943700354345
620.0	3.6392796	445.12058005063784
621.0	3.6453027	445.12059374968925
622.0	3.6513254	445.12057734979163
623.0	3.6573485	445.1205851866063
624.0	3.6633692	445.12064868743096
625.0	3.66939	445.11947373001954
626.0	3.6754088	445.11946740996405
627.0	3.6814297	445.1194854391799
628.0	3.6874484	445.1194096641137
629.0	3.6934713	445.1194825840463
630.0	3.6994901	445.11941244349026
631.0	3.7055088	445.1195077177396
632.0	3.7115277	445.120593640949
633.0	3.7175484	445.12065440617295
634.0	3.7235671	445.11942140043476
635.0	3.7295901	445.1194267368927
636.0	3.735611	445.12063721429547
637.0	3.7416339	445.1204813646676
638.0	3.747659	445.1205203722321
639.0	3.7536818	445.12058958495743
640.0	3.7597048	445.119497030374
641.0	3.7657276	445.1194379423535
642.0	3.7717485	445.1194369735525
643.0	3.7777693	445.1205883045156
644.0	3.7837902	445.11947159076806
645.0	3.7898089	445.1204961833187
646.0	3.7958298	445.12059106373613
647.0	3.8018507	445.11940055847384
648.0	3.8078736	445.1206398470795
649.0	3.8138923	445.1205399959684
650.0	3.819911	445.12055520101046
651.0	3.8259319	445.1206113311636
652.0	3.8319527	445.1206466239135
653.0	3.8379736	445.12054528159575
654.0	3.8439944	445.12048712994834
655.0	3.8500195	445.12058545659676
656.0	3.8560381	445.12058166063196
657.0	3.8620569	445.1204666012513
658.0	3.8680798	445.1205525685656
659.0	3.8741028	445.12059205032733
660.0	3.8801278	445.12061221396567
661.0	3.8861486	445.1206538580513
662.0	3.8921695	445.1206370028928
663.0	3.8981903	445.12057639368106
664.0	3.9042131	445.1206076075949
665.0	3.9102319	445.1205684809016
666.0	3.9162549	445.1206087553012
667.0	3.9222778	445.1194381567675
668.0	3.9282987	445.1206078084728
669.0	3.9343194	445.1206359259415
670.0	3.9403487	445.1194544667863
671.0	3.9463716	445.1206051349109
672.0	3.9523903	445.12049722931437
673.0	3.9584132	445.12062666105066
674.0	3.9644341	445.1206046000007
675.0	3.9704549	445.12061312261847
676.0	3.9764779	445.11945345334345
677.0	3.9825008	445.120655625195
678.0	3.9885238	445.12059092933714
679.0	3.9945425	445.1194860312438
680.0	4.0005633	445.1206496521765
681.0	4.0065841	445.11948117635467
682.0	4.0126049	445.1205691131457
683.0	4.0186259	445.1194094557917
684.0	4.0246467	445.1206030580592
685.0	4.0306697	445.1206326641546
686.0	4.0366884	445.1205885449267
687.0	4.0427091	445.1205497186719
688.0	4.0487278	445.12064070805894
689.0	4.0547487	445.12060384214743
690.0	4.0607697	445.1205439408972
691.0	4.0667905	445.11942168416755
692.0	4.0728112	445.11940064470014
693.0	4.0788343	445.1194234043815
694.0	4.0848572	445.1194816065718
695.0	4.09088	445.12061201152244
696.0	4.0969008	445.1194139277451
697.0	4.1029217	445.119415871856
698.0	4.1089405	445.12056716549995
699.0	4.1149656	445.1205853426621
700.0	4.1209906	445.120481793224
701.0	4.1270155	445.120558633778
702.0	4.1330343	445.12051917637825
703.0	4.1390572	445.11948771685917
704.0	4.14508	445.1194159199402
705.0	4.1511072	445.1194672213735
706.0	4.1571281	445.11941312275223
707.0	4.163151	445.119438485308
708.0	4.1691698	445.1205870106571
709.0	4.1751906	445.12059491369047
710.0	4.1812135	445.1194291166515
711.0	4.1872385	445.11942744555625
712.0	4.1932614	445.1205492691518
713.0	4.1992843	445.12054901550016
714.0	4.2053052	445.12060533413114
715.0	4.2113261	445.120603751756
716.0	4.217349	445.12060834649486
717.0	4.2233761	445.12055459421066
718.0	4.2293989	445.1194080920522
719.0	4.2354218	445.1205248756033
720.0	4.2414469	445.12055274723696
721.0	4.247474	445.12061888207296
722.0	4.2535032	445.120594881558
723.0	4.2595303	445.1206072654597
724.0	4.2655595	445.1206481973113
725.0	4.2715845	445.120601346543
726.0	4.2776031	445.12056206501563
727.0	4.2836239	445.12056498225024
728.0	4.2896448	445.12062991237565
729.0	4.2956678	445.12057196200163
730.0	4.3016949	445.1204570891342
731.0	4.3077199	445.1205075001289
732.0	4.3137427	445.1206239582161
733.0	4.3197615	445.1204920710866
734.0	4.3257823	445.1206245260063
735.0	4.3318011	445.12057526430493
736.0	4.337824	445.1205557387455
737.0	4.3438428	445.12054722462045
738.0	4.3498635	445.12052140047865
739.0	4.3558824	445.1194294112967
740.0	4.3619031	445.12060732968723
741.0	4.3679262	445.1206146864733
742.0	4.3739511	445.12056260840797
743.0	4.3799719	445.1205850132942
744.0	4.3859927	445.1205701302069
745.0	4.3920158	445.1206515135588
746.0	4.3980365	445.1205026010912
747.0	4.4040555	445.12054779819505
748.0	4.4100804	445.1205337892951
749.0	4.4161032	445.11946392792885
750.0	4.422124	445.1205460795036
751.0	4.4281428	445.12065560597483
752.0	4.4341678	445.120556286628
753.0	4.4401949	445.12061723641733
754.0	4.4462201	445.1205703818475
755.0	4.4522449	445.12056596603185
756.0	4.4582638	445.1206207824437
757.0	4.4642845	445.12058774236937
758.0	4.4703032	445.12058153716936
759.0	4.4763282	445.1194066537875
760.0	4.4823534	445.1205531099213
761.0	4.488372	445.1194508074632
762.0	4.4943972	445.1205811793032
763.0	4.500422	445.1194190060228
764.0	4.5064409	445.1206199060017
765.0	4.5124616	445.1205990990663
766.0	4.5184846	445.1194497279136
767.0	4.5245055	445.12064891839043
768.0	4.5305304	445.1205928507772
769.0	4.5365513	445.12054690404193
770.0	4.5425721	445.1205322669248
771.0	4.5485931	445.12055294773734
772.0	4.5546159	445.1205045820805
773.0	4.5606347	445.12053192819184
774.0	4.5666533	445.12053461989944
775.0	4.5726742	445.12065308698567
776.0	4.578695	445.1206070532658
777.0	4.5847202	445.1205760191385
778.0	4.5907451	445.1194422319363
779.0	4.5967639	445.12055929393665
780.0	4.6027825	445.11940818185224
781.0	4.6088054	445.1206340703961
782.0	4.6148243	445.12063357021754
783.0	4.6208431	445.12062686234447
784.0	4.6268681	445.120612973787
785.0	4.632891	445.1194399119767
786.0	4.638914	445.1205984931941
787.0	4.6449327	445.12063689751835
788.0	4.6509513	445.12054790894007
789.0	4.6569701	445.1205937806231
790.0	4.662993	445.1206386189855
791.0	4.6690181	445.12058764608275
792.0	4.6750369	445.1206480762948
793.0	4.6810577	445.1206476825525
794.0	4.6870827	445.119403550822
795.0	4.6931077	445.1194358793047
796.0	4.6991306	445.12058715715176
797.0	4.7051493	445.12064072561793
798.0	4.7111702	445.11942626392454
799.0	4.7171931	445.1206158955443
800.0	4.7232161	445.1205806685811
801.0	4.7292368	445.12061062173984
802.0	4.735262	445.1205727242671
803.0	4.7412868	445.120576601301
804.0	4.7473077	445.12064763344506
805.0	4.7533264	445.120640664473
806.0	4.7593474	445.1206283204185
807.0	4.7653662	445.12059422953774
808.0	4.7713849	445.12063105641676
809.0	4.7774058	445.120518166822
810.0	4.7834266	445.1206090675419
811.0	4.7894514	445.1206272728962
812.0	4.7954702	445.1205290495415
813.0	4.8014953	445.1205181618671
814.0	4.8075183	445.1205565124721
815.0	4.813537	445.12054678021667
816.0	4.8195578	445.1206422659639
817.0	4.8255787	445.1194036584983
818.0	4.8315996	445.12064501904973
819.0	4.8376203	445.1206399547554
820.0	4.8436432	445.1205902772838
821.0	4.8496661	445.1205534134437
822.0	4.8556869	445.120618458696
823.0	4.86171	445.12063581089006
824.0	4.867737	445.120627264034
825.0	4.8737642	445.11941619817225
826.0	4.8797849	445.12062028251927
827.0	4.8858078	445.11943831469085
828.0	4.8918287	445.120643489325
829.0	4.8978495	445.11941605817776
830.0	4.9038682	445.1194150604049
831.0	4.9098933	445.1194310707737
832.0	4.9159162	445.1205844747714
833.0	4.921937	445.12064417831647
834.0	4.9279578	445.1206019051677
835.0	4.9339808	445.12060967739706
836.0	4.9400016	445.1206245141481
837.0	4.9460225	445.12053968525373
838.0	4.9520455	445.1205974423266
839.0	4.9580704	445.1194625695153
840.0	4.9640934	445.1206405684732
841.0	4.9701141	445.1204673920118
842.0	4.9761329	445.1205768338648
843.0	4.9821537	445.1194038762057
844.0	4.9881725	445.12057113069903
845.0	4.9941913	445.12064410131035
846.0	5.0002142	445.12060046054415
847.0	5.0062371	445.1206461294138
848.0	5.012256	445.1205747067018
849.0	5.0182788	445.12063070720285
850.0	5.0243079	445.11944556162126
851.0	5.0303267	445.12057620342637
852.0	5.0363455	445.1205157791755
853.0	5.0423684	445.1205582014807
854.0	5.0483894	445.12059317896376
855.0	5.0544185	445.11946198643017
856.0	5.0604434	445.1206391645813
857.0	5.0664685	445.1206558834543
858.0	5.0724892	445.1194219625376
859.0	5.078508	445.12064789039164
860.0	5.0845289	445.12058404797205
861.0	5.0905498	445.1206222835118
862.0	5.0965705	445.1206167595303
863.0	5.1025915	445.120596301685
864.0	5.1086122	445.12064363241666
865.0	5.1146373	445.1206401090945
866.0	5.1206623	445.12063420947635
867.0	5.1266915	445.1206078028132
868.0	5.1327186	445.12059594310284
869.0	5.1387436	445.11940951663644
870.0	5.1447664	445.1194512235344
871.0	5.1507915	445.1194000395119
872.0	5.1568165	445.12056115871434
873.0	5.1628394	445.1194251029724
874.0	5.1688685	445.1194087571139
875.0	5.1748956	445.1205698740087
876.0	5.1809228	445.12061017877096
877.0	5.1869415	445.1205079208038
878.0	5.1929602	445.1205788765778
879.0	5.1989811	445.120591060468
880.0	5.2050019	445.11941405482384
881.0	5.2110206	445.12060140050755
882.0	5.2170414	445.11940818268573
883.0	5.2230623	445.1194819813012
884.0	5.2290936	445.11944713303467
885.0	5.2351208	445.11944585859777
886.0	5.2411457	445.120631194212
887.0	5.2471645	445.11944613541885
888.0	5.2531853	445.1205742649639
889.0	5.2592103	445.12059311220025
890.0	5.265229	445.1205352704935
891.0	5.2712562	445.1205878020173
892.0	5.277279	445.12054785950767
893.0	5.283302	445.12062300555607
894.0	5.289327	445.12057391715246
895.0	5.29535	445.1194300580598
896.0	5.3013729	445.12060250079736
897.0	5.307402	445.1205680406327
898.0	5.313425	445.1205306608863
899.0	5.3194478	445.1206433119789
900.0	5.325475	445.1205806410376
901.0	5.3315042	445.1194225035507
902.0	5.3375292	445.12065051389305
903.0	5.3435605	445.12057993829495
904.0	5.3495874	445.12054176182824
905.0	5.3556145	445.1205807156055
906.0	5.3616395	445.1205739801767
907.0	5.3676709	445.1206525849436
908.0	5.3736896	445.1206112757166
909.0	5.3797084	445.1205380740734
910.0	5.3857334	445.1205889418215
911.0	5.3917584	445.12051121276636
912.0	5.3977812	445.1204855790132
913.0	5.4037999	445.11944879438835
914.0	5.4098271	445.12056343562597
915.0	5.4158542	445.1206207854481
916.0	5.4218814	445.1206051282447
917.0	5.4279001	445.1194238078901
918.0	5.4339209	445.12053633374336
919.0	5.4399459	445.1205961318939
920.0	5.4459646	445.12059733177966
921.0	5.4519896	445.12062997250536
922.0	5.4580168	445.11942056348107
923.0	5.4640355	445.12063411913505
924.0	5.4700564	445.1194037294078
925.0	5.4760814	445.12061505856127
926.0	5.4821002	445.12064075460296
927.0	5.4881208	445.1205682086827
928.0	5.4941438	445.12052778958105
929.0	5.5001688	445.12061759606456
930.0	5.5061896	445.12052642765923
931.0	5.5122085	445.11942175231803
932.0	5.5182292	445.1205028381114
933.0	5.5242481	445.12062343578964
934.0	5.5302667	445.12060205947256
935.0	5.5362875	445.12056445118697
936.0	5.5423063	445.1206280553226
937.0	5.5483293	445.12064000947794
938.0	5.5543501	445.12061211022643
939.0	5.5603731	445.1204539452758
940.0	5.5663959	445.12063923108167
941.0	5.5724147	445.12063180167695
942.0	5.5784376	445.1205317543084
943.0	5.5844606	445.12061888876696
944.0	5.5904834	445.11940326369614
945.0	5.5965148	445.1194283054643
946.0	5.602544	445.11951932830993
947.0	5.608571	445.11941219617205
948.0	5.6145961	445.1205697592882
949.0	5.6206252	445.12057815913414
950.0	5.6266482	445.120543039388
951.0	5.632671	445.1205519737716
952.0	5.6386918	445.120577260419
953.0	5.6447127	445.12054807143124
954.0	5.6507357	445.12062276470095
955.0	5.6567585	445.1205295688602
956.0	5.6627774	445.12062444115344
957.0	5.6688085	445.1206419642878
958.0	5.6748377	445.1194055704728
959.0	5.6808585	445.12063764999345
960.0	5.6868794	445.12061217444074
961.0	5.6929023	445.11947840968674
962.0	5.6989212	445.1206237636893
963.0	5.7049419	445.1206355652519
964.0	5.7109671	445.1205627427586
965.0	5.7169898	445.1205683398829
966.0	5.7230106	445.1205269788488
967.0	5.7290315	445.1205550509072
968.0	5.7350503	445.1205240631198
969.0	5.7410711	445.12054436448005
970.0	5.747092	445.12055944840233
971.0	5.7531108	445.12049738077695
972.0	5.7591357	445.1205705172003
973.0	5.7651608	445.12056762512594
974.0	5.7711836	445.12061084765975
975.0	5.7772044	445.12060072376187
976.0	5.7832295	445.1206170678366
977.0	5.7892505	445.12055691345347
978.0	5.7952691	445.12058504074093
979.0	5.8012942	445.1205932100339
980.0	5.8073149	445.1205681986492
981.0	5.8133338	445.12058092399525
982.0	5.8193587	445.1194673171723
983.0	5.8253837	445.12061195492936
984.0	5.8314045	445.12062216031796
985.0	5.8374255	445.1194204623189
986.0	5.8434462	445.1206368702326
987.0	5.8494672	445.120538638336
988.0	5.8554943	445.1205755494759
989.0	5.861517	445.12064605640853
990.0	5.8675379	445.1205409624777
991.0	5.8735629	445.1204592862726
992.0	5.8795859	445.12058113326964
993.0	5.8856129	445.1206041550003
994.0	5.8916422	445.1206022909244
995.0	5.897665	445.1205703385264
996.0	5.9036859	445.1205852748745
997.0	5.9097087	445.1206577709789
998.0	5.9157317	445.12060258325596
999.0	5.9217526	445.1205349407697
1000.0	5.9277755	445.12062806632576
1001.0	5.9337984	445.1206004861695
1002.0	5.9398318	445.12052707736797
1003.0	5.9458526	445.1205149249679
1004.0	5.9518776	445.120562906231
1005.0	5.9579025	445.12051884439035
1006.0	5.9639255	445.1205679713822
1007.0	5.9699443	445.12047424219037
1008.0	5.975963	445.12047180307854
1009.0	5.981986	445.1204755593744
1010.0	5.9880089	445.1205834886484
1011.0	5.9940317	445.1205469662879
1012.0	6.0000568	445.1206270889774
1013.0	6.0060755	445.12052329090596
1014.0	6.0120964	445.1206342688025
1015.0	6.0181193	445.12058452470154
1016.0	6.0241402	445.1205431451647
1017.0	6.030161	445.12053318292067
1018.0	6.0361818	445.1205271118232
1019.0	6.0422048	445.11943224701133
1020.0	6.0482297	445.12058884445736
1021.0	6.0542505	445.1194026029766
1022.0	6.0602693	445.1205431676899
1023.0	6.0662881	445.12056544888117
1024.0	6.0723089	445.1205064355175
1025.0	6.0783297	445.12051849624265
1026.0	6.0843507	445.12058329833474
1027.0	6.0903756	445.1205298846826
1028.0	6.0963943	445.1205365772215
1029.0	6.1024193	445.12051309663735
1030.0	6.1084423	445.1205389016768
1031.0	6.1144632	445.1205898768566
1032.0	6.120484	445.12055431882266
1033.0	6.1265174	445.1205797787678
1034.0	6.1325403	445.12061827045216
1035.0	6.1385653	445.1194002305681
1036.0	6.1445923	445.1205497832306
1037.0	6.1506173	445.1206042900972
1038.0	6.1566381	445.12056329102455
1039.0	6.162657	445.1206376559447
1040.0	6.1686758	445.1206533192133
1041.0	6.1746966	445.12059399976715
1042.0	6.1807195	445.12050968963644
1043.0	6.1867424	445.1205862096975
1044.0	6.1927611	445.1206164966529
1045.0	6.1987819	445.1206083422217
1046.0	6.2048028	445.1205213478109
1047.0	6.2108258	445.1206335934434
1048.0	6.2168487	445.1205644323196
1049.0	6.2228675	445.12052030127086
1050.0	6.2288883	445.1205994639743
1051.0	6.2349132	445.12057879442153
1052.0	6.240934	445.12060203235154
1053.0	6.2469549	445.1206500348216
1054.0	6.2529779	445.12057595790435
1055.0	6.2590008	445.12065056129353
1056.0	6.2650238	445.1205767552562
1057.0	6.2710446	445.1206386662527
1058.0	6.2770633	445.12056784847186
1059.0	6.2830882	445.11947894817166
1060.0	6.289107	445.1205390821734
1061.0	6.2951258	445.1194344738048
1062.0	6.3011488	445.1205600358405
1063.0	6.3071717	445.1205508532175
1064.0	6.3132051	445.12048643401727
1065.0	6.3192301	445.1205167750255
1066.0	6.3252551	445.1205548262093
1067.0	6.33128	445.1194159255286
1068.0	6.3373008	445.1194574502473
1069.0	6.3433259	445.1206038105364
1070.0	6.3493447	445.11944898563434
1071.0	6.3553676	445.1204974484708
1072.0	6.3613905	445.1206121985153
1073.0	6.3674135	445.11940339941117
1074.0	6.3734362	445.12059292780356
1075.0	6.3794571	445.11941965522306
1076.0	6.38548	445.1204878669373
1077.0	6.3915009	445.11944562916744
1078.0	6.3975217	445.120550280579
1079.0	6.4035447	445.12062498604325
1080.0	6.4095633	445.12059031131105
1081.0	6.4155864	445.1205641625589
1082.0	6.4216071	445.12059739515905
1083.0	6.4276321	445.12058900384284
1084.0	6.433655	445.1205685181288
1085.0	6.4396739	445.1206480979747
1086.0	6.4456926	445.1194076444863
1087.0	6.4517177	445.12065530154166
1088.0	6.4577363	445.120645078157
1089.0	6.4637594	445.11943015756515
1090.0	6.4697843	445.1206218322194
1091.0	6.4758072	445.1206458017585
1092.0	6.4818302	445.12052729572093
1093.0	6.4878509	445.1206250380515
1094.0	6.4938759	445.12059687394844
1095.0	6.499903	445.1205780277631
1096.0	6.5059261	445.1206340021038
1097.0	6.5119468	445.1206101525124
1098.0	6.5179677	445.1205478158552
1099.0	6.5239906	445.1205332440232
1100.0	6.5300094	445.1204667302806
1101.0	6.5360322	445.1205731236232
1102.0	6.5420574	445.12054865399074
1103.0	6.5480781	445.1205735285578
1104.0	6.5540991	445.1205514906678
1105.0	6.5601218	445.12055243202803
1106.0	6.5661406	445.1205599166995
1107.0	6.5721593	445.1205093920107
1108.0	6.5781843	445.12061460293353
1109.0	6.5842074	445.1206411623284
1110.0	6.5902303	445.1206407737636
1111.0	6.5962491	445.1205566181198
1112.0	6.6022699	445.1205251251347
1113.0	6.6082906	445.12062205492134
1114.0	6.6143135	445.12065567188245
1115.0	6.6203344	445.1194207410457
1116.0	6.6263553	445.11947891950587
1117.0	6.6323783	445.12063633408195
1118.0	6.6383991	445.12064496313724
1119.0	6.6444241	445.120572786536
1120.0	6.650447	445.1194947412017
1121.0	6.6564678	445.1206253681255
1122.0	6.6624948	445.1194159902772
1123.0	6.6685179	445.1194973730236
1124.0	6.6745366	445.12050550468274
1125.0	6.6805616	445.1205510880196
1126.0	6.6865866	445.1206496240828
1127.0	6.6926157	445.1205857118908
1128.0	6.6986388	445.1194102828128
1129.0	6.7046574	445.12058327231074
1130.0	6.7106761	445.12050051748196
1131.0	6.716697	445.1204946360157
1132.0	6.722718	445.12059240330785
1133.0	6.7287408	445.12048816217674
1134.0	6.7347597	445.12047887217386
1135.0	6.7407824	445.1205191174868
1136.0	6.7468034	445.12049678698935
1137.0	6.7528262	445.120608492893
1138.0	6.7588491	445.1204911968768
1139.0	6.7648741	445.1205800885386
1140.0	6.7709034	445.12044442946683
1141.0	6.7769325	445.1205134809333
1142.0	6.7829576	445.12053597910614
1143.0	6.7889783	445.1205492364221
1144.0	6.7950033	445.1206240736669
1145.0	6.8010262	445.12049819740287
1146.0	6.8070471	445.12058181273795
1147.0	6.813068	445.12046244002073
1148.0	6.8190888	445.120491107531
1149.0	6.8251097	445.12060296973334
1150.0	6.8311304	445.1205497054647
1151.0	6.8371535	445.1205449568918
1152.0	6.8431721	445.12062817161063
1153.0	6.8491971	445.1205881732545
1154.0	6.8552159	445.12049295583193
1155.0	6.861241	445.12055444758465
1156.0	6.8672659	445.1205338092839
1157.0	6.8732889	445.12062071498246
1158.0	6.879318	445.1204883314804
1159.0	6.885341	445.1205940092214
1160.0	6.8913597	445.12064299361356
1161.0	6.8973784	445.12056962421264
1162.0	6.9034014	445.12057909038134
1163.0	6.9094243	445.12058558149727
1164.0	6.9154452	445.1204816471105
1165.0	6.921466	445.1206347621213
1166.0	6.9274869	445.12041661344057
1167.0	6.9335076	445.120466826763
1168.0	6.9395285	445.1204941547959
1169.0	6.9455493	445.1205772077276
1170.0	6.9515681	445.12057636815547
1171.0	6.957591	445.1205484112632
1172.0	6.9636098	445.1205007834626
1173.0	6.9696347	445.1205372816936
1174.0	6.9756599	445.1204294610273
1175.0	6.9816826	445.12042299254944
1176.0	6.9877014	445.12048872513293
1177.0	6.9937243	445.12041815062355
1178.0	6.9997431	445.12052882389617
1179.0	7.0057639	445.12049851288845
1180.0	7.0117891	445.12050889889167
1181.0	7.0178119	445.12053786485785
1182.0	7.0238391	445.1204455002711
1183.0	7.0298639	445.12041407467336
1184.0	7.0358869	445.1203460487679
1185.0	7.0419098	445.12044283570697
1186.0	7.0479433	445.12035745310374
1187.0	7.0539746	445.1204543013291
1188.0	7.0600016	445.12043490020835
1189.0	7.0660266	445.1202435687736
1190.0	7.0720494	445.1203338825963
1191.0	7.0780765	445.120360968624
1192.0	7.0841036	445.1204782585806
1193.0	7.0901308	445.12052437043707
1194.0	7.0961558	445.1203778656135
1195.0	7.102185	445.12045995824553
1196.0	7.1082121	445.1204255826357
1197.0	7.1142392	445.1203991999522
1198.0	7.1202682	445.12033515595994
1199.0	7.1262974	445.1203797703063
1200.0	7.1323245	445.12056526213553
1201.0	7.1383537	445.1205539706362
1202.0	7.1443767	445.12049417627543
1203.0	7.1503996	445.12047267892086
1204.0	7.1564226	445.12046869209007
1205.0	7.1624495	445.1204539187705
1206.0	7.1684765	445.1204373279415
1207.0	7.1745057	445.1205706121967
1208.0	7.1805308	445.120540024105
1209.0	7.1865579	445.1205583532718
1210.0	7.1925851	445.12047684008496
1211.0	7.1986163	445.12046631833243
1212.0	7.2046413	445.12043389631424
1213.0	7.2106726	445.1204569348603
1214.0	7.2167058	445.1204158262669
1215.0	7.222735	445.120475366128
1216.0	7.2287642	445.120454650214
1217.0	7.2347934	445.1204668259594
1218.0	7.2408204	445.1204613488174
1219.0	7.2468476	445.120444073878
1220.0	7.2528705	445.1203452635178
1221.0	7.2588934	445.1202812111642
1222.0	7.2649163	445.1203732143466
1223.0	7.2709371	445.1204403153302
1224.0	7.2769559	445.1203955536302
1225.0	7.2829789	445.1203399033812
1226.0	7.2889976	445.1204886900369
1227.0	7.2950225	445.12048191061615
1228.0	7.3010455	445.12045590500844
1229.0	7.3070662	445.12035692610453
1230.0	7.313085	445.12033145664384
1231.0	7.3191101	445.1204302506544
1232.0	7.325131	445.12043507051743
1233.0	7.3311518	445.12036002107374
1234.0	7.3371748	445.1204222714513
1235.0	7.3431997	445.120526945147
1236.0	7.3492227	445.1204234204909
1237.0	7.3552413	445.12047559339373
1238.0	7.3612601	445.120382639686
1239.0	7.3672872	445.1202967356014
1240.0	7.3733123	445.12032655786135
1241.0	7.3793352	445.1202338343079
1242.0	7.3853602	445.12042424892076
1243.0	7.3913852	445.1204292787701
1244.0	7.397406	445.120395272745
1245.0	7.4034289	445.1203644818647
1246.0	7.4094518	445.1203561359784
1247.0	7.4154727	445.12044134050853
1248.0	7.4214914	445.1204766175794
1249.0	7.4275186	445.1204457371062
1250.0	7.4335373	445.120433182
1251.0	7.4395561	445.12044779764017
1252.0	7.4455811	445.12039967238906
1253.0	7.4516039	445.1203367508208
1254.0	7.4576269	445.1203280822276
1255.0	7.4636477	445.120413332618
1256.0	7.4696686	445.1205374944001
1257.0	7.4756916	445.1204670051891
1258.0	7.4817124	445.1204553725785
1259.0	7.4877353	445.1204281714034
1260.0	7.4937539	445.12039682435363
1261.0	7.4997769	445.12044693930477
1262.0	7.5057978	445.120478069913
1263.0	7.5118228	445.12039281875315
1264.0	7.5178457	445.12034993364574
1265.0	7.5238666	445.1204359709528
1266.0	7.5298874	445.120416132197
1267.0	7.5359125	445.12035069549495
1268.0	7.5419311	445.1203274505856
1269.0	7.547954	445.1203202387232
1270.0	7.5539791	445.1204272585447
1271.0	7.5600041	445.12040766383546
1272.0	7.5660291	445.1204255003913
1273.0	7.5720498	445.12044578671816
1274.0	7.5780708	445.120386300422
1275.0	7.5840917	445.12046151203043
1276.0	7.5901124	445.12030709439307
1277.0	7.5961332	445.12048656157293
1278.0	7.6021562	445.12034404650154
1279.0	7.6081792	445.12041641515873
1280.0	7.6141999	445.12044039092746
1281.0	7.620225	445.12038999784863
1282.0	7.6262478	445.12019597474085
1283.0	7.6322688	445.12038769898396
1284.0	7.6382895	445.12032362999787
1285.0	7.6443124	445.1204117990556
1286.0	7.6503332	445.12047081115037
1287.0	7.6563543	445.12038518268594
1288.0	7.6623791	445.12040560779263
1289.0	7.6684043	445.1204667195993
1290.0	7.674427	445.1204601976627
1291.0	7.6804457	445.1204635770049
1292.0	7.6864645	445.120460839749
1293.0	7.6924833	445.1204560272722
1294.0	7.6985041	445.120434153895
1295.0	7.704523	445.12037099709187
1296.0	7.7105437	445.12039451828133
1297.0	7.7165687	445.12040303188434
1298.0	7.7225897	445.12032388263714
1299.0	7.7286125	445.1203846040499
1300.0	7.7346354	445.12037886921325
1301.0	7.7406542	445.12039448288874
1302.0	7.7466835	445.12043793072064
1303.0	7.7527063	445.120368639769
1304.0	7.7587313	445.12034909442895
1305.0	7.7647521	445.1203990483603
1306.0	7.7707752	445.12035198636005
1307.0	7.7767979	445.1205014995741
1308.0	7.7828209	445.120366364972
1309.0	7.7888397	445.1203571705382
1310.0	7.7948606	445.1203869656303
1311.0	7.8008813	445.12038267474395
1312.0	7.8069023	445.1203400041165
1313.0	7.812923	445.1205880594654
1314.0	7.818946	445.12041132278256
1315.0	7.824971	445.12038680902447
1316.0	7.8309898	445.1203095066768
1317.0	7.8370169	445.1204286366948
1318.0	7.8430439	445.1204279444844
1319.0	7.8490669	445.1203306220111
1320.0	7.8550918	445.1204480451043
1321.0	7.861119	445.12045020652556
1322.0	7.8671418	445.1203483712369
1323.0	7.8731647	445.1204755985513
1324.0	7.8791939	445.12032331404936
1325.0	7.8852231	445.1205035632139
1326.0	7.8912502	445.1204026485706
1327.0	7.8972774	445.120334797344
1328.0	7.9033002	445.1204998555374
1329.0	7.9093274	445.1203806103121
1330.0	7.9153564	445.1203140934699
1331.0	7.9213856	445.1202915471404
1332.0	7.927419	445.1203524959809
1333.0	7.9334502	445.1204234679125
1334.0	7.9394733	445.12035378423565
1335.0	7.9455023	445.12037078471224
1336.0	7.9515316	445.12038586936916
1337.0	7.9575565	445.1202061400484
1338.0	7.9635878	445.1203573723365
1339.0	7.9696148	445.12036499344174
1340.0	7.9756378	445.12037413480857
1341.0	7.9816607	445.12034763713376
1342.0	7.98769	445.12043446310736
1343.0	7.9937191	445.1203848428509
1344.0	7.9997462	445.12032935109926
1345.0	8.0057669	445.1204399424119
1346.0	8.0117877	445.1204461570973
1347.0	8.0178149	445.1203951867288
1348.0	8.0238421	445.1203960684274
1349.0	8.0298649	445.120369793116
1350.0	8.0358963	445.1203650594717
1351.0	8.0419232	445.12042578943675
1352.0	8.0479547	445.12044193224887
1353.0	8.0539816	445.1204531936546
1354.0	8.0600128	445.1205110175814
1355.0	8.0660399	445.1205183688276
1356.0	8.0720711	445.12047264005326
1357.0	8.0781066	445.12037810117
1358.0	8.084138	445.12039373090107
1359.0	8.0901628	445.1204553683414
1360.0	8.0961921	445.1203964449717
1361.0	8.1022254	445.1203508681789
1362.0	8.1082525	445.12035526306505
1363.0	8.1142838	445.120498747997
1364.0	8.1203068	445.1203814895333
1365.0	8.1263339	445.12044929969494
1366.0	8.1323609	445.1204060382846
1367.0	8.1383859	445.1204116288675
1368.0	8.1444045	445.1203399493448
1369.0	8.1504296	445.1203064399756
1370.0	8.1564485	445.12034908758716
1371.0	8.1624734	445.1203543002185
1372.0	8.1684964	445.1204166858256
1373.0	8.1745172	445.1203962058478
1374.0	8.1805422	445.1202707898067
1375.0	8.1865652	445.12023045745394
1376.0	8.1925858	445.1203584863147
1377.0	8.1986067	445.1203434393921
1378.0	8.2046297	445.1202600989471
1379.0	8.2106526	445.12029117118016
1380.0	8.2166735	445.12025458350996
1381.0	8.2226923	445.1202941618249
1382.0	8.2287152	445.1204319121779
1383.0	8.2347381	445.12035847360363
1384.0	8.2407567	445.1203557788594
1385.0	8.2467818	445.1204897636397
1386.0	8.2528047	445.1204715479524
1387.0	8.2588277	445.1202522225803
1388.0	8.2648463	445.1202835476933
1389.0	8.2708715	445.12043001518833
1390.0	8.2768943	445.1203536610935
1391.0	8.2829152	445.12038311008286
1392.0	8.288938	445.1203634184255
1393.0	8.294961	445.12032872203457
1394.0	8.3009796	445.120284499694
1395.0	8.3070007	445.1202861184648
1396.0	8.3130234	445.1203371274627
1397.0	8.3190465	445.1203199971342
1398.0	8.3250756	445.12026333454264
1399.0	8.3311005	445.1203677480924
1400.0	8.3371256	445.12037292045574
1401.0	8.3431526	445.1203272091571
1402.0	8.3491756	445.12037230976296
1403.0	8.3551986	445.12025817510215
1404.0	8.3612256	445.12034098176656
1405.0	8.3672549	445.12018793393725
1406.0	8.3732839	445.12040877571786
1407.0	8.3793131	445.12026246584884
1408.0	8.3853464	445.12038056546874
1409.0	8.3913694	445.1204339798622
1410.0	8.3973945	445.1203701916044
1411.0	8.4034174	445.12034906372156
1412.0	8.4094361	445.1204321575671
1413.0	8.4154633	445.1202936510718
1414.0	8.4214883	445.120273092923
1415.0	8.4275111	445.12038376083376
1416.0	8.4335319	445.120352020899
1417.0	8.4395528	445.1203558225271
1418.0	8.4455737	445.12037989240946
1419.0	8.4515945	445.12037400065225
1420.0	8.4576154	445.1204215717568
1421.0	8.4636362	445.12032842049473
1422.0	8.4696591	445.1203937175474
1423.0	8.475682	445.12028457959656
1424.0	8.4817133	445.1203116779606
1425.0	8.4877404	445.1203844062525
1426.0	8.4937738	445.1202744761997
1427.0	8.4997988	445.1203582227952
1428.0	8.5058279	445.12035947554915
1429.0	8.5118509	445.1203316805826
1430.0	8.5178758	445.1203029306549
1431.0	8.5239029	445.12034835897913
1432.0	8.529932	445.1202340550747
1433.0	8.5359634	445.12030318314805
1434.0	8.5419926	445.1202840764765
1435.0	8.5480218	445.1202781384648
1436.0	8.5540509	445.1203702080871
1437.0	8.5600801	445.12028644552026
1438.0	8.566107	445.1203947791889
1439.0	8.5721299	445.12018631251766
1440.0	8.5781634	445.12028591136084
1441.0	8.5841926	445.12026459509536
1442.0	8.5902197	445.1202445131147
1443.0	8.5962468	445.120336479774
1444.0	8.6022801	445.12033989451885
1445.0	8.608303	445.1203185680913
1446.0	8.6143321	445.1202478111468
1447.0	8.6203571	445.120255104265
1448.0	8.6263759	445.12039090393813
1449.0	8.632401	445.12028303441934
1450.0	8.638426	445.12034261621756
1451.0	8.6444573	445.1202216926007
1452.0	8.6504843	445.1202442849083
1453.0	8.6565134	445.1203478270116
1454.0	8.6625363	445.1203042181278
1455.0	8.6685572	445.1202818738644
1456.0	8.674578	445.1203099572798
1457.0	8.6805968	445.12029935138514
1458.0	8.6866175	445.1202568624854
1459.0	8.6926406	445.1202725899827
1460.0	8.6986635	445.12030133964294
1461.0	8.7046863	445.12022084023437
1462.0	8.7107092	445.1203558205587
1463.0	8.7167281	445.12041949306735
1464.0	8.722753	445.12024316530386
1465.0	8.728776	445.1202027269238
1466.0	8.7347969	445.12025531665586
1467.0	8.7408219	445.12023741334855
1468.0	8.7468469	445.1203184760936
1469.0	8.7528697	445.1202631292894
1470.0	8.7588926	445.12017881375755
1471.0	8.7649134	445.12029562262836
1472.0	8.7709323	445.12038364081536
1473.0	8.7769532	445.12016532307115
1474.0	8.7829761	445.1202865480329
1475.0	8.7889969	445.1203126080982
1476.0	8.7950199	445.1203145636145
1477.0	8.8010427	445.12030927279636
1478.0	8.8070614	445.1202226072782
1479.0	8.8130844	445.12027327753793
1480.0	8.8191072	445.12010202545696
1481.0	8.8251303	445.12030375245286
1482.0	8.8311531	445.1202436973051
1483.0	8.8371761	445.1202931921709
1484.0	8.8431969	445.12032486932236
1485.0	8.8492177	445.120309650793
1486.0	8.8552406	445.12028834985756
1487.0	8.8612636	445.1202498342517
1488.0	8.8672843	445.12027106774883
1489.0	8.8733053	445.1203093498754
1490.0	8.8793281	445.12026814764573
1491.0	8.8853512	445.12034396485393
1492.0	8.8913719	445.1202914934031
1493.0	8.8973907	445.12029080880296
1494.0	8.9034094	445.12030902387005
1495.0	8.9094344	445.1202673798751
1496.0	8.9154575	445.1202837265352
1497.0	8.9214844	445.1202956720139
1498.0	8.9275158	445.1203879313086
1499.0	8.9335365	445.12017495991677
1500.0	8.9395595	445.1203597309762
1501.0	8.9455845	445.1202362440606
1502.0	8.9516054	445.1202528503133
1503.0	8.9576241	445.1203011854824
1504.0	8.9636492	445.12044027128536
1505.0	8.969672	445.1203237034841
1506.0	8.9756971	445.1203284375637
1507.0	8.9817178	445.1202764683134
1508.0	8.9877387	445.1202842292875
1509.0	8.9937574	445.1203391539378
1510.0	8.9997783	445.1203285777678
1511.0	9.0057991	445.12030925875996
1512.0	9.011822	445.12028389092677
1513.0	9.017845	445.12041773058456
1514.0	9.0238658	445.12025387147054
1515.0	9.0298887	445.12010452871795
1516.0	9.0359137	445.12021822539214
1517.0	9.0419325	445.12016904834735
1518.0	9.0479575	445.1203004064767
1519.0	9.0539805	445.1202373437928
1520.0	9.0600012	445.12028202120507
1521.0	9.0660222	445.12033177339885
1522.0	9.072045	445.12029471666506
1523.0	9.07807	445.12024684945993
1524.0	9.0840929	445.12030156937885
1525.0	9.0901117	445.12038825096187
1526.0	9.0961367	445.1202898672305
1527.0	9.1021576	445.1203384767472
1528.0	9.1081784	445.12037847720393
1529.0	9.1142034	445.12033033414366
1530.0	9.1202243	445.1202789920303
1531.0	9.1262471	445.12040443524404
1532.0	9.132268	445.1203277276117
1533.0	9.1382909	445.1203242425848
1534.0	9.1443138	445.12038802168536
1535.0	9.1503347	445.12039907094845
1536.0	9.1563578	445.1204157769896
1537.0	9.1623868	445.1202832758714
1538.0	9.1684118	445.120241129448
1539.0	9.1744305	445.12033263575887
1540.0	9.1804555	445.12019795633427
1541.0	9.1864784	445.1202333020644
1542.0	9.1925078	445.1202845424823
1543.0	9.1985326	445.1203213067059
1544.0	9.2045577	445.1202811183687
1545.0	9.2105826	445.12034115585533
1546.0	9.2166097	445.1201878716756
1547.0	9.2226368	445.12033951573386
1548.0	9.2286618	445.12027876987634
1549.0	9.234691	445.1203282397777
1550.0	9.2407141	445.1202512351987
1551.0	9.2467431	445.1202884329647
1552.0	9.2527745	445.120331448136
1553.0	9.2587973	445.120313229205
1554.0	9.2648265	445.12032960232733
1555.0	9.2708598	445.1202012739715
1556.0	9.2768953	445.1203183244019
1557.0	9.2829201	445.1203145889048
1558.0	9.2889453	445.12022025620394
1559.0	9.2949723	445.1202565384757
1560.0	9.3009932	445.12020217673125
1561.0	9.3070139	445.1202046093552
1562.0	9.3130348	445.12017334895205
1563.0	9.3190577	445.12025983852357
1564.0	9.3250828	445.12007545185315
1565.0	9.3311098	445.1201212151623
1566.0	9.337137	445.1203381199498
1567.0	9.3431641	445.1201609988506
1568.0	9.3491871	445.1202308010087
1569.0	9.3552161	445.1202731823136
1570.0	9.3612474	445.12014246738505
1571.0	9.3672745	445.12022389177633
1572.0	9.3733016	445.12022028995864
1573.0	9.3793329	445.12004687452765
1574.0	9.38536	445.1200928252274
1575.0	9.391385	445.12016477136996
1576.0	9.3974121	445.1201414820198
1577.0	9.4034411	445.12028661864855
1578.0	9.4094682	445.12029611823345
1579.0	9.4154954	445.12027633927704
1580.0	9.4215225	445.1203577027621
1581.0	9.4275538	445.1203262050289
1582.0	9.4335829	445.12029734434674
1583.0	9.43961	445.12028809486776
1584.0	9.4456371	445.12031629063324
1585.0	9.4516621	445.12027063154585
1586.0	9.4576871	445.1201804377548
1587.0	9.4637142	445.1203082514619
1588.0	9.4697434	445.1203199775636
1589.0	9.4757684	445.12036489752006
1590.0	9.4817955	445.12035190297325
1591.0	9.4878247	445.1203568700394
1592.0	9.4938495	445.1202400171241
1593.0	9.4998746	445.1204032546327
1594.0	9.5059058	445.120332530294
1595.0	9.5119351	445.1202742631813
1596.0	9.5179643	445.12030796236377
1597.0	9.5239893	445.12029105381197
1598.0	9.5300143	445.1203276499947
1599.0	9.5360393	445.12030113308754
1600.0	9.5420663	445.12023707841445
1601.0	9.5480955	445.1203451621714
1602.0	9.5541226	445.12035206905944
1603.0	9.5601497	445.1204051579563
1604.0	9.5661747	445.12034251295484
1605.0	9.572208	445.1202972825257
1606.0	9.5782477	445.12026299935434
1607.0	9.5842727	445.12027944274445
1608.0	9.5902996	445.1203528975367
1609.0	9.5963267	445.12019809602344
1610.0	9.6023518	445.1203527494917
1611.0	9.6083768	445.12032429243743
1612.0	9.614404	445.1202618357932
1613.0	9.6204331	445.12031967142866
1614.0	9.626456	445.12040866313765
1615.0	9.6324747	445.12034223563415
1617.0	9.6397913	445.120472591984
1618.0	9.6461373	445.1202106788676
1619.0	9.6521644	445.12042214834105
1620.0	9.6581937	445.120387324088
1621.0	9.6642206	445.1203101439522
1622.0	9.6702476	445.12023784754535
1623.0	9.6762726	445.1203294248111
1624.0	9.6822956	445.1203193427839
1625.0	9.6883144	445.1202341638386
1626.0	9.6943394	445.12044480090736
1627.0	9.7003602	445.12026874981285
1628.0	9.7063832	445.1202945179526
1629.0	9.7124019	445.12026849690113
1630.0	9.7184269	445.1202391842037
1631.0	9.7244519	445.12025723617785
1632.0	9.7304748	445.1202447154818
1633.0	9.7364956	445.120330403986
1634.0	9.7425186	445.1203180299492
1635.0	9.7485374	445.1203258141712
1636.0	9.7545625	445.12026653325086
1637.0	9.760581	445.12023714181043
1638.0	9.766604	445.1202653613371
1639.0	9.7726269	445.12032181427475
1640.0	9.7786456	445.1202977899584
1641.0	9.7846687	445.12014898240494
1642.0	9.7906916	445.1203174670784
1643.0	9.7967124	445.12026887490975
1644.0	9.8027374	445.1200859880878
1645.0	9.8087602	445.1203405283729
1646.0	9.8147832	445.1202834634345
1647.0	9.8208019	445.1202239741746
1648.0	9.826825	445.1202014010279
1649.0	9.8328477	445.1203146075624
1650.0	9.8388729	445.12018895559123
1651.0	9.8448957	445.1202054654097
1652.0	9.8509187	445.1201952104606
1653.0	9.8569436	445.1201482027805
1654.0	9.8629666	445.1201614891642
1655.0	9.8689874	445.12020840473554
1656.0	9.8750083	445.1201924124399
1657.0	9.881027	445.1201829989471
1658.0	9.8870479	445.12026173487226
1659.0	9.8930707	445.12009347188837
1660.0	9.8990979	445.12018753965265
1661.0	9.9051207	445.12015081055796
1662.0	9.9111437	445.1202355850482
1663.0	9.9171645	445.1199803415621
1664.0	9.9231854	445.12024255677494
1665.0	9.9292084	445.12008479182043
1666.0	9.9352312	445.12015018868846
1667.0	9.9412542	445.12018949870367
1668.0	9.947277	445.12013951600073
1669.0	9.9533	445.1202845074446
1670.0	9.9593229	445.12014356104896
1671.0	9.9653438	445.12016905031174
1672.0	9.9713667	445.12017010669246
1673.0	9.9773876	445.1200967290057
1675.0	9.9847083	445.1200553373171
1676.0	9.9910522	445.1201402825043
1677.0	9.9970813	445.1201877703233
1678.0	10.003108	445.1202702661361
1679.0	10.009133	445.120095749916
1680.0	10.015156	445.1201377162113
1681.0	10.021179	445.1201803201327
1682.0	10.027209	445.1201891233879
1683.0	10.033233	445.12018413029494
1684.0	10.039261	445.12023694424255
1685.0	10.045288	445.12022315893137
1686.0	10.051317	445.1201446213822
1687.0	10.05734	445.1202518174603
1688.0	10.063365	445.1202277639005
1689.0	10.069386	445.1202823929314
1690.0	10.075408	445.12028957776795
1691.0	10.081431	445.12023126028026
1692.0	10.087454	445.1202537850948
1693.0	10.093477	445.1202015257104
1694.0	10.099504	445.120207085977
1695.0	10.105532	445.1202211195096
1696.0	10.111559	445.1201673969567
1697.0	10.117594	445.1203583983199
1698.0	10.123621	445.12026936220127
1699.0	10.129646	445.12026638616766
1700.0	10.135675	445.1203251723295
1701.0	10.141698	445.12019448346786
1702.0	10.147725	445.1201138112428
1703.0	10.153752	445.12016142847517
1704.0	10.159782	445.12021083306286
1705.0	10.165804	445.1203146554713
1706.0	10.171834	445.12020279307046
1707.0	10.177863	445.1202236228502
1708.0	10.183892	445.1202448245794
1709.0	10.189919	445.1202817348255
1710.0	10.195944	445.1202511204274
1711.0	10.201971	445.1202057947783
1712.0	10.207994	445.12034716018934
1713.0	10.214015	445.1200500085704
1714.0	10.220036	445.1201900526816
1715.0	10.226054	445.12010895719504
1716.0	10.232075	445.119967662508
1717.0	10.238102	445.1200697612102
1718.0	10.24413	445.1202215397992
1719.0	10.250155	445.1202513020669
1720.0	10.256177	445.12020317128173
1721.0	10.2622	445.12026573562497
1722.0	10.268223	445.1201722369925
1723.0	10.274242	445.1201892308615
1724.0	10.280275	445.1201536796908
1725.0	10.286294	445.12018421146075
1726.0	10.292323	445.1201234184226
1727.0	10.298346	445.1201744245882
1728.0	10.304369	445.12010932633723
1729.0	10.310388	445.1201892909919
1730.0	10.316413	445.12014963284736
1731.0	10.322434	445.12010600466965
1733.0	10.329746	445.12015474816286
1734.0	10.336094	445.1202314120869
1735.0	10.342119	445.1201156769469
1736.0	10.34814	445.1201180026776
1737.0	10.354161	445.1201728539662
1738.0	10.360182	445.12023015611715
1739.0	10.366207	445.1201659804743
1740.0	10.37223	445.12015870521697
1741.0	10.37825	445.1201053654054
1742.0	10.38428	445.12017035176996
1743.0	10.3903	445.1201445859735
1744.0	10.396327	445.1201745666093
1745.0	10.402348	445.11997791650776
1746.0	10.408371	445.1202220387055
1747.0	10.41439	445.12018782952657
1748.0	10.420415	445.12022690982724
1749.0	10.426436	445.12020878748984
1750.0	10.432461	445.1200571666178
1751.0	10.438482	445.12007077489216
1752.0	10.444507	445.1199911306063
1753.0	10.450528	445.1202278502152
1754.0	10.456548	445.12015579959404
1755.0	10.462569	445.120170382789
1756.0	10.46859	445.1202656434583
1757.0	10.474615	445.1201648640806
1758.0	10.48064	445.1201207080297
1759.0	10.486661	445.1202105928615
1760.0	10.492684	445.12019499930966
1761.0	10.498703	445.1201520832499
1762.0	10.504728	445.12023054781764
1763.0	10.51075	445.1201813255305
1764.0	10.516774	445.120214023879
1765.0	10.522794	445.1202134860571
1766.0	10.528819	445.1200110110814
1767.0	10.534838	445.1201372195879
1768.0	10.540863	445.1201813312129
1769.0	10.546884	445.1202836384023
1770.0	10.552907	445.1203204687398
1771.0	10.558926	445.1201787716099
1772.0	10.564949	445.12028244789957
1773.0	10.570973	445.1202355649672
1774.0	10.576994	445.12022933842667
1775.0	10.583023	445.1201212299395
1776.0	10.589049	445.120155764647
1777.0	10.595067	445.12009306877223
1778.0	10.601092	445.12001335695754
1779.0	10.607111	445.12016065298593
1780.0	10.613134	445.12016635409316
1781.0	10.619155	445.12021822987464
1782.0	10.625178	445.1202002417485
1783.0	10.631203	445.12018688400366
1784.0	10.637228	445.1201200609543
1785.0	10.643253	445.12014460971085
1786.0	10.64928	445.1202357538968
1787.0	10.655307	445.1201745135137
1788.0	10.661332	445.12003657494387
1789.0	10.667357	445.12010398802965
1791.0	10.674824	445.1201287421914
1792.0	10.681176	445.1202109068477
1793.0	10.687203	445.12022101200574
1794.0	10.69323	445.12010364044204
1795.0	10.699249	445.12004330252756
1796.0	10.705272	445.1201125627098
1797.0	10.71129	445.120225660698
1798.0	10.717313	445.1200795186843
1799.0	10.723332	445.1200774496248
1800.0	10.729357	445.1201182016237
1801.0	10.735378	445.1202751114868
1802.0	10.741401	445.12021067822303
1803.0	10.747422	445.12019378054737
1804.0	10.753444	445.120197825067
1805.0	10.759465	445.1200281728491
1806.0	10.76549	445.12022902464867
1807.0	10.771509	445.12002452663955
1808.0	10.777534	445.1201472447961
1809.0	10.783563	445.1202305631222
1810.0	10.789586	445.12019007370213
1811.0	10.795605	445.12004501158424
1812.0	10.801628	445.1199918109851
1813.0	10.807651	445.120118685933
1814.0	10.813676	445.12015057316086
1815.0	10.819697	445.1202810182651
1816.0	10.825717	445.1201947075749
1817.0	10.83174	445.1201800194454
1818.0	10.837763	445.12023657740144
1819.0	10.843782	445.12017944357314
1820.0	10.849805	445.1202248829673
1821.0	10.855826	445.1201748366491
1822.0	10.861849	445.12014746107
1823.0	10.867868	445.1202121254742
1824.0	10.87389	445.12026699364645
1825.0	10.879909	445.1202589290254
1826.0	10.885932	445.12027069012817
1827.0	10.891951	445.12015326816373
1828.0	10.89798	445.1201088804684
1829.0	10.904001	445.1202212458234
1830.0	10.910024	445.1201370228819
1831.0	10.916043	445.12018144037035
1832.0	10.922068	445.1201484224343
1833.0	10.928086	445.1201491228577
1834.0	10.934107	445.12025416049886
1835.0	10.940126	445.1203370206728
1836.0	10.946149	445.120275907237
1837.0	10.95217	445.12032062255133
1838.0	10.958193	445.1202975832797
1839.0	10.964211	445.12023964706907
1840.0	10.970236	445.12024888819417
1841.0	10.976255	445.1201227123887
1842.0	10.982282	445.1202021709315
1843.0	10.988301	445.12017807380005
1844.0	10.994328	445.12023782408704
1845.0	11.000353	445.1202878699959
1846.0	11.006386	445.1202822146434
1847.0	11.012409	445.120135152365
1849.0	11.019701	445.1201052008205
1850.0	11.026049	445.1201582286792
1851.0	11.032072	445.12018051423826
1852.0	11.038091	445.1202156206015
1853.0	11.044111	445.12016345568685
1854.0	11.050132	445.120039891995
1855.0	11.056153	445.1201811069541
1856.0	11.062176	445.1201662898963
1857.0	11.068197	445.12019765077736
1858.0	11.074222	445.1201044233307
1859.0	11.080245	445.1200907492634
1860.0	11.086268	445.12022092748714
1861.0	11.092286	445.12000678089856
1862.0	11.098312	445.1200474654139
1863.0	11.10433	445.1202220106593
1864.0	11.110353	445.11998802016984
1865.0	11.116378	445.12018813981643
1866.0	11.122407	445.1201861305423
1867.0	11.12843	445.12020921139276
1868.0	11.134453	445.12018764052726
1869.0	11.140472	445.12026378257576
1870.0	11.146493	445.12006499042974
1871.0	11.152514	445.12003371836335
1872.0	11.158537	445.1202595220048
1873.0	11.164559	445.1201234302976
1874.0	11.170587	445.12005448751336
1875.0	11.176612	445.12008137008013
1876.0	11.182641	445.1201012273307
1877.0	11.188668	445.12024263288646
1878.0	11.194693	445.1200715426139
1879.0	11.200718	445.12003365370344
1880.0	11.206745	445.1201678970783
1881.0	11.212774	445.1201908890691
1882.0	11.218799	445.12018183501726
1883.0	11.224822	445.1201625067741
1884.0	11.230849	445.1201296157887
1885.0	11.23688	445.12023002773213
1886.0	11.24291	445.12022746783697
1887.0	11.248941	445.12010707939345
1888.0	11.254964	445.120180687646
1889.0	11.260991	445.1201493561896
1890.0	11.26702	445.12011910924366
1891.0	11.273047	445.1201574580929
1892.0	11.279076	445.1201126615958
1893.0	11.285105	445.12015190909773
1894.0	11.291131	445.1201132471884
1895.0	11.297151	445.1200924200195
1896.0	11.303172	445.12010266213156
1897.0	11.309193	445.12014712278307
1898.0	11.315218	445.1201821266553
1899.0	11.321237	445.12020608084674
1900.0	11.327262	445.1201672327154
1901.0	11.333285	445.1201580742202
1902.0	11.33931	445.1202695814058
1903.0	11.345337	445.12016183204673
1904.0	11.351366	445.1202039486297
1905.0	11.357387	445.12015044298676
1907.0	11.364705	445.1201904076958
1908.0	11.371058	445.12023659733836
1909.0	11.377089	445.1202379763268
1910.0	11.383116	445.12028267046026
1911.0	11.389143	445.1202946118466
1912.0	11.39517	445.1201860686052
1913.0	11.401201	445.12014899933763
1914.0	11.407231	445.1201475883118
1915.0	11.413254	445.12022923014143
1916.0	11.419283	445.12013139392894
1917.0	11.42531	445.12020481412685
1918.0	11.431337	445.120191601249
1919.0	11.43736	445.1201314556879
1920.0	11.443385	445.1201678499276
1921.0	11.449414	445.1202044621745
1922.0	11.455443	445.12028412965975
1923.0	11.46147	445.1201383852908
1924.0	11.467499	445.120192578669
1925.0	11.473518	445.12014193598304
1926.0	11.479541	445.12013348030223
1927.0	11.485562	445.1200972139868
1928.0	11.491583	445.1200773535862
1929.0	11.497602	445.1201027521785
1930.0	11.503624	445.1200426233718
1931.0	11.509643	445.1200524044176
1932.0	11.51567	445.12019365610786
1933.0	11.521693	445.1200380197991
1934.0	11.527724	445.1201525563208
1935.0	11.533749	445.12019001262536
1936.0	11.539781	445.12016353238386
1937.0	11.545804	445.1201694360632
1938.0	11.551829	445.1200709898757
1939.0	11.55786	445.1201715825322
1940.0	11.563891	445.12014208311604
1941.0	11.56992	445.12003245442014
1942.0	11.575943	445.12018790558113
1943.0	11.58197	445.12007544088436
1944.0	11.587997	445.12019949515917
1945.0	11.59402	445.1201589855013
1946.0	11.600043	445.120197641096
1947.0	11.606064	445.1200330582771
1948.0	11.612087	445.12008274989654
1949.0	11.618108	445.1200871125716
1950.0	11.624131	445.1201812474997
1951.0	11.630152	445.1201637798495
1952.0	11.636175	445.1201604470875
1953.0	11.642195	445.1201849856186
1954.0	11.648218	445.12008916230184
1955.0	11.654237	445.12013030468256
1956.0	11.66026	445.1201050126094
1957.0	11.666283	445.1201356848416
1958.0	11.672308	445.12014697141876
1959.0	11.678327	445.1202161271097
1960.0	11.68435	445.120166497244
1961.0	11.690368	445.12016487952263
1962.0	11.696391	445.1202236782579
1963.0	11.702412	445.12023247973303
1965.0	11.709897	445.1202567258337
1966.0	11.716248	445.12020953302715
1967.0	11.722273	445.1201752448749
1968.0	11.728291	445.1201426363115
1969.0	11.734312	445.1201531757818
1970.0	11.740333	445.12015999599606
1971.0	11.746356	445.12008382925035
1972.0	11.752379	445.1202334584398
1973.0	11.758397	445.1201262620261
1974.0	11.764431	445.1201220399651
1975.0	11.770458	445.12009452901054
1976.0	11.776483	445.1200345837502
1977.0	11.782508	445.12016588803937
1978.0	11.788531	445.12003447022346
1979.0	11.79455	445.12008282500017
1980.0	11.800573	445.1200935277536
1981.0	11.806596	445.12006379369814
1982.0	11.812618	445.1200372792318
1983.0	11.818641	445.1201325130241
1984.0	11.824666	445.12005669781166
1985.0	11.830687	445.12006032677266
1986.0	11.836706	445.1201832140907
1987.0	11.842725	445.12017790784387
1988.0	11.84875	445.1200959704252
1989.0	11.854771	445.12019264197204
1990.0	11.860796	445.12011423036813
1991.0	11.866818	445.1199616697033
1992.0	11.872843	445.12002067562946
1993.0	11.878866	445.1200702906669
1994.0	11.884889	445.1201266706889
1995.0	11.890908	445.12016501571344
1996.0	11.896931	445.120154608647
1997.0	11.90295	445.12024071391284
1998.0	11.908971	445.12014713887226
1999.0	11.914991	445.120080320883
2001.0	11.922308	445.1200812878497
2002.0	11.92866	445.1201175426134
2003.0	11.934687	445.12002579792636
2005.0	11.941993	445.11996402089636
2006.0	11.948337	445.11995552746953
2007.0	11.954364	445.12005462549564
2008.0	11.960389	445.1199822410097
2010.0	11.967675	445.1199770161439
2011.0	11.974019	445.1198056393346
2014.0	11.982841	445.11968717024087
2015.0	11.989168	445.1196290301108
2018.0	11.997866	445.11968777192544
2019.0	12.004237	445.1196181774889
2022.0	12.013023	445.1195634084112
2023.0	12.01946	445.11960904695405
2024.0	12.025756	445.11966679847535
2025.0	12.032135	445.1196709347265
2029.0	12.041794	445.11971138580105
2031.0	12.049287	445.1196800118623
2032.0	12.055633	445.1197209772989
2034.0	12.062989	445.1197517195788
2035.0	12.069339	445.11963504885625
2037.0	12.076696	445.1197501068519
2038.0	12.083039	445.11972381243044
2039.0	12.089065	445.11965062382643
2040.0	12.095087	445.1197655084146
2041.0	12.101119	445.1197772676098
2042.0	12.107144	445.11973901947
2044.0	12.114458	445.1197201494729
[truncated: 4,843 more rows]
