# Supplementary material for: RawBeans: A Simple, Vendor-Independent, Raw-Data Quality-Control Tool
Source: J Proteome Res. 2021 Mar 4;20(4):2098–104. doi: 10.1021/acs.jproteome.0c00956 (PMC8041395; doi:10.1021/acs.jproteome.0c00956)
Supplement: Supplementary file 2 — pr0c00956_si_003.zip [file pr0c00956_si_003.zip › 100_samples_run1.0/resources/HF2_LC1_hela_170320_30B_02-mass-deviation-matrix.tsv]

scan	retention	445.12003
1.0	0.0028706341	445.1195074381605
2.0	0.0103101	445.1205346533225
3.0	0.016320565	445.1194720700224
4.0	0.023055934	445.11976676213976
5.0	0.029235183	445.1198111865122
6.0	0.035493532	445.1197495925256
7.0	0.041633049	445.11961112405044
8.0	0.048420651	445.12059162327796
9.0	0.054360166	445.11964073469744
10.0	0.061072698	445.11946588177835
11.0	0.067099868	445.1195855282899
12.0	0.073585152	445.1206255314245
13.0	0.079522716	445.1197156732818
14.0	0.086322668	445.12050377243276
15.0	0.092581017	445.1198461766077
16.0	0.098312333	445.120539064525
17.0	0.1052081	445.1205903805572
18.0	0.11094145	445.12047375623206
19.0	0.11727697	445.119706391448
20.0	0.12339164	445.1194291160514
21.0	0.12983113	445.11944541029305
22.0	0.13595829	445.11958536133653
23.0	0.14215622	445.11984495222754
24.0	0.148429	445.11963889877336
25.0	0.15472703	445.11940638675037
26.0	0.16111863	445.1204996794663
27.0	0.167452	445.1195906930349
28.0	0.17381247	445.1195687613939
29.0	0.18015193	445.1206385529813
30.0	0.18611658	445.11994581386887
31.0	0.1923375	445.1197551592275
34.0	0.20072082	445.1202433564071
35.0	0.20678946	445.1199184968075
40.0	0.21794159	445.11990942371546
41.0	0.22407495	445.12036132517375
44.0	0.23138953	445.12049020639523
48.0	0.24020405	445.1194695724929
51.0	0.24748748	445.1205879593538
57.0	0.25930838	445.1206221926537
58.0	0.26557492	445.12037925125463
59.0	0.27167918	445.1194499095521
65.0	0.28428747	445.12040694681644
66.0	0.29045837	445.1205690939302
67.0	0.29653757	445.1197213963414
73.0	0.3083958	445.1196495914843
74.0	0.31453962	445.11953035592296
80.0	0.3265229	445.120361519691
81.0	0.33257717	445.1201028229101
83.0	0.33923123	445.1194136804204
84.0	0.34539582	445.12042420641995
85.0	0.35153748	445.11986630887685
90.0	0.36189797	445.1196309921726
91.0	0.36886252	445.1127527443406
93.0	0.37635418	445.1198866384351
94.0	0.38242517	445.1198381433609
95.0	0.3891022	445.12050225758554
99.0	0.3979084	445.11952129134346
100.0	0.40418754	445.1194560989292
103.0	0.41198135	445.1200567459928
104.0	0.41854797	445.11972416118687
105.0	0.42426258	445.1194349312736
110.0	0.4346001	445.1197264508049
111.0	0.441498	445.1205113319652
122.0	0.46128137	445.119565065882
126.0	0.4709356	445.12057190701006
128.0	0.478146	445.11947302875177
129.0	0.4845543	445.1195122235852
131.0	0.49156887	445.1196577265501
132.0	0.49803142	445.1195446743574
134.0	0.50537307	445.1195037805787
135.0	0.51158145	445.1194192235442
136.0	0.51769397	445.11978611739204
137.0	0.52424813	445.11948135642797
138.0	0.53043975	445.11945692468913
140.0	0.5375606	445.11950027927753
141.0	0.5438065	445.1196695913092
142.0	0.55010027	445.1195676060887
143.0	0.5564086	445.11958307341837
144.0	0.5627003	445.1196530438465
145.0	0.5690002	445.1196520994055
146.0	0.5754877	445.1195201605727
147.0	0.58169195	445.1196388614075
149.0	0.58885452	445.11959181548974
150.0	0.59526696	445.1194957239279
151.0	0.60163357	445.11968182313285
152.0	0.60796078	445.11958655286634
153.0	0.61425022	445.11965118564035
154.0	0.62066692	445.11961933418456
155.0	0.62697743	445.1196092534009
157.0	0.63409405	445.1196983995211
158.0	0.64056485	445.1195668585142
159.0	0.64678155	445.1196344494462
160.0	0.65315458	445.1195271866796
161.0	0.65944403	445.11960426182884
162.0	0.66591905	445.1196132954075
163.0	0.67218377	445.1196109739923
164.0	0.67848778	445.1195658219513
165.0	0.68484205	445.11962897395114
166.0	0.69112946	445.1196453143362
167.0	0.69747947	445.1196553448774
168.0	0.70393782	445.11954507952083
169.0	0.71028992	445.1196445632831
170.0	0.71673157	445.11956711017444
171.0	0.72291492	445.11955658119524
172.0	0.72926285	445.11964450267425
173.0	0.73568993	445.11962422457736
174.0	0.74203787	445.1196214805547
175.0	0.74842325	445.11997037352455
176.0	0.75482118	445.1194521354353
177.0	0.76116495	445.1196117831486
178.0	0.76750245	445.1195771563726
179.0	0.77382538	445.11950475720664
180.0	0.78006497	445.1195513062377
181.0	0.7865254	445.11968829860285
182.0	0.79286913	445.11971078589494
183.0	0.79921498	445.1196425979255
184.0	0.80555458	445.1196028997322
185.0	0.81189628	445.1196762312974
186.0	0.81823587	445.11954586797435
187.0	0.82457755	445.11958926573516
188.0	0.83092127	445.1196675191227
189.0	0.83726918	445.1195652253711
190.0	0.84361502	445.11947079815906
191.0	0.84985464	445.1196876908384
192.0	0.85626922	445.1195596454624
193.0	0.86263795	445.119658786621
194.0	0.86897547	445.1196587344841
195.0	0.87529843	445.1195627002135
196.0	0.88165052	445.11964704523433
197.0	0.88799631	445.1196921438028
198.0	0.89433797	445.1196757502996
199.0	0.90068382	445.1196661113888
200.0	0.90702968	445.1196175359545
201.0	0.91337342	445.11980059825987
202.0	0.91971512	445.11979453195596
203.0	0.92605885	445.1196302793724
204.0	0.93239843	445.11972914332387
205.0	0.93869848	445.1196543920121
206.0	0.94497555	445.1197295875958
207.0	0.95142353	445.1201139987182
209.0	0.95783608	445.1204444131479
210.0	0.96474013	445.12040297075094
211.0	0.97107347	445.1195439264418
212.0	0.97756097	445.1195762833253
213.0	0.98390473	445.1195858619497
214.0	0.99024848	445.1199201251024
215.0	0.99659225	445.1197078709037
216.0	1.0029339	445.1202117773681
217.0	1.0092798	445.1200920156558
218.0	1.0156256	445.1200859229952
219.0	1.0219673	445.1202897150808
220.0	1.0283089	445.1201960663173
221.0	1.0346485	445.12027083956957
222.0	1.0409881	445.12011271056235
223.0	1.0473319	445.1203033660217
224.0	1.0536777	445.12010565087655
225.0	1.0600194	445.12034267259077
226.0	1.0663631	445.12050366706524
227.0	1.072709	445.12028455465287
228.0	1.0790486	445.1203651119883
229.0	1.0853882	445.1203525920838
230.0	1.0917236	445.1204577675866
231.0	1.0980715	445.12044699333416
232.0	1.1044132	445.12038303658596
233.0	1.1107507	445.12050067999394
234.0	1.1170965	445.1204401621623
235.0	1.1234403	445.12043924802697
236.0	1.1297799	445.12035684290373
237.0	1.1361153	445.1204382858251
238.0	1.1424549	445.12032861057355
239.0	1.1487945	445.1204679413636
240.0	1.1551382	445.1202811417708
241.0	1.161484	445.1201909692571
242.0	1.1678361	445.1203639375676
243.0	1.1741674	445.12034376225495
244.0	1.1805153	445.12038704873765
245.0	1.1868549	445.1203228731228
246.0	1.1931987	445.1202976095766
247.0	1.1995362	445.1204513099613
248.0	1.2058841	445.12044640051903
249.0	1.2122195	445.12048594935413
250.0	1.2185633	445.1204441841205
251.0	1.2249029	445.12047745357086
252.0	1.2312488	445.1204145302385
253.0	1.2375883	445.1205029777666
254.0	1.2439237	445.1205254953522
255.0	1.2502633	445.12045599974675
256.0	1.2566008	445.1204663791639
257.0	1.2629425	445.1203878911713
258.0	1.2692863	445.1204270083264
259.0	1.2756237	445.1203512149007
260.0	1.2819696	445.1201140533194
261.0	1.2883134	445.12011711208504
262.0	1.2946551	445.1203585509377
263.0	1.3009988	445.1203653127571
264.0	1.3073342	445.12026921045833
265.0	1.3136738	445.1204364826033
266.0	1.3200155	445.12048421448867
267.0	1.3263551	445.120465852753
268.0	1.3326967	445.1205034386289
269.0	1.3390405	445.12041227974817
270.0	1.3453843	445.1203089332139
271.0	1.3517238	445.12025456922794
272.0	1.3580676	445.1202086406093
273.0	1.3644072	445.12020074942603
274.0	1.3707509	445.12036941222215
275.0	1.3770926000000001	445.12025576674966
276.0	1.3834385	445.120377730943
277.0	1.3897822	445.1204431942722
278.0	1.3961218	445.1204945057558
279.0	1.4024614	445.1200534286509
280.0	1.408801	445.12027130552445
281.0	1.4151385	445.1203599321517
282.0	1.421476	445.12027690716747
283.0	1.4278218	445.12029633686166
284.0	1.4341635	445.12028272712007
285.0	1.4405135	445.12025139271486
286.0	1.4468531	445.12024822487285
287.0	1.453201	445.12018384693835
288.0	1.459526	445.1202908642947
289.0	1.4658677	445.12032847630854
290.0	1.4722052	445.12028467845875
291.0	1.4785553	445.11991968443004
292.0	1.4848886	445.12027884260516
293.0	1.4912282	445.12013628540893
294.0	1.4975719	445.1202480083877
295.0	1.5039177	445.1203456364382
296.0	1.5102573	445.1203287030669
297.0	1.516601	445.12030023169905
298.0	1.5229344	445.12017483646275
299.0	1.5292719	445.1202391817146
300.0	1.5356136	445.12037759682477
301.0	1.5419532	445.12042866079327
302.0	1.5482907	445.12042221685
303.0	1.5546283	445.1204971571901
304.0	1.5609678	445.1204874528021
305.0	1.5673053	445.12053260097
306.0	1.5736449	445.1204618268195
307.0	1.5799844	445.1203804837324
308.0	1.5863261	445.1204037530644
309.0	1.5926678	445.12037013165343
310.0	1.5990074	445.12038153576924
311.0	1.6053512	445.1204575737229
312.0	1.6116908	445.12047735077425
313.0	1.6180325	445.12051846798676
314.0	1.624372	445.1204149676889
315.0	1.6307074	445.1204389194963
316.0	1.637047	445.120515544721
317.0	1.6433866	445.12046173191214
318.0	1.6497283	445.120483095031
319.0	1.6560699	445.1204165215308
320.0	1.6624095	445.1204895275754
321.0	1.6687492	445.1205494866412
322.0	1.6750867	445.12041573119546
323.0	1.6814325	445.1202776388839
324.0	1.68777	445.12034195513553
325.0	1.6941262	445.1201935695
326.0	1.7004658	445.12029919460514
327.0	1.7068033	445.1203265292131
328.0	1.7131471	445.1204089471146
329.0	1.7194867	445.12043631889094
330.0	1.7258263	445.1204231920398
331.0	1.7321659	445.1201593468243
332.0	1.7385034	445.1201871017395
333.0	1.744843	445.12021039029156
334.0	1.7511825	445.1202564511637
335.0	1.7575242	445.1202500642037
336.0	1.7638721	445.12036048907464
337.0	1.7702117	445.1204687320516
338.0	1.7765596	445.11996829203963
339.0	1.7828971	445.12017410244636
340.0	1.7892388	445.1204103476284
341.0	1.7955743	445.1205294992384
342.0	1.801916	445.1203413578192
343.0	1.8082576	445.12028020068806
344.0	1.8145951	445.12054484344554
345.0	1.8209409	445.12046514797794
346.0	1.8272868	445.12036446821344
347.0	1.8336222	445.1202888719953
348.0	1.8399597	445.12033075312115
349.0	1.8462993	445.12036128738254
350.0	1.8526368	445.1204468751916
351.0	1.8589764	445.1202075518192
352.0	1.8653181	445.1201341685181
353.0	1.8716577	445.120399434497
354.0	1.8779952	445.12030963811424
355.0	1.8843368	445.12030729572274
356.0	1.8906743	445.1201590055314
357.0	1.8970118	445.1202994605457
358.0	1.9033493	445.1203969269069
359.0	1.909691	445.1203038251876
360.0	1.9160327	445.12040331869235
361.0	1.9223702	445.12034539176284
362.0	1.9287182	445.1201916829519
363.0	1.9350598	445.12028416065107
364.0	1.9414015	445.11989514679703
365.0	1.9477411	445.1202862962719
366.0	1.9540806	445.12009827362766
367.0	1.9604181	445.1202649446067
368.0	1.9667557	445.12036510603275
369.0	1.9730994	445.12025898595476
370.0	1.9794411	445.1203166376999
371.0	1.9857786	445.1203175512976
372.0	1.9921224	445.1201942396243
373.0	1.998462	445.120254622338
374.0	2.0048078	445.1200906541061
375.0	2.0111474	445.1204439220118
376.0	2.0174869	445.1204977237337
377.0	2.0238286	445.120426114341
378.0	2.0301661	445.1204565516594
379.0	2.0365078	445.1204448176138
380.0	2.0428453	445.1204565926311
381.0	2.0491849	445.12042888418597
382.0	2.0555245	445.1204878853662
383.0	2.061862	445.12046272244186
384.0	2.0681995	445.1205030720946
385.0	2.074537	445.12049510806855
386.0	2.0808807	445.12045691968916
387.0	2.0872224	445.12038903760276
388.0	2.0935662	445.12038717589525
389.0	2.099912	445.1205211126265
390.0	2.1062495	445.1205718840851
391.0	2.1125954	445.12061053713137
392.0	2.1189329	445.12055471531
393.0	2.1252745	445.1204067265522
394.0	2.131612	445.1205098819499
395.0	2.1379517	445.1204663447079
396.0	2.1442954	445.120409714657
397.0	2.1506412	445.1203779206816
398.0	2.1569767	445.12041036979645
399.0	2.1633246	445.1204103191221
400.0	2.1696558	445.12035698168677
401.0	2.1759933	445.12033883773654
402.0	2.182333	445.1205169656328
403.0	2.1886767	445.1203152602466
404.0	2.1950163	445.12024615913697
405.0	2.2013559	445.120293357515
406.0	2.2076955	445.12028247365714
407.0	2.214033	445.1200704093614
408.0	2.2201663	445.1201299093195
409.0	2.22671	445.1198975210822
410.0	2.2330496	445.120203101875
411.0	2.2393913	445.1204454978248
412.0	2.2457289	445.12025043030536
413.0	2.2520747	445.12035746936635
414.0	2.2584143	445.120307287692
415.0	2.264758	445.12028149699614
416.0	2.2710997	445.12047660563275
417.0	2.2774393	445.12032770203007
418.0	2.2837768	445.1202174533578
419.0	2.2901143	445.12027813230367
420.0	2.2964539	445.1203597876118
421.0	2.3027955	445.12026182321824
422.0	2.3091393	445.12021894489595
423.0	2.3154768	445.1205450703544
424.0	2.3218143	445.12034267277477
425.0	2.328156	445.120091063502
426.0	2.3344976	445.1202959054902
427.0	2.3408414	445.1204359833413
428.0	2.3471852	445.12043350040625
429.0	2.3535227	445.1203762848549
430.0	2.3598685	445.12035819115147
431.0	2.366206	445.1202515494873
432.0	2.3725456	445.12021400199137
433.0	2.3788894	445.12024885731796
434.0	2.3852269	445.12038234302076
435.0	2.3915644	445.12029853080287
436.0	2.3979019	445.1202770201043
437.0	2.4042456	445.12050548361697
438.0	2.4105852	445.1204666960137
439.0	2.416929	445.1203678491113
440.0	2.423279	445.12029948467597
441.0	2.4296207	445.12015081280754
442.0	2.4359727	445.1199610872009
443.0	2.4423061	445.1198498928463
444.0	2.4486437	445.1198711871118
445.0	2.4549874	445.11989721721403
446.0	2.4613311	445.120101091787
447.0	2.4676749	445.1200341461649
448.0	2.4740145	445.12024512045593
449.0	2.480354	445.12033711100696
450.0	2.4866957	445.12032927151796
451.0	2.4930332	445.1203097600075
452.0	2.4993728	445.12035334519106
453.0	2.5057104	445.1201444389012
454.0	2.5120541	445.1202827338293
455.0	2.5183979	445.1203612280662
456.0	2.5247416	445.1199878877621
457.0	2.5310812	445.12015364438207
458.0	2.5374187	445.12015832956314
459.0	2.5437582	445.12028096310024
460.0	2.5500958	445.12039049608984
461.0	2.5564353	445.12025316086107
462.0	2.5627791	445.12019130861404
463.0	2.5691187	445.12036181792627
464.0	2.5754625	445.12030082588785
465.0	2.5818021	445.1202987500994
466.0	2.5881417	445.12002887019173
467.0	2.5944833	445.1200001298214
468.0	2.6008229	445.1201470074692
469.0	2.6071604	445.12016987381827
470.0	2.6135	445.12029758101926
471.0	2.6198396	445.12027674460285
472.0	2.6261813	445.1199432068508
473.0	2.632525	445.12037013848436
474.0	2.6388667	445.12025024820673
475.0	2.6452084	445.1203402715567
476.0	2.6515542	445.1200091999626
477.0	2.6578917	445.1201477608035
478.0	2.6642355	445.12017206053815
479.0	2.670575	445.12036638855767
480.0	2.6769188	445.1204143605551
481.0	2.6832584	445.1202821029826
482.0	2.689598	445.1203737875019
483.0	2.6959376	445.12040937130354
484.0	2.7022771	445.1204350250047
485.0	2.7086147	445.1202199294072
486.0	2.7149521	445.12033417520183
487.0	2.7212938	445.11995006100085
488.0	2.7276355	445.12008036492387
489.0	2.7339876	445.1203443670265
490.0	2.7403293	445.1203846937291
491.0	2.7466668	445.12025508222644
492.0	2.7530064	445.12025613444075
493.0	2.7593501	445.12026645818963
494.0	2.7656897	445.12032344577557
495.0	2.7720335	445.12007781858557
496.0	2.7783731	445.12031521883756
497.0	2.7847189	445.1202836567919
498.0	2.7910543	445.12013830651154
499.0	2.7973939	445.12021168855466
500.0	2.8037314	445.1204711460723
501.0	2.8100731	445.1202657774241
502.0	2.8164106	445.12019998811843
503.0	2.8227481	445.120376655675
504.0	2.8290857	445.12029606411954
505.0	2.8354232	445.12014627206
506.0	2.841769	445.1200675005682
507.0	2.8481148	445.12007915744636
508.0	2.8544544	445.12015020110937
509.0	2.8607919	445.1202989351801
510.0	2.8671294	445.1201171143432
511.0	2.8734669	445.1198136569171
512.0	2.8798148	445.12025097034484
513.0	2.8861565	445.11968584226804
514.0	2.8924086	445.1198128473826
515.0	2.8988358	445.1198593439004
517.0	2.9061336	445.1201949212649
518.0	2.9124818	445.11993000195923
519.0	2.9185087	445.12025496315874
520.0	2.9245316	445.1204133999616
521.0	2.9305586	445.120380307269
522.0	2.9365838	445.1201811215178
523.0	2.9426109	445.1203665708343
524.0	2.9486379	445.1203039677829
525.0	2.9546671	445.1202322840398
526.0	2.96069	445.1202095911359
527.0	2.9667128	445.120467180053
528.0	2.9727441	445.1203186791714
529.0	2.9787692	445.1202603885747
530.0	2.9847942	445.12003952977454
531.0	2.9908171	445.12004524971974
536.0	3.0019274	445.11974429697034
543.0	3.0160629	445.1195653471917
544.0	3.022436	445.1196147816857
552.0	3.0380276	445.1198098541853
556.0	3.0476775	445.1202652321478
557.0	3.0540318	445.1203023592328
558.0	3.0600609	445.12030539861
559.0	3.0660921	445.120615324168
560.0	3.0721172	445.12030126093487
561.0	3.0781464	445.12033834069575
562.0	3.0841734	445.1201562484537
563.0	3.0901985	445.1201947729822
564.0	3.0962235	445.1203820545397
565.0	3.1022527	445.12039325945
566.0	3.1082776	445.1205138617435
567.0	3.1143026	445.1203920299644
568.0	3.1203277	445.12041267125977
569.0	3.1263548	445.1203808599941
570.0	3.1323797	445.12037471578554
571.0	3.138409	445.1203706149956
572.0	3.1444318	445.1203447130756
573.0	3.150459	445.1203723549808
574.0	3.1564839	445.120382309124
575.0	3.162511	445.1203348052835
576.0	3.1685381	445.12043293069485
577.0	3.1745651	445.1203388114307
578.0	3.1805859	445.1203488716042
579.0	3.186609	445.12053544547575
580.0	3.1926298	445.1204802749789
581.0	3.1986506	445.12041091034905
582.0	3.2046714	445.12038069235103
583.0	3.2106964	445.12023040945724
584.0	3.2167195	445.1201258792297
585.0	3.2227402	445.1202660844971
586.0	3.2287694	445.12021534326504
587.0	3.2347923	445.1203766633211
588.0	3.2408132	445.1202526236213
589.0	3.246834	445.12034968411217
590.0	3.2528549	445.1202892659412
591.0	3.2588757	445.1202712765914
592.0	3.2648965	445.12032472465944
593.0	3.2709173	445.12031802006777
594.0	3.2769403	445.12034063366866
595.0	3.2829612	445.1202432784896
596.0	3.288982	445.1203206085303
597.0	3.2950027	445.12028453680404
598.0	3.3010236	445.1203220630308
599.0	3.3070445	445.12016781202055
600.0	3.3130716	445.12027596356467
601.0	3.3190923	445.12017749913457
602.0	3.3251153	445.12031205133974
603.0	3.3311383	445.1202377197092
604.0	3.3371633	445.12022394048455
605.0	3.3431861	445.12022456219114
606.0	3.3492111	445.1202784535992
607.0	3.3552404	445.12012850709857
608.0	3.3612632	445.1202301100507
609.0	3.3672862	445.1203683248513
610.0	3.3733071	445.12025687087373
611.0	3.3793279	445.1203700410786
612.0	3.3853487	445.1203279638762
613.0	3.3913695	445.12019186114946
614.0	3.3974008	445.1202192152868
615.0	3.4034238	445.1203028890242
616.0	3.4094487	445.1202729018422
617.0	3.4154737	445.1202870906566
618.0	3.4214946	445.12020907803094
619.0	3.4275155	445.12035228091594
620.0	3.4335426	445.1203057887552
621.0	3.4395716	445.12036899342877
622.0	3.4455945	445.12026055481545
623.0	3.4516175	445.1203212257732
624.0	3.4576424	445.1202662465198
625.0	3.4636655	445.1204027385813
626.0	3.4696883	445.12034765535805
627.0	3.4757135	445.1202699104191
628.0	3.4817425	445.1203178630394
629.0	3.4877696	445.1204153341295
630.0	3.4937966	445.12040133322694
631.0	3.4998216	445.12039919518054
632.0	3.5056154	445.1205564966993
636.0	3.5147258	445.12053155711806
637.0	3.5211675	445.1204010488903
641.0	3.5315175	445.11990558409855
645.0	3.5411696	445.1204343070687
646.0	3.5472073	445.11941175699144
647.0	3.5532363	445.11988038600236
649.0	3.5606321	445.119763178578
650.0	3.5669779	445.1196733216517
651.0	3.573001	445.1195967762322
652.0	3.5790261	445.12013658278875
653.0	3.5850511	445.12040626627095
654.0	3.591078	445.1194834573489
656.0	3.5985717	445.1202098884651
657.0	3.6049156	445.1202752948055
658.0	3.6109384	445.12022416010734
659.0	3.6169636	445.1200561885713
660.0	3.6229885	445.12031461091186
661.0	3.6290178	445.1203543138473
662.0	3.6350407	445.1202103755435
663.0	3.6410678	445.1200878450819
664.0	3.6470885	445.12036773497823
665.0	3.6531094	445.12022847905445
666.0	3.6591302	445.1204547903999
667.0	3.6651531	445.1202824506075
668.0	3.6711739	445.12030880451533
669.0	3.6771948	445.1206010761909
670.0	3.6832157	445.12033921856556
671.0	3.6892364	445.1203008030542
672.0	3.6952593	445.1202824931427
673.0	3.7012802	445.1202432654407
674.0	3.7073012	445.1203364355737
675.0	3.7133239	445.12032845952837
676.0	3.719347	445.1202105744947
677.0	3.7253699	445.1203423551023
678.0	3.731397	445.120361884021
679.0	3.7374366	445.1203701712055
680.0	3.7434636	445.1203781084031
681.0	3.7494887	445.1203039280019
682.0	3.7555179	445.120053351504
683.0	3.7615407	445.1201479875985
684.0	3.7675657	445.12044385867796
685.0	3.7735907	445.120041650424
686.0	3.7796179	445.12039182041264
687.0	3.7856428	445.1203464280567
688.0	3.7916658	445.1203267884847
689.0	3.7976908	445.1201994060435
690.0	3.8037137	445.12024133007617
691.0	3.8097407	445.1201683569761
692.0	3.8157658	445.12021196603837
693.0	3.8217888	445.1200503636936
694.0	3.8278138	445.12022825892205
695.0	3.8338407	445.11995098313724
696.0	3.8398637	445.1201030653345
697.0	3.8458867	445.12022657931124
698.0	3.8519157	445.1201705501484
699.0	3.8579387	445.1201988129015
700.0	3.8639596	445.12018523655246
701.0	3.8699805	445.120258096684
702.0	3.8760075	445.1203976577794
703.0	3.8820283	445.1201836683415
704.0	3.8880491	445.1202320890843
705.0	3.8940722	445.12028101648406
706.0	3.9000949	445.1201460102469
707.0	3.90612	445.12019184613234
708.0	3.9121431	445.1200887729181
709.0	3.9181784	445.1202593353176
710.0	3.9242076	445.1202661502654
711.0	3.9302346	445.12024639116464
712.0	3.9362639	445.12018425787306
713.0	3.9422889	445.1202949600521
714.0	3.9483138	445.12021149041135
715.0	3.9543388	445.1201478206475
716.0	3.9603618	445.1201633856973
717.0	3.9663826	445.11963487416944
718.0	3.9724033	445.12002170496834
719.0	3.9784242	445.1201212322819
720.0	3.984445	445.12010836289585
721.0	3.9904681	445.12009896358546
722.0	3.9964887	445.1204010958737
723.0	4.0025118	445.1202766978011
724.0	4.0085326	445.1201757306619
725.0	4.0145556	445.12017151430695
726.0	4.0205804	445.1203232748027
727.0	4.0266055	445.1202372261632
728.0	4.0326305	445.12023681939723
729.0	4.0386535	445.12025732273605
730.0	4.0446805	445.12031378609635
731.0	4.0507056	445.12028586670164
732.0	4.0567305	445.12029151561535
733.0	4.0627557	445.12022642635316
734.0	4.0687868	445.1202515611405
735.0	4.0748139	445.12020022656793
736.0	4.0808409	445.120283746142
737.0	4.0868701	445.1202440980804
738.0	4.0928932	445.12011538942494
739.0	4.0989161	445.12021538634485
740.0	4.1049411	445.1202366529702
741.0	4.1109659	445.1203629696769
742.0	4.1169952	445.1202983779376
743.0	4.1230182	445.12032863507625
744.0	4.1290432	445.12018878360533
745.0	4.1350702	445.1203763996528
746.0	4.141089	445.1203816279343
747.0	4.147112	445.12024980267046
748.0	4.1531349	445.1203905336558
749.0	4.1591577	445.1202407432263
750.0	4.1651849	445.1201993160917
751.0	4.1712099	445.1202824670753
752.0	4.1772348	445.12009936603073
753.0	4.1832599	445.12011826938704
754.0	4.1892848	445.1200919337806
755.0	4.19531	445.1202472959408
756.0	4.2013329	445.120413889178
757.0	4.2073557	445.12016594779453
758.0	4.2133807	445.1202823696608
759.0	4.2194037	445.12008334420506
760.0	4.2254287	445.1203341856617
761.0	4.2314516	445.12024163643065
762.0	4.2374869	445.12033122083216
763.0	4.2435183	445.1201308786454
764.0	4.2495412	445.12022300185913
765.0	4.2555641	445.1200390284076
766.0	4.261587	445.1201225780216
767.0	4.2676099	445.1201765568368
768.0	4.2736349	445.1203492476409
769.0	4.2796599	445.1203519737888
770.0	4.2856872	445.1205261539377
771.0	4.2917141	445.12037141472393
772.0	4.2977369	445.1201737675199
773.0	4.30376	445.12025191852575
774.0	4.309785	445.1201486023313
775.0	4.31581	445.120258194828
776.0	4.321835	445.12015889538685
777.0	4.3278579	445.1202977197043
778.0	4.3338892	445.12012711062397
779.0	4.3399122	445.12032713049103
780.0	4.345935	445.11996410016087
781.0	4.3519621	445.1202326975033
782.0	4.357985	445.12017220346803
783.0	4.364012	445.12015967713984
784.0	4.3700371	445.12012056708664
785.0	4.3760622	445.1201655332198
786.0	4.3820872	445.12006985666267
787.0	4.3881122	445.1199728987666
788.0	4.3941454	445.12009343583
789.0	4.4001726	445.12032117437604
790.0	4.4061934	445.12040768470536
792.0	4.4136683	445.12027991730696
793.0	4.4200122	445.1202825239797
794.0	4.4260372	445.12011346746647
795.0	4.4320622	445.120170221361
796.0	4.4380851	445.12012311506845
797.0	4.44411	445.1202762239682
798.0	4.4501351	445.120181552456
799.0	4.4561665	445.12015393066605
800.0	4.4621893	445.1200571629004
801.0	4.4682185	445.12014655568754
802.0	4.4742455	445.1202439295403
803.0	4.4802685	445.1200560115568
804.0	4.4862914	445.120167588714
805.0	4.4923122	445.12022613354094
806.0	4.498333	445.12005132489685
807.0	4.5043559	445.12014104434365
808.0	4.5103768	445.12014990880306
809.0	4.5164038	445.12011996260395
810.0	4.5224268	445.1200239802402
811.0	4.5284519	445.1200265011703
812.0	4.5344789	445.1199942454058
813.0	4.5405018	445.12012452155295
814.0	4.5465269	445.12029547505847
815.0	4.5525519	445.1201754427082
816.0	4.558579	445.12017160953565
817.0	4.5646039	445.1202030510475
818.0	4.5706269	445.1201937630397
819.0	4.5766477	445.1202396679519
820.0	4.5826706	445.1203634948909
821.0	4.5886957	445.12031548677345
822.0	4.5947227	445.1201772210849
823.0	4.6007478	445.12003752187513
824.0	4.6067728	445.1202993680968
825.0	4.6127977	445.1202267637841
826.0	4.6188207	445.1202807119158
827.0	4.6248477	445.12013237933354
828.0	4.6308769	445.1203172439445
829.0	4.6369082	445.12019707942693
830.0	4.6429374	445.1203588356089
831.0	4.6489604	445.1203263174076
832.0	4.6549832	445.1202120604046
833.0	4.6610061	445.1201055516263
834.0	4.6670311	445.12016202931636
835.0	4.6730625	445.12022120329283
836.0	4.6790895	445.120294908515
837.0	4.6851125	445.1202792226085
838.0	4.6911374	445.1202819633908
839.0	4.6971624	445.11994446117535
840.0	4.7031832	445.11992522973867
841.0	4.7092061	445.1201292403506
842.0	4.715227	445.12009681875736
843.0	4.721252	445.12003245333324
844.0	4.7272728	445.1201837361426
845.0	4.7332937	445.1201996314302
846.0	4.7393145	445.120330593338
847.0	4.7453354	445.1202158685839
848.0	4.7513582	445.12027358975234
849.0	4.7573812	445.1202679572113
850.0	4.7634083	445.12018418288085
851.0	4.7694312	445.12042256505055
852.0	4.7754563	445.12022584011845
853.0	4.7814812	445.12020824083226
854.0	4.7875062	445.12022187482734
855.0	4.7935397	445.12023164060776
856.0	4.7995624	445.1202342837329
857.0	4.8055875	445.120260059831
858.0	4.8116105	445.12023026048934
859.0	4.8176333	445.120386465779
860.0	4.8236541	445.1202235904352
861.0	4.829675	445.1200196173388
862.0	4.8356958	445.120286011135
863.0	4.8417187	445.12012001721206
864.0	4.8477396	445.11995380491396
865.0	4.8537626	445.11993221637994
866.0	4.8597876	445.12011219115726
867.0	4.8658083	445.1200197472723
868.0	4.8718292	445.12032917283346
869.0	4.8778502	445.1204284763759
870.0	4.8838688	445.12025787131034
871.0	4.8898917	445.12036361572757
872.0	4.8959146	445.12016219588287
873.0	4.9019355	445.1203387422638
874.0	4.9079583	445.12027206949637
875.0	4.9139792	445.12036793264156
876.0	4.9200022	445.1202541572543
877.0	4.9260253	445.1202656377142
878.0	4.9320544	445.1201558629916
879.0	4.9380792	445.12005754615126
880.0	4.9441043	445.12010862550386
881.0	4.9501315	445.12030150516307
882.0	4.9561542	445.12027552534255
883.0	4.9621772	445.1202224713904
884.0	4.9682064	445.12007529332726
885.0	4.9742315	445.12020688339794
886.0	4.9802606	445.12017225760815
887.0	4.9862898	445.1202737085137
888.0	4.9923211	445.1203927526215
889.0	4.9983461	445.12044812334824
890.0	5.004371	445.120382669552
891.0	5.0103961	445.12031333272034
892.0	5.0164211	445.1202916326794
893.0	5.022446	445.12019294629596
894.0	5.0284709	445.12033124083666
895.0	5.0344981	445.1203835190378
896.0	5.0405232	445.1202935662825
897.0	5.0465482	445.1202809498634
898.0	5.0525752	445.12034680910546
899.0	5.0585982	445.12030493671307
900.0	5.0646232	445.12028920433636
901.0	5.0706482	445.1204234883641
902.0	5.0766752	445.12032616311336
903.0	5.0827003	445.1203438662401
904.0	5.0887254	445.120298473489
905.0	5.0947523	445.1203198185194
906.0	5.1007753	445.1201790368711
907.0	5.1068024	445.1203245496535
908.0	5.1128295	445.12006433263326
909.0	5.1188524	445.1203014321132
910.0	5.1248773	445.1201682131532
911.0	5.1309107	445.12021721317245
912.0	5.1369358	445.12010105195134
913.0	5.1429649	445.12016075279
914.0	5.1489921	445.1201465562303
915.0	5.155017	445.1200790078027
916.0	5.1610483	445.12014676856626
917.0	5.1670711	445.12010243629953
918.0	5.1730941	445.1200984743508
919.0	5.1791212	445.1203014166366
920.0	5.1851503	445.12033715107935
921.0	5.1911732	445.12021974552033
922.0	5.1971983	445.1202779562912
923.0	5.2032212	445.1203090672458
924.0	5.2092442	445.12032342533865
925.0	5.2152732	445.12025070635326
926.0	5.2213004	445.1202404410774
927.0	5.2273255	445.1204759024606
928.0	5.2333503	445.12041183334185
929.0	5.2393754	445.120258921545
930.0	5.2454003	445.1202979101952
931.0	5.2514234	445.1202664970118
932.0	5.2574442	445.12038733078566
933.0	5.263467	445.12024638304723
934.0	5.2694963	445.1202084909999
935.0	5.2755192	445.12023457586764
936.0	5.2815441	445.12034276697057
937.0	5.2875712	445.12025701778373
938.0	5.2936005	445.1202187933643
939.0	5.2996276	445.12027215449757
940.0	5.3056526	445.12042028759265
941.0	5.3116754	445.1202653381591
942.0	5.3177005	445.1203680065576
943.0	5.3237297	445.1201712565838
944.0	5.3297567	445.12027801490547
945.0	5.3357818	445.1201754418926
946.0	5.3418089	445.12026150892774
947.0	5.3478339	445.12023838212656
948.0	5.3538587	445.12030044360057
949.0	5.3598818	445.12024428128797
950.0	5.365911	445.12021089637005
951.0	5.3719359	445.1201157057379
952.0	5.3779588	445.1201849333264
953.0	5.3839881	445.1200225062172
954.0	5.3900131	445.1202079474085
955.0	5.3960381	445.1202085017726
956.0	5.402063	445.1203231196585
957.0	5.4080901	445.12028194803185
958.0	5.4141152	445.1203056770968
959.0	5.4201401	445.12025177308834
960.0	5.4261632	445.1200982243228
961.0	5.4321882	445.12026607804563
962.0	5.4382131	445.12018060890153
963.0	5.444236	445.12008657277306
964.0	5.4502651	445.1202227489129
965.0	5.4562881	445.1202849834618
966.0	5.4623194	445.1202247297952
967.0	5.4683443	445.1202421882141
968.0	5.4743715	445.1202257928713
969.0	5.4803986	445.12013990047575
970.0	5.4864257	445.12023942967033
971.0	5.4924527	445.1202307603923
972.0	5.4984756	445.12030448909525
973.0	5.5045028	445.12021649445677
974.0	5.5105278	445.1201883283622
975.0	5.5165527	445.120175717556
976.0	5.5225757	445.12023261797856
977.0	5.5286007	445.1202750184304
978.0	5.5346237	445.12023208784825
979.0	5.5406465	445.1201935064161
980.0	5.5466736	445.1202313419978
981.0	5.5526966	445.12020022584323
982.0	5.5587194	445.1202694265591
983.0	5.5647423	445.12028248509495
984.0	5.5707674	445.12039545833215
985.0	5.5767904	445.1202295340255
986.0	5.5828175	445.12021605474945
987.0	5.5888424	445.12027750370146
988.0	5.5948695	445.120175479135
989.0	5.6008904	445.1201821390732
990.0	5.6069111	445.1201736727989
991.0	5.612932	445.12014494934743
992.0	5.6189612	445.12014869467794
993.0	5.624984	445.12017280118033
994.0	5.6310091	445.1202268504565
995.0	5.637032	445.1202933978235
996.0	5.6430508	445.1202766319254
997.0	5.6490737	445.1203298086958
998.0	5.6550945	445.12027802707604
999.0	5.6611175	445.12030751569705
1000.0	5.6671445	445.12018276361397
1001.0	5.6731654	445.1201136339819
1002.0	5.6791882	445.12019834324906
1003.0	5.685207	445.12023589385615
1004.0	5.69123	445.1201869451336
1005.0	5.6972509	445.12018967599397
1006.0	5.7032737	445.12031677699514
1007.0	5.7092945	445.1201639010677
1008.0	5.7153155	445.1201838464325
1009.0	5.7213363	445.1201434761004
1010.0	5.7273612	445.1203423467816
1011.0	5.7333821	445.12005416066535
1012.0	5.739403	445.12028863974535
1013.0	5.7454237	445.1203226651242
1014.0	5.7514425	445.1204007834589
1015.0	5.7574655	445.12017784776765
1016.0	5.7634863	445.1202371353809
1017.0	5.7695072	445.1202191542491
1018.0	5.77553	445.12009172937456
1019.0	5.7815509	445.1200559389128
1020.0	5.7875718	445.1202537560031
1021.0	5.7935925	445.1200910172817
1022.0	5.7996134	445.12016508816765
1023.0	5.8056447	445.12005631690704
1024.0	5.8116656	445.12015778087925
1025.0	5.8176906	445.12011421083986
1026.0	5.8237133	445.12007579622656
1027.0	5.8297322	445.1202799978675
1028.0	5.8357571	445.1203785569773
1029.0	5.841778	445.1203466194886
1030.0	5.8477988	445.12026273539703
1031.0	5.8538218	445.12018319522025
1032.0	5.8598405	445.1201725352305
1033.0	5.865855	445.1200805865487
1034.0	5.871878	445.1202628494096
1035.0	5.8778969	445.1202591605465
1036.0	5.8839197	445.1201547571391
1037.0	5.8899405	445.1201689302597
1038.0	5.8959613	445.1201128116678
1039.0	5.9019824	445.1199893532785
1040.0	5.908003	445.1200315784301
1041.0	5.9140239	445.1200293706735
1042.0	5.9200468	445.1201276496586
1043.0	5.9256572	445.1202925274341
1044.0	5.9316824	445.1199138468145
1045.0	5.9377093	445.1198882049974
1046.0	5.9437386	445.1200540286409
1047.0	5.9497615	445.120094032612
1048.0	5.9557866	445.12001928506896
1049.0	5.9618114	445.1201350986501
1050.0	5.9678385	445.12018249157467
1051.0	5.9738635	445.12000365286764
1052.0	5.9798887	445.12015362245364
1053.0	5.9859157	445.1201535789955
1054.0	5.9919386	445.12026829656514
1055.0	5.9979635	445.12024870496447
1056.0	6.0039885	445.1204152033362
1057.0	6.0100136	445.12019038750987
1058.0	6.0160386	445.1200994037621
1059.0	6.0220677	445.120172951438
1060.0	6.0280948	445.1201568223491
1061.0	6.0341198	445.12017531877973
1062.0	6.0401429	445.12032533354227
1063.0	6.0461699	445.12013127868306
1064.0	6.0521971	445.12020459044896
1065.0	6.0582219	445.12026234115297
1066.0	6.064247	445.12020832854176
1067.0	6.0702698	445.1200732799779
1068.0	6.0762949	445.12026059923903
1069.0	6.0823242	445.12011150624835
1070.0	6.0883532	445.1201674573437
1071.0	6.0943784	445.11999011738993
1072.0	6.1004034	445.120026980818
1073.0	6.1064283	445.12011044084244
1074.0	6.1124513	445.1199953056251
1075.0	6.1184742	445.1202420016459
1076.0	6.1244991	445.1201575011557
1077.0	6.1305303	445.1201374135451
1078.0	6.1365575	445.1198157440655
1079.0	6.1425868	445.1200615674092
1080.0	6.1486095	445.1201593257643
1081.0	6.1546325	445.12020943662293
1082.0	6.1606574	445.1201575402564
1083.0	6.1666826	445.12014835459246
1084.0	6.1727075	445.12013232525567
1085.0	6.1787325	445.1200928766647
1086.0	6.1847595	445.11998880257426
1087.0	6.1907868	445.11998721498276
1088.0	6.1968137	445.12007696625636
1089.0	6.2028388	445.1203263747859
1090.0	6.2088637	445.12028182361763
1091.0	6.2148866	445.1201511360458
1092.0	6.2209116	445.1203589254669
1093.0	6.2269368	445.120276654813
1094.0	6.2329596	445.1202307896292
1095.0	6.2389889	445.12030292077515
1096.0	6.2450159	445.1202260823041
1097.0	6.2510472	445.1202503402678
1098.0	6.2570846	445.1202336049117
1099.0	6.2631139	445.12010661474784
1100.0	6.2691431	445.12015602818025
1101.0	6.2751681	445.120173571624
1102.0	6.2811931	445.12014569017
1103.0	6.2872159	445.11985033924014
1104.0	6.293243	445.1201160376084
1105.0	6.2992701	445.120256753821
1106.0	6.305291	445.12022085145935
1107.0	6.3113118	445.1201079739834
1108.0	6.3173348	445.12019483620026
1109.0	6.3233577	445.1198811156733
1110.0	6.3293847	445.1198743264552
1111.0	6.3354076	445.1197418939225
1112.0	6.3414347	445.1198805760459
1113.0	6.3474577	445.11997435525853
1114.0	6.3534847	445.1200683621278
1115.0	6.3595119	445.1202108013158
1116.0	6.3655389	445.1201996042944
1117.0	6.3715619	445.12015086352284
1118.0	6.377589	445.1201457730021
1119.0	6.3836118	445.1200772237288
1120.0	6.3896369	445.1200975087413
1121.0	6.3956619	445.1201936219079
1122.0	6.4016868	445.1202971940908
1123.0	6.4077119	445.120363710563
1124.0	6.4137432	445.1202336972073
1125.0	6.4197745	445.12036572114124
1126.0	6.4257974	445.12026172677133
1127.0	6.4318202	445.1202067277466
1128.0	6.4378432	445.12015101266365
1129.0	6.4438682	445.12005960642574
1130.0	6.4498932	445.12036997279796
1131.0	6.4559183	445.11954843026547
1132.0	6.4619474	445.1200905541995
1133.0	6.4679745	445.1201793873062
1134.0	6.4739994	445.12016135476654
1135.0	6.4800286	445.1200401779375
1136.0	6.4860578	445.120069964217
1137.0	6.4920829	445.1201388147193
1138.0	6.4981078	445.1202582940869
1139.0	6.5041328	445.1202210346922
1140.0	6.5101558	445.12013965958835
1141.0	6.5161787	445.1200919868978
1142.0	6.5222036	445.1202759983799
1143.0	6.5282328	445.1200103725313
1144.0	6.5342579	445.1201755997518
1145.0	6.5402849	445.12028352681557
1146.0	6.5463078	445.12024728248156
1147.0	6.5523328	445.1200914654333
1148.0	6.5583558	445.12021269964345
1149.0	6.5643913	445.120267798934
1150.0	6.5704141	445.120197412679
1151.0	6.5764391	445.12029380502804
1152.0	6.5824579	445.1203332269533
1153.0	6.5884808	445.1201325493437
1154.0	6.5945036	445.1200400992032
1155.0	6.6005246	445.1201509085524
1156.0	6.6065476	445.1204097936678
1157.0	6.6125724	445.12031516595727
1158.0	6.6185975	445.12013020074755
1159.0	6.6246246	445.12024044521866
1160.0	6.6306476	445.11978804183707
1161.0	6.6366704	445.12005069496604
1162.0	6.6426934	445.12032569502315
1163.0	6.6487163	445.12022599851616
1164.0	6.6547393	445.1202075286695
1165.0	6.660762	445.120207734449
1166.0	6.666785	445.12024745868547
1167.0	6.6728059	445.12014280709616
1168.0	6.6788266	445.12020462758153
1169.0	6.6848517	445.12033331982013
1170.0	6.6908747	445.1202208212304
1171.0	6.6968955	445.1204045672609
1172.0	6.7029184	445.1202694549466
1173.0	6.7089371	445.1202544682063
1174.0	6.7149601	445.12019882294686
1175.0	6.720981	445.1202326512009
1176.0	6.7270038	445.1201789154045
1177.0	6.7330247	445.1201593411195
1178.0	6.7390476	445.1201971973137
1179.0	6.7450706	445.1203447818838
1180.0	6.7510915	445.12018431141905
1181.0	6.7571143	445.1202479561205
1182.0	6.7631372	445.12036509213283
1183.0	6.7691581	445.1202999842645
1184.0	6.7751809	445.12025572422436
1185.0	6.7812018	445.1202533041796
1186.0	6.7872227	445.12021684860775
1187.0	6.7932455	445.1202292164801
1188.0	6.7992642	445.12013279718974
1189.0	6.8052851	445.120288080573
1190.0	6.8113102	445.12020389034694
1191.0	6.8172476	445.11957310295605
1192.0	6.8232748	445.1199912243058
1193.0	6.8292997	445.12009762035797
1194.0	6.8353269	445.1202377462617
1195.0	6.8413497	445.120384059
1196.0	6.8473768	445.12006690834755
1197.0	6.8534018	445.12010702254105
1198.0	6.859427	445.12007477514186
1199.0	6.8654497	445.1200130523612
1200.0	6.8714748	445.1199934383533
1201.0	6.8774976	445.1201056464617
1202.0	6.8835206	445.120228721826
1203.0	6.88955	445.12018941761823
1204.0	6.8955768	445.12011321113266
1205.0	6.901604	445.12011826251256
1206.0	6.907629	445.12000983217945
1207.0	6.9136581	445.11995268898806
1208.0	6.9196853	445.1200171845215
1209.0	6.9257082	445.120186061111
1210.0	6.9317332	445.12021698089296
1211.0	6.9377666	445.12015295799284
1212.0	6.9437957	445.1200362131288
1213.0	6.9498229	445.12020294934706
1214.0	6.9558499	445.12002428257904
1215.0	6.9618748	445.1203796488818
1216.0	6.9678998	445.12015794940845
1217.0	6.973925	445.1199511082252
1218.0	6.9799499	445.1201573961608
1219.0	6.9859728	445.1198943861198
1220.0	6.9919999	445.1203075500432
1221.0	6.998027	445.12013653358343
1222.0	7.0040542	445.1201829855377
1223.0	7.0100791	445.12023181395256
1224.0	7.0161042	445.1201824444678
1225.0	7.0221333	445.1202115433969
1226.0	7.0281584	445.1201795628651
1227.0	7.0341832	445.1201603137379
1228.0	7.0402083	445.12023430106154
1229.0	7.0462354	445.12009290642914
1230.0	7.0522582	445.1202143444734
1231.0	7.0582854	445.1201615385434
1232.0	7.0643125	445.1201416477574
1233.0	7.0703396	445.1202388220308
1234.0	7.0763626	445.1201791333506
1235.0	7.0823875	445.12020047566114
1236.0	7.0884146	445.1201688706389
1237.0	7.0944397	445.12011772558714
1238.0	7.1004646	445.1199434137064
1239.0	7.1065001	445.1200557307808
1240.0	7.1125209	445.12002832504044
1241.0	7.1185439	445.1199963168601
1242.0	7.1245667	445.11998999737966
1243.0	7.1305959	445.1201021396816
1244.0	7.1366272	445.1199887314148
1245.0	7.1426502	445.1202223408831
1246.0	7.1486751	445.1201698246823
1247.0	7.1547001	445.1202641938425
1248.0	7.1607251	445.1202600201733
1249.0	7.1667481	445.12015134821917
1250.0	7.1727751	445.1200379920314
1251.0	7.178798	445.11967413257764
1252.0	7.1848209	445.12015903477084
1253.0	7.190846	445.1201243097909
1254.0	7.196873	445.1199530496086
1255.0	7.202896	445.1200447392183
1256.0	7.208921	445.1201257793381
1257.0	7.2149522	445.12008512681217
1258.0	7.2209792	445.1202036942992
1259.0	7.2270023	445.12022691696853
1260.0	7.2330294	445.1201399592395
1261.0	7.2390522	445.1201400779627
1262.0	7.2450814	445.1200999936025
1263.0	7.2511085	445.1201330169944
1264.0	7.2571336	445.1200681977803
1265.0	7.2631606	445.12030723922624
1266.0	7.2691897	445.1203054458798
1267.0	7.2752168	445.1201530896247
1268.0	7.281244	445.1201773246095
1269.0	7.2872689	445.12032815640805
1270.0	7.2932919	445.120248841714
1271.0	7.299319	445.12015293239057
1272.0	7.305342	445.12015566398406
1273.0	7.3113668	445.1201718561394
1274.0	7.317394	445.1202273318607
1275.0	7.3234211	445.1202927424024
1276.0	7.3294482	445.1202107176554
1277.0	7.3354773	445.12029268389495
1278.0	7.3415024	445.1201718783544
1279.0	7.3475295	445.12016713789995
1280.0	7.3535566	445.12029225986106
1281.0	7.3595815	445.12031953968693
1282.0	7.3656044	445.1201515606346
1283.0	7.3716253	445.1200535879043
1284.0	7.3776502	445.1202364616589
1285.0	7.3836753	445.1202415053901
1286.0	7.3897045	445.1197827143204
1287.0	7.3957295	445.1201488006899
1288.0	7.4017525	445.1200064959806
1289.0	7.4077795	445.12022178542605
1290.0	7.4138129	445.1201305813055
1291.0	7.4198421	445.12008356439117
1292.0	7.4258649	445.120014164718
1293.0	7.4318919	445.1200091280397
1294.0	7.4379171	445.1201963794531
1295.0	7.4439442	445.1200709263425
1296.0	7.449969	445.1201839968698
1297.0	7.4559982	445.120175510284
1298.0	7.4620212	445.12015721714556
1299.0	7.4680442	445.1202833383811
1300.0	7.474067	445.1201456710599
1301.0	7.48009	445.12029896479214
1302.0	7.4861108	445.12046158174945
1303.0	7.4921317	445.1196752092904
1304.0	7.4981566	445.12030381708263
1305.0	7.5041775	445.1201616518219
1306.0	7.5102025	445.12025380980214
1307.0	7.5162253	445.120175587152
1308.0	7.5222462	445.1201624325993
1309.0	7.5282712	445.12031324334527
1310.0	7.5342922	445.1202668453938
1311.0	7.5403171	445.1202618658591
1312.0	7.54634	445.1201237069028
1313.0	7.5523629	445.12022971318777
1314.0	7.5583859	445.12027380360195
1315.0	7.5644066	445.1202786394986
1316.0	7.5704296	445.12003971354613
1317.0	7.5764504	445.1200303457392
1318.0	7.5824734	445.12004176740277
1319.0	7.5885006	445.1201949879808
1320.0	7.5945234	445.12006474740133
1321.0	7.6005463	445.1200798976251
1322.0	7.6065713	445.12003748400207
1323.0	7.6125963	445.120056282788
1324.0	7.6186192	445.12022368338563
1325.0	7.6246401	445.1203458075252
1326.0	7.630663	445.12030363343104
1327.0	7.6366837	445.1201185768299
1328.0	7.6427046	445.1202106976879
1329.0	7.6487276	445.1202666390582
1330.0	7.6547505	445.1201371348733
1331.0	7.6607713	445.1201202407838
1332.0	7.6667943	445.11964484513345
1333.0	7.6728152	445.1200296836519
1334.0	7.6788401	445.1199965775141
1335.0	7.6848609	445.12007995266276
1336.0	7.6908839	445.12017519790646
1337.0	7.6969068	445.1201615713916
1338.0	7.7029275	445.12022116518386
1339.0	7.7089485	445.1202072560405
1340.0	7.7149756	445.12002323566344
1341.0	7.7209985	445.12007911512336
1342.0	7.7270194	445.12021968260376
1343.0	7.7330443	445.12008849178096
1344.0	7.7390693	445.12014283154645
1345.0	7.7450902	445.1200710096896
1346.0	7.7511152	445.12002626867445
1347.0	7.757136	445.120149100856
1348.0	7.763159	445.1200359372309
1349.0	7.7691819	445.12011340895225
1350.0	7.7752048	445.12009067988146
1351.0	7.7812319	445.12011794615324
1352.0	7.7872548	445.1200754383096
1353.0	7.7932757	445.1200626722722
1354.0	7.7992985	445.1199493713321
1355.0	7.8053194	445.1200137904051
1356.0	7.8113402	445.12008863549534
1357.0	7.8173632	445.1200725143943
1358.0	7.823386	445.1201426813631
1359.0	7.829409	445.1202075428201
1360.0	7.8354299	445.1202626964705
1361.0	7.8414508	445.12027041342077
1362.0	7.8474715	445.1202312174769
1363.0	7.8534923	445.1201838310878
1364.0	7.8595153	445.1200956872201
1365.0	7.8655362	445.12000068927085
1366.0	7.8715569	445.12030344291446
1367.0	7.8775799	445.12021306028373
1368.0	7.8836028	445.12014479339916
1369.0	7.8896236	445.1202257528955
1370.0	7.8956444	445.1201623023281
1371.0	7.9016675	445.1200168641833
1372.0	7.9076925	445.119892691524
1373.0	7.9137133	445.1200615632146
1374.0	7.919734	445.12015702657834
1375.0	7.925757	445.1200950948834
1376.0	7.93178	445.1203448472127
1377.0	7.9377986	445.12019882394634
1378.0	7.9438216	445.1201635154828
1379.0	7.9498446	445.1201120082769
1380.0	7.9558676	445.1202567343147
1381.0	7.9618884	445.1200982205551
1382.0	7.9679133	445.11991410427237
1383.0	7.9739363	445.1199867677507
1384.0	7.9799571	445.1201920910388
1385.0	7.9859779	445.1201281076818
1386.0	7.9920008	445.12008679260225
1387.0	7.9980218	445.120080491854
1388.0	8.0040467	445.1198947258905
1389.0	8.0100674	445.1199810458646
1390.0	8.0160925	445.12015161453945
1391.0	8.0221134	445.12000885066226
1392.0	8.0281343	445.12003614044215
1393.0	8.034155	445.1201354700736
1394.0	8.040178	445.1201751808171
1395.0	8.0461989	445.12010105654264
1396.0	8.0522218	445.1200065812327
1397.0	8.0582425	445.1200800263912
1398.0	8.0642654	445.1201157515633
1399.0	8.0702905	445.1203519639928
1400.0	8.0763133	445.1202462437032
1401.0	8.0823384	445.120075041269
1402.0	8.0883635	445.1201190931696
1403.0	8.0943864	445.1200900015551
1404.0	8.1004093	445.12013760770503
1405.0	8.1064322	445.12016792544085
1406.0	8.1124551	445.120102771233
1407.0	8.1184739	445.1203496335911
1408.0	8.1244988	445.1201617869296
1409.0	8.1305197	445.1202394165431
1410.0	8.136551	445.1200718038201
1411.0	8.1425719	445.1200996743542
1412.0	8.148599	445.1201069600551
1413.0	8.1546218	445.1201005164426
1414.0	8.1606427	445.1201172012338
1415.0	8.1666635	445.1202597315852
1416.0	8.1726822	445.12028030717977
1417.0	8.1787052	445.12005281067195
1418.0	8.1847282	445.1201507548387
1419.0	8.190749	445.12002363119046
1420.0	8.1967718	445.1200518042501
1421.0	8.2027947	445.1200383302148
1422.0	8.2088178	445.1202027018015
1423.0	8.2148386	445.12016924874945
1424.0	8.2208614	445.1200977239854
1425.0	8.2268823	445.12023748654497
1426.0	8.2329053	445.1201907114189
1427.0	8.2389262	445.12025477573627
1428.0	8.2449489	445.12030074843
1429.0	8.2509698	445.120218927119
1430.0	8.2569928	445.1202407620819
1431.0	8.2630135	445.1201904102116
1432.0	8.2690344	445.12021667061026
1433.0	8.2750552	445.120205634741
1434.0	8.2810762	445.12022508462013
1435.0	8.287097	445.12035968819595
1436.0	8.2931198	445.1200936367266
1437.0	8.2991407	445.12005457044245
1438.0	8.3051616	445.1201436783982
1439.0	8.3111823	445.12012399498525
1440.0	8.3172074	445.1201346978702
1441.0	8.3232408	445.1201461743881
1442.0	8.3292721	445.1201174809929
1443.0	8.335295	445.1201523951683
1444.0	8.3413199	445.1201874129263
1445.0	8.3473428	445.12006186104503
1446.0	8.3533679	445.1200484687926
1447.0	8.3593928	445.1200466352318
1448.0	8.36542	445.1201588708341
1449.0	8.3714429	445.12020590944786
1450.0	8.3774679	445.1201252265982
1451.0	8.3834907	445.1200668464185
1452.0	8.3895158	445.12012573148985
1453.0	8.3955408	445.11993346346435
1454.0	8.4015659	445.12011309768684
1455.0	8.4075929	445.1202759372628
1456.0	8.413618	445.1198247407868
1457.0	8.4196429	445.11993166449304
1458.0	8.4256701	445.1199347861276
1459.0	8.4316949	445.11980642321026
1460.0	8.4377221	445.12011821633035
1461.0	8.4437534	445.12009469829724
1462.0	8.4497783	445.12004663076556
1463.0	8.4558054	445.1200011983744
1464.0	8.4618263	445.1201313109041
1465.0	8.4678471	445.1203720909842
1466.0	8.4738763	445.12022590044626
1467.0	8.4799013	445.120188298535
1468.0	8.4859263	445.12019004205894
1469.0	8.4919555	445.12040014554526
1470.0	8.4979763	445.12018315842613
1471.0	8.5039971	445.12016578412255
1472.0	8.510018	445.1199728963138
1473.0	8.5160389	445.1201257925723
1474.0	8.5220596	445.11999247593855
1475.0	8.5280805	445.120031479683
1476.0	8.5341097	445.12005444973767
1477.0	8.5401347	445.1198927914695
1478.0	8.5461575	445.11999439961494
1479.0	8.5521847	445.11996336187264
1480.0	8.558216	445.1199616366441
1481.0	8.564239	445.12005370274505
1482.0	8.5702659	445.12003216414945
1483.0	8.576291	445.1199786331406
1484.0	8.582316	445.1200617079195
1485.0	8.5883409	445.1200384735257
1486.0	8.594366	445.1199595743732
1487.0	8.600389	445.11985852377046
1488.0	8.6064141	445.1199199902462
1489.0	8.6124389	445.120031081433
1490.0	8.618466	445.12017422704736
1491.0	8.6244952	445.1201932155255
1492.0	8.6305182	445.12010922873014
1493.0	8.636541	445.1201345387399
1494.0	8.6425702	445.12022776408037
1495.0	8.6486057	445.1203057255622
1496.0	8.654639	445.1200844607166
1497.0	8.6606703	445.12006296123866
1498.0	8.6666994	445.1201926475002
1499.0	8.6727223	445.1202118218702
1500.0	8.6787474	445.12015649284206
1501.0	8.6847723	445.12016439855347
1502.0	8.6908015	445.12011726136427
1503.0	8.6968264	445.12014833055173
1504.0	8.7028494	445.12018407475676
1505.0	8.7088723	445.1199046547362
1506.0	8.7148994	445.1201971572814
1507.0	8.7209224	445.12001366770795
1508.0	8.7269474	445.119992321926
1509.0	8.7329765	445.12006726297966
1510.0	8.7390015	445.1201349173379
1511.0	8.7450245	445.12010971544794
1512.0	8.7510494	445.11989725390725
1513.0	8.7570681	445.1201548859443
1514.0	8.7630932	445.12004739214893
1515.0	8.7691162	445.1199977524211
1516.0	8.775139	445.11999335317034
1517.0	8.7811599	445.12000547214
1518.0	8.7871828	445.1201237681879
1519.0	8.7932037	445.11994367447954
1520.0	8.7992267	445.1201210987883
1521.0	8.8052474	445.12019812911365
1522.0	8.8112766	445.11973370461226
1523.0	8.8173017	445.1196715292985
1524.0	8.8233308	445.1201048258367
1525.0	8.8293558	445.1202645603892
1526.0	8.8353788	445.120165707634
1527.0	8.8414079	445.1201556758044
1528.0	8.8474307	445.1200962444583
1529.0	8.8534579	445.12019521211096
1530.0	8.859485	445.12016662242917
1531.0	8.8655121	445.12029270724526
1532.0	8.8715392	445.1201230846532
1533.0	8.8775705	445.1201454291748
1534.0	8.8835996	445.12010363145345
1535.0	8.8896204	445.1202244003548
1536.0	8.8956412	445.1201640920718
1537.0	8.90166	445.12007498915125
1538.0	8.907685	445.1201204966449
1539.0	8.9137057	445.1202137038854
1540.0	8.9197266	445.1202322992985
1541.0	8.9257476	445.12017977107666
1542.0	8.9317684	445.1202202465753
1543.0	8.9377893	445.1200773491402
1544.0	8.94381	445.12010792299225
1545.0	8.9498309	445.1201408135457
1546.0	8.9558538	445.120063432416
1547.0	8.9618746	445.1201191276442
1548.0	8.9678976	445.1201917391283
1549.0	8.9739184	445.12012337313354
1550.0	8.9799413	445.1202205461721
1551.0	8.9859748	445.11999770347893
1552.0	8.9919996	445.1202095388123
1553.0	8.9980226	445.12030706629633
1554.0	9.0040497	445.120336634128
1555.0	9.0100725	445.1201745276443
1556.0	9.0160955	445.12010851159016
1557.0	9.0221185	445.12009043180734
1558.0	9.0281414	445.1202759903238
1559.0	9.0341642	445.120111960307
1560.0	9.0401893	445.1199501374335
1561.0	9.0462143	445.1200772662276
1562.0	9.0522394	445.12007457010014
1563.0	9.0582622	445.1200636920926
1564.0	9.0642874	445.1200508261259
1565.0	9.0703144	445.11997226066245
1566.0	9.0763415	445.11998782836594
1567.0	9.0823685	445.12006500806814
1568.0	9.0883957	445.1199872316372
1569.0	9.0944164	445.12009148789963
1570.0	9.1004393	445.1202188655409
1571.0	9.1064603	445.1201434179008
1572.0	9.1124894	445.12013988464986
1573.0	9.1185123	445.12000279750254
1574.0	9.1245437	445.12009896501576
1575.0	9.1305664	445.120139410842
1576.0	9.1365895	445.12020473638563
1577.0	9.1426123	445.1201113931282
1578.0	9.1486414	445.1202159560911
1579.0	9.1546644	445.1200829944535
1580.0	9.1606894	445.1201509876594
1581.0	9.1667208	445.1200857875152
1582.0	9.1727478	445.12011923445357
1583.0	9.1787748	445.1200923965315
1584.0	9.184802	445.12008568960346
1585.0	9.1908271	445.1201082579175
1586.0	9.1968561	445.12014092537675
1587.0	9.2028852	445.1199699130009
1588.0	9.2089166	445.1201367143684
1589.0	9.2149437	445.1200660035219
1590.0	9.2209728	445.1201220900889
1591.0	9.2269979	445.1200869920095
1592.0	9.2330249	445.1199624040538
1593.0	9.23905	445.12006691992474
1594.0	9.2450748	445.1196887421091
1595.0	9.2511	445.11984601376423
1596.0	9.257125	445.1199513586259
1597.0	9.2631479	445.1198716494433
1598.0	9.2691728	445.12002321719734
1599.0	9.2752	445.11996145139705
1600.0	9.2812292	445.1199408003835
1601.0	9.287254	445.1199419358692
1602.0	9.2932812	445.1200188545978
1603.0	9.2993062	445.1198172777362
1604.0	9.3053126	445.11968585051557
1605.0	9.31135	445.119950542931
1606.0	9.3173896	445.11993464997585
1607.0	9.3234209	445.1200626948569
1608.0	9.3294438	445.12014420259646
1609.0	9.3354687	445.120184478688
1610.0	9.3414938	445.1201117443176
1611.0	9.347523	445.120159363622
1612.0	9.353548	445.12023368176256
1613.0	9.3595729	445.12013733197176
1614.0	9.3656	445.12016758058957
1615.0	9.371623	445.1200905153402
1616.0	9.3776459	445.11999301861357
1617.0	9.3836709	445.12005160367244
1618.0	9.389698	445.12006536837225
1619.0	9.395721	445.1201891732599
1620.0	9.4017501	445.12013561175263
1621.0	9.4077729	445.12010141532727
1622.0	9.4138021	445.12004500438616
1623.0	9.419823	445.1201407300461
1624.0	9.42585	445.12017885710003
1625.0	9.4318751	445.1202793851194
1626.0	9.4379023	445.12015436006396
1627.0	9.4439252	445.12007536485834
1628.0	9.4499502	445.1200894673832
1629.0	9.4559751	445.12009779713156
1630.0	9.4620064	445.120046207305
1631.0	9.4680314	445.1201348667296
1632.0	9.4740584	445.12001556391056
1634.0	9.4813625	445.11997745282537
1635.0	9.4877084	445.1199265501066
1636.0	9.4937355	445.1200710422371
1637.0	9.4997606	445.12004379231064
1638.0	9.5057834	445.1202280329313
1639.0	9.5118106	445.12030827336696
1640.0	9.5178419	445.12014139251335
1641.0	9.5238647	445.120129717266
1642.0	9.5298918	445.1201287333863
1643.0	9.5359168	445.12008594783447
1644.0	9.5419418	445.1200928895029
1645.0	9.5479628	445.12016899353404
1646.0	9.5539856	445.1201914478769
1647.0	9.5600085	445.1198284798221
1648.0	9.5660356	445.12029202665957
1649.0	9.5720607	445.12019007280435
1650.0	9.5780835	445.1201041166463
1651.0	9.5841064	445.1201188211148
1652.0	9.5901273	445.11997184187175
1653.0	9.5961502	445.11998992198016
1654.0	9.602171	445.120131612571
1655.0	9.6081919	445.12008015988243
1656.0	9.6142128	445.12010572470143
1657.0	9.6202336	445.12017644946843
1658.0	9.6262585	445.1201840183608
1659.0	9.6322794	445.12014653780767
1660.0	9.6383024	445.1200300944869
1661.0	9.6443232	445.12001436339824
1662.0	9.650344	445.1200048030096
1663.0	9.6563649	445.12001767524845
1664.0	9.6623878	445.11977164842267
1665.0	9.6684087	445.11998629281214
1666.0	9.6744315	445.1201108688733
1667.0	9.6804524	445.1200940350087
1668.0	9.6864732	445.1200895262488
1669.0	9.6924961	445.1199213351191
1670.0	9.698517	445.1200150233211
1671.0	9.7045398	445.1200096503234
1672.0	9.7105607	445.12020310744015
1673.0	9.7165816	445.12005158876605
1674.0	9.7226045	445.1200910973422
1675.0	9.7286254	445.12021164257646
1676.0	9.7346483	445.12024898471117
1677.0	9.740669	445.120139829423
1678.0	9.7466941	445.12001816504477
1679.0	9.7527192	445.12007465994907
1680.0	9.7587401	445.1197651647289
1681.0	9.764765	445.1201520612407
1682.0	9.7707899	445.119897469298
1683.0	9.7768108	445.12027203850135
1684.0	9.7828317	445.1198121210321
1685.0	9.7888566	445.11988244567
1686.0	9.7948796	445.1198127619194
1687.0	9.8009025	445.1199992332183
1688.0	9.8069234	445.1201382025958
1689.0	9.8129483	445.1201219087764
1690.0	9.8189692	445.1200878765274
1692.0	9.8262754	445.120104461846
1693.0	9.8326213	445.12014917617637
1694.0	9.8386505	445.120189136402
1695.0	9.8446776	445.120250917702
1696.0	9.8507025	445.1201240073524
1697.0	9.8567316	445.12017856211054
1698.0	9.8627567	445.1202342508419
1699.0	9.8687838	445.1200687133094
1700.0	9.874813	445.1201449169613
1701.0	9.8808402	445.1202060017349
1702.0	9.8868693	445.12012179780817
1703.0	9.8928942	445.12011949222523
1704.0	9.8989171	445.1199605640873
1705.0	9.9049443	445.1200679741143
1706.0	9.9109715	445.11952450485813
1707.0	9.9170026	445.1199369872633
1708.0	9.9230235	445.1200716717007
1709.0	9.9290464	445.1201482842042
1710.0	9.9350735	445.11998020473897
1711.0	9.9411026	445.11996674439797
1712.0	9.9471318	445.12012952213746
1713.0	9.9531526	445.1200493546689
1714.0	9.9591755	445.1199945409755
1715.0	9.9651964	445.1199762585507
1716.0	9.9712173	445.12017898789486
1717.0	9.9772402	445.120140012184
1718.0	9.9832632	445.1200513702225
1719.0	9.9892839	445.12005715628925
1720.0	9.9953069	445.1200042035656
1721.0	10.001328	445.1200140756206
1722.0	10.007348	445.12003472310045
1723.0	10.013371	445.12015874935946
1724.0	10.019396	445.12015363981936
1725.0	10.025419	445.1200465606118
1726.0	10.031442	445.12001548088335
1727.0	10.037474	445.12012775278924
1728.0	10.043494	445.1200121503372
1729.0	10.049517	445.11994960476954
1730.0	10.055538	445.12009032093613
1731.0	10.061561	445.1201393472471
1732.0	10.067584	445.1197291156001
1733.0	10.073605	445.1200112049867
1734.0	10.079626	445.11992586827455
1735.0	10.085649	445.1201016171926
1736.0	10.091678	445.11997881047387
1737.0	10.097705	445.11978632620384
1738.0	10.103732	445.1200405456327
1739.0	10.109755	445.1201956615822
1740.0	10.115776	445.1200927351679
1741.0	10.121799	445.120178314594
1742.0	10.127821	445.12004606581957
1743.0	10.133844	445.12011025241975
1744.0	10.139865	445.1200394415723
1745.0	10.14589	445.1199826431296
1746.0	10.151915	445.11984039019535
1747.0	10.157945	445.11985816034024
1748.0	10.163972	445.1200031793707
1750.0	10.171282	445.119705279342
1751.0	10.177632	445.1200196818171
1752.0	10.183659	445.11999737906916
1753.0	10.189684	445.11994866717566
1754.0	10.195707	445.11987411119276
1755.0	10.201736	445.1197367588446
1756.0	10.207763	445.1198962693815
1757.0	10.213786	445.12005118087797
1758.0	10.219809	445.12014186984874
1759.0	10.225836	445.1200698865039
1760.0	10.231859	445.11998161974117
1761.0	10.237884	445.1200570775049
1762.0	10.243909	445.11996027313705
1763.0	10.249938	445.1198826494488
1764.0	10.255965	445.1202712079797
1765.0	10.261997	445.1201192522301
1766.0	10.268022	445.12005460271644
1767.0	10.274049	445.1200582113274
1768.0	10.280076	445.12001684532856
1769.0	10.286109	445.12001094323705
1770.0	10.292138	445.1200754347544
1771.0	10.298161	445.11999000136154
1772.0	10.304188	445.1199657366235
1773.0	10.310216	445.1199156505735
1774.0	10.316245	445.1200220939197
1775.0	10.322268	445.1200280390858
1776.0	10.328291	445.12018690153695
1777.0	10.334315	445.1202048005282
1778.0	10.340341	445.12010089145116
1779.0	10.34637	445.12013409459064
1780.0	10.352393	445.1201897780964
1781.0	10.358422	445.1201822678299
1782.0	10.364449	445.1201731101145
1783.0	10.370478	445.1200255306163
1784.0	10.376503	445.12028188091915
1785.0	10.382534	445.12008096308125
1786.0	10.388561	445.1201297032929
1787.0	10.394586	445.1202125197783
1788.0	10.400616	445.12019911248564
1789.0	10.406638	445.1199518755801
1790.0	10.412668	445.1199549484406
1791.0	10.418695	445.1201619642904
1792.0	10.424722	445.1201056063172
1793.0	10.430745	445.12012518106184
1794.0	10.43677	445.11996624260394
1795.0	10.442797	445.11999171030453
1796.0	10.448824	445.1198383662149
1797.0	10.454853	445.1201164475527
1798.0	10.460878	445.120181693514
1799.0	10.466907	445.1201988337227
1800.0	10.472934	445.119882981664
1801.0	10.478966	445.1201241332885
1802.0	10.484989	445.1202363197823
1803.0	10.491018	445.12013984821147
1804.0	10.497045	445.1200962195789
1805.0	10.503074	445.12004830818233
1806.0	10.509097	445.12007474639984
1808.0	10.516397	445.12003859089566
1809.0	10.522747	445.12009471952155
1810.0	10.528776	445.11963737168753
1811.0	10.534803	445.12012812337923
1812.0	10.540832	445.120002401968
1813.0	10.546861	445.11994129654755
1814.0	10.552887	445.12013852909064
1815.0	10.55891	445.12003475016087
1816.0	10.564932	445.11982157530076
1817.0	10.570959	445.11975737856807
1818.0	10.576987	445.11987356855843
1819.0	10.583016	445.1199194313206
1820.0	10.589041	445.11994125651864
1821.0	10.595072	445.12001249085387
1822.0	10.601097	445.12009334357407
1823.0	10.607126	445.1200447950206
1824.0	10.613155	445.1200646408922
1825.0	10.619178	445.1200975669181
1826.0	10.625203	445.12005278419196
1827.0	10.631226	445.12007004983917
1828.0	10.637247	445.12008964503656
1829.0	10.643268	445.12006539368593
1830.0	10.649289	445.1201339733442
1831.0	10.655312	445.1200641500413
1832.0	10.661332	445.1199753839004
1833.0	10.667357	445.12001102013164
1834.0	10.673383	445.12003682380964
1835.0	10.679409	445.12007583391545
1836.0	10.68543	445.1201031342065
1837.0	10.691458	445.1201599376394
1838.0	10.697478	445.1201314440602
1839.0	10.703233	445.120131458649
1840.0	10.709255	445.12005262758163
1841.0	10.715278	445.1199931729929
1842.0	10.721301	445.120041181
1843.0	10.727324	445.11977747262324
1844.0	10.733345	445.1197719838021
1845.0	10.73937	445.1199917582997
1846.0	10.745391	445.12006886783894
1847.0	10.751412	445.11964179916924
1848.0	10.757432	445.120120906019
1849.0	10.763453	445.12004393914134
1850.0	10.769476	445.11992785038905
1851.0	10.775505	445.1200007057375
1852.0	10.781535	445.1200387700394
1853.0	10.787562	445.1199936059339
1854.0	10.793583	445.1200767668938
1855.0	10.799606	445.1198996135807
1856.0	10.805626	445.1201189783343
1857.0	10.811656	445.1200841232231
1858.0	10.817685	445.1202135169653
1859.0	10.823714	445.12017385966067
1860.0	10.829741	445.12023526808446
1861.0	10.835764	445.12008794648546
1862.0	10.841785	445.1200936335993
1863.0	10.847812	445.12014543915376
1864.0	10.853837	445.1200891987427
1866.0	10.861141	445.1199354663531
1867.0	10.867499	445.1198517450209
1868.0	10.873526	445.11968228493475
1869.0	10.879551	445.1198920471183
1870.0	10.885576	445.11998995804737
1871.0	10.891601	445.1197200559469
1872.0	10.897633	445.1197980510491
1873.0	10.90366	445.11990903866035
1874.0	10.909683	445.11993779803566
1875.0	10.91571	445.1201660490908
1876.0	10.921733	445.1200527819972
1877.0	10.927762	445.1197460830266
1878.0	10.933789	445.1198826641552
1879.0	10.939818	445.11977834477324
1880.0	10.945843	445.1198192345496
1881.0	10.951866	445.1198263947425
1882.0	10.957889	445.11994447739664
1883.0	10.963914	445.1198648213329
1884.0	10.969935	445.1201554652847
1885.0	10.975958	445.1199657466181
1886.0	10.981979	445.11990053544264
1887.0	10.988002	445.11998477057375
1888.0	10.994026	445.1200149111554
1889.0	11.000058	445.1200305731612
1890.0	11.006085	445.1200489677202
1891.0	11.012114	445.1200209155445
1892.0	11.018137	445.1200113474812
1893.0	11.024172	445.1201205748505
1894.0	11.030199	445.11991080753336
1895.0	11.036229	445.1201372101292
1896.0	11.042251	445.1200407561797
1897.0	11.048274	445.12009614201963
1898.0	11.054297	445.1199984800584
1899.0	11.060325	445.12005210574705
1900.0	11.066347	445.1201117236749
1901.0	11.07237	445.12008616371133
1902.0	11.078391	445.12007734477555
1903.0	11.084416	445.11998533556255
1904.0	11.090437	445.1200420764492
1905.0	11.096458	445.1198464866647
1906.0	11.102479	445.11988384985926
1907.0	11.108502	445.11998415210894
1908.0	11.114524	445.11997777729397
1909.0	11.120545	445.1200841550435
1910.0	11.126566	445.1200402279352
1911.0	11.132591	445.1201423712619
1912.0	11.138612	445.11999726643137
1913.0	11.144635	445.12008640220955
1914.0	11.150656	445.11997648959124
1915.0	11.156679	445.12019286765724
1916.0	11.162702	445.1200108657386
1917.0	11.168725	445.1200178689704
1918.0	11.174748	445.1200695825259
1919.0	11.18077	445.119963746305
1920.0	11.186791	445.1200162887602
1921.0	11.192814	445.12000522333346
1922.0	11.198835	445.12005042026595
1924.0	11.206137	445.12001504201424
1925.0	11.212485	445.11992722130344
1926.0	11.218508	445.11987118966357
1927.0	11.224531	445.1199622783883
1928.0	11.230552	445.1199393355919
1929.0	11.236573	445.1201571942864
1930.0	11.242595	445.1200107344563
1931.0	11.248618	445.1197802843028
1932.0	11.254639	445.12005581491763
1933.0	11.260662	445.11991080524115
1934.0	11.266683	445.12009310194014
1935.0	11.272708	445.1199116986474
1936.0	11.278731	445.11995596164445
1937.0	11.284756	445.12009537515746
1938.0	11.290779	445.1201149899111
1939.0	11.296804	445.12012355795036
1940.0	11.302825	445.12011814654045
1941.0	11.30885	445.12010081450853
1942.0	11.314873	445.1200233154203
1943.0	11.320895	445.1199911959883
1944.0	11.326923	445.1200345508519
1945.0	11.332943	445.12011987943174
1946.0	11.338966	445.12008451413516
1947.0	11.344987	445.1200648202029
1948.0	11.351008	445.1200091363371
1949.0	11.357031	445.12006870882664
1950.0	11.363054	445.1200060750229
1951.0	11.369077	445.11997666388953
1952.0	11.3751	445.12012918386085
1953.0	11.381123	445.120306475449
1954.0	11.387143	445.1199995556143
1955.0	11.393167	445.120038801567
1956.0	11.399187	445.1201893813374
1957.0	11.40521	445.1200898345969
1958.0	11.411231	445.1201416831309
1959.0	11.417256	445.11995879766005
1960.0	11.423279	445.12007392642965
1961.0	11.429302	445.1197973080883
1962.0	11.435323	445.1197470856722
1963.0	11.441348	445.1199613547067
1964.0	11.447371	445.1199934872299
1965.0	11.453402	445.1199885256293
1966.0	11.459423	445.1199818303122
1967.0	11.465448	445.1198975120037
1968.0	11.471469	445.11999976574253
1969.0	11.477491	445.11991984637524
1970.0	11.483512	445.12011289308975
1971.0	11.489537	445.1200986281421
1972.0	11.495566	445.1201670722254
1973.0	11.501594	445.1199571962399
1974.0	11.507617	445.1200258901305
1975.0	11.513639	445.1199873935212
1976.0	11.51966	445.120079659727
1977.0	11.525685	445.119931233476
1978.0	11.531706	445.1199095720895
1979.0	11.537731	445.12005198643027
1980.0	11.543752	445.1200245067134
1982.0	11.551087	445.12002280379517
1983.0	11.557435	445.12003388137873
1984.0	11.563462	445.1200507575005
1985.0	11.569488	445.1201554952541
1986.0	11.57551	445.1201241702823
1987.0	11.581531	445.11999765044914
1988.0	11.587554	445.11981589060565
1989.0	11.593579	445.12013043987713
1990.0	11.599604	445.12015813573663
1991.0	11.605633	445.1201239667387
1992.0	11.611654	445.11992207492426
1993.0	11.617677	445.12005458063106
1994.0	11.623698	445.11989365123685
1995.0	11.629721	445.11997594944876
1996.0	11.635744	445.1199808832668
1997.0	11.641767	445.11972593719054
1998.0	11.647787	445.11997763522
1999.0	11.653817	445.1200218230173
2000.0	11.659842	445.12012312956915
2001.0	11.665865	445.12002807732085
2002.0	11.671885	445.11985143510515
2003.0	11.677906	445.1199462015355
2004.0	11.683927	445.12005102112016
2005.0	11.689948	445.11998098799927
2006.0	11.695971	445.12004212070457
2007.0	11.701994	445.1199776990097
2008.0	11.708015	445.12001103455736
2009.0	11.714038	445.11996131943863
2010.0	11.720058	445.12020387421035
2011.0	11.726083	445.11999288432776
2012.0	11.732104	445.1200954536081
2013.0	11.738129	445.1200182739639
2014.0	11.744152	445.1200016768572
2015.0	11.750175	445.11994560286774
2016.0	11.756196	445.1200562145406
2017.0	11.762219	445.119978495578
2018.0	11.768242	445.12011294626006
2019.0	11.774267	445.1202259008061
2020.0	11.78029	445.12002922712134
2021.0	11.786313	445.11986073725774
2022.0	11.792333	445.1200019602483
2023.0	11.798354	445.119898161468
2024.0	11.804375	445.12006239134644
2025.0	11.810398	445.12002159526355
2026.0	11.816419	445.1200689357527
2027.0	11.822442	445.11994220842024
2028.0	11.828463	445.1197447864948
2029.0	11.834488	445.11999226630024
2030.0	11.840509	445.12018748614315
2031.0	11.846534	445.119983977808
2032.0	11.852554	445.11999360378684
2033.0	11.858577	445.1198512054583
2035.0	11.866061	445.1198264878876
2036.0	11.872415	445.1198028257588
2038.0	11.879729	445.12005749371826
2040.0	11.887173	445.1199165832596
2041.0	11.893521	445.1199891239909
2042.0	11.899548	445.1198933007303
2043.0	11.905569	445.1198393879989
2044.0	11.911596	445.11987710828384
2046.0	11.919073	445.11976449821935
2047.0	11.925423	445.1195632765407
2051.0	11.935696	445.11960236512675
2052.0	11.942098	445.1196305523
2055.0	11.950931	445.1195908399339
2056.0	11.957144	445.11964768334934
2059.0	11.965319	445.1195619547286
2060.0	11.971492	445.11963454297825
2061.0	11.977519	445.11966444358717
2063.0	11.984827	445.11969790823576
2064.0	11.991186	445.11970167017824
2065.0	11.997213	445.1196276951731
2066.0	12.003242	445.1197176638986
2068.0	12.010584	445.11975863641027
2069.0	12.016934	445.1197120220507
2072.0	12.025707	445.1196581012972
2073.0	12.032017	445.1197034875695
2074.0	12.038005	445.1195409566836
2077.0	12.047038	445.11966733424583
2078.0	12.053467	445.11980914368854
2079.0	12.059809	445.1197565068674
2080.0	12.066148	445.11974441144014
2083.0	12.074963	445.11969767792755
2084.0	12.081309	445.11986226970527
2086.0	12.088809	445.119721369176
2087.0	12.095188	445.11981518737906
2091.0	12.104827	445.11967336048167
2092.0	12.111176	445.1197285249946
2094.0	12.118527	445.1196643244901
2095.0	12.124877	445.1196821126647
2096.0	12.130813	445.11970230911504
2099.0	12.139552	445.1196930243816
2100.0	12.145961	445.11971425851567
2104.0	12.155623	445.1196293144704
2105.0	12.161965	445.11969304580305
2110.0	12.172911	445.1196455233897
2111.0	12.17925	445.11965473994616
2112.0	12.185661	445.1196811858432
2114.0	12.192819	445.1196597413447
2115.0	12.198963	445.11980252467873
2116.0	12.20539	445.1197121334874
2119.0	12.213136	445.1197709928887
2120.0	12.219246	445.11980637771774
2125.0	12.230317	445.1197439397873
2126.0	12.236465	445.11977874025115
2134.0	12.251219	445.1198381620331
2135.0	12.25739	445.1198022237847
2143.0	12.272369	445.11975430614007
2144.0	12.278624	445.11972549589984
2148.0	12.287742	445.11978190581425
2150.0	12.294846	445.1195967791006
2151.0	12.30113	445.1196492990444
2158.0	12.314892	445.1197286621014
2159.0	12.321163	445.1196149083268
2165.0	12.33329	445.1196710184769
2166.0	12.339496	445.11969367120594
2170.0	12.348632	445.1196986060252
2174.0	12.357865	445.11960272699645
2179.0	12.368665	445.11965964603854
2180.0	12.374988	445.1196130079438
2187.0	12.388905	445.11960467702926
2193.0	12.401388	445.1195196939201
2194.0	12.407626	445.119563547479
2201.0	12.421507	445.11960338197605
2202.0	12.42783	445.11958985132156
2210.0	12.443115	445.1196178573558
[truncated: 4,837 more rows]
