# Supplementary material for: RawBeans: A Simple, Vendor-Independent, Raw-Data Quality-Control Tool
Source: J Proteome Res. 2021 Mar 4;20(4):2098–104. doi: 10.1021/acs.jproteome.0c00956 (PMC8041395; doi:10.1021/acs.jproteome.0c00956)
Supplement: Supplementary file 2 — pr0c00956_si_003.zip [file pr0c00956_si_003.zip › 100_samples_run1.0/resources/HF2_LC1_hela_170320_30B_03-mass-deviation-matrix.tsv]

scan	retention	445.12003
1.0	0.0028598139	445.1197432977379
2.0	0.0099224477	445.1206227550261
3.0	0.016530668	445.12046977274633
4.0	0.022961933	445.12046168493316
5.0	0.029278599	445.1204561966099
6.0	0.035701532	445.12045163689123
7.0	0.042095267	445.1204085601049
8.0	0.0484349	445.1203093516519
9.0	0.054772416	445.12038224585046
10.0	0.061111998	445.1201784889061
11.0	0.067455716	445.1202132025756
12.0	0.073801548	445.12034883157213
13.0	0.080143232	445.12044710912517
14.0	0.086489064	445.1202364129724
15.0	0.092834901	445.1202886053479
16.0	0.099176581	445.12020268293315
17.0	0.10551825	445.1201445434732
18.0	0.11186413	445.1202250653606
19.0	0.11820165	445.1201841825628
20.0	0.12454123	445.12019562502996
21.0	0.13088076	445.12010035564606
22.0	0.13724745	445.12015197080166
23.0	0.14358703	445.1201042194834
24.0	0.14992663	445.12021712571976
25.0	0.15564963	445.11960841244786
26.0	0.1624808	445.12014201192795
27.0	0.1688183	445.12029301652944
28.0	0.17516005	445.1202618262032
29.0	0.18151212	445.12030398579356
30.0	0.18785378	445.120323816556
31.0	0.19419958	445.1202070412765
32.0	0.20054958	445.1203332903937
33.0	0.20688918	445.1201791749045
34.0	0.21323085	445.12029051367875
35.0	0.21957252	445.1204089563669
36.0	0.2259163	445.12018067173113
37.0	0.23225587	445.1204144778634
38.0	0.2385976	445.1200964716602
39.0	0.24493718	445.1198665055875
40.0	0.25128303	445.1197448116036
41.0	0.25759968	445.1200219727581
42.0	0.26351645	445.1204702177282
43.0	0.27023715	445.1199097251884
44.0	0.27657881	445.1199131695725
45.0	0.28292258	445.1197987411454
46.0	0.28926843	445.11981961553414
47.0	0.29561635	445.1198575690662
48.0	0.3019664	445.11984239786625
49.0	0.30831848	445.1197715124724
50.0	0.31411443	445.12044293285373
51.0	0.32089761	445.119839883305
52.0	0.32724553	445.1197318310681
53.0	0.33359345	445.1199712123409
54.0	0.33993722	445.1199548638214
55.0	0.34583527	445.12008463144036
56.0	0.35255388	445.1197003039151
57.0	0.35889973	445.11943910203877
58.0	0.36525187	445.11962096531
59.0	0.37138943	445.119499810727
60.0	0.37793313	445.1206428608988
61.0	0.38427683	445.1194798244101
62.0	0.39028737	445.1195713413578
63.0	0.39692683	445.12058321352646
64.0	0.40327478	445.1205340997626
65.0	0.4096227	445.1206520063349
66.0	0.41597478	445.1200747695363
67.0	0.42190812	445.1202077877666
68.0	0.4282624	445.1204795840766
69.0	0.43472907	445.12038752864424
70.0	0.44083946	445.1203996995023
71.0	0.44710203	445.119970113616
72.0	0.45305828	445.12057643991096
73.0	0.45928527	445.1201059598729
77.0	0.46818952	445.12051539576373
84.0	0.4817354	445.12054629632325
85.0	0.48791233	445.1202386056985
92.0	0.50146237	445.11948026214196
93.0	0.50766446	445.12023849605856
96.0	0.51507077	445.1206175531753
100.0	0.52398128	445.11945246446066
105.0	0.5343687	445.12064150340603
110.0	0.54476038	445.1194625548447
118.0	0.55969575	445.11955411981165
125.0	0.57303758	445.1194730056365
131.0	0.58490417	445.1195621967231
136.0	0.59551252	445.1206151254773
137.0	0.60235637	445.1201759535804
148.0	0.62214382	445.1194080940161
152.0	0.63094592	445.11980105398817
153.0	0.63745415	445.12016240918234
154.0	0.64353132	445.1195654281837
155.0	0.65044998	445.11952633163077
156.0	0.65679587	445.1196134839877
158.0	0.66409793	445.1197113812305
159.0	0.67041467	445.11955651956924
160.0	0.67643975	445.1198745429234
161.0	0.6824626	445.1199344201979
162.0	0.68848551	445.1199915375839
163.0	0.69451477	445.12016701813167
164.0	0.70054186	445.1200794612467
165.0	0.70656892	445.1201343753956
166.0	0.71259388	445.1200918665626
167.0	0.71861687	445.12034883670304
169.0	0.7259334	445.12033039058514
170.0	0.73227722	445.1203968969966
171.0	0.7383002	445.1202637432679
172.0	0.74432725	445.1202458992562
173.0	0.75035227	445.12025467703825
174.0	0.75638567	445.12051271068
175.0	0.76240647	445.12035164698403
176.0	0.76843135	445.12030193117704
177.0	0.77445225	445.12037962032844
178.0	0.78047523	445.12040593668655
179.0	0.78649615	445.12006685718
180.0	0.79251687	445.12021309183064
181.0	0.79854605	445.12025913917944
182.0	0.80457107	445.1201842038888
183.0	0.81059823	445.12039312107584
184.0	0.8166231	445.12040059336937
185.0	0.8226461	445.12032088068145
186.0	0.8286712	445.1204048936053
187.0	0.83469395	445.1204129041062
188.0	0.84071898	445.12039040994676
189.0	0.84674405	445.1203602256826
190.0	0.85277326	445.12033183723395
191.0	0.8588002	445.120275515215
192.0	0.86482323	445.1203050562901
193.0	0.8708462	445.12032977008806
194.0	0.87687328	445.12034040640555
195.0	0.88290025	445.12036359703905
196.0	0.88892948	445.1202867230955
197.0	0.89495662	445.1203062789122
198.0	0.90097957	445.1203027173658
199.0	0.90700233	445.12023826174794
200.0	0.91302531	445.1202972662148
201.0	0.91905455	445.12035946878564
202.0	0.92507958	445.1202347359906
203.0	0.93110653	445.12033310253696
204.0	0.9371316	445.12041093052517
205.0	0.94315458	445.12033405918464
206.0	0.94917337	445.1203399752855
207.0	0.95519612	445.1203540877064
208.0	0.96121697	445.12043178615176
209.0	0.96723795	445.1204410422833
210.0	0.97326073	445.1203736350234
211.0	0.97928163	445.12031899269556
212.0	0.9853128	445.12033708430516
213.0	0.99133797	445.1204159225572
214.0	0.99736492	445.12034942778786
215.0	1.0033858	445.1202655819288
216.0	1.0094087	445.1202347687153
217.0	1.0154296	445.12025997813345
218.0	1.0214503	445.1201572026533
219.0	1.0274733	445.1202297706912
220.0	1.0334942	445.12035547342816
221.0	1.0395129	445.12037195294477
222.0	1.0455358	445.1202763934705
223.0	1.0515566	445.1204394724066
224.0	1.0575775	445.1203886535087
225.0	1.0635962	445.12042192920785
226.0	1.0696192	445.1203298084346
227.0	1.0756463	445.12037684189045
228.0	1.0816692	445.1203676172625
229.0	1.0876922	445.12037929463366
230.0	1.0937171	445.1204900670205
231.0	1.0997463	445.1202624199721
232.0	1.1057713	445.1204073177461
233.0	1.1118027	445.1203422037114
234.0	1.1178296	445.12029645132003
235.0	1.1238526	445.1203718127011
236.0	1.1298755	445.1203970404941
237.0	1.1359048	445.12025993568267
238.0	1.1419255	445.12024840982554
239.0	1.1479526	445.11998374781416
240.0	1.1539798000000001	445.12021723438687
241.0	1.1600005	445.1201232633922
242.0	1.1660214	445.1201841391796
243.0	1.1720401	445.1202170120541
244.0	1.1780631	445.120094072708
245.0	1.1840839	445.1202171665942
246.0	1.1901067	445.1202073821633
247.0	1.1961256	445.12023182512337
248.0	1.2021485	445.12023368116115
249.0	1.2081714	445.1204318199922
250.0	1.2141923	445.1203822663663
251.0	1.220211	445.12044233917294
252.0	1.226234	445.12038954846173
253.0	1.2322547	445.12031931607
254.0	1.2382776	445.12020495495807
255.0	1.2442965	445.12028867025083
256.0	1.2503194	445.1203050216485
257.0	1.2563423	445.1203581911025
258.0	1.2623632	445.1202922153926
259.0	1.268384	445.1201072318813
260.0	1.2744048	445.1200806236876
261.0	1.2804319	445.12019428712017
262.0	1.2864528	445.1201763023803
263.0	1.2924758	445.12026461941514
264.0	1.2985028	445.12031421956704
265.0	1.3045235	445.120368149221
266.0	1.3105445	445.12024440291356
267.0	1.3165674	445.120243573966
268.0	1.3225883	445.12003534732867
269.0	1.3286111	445.1202776162941
270.0	1.3346298	445.12024492680354
271.0	1.3406529	445.1203056620012
272.0	1.3466735	445.12036468184704
273.0	1.3526966	445.12022950414894
274.0	1.3587174	445.1202214247546
275.0	1.3647383	445.120553019534
276.0	1.3707571	445.1204617614497
277.0	1.3767778	445.12030149183016
278.0	1.3828008	445.1203371460952
279.0	1.3888216	445.1203244238684
280.0	1.3948444	445.1204081500707
281.0	1.4008674	445.1203431551193
282.0	1.4068883	445.12014344997885
283.0	1.4129092	445.1202765184869
284.0	1.418932	445.1202426889881
285.0	1.424955	445.1202124317149
286.0	1.430978	445.1203163579141
287.0	1.437003	445.12020612163644
288.0	1.4430278	445.1201927042864
289.0	1.4490508	445.12024987703273
290.0	1.4550759	445.1202231824137
291.0	1.4611051	445.12031449808194
292.0	1.4671445	445.12027539218616
293.0	1.4731737	445.1202637365777
294.0	1.4791988	445.12023365222154
295.0	1.4852237	445.1202840805475
296.0	1.491253	445.12027800888245
297.0	1.4972799	445.1203663667626
298.0	1.5033072	445.12028898370573
299.0	1.509332	445.1203047884625
300.0	1.5153571	445.120350799432
301.0	1.521382	445.1204157690054
302.0	1.5274112	445.12030666357225
303.0	1.5334362	445.12030797990536
304.0	1.5394592	445.12025801958634
305.0	1.5454821	445.1202929039011
306.0	1.5515051	445.1202812629959
307.0	1.5575321	445.1202145390196
308.0	1.5635572	445.1202529190069
309.0	1.5695863	445.12020652399616
310.0	1.5756113	445.1203416188882
311.0	1.5816384	445.1202136394672
312.0	1.5876613	445.1202988737135
313.0	1.5936906	445.12028753425574
314.0	1.5997176	445.12021643370025
315.0	1.6057426	445.12027958143153
316.0	1.6117697	445.12021227333076
317.0	1.6178011	445.12024453682517
318.0	1.6238238	445.1203173997655
319.0	1.6298488	445.1203153328199
320.0	1.635878	445.1202410268706
321.0	1.6419011	445.1200043000351
322.0	1.647926	445.12011914841867
323.0	1.6539509	445.12025047081727
324.0	1.6599739	445.1202242289149
325.0	1.665999	445.12025064872364
326.0	1.6720239	445.1202224611301
327.0	1.678049	445.1203814505131
328.0	1.6840739	445.12038256086447
329.0	1.690099	445.1204639673717
330.0	1.6961219	445.12028946909527
331.0	1.702149	445.12033954453204
332.0	1.7081739	445.12002428237577
333.0	1.7141949	445.12016021405776
334.0	1.7202198	445.1202253938488
335.0	1.7262448	445.12014799104134
336.0	1.7322678	445.1201663546915
337.0	1.7382907	445.1202055138943
338.0	1.7443135	445.12036605027987
339.0	1.7503386	445.1202360909866
340.0	1.7563616	445.12006597947897
341.0	1.7623866	445.1202224767119
342.0	1.7684115	445.1202406396913
343.0	1.7744366	445.12021752911147
344.0	1.7804595	445.12029405128203
345.0	1.7864845	445.1202572677683
346.0	1.7925157	445.12031556048333
347.0	1.7985428	445.1201676199154
348.0	1.8045679	445.12032324663215
349.0	1.8105991	445.120253041964
350.0	1.8166261	445.12033778439405
351.0	1.8226533	445.12029697764007
352.0	1.8286783	445.1202959149587
353.0	1.8347033	445.1201198621027
354.0	1.8407282	445.12019778759833
355.0	1.8467511	445.12020577107586
356.0	1.8527742	445.12016308336064
357.0	1.8587991	445.12040073197505
358.0	1.8648241	445.12028305566054
359.0	1.870847	445.120439023867
360.0	1.87687	445.1203367386159
361.0	1.8828991	445.12031145425027
362.0	1.8889304	445.1203772138467
363.0	1.8949575	445.12043235796966
364.0	1.9009826	445.12041092779515
365.0	1.9070095	445.1203801543705
366.0	1.9130325	445.120363945538
367.0	1.9190595	445.1203085415648
368.0	1.9250868	445.1202511068978
369.0	1.9311138	445.12022051045824
370.0	1.9371408	445.1202768320214
371.0	1.9431762	445.12022399958255
372.0	1.9492012	445.12015138023787
373.0	1.9552284	445.120365762718
374.0	1.9612554	445.12019615980506
375.0	1.9672784	445.12034851541085
376.0	1.9733054	445.1202803437444
377.0	1.9793283	445.1202037837994
378.0	1.9853534	445.1202476671549
379.0	1.9913764	445.1202586084934
380.0	1.9974012	445.1202947848957
381.0	2.0034284	445.12031194144544
382.0	2.0094555	445.1203111272093
383.0	2.0154785	445.1202688862208
384.0	2.0215013	445.12035862862626
385.0	2.0275263	445.1203611818479
386.0	2.0335514	445.1203313370238
387.0	2.0395784	445.1203173246769
388.0	2.0456034	445.1201857882688
389.0	2.0516326	445.1203014692361
390.0	2.0576577	445.1203034437798
391.0	2.0636826	445.1202560218553
392.0	2.0697075	445.12016369108227
393.0	2.0757306	445.12027946466077
394.0	2.0817557	445.1203730310874
395.0	2.0877784	445.1203357981448
396.0	2.0938014	445.1202211622132
397.0	2.0998306	445.12015348086703
398.0	2.1058619	445.12026662259666
399.0	2.111891	445.1202540070069
400.0	2.1179181	445.1203646712546
401.0	2.123941	445.1202401058266
402.0	2.129964	445.1203482060775
403.0	2.1359869	445.1202736165725
404.0	2.1420161	445.12025302167604
405.0	2.1480473	445.1202613139457
406.0	2.1540745	445.12036548521036
407.0	2.1601015	445.12029623876026
408.0	2.1661244	445.1203336358695
409.0	2.1721474	445.1203274465079
410.0	2.1781724	445.1202659800015
411.0	2.1841952	445.12030355568686
412.0	2.1902161	445.12021107319947
413.0	2.196239	445.12028631349847
414.0	2.2022599	445.1202256300354
415.0	2.2082806	445.1203427064252
416.0	2.2142994	445.120220951501
417.0	2.2203182	445.12038152903347
418.0	2.2263412	445.1202741732033
419.0	2.2323619	445.1204041585386
420.0	2.2383828	445.1204499632474
421.0	2.2444037	445.1203175468403
422.0	2.2504265	445.1202995515923
423.0	2.2564473	445.12027805604004
424.0	2.2624682	445.12043436079546
425.0	2.2684891	445.1203988687124
426.0	2.2745077	445.1203251098842
427.0	2.2805328	445.1203820524214
428.0	2.2865557	445.120276147086
429.0	2.2925787	445.1201986629416
430.0	2.2986058	445.1202902360073
431.0	2.3046308	445.12029938300833
432.0	2.3106557	445.1203208983975
433.0	2.3166787	445.12027693890076
434.0	2.3227037	445.12020105667824
435.0	2.3287266	445.1202529591642
436.0	2.3347515	445.1202494636046
437.0	2.3407767	445.12024939529874
438.0	2.3468017	445.1203571252981
439.0	2.3528266	445.1203174387934
440.0	2.3588517	445.12032091354445
441.0	2.3648787	445.12023228147757
442.0	2.3709058	445.1199153474663
443.0	2.3769266	445.1197962082039
444.0	2.3829496	445.1198481158717
446.0	2.3902287	445.1197593117456
447.0	2.3965767	445.1197549562272
449.0	2.4039141	445.1198455518832
450.0	2.41026	445.1200101871943
451.0	2.4162852	445.12000134884414
452.0	2.4223121	445.120064764966
453.0	2.4283351	445.12022145900994
454.0	2.4343621	445.11995793004354
455.0	2.440385	445.1201612326769
456.0	2.446408	445.1203013618075
457.0	2.452435	445.1200488129867
458.0	2.458458	445.1202553934689
459.0	2.4644829	445.1202340164133
460.0	2.4705059	445.1202447047832
461.0	2.4765268	445.12009004405337
462.0	2.4825518	445.12028074135446
463.0	2.4885788	445.1203358982296
464.0	2.4946101	445.1203495783682
465.0	2.5006309	445.1202612011869
466.0	2.5066539	445.12014849642327
467.0	2.5126788	445.12015867940477
468.0	2.5187018	445.1201148732339
469.0	2.5247226	445.1200864026758
470.0	2.5307456	445.12016176889944
471.0	2.5367664	445.12004551499916
472.0	2.5427894	445.12006317402637
473.0	2.5488102	445.12008137129686
474.0	2.554833	445.12012746850957
475.0	2.5608559	445.12022240441013
476.0	2.5668768	445.1202355754445
477.0	2.5728978	445.120363909227
478.0	2.5789184	445.12032782132457
479.0	2.5849393	445.1204343656709
480.0	2.5909623	445.12024620800827
481.0	2.5969832	445.1203945631916
482.0	2.6030039	445.1202923956421
483.0	2.6090248	445.12015710439135
484.0	2.6150456	445.12023195038927
485.0	2.6210686	445.1198492078823
486.0	2.6270893	445.1201717003431
487.0	2.6331082	445.12025344516144
488.0	2.639131	445.12018620524316
489.0	2.6451519	445.1202529276886
490.0	2.6511727	445.120254311135
491.0	2.6571935	445.12022477991235
492.0	2.6632143	445.12027238999093
493.0	2.6692374	445.12024563031684
494.0	2.6752664	445.12025029712134
495.0	2.6812957	445.1201668744455
496.0	2.6873165	445.120106277312
497.0	2.6933416	445.1202637390971
498.0	2.6993623	445.1202816661331
499.0	2.7053831	445.1201486413895
500.0	2.711402	445.12021310598567
501.0	2.7174248	445.1202191231906
502.0	2.7234457	445.12014373881556
503.0	2.7294665	445.1201622869737
504.0	2.7354895	445.1201063177599
505.0	2.7415103	445.1201067554775
506.0	2.747529	445.1202216042272
507.0	2.753552	445.1201519226634
508.0	2.7595792	445.12020793271637
509.0	2.7656019	445.12029115162034
510.0	2.7716228	445.1201233034812
511.0	2.7776457	445.1201981291953
512.0	2.7836667	445.1201165653505
513.0	2.7896874	445.12007700167425
514.0	2.7957125	445.1197590661667
515.0	2.8016563	445.11988682073934
516.0	2.8076854	445.12008886387355
517.0	2.8137124	445.1199692183732
518.0	2.8197354	445.1199885929165
519.0	2.8257584	445.1202172148219
520.0	2.8317834	445.1200781640549
521.0	2.8378083	445.1199322107812
522.0	2.8438354	445.12001440113664
523.0	2.8498584	445.11997957042684
524.0	2.8558813	445.1200260807432
525.0	2.8619062	445.1200246140468
526.0	2.8679292	445.1199976612638
527.0	2.8739564	445.1199695145363
528.0	2.8799896	445.1199468067077
529.0	2.8860146	445.1200486702607
530.0	2.8920397	445.12005760280994
531.0	2.8980689	445.1201422508285
532.0	2.9040938	445.1200031111662
533.0	2.9101167	445.1201357521543
534.0	2.9161375	445.12019062887845
535.0	2.9221606	445.12013170602063
536.0	2.9281834	445.12006832905814
537.0	2.9342084	445.1201564076858
538.0	2.9402334	445.1201564859115
539.0	2.9462585	445.1202738269415
540.0	2.9522834	445.12021922216144
541.0	2.9583105	445.12014658616704
542.0	2.9643313	445.1201632401446
543.0	2.9703544	445.1201591836491
544.0	2.9763751	445.1203283273392
545.0	2.9823981	445.12026694414027
546.0	2.9884211	445.1200385565122
547.0	2.994444	445.12017761082444
548.0	3.0004646	445.1200296649409
549.0	3.0064877	445.1200663621979
550.0	3.0125106	445.1200483547626
551.0	3.0185315	445.1199887311266
553.0	3.026023	445.1199182127941
554.0	3.0323605	445.120131014823
555.0	3.0383898	445.12020597035763
556.0	3.0444148	445.12030171415654
557.0	3.0504378	445.12017160523015
558.0	3.0564606	445.1201739567268
559.0	3.0624814	445.1202282513498
560.0	3.0685044	445.120242049994
561.0	3.0745274	445.1200813114427
562.0	3.0805481	445.12011254584394
563.0	3.0865732	445.1202080418061
564.0	3.0925961	445.1201629924959
565.0	3.0986169	445.12010972126154
566.0	3.1046439	445.12017704830504
567.0	3.1106711	445.1202097478993
568.0	3.1166919	445.1203196427405
569.0	3.1227128	445.1202003802471
570.0	3.1287336	445.12044824678725
571.0	3.1347607	445.12027869502526
572.0	3.1407815	445.12026624062105
573.0	3.1468129	445.12015215395695
574.0	3.1528399	445.12017425326593
575.0	3.1588649	445.1201551210935
576.0	3.1648879	445.1202142450887
577.0	3.1709127	445.12021776453184
578.0	3.1769378	445.1202676076143
579.0	3.1829629	445.1203184200256
580.0	3.18899	445.120290679725
581.0	3.195015	445.1202513062892
582.0	3.2010419	445.1203020703851
583.0	3.207067	445.1202237824742
584.0	3.21309	445.1203365233758
585.0	3.219117	445.12030166633366
586.0	3.2251442	445.1202548487839
587.0	3.2311692	445.1201467087741
588.0	3.2371962	445.1201568469485
589.0	3.243217	445.1201896567786
590.0	3.24924	445.1202173003346
591.0	3.2552672	445.1201096173526
592.0	3.2612963	445.1202855313236
593.0	3.2673253	445.1203802845511
594.0	3.2733567	445.1201666526414
595.0	3.2793797	445.1201512459894
596.0	3.2854067	445.12022718726826
597.0	3.2914295	445.12019482159826
598.0	3.2974525	445.1201338790984
599.0	3.3034797	445.12019724484435
600.0	3.3095087	445.12011468144607
601.0	3.3155359	445.12026305179586
602.0	3.3215588	445.12016759557173
603.0	3.327586	445.12028813503673
604.0	3.3336108	445.1202226601247
605.0	3.33964	445.12030566368605
606.0	3.3456672	445.1201873384229
607.0	3.3516943	445.1201780640815
608.0	3.3577192	445.1202520827336
609.0	3.3637463	445.1201420992341
610.0	3.3697755	445.12009103410185
611.0	3.3757942	445.12014558199064
612.0	3.3818171	445.11995087207004
613.0	3.387838	445.1198213913655
614.0	3.3938589	445.1200654721682
615.0	3.3998818	445.1202788457244
616.0	3.4059046	445.12010273714105
617.0	3.4119297	445.1202016625714
618.0	3.4179527	445.12019782108297
619.0	3.4239777	445.1201001070099
620.0	3.430013	445.1201596649679
621.0	3.4360465	445.12015559266626
622.0	3.4420757	445.1201856080806
623.0	3.4481027	445.1202569295454
624.0	3.4541276	445.1202713892989
625.0	3.4601527	445.1201890013421
626.0	3.4661819	445.12013438594414
627.0	3.4722089	445.1202035229854
628.0	3.478236	445.12019244863683
629.0	3.484261	445.1202902781212
630.0	3.490284	445.12020493160975
631.0	3.4963089	445.1203086481412
632.0	3.5023339	445.1201671353417
633.0	3.5083589	445.1201579256022
634.0	3.5143819	445.12024621387764
635.0	3.5204068	445.1201629153246
636.0	3.5264298	445.12035614256183
637.0	3.5324528	445.1202794357902
638.0	3.5384758	445.12018307952155
639.0	3.5445069	445.1202910384242
640.0	3.550532	445.12021772606477
641.0	3.5565549	445.12036371543707
642.0	3.5625757	445.1203083169301
643.0	3.5685964	445.12030592759294
644.0	3.5746152	445.12028266673747
645.0	3.5806362	445.1202886167605
646.0	3.5866612	445.12038018875313
647.0	3.5926861	445.12037185111944
648.0	3.5987111	445.12029088563725
649.0	3.6047341	445.12016109543345
650.0	3.610757	445.1202574031435
651.0	3.6167777	445.12025818973626
652.0	3.6227966	445.1201899594437
653.0	3.6288195	445.12016714582626
654.0	3.6348383	445.1201949395345
655.0	3.640859	445.1202182574245
656.0	3.646882	445.1202109396265
657.0	3.6529048	445.12006284303976
658.0	3.6589258	445.1200024963371
659.0	3.6649465	445.12003300053567
660.0	3.6709654	445.1201418549851
661.0	3.6769861	445.12022096452654
662.0	3.6830091	445.1201945409141
663.0	3.6890382	445.12018513468695
664.0	3.6950654	445.1202094623883
665.0	3.7010903	445.12021318453986
666.0	3.7071132	445.1201098987708
667.0	3.7131362	445.1202115613642
668.0	3.7191634	445.120277720693
669.0	3.7251903	445.12027145148517
670.0	3.7312133	445.1201303906014
671.0	3.7372362	445.12021474423165
672.0	3.7432634	445.1202586819213
673.0	3.7492864	445.1202015057771
674.0	3.7553091	445.12032215324876
675.0	3.7613279	445.12021009192904
676.0	3.7673613	445.120252405131
677.0	3.7733884	445.1200913451548
678.0	3.7794175	445.1202488843621
679.0	3.7854446	445.12019838496263
680.0	3.7914655	445.12020150783724
681.0	3.7974864	445.12019948900337
682.0	3.8035134	445.12018178707586
683.0	3.8095405	445.1201786913748
684.0	3.8155635	445.12013594250783
685.0	3.8215883	445.1201711476836
686.0	3.8276175	445.12020771892753
687.0	3.8336446	445.1202122284167
688.0	3.8396698	445.12023619689694
689.0	3.8456927	445.1201794802402
690.0	3.8517196	445.12016520423947
691.0	3.8577427	445.1200363573742
692.0	3.8637677	445.120133167652
693.0	3.8697947	445.12024586907467
694.0	3.8758197	445.1202352984812
695.0	3.8818446	445.12019252191016
696.0	3.8878698	445.12032487795096
697.0	3.8938947	445.12021514056795
698.0	3.8999197	445.12028874122643
699.0	3.9059509	445.1202465157248
700.0	3.9119781	445.1202391778484
701.0	3.9179967	445.12024106398866
702.0	3.9240239	445.1202075069789
703.0	3.9300468	445.12023799898384
704.0	3.9360782	445.12024263780256
705.0	3.9421031	445.12024688122557
706.0	3.9481323	445.1201533664949
707.0	3.9541551	445.12021882114453
708.0	3.9601782	445.1201913582147
709.0	3.966201	445.1201387792317
710.0	3.9722261	445.120152649017
711.0	3.9782551	445.1200801282668
712.0	3.9842824	445.1201395224712
713.0	3.9903094	445.1202167497825
714.0	3.9963344	445.120154157751
715.0	4.0023617	445.1201324467055
716.0	4.0083906	445.1202566745866
717.0	4.0144198	445.1201197372625
718.0	4.0204491	445.120236330795
719.0	4.026472	445.1202353428462
720.0	4.0324948	445.120146971071
721.0	4.0385157	445.120171693267
722.0	4.044547	445.12011264477013
723.0	4.0505741	445.120116139123
724.0	4.0565969	445.12006001697796
725.0	4.062622	445.12008888505676
726.0	4.068647	445.12021302663175
727.0	4.0746679	445.1201467491462
728.0	4.0806906	445.1202641878638
729.0	4.0867137	445.12032331580116
730.0	4.0927345	445.1201203695214
731.0	4.0987637	445.120192417812
732.0	4.1047907	445.1202158847738
733.0	4.1108116	445.1201837643197
734.0	4.1168304	445.1202810629804
735.0	4.1228512	445.120352202703
736.0	4.1288741	445.12012636108403
737.0	4.134899	445.12024526895857
738.0	4.1409242	445.119937455159
739.0	4.146947	445.1200093757849
740.0	4.152972	445.119955768651
741.0	4.1589949	445.1200524990948
742.0	4.1650179	445.12011877297823
743.0	4.1710407	445.1202854151539
744.0	4.1770699	445.1201022300335
745.0	4.1830949	445.1201199742716
746.0	4.189118	445.1200372603553
747.0	4.195147	445.12022147006604
748.0	4.2011721	445.120223266599
749.0	4.207197	445.12027951566586
750.0	4.2132221	445.1203372971709
751.0	4.2192449	445.1202631277461
752.0	4.2252637	445.1202437902319
753.0	4.2312845	445.1202537356239
754.0	4.2373075	445.1204123631348
755.0	4.2433263	445.1203620576137
756.0	4.249345	445.12020232342104
757.0	4.2553659	445.1202631906303
758.0	4.2613908	445.1202472051363
759.0	4.2674221	445.1202151851428
760.0	4.273445	445.12023073711435
761.0	4.2794701	445.1202351321093
762.0	4.2854971	445.1202366925696
763.0	4.2915201	445.1202636689197
764.0	4.2975429	445.12014906251045
765.0	4.3035702	445.1200825939818
766.0	4.3095971	445.1201351611205
767.0	4.3156242	445.12020564110736
768.0	4.3216513	445.12013170552245
769.0	4.3276765	445.1201817323594
770.0	4.3336971	445.12024566178053
771.0	4.339718	445.1201083849235
772.0	4.345741	445.1201569538105
773.0	4.3517639	445.120097962481
774.0	4.3577869	445.1198790017561
775.0	4.3638076	445.12010507492244
776.0	4.3698285	445.1200293073781
777.0	4.3758493	445.1201507802343
778.0	4.3818701	445.1201200141944
779.0	4.387891	445.12021580594916
780.0	4.3939119	445.1200293770863
781.0	4.3999348	445.1201037209594
782.0	4.4059555	445.11992315061224
783.0	4.4119785	445.1200896023892
784.0	4.4179994	445.1200659342414
785.0	4.4240202	445.12016909359676
786.0	4.4300473	445.1201949844885
787.0	4.4360681	445.12011148096826
788.0	4.4420994	445.12019892354743
789.0	4.4481202	445.12022966347763
790.0	4.4541473	445.1199770242404
791.0	4.4601661	445.12018174064383
792.0	4.466189	445.120105633261
793.0	4.4722098	445.12020796078434
794.0	4.4782306	445.12021846568774
795.0	4.4842515	445.1200906012941
796.0	4.4902745	445.1200866689502
797.0	4.4962952	445.1202043451558
798.0	4.5023181	445.12007868450377
799.0	4.508339	445.1201664017619
800.0	4.514362	445.12021205233367
801.0	4.5203806	445.12019871759935
802.0	4.5264036	445.1200740207338
803.0	4.5324244	445.1201688041608
804.0	4.5384475	445.1201689673591
805.0	4.5444682	445.12002537557
806.0	4.5504912	445.120241445373
807.0	4.556512	445.12021394306714
808.0	4.5625349	445.1202811876144
809.0	4.5685557	445.1201829704311
810.0	4.5745745	445.12019372237904
811.0	4.5805975	445.12005878114485
812.0	4.5866203	445.12006492588773
813.0	4.5926411	445.120060059772
814.0	4.5986641	445.1201039281652
815.0	4.604685	445.12016845747036
816.0	4.6107058	445.1202188867334
817.0	4.6167245	445.12015340092734
818.0	4.6227475	445.1201320122451
819.0	4.6287724	445.120251313162
820.0	4.6347933	445.1203244413453
821.0	4.6408162	445.12019525098196
822.0	4.6468475	445.1203243312858
823.0	4.6528768	445.1202514428871
824.0	4.6588997	445.12018998381143
825.0	4.6649225	445.1201974072433
826.0	4.6709496	445.12019747437034
827.0	4.6769684	445.1202494850685
828.0	4.6829935	445.12013648913563
829.0	4.6890184	445.1200921855496
830.0	4.6950413	445.12040979798167
831.0	4.7010684	445.120323837066
832.0	4.7070933	445.1201996513721
833.0	4.7131163	445.1203197724309
834.0	4.7191435	445.1201620692972
835.0	4.7251663	445.1201580682635
836.0	4.7311914	445.1202266594288
837.0	4.7372184	445.1203545695567
838.0	4.7432435	445.12027967692575
839.0	4.7492685	445.12029189675565
840.0	4.7552955	445.1203252368392
841.0	4.7613226	445.1202768555058
842.0	4.7673497	445.12033770655034
843.0	4.7733748	445.12036109424025
844.0	4.7794038	445.12021523104534
845.0	4.7854289	445.12015957437274
846.0	4.7914663	445.12019393273783
847.0	4.7974915	445.120240174817
848.0	4.8035205	445.12022993383897
849.0	4.8095456	445.12024569616375
850.0	4.8155727	445.1200773283769
851.0	4.8215998	445.1201894899511
852.0	4.8276268	445.1200617626665
853.0	4.8336518	445.12017666635774
854.0	4.8396748	445.1202382523778
855.0	4.8456997	445.1201130065369
856.0	4.8517268	445.1202070893065
857.0	4.857754	445.12024782479483
858.0	4.863779	445.120063433288
859.0	4.8698061	445.1200184864449
860.0	4.8758331	445.12003396493515
861.0	4.8818582	445.1200067358636
862.0	4.8878873	445.12018905886606
863.0	4.8939143	445.1201485991655
864.0	4.8999394	445.12027694342663
865.0	4.9059624	445.1200971731411
866.0	4.9119915	445.120077654305
867.0	4.9180185	445.1200982547836
868.0	4.9240457	445.12010900771577
869.0	4.9300728	445.1201476366964
870.0	4.9360978	445.12018402803585
871.0	4.9421227	445.1201498489709
872.0	4.9481478	445.1201335941256
873.0	4.9541708	445.1201536311246
874.0	4.9601999	445.1201763133328
875.0	4.9662227	445.1202202848168
876.0	4.9722415	445.1202364921225
877.0	4.9782603	445.1202011990745
878.0	4.9842833	445.1201677854718
879.0	4.990302	445.1201366048164
880.0	4.9963249	445.12020275085507
881.0	5.0023437	445.1201371439112
882.0	5.0083646	445.12022476459117
883.0	5.0143853	445.12024492441395
884.0	5.0204062	445.12018502323053
885.0	5.0264249	445.12033656600465
886.0	5.0324478	445.12021503186037
887.0	5.0384728	445.12020477041256
888.0	5.0444958	445.12016217540855
889.0	5.0505167	445.12012570563326
890.0	5.0565375	445.120169578672
891.0	5.0625604	445.1202383273819
892.0	5.0685813	445.1201497692439
893.0	5.0746021	445.12016360211993
894.0	5.0806229	445.12025016760805
895.0	5.0866437	445.1201378881073
896.0	5.0926667	445.12016458965104
897.0	5.0986875	445.12020954721277
898.0	5.1047083	445.12011619587986
899.0	5.1107313	445.12022810392165
900.0	5.1167522	445.11998446416436
901.0	5.1227709	445.1200534101234
902.0	5.1287937	445.119984513682
903.0	5.1348167	445.1200527765254
904.0	5.1408397	445.1200801256577
905.0	5.1468626	445.1200199233881
906.0	5.1528875	445.1201929856154
907.0	5.1589105	445.1200003730155
908.0	5.1649314	445.1200794819859
909.0	5.1709522	445.12019448065877
910.0	5.1769751	445.1200493388669
911.0	5.1829959	445.1201982760139
912.0	5.1890189	445.120132648742
913.0	5.1950398	445.12016144509573
914.0	5.2010626	445.12003717378275
915.0	5.2070896	445.1200587973238
916.0	5.2131127	445.12005665805225
917.0	5.2191376	445.119991326378
918.0	5.2251668	445.12002363835984
919.0	5.2311918	445.1201886059688
920.0	5.2372169	445.1199275395586
921.0	5.243244	445.1202289602345
922.0	5.2492668	445.1200849831896
923.0	5.2552898	445.1200800217319
924.0	5.2613148	445.12008790565335
925.0	5.2673418	445.1201243940499
926.0	5.2733689	445.12020812375624
927.0	5.279394	445.12013783289746
928.0	5.285419	445.1202196540642
929.0	5.2914459	445.12012458559536
930.0	5.2974669	445.1202040419163
931.0	5.3034877	445.12017382873915
932.0	5.3095107	445.12022462067983
933.0	5.3155377	445.12012237922755
934.0	5.3215648	445.12013182348136
935.0	5.3275878	445.1201375582955
936.0	5.3336085	445.1200540353386
937.0	5.3396293	445.12010059543695
938.0	5.3456502	445.12006223972077
939.0	5.3516711	445.12031379488786
940.0	5.357692	445.1202188133332
941.0	5.3637128	445.12020610156185
942.0	5.3697357	445.1199871245449
943.0	5.3757586	445.12017407030356
944.0	5.3817794	445.1202134781905
945.0	5.3878002	445.1200561598258
946.0	5.3938212	445.120112397965
947.0	5.399842	445.12008507433
948.0	5.4058648	445.12006896024195
949.0	5.4118857	445.1200416982479
950.0	5.4179087	445.12022213065194
951.0	5.4239296	445.1202251286853
952.0	5.4299502	445.12008786001263
953.0	5.4359711	445.12008421345945
954.0	5.4419899	445.1200119450642
955.0	5.4480108	445.12017052829765
957.0	5.4553044	445.1202607289408
958.0	5.4616483	445.1201372959081
959.0	5.4676774	445.12028662665415
960.0	5.4737066	445.12009823781017
961.0	5.4797337	445.1200334737648
962.0	5.4857628	445.12013187286016
963.0	5.4917857	445.1201304148211
964.0	5.4978171	445.1200902247373
965.0	5.5038399	445.1200933150512
966.0	5.5098651	445.1199117836163
967.0	5.5158921	445.1199932173287
968.0	5.5219213	445.12003719947523
969.0	5.5279504	445.11995071802806
970.0	5.5339795	445.1200480647105
971.0	5.5400046	445.1201312201436
972.0	5.5460317	445.120014462033
973.0	5.5520567	445.1200951544648
974.0	5.5580816	445.1201957139446
975.0	5.5641129	445.1200977380335
976.0	5.570138	445.1201477101283
977.0	5.576163	445.12007966430485
978.0	5.5821942	445.12008059564124
979.0	5.5882171	445.1201575098932
980.0	5.5942401	445.1201663841548
981.0	5.6002693	445.1200672067126
982.0	5.6062984	445.12011718620147
983.0	5.6123214	445.1201701188293
984.0	5.6183484	445.1201269743491
985.0	5.6243776	445.1199495977544
986.0	5.6304067	445.1200286300222
987.0	5.6364318	445.12004224154947
988.0	5.642461	445.1199803598578
989.0	5.6484839	445.1199522180918
990.0	5.6545067	445.11999242706423
991.0	5.6605318	445.1200444441217
992.0	5.6665567	445.1199962655155
993.0	5.6725859	445.1200159267085
994.0	5.678613	445.120057809195
995.0	5.6846381	445.12009369607046
996.0	5.6906652	445.1199425847782
997.0	5.696688	445.12000448460753
998.0	5.702711	445.1198420823453
999.0	5.708738	445.11998654782843
1000.0	5.7147611	445.1198642855517
1001.0	5.720788	445.12003258799064
1002.0	5.726811	445.1200307669983
1003.0	5.7328318	445.11998574224395
1004.0	5.7388527	445.1199177635986
1005.0	5.7448755	445.120020008448
1006.0	5.7508984	445.1201256221011
1007.0	5.7569214	445.1200415813218
1008.0	5.7629506	445.12005504541776
1009.0	5.7689756	445.1197307567987
1010.0	5.7749985	445.11989279379435
1011.0	5.7810257	445.11991534515516
1012.0	5.7870507	445.1199172471983
1013.0	5.7930714	445.1199862176986
1014.0	5.7990944	445.11984565173606
1015.0	5.8051153	445.11995238002555
1016.0	5.8111381	445.12015194005704
1017.0	5.817159	445.1199907190646
1018.0	5.8231798	445.11985256965244
1019.0	5.8292007	445.1200062252826
1020.0	5.8352216	445.1199740262586
1021.0	5.8412444	445.1200535775912
1022.0	5.8472653	445.12000041939615
1023.0	5.8532862	445.1200998827986
1024.0	5.8593089	445.11996237834694
1025.0	5.8653298	445.1199147265117
1026.0	5.8713508	445.1200640591899
1027.0	5.8773695	445.1200187047575
1028.0	5.8833881	445.1201348510581
1029.0	5.8894111	445.12009427366235
1030.0	5.895432	445.1200381928564
1031.0	5.9014529	445.120091504093
1032.0	5.9074757	445.1200884144853
1033.0	5.9134966	445.1200113326278
1034.0	5.9195176	445.12003920334007
1035.0	5.9255404	445.12002895433466
1036.0	5.9315653	445.1201174032266
1037.0	5.9375924	445.1200530707885
1038.0	5.9436154	445.1201298614749
1039.0	5.9496467	445.12007914186387
1040.0	5.9556695	445.12005692820196
1041.0	5.9616904	445.12007823903355
1042.0	5.9677113	445.1201860955632
1043.0	5.9737343	445.12018682277443
1044.0	5.979757	445.12004660807503
1045.0	5.9857779	445.1200574518844
1046.0	5.9917987	445.1200565581665
1047.0	5.9978216	445.1199309631435
1048.0	6.0038424	445.1201204694393
1049.0	6.0098633	445.1200418712767
1050.0	6.0158841	445.11988816650035
1051.0	6.0219051	445.1201061850249
1052.0	6.0279279	445.1202174236287
1053.0	6.0339509	445.1199385684771
1054.0	6.0399738	445.12011119231295
1055.0	6.0460008	445.120028680881
1056.0	6.0520258	445.1199588511381
1057.0	6.058053	445.1200651649391
1058.0	6.0640758	445.1200056607039
1059.0	6.0701051	445.11993404288296
1060.0	6.0761279	445.1199673146713
1061.0	6.082155	445.1200374844607
1062.0	6.0881781	445.12001041654656
1063.0	6.0942029	445.12005631492815
1064.0	6.1002322	445.119904262174
1065.0	6.1062717	445.119982735568
1066.0	6.112301	445.12006409863244
1067.0	6.118328	445.11999836371115
1068.0	6.1243531	445.119975781639
1069.0	6.1303801	445.1200272044257
1070.0	6.136401	445.1200372551209
1071.0	6.1424217	445.1199647803302
1072.0	6.1484427	445.12006448361444
1073.0	6.1544634	445.1200043197544
1074.0	6.1604844	445.1200929375018
1075.0	6.1665093	445.1200806424174
1076.0	6.1725343	445.11998292015306
1077.0	6.1785613	445.12004025760154
1078.0	6.1845863	445.1200595810737
1079.0	6.1906093	445.1199740134893
1080.0	6.196628	445.12000417218513
1081.0	6.202649	445.11993670972834
1082.0	6.2086718	445.1199862989739
1083.0	6.2146926	445.1199093553932
1084.0	6.2207135	445.11993684852285
1085.0	6.2267344	445.1199507287254
1086.0	6.2327551	445.11998038354665
1087.0	6.2387761	445.1200386307611
1088.0	6.2447968	445.1200086647086
1089.0	6.2508178	445.1200460079255
1090.0	6.2568385	445.11996729860505
1091.0	6.2628615	445.1199959612243
1092.0	6.2688823	445.119802814212
1093.0	6.2749032	445.12008758987264
1094.0	6.2809239	445.1200384541019
1095.0	6.2869448	445.12010443462424
1096.0	6.2929677	445.1201667909947
1097.0	6.2989908	445.12010919905754
1098.0	6.3050115	445.12013791416445
1099.0	6.3110345	445.1198773966708
1100.0	6.3170552	445.12010234581726
1101.0	6.3230762	445.12016203818143
1102.0	6.3290948	445.1199913538677
1103.0	6.3351157	445.120116928157
1104.0	6.3411365	445.12016163193226
1105.0	6.3471574	445.1201993262231
1106.0	6.3531802	445.12008978257376
1107.0	6.3592032	445.12015018529
1108.0	6.3652262	445.12013250634493
1109.0	6.3712469	445.1200684880525
1110.0	6.3772678	445.12012193438005
1111.0	6.3832886	445.1200366448081
1112.0	6.3893096	445.12012854923137
1113.0	6.3953282	445.12012908119885
1114.0	6.4013512	445.12009084840247
1115.0	6.4073699	445.12013587931125
1116.0	6.4133929	445.1202170535759
1117.0	6.4194136	445.1198922984865
1118.0	6.4254387	445.1200332157192
1119.0	6.4314616	445.1200677385865
1120.0	6.4374826	445.1200635099602
1121.0	6.4435032	445.1199939445651
1122.0	6.4495262	445.12005751929064
1123.0	6.4555471	445.1201126114784
1124.0	6.4615658	445.12026021782776
1125.0	6.4675887	445.1198554864706
1126.0	6.4736095	445.1200663525667
1127.0	6.479643	445.1200300292813
1128.0	6.4856638	445.12014856680764
1129.0	6.4916887	445.11996001993725
1130.0	6.4977117	445.12008247980845
1131.0	6.5037326	445.11984795033163
1132.0	6.5097533	445.119909511048
1133.0	6.5157742	445.11997557651404
1134.0	6.521793	445.11990762286024
1135.0	6.527816	445.1196749522532
1136.0	6.5338367	445.1200494048075
1137.0	6.5398575	445.1199149314875
1138.0	6.5458804	445.119991847973
1139.0	6.5519013	445.12003222183813
1140.0	6.5579221	445.11996330868624
1141.0	6.563943	445.11999951361173
1142.0	6.5699639	445.11994105184186
1143.0	6.5759867	445.11983853487624
1144.0	6.5820077	445.11979603875153
1145.0	6.5880284	445.12002586799196
1146.0	6.5940514	445.11987699772624
1147.0	6.6000722	445.1197769267033
1148.0	6.606093	445.119902112693
1149.0	6.6121139	445.1198165937958
1150.0	6.6181348	445.1199430128242
1151.0	6.6241577	445.11993013631525
1152.0	6.6301763	445.1197579477615
1153.0	6.6361993	445.11979029220333
1154.0	6.6422223	445.1199242563536
1155.0	6.6482431	445.11981851996995
1156.0	6.6542639	445.1196707966512
1157.0	6.6602847	445.1198334099902
1158.0	6.6663076	445.1199402070099
1159.0	6.6723307	445.1198794469857
1160.0	6.6783514	445.1199481981929
1161.0	6.6843827	445.12000180707
1162.0	6.6904057	445.11986356232546
1163.0	6.6964368	445.11983403125345
1164.0	6.702466	445.11980774318675
1165.0	6.7084869	445.11989546584465
1166.0	6.7145057	445.1197229744763
1167.0	6.7205286	445.11986012734025
1168.0	6.7265514	445.11994060094844
1169.0	6.7325723	445.11996835007005
1170.0	6.7385953	445.11998426095823
1171.0	6.7446181	445.12002847601826
1172.0	6.750639	445.1198859946857
1173.0	6.756662	445.119833658826
1174.0	6.7626849	445.1198663718686
1175.0	6.7687078	445.11999711871056
1176.0	6.7747348	445.1199672185368
1177.0	6.780762	445.11998295933904
1178.0	6.7867871	445.11988683298335
1179.0	6.7928099	445.11984531034597
1180.0	6.7988328	445.1199655244462
1181.0	6.8048579	445.1199406850994
1182.0	6.8108829	445.1200082594144
1183.0	6.8169057	445.11988224281373
1184.0	6.8229265	445.1199456537024
1185.0	6.8289474	445.1201716745414
1186.0	6.8349663	445.12007118925203
1187.0	6.8409911	445.1198744744874
1188.0	6.8470141	445.12000810084834
1189.0	6.853037	445.1199332821375
1190.0	6.8590663	445.1201034887595
1191.0	6.8650891	445.1200013472688
1192.0	6.8711079	445.1200542759124
1193.0	6.8771288	445.11994946399824
1194.0	6.8831517	445.1199937315003
1195.0	6.8891704	445.119924752319
1196.0	6.8951934	445.12011888669383
1197.0	6.9012142	445.1198579473967
1198.0	6.907235	445.1199562903522
1199.0	6.9132579	445.1199001031086
1200.0	6.9192809	445.119880648563
1201.0	6.9253018	445.11981825762234
1202.0	6.9313225	445.1199726737418
1203.0	6.9373434	445.1198831898494
1204.0	6.9433642	445.1200331864929
1205.0	6.9493871	445.1199811516303
1206.0	6.9554101	445.12004769598997
1207.0	6.9614329	445.1197095935472
1208.0	6.9674537	445.1198981637884
1209.0	6.9734747	445.1199149204646
1210.0	6.9794954	445.11993082693596
1211.0	6.9855163	445.11989549048843
1212.0	6.9915372	445.1198149945582
1213.0	6.9975581	445.11984335983016
1214.0	7.0035808	445.11994841352384
1215.0	7.0096017	445.12005575361667
1216.0	7.0156227	445.1199905196149
1217.0	7.0216435	445.11997524538543
1218.0	7.0276663	445.11995465048085
1219.0	7.0336893	445.11994236210893
1220.0	7.0397122	445.12004997162256
1221.0	7.0457352	445.120030785435
1222.0	7.051758	445.1199757672634
1223.0	7.0577789	445.1199684792809
1224.0	7.0637997	445.12001870113687
1225.0	7.0698226	445.1199914618512
1226.0	7.0758414	445.11989364340707
1227.0	7.0818643	445.1199228569294
1228.0	7.0878852	445.1198945718829
1229.0	7.0939101	445.12000569649405
1230.0	7.0999373	445.12008744431733
1231.0	7.1059622	445.1201763071857
1232.0	7.1119853	445.1200632864063
1233.0	7.118008	445.1200596893317
1234.0	7.1240331	445.1201920966727
1235.0	7.1300581	445.1200358895707
1236.0	7.1360874	445.12014053074853
1237.0	7.1421143	445.1201495752767
1238.0	7.1481373	445.1201137179171
1239.0	7.1541644	445.1200292918352
1240.0	7.1601874	445.1201034583024
1241.0	7.1662144	445.120153793318
1242.0	7.1722415	445.12014088816824
1243.0	7.1782665	445.1200296471997
1244.0	7.1842874	445.1200165480171
1245.0	7.1903081	445.1198923912747
1246.0	7.196329	445.1199852338156
1247.0	7.2023499	445.1199489687006
1248.0	7.2083728	445.1199423715352
1249.0	7.2143998	445.1200235573937
1250.0	7.220429	445.12013235121884
1251.0	7.2264499	445.1200600070596
1252.0	7.2324707	445.1200620337524
1253.0	7.2384915	445.12009495900156
1254.0	7.2445145	445.11995628818363
1255.0	7.2505353	445.12004271253636
1256.0	7.2565583	445.11999803006427
1257.0	7.262579	445.1200585939414
1258.0	7.268602	445.1200226153075
1259.0	7.274625	445.1200735436835
1260.0	7.2806457	445.12006828648754
1261.0	7.2866687	445.12009945208615
1262.0	7.2926958	445.12005189807394
1263.0	7.2987187	445.12004758629087
1264.0	7.3047436	445.11995129563593
1265.0	7.3107666	445.1199204731576
1266.0	7.3167937	445.11999077681344
1267.0	7.3228208	445.11992322407013
1268.0	7.3288436	445.1200749253181
1269.0	7.3348624	445.1199712263448
1270.0	7.3408855	445.1198478571421
1271.0	7.3469062	445.1201010984236
1272.0	7.3529291	445.1199550557907
1273.0	7.3589521	445.1200020668681
1274.0	7.364973	445.1199069273858
1275.0	7.3709938	445.11997818419286
1276.0	7.3770145	445.1200616683685
1277.0	7.3830354	445.1202078219026
1278.0	7.3890666	445.1200734398856
1279.0	7.3950917	445.11986706372255
1280.0	7.4011167	445.1198277377261
1281.0	7.4071375	445.1199564315522
1282.0	7.4131584	445.1198291155833
1283.0	7.4191855	445.11980441643993
1284.0	7.4252104	445.1198974292886
1285.0	7.4312375	445.119916148545
1286.0	7.4372606	445.11999180469263
1287.0	7.4432854	445.1197961265506
1288.0	7.4493126	445.1198474052796
1289.0	7.4553335	445.11997916744434
1290.0	7.4613584	445.11984273094
1291.0	7.4673814	445.1199727091367
1292.0	7.4734042	445.1201116059277
1293.0	7.4794251	445.1200521854927
1294.0	7.4854459	445.119906853996
1295.0	7.4914688	445.1201262335041
1296.0	7.4974897	445.1199844794541
1297.0	7.5035126	445.12003982624645
1298.0	7.5095335	445.1199691944834
1299.0	7.5155542	445.1200644194906
1300.0	7.5215772	445.12001845334765
1301.0	7.5275981	445.12005855033306
1302.0	7.5336189	445.1200711463967
1303.0	7.5396418	445.1200672578099
1304.0	7.5456606	445.1200451684498
1305.0	7.5516835	445.1200839108107
1306.0	7.5577023	445.1200762707863
1307.0	7.5637251	445.1200578294657
1308.0	7.5697502	445.1199756341509
1309.0	7.575769	445.11999859167776
1310.0	7.5817961	445.1200391663385
1311.0	7.5878189	445.11999603459736
1312.0	7.5938419	445.12007134107205
1313.0	7.5998648	445.1201025635691
1314.0	7.6058878	445.11994204532874
1315.0	7.6119147	445.1200172427372
1316.0	7.617944	445.12001167755443
1317.0	7.6239668	445.1199076146629
1318.0	7.6299919	445.1198564376974
1319.0	7.6360168	445.1201246302574
1320.0	7.6420441	445.12004387909064
1321.0	7.648071	445.11988716599916
1322.0	7.6540941	445.1199437866054
1323.0	7.660119	445.120129928168
1324.0	7.6661483	445.12000637888747
1325.0	7.6721752	445.1199663890353
1326.0	7.6781981	445.12001153478224
1327.0	7.684219	445.1201273431011
1328.0	7.6902421	445.119958507743
1329.0	7.6962712	445.1198914403673
1330.0	7.702294	445.120094905908
1331.0	7.7083191	445.1200366421566
1332.0	7.7143441	445.1201628384429
1333.0	7.7203712	445.12007911928146
1334.0	7.7263982	445.1200752477371
1335.0	7.7324274	445.1199940008402
1336.0	7.7384504	445.11996331013256
1337.0	7.7444774	445.1200574043887
1338.0	7.7505066	445.120046763823
1339.0	7.7565337	445.11977840136626
1340.0	7.7625586	445.1197700813275
1341.0	7.7685816	445.1200426250976
1342.0	7.7746066	445.12002148804424
1343.0	7.7806316	445.12003936242644
1344.0	7.7866608	445.1198973378784
1345.0	7.7926858	445.11995992554677
1346.0	7.798715	445.11986866036176
1347.0	7.8047441	445.119988916259
1348.0	7.8107671	445.11998057852094
1349.0	7.81679	445.1199302792858
1350.0	7.822815	445.1198509655257
1351.0	7.8288442	445.1198844086142
1352.0	7.8348692	445.1199716839512
1353.0	7.8408941	445.1201122818252
1354.0	7.8469171	445.12011330552673
1355.0	7.8529463	445.1200656738873
1356.0	7.8589713	445.12018368549263
1357.0	7.8649983	445.1200970028205
1358.0	7.8710213	445.12010365746846
1359.0	7.87704	445.120073952919
1360.0	7.8830609	445.1200476789054
1361.0	7.8890837	445.12004413190203
1362.0	7.8951088	445.120097413816
1363.0	7.9011318	445.1199978346209
1364.0	7.9071568	445.1199593207482
1365.0	7.9131796	445.11993314613636
1366.0	7.9192005	445.1200134402032
1367.0	7.9252214	445.11997010801156
1368.0	7.9312422	445.11997878923705
1369.0	7.9372651	445.1197834366116
1370.0	7.943288	445.11998335167937
1371.0	7.949309	445.1200182331764
1372.0	7.9553317	445.1199478795685
1373.0	7.9613526	445.1200122824369
1374.0	7.9673797	445.11999018274975
1375.0	7.9734069	445.12000199022106
1376.0	7.9794297	445.1198607098249
1377.0	7.9854526	445.1199954073973
1378.0	7.9914798	445.11977468093187
1379.0	7.9975006	445.1200016847182
1380.0	8.0035255	445.1199686556853
1381.0	8.0095464	445.1200011716404
1382.0	8.0155673	445.11993130815506
1383.0	8.0215882	445.1199552739342
1384.0	8.0276089	445.12007901146455
1385.0	8.0336318	445.1198558926121
1386.0	8.0396527	445.1199424687932
1387.0	8.0456757	445.12003121071143
1388.0	8.0516985	445.12010770995744
1389.0	8.0577193	445.1197332517986
1390.0	8.0637402	445.1197706916653
1391.0	8.0697611	445.1200199278565
1392.0	8.0757839	445.11984699621274
1393.0	8.0818069	445.11986033144257
1394.0	8.0878278	445.1198467763941
1395.0	8.0938528	445.1198873969292
1396.0	8.0998756	445.1198759287595
1397.0	8.1058965	445.11977714946204
1398.0	8.1119195	445.11985578728024
1399.0	8.1179445	445.1199566843414
1400.0	8.1239653	445.1197226651346
1401.0	8.1299861	445.11980397456966
1402.0	8.1360112	445.1199194466572
1403.0	8.1420298	445.11991719560604
1404.0	8.1480528	445.1198357227918
1405.0	8.1540757	445.1199222874211
1406.0	8.1600966	445.12012711982266
1407.0	8.1661175	445.1199888283138
1408.0	8.1721382	445.12001169385474
1409.0	8.1781591	445.12011685400324
1410.0	8.1841799	445.12006478844796
1411.0	8.1902028	445.1201032031074
1412.0	8.1962216	445.1200683680496
1413.0	8.2022425	445.1200160076785
1414.0	8.2082634	445.11990770067007
1415.0	8.214284	445.1198074664675
1416.0	8.220307	445.11981361923
1417.0	8.226332	445.11983849666086
1418.0	8.232353	445.1200330224773
1419.0	8.2383758	445.12003902533536
1420.0	8.2443967	445.11985341891204
1421.0	8.2504175	445.12007175283276
1422.0	8.2564404	445.1200741550372
1423.0	8.2624633	445.1198555627682
1424.0	8.2684862	445.11994333056896
1425.0	8.2745051	445.1199375521936
1426.0	8.2805279	445.11988222174875
1427.0	8.2865508	445.1198729417443
1428.0	8.2925716	445.11981142432944
1429.0	8.2985926	445.1198633520041
1430.0	8.3046133	445.1199267970392
1431.0	8.3106341	445.1198917082216
1432.0	8.3166549	445.11987161729473
1433.0	8.322676	445.1200435605127
1434.0	8.3286987	445.11987399390347
1435.0	8.3347238	445.11996462784873
1436.0	8.3407445	445.119750730849
1437.0	8.3467655	445.1196672079371
1438.0	8.3527863	445.1198945032745
1439.0	8.3588071	445.1197215207843
1440.0	8.36483	445.1198211733282
1441.0	8.370853	445.1199039369521
1442.0	8.3768738	445.11993374356086
1443.0	8.3828967	445.11984121290726
1444.0	8.3889154	445.1199583344197
1445.0	8.3949384	445.11997423327296
1446.0	8.4009592	445.11998800796675
1447.0	8.40698	445.12010666465386
1448.0	8.413001	445.1200532941728
1449.0	8.4190238	445.11989194614
1450.0	8.4250426	445.1197230029095
1451.0	8.4310656	445.11974920013193
1452.0	8.4370907	445.1197953815484
1453.0	8.4431176	445.11998142126674
1454.0	8.4491447	445.1198882191657
1455.0	8.4551718	445.1199044972824
1456.0	8.4611969	445.11997791368975
1457.0	8.4672281	445.1200143475326
1458.0	8.4732531	445.1198652374985
1459.0	8.4792801	445.1200162380078
1460.0	8.4853053	445.1199777179688
1461.0	8.4913322	445.1198819663842
1462.0	8.4973594	445.11989620472076
1463.0	8.5033864	445.12005398837204
1464.0	8.5094136	445.11998572009855
1465.0	8.5154385	445.1199546282318
1466.0	8.5214594	445.11982647810987
1467.0	8.5274801	445.11977597362204
1468.0	8.5335011	445.11984778944884
1469.0	8.5395239	445.11999767842207
1470.0	8.5455469	445.1199157219333
1471.0	8.551572	445.1199939972251
1472.0	8.5575927	445.11986478585607
1473.0	8.5636135	445.1199765909066
1474.0	8.5696344	445.119890911592
1475.0	8.5756553	445.1199089088504
1476.0	8.581676	445.11994465342394
1477.0	8.587701	445.12005634142264
1478.0	8.5937219	445.12011668526435
1479.0	8.5997427	445.1199761596698
1480.0	8.6057636	445.12009592941814
1481.0	8.6117865	445.12002497114645
1482.0	8.6178074	445.11998384020063
1483.0	8.6238283	445.1199439810574
1484.0	8.6298511	445.1200648280221
1485.0	8.6358782	445.11981575140493
1486.0	8.6419053	445.11995212051187
1487.0	8.6479283	445.1198143072515
1488.0	8.6539533	445.119871360225
1489.0	8.6599803	445.1199804731569
1490.0	8.6660075	445.11983612809945
1491.0	8.6720303	445.1199403806392
1492.0	8.6780513	445.1199972523426
1493.0	8.6840719	445.12006350384297
1494.0	8.690095	445.1199388896486
1495.0	8.6961179	445.1199351516424
1496.0	8.7021386	445.11985118729143
1497.0	8.7081596	445.11983129492046
1498.0	8.7141783	445.11989397134425
1499.0	8.7202012	445.12000512679487
1500.0	8.7262222	445.11991392501795
1501.0	8.7322429	445.11974671585796
1502.0	8.7382659	445.1198929211854
1503.0	8.7442866	445.11991761307377
1504.0	8.7503074	445.11998030092917
1505.0	8.7563284	445.1200700353162
1506.0	8.7623534	445.11999960784715
1507.0	8.7683785	445.11996488093706
1508.0	8.7743991	445.1199576180051
1509.0	8.78042	445.12012412240006
1510.0	8.7864429	445.11976633546914
1511.0	8.7924639	445.1199971185912
1512.0	8.7984846	445.1199137658098
1513.0	8.8045097	445.1199052779838
1514.0	8.8105471	445.1200876470474
1515.0	8.8165785	445.12005013436846
1516.0	8.8226034	445.11996185637895
1517.0	8.8286305	445.1198956712803
1518.0	8.8346575	445.1199201496172
1519.0	8.8406869	445.1200283081603
1520.0	8.8467096	445.11989572429775
1521.0	8.8527306	445.11992703164987
1522.0	8.8587513	445.11969457157437
1523.0	8.8647744	445.1197340289222
1524.0	8.8708013	445.11991023173067
1525.0	8.8768243	445.11996712073443
1526.0	8.8828452	445.1198294062373
1527.0	8.8888638	445.1200269567362
1528.0	8.8948868	445.1199011242674
1529.0	8.9009119	445.11997297271387
1530.0	8.9069369	445.1198735602989
1531.0	8.9129659	445.11962336830715
1532.0	8.918991	445.12000020339264
1533.0	8.925016	445.1199013318742
1534.0	8.931039	445.12008568899705
1535.0	8.9370681	445.1199360590478
1536.0	8.9430952	445.1198949484996
1537.0	8.9491223	445.11992639224576
1538.0	8.9551453	445.1197608517529
1539.0	8.9611681	445.1199640303341
1540.0	8.9671911	445.1197872194238
1541.0	8.9732328	445.1197894430914
1542.0	8.9792641	445.11984887452974
1543.0	8.9852931	445.1198602433921
1544.0	8.9913203	445.11982518937464
1545.0	8.9973474	445.12011992752684
1546.0	9.0033724	445.1199964014316
1547.0	9.0093973	445.119793160103
1548.0	9.0154203	445.1198493642884
1549.0	9.0214473	445.1199269318285
1550.0	9.0274765	445.1200129148602
1551.0	9.0334995	445.1199879746635
1552.0	9.0395245	445.11999463946745
1553.0	9.0455558	445.11990630374584
1554.0	9.0515808	445.11984804143424
1555.0	9.0576099	445.11986864406964
1556.0	9.063639	445.1198891561491
1557.0	9.069662	445.1198905048062
1558.0	9.0756848	445.1198330048247
1559.0	9.081712	445.1199517489212
1560.0	9.0877413	445.11987844984014
1561.0	9.0937703	445.12004422758844
1562.0	9.0997932	445.119950262022
1563.0	9.1058141	445.1200609555407
1564.0	9.1118329	445.12014566844806
1565.0	9.1178558	445.11986518896805
1566.0	9.1238766	445.11969275378556
1567.0	9.1299016	445.11975757132495
1568.0	9.1359246	445.1199391022969
1569.0	9.1419475	445.12002007828613
1570.0	9.1479662	445.1198601950208
1571.0	9.1539891	445.11985512074165
1572.0	9.16001	445.11998320600844
1573.0	9.1660308	445.11980000057895
1574.0	9.1720516	445.11985782845494
1575.0	9.1780725	445.11984796457676
1576.0	9.1840953	445.1197841277346
1577.0	9.1901162	445.1198735018559
1578.0	9.1961412	445.1197614832796
1579.0	9.2021642	445.1197364074866
1580.0	9.2081849	445.12006423401556
1581.0	9.2142058	445.1199616473316
1582.0	9.2202266	445.11991988062397
1583.0	9.2262454	445.11977252149865
1584.0	9.2322683	445.1198745594286
1585.0	9.2382913	445.1199784031597
1586.0	9.2443141	445.1198969670414
1587.0	9.250335	445.11990485738227
1588.0	9.2563558	445.11990007747755
1589.0	9.2623767	445.1199346973579
1590.0	9.2683996	445.11996584249624
1591.0	9.2744226	445.1199970373253
1592.0	9.2804413	445.1199896680147
1593.0	9.2864621	445.11988198909205
1594.0	9.292485	445.11991876813255
1595.0	9.2985143	445.11993997386566
1596.0	9.3045435	445.11978604240835
1597.0	9.3105705	445.1198547568601
1598.0	9.3165997	445.1198978217548
1599.0	9.3226268	445.1198682633981
1600.0	9.328658	445.1199031030795
1601.0	9.3346851	445.1197682701889
1602.0	9.3407102	445.11962304319894
1603.0	9.3467352	445.11973066327437
1604.0	9.3527601	445.1196941530087
1605.0	9.3587872	445.119919909239
1606.0	9.3648102	445.11992500578083
1607.0	9.3708352	445.119988354567
1608.0	9.3768644	445.1199602914353
1609.0	9.3828893	445.11995660660295
1610.0	9.3889144	445.1201065262653
1611.0	9.3949394	445.1199673514123
1612.0	9.4009644	445.11992979787556
1613.0	9.4069935	445.1199088374809
1614.0	9.4130228	445.11987611037614
1615.0	9.4190498	445.1199133456592
1616.0	9.4250747	445.1197576490589
1617.0	9.4311019	445.1200555155266
1618.0	9.4371289	445.1199636952174
1619.0	9.4431519	445.1200406141447
1620.0	9.4491727	445.1199010245869
1621.0	9.4551957	445.1199964985422
1622.0	9.4612165	445.12004943672684
1623.0	9.4672394	445.1199221800859
1624.0	9.4732623	445.11987956969574
1625.0	9.4792914	445.11990340231216
1626.0	9.4853228	445.1199336422377
1627.0	9.4913478	445.1199624012928
1628.0	9.4973748	445.11985440376054
1629.0	9.5033957	445.11983796988346
1630.0	9.5094166	445.11990566410157
1631.0	9.5154374	445.11978349277433
1632.0	9.5214665	445.1199625643133
1633.0	9.5274895	445.1198371728504
1634.0	9.5335124	445.11990258554994
1635.0	9.5395332	445.1198016025803
1636.0	9.5455541	445.1197297952377
1637.0	9.5515791	445.11982267260043
1638.0	9.5576041	445.1198643457285
1639.0	9.5636312	445.11989726261885
1640.0	9.5696541	445.1199631058323
1641.0	9.5756812	445.1201578412024
1642.0	9.5817042	445.11989793220914
1643.0	9.5877333	445.1199966656626
1644.0	9.5937583	445.119956556156
1645.0	9.5997812	445.1199584235302
1646.0	9.6058105	445.11992419941214
1647.0	9.6118374	445.1200819175727
1648.0	9.6178667	445.11997459832645
1649.0	9.6238938	445.11995809413094
1650.0	9.629923	445.11987140796793
1651.0	9.6359583	445.11975481764193
1652.0	9.6419875	445.1197494187713
1653.0	9.6480167	445.11989887149747
1654.0	9.6540459	445.1197767497414
1655.0	9.6600666	445.1198374786043
1656.0	9.6660875	445.1198907796266
1657.0	9.6721104	445.11993128236855
1658.0	9.6781314	445.1199984964851
1659.0	9.6841605	445.11983079127
1660.0	9.6901876	445.11995760047154
1661.0	9.6962146	445.11999679720606
1662.0	9.7022397	445.11989049080057
1663.0	9.7082626	445.11981538480546
1664.0	9.7142918	445.11995770596326
1665.0	9.7203209	445.11975527106364
1666.0	9.7263521	445.1198248223872
1667.0	9.7323813	445.11999381800655
1668.0	9.7384126	445.1199608798985
1669.0	9.7444397	445.1198327075531
1670.0	9.7504626	445.1199216650308
1671.0	9.7564896	445.12001481412256
1672.0	9.7625168	445.11990018846626
1673.0	9.7685417	445.1199769149159
1674.0	9.7745689	445.11999695431973
1675.0	9.7805939	445.11984910497563
1676.0	9.7866251	445.1198509562837
1677.0	9.7926565	445.1198991842725
1678.0	9.7986855	445.119808056731
1679.0	9.8047127	445.11998389985916
1680.0	9.8107398	445.11993672638715
1681.0	9.8167626	445.1199070062117
1682.0	9.8227897	445.11983592149767
1683.0	9.8288168	445.11975941867695
1684.0	9.834844	445.119768205939
1685.0	9.8408752	445.11977980032896
1686.0	9.8469023	445.11976393367127
1687.0	9.8529293	445.11980884390965
1688.0	9.8589524	445.1197347975637
1689.0	9.8649793	445.1198238120914
1690.0	9.8710044	445.11979070883376
1691.0	9.8770294	445.11992741135316
1692.0	9.8830566	445.1197503169694
1693.0	9.8890835	445.119666884016
1694.0	9.8951064	445.1199519047597
1695.0	9.9011358	445.1197681113414
1696.0	9.9071629	445.1199073063998
1697.0	9.9131898	445.1199962794266
1698.0	9.919219	445.1200858508347
1699.0	9.9252419	445.11997121351106
1700.0	9.931267	445.1199696848492
1701.0	9.937294	445.11989856202734
1702.0	9.9433232	445.11981551134954
1703.0	9.9493502	445.12001780394803
1704.0	9.9553879	445.11989546951816
1705.0	9.961417	445.11969000284444
1706.0	9.9674399	445.11973871631585
1707.0	9.9734607	445.119708641678
1708.0	9.9794816	445.1198939168614
1709.0	9.9855044	445.1197510368959
1710.0	9.9915253	445.119755576075
1711.0	9.9975503	445.11972800815397
1712.0	10.003571	445.11985892778193
1713.0	10.009594	445.1197133512883
1714.0	10.015617	445.1198175927541
1715.0	10.021638	445.1198485729953
1716.0	10.027661	445.11978919665177
1717.0	10.033682	445.1198178857459
1718.0	10.039702	445.11969785621733
1719.0	10.045725	445.11976415422527
1720.0	10.051746	445.11984333897544
1722.0	10.059071	445.1197936930287
1723.0	10.065415	445.11993687736384
1724.0	10.071442	445.11977179197316
1725.0	10.077471	445.11979141524415
1726.0	10.083494	445.11994162062217
1727.0	10.089519	445.11984438964924
1728.0	10.095542	445.1197730519085
1729.0	10.101567	445.1197061547506
1730.0	10.107592	445.11977603957496
1731.0	10.113619	445.1197509722516
1732.0	10.119642	445.11966702560915
1733.0	10.125671	445.11976604441196
1734.0	10.1317	445.119788752895
1735.0	10.137728	445.11993311033245
1736.0	10.143757	445.1196957690323
1737.0	10.149784	445.119725338509
1738.0	10.155807	445.1198153637452
1739.0	10.161834	445.11974890795636
1740.0	10.167859	445.119826798304
1741.0	10.173886	445.11974786317654
1742.0	10.179915	445.11960824715027
1743.0	10.185942	445.11976544821835
1744.0	10.191965	445.1196253928936
1745.0	10.197988	445.1195904031593
1746.0	10.204023	445.11966788161715
1748.0	10.211338	445.1197053793662
1749.0	10.217682	445.11968061829646
1750.0	10.223705	445.11979429686113
1751.0	10.229732	445.1197554653309
1752.0	10.235759	445.1196759614328
1753.0	10.241782	445.11970164763824
1754.0	10.247805	445.11977374294764
1755.0	10.253832	445.1197768726129
1756.0	10.259855	445.11981390695604
1757.0	10.265882	445.11979375425005
1758.0	10.271905	445.119761667031
1759.0	10.277934	445.1198361919142
1760.0	10.283963	445.11982606414864
1761.0	10.289988	445.1196831191319
1762.0	10.296017	445.1196668634471
1763.0	10.30204	445.1198189361222
1764.0	10.308067	445.11975053753673
1765.0	10.314096	445.1196296036682
1766.0	10.320124	445.1196207313251
1767.0	10.326149	445.11968425178975
1768.0	10.332171	445.1198292157331
1769.0	10.338199	445.11967339208763
1770.0	10.344222	445.119818614755
1771.0	10.350246	445.1196482759725
1772.0	10.356271	445.1195921570739
1773.0	10.362301	445.1196251007395
1774.0	10.368324	445.1196733161621
1775.0	10.374347	445.1196440994277
1776.0	10.380369	445.11966775191513
1777.0	10.386392	445.1196233772325
1778.0	10.392413	445.11975430805967
1780.0	10.399717	445.1197437594233
1781.0	10.406063	445.1199002089338
1782.0	10.41209	445.119751767325
1783.0	10.418113	445.1197118572441
1784.0	10.424136	445.1197447458779
1785.0	10.430161	445.1197629941342
1786.0	10.436186	445.11971107697644
1787.0	10.442215	445.11982349843777
1788.0	10.448238	445.1197570895912
1789.0	10.454263	445.11972698763645
1790.0	10.46029	445.1197682789651
1791.0	10.466317	445.11953980812973
1792.0	10.47234	445.1196450083509
1793.0	10.47837	445.11978946751617
1794.0	10.484397	445.1198842914692
1795.0	10.490424	445.1196917864756
1796.0	10.496451	445.119899093612
1797.0	10.50248	445.1198510931247
1798.0	10.508503	445.11977522234713
1799.0	10.51453	445.11980139802745
1800.0	10.520557	445.11991612992676
1801.0	10.52658	445.1197748262889
1802.0	10.532605	445.1197312449812
1803.0	10.53863	445.119847561095
1804.0	10.544653	445.1198620606012
1805.0	10.55068	445.11975322359854
1806.0	10.556705	445.11980503815516
1807.0	10.562732	445.119715105128
1808.0	10.568757	445.1196945457878
1809.0	10.574782	445.11972933728674
1810.0	10.580805	445.1197066217938
1811.0	10.586832	445.11967272541614
1812.0	10.592855	445.11961718505074
1813.0	10.598884	445.1197041806699
1814.0	10.604913	445.1196783541636
1815.0	10.610943	445.11980503882694
1816.0	10.616972	445.11976187901007
1817.0	10.622995	445.11973768313095
1818.0	10.629016	445.11969654516395
1819.0	10.635038	445.11974091111097
1820.0	10.641059	445.119694079965
1821.0	10.647082	445.1197456848954
1822.0	10.653109	445.11985291515265
1823.0	10.65913	445.11978639907005
1824.0	10.665151	445.11967161854324
1825.0	10.671174	445.1197341617005
1826.0	10.677193	445.11985549596915
1827.0	10.683216	445.1197526989932
1828.0	10.689238	445.1196791437368
1829.0	10.695261	445.11976476811594
1830.0	10.701282	445.1197146813079
1831.0	10.707307	445.1196781220645
1832.0	10.713328	445.1197587724939
1833.0	10.719351	445.11975459810094
1834.0	10.725378	445.1196628027153
1835.0	10.731407	445.1197133322044
1836.0	10.737441	445.1195396020742
1838.0	10.744759	445.11977302595056
1839.0	10.751109	445.1198825750235
1840.0	10.757132	445.11969514900414
1841.0	10.763153	445.1198247675177
1842.0	10.769174	445.1198410483161
1843.0	10.775195	445.11984617604634
1844.0	10.781216	445.11961839858327
1845.0	10.787237	445.1197337996186
1846.0	10.793257	445.1197998369281
1847.0	10.79928	445.11969674422517
1848.0	10.805303	445.1197650499498
1849.0	10.811326	445.1198491698722
1850.0	10.817347	445.11978178285403
1851.0	10.82337	445.11971412835885
1852.0	10.829391	445.1197244590386
1853.0	10.835414	445.1196111245035
1854.0	10.841436	445.1197112977673
1855.0	10.84747	445.1196965959667
1856.0	10.853495	445.1196922415483
1857.0	10.859522	445.11977556759126
1858.0	10.865549	445.1196674506237
1859.0	10.87157	445.11969053775783
1860.0	10.877593	445.1196036499944
1861.0	10.88362	445.1197097006706
1862.0	10.889649	445.1196963775184
1863.0	10.895676	445.11977539437487
1864.0	10.901699	445.11973206139066
1865.0	10.907728	445.1198074615572
1866.0	10.913751	445.1196819558995
1867.0	10.919778	445.11981033274736
1868.0	10.925799	445.1197223583032
1869.0	10.931824	445.11978511642457
1870.0	10.937845	445.11992272749853
1871.0	10.943868	445.1198767675431
1872.0	10.949889	445.1197429145349
1873.0	10.955912	445.1198019154022
1874.0	10.961935	445.11984446615776
1875.0	10.967957	445.1197753144634
1876.0	10.973978	445.1197629879172
1877.0	10.980001	445.1198509069244
1878.0	10.986022	445.119682359389
1879.0	10.992043	445.1197567013
1880.0	10.998064	445.1197333349063
1881.0	11.004087	445.11967461235736
1882.0	11.01011	445.11983496132456
1883.0	11.016135	445.11985247830506
1884.0	11.022164	445.1197699107899
1885.0	11.028189	445.11970046484953
1886.0	11.03421	445.1198157360412
1887.0	11.040232	445.11977336417823
1888.0	11.046253	445.1198598782612
1889.0	11.052278	445.1197036296832
1890.0	11.058299	445.11969077871703
1891.0	11.064322	445.1196630274386
1892.0	11.070345	445.11976768322165
1893.0	11.076368	445.1197140752666
1894.0	11.082389	445.1197318405923
1896.0	11.089868	445.11974547289816
1897.0	11.096216	445.1196844295165
1898.0	11.102237	445.1197126897342
1899.0	11.108262	445.11976069814824
1900.0	11.114289	445.1196852881957
1901.0	11.120316	445.1197102506686
1902.0	11.126343	445.1197310222969
1903.0	11.13237	445.1196969563712
1904.0	11.138391	445.1197021231723
1905.0	11.144416	445.1198125823278
1906.0	11.150443	445.1196611140011
1907.0	11.156466	445.1196779845999
1908.0	11.162489	445.11969854284916
1909.0	11.168514	445.11971477178105
1910.0	11.174535	445.119761615584
1911.0	11.180558	445.11977525447804
1912.0	11.186579	445.11968050547495
1913.0	11.192601	445.1197916319224
1914.0	11.198624	445.11981409076157
1915.0	11.204647	445.1197378143993
1916.0	11.210668	445.1196825012789
1917.0	11.216691	445.1197868796323
1918.0	11.222712	445.1196561626717
1919.0	11.228733	445.1196369807348
1920.0	11.234753	445.11971589381164
1921.0	11.240777	445.11968663678493
1922.0	11.246806	445.1197774398906
1923.0	11.252833	445.11966701498153
1924.0	11.258856	445.1197801054618
1925.0	11.264881	445.119835345985
1926.0	11.270901	445.11974077444904
1927.0	11.276924	445.11976504244205
1928.0	11.282945	445.1197178847533
1929.0	11.28897	445.11969207821375
1930.0	11.294991	445.11975405212013
1931.0	11.301014	445.12003779260874
1932.0	11.307037	445.1196963247977
1933.0	11.31306	445.11965500812397
1934.0	11.319081	445.1197392920198
1935.0	11.325101	445.1196585405186
1936.0	11.331123	445.1197650051746
1937.0	11.337152	445.11967843115576
1938.0	11.343177	445.1197502752075
1939.0	11.349206	445.1198366916561
1940.0	11.355233	445.11971725437394
1941.0	11.36126	445.1196665035477
1942.0	11.367289	445.1197147567722
1943.0	11.373316	445.11978965582887
1944.0	11.379341	445.11987743085166
1945.0	11.38537	445.1196928217893
1946.0	11.391393	445.11975736221564
1947.0	11.397416	445.1196601151136
1948.0	11.403437	445.11965910660973
1949.0	11.409462	445.11957591795374
1950.0	11.415487	445.11972796129385
1951.0	11.421516	445.1197696815322
1952.0	11.427546	445.119728931285
1954.0	11.434852	445.1197023867675
1955.0	11.4412	445.1197611430655
1956.0	11.447227	445.11983484570464
1957.0	11.453256	445.1197929467095
1958.0	11.459281	445.11969846792607
1959.0	11.465304	445.1197510382189
1960.0	11.471329	445.1196602601161
1961.0	11.477354	445.1198778696058
1962.0	11.483381	445.1197121403003
1963.0	11.489406	445.11971603893875
1964.0	11.495427	445.1197781798025
1965.0	11.50145	445.11972511402365
1966.0	11.507473	445.1196801234278
1967.0	11.513506	445.11970852814096
1968.0	11.519533	445.11970142374247
1969.0	11.525558	445.1196901290356
1970.0	11.531579	445.11975799787916
1971.0	11.537602	445.1196895873458
1972.0	11.543623	445.11975196637945
1973.0	11.549648	445.11966918708146
1974.0	11.55567	445.1197348245007
1975.0	11.561691	445.11964333393075
1976.0	11.567714	445.1198308885064
1977.0	11.573735	445.11986019414263
1978.0	11.579756	445.11977724161267
1979.0	11.585777	445.1197594988543
1980.0	11.591798	445.11989797354374
1981.0	11.597821	445.1198529938788
1982.0	11.603841	445.12000994998454
1983.0	11.609866	445.11989367980306
1984.0	11.615889	445.1197958041643
1985.0	11.621912	445.1198201154996
1986.0	11.627933	445.1199186243595
1987.0	11.633956	445.1199435918074
1988.0	11.639977	445.11979707586374
1989.0	11.646002	445.1197984455539
1990.0	11.652023	445.11962897347536
1991.0	11.658046	445.1197230630059
1992.0	11.664068	445.11965376486137
1993.0	11.670089	445.11965288027346
1994.0	11.67611	445.1197166397346
1995.0	11.682131	445.1197803950658
1996.0	11.688156	445.1196981703495
1998.0	11.695504	445.1197364652566
1999.0	11.70185	445.1196578979416
2000.0	11.707873	445.11969588985414
2001.0	11.713902	445.1197778896669
2003.0	11.721212	445.11975692192635
2004.0	11.727569	445.11977984430865
2005.0	11.733598	445.1198239975224
2006.0	11.739623	445.1198043857196
2007.0	11.745648	445.1197338627688
2010.0	11.754446	445.11986091263765
2011.0	11.760794	445.1197669232605
2012.0	11.766819	445.11966106581787
2013.0	11.772844	445.11988434991594
2015.0	11.780187	445.1197435110117
2016.0	11.786529	445.1196878949508
2017.0	11.792552	445.1197256227309
2018.0	11.798577	445.1196513672726
2019.0	11.804602	445.11982047144824
2020.0	11.810631	445.11971258597237
2021.0	11.816654	445.1197141722558
2023.0	11.823954	445.1196111457932
2024.0	11.830302	445.11971466030934
2025.0	11.836331	445.11966721950324
2028.0	11.845154	445.11950727268334
2029.0	11.851492	445.11953215705444
2033.0	11.861619	445.11965005547387
2034.0	11.867856	445.1195640504514
2035.0	11.874131	445.11960018959815
2040.0	11.884981	445.1195893860134
2041.0	11.891304	445.1195451304404
2042.0	11.897714	445.11948151077536
2045.0	11.90564	445.1196145249998
2046.0	11.91205	445.11963357767763
2047.0	11.91846	445.11957789226614
2048.0	11.924804	445.1195724956097
2051.0	11.933594	445.12064561507043
2052.0	11.939858	445.11957201451105
2056.0	11.949354	445.119605221426
2057.0	11.955762	445.11952353507684
2059.0	11.963087	445.1196011433864
2060.0	11.969385	445.1194636553893
2061.0	11.97539	445.119566514475
2062.0	11.981417	445.1195325625622
2065.0	11.989579	445.1196915804557
2066.0	11.995921	445.1196377079819
2068.0	12.003417	445.11950007482204
2069.0	12.009765	445.1196516714101
2074.0	12.021546	445.11971984127587
2075.0	12.027896	445.11964381325
2078.0	12.036704	445.11955003264274
2079.0	12.043002	445.11962464106006
2080.0	12.049025	445.1195083943538
2082.0	12.056475	445.1195622508443
2084.0	12.063867	445.11951494290355
2085.0	12.070236	445.11955563139475
2087.0	12.077673	445.11962952044394
2088.0	12.083979	445.1195883230521
2091.0	12.092056	445.1195636307168
2092.0	12.098352	445.11952816472217
2098.0	12.110765	445.11956776652005
2099.0	12.117134	445.1195917938866
2102.0	12.125046	445.1196592494103
2103.0	12.131517	445.11957376825916
2104.0	12.137842	445.11958702679124
2108.0	12.147225	445.1195392042832
2109.0	12.153479	445.1196640015351
2112.0	12.16114	445.11971895547003
2113.0	12.167119	445.119670727813
2114.0	12.173217	445.11973880315304
2118.0	12.182052	445.1196832933379
2119.0	12.188169	445.1197528878476
2127.0	12.202894	445.1196360360074
2133.0	12.214736	445.1196817266912
2139.0	12.226581	445.1196777551387
2145.0	12.238519	445.1196640017612
2146.0	12.244798	445.1196682909351
2150.0	12.25389	445.1195359474311
2151.0	12.260175	445.11962179539904
[truncated: 4,799 more rows]
