# Supplementary material for: RawBeans: A Simple, Vendor-Independent, Raw-Data Quality-Control Tool
Source: J Proteome Res. 2021 Mar 4;20(4):2098–104. doi: 10.1021/acs.jproteome.0c00956 (PMC8041395; doi:10.1021/acs.jproteome.0c00956)
Supplement: Supplementary file 2 — pr0c00956_si_003.zip [file pr0c00956_si_003.zip › 100_samples_run1.0/resources/HF2_LC1_hela_180520_01-mass-deviation-matrix.tsv]

scan	retention	445.12003
1.0	0.0028928667	445.11985275656025
2.0	0.010338564	445.11971001117024
3.0	0.016678197	445.119572237416
4.0	0.023371914	445.1195902011626
5.0	0.029711516	445.11964389255814
6.0	0.036055266	445.11960639782546
7.0	0.042399016	445.1196121860493
8.0	0.048742782	445.1196461939187
9.0	0.055082364	445.1196876245341
10.0	0.061430282	445.1196828983129
11.0	0.067763633	445.11974243559814
12.0	0.074101165	445.1198108633793
13.0	0.080440751	445.1198097144196
14.0	0.086778282	445.11981083888696
15.0	0.093124067	445.1197951332947
16.0	0.099467817	445.1197981100417
17.0	0.10581365	445.1198103304144
18.0	0.11215116	445.120443747224
19.0	0.11849077	445.1204359779961
20.0	0.12483452	445.1204885520417
21.0	0.13117618	445.12062822132606
22.0	0.13751995	445.1194632535692
23.0	0.14386375	445.1194295440326
24.0	0.1502054	445.1194801807649
25.0	0.15654915	445.11946017291353
26.0	0.1628908	445.11946227909493
27.0	0.1692304	445.1194510942757
28.0	0.17556998	445.1194676170009
29.0	0.18191373	445.1194766807081
30.0	0.18825542	445.11955765387756
31.0	0.19459915	445.1194712127969
32.0	0.20094292	445.1194935883918
33.0	0.20728462	445.11941110112525
34.0	0.21362838	445.11951350860136
35.0	0.21996796	445.1194590120673
36.0	0.22630757	445.11949974338296
37.0	0.23264503	445.11944254028396
38.0	0.23901172	445.11947798117706
39.0	0.24535547	445.11951883118195
40.0	0.25169922	445.1195297589783
41.0	0.25804922	445.1206048035567
42.0	0.26438881	445.1194009818711
43.0	0.27073467	445.1194040736746
44.0	0.27707637	445.1206044188043
45.0	0.28341596	445.11942016356375
46.0	0.28975765	445.119453650699
47.0	0.29610968	445.12061049169046
48.0	0.30244925	445.1194071357566
49.0	0.30879302	445.11942973463186
50.0	0.31513678	445.1194384185338
51.0	0.32148052	445.12058440036384
52.0	0.32782222	445.11940226753376
53.0	0.33416595	445.1206238809687
54.0	0.34050558	445.11947925223626
55.0	0.34686601	445.1201773452637
56.0	0.3532077	445.12028730706777
57.0	0.3595514	445.1202583140715
58.0	0.36589308	445.12023089994267
59.0	0.37223682	445.120221676983
60.0	0.37857642	445.12036763825796
61.0	0.38491601	445.12030921660835
62.0	0.39125351	445.1203460034448
63.0	0.39759726	445.12035211910654
64.0	0.4039369	445.12034670523076
65.0	0.41028691	445.1204012820238
66.0	0.41663066	445.12030431672946
67.0	0.42298062	445.12040941118886
68.0	0.42932855	445.12041131809053
69.0	0.43566813	445.1202468097513
70.0	0.44200773	445.1201939082433
71.0	0.4483494	445.12024716154633
72.0	0.45470565	445.1202117069584
73.0	0.46104733	445.1202533434663
74.0	0.4673953	445.1203163427221
75.0	0.47373488	445.1203588827649
76.0	0.48008071	445.1202810846809
77.0	0.4864224	445.1201722384807
78.0	0.49276401	445.1202803694615
79.0	0.4991057	445.1202358265683
80.0	0.50544737	445.12023896333795
81.0	0.51178903	445.1202787586983
82.0	0.51813488	445.12028868685474
83.0	0.52447863	445.1201479888074
84.0	0.53082863	445.1202350370076
85.0	0.53717245	445.1202202819021
86.0	0.5435141	445.12017634765556
87.0	0.5498537	445.12038483728685
88.0	0.55619743	445.12031675993893
89.0	0.56253492	445.1202918625435
90.0	0.56887452	445.1203602332869
91.0	0.57521827	445.12037114889546
92.0	0.58156202	445.1203288882001
93.0	0.5879037	445.1202915068243
94.0	0.59424955	445.1203273077235
95.0	0.60059125	445.1203138742028
96.0	0.60693292	445.1203346334002
97.0	0.6132746	445.12036750348653
98.0	0.61961205	445.12019991161924
99.0	0.6259579	445.1203145097625
100.0	0.63230582	445.1201974267826
101.0	0.63865166	445.1202093385568
102.0	0.64499541	445.1202960017964
103.0	0.65133916	445.120281364534
104.0	0.65767877	445.1203917874647
105.0	0.66401835	445.1203704862672
106.0	0.67038293	445.12033839295674
107.0	0.67672465	445.1202932724013
108.0	0.68306628	445.12025126682175
109.0	0.68941837	445.1203082959411
110.0	0.69576005	445.12036969076087
111.0	0.70210796	445.12027611084847
112.0	0.70844338	445.1204116407811
113.0	0.71478298	445.1204410401316
114.0	0.72112257	445.120393343166
115.0	0.72746222	445.12039571582335
116.0	0.7338039	445.1204120444837
117.0	0.74015597	445.12033416146846
118.0	0.74649555	445.1203690175506
119.0	0.75283927	445.1204579827591
120.0	0.75918093	445.12043199468906
121.0	0.76552468	445.1204385587084
122.0	0.77186428	445.1203109546226
123.0	0.77822887	445.1203927586542
124.0	0.78457055	445.1204109331805
125.0	0.79091638	445.1203094821968
126.0	0.79725813	445.12032355748437
127.0	0.80359768	445.1203232069793
128.0	0.80993938	445.1202958652686
129.0	0.81628098	445.1203289565859
130.0	0.82262057	445.12040315599364
131.0	0.82896227	445.1203644777373
132.0	0.83530602	445.12033024763537
133.0	0.84164977	445.1202697465442
134.0	0.84800185	445.1202981369618
135.0	0.8543456	445.1203054757756
136.0	0.86068942	445.1202511086967
137.0	0.86703318	445.1202634833793
138.0	0.87337692	445.1203560326327
139.0	0.87971647	445.12035167388353
140.0	0.88608105	445.1204363555387
141.0	0.89242271	445.12034899121636
142.0	0.89877273	445.12037191086324
143.0	0.90511232	445.1203808902371
144.0	0.91146233	445.1203561466678
145.0	0.91779568	445.12040245092
146.0	0.92414155	445.12042072074155
147.0	0.9304832	445.12033651192434
148.0	0.9368249	445.12051059341474
149.0	0.94316655	445.1204595184801
150.0	0.94951445	445.1203613810386
151.0	0.95585402	445.1204113831664
152.0	0.96220196	445.12033237974487
153.0	0.96854362	445.1203769257593
154.0	0.9748853	445.1203396485665
155.0	0.98122696	445.1203835053874
156.0	0.98756867	445.120336082494
157.0	0.99393118	445.1203030056946
158.0	1.0002729	445.120308223397
159.0	1.0066187	445.12035463945006
160.0	1.0129624	445.12036866007116
161.0	1.019302	445.12038894948125
162.0	1.0256458	445.12041254745975
163.0	1.0319916	445.12032227050156
164.0	1.0383312	445.12036390836647
165.0	1.0446729	445.1204010740461
166.0	1.0510229	445.12037310570713
167.0	1.0573667	445.1203762856496
168.0	1.0637104	445.12037317478354
169.0	1.0700542	445.120405977801
170.0	1.0763958	445.12044074698116
171.0	1.0827375	445.1203211778792
172.0	1.0890792	445.1203995792517
173.0	1.0946605	445.1205966896085
174.0	1.1015604	445.1202638057706
175.0	1.1079459	445.12036520382327
176.0	1.1142937	445.12064088270597
177.0	1.1206396	445.11975516844694
178.0	1.1269813	445.1198388769651
179.0	1.133325	445.1199417838675
180.0	1.1396709	445.120102238269
181.0	1.1460146	445.1201360505877
182.0	1.1523625	445.1201335232514
183.0	1.1587042	445.12021862488064
184.0	1.1650459	445.1202189545795
185.0	1.1713897	445.12037479319054
186.0	1.1777355	445.1203390045678
187.0	1.1840793	445.12037537199353
188.0	1.1904251	445.1202229634356
189.0	1.1967668	445.12025132997974
190.0	1.2031063	445.12023942533153
191.0	1.209473	445.12023529033104
192.0	1.2158126	445.1203386375073
193.0	1.2221626	445.1202568785863
194.0	1.2285001	445.120365686924
195.0	1.2348439	445.12029155960005
196.0	1.2411855	445.12018632550974
197.0	1.2475335	445.1202660653902
198.0	1.253871	445.12017270973723
199.0	1.260221	445.1202506860716
200.0	1.2665606	445.1203720953165
201.0	1.2729002	445.1202519939512
202.0	1.2792481	445.1203149472771
203.0	1.2855897	445.1202346339321
204.0	1.2919335	445.12027142803566
205.0	1.2982752	445.1203649900162
206.0	1.3046148	445.12029976469717
207.0	1.3109544	445.1203083421644
208.0	1.317319	445.12025508752356
209.0	1.3236586	445.12023841771435
210.0	1.3300044	445.12018815901
211.0	1.3363439	445.12019703213804
212.0	1.3426877	445.12011017574696
213.0	1.3490315	445.12006578314276
214.0	1.3553773	445.12003989110354
215.0	1.3617231	445.1200963152102
216.0	1.3680648	445.12019438692374
217.0	1.3744086	445.12001872566844
218.0	1.3807482	445.12008464516555
219.0	1.3870941	445.12004309115747
220.0	1.3934357	445.1201928202137
221.0	1.3997794	445.12010071439164
222.0	1.406119	445.12019393136734
223.0	1.4124565	445.120169611537
224.0	1.4188003	445.1201782961402
225.0	1.4251649	445.12013368313677
226.0	1.431517	445.12008888770384
227.0	1.4378566	445.1202058330222
228.0	1.4441962	445.1201256326474
229.0	1.4505358	445.12015742301276
230.0	1.4568837	445.12019794952363
231.0	1.4632253	445.1201116383363
232.0	1.4695712	445.12007390992005
233.0	1.4759087	445.120107078652
234.0	1.4822503	445.12003917567125
235.0	1.4885941	445.1201638779623
236.0	1.494942	445.1202180887208
237.0	1.5012858	445.120133819382
238.0	1.5076317	445.1201093527031
239.0	1.5139754	445.1201389337346
240.0	1.5203171	445.12014609071036
241.0	1.5266588	445.1201274488097
242.0	1.5330233	445.120249996621
243.0	1.5393629	445.120092481991
244.0	1.5457067	445.1202012961479
245.0	1.5520504	445.12015910689934
246.0	1.55839	445.120082536689
247.0	1.5647338	445.1201459806313
248.0	1.57109	445.1200430480928
249.0	1.5774317	445.1202192276741
250.0	1.5837734	445.1200678840839
251.0	1.590113	445.12019395742186
252.0	1.5964567	445.1202297456616
253.0	1.6028046	445.12010249111154
254.0	1.6091484	445.12015107176774
255.0	1.6154984	445.1201261578472
256.0	1.6218421	445.12006688088564
257.0	1.6281901	445.1201032422056
258.0	1.6345317	445.120235648107
259.0	1.6408922	445.12014784880057
260.0	1.6472339	445.1200142499427
261.0	1.653586	445.12010606239795
262.0	1.6599213	445.12005950410014
263.0	1.6662589	445.12023603234115
264.0	1.6726005	445.12004900585976
265.0	1.6789464	445.120030272889
266.0	1.685288	445.1200628566575
267.0	1.6916297	445.12000328392253
268.0	1.6979714	445.11992319137556
269.0	1.7043131	445.12017355847905
270.0	1.710661	445.1201777797318
271.0	1.7170069	445.11999482986033
272.0	1.7233568	445.1201108553924
273.0	1.7296964	445.1200456197745
274.0	1.7360422	445.12003083614184
275.0	1.7423818	445.12003812241215
276.0	1.7487464	445.12000501183616
277.0	1.7550902	445.12005213050605
278.0	1.761436	445.1200218633134
279.0	1.7677798	445.120120745412
280.0	1.7741173	445.12012274746183
281.0	1.7804611	445.1201094305337
282.0	1.7868007	445.1203288197454
283.0	1.7931402	445.12012842996756
284.0	1.7994819	445.1201978020323
285.0	1.8058215	445.1201615004704
286.0	1.8121611	445.1201070204797
287.0	1.8185069	445.120036651129
288.0	1.8248548	445.12011953209003
289.0	1.8312007	445.1200171658984
290.0	1.8375507	445.1200435404457
291.0	1.8438966	445.1201600202832
292.0	1.8502403	445.1201576382618
293.0	1.8566048	445.1200295821947
294.0	1.8629507	445.1201319394204
295.0	1.8692924	445.12000478271
296.0	1.875634	445.1200791722046
297.0	1.8819757	445.1201437304228
298.0	1.8883174	445.12015715841164
299.0	1.894657	445.1201885500337
300.0	1.9010008	445.1201375041933
301.0	1.9073404	445.12008420287725
302.0	1.9136821	445.1201288526333
303.0	1.9200237	445.12015329171027
304.0	1.9263778	445.12006280231896
305.0	1.9327216	445.1200987682024
306.0	1.9390695	445.1201093650958
307.0	1.9454112	445.12014949286197
308.0	1.9517528	445.1201112567116
309.0	1.9580925	445.1200528952894
310.0	1.964455	445.1200745651005
311.0	1.9707967	445.12012860454826
312.0	1.9771425	445.1200833600693
313.0	1.9834863	445.1202397672614
314.0	1.9898279	445.12013794209594
315.0	1.9961696	445.12024488128617
316.0	2.0025133	445.1201586329684
317.0	2.008855	445.1200462400279
318.0	2.0152008	445.12016176685114
319.0	2.021555	445.12014923511947
320.0	2.0278946	445.1200489609532
321.0	2.0342467	445.11999425593433
322.0	2.0405842	445.1200632045363
323.0	2.0469301	445.1200331355743
324.0	2.0532717	445.1200140514538
325.0	2.0596155	445.1199035245191
326.0	2.0659592	445.12002063068417
327.0	2.0723196	445.1200754421723
328.0	2.0786613	445.1201961709903
329.0	2.0850051	445.12018858636634
330.0	2.0913488	445.1202792809809
331.0	2.0976989	445.1202165087784
332.0	2.1040426	445.12019446568036
333.0	2.1103843	445.1202242306875
334.0	2.1167259	445.1200947107736
335.0	2.1230676	445.12002471836496
336.0	2.1294093	445.1201060192773
337.0	2.1357509	445.12001550543135
338.0	2.1420968	445.12011032890103
339.0	2.1484385	445.120106584492
340.0	2.1547885	445.12007806091003
341.0	2.1611302	445.12011334742954
342.0	2.1674718	445.12012397533323
343.0	2.1738197	445.1203322170466
344.0	2.1801843	445.1202165077822
345.0	2.1865239	445.1202449727224
346.0	2.1928677	445.1200825329603
347.0	2.1992115	445.1200638362008
348.0	2.2055593	445.1200731256493
349.0	2.2119073	445.120084822268
350.0	2.2182594	445.1198914308448
351.0	2.2245927	445.120003305351
352.0	2.2309386	445.1199514341904
353.0	2.2372844	445.12002523214977
354.0	2.2436303	445.1200542204373
355.0	2.2499719	445.11994400228974
356.0	2.2563219	445.11992008666766
357.0	2.2626636	445.11977603974054
358.0	2.2690053	445.1195679626685
360.0	2.2763261	445.12064440886485
361.0	2.282474	445.12059798686107
362.0	2.2881532	445.1206453132766
363.0	2.2937053	445.1206437753933
364.0	2.2992803	445.120559874549
366.0	2.3065282	445.120631253276
367.0	2.3131199	445.12059142408503
370.0	2.3219303	445.1197046354573
371.0	2.3282784	445.11986608600256
372.0	2.3343033	445.1199572917938
374.0	2.3416074	445.12012391622886
375.0	2.3479845	445.12008094813666
376.0	2.3540118	445.12006701085915
377.0	2.3600388	445.1200471826876
378.0	2.3660638	445.12007242739185
379.0	2.372093	445.120006164601
380.0	2.3781201	445.1200939600642
381.0	2.3841471	445.11995240020156
382.0	2.3901721	445.1199602077739
383.0	2.396195	445.12014571477283
384.0	2.402218	445.12016517327964
385.0	2.4082368	445.12017854351393
386.0	2.4142638	445.120050950944
387.0	2.4202889	445.12003919207564
388.0	2.4263138	445.1200811149648
389.0	2.432345	445.1201387955812
390.0	2.4383658	445.1201134148047
391.0	2.4443909	445.1200910442224
392.0	2.4504117	445.120088885972
393.0	2.4564305	445.1201309237031
394.0	2.4624555	445.1201373650383
395.0	2.4684785	445.1200473616615
396.0	2.4745033	445.12016560090206
397.0	2.4805263	445.1202001627266
398.0	2.4865451	445.12007341677753
399.0	2.4925681	445.12011751509147
400.0	2.4985868	445.1200859255539
401.0	2.5046098	445.12008383359984
402.0	2.510639	445.1200034903173
403.0	2.516666	445.1200299095377
404.0	2.5226972	445.11996603380794
405.0	2.5287201	445.11998144311116
406.0	2.5347431	445.1200669577748
407.0	2.5407702	445.1200916602992
408.0	2.5467953	445.1200755897469
409.0	2.5528223	445.12006258007096
410.0	2.5588473	445.12006243954977
411.0	2.5648723	445.12012135439744
412.0	2.5708993	445.1200755130777
413.0	2.5769244	445.1200405114772
414.0	2.5829514	445.1201382663238
415.0	2.5889765	445.1201117374236
416.0	2.5949994	445.12014025034995
417.0	2.6010202	445.1201198430468
418.0	2.607039	445.12008786306023
419.0	2.6130597	445.1200624048795
420.0	2.6190827	445.12014679072746
421.0	2.6251015	445.12009155638697
422.0	2.6311202	445.12010333531975
423.0	2.6371411	445.12012359454496
424.0	2.6431641	445.12012697673697
425.0	2.6491891	445.1200647546609
426.0	2.6552078	445.12013339633614
427.0	2.6612327	445.1200118139823
428.0	2.6672536	445.12003909239394
429.0	2.6732723	445.12010023799985
430.0	2.6792974	445.12019095099714
431.0	2.6853204	445.1201807298501
432.0	2.6913433	445.1202065652265
433.0	2.6973683	445.12017222066004
434.0	2.703387	445.12017803514357
435.0	2.7094057	445.1200584881798
436.0	2.7154265	445.12006466577753
437.0	2.7214453	445.12015985961017
438.0	2.7274661	445.12011842284005
439.0	2.7334870000000002	445.12001879080793
440.0	2.73951	445.1201501040212
441.0	2.7455307	445.1201742544824
442.0	2.7515517	445.11998842596734
443.0	2.7575744	445.119984765215
444.0	2.7635932	445.1200021338872
445.0	2.7696161	445.12007076751723
446.0	2.7756412	445.1199878209757
447.0	2.781662	445.1200628607724
448.0	2.7876871	445.1200133114896
449.0	2.7937161	445.1200413372532
450.0	2.7997411	445.120122050568
451.0	2.8057641	445.12009754961974
452.0	2.8117828	445.1200542977502
453.0	2.8178036	445.1200893173525
454.0	2.8238246	445.12011788266796
455.0	2.8298453	445.1201330869056
456.0	2.8358662	445.12010557634943
457.0	2.841887	445.1200605809486
458.0	2.8479058	445.12013799825036
459.0	2.8539267	445.12001282361604
460.0	2.8599475	445.12010732399375
461.0	2.8659725	445.1201487799948
462.0	2.8719933	445.12007975134145
463.0	2.8780163	445.1201022875449
464.0	2.884035	445.1202104837218
465.0	2.8900559	445.12008166976307
466.0	2.8960787	445.12009713035343
467.0	2.9021017	445.12008415366114
468.0	2.9081246	445.1201151258916
469.0	2.9141476	445.1200030049812
470.0	2.9201683	445.12021203818466
471.0	2.9261894	445.12015276640136
472.0	2.9322121	445.12018391284806
473.0	2.938233	445.1201130670205
474.0	2.9442538	445.12021133915385
475.0	2.9502746	445.12008050286687
476.0	2.9562935	445.12014898946165
477.0	2.9623184	445.1201862743874
478.0	2.9683373	445.1201901347335
479.0	2.974358	445.1202908069388
480.0	2.9803831	445.1201321761885
481.0	2.9864101	445.12013976352625
482.0	2.9924309	445.12011647458104
483.0	2.998456	445.1201310257936
484.0	3.0044789	445.1201680693228
485.0	3.0105018	445.12006887750846
486.0	3.0165248	445.1197853563083
487.0	3.0225435	445.12041987385277
488.0	3.0279289	445.1205471391507
489.0	3.0331351	445.1206196793681
490.0	3.0382935	445.12057536393723
491.0	3.0434268	445.11948306425285
492.0	3.0485539	445.11947584706405
493.0	3.0536893	445.12065003724507
494.0	3.0588372	445.1194153158909
495.0	3.0640289	445.1195258835414
496.0	3.069331	445.11945295919963
497.0	3.0749749	445.1195248919155
498.0	3.0805894	445.1200036149573
499.0	3.0866124	445.1198181940087
500.0	3.0926352	445.1200359825593
501.0	3.0986581	445.1202952622653
502.0	3.104681	445.1206207135068
503.0	3.1107039	445.11975476211205
504.0	3.1167269	445.119970019677
505.0	3.122752	445.1201852729755
506.0	3.1287749	445.12007376170385
507.0	3.1347936	445.1200033585566
508.0	3.1408125	445.1201149830731
509.0	3.1468394	445.12008119067144
510.0	3.1528644	445.120200055997
511.0	3.1588832	445.1201526038752
512.0	3.1649041	445.1203614304505
513.0	3.1709249	445.1202712889338
514.0	3.1769437	445.1202392604992
515.0	3.1829624	445.12026483880834
516.0	3.1889875	445.12032733131633
517.0	3.1950082	445.1202858170228
518.0	3.2010374	445.1202762170173
519.0	3.2070645	445.1202422464932
520.0	3.2130854	445.12029180642287
521.0	3.2191104	445.1203030955371
522.0	3.2251334	445.1203146990371
523.0	3.2311562	445.1202169602866
524.0	3.237179	445.1202922138451
525.0	3.2431999	445.1202795686468
526.0	3.2492208	445.12030356115076
527.0	3.2552437	445.1202676125595
528.0	3.2612646	445.1202845190228
529.0	3.2672832	445.12019910076896
530.0	3.2733125	445.12020628000386
531.0	3.2793417	445.120221410624
532.0	3.2853624	445.12018454486673
533.0	3.2913833	445.120184835007
534.0	3.2974062	445.1202176307708
535.0	3.3034271	445.1202089267533
536.0	3.3094501	445.12022262419066
537.0	3.315473	445.12009887429315
538.0	3.3214938	445.12005347832627
539.0	3.3275167	445.1201164181835
540.0	3.3335416	445.120133702255
541.0	3.3395646	445.1201169899276
542.0	3.3455876	445.12019036968724
543.0	3.3516085	445.12021216672827
544.0	3.3576293	445.1200852938621
545.0	3.3636501	445.1201723264548
546.0	3.369671	445.11999454926706
547.0	3.375696	445.1200809136086
548.0	3.3817209	445.12015663015205
549.0	3.3877438	445.1202214922639
550.0	3.3937751	445.1202288442975
551.0	3.3998	445.1201059933096
552.0	3.4058252	445.119974428482
553.0	3.4118481	445.12006442668877
554.0	3.4178752	445.1200067351427
555.0	3.4239022	445.12005905722873
556.0	3.4299272	445.12000990617156
557.0	3.4359563	445.1200933321007
558.0	3.4419835	445.12021185348
559.0	3.4480086	445.1202024357112
560.0	3.4540378	445.1202238822188
561.0	3.4600628	445.1201064230549
562.0	3.4660877	445.1202037994142
563.0	3.4721105	445.12018605677815
564.0	3.4781335	445.1201397277775
565.0	3.4841565	445.12020801853816
566.0	3.4901856	445.1201245712765
567.0	3.4962128	445.1201065070507
568.0	3.5022399	445.1201219256957
569.0	3.5082649	445.120174957495
570.0	3.5142899	445.1201204009643
571.0	3.5203127	445.1201003828913
572.0	3.5263377	445.1201391670228
573.0	3.5323607	445.1201629980164
574.0	3.5383836	445.12012045711157
575.0	3.5444065	445.1202279503902
576.0	3.5504315	445.120239050223
577.0	3.5564628	445.1201709372361
578.0	3.5624856	445.12005924163475
579.0	3.5685065	445.12004536886514
580.0	3.5745252	445.1201132814445
581.0	3.580544	445.1200914944854
582.0	3.5865649	445.12016224555856
583.0	3.5925858	445.12004530348463
584.0	3.5986108	445.12004441555587
585.0	3.6046316	445.1199755382561
586.0	3.6106523	445.1199495484659
587.0	3.6166711	445.1199468602475
588.0	3.6226919	445.1200062233942
589.0	3.6287108	445.12010808579464
590.0	3.6347358	445.12009360133777
591.0	3.6407608	445.12012845655164
592.0	3.6467796	445.1200722140606
593.0	3.6528044	445.12009642916536
594.0	3.6588274	445.12015983357935
595.0	3.6648502	445.12009634483303
596.0	3.6708732	445.120061391071
597.0	3.676892	445.1200668288442
598.0	3.682915	445.119977095212
599.0	3.688942	445.120043861358
600.0	3.6949672	445.12008536740757
601.0	3.7009899	445.1201812656219
602.0	3.7070171	445.1201363509627
603.0	3.7130462	445.1200321055516
604.0	3.7190712	445.1200694000575
605.0	3.72509	445.12002625824215
606.0	3.7311129	445.11998909717784
607.0	3.7371337	445.1200278605909
608.0	3.7431588	445.12016207750116
609.0	3.7491816	445.120070223235
610.0	3.7552004	445.1199806877477
611.0	3.7612233	445.12013998486043
612.0	3.7672462	445.1200992024075
613.0	3.7732671	445.120176070991
614.0	3.77929	445.1199667969882
615.0	3.785313	445.1200060059657
616.0	3.7913317	445.1200682176386
617.0	3.7973525	445.1200444100231
618.0	3.8033733	445.1200237119959
619.0	3.8093942	445.1200252848191
620.0	3.8154192	445.1200085145109
621.0	3.821438	445.1200019069172
622.0	3.8274588	445.1200310777872
623.0	3.8334797	445.12005301059554
624.0	3.8395025	445.12006665566554
625.0	3.8455213	445.119988159229
626.0	3.8515463	445.1199410042337
627.0	3.8575692	445.1200370690984
628.0	3.8635902	445.1201307681885
629.0	3.8696151	445.1200813819191
630.0	3.8756382	445.1200526798798
631.0	3.881663	445.1201403044613
632.0	3.887686	445.1200610227199
633.0	3.8937047	445.1200481184112
634.0	3.8997255	445.1200225892274
635.0	3.9057485	445.1201174522704
636.0	3.9117694	445.1200529105963
637.0	3.9177901	445.12010704060384
638.0	3.9238173	445.1201645887158
639.0	3.929836	445.1200888948014
640.0	3.9358609	445.11996142713963
641.0	3.9418839	445.12006466564196
642.0	3.9479111	445.120059575164
643.0	3.9539361	445.12007254914056
644.0	3.9599632	445.12003237849814
645.0	3.9659922	445.1199667185861
646.0	3.9720216	445.11994514660114
647.0	3.9780465	445.1200850370381
648.0	3.9840714	445.1200355019177
649.0	3.9901006	445.12011963006074
650.0	3.9961256	445.12006061131933
651.0	4.0021486	445.12012816961015
652.0	4.0081758	445.1200138400264
653.0	4.0141986	445.1199880888429
654.0	4.0202258	445.1199790704489
655.0	4.0262486	445.1199844356728
656.0	4.0322777	445.11998336114965
657.0	4.0383007	445.12005824933965
658.0	4.0443236	445.1200950193933
659.0	4.0503487	445.1200635087089
660.0	4.0563737	445.1199932078635
661.0	4.0623966	445.1200401099565
662.0	4.0684237	445.12002012871955
663.0	4.074455	445.1200124393073
664.0	4.0804841	445.1199849841217
665.0	4.0865132	445.12004784713946
666.0	4.0925404	445.11995397607416
667.0	4.0985696	445.12007914831145
668.0	4.1045988	445.1200363900207
669.0	4.1106217	445.1199560909032
670.0	4.1166467	445.1199386551066
671.0	4.1226715	445.11993838267233
672.0	4.1287008	445.1199703460197
673.0	4.1347279	445.1200265262523
674.0	4.140755	445.1200704257804
675.0	4.14678	445.119992094138
676.0	4.152805	445.1199979313817
677.0	4.1588279	445.11996740396654
678.0	4.1648572	445.1199782629603
679.0	4.17088	445.1200190609715
680.0	4.1769049	445.119983039745
681.0	4.18293	445.11991733162165
682.0	4.188953	445.11988013305904
683.0	4.194978	445.11985934484335
684.0	4.2010031	445.1198142805964
685.0	4.2070301	445.1198615576025
686.0	4.2130573	445.1198086454045
687.0	4.2190758	445.1199140027293
688.0	4.2250966	445.1199375157993
689.0	4.2311216	445.1199095974784
690.0	4.2371426	445.1199107227436
691.0	4.2431655	445.11992726917913
692.0	4.2491885	445.1199582514844
693.0	4.2552154	445.1199097626869
694.0	4.2612341	445.11992152321767
695.0	4.267255	445.11989817775464
696.0	4.2732779	445.11998447861674
697.0	4.2792987	445.11992914249487
698.0	4.2853219	445.1199946328781
699.0	4.2913446	445.11993618083255
700.0	4.2973675	445.1200121573509
701.0	4.3033904	445.1199961563987
702.0	4.3094134	445.11997634424006
703.0	4.3154363	445.120017115778
704.0	4.3214613	445.11998684525605
705.0	4.3274905	445.11994293607376
706.0	4.3335134	445.1199748534055
707.0	4.3395343	445.1199065577072
708.0	4.3455572	445.1200090603504
709.0	4.3515781	445.119928896387
710.0	4.3576009	445.11999239647713
711.0	4.3636197	445.1199644811908
712.0	4.3696426	445.11998193841043
713.0	4.3756614	445.120032784614
714.0	4.3816863	445.1200156371501
715.0	4.3877136	445.11998040294594
716.0	4.3937405	445.11999431591977
717.0	4.3997636	445.1199093309838
718.0	4.4057843	445.1199594524104
719.0	4.4118197	445.11993135562585
720.0	4.4178489	445.11990806315174
721.0	4.4238718	445.1199517164253
722.0	4.4298969	445.11997181076106
723.0	4.4359177	445.119952588368
724.0	4.4419386	445.1198723105063
725.0	4.4479572	445.11988726233335
726.0	4.4539802	445.1199471061525
727.0	4.459999	445.11988856685446
728.0	4.4660219	445.11999664290147
729.0	4.4720448	445.12000442386375
730.0	4.4780658	445.1199168442891
731.0	4.4840886	445.1198816902027
732.0	4.4901179	445.1198896768926
733.0	4.4961406	445.1199480337386
734.0	4.5021699	445.11998463604
735.0	4.5081927	445.1199894070092
736.0	4.5142136	445.1199945760431
737.0	4.5202366	445.11994656195037
738.0	4.5262595	445.11989383766496
739.0	4.5322823	445.11994320052713
740.0	4.5383053	445.11990959547325
741.0	4.5443261	445.11997078632936
742.0	4.5503469	445.12001881855036
743.0	4.5563678	445.11993312592256
744.0	4.5623887	445.1198829754688
745.0	4.5684075	445.12002328745734
746.0	4.5744324	445.1199024364758
747.0	4.5804512	445.11990261969885
748.0	4.5864699	445.11990724617806
749.0	4.592497	445.11995180003686
750.0	4.5985241	445.1199425932461
751.0	4.6045533	445.1199942465115
752.0	4.6105803	445.1200002982168
753.0	4.6166075	445.11989816072276
754.0	4.6226263	445.1199757270574
755.0	4.6286492	445.12001563560773
756.0	4.634674	445.12001423315996
757.0	4.640697	445.11990888781366
758.0	4.64672	445.11997903907996
759.0	4.6527408	445.1198816742784
760.0	4.6587597	445.11991793327064
761.0	4.6647825	445.1198620939819
762.0	4.6708013	445.1198722379311
763.0	4.6768221	445.1198639656853
764.0	4.682847	445.11990255153756
765.0	4.68887	445.11991186356045
766.0	4.694895	445.1199041149903
767.0	4.7009201	445.119918819336
768.0	4.7069452	445.1199028611329
769.0	4.7129681	445.11981295231556
770.0	4.718991	445.1199769218718
771.0	4.7250159	445.1198439692504
772.0	4.7310346	445.11993274376795
773.0	4.7370575	445.11995041237617
774.0	4.7430805	445.11991949368075
775.0	4.7491035	445.1199416696201
776.0	4.7551263	445.11988156768825
777.0	4.7611451	445.1198339479599
778.0	4.7671701	445.1199128731796
779.0	4.7731952	445.1198225481409
780.0	4.7792202	445.119844094524
781.0	4.7852409	445.11983459756016
782.0	4.7912701	445.11997081424835
783.0	4.7972951	445.1199394703781
784.0	4.8033181	445.119922860813
785.0	4.809341	445.11990093514305
786.0	4.8153702	445.1199381786348
787.0	4.821393	445.1197621465962
788.0	4.8274223	445.11991853135237
789.0	4.8334472	445.1199408244432
790.0	4.8394744	445.11993967258917
791.0	4.8454994	445.1199313524919
792.0	4.8515244	445.11994723035184
793.0	4.8575536	445.119900364522
794.0	4.8635806	445.1199702721262
795.0	4.8696035	445.1199689413232
796.0	4.8756264	445.11986601365345
797.0	4.8816515	445.11996809339433
798.0	4.8876744	445.11992600216604
799.0	4.8936995	445.11993732066804
800.0	4.8997223	445.1198741117131
801.0	4.9057411	445.1199412215801
802.0	4.911762	445.119968311558
803.0	4.9177806	445.1199645046319
804.0	4.9238035	445.11989982205716
805.0	4.9298223	445.11987437253566
806.0	4.9358537	445.1199753798698
807.0	4.9418807	445.1199457688599
808.0	4.9479141	445.11988514833337
809.0	4.953939	445.1198982061297
810.0	4.9599661	445.1198059421799
811.0	4.9659911	445.11992399506966
812.0	4.972014	445.11985648961917
813.0	4.9780349	445.11994582792903
814.0	4.9840537	445.1198823949385
815.0	4.9900787	445.11980094932517
816.0	4.9961038	445.1198148735282
817.0	5.0021245	445.1199478004425
818.0	5.0081494	445.1199371486692
819.0	5.0141682	445.1198739775536
820.0	5.020187	445.11989175714876
821.0	5.0262099	445.11989174058266
822.0	5.0322308	445.1198523211542
823.0	5.0382494	445.11994503343146
824.0	5.0442746	445.1199563734884
825.0	5.0502974	445.1198720411607
826.0	5.0563161	445.1198962944384
827.0	5.0623411	445.11997579330523
828.0	5.0683641	445.1199450565693
829.0	5.0743891	445.1198637775729
830.0	5.0804121	445.11989381936627
831.0	5.0864349	445.11993835366627
832.0	5.0924559	445.11990741995044
833.0	5.0984808	445.1199277934751
834.0	5.1045038	445.11992412397245
835.0	5.1105308	445.1199477318644
836.0	5.11656	445.11984852304505
837.0	5.1225829	445.11988566180383
838.0	5.1286164	445.11987064357834
839.0	5.1346412	445.1199231282365
840.0	5.1406664	445.1198752846891
841.0	5.1466891	445.1198092705614
842.0	5.1527142	445.1197901473424
843.0	5.1587413	445.11984406593325
844.0	5.1647685	445.1198131504571
845.0	5.1707954	445.11989116080593
846.0	5.1768247	445.11991813994973
847.0	5.1828539	445.11984394255455
848.0	5.1888789	445.1199523159999
849.0	5.1949038	445.11990841290725
850.0	5.2009267	445.1198926381233
851.0	5.2069517	445.11985192374163
852.0	5.2129747	445.1199323790541
853.0	5.2190019	445.1199396967121
854.0	5.225029	445.1198467405977
855.0	5.2310561	445.11978452901764
856.0	5.237081	445.1198147379157
857.0	5.2431038	445.1199302164836
858.0	5.2491309	445.11981495289194
859.0	5.2551497	445.11984964581956
860.0	5.2611748	445.1199204777363
861.0	5.2671977	445.11982984892023
862.0	5.2732205	445.11981096184263
863.0	5.2792457	445.119927223591
864.0	5.2852663	445.1198578923539
865.0	5.2912997	445.11990557269274
866.0	5.2973226	445.1197044685009
867.0	5.3033435	445.11996547049506
868.0	5.3093622	445.1199222197021
869.0	5.3153852	445.1197781731869
870.0	5.321406	445.11994000031825
871.0	5.3274353	445.11984757473454
872.0	5.3334622	445.1198179657107
873.0	5.3394915	445.1198252743672
874.0	5.3455144	445.1197734281295
875.0	5.3515374	445.1197721507093
876.0	5.3575623	445.1198058697663
877.0	5.3635874	445.11983032378794
878.0	5.3696164	445.1198489859456
879.0	5.3756437	445.1198469869736
880.0	5.3816728	445.1198501424794
881.0	5.3876977	445.1198702118139
882.0	5.3937228	445.11981737555305
883.0	5.3997499	445.1197963877006
884.0	5.405775	445.11983566974857
885.0	5.4117979	445.1197835783197
886.0	5.4178229	445.11980931798377
887.0	5.4238479	445.11983372503425
888.0	5.4298707	445.1198637450731
889.0	5.4358894	445.1198617313365
890.0	5.4419165	445.12000393469873
891.0	5.4479353	445.11993109315046
892.0	5.4539562	445.11984495906535
893.0	5.4599792	445.11980721323573
894.0	5.4660062	445.1198163626007
895.0	5.4720248	445.11990477976013
896.0	5.4780499	445.1198576904164
897.0	5.4840728	445.1199894918847
898.0	5.4900957	445.1198812960309
899.0	5.4961188	445.1199236686703
900.0	5.5021417	445.1198720626983
901.0	5.5081666	445.11999051100474
902.0	5.5141896	445.1199120555224
903.0	5.5202082	445.1198980734236
904.0	5.5262271	445.1198307213903
905.0	5.5322478	445.11980523076426
906.0	5.5382687	445.1197575328082
907.0	5.5442875	445.11998129906624
908.0	5.5503126	445.11989346379346
909.0	5.5563334	445.1196945294239
910.0	5.5623543	445.1198506471678
911.0	5.568375	445.11977335357295
912.0	5.5743957	445.1198269548486
913.0	5.5804146	445.1197259362846
914.0	5.5864397	445.1198207600517
915.0	5.5924647	445.11990429000093
916.0	5.598494	445.11980312032415
917.0	5.6045189	445.11987188684515
918.0	5.610546	445.11978742964857
919.0	5.616575	445.11990073008405
920.0	5.6226125	445.1197962324054
921.0	5.6286355	445.1198350181904
922.0	5.6346648	445.1198382075713
923.0	5.6406897	445.1198159282492
924.0	5.6467127	445.1199052934652
925.0	5.6527377	445.1198651036654
926.0	5.6587647	445.11991532743764
927.0	5.6647939	445.1198450534615
928.0	5.6708167	445.11987940287037
929.0	5.6768418	445.11993015571096
930.0	5.6828689	445.1199198334614
931.0	5.6888919	445.1199339348359
932.0	5.6949169	445.1199068176646
933.0	5.7009419	445.1198939819771
934.0	5.7069667	445.1198871815093
935.0	5.7129918	445.1199445454197
936.0	5.7190189	445.11985449893194
937.0	5.725046	445.1198146443863
938.0	5.7310731	445.1198591274716
939.0	5.7370981	445.11985685158663
940.0	5.7431211	445.1198526093415
941.0	5.7491461	445.11987327653816
942.0	5.755171	445.1198387358234
943.0	5.7611981	445.11991932876356
944.0	5.7672252	445.1198906181047
945.0	5.7732544	445.11992050941507
946.0	5.7792815	445.11979865310633
947.0	5.7853044	445.119824949088
948.0	5.7913357	445.11979961635217
949.0	5.7973564	445.119813210356
950.0	5.8033836	445.1197520044237
951.0	5.8094065	445.1197247546309
952.0	5.8154252	445.1196985511396
953.0	5.8214503	445.11980272878907
954.0	5.8274732	445.11984111070285
955.0	5.8334983	445.1198502066428
956.0	5.8395233	445.1197676344318
957.0	5.8455418	445.11972826412983
958.0	5.8515628	445.1197861575066
959.0	5.8575815	445.11984989501093
960.0	5.8636024	445.11976735615207
961.0	5.8696212	445.1198249731924
962.0	5.8756462	445.1198410716492
963.0	5.8816649	445.11985005037036
964.0	5.8876858	445.1197297336685
965.0	5.8937065	445.1198229058194
966.0	5.8997273	445.1197668227369
967.0	5.9057462	445.1197469567995
968.0	5.911769	445.11980618368585
969.0	5.9177919	445.1199841228482
970.0	5.9238129	445.1198023868774
971.0	5.9298378	445.11982717015565
972.0	5.9358629	445.11977509969296
973.0	5.9418857	445.1199205217291
974.0	5.9479086	445.11982836393184
975.0	5.9539274	445.1197918003206
976.0	5.9599484	445.11985128096535
977.0	5.965969	445.11981443623785
978.0	5.9719921	445.1198468970965
979.0	5.9780149	445.1197525288662
980.0	5.9840401	445.11988285548836
981.0	5.9900586	445.11990081303856
982.0	5.9960774	445.11985019704895
983.0	6.0020982	445.1198454155766
984.0	6.0081234	445.1199069524615
985.0	6.0141441	445.11976057792907
986.0	6.020167	445.1197683848726
987.0	6.0261901	445.1197053307473
988.0	6.0322129	445.11971349052163
989.0	6.0382359	445.1198205530747
990.0	6.0442587	445.11978930406406
991.0	6.0502817	445.11984979104903
992.0	6.0563046	445.11984312324404
993.0	6.0623255	445.11986297127766
994.0	6.0683442	445.11977586245496
995.0	6.0743651	445.11986076986295
996.0	6.08039	445.11979855223177
997.0	6.0864171	445.1198762121118
998.0	6.0924463	445.11985856339453
999.0	6.0984735	445.11976057843736
1000.0	6.1044984	445.1197433133665
1001.0	6.1105256	445.1197410845315
1002.0	6.1165526	445.11988563277345
1003.0	6.1225714	445.11989776230996
1004.0	6.1286026	445.1198432102952
1005.0	6.1346255	445.11981190800395
1006.0	6.1406526	445.1197707199662
1007.0	6.1466777	445.1197966216882
1008.0	6.152709	445.1198046363254
1009.0	6.1587382	445.1198352723296
1010.0	6.164763	445.1198453771084
1011.0	6.170788	445.1198533239414
1012.0	6.176811	445.1198750307607
1013.0	6.182836	445.1199559351929
1014.0	6.188859	445.11971551155267
1015.0	6.1948881	445.119724720425
1016.0	6.2009174	445.11976153410694
1017.0	6.2069422	445.1197911655843
1018.0	6.2129674	445.1197944780936
1019.0	6.2189922	445.11969973970554
1020.0	6.2250194	445.1197802701395
1021.0	6.2310423	445.1198244739678
1022.0	6.2370715	445.1196909283415
1023.0	6.2430985	445.1197647093837
1024.0	6.2491236	445.1199403583081
1025.0	6.2551506	445.11976291054174
1026.0	6.2611778	445.11983273839144
1027.0	6.2672068	445.1198371101436
1028.0	6.273236	445.11982115605923
1029.0	6.2792589	445.11992554817607
1030.0	6.285284	445.1198553902506
1031.0	6.2913069	445.11985627420626
1032.0	6.2973319	445.1198867420563
1033.0	6.3033612	445.1198074507808
1034.0	6.3093945	445.11973046162933
1035.0	6.3154236	445.1197261228292
1036.0	6.3214486	445.11974280618153
1037.0	6.3274715	445.1197989787091
1038.0	6.3334987	445.1198705179573
1039.0	6.3395237	445.1199207003147
1040.0	6.3455509	445.11993173266006
1041.0	6.3515779	445.11984915189777
1042.0	6.3576028	445.1199834127509
1043.0	6.3636257	445.11996175265926
1044.0	6.3696465	445.1199222521489
1045.0	6.3756716	445.1198707400689
1046.0	6.3816966	445.1198227823346
1047.0	6.3877154	445.11984082942615
1048.0	6.3937404	445.11996082958626
1049.0	6.3997633	445.11993206878833
1050.0	6.4057883	445.11990525163884
1051.0	6.4118153	445.11978499131385
1052.0	6.4178467	445.1199021931203
1053.0	6.4238738	445.11978544267294
1054.0	6.4298967	445.11974335101183
1055.0	6.4359217	445.1198158391619
1056.0	6.4419468	445.11987989150896
1057.0	6.4479718	445.11994451782783
1058.0	6.4539966	445.1200067325196
1059.0	6.46003	445.119920417309
1060.0	6.4660529	445.1200069450336
1061.0	6.472078	445.1198751435785
1062.0	6.4781051	445.1197637173501
1063.0	6.484128	445.11988272673597
1064.0	6.4901509	445.119750171882
1065.0	6.4961695	445.11987836315313
1066.0	6.5021905	445.1198369067611
1067.0	6.5082155	445.1197316580502
1068.0	6.5142384	445.11982521917975
1069.0	6.5202677	445.11979502166565
1070.0	6.5262968	445.119852368274
1071.0	6.5323219	445.11979026531674
1072.0	6.5383468	445.119790929474
1073.0	6.5443717	445.11986477907885
1074.0	6.5503988	445.1197867795945
1075.0	6.5564238	445.11987612428766
1076.0	6.5624531	445.1198479099337
1077.0	6.5684802	445.11976040110255
1078.0	6.5745073	445.11984660691513
1079.0	6.5805344	445.1198696642696
1080.0	6.5865614	445.1198040620312
1081.0	6.5925905	445.11972042674887
1082.0	6.5986197	445.1197923253468
1083.0	6.6046427	445.1197277657506
1084.0	6.6106656	445.1198663723756
1085.0	6.6166927	445.11986033043695
1086.0	6.6227198	445.1197535462982
1087.0	6.6287553	445.1197795442638
1088.0	6.6347843	445.1198592151134
1089.0	6.6408135	445.11987781631024
1090.0	6.6468322	445.11996745027255
1091.0	6.6528573	445.11985323079256
1092.0	6.6588845	445.1198393477486
1093.0	6.6649074	445.1198788452273
1094.0	6.6709324	445.1198627687195
1095.0	6.6769574	445.1199520069635
1096.0	6.682978	445.11986536096344
1097.0	6.6890052	445.11999469462506
1098.0	6.6950323	445.1197818128049
1099.0	6.7010615	445.1199003296742
1100.0	6.7070908	445.11988390809313
1101.0	6.7131178	445.11990063363
1102.0	6.7191429	445.1197916257301
1103.0	6.7251659	445.11978057502694
1104.0	6.7311886	445.11985430700844
1105.0	6.7372156	445.11980928355604
1106.0	6.7432428	445.119823149601
1107.0	6.7492698	445.11976355050024
1108.0	6.7552949	445.11981022661894
1109.0	6.7613177	445.1199208708004
1110.0	6.7673429	445.11993353919974
1111.0	6.7733656	445.1198534970206
1112.0	6.7793907	445.11983045949836
1113.0	6.7854261	445.1198093394738
1114.0	6.7914573	445.11983937172545
1115.0	6.7974844	445.1198313040392
1116.0	6.8035095	445.1198615328342
1117.0	6.8095386	445.1198030535608
1118.0	6.8155679	445.11984730594713
1119.0	6.8215907	445.119785067874
1120.0	6.8276157	445.1198649355938
1121.0	6.8336407	445.11975079109976
1122.0	6.8396658	445.1197591694956
1123.0	6.8456928	445.1197657602099
1124.0	6.8517201	445.11980930298864
1125.0	6.8577491	445.1197156727666
1126.0	6.863774	445.1197482212864
1127.0	6.8697991	445.1197509855993
1128.0	6.8758241	445.1197464064139
1129.0	6.8818471	445.1197240661786
1130.0	6.887872	445.1198215583079
1131.0	6.8939034	445.1198554467991
1132.0	6.8999262	445.119602935691
1133.0	6.9059555	445.11990559700445
1134.0	6.9119825	445.119749979722
1135.0	6.9180116	445.11983671459114
1136.0	6.9240366	445.1198150030164
1137.0	6.9300617	445.1199344293172
1138.0	6.9360866	445.1198435391878
1139.0	6.9421118	445.11992374249996
1140.0	6.9481367	445.11998233582193
1141.0	6.954166	445.1199062315683
1142.0	6.9601949	445.1198337729102
1143.0	6.9662222	445.11981714057396
1144.0	6.9722471	445.1199289142819
1145.0	6.97827	445.11994198075183
1146.0	6.9842909	445.1199027487692
1147.0	6.9903137	445.11992746148997
1148.0	6.9963368	445.1198979337811
1149.0	7.0023596	445.11993365807774
1150.0	7.0083804	445.1198138606851
1151.0	7.0143992	445.1199206645714
1152.0	7.0204242	445.11982051029406
1153.0	7.0264492	445.1198520674153
1154.0	7.0324786	445.11988583106574
1155.0	7.0385013	445.119841872526
1156.0	7.0445244	445.11993383118653
1157.0	7.0505471	445.1197862213553
1158.0	7.0565701	445.1197914980889
1159.0	7.0625992	445.11984274608466
1160.0	7.0686222	445.11987331063204
1161.0	7.074643	445.1199252275425
1162.0	7.0806639	445.11993857862336
1163.0	7.0866867	445.11995097509464
1164.0	7.0927076	445.11984095780844
1165.0	7.0987265	445.1198674195992
1166.0	7.1047534	445.11975464391315
1167.0	7.1107805	445.11980962866375
1168.0	7.1168076	445.11983864111585
1169.0	7.1228305	445.1199206281804
1170.0	7.1288535	445.1198829973195
1171.0	7.1348765	445.1200555634247
1172.0	7.1408993	445.11984952729654
1173.0	7.1469201	445.11999666359884
1174.0	7.1529431	445.1199129896174
1175.0	7.1589618	445.11985188426337
1176.0	7.1649827	445.1197942367689
1177.0	7.1710036	445.1198891408778
1178.0	7.1770285	445.11981883575487
1179.0	7.1830494	445.11984239183147
1180.0	7.1890682	445.11980956747067
1181.0	7.1950889	445.11984063042576
1182.0	7.2011119	445.11983948568695
1183.0	7.2071306	445.1197802897514
1184.0	7.2131557	445.11981959104054
1185.0	7.2191807	445.11976902382776
1186.0	7.2251995	445.11985585916483
1187.0	7.2312203	445.1198016444261
1188.0	7.2372433	445.11986485083423
1189.0	7.2432661	445.1199046659695
1190.0	7.249289	445.1197815825948
1191.0	7.2553098	445.11992277079764
1192.0	7.2613308	445.1198158664748
1193.0	7.2673557	445.11980385187337
1194.0	7.2733787	445.1200305529696
1195.0	7.2794037	445.1198394827655
1196.0	7.2854475	445.11997053614397
1197.0	7.2914766	445.12002155675356
1198.0	7.2975057	445.11985491311174
1199.0	7.3035286	445.11996705924514
1200.0	7.3095538	445.11987030892783
1201.0	7.3155787	445.11995500097055
1202.0	7.3216038	445.1198787871278
1203.0	7.3276349	445.11992794470297
1204.0	7.3336578	445.1199409178321
1205.0	7.3396828	445.11987278890035
1206.0	7.3457058	445.1199636733292
1207.0	7.3517287	445.11995800565967
1208.0	7.3577517	445.11990225012096
1209.0	7.3637724	445.1198769358641
1210.0	7.3697934	445.1199213761801
1211.0	7.3758204	445.11993049459556
1212.0	7.3818454	445.12002576519575
1213.0	7.3878704	445.119945843714
1214.0	7.3938995	445.11986146600225
1215.0	7.3999288	445.119862190928
1216.0	7.4059518	445.11990523451186
1217.0	7.4119747	445.11992945286204
1218.0	7.4179995	445.1199691582598
1219.0	7.4240205	445.12000509500626
1220.0	7.4300454	445.1199794417884
1221.0	7.4360683	445.11982141954627
1222.0	7.4420893	445.11983908235175
1223.0	7.4481122	445.11979808989406
1224.0	7.4541372	445.1198941681492
1225.0	7.4601622	445.119829568407
1226.0	7.4661935	445.11989203100507
1227.0	7.4722162	445.11976137243994
1228.0	7.4782351	445.1198524984839
1229.0	7.4842538	445.11984481550763
1230.0	7.4902747	445.11984356089636
1231.0	7.4962956	445.119894791469
1232.0	7.5023185	445.1199417803877
1233.0	7.5083392	445.1197821126304
1234.0	7.5143602	445.1197150123134
1235.0	7.5203809	445.119829990441
1236.0	7.5264039	445.11983610535833
1237.0	7.5324246	445.11979163684884
1238.0	7.5384498	445.11986051859463
1239.0	7.5444747	445.1198106227742
1240.0	7.5504977	445.11987066274827
1241.0	7.5565184	445.1198709997063
1242.0	7.5625436	445.1198613883969
1243.0	7.5685663	445.1197986745884
1244.0	7.5745893	445.1198126353351
1245.0	7.580608	445.11988135259196
1246.0	7.586631	445.1198551760872
1247.0	7.5926518	445.11990756444027
1248.0	7.5986748	445.1198083908827
1249.0	7.6046956	445.1199462797396
1250.0	7.6107206	445.1199633735654
1251.0	7.6167394	445.11983457014935
1252.0	7.6227602	445.1198277879917
1253.0	7.628781	445.119844202393
1254.0	7.6348102	445.11994038545413
1255.0	7.6408311	445.1199031912584
1256.0	7.6468581	445.11989450436465
1257.0	7.6528832	445.1200268960149
1258.0	7.6589018	445.1199468419993
1259.0	7.6649227	445.11984366097505
1260.0	7.6709477	445.11984233346107
1261.0	7.6769728	445.1199145628767
1262.0	7.6829978	445.1198844010959
1263.0	7.6890187	445.11988203512544
1264.0	7.6950415	445.1199299240687
1265.0	7.7010604	445.1199156307467
1266.0	7.707079	445.12000548876716
1267.0	7.713102	445.119936256433
1268.0	7.7191249	445.1198575490237
1269.0	7.7251457	445.1199471080602
1270.0	7.7311667	445.1198657131382
1271.0	7.7371853	445.11983931885175
1272.0	7.7432083	445.1198509670662
1273.0	7.749229	445.11979958750976
1274.0	7.755254	445.1198774229164
1275.0	7.7612769	445.119802530788
1276.0	7.7672957	445.1198430558548
1277.0	7.7733166	445.119788020139
1278.0	7.7793417	445.11971706110427
1279.0	7.7853645	445.11987310970807
1280.0	7.7913896	445.11984698447355
1281.0	7.7974082	445.11978562999883
1282.0	7.8034291	445.1197230714548
1283.0	7.809452	445.11974491588825
1284.0	7.8154708	445.1198658201698
1285.0	7.8215042	445.11982247385225
1286.0	7.8275333	445.119770105835
1287.0	7.8335563	445.1197994990884
1288.0	7.8395812	445.11975292785445
1289.0	7.8455999	445.1198179661247
1290.0	7.8516208	445.1198351034967
1291.0	7.8576396	445.11988059488885
1292.0	7.8636646	445.11973550363376
1293.0	7.8696876	445.1199225781921
1294.0	7.8757063	445.1197948072007
1295.0	7.8817272	445.11974742513013
1296.0	7.8877522	445.1197455247795
1297.0	7.893775	445.1197824477815
1298.0	7.8998001	445.1198290193346
1299.0	7.905825	445.1197890051623
1300.0	7.911848	445.11975838108907
1301.0	7.9178709	445.11985362936565
1302.0	7.923896	445.1199414600705
1303.0	7.929921	445.1198652594326
1304.0	7.9359481	445.11980164026835
1305.0	7.9419772	445.1197623140512
1306.0	7.9480021	445.1198407753829
1307.0	7.9540209	445.11982396897446
1308.0	7.9600459	445.1199280794868
1309.0	7.9660731	445.1197994430711
1310.0	7.9721002	445.11983998164874
1311.0	7.9781293	445.11975974112136
1312.0	7.9841586	445.11983349791086
1313.0	7.9901793	445.1198647444266
1314.0	7.9962064	445.1197864252391
1315.0	8.0022417	445.1197885674922
1316.0	8.0082669	445.11980517358637
1317.0	8.0142898	445.1197850831257
1318.0	8.0203148	445.1197550807473
1319.0	8.0263377	445.1198819663799
1320.0	8.0323668	445.1198788487541
1321.0	8.0383897	445.1198433782092
1322.0	8.0444189	445.11983931413874
1323.0	8.0504376	445.11989727598706
1324.0	8.056467	445.1198245687402
1325.0	8.0624898	445.11975566377316
1326.0	8.0685149	445.1198058232728
1327.0	8.0745397	445.11974632695456
1328.0	8.0805648	445.11978672422674
1329.0	8.0865981	445.11978057679335
1330.0	8.0926189	445.1197325906308
1331.0	8.0986397	445.1198127180701
1332.0	8.1046629	445.1197824351877
1333.0	8.1106856	445.1198048331326
1334.0	8.1167107	445.11982590396224
1335.0	8.1227337	445.11977241971005
1336.0	8.1287565	445.11974313974224
1337.0	8.1347752	445.11983086676685
1338.0	8.1407961	445.1198373360283
1339.0	8.146817	445.1197950946925
1340.0	8.152842	445.1198693467965
1341.0	8.1588712	445.1198210480918
1342.0	8.164892	445.1198672875587
1343.0	8.1709211	445.1198978197907
1344.0	8.1769482	445.11975944989973
1345.0	8.182967	445.11975443320824
1346.0	8.188994	445.1197902357236
1347.0	8.1950212	445.1198497103534
1348.0	8.2010463	445.1198075409007
1349.0	8.2070692	445.11976198703957
1350.0	8.2130963	445.1197749918467
1351.0	8.219119	445.11969916806584
1352.0	8.225142	445.11983903956695
1353.0	8.2311608	445.12001360324325
1354.0	8.2371838	445.1197137753387
1355.0	8.2432087	445.11983192231014
1356.0	8.2492318	445.1197900098293
1357.0	8.2552546	445.11985198747203
1358.0	8.2612817	445.11978005848783
1359.0	8.2673129	445.1197442618323
1360.0	8.2733399	445.1197200841258
1361.0	8.279365	445.1197642697254
1362.0	8.2853921	445.11970815206337
1363.0	8.2914151	445.119711731567
1364.0	8.2974441	445.1197561610572
1365.0	8.3034671	445.1197515685677
1366.0	8.3094859	445.11977247279265
1367.0	8.3155087	445.11972156752967
1368.0	8.3215358	445.1197963689861
1369.0	8.3275588	445.1197651335326
1370.0	8.333588	445.11970138179754
1371.0	8.3396152	445.11971370231515
1372.0	8.3456402	445.1197992993918
1373.0	8.351663	445.1198493078989
1374.0	8.3576817	445.1197822771183
1375.0	8.3637005	445.1198138817229
1376.0	8.3697254	445.1198655144365
1377.0	8.3757484	445.11981599233536
1378.0	8.3817693	445.1198186267757
1379.0	8.3877923	445.1196988459208
1380.0	8.3938131	445.1198373514632
1381.0	8.3998319	445.1198476801634
1382.0	8.4058525	445.11981471568123
1383.0	8.4118776	445.1198187082759
1384.0	8.4179068	445.11982274715945
1385.0	8.4239276	445.1198995902625
1386.0	8.4299527	445.11981694434263
1387.0	8.4359777	445.11977511578215
1388.0	8.4420006	445.11970772685885
1389.0	8.4480194	445.11985093113634
1390.0	8.4540401	445.11977920772654
1391.0	8.4600609	445.1198418542024
1392.0	8.4660818	445.1197519173557
1393.0	8.4721027	445.11976691255825
1394.0	8.4781276	445.11972740320726
1395.0	8.4841507	445.1198201211208
1396.0	8.4901714	445.11976681286995
1397.0	8.4961944	445.11988083379214
1398.0	8.5022193	445.1198771426136
1399.0	8.5082464	445.1198672643604
1400.0	8.5142714	445.11977453018955
1401.0	8.5202944	445.11980262737984
1402.0	8.5263151	445.11985904791595
1403.0	8.5323382	445.11978770663853
1404.0	8.538361	445.11989696351924
1405.0	8.5443839	445.11990596147706
1406.0	8.5504089	445.11982924694917
1407.0	8.5564277	445.1199398689556
1408.0	8.5624506	445.11995694120253
1409.0	8.5684716	445.119940663077
1410.0	8.5744923	445.1198150653548
1411.0	8.5805131	445.1198849663712
1412.0	8.5865362	445.1198193833762
1413.0	8.5925589	445.11985220742093
1414.0	8.5985799	445.1197786823198
1415.0	8.6046069	445.1197970750979
1416.0	8.6106362	445.11995114153626
1417.0	8.616657	445.1198267810483
1418.0	8.6226758	445.1198159547454
1419.0	8.6287069	445.1199294272581
1420.0	8.6347298	445.119842101164
1421.0	8.6407507	445.1199373369854
1422.0	8.6467757	445.1199068166839
1423.0	8.6527986	445.1198551119752
1424.0	8.6588237	445.11994337598486
1425.0	8.6648424	445.11987270760034
1426.0	8.6708632	445.1199236908755
1427.0	8.6768841	445.1200627140736
1428.0	8.6829091	445.1199091711713
1429.0	8.6889299	445.11986835896914
1430.0	8.6949612	445.1198699089848
1431.0	8.7009862	445.1197941510716
1432.0	8.7070049	445.11981493149267
1433.0	8.713028	445.1198699635807
1434.0	8.7190508	445.1198610712046
1435.0	8.7250696	445.1199053996762
1436.0	8.7310903	445.1198729398884
1437.0	8.7371154	445.1198216377551
1438.0	8.7431362	445.1198383291955
1439.0	8.7491592	445.11986203476494
1440.0	8.7551821	445.11976468962297
1441.0	8.7612051	445.11989164229095
1442.0	8.7672279	445.1199393633374
1443.0	8.7732489	445.1199255926816
1444.0	8.7792716	445.1199912969759
1445.0	8.7852905	445.1199662076334
1446.0	8.7913092	445.1199282513293
1447.0	8.79733	445.1199920886832
1448.0	8.803355	445.1199599095227
1449.0	8.8093781	445.1199671277797
1450.0	8.8153967	445.12002725693077
1451.0	8.8214197	445.1199995604474
1452.0	8.8274446	445.1200325287141
1453.0	8.8334675	445.1198668948771
1454.0	8.8394926	445.11985652496827
1455.0	8.845524	445.11984823537045
1456.0	8.8515488	445.1198812437619
1457.0	8.8575719	445.11986519600174
1458.0	8.8635989	445.11989113731767
1459.0	8.869626	445.11985985212203
1460.0	8.8756593	445.1198958595058
1461.0	8.8816863	445.12004513785485
1462.0	8.8877114	445.120044152598
1463.0	8.8937344	445.1199710813521
1464.0	8.8997594	445.1198829401561
1465.0	8.9057823	445.11998221489597
1466.0	8.9118115	445.1200213812485
1467.0	8.9178426	445.12004241523425
1468.0	8.9238697	445.1199248286424
1469.0	8.9298947	445.1199198606463
1470.0	8.9359177	445.1200132403904
1471.0	8.9419365	445.11983824375403
1472.0	8.9479573	445.11983798397296
1474.0	8.955278	445.11994623150923
1475.0	8.9616343	445.1199459591175
1476.0	8.9676677	445.119891396556
1477.0	8.9736928	445.1199491072936
1478.0	8.979722	445.1199555041975
1479.0	8.9857449	445.1198254241748
1480.0	8.9917678	445.11996237491724
1481.0	8.9977927	445.119879689828
1482.0	9.0038198	445.11995049035824
1483.0	9.0098448	445.11992943069237
1484.0	9.0158741	445.1199809301203
1485.0	9.0219012	445.11992074383033
1486.0	9.0279282	445.11993974924724
1487.0	9.0339554	445.1198846585651
1488.0	9.0399803	445.1198713812651
1489.0	9.0460032	445.11989018734454
1490.0	9.0520324	445.1199846969008
1491.0	9.0580574	445.11999079097865
1492.0	9.0640824	445.1198866853712
1493.0	9.0701075	445.1199386659778
1494.0	9.0761282	445.1199232740968
1495.0	9.0821533	445.1200891967412
1496.0	9.0881762	445.12004078566264
1497.0	9.094197	445.11999413754444
1498.0	9.1002199	445.12002218370503
1499.0	9.1062429	445.11989020871556
1500.0	9.1122658	445.11980054805065
1501.0	9.1182887	445.11988942322137
1502.0	9.1243179	445.12003729517744
1503.0	9.1303449	445.1199240209924
1504.0	9.1363678	445.1199269046192
1505.0	9.1423908	445.11997493448916
1506.0	9.1484136	445.1200191979857
1507.0	9.1544325	445.11992742470613
1508.0	9.1604555	445.1197845524178
1509.0	9.1664804	445.1198276644588
1510.0	9.1725034	445.1200028217822
1511.0	9.1785284	445.1200104295356
1512.0	9.1845491	445.1197778853379
1513.0	9.1905721	445.11977174135797
1514.0	9.196595	445.11980439066076
1515.0	9.2026138	445.1199081911834
1516.0	9.2086347	445.12000392547986
1517.0	9.2146534	445.119727574723
1518.0	9.2206763	445.11998428701656
1519.0	9.2266972	445.1199864034832
1520.0	9.232722	445.1200717271016
1521.0	9.238745	445.119877062307
1522.0	9.2447638	445.11996866702725
1523.0	9.2507868	445.1198556048508
1524.0	9.2568076	445.1198742704209
1525.0	9.2628264	445.11993099039677
1526.0	9.2688472	445.1201106948771
1527.0	9.2748722	445.11998405186256
1528.0	9.280895	445.11995905591203
1529.0	9.2869179	445.11996158271444
1530.0	9.2929388	445.11985858127167
1531.0	9.2989638	445.11987027616544
1532.0	9.3049889	445.1198070288343
1533.0	9.3110075	445.11986187509405
1534.0	9.3170327	445.11989577457734
1535.0	9.3230534	445.11984331158175
1536.0	9.3290722	445.11981995824425
1537.0	9.3350909	445.1199863336038
1538.0	9.3411138	445.1198452827271
1539.0	9.3471368	445.11996222641704
1540.0	9.3531577	445.1199648409026
1541.0	9.3591826	445.1200296185234
1542.0	9.3652036	445.11994286363984
1543.0	9.3712242	445.11996876273383
1544.0	9.3772472	445.1198819298825
1545.0	9.3832701	445.119854007744
1546.0	9.3892931	445.1200028530872
1547.0	9.3953159	445.1199267590391
1548.0	9.4013389	445.1198695360224
1549.0	9.4073619	445.11988185519635
1550.0	9.4133868	445.11994986826113
1551.0	9.4194056	445.11990436264796
1553.0	9.4268993	445.11979822242716
1554.0	9.4332516	445.1197949323396
1555.0	9.4392765	445.11994309658996
1556.0	9.4452995	445.1198788380594
1557.0	9.4513264	445.1199596367325
1558.0	9.4573473	445.1199259787393
1559.0	9.4633722	445.1200563148576
1560.0	9.4693973	445.11990086398305
1561.0	9.475416	445.1199295587139
1562.0	9.4814391	445.1199288550122
1563.0	9.4874619	445.1198579149125
1564.0	9.4934849	445.11993428932766
1565.0	9.4995098	445.11989060218167
1566.0	9.5055285	445.11988286608795
1567.0	9.5115557	445.11994366383925
1568.0	9.5175787	445.1199195533894
1569.0	9.5236016	445.1199139727197
1570.0	9.5296245	445.11976342771743
1571.0	9.5356433	445.1197419739061
1572.0	9.5416807	445.1197606308085
1573.0	9.5477015	445.11974103419243
1574.0	9.5537244	445.11991090652253
1575.0	9.5597454	445.1199566457375
1576.0	9.5657661	445.1198645555315
1577.0	9.5717913	445.1197562236103
1578.0	9.577814	445.1198056951
1579.0	9.5838329	445.11986685850917
1580.0	9.5898536	445.1198024597204
1581.0	9.5958787	445.119826732136
1582.0	9.6019036	445.11975378098805
1583.0	9.6079266	445.11988037938386
1584.0	9.6139453	445.11983891805113
1585.0	9.6199704	445.1198502588675
1586.0	9.6259932	445.1198218471777
1587.0	9.6320121	445.11981999198144
1588.0	9.638037	445.11983160013534
1589.0	9.6440579	445.11982290911897
1590.0	9.6500829	445.11985047496455
1591.0	9.6561037	445.1199172933273
1592.0	9.6621226	445.11992111665916
1593.0	9.6681433	445.1199766861102
1594.0	9.6741643	445.1199460573344
1595.0	9.6801891	445.12005365979536
1596.0	9.6862121	445.1199928983875
1597.0	9.6922392	445.1199583470973
1598.0	9.6982642	445.11985047516964
1599.0	9.7042892	445.1198875129182
1600.0	9.7103143	445.11979062096964
1601.0	9.7163434	445.11983293121295
1602.0	9.7223684	445.11974846893634
1603.0	9.7283996	445.1198678146201
1604.0	9.7344267	445.1199270314177
1605.0	9.7404496	445.11986402782446
1606.0	9.7464726	445.11984432998497
1607.0	9.7524913	445.11986902691154
1608.0	9.7585163	445.119915048258
1609.0	9.7645372	445.11977268091044
1610.0	9.77056	445.1198628070613
1611.0	9.776583	445.11980723008776
1612.0	9.7826038	445.1198482510665
1613.0	9.7886288	445.1199584180738
1614.0	9.7946517	445.11988394582386
1615.0	9.8006727	445.11993848320515
1616.0	9.8066913	445.1200285252719
1617.0	9.8127164	445.11986481769173
1618.0	9.8187393	445.1200151987648
1619.0	9.8247643	445.11997338985327
1620.0	9.8307851	445.1199791238013
1621.0	9.8368081	445.1195683026624
1622.0	9.8428309	445.1199170303033
1623.0	9.8488519	445.1199716540153
1624.0	9.8548768	445.1200091268384
1625.0	9.8608956	445.11997900071674
1626.0	9.8669207	445.11997551645015
1627.0	9.8729435	445.1197723020826
1628.0	9.8789706	445.11986986149833
1629.0	9.8849976	445.11987301902695
1630.0	9.8910165	445.1199011903711
1631.0	9.8970414	445.1199391283361
1632.0	9.9030645	445.11976736537446
1633.0	9.9090873	445.1198851956554
1634.0	9.915106	445.11988433870096
1635.0	9.9211289	445.1198111290613
1636.0	9.9271518	445.1198165597889
1637.0	9.9331748	445.11986036909383
1638.0	9.9391978	445.11986176315065
1639.0	9.9452269	445.1198302381463
1640.0	9.9512499	445.11994935539064
1641.0	9.9572707	445.1199025202822
1642.0	9.9632956	445.1199638204642
1643.0	9.9693144	445.1199253491002
1644.0	9.9753415	445.12001989017915
1645.0	9.9813623	445.11993075163883
1646.0	9.9873854	445.1198644253899
1647.0	9.9934061	445.1198606234785
1648.0	9.999427	445.1198412808832
1649.0	10.005452	445.1198823284124
1650.0	10.011477	445.11991294175294
1651.0	10.017504	445.1197292022301
1652.0	10.023523	445.11979159722796
1654.0	10.030835	445.11980255550407
1655.0	10.037181	445.11986771161463
1656.0	10.043204	445.1198018427643
1657.0	10.049229	445.1198752313259
1658.0	10.055256	445.11986971980696
1659.0	10.061279	445.1196936484044
1660.0	10.067308	445.1198171017211
1661.0	10.073327	445.11988660197505
1662.0	10.079352	445.1199795596499
1663.0	10.085371	445.1198383025114
1664.0	10.091392	445.11977643245467
1665.0	10.097412	445.11979679759355
1666.0	10.103433	445.12002732527895
1667.0	10.109458	445.1199653950519
1668.0	10.115481	445.11982933752034
1669.0	10.121502	445.11986590374386
1670.0	10.127521	445.119800147578
1671.0	10.133546	445.1197946701145
1672.0	10.139573	445.1199198800734
1673.0	10.145598	445.11997578548755
1674.0	10.151621	445.11987043402934
1675.0	10.157642	445.119778150378
1676.0	10.163667	445.1198411008319
1677.0	10.16969	445.11976122187787
1678.0	10.175715	445.1198385959876
1679.0	10.181748	445.11981068030803
1680.0	10.187775	445.1197964530482
1681.0	10.193796	445.1197799405346
1682.0	10.199817	445.1197575416711
1683.0	10.205838	445.11978989094644
1684.0	10.211856	445.11976189078194
1685.0	10.217881	445.11978636070876
1686.0	10.223904	445.11986395919257
1687.0	10.229923	445.1198904064444
1688.0	10.235944	445.1197220591265
1689.0	10.241967	445.11978520625
1690.0	10.24799	445.1196850293196
1691.0	10.254013	445.1197223829919
1692.0	10.260034	445.11964906391205
1693.0	10.266052	445.1196885508051
1694.0	10.272077	445.11984454290734
1695.0	10.278096	445.1198458181898
1696.0	10.284123	445.1197759650715
1697.0	10.290146	445.1198026190201
1698.0	10.296171	445.1198210278146
1699.0	10.302196	445.11988966684794
1700.0	10.308217	445.1198934055275
1701.0	10.314238	445.1198564125014
1702.0	10.320259	445.11974506171265
1703.0	10.326281	445.1197428720562
1704.0	10.332304	445.11969280994646
1705.0	10.338325	445.11973916492445
1706.0	10.344344	445.1197669693565
1707.0	10.350369	445.1197495601216
1708.0	10.356392	445.11982432441476
1709.0	10.362415	445.1197782331379
1710.0	10.368438	445.11978758891763
1712.0	10.375754	445.1197872194956
1713.0	10.382094	445.11979657002695
1714.0	10.388117	445.11976426585073
1715.0	10.394136	445.11968101490163
1716.0	10.400157	445.11972760215417
1717.0	10.406179	445.11971254258486
1718.0	10.412198	445.1197108181698
1719.0	10.418219	445.11970533179203
1720.0	10.42424	445.1197380839911
1721.0	10.430263	445.1198379188319
1722.0	10.436288	445.11983499810475
1723.0	10.442319	445.11985828461513
1724.0	10.44834	445.1197693634051
1725.0	10.454365	445.11976593244805
1726.0	10.46039	445.11984637294637
1727.0	10.466419	445.1199125020938
1728.0	10.472446	445.1198419314874
1729.0	10.478478	445.11990745433127
1730.0	10.484496	445.1198329077661
1731.0	10.490521	445.11988385918943
1732.0	10.49654	445.11990854563334
1733.0	10.502561	445.1198247512017
1734.0	10.508579	445.1198762800238
1735.0	10.5146	445.1198160652495
1736.0	10.520623	445.1198655553759
1737.0	10.526644	445.1198687070836
1738.0	10.532665	445.11978270384185
1739.0	10.53869	445.1199103937959
1740.0	10.544713	445.1199909169461
1741.0	10.550736	445.1198113089132
1742.0	10.556757	445.1197730619454
1743.0	10.562782	445.1198537975724
1744.0	10.568802	445.11977457336417
1745.0	10.574823	445.11982952270057
1746.0	10.580848	445.11977292134134
1747.0	10.586869	445.11978431415884
1748.0	10.592888	445.1198324436024
1749.0	10.598913	445.1199040197243
1750.0	10.604932	445.1198074108225
1751.0	10.610953	445.11974556001525
1752.0	10.616975	445.119704144019
1753.0	10.623003	445.1197844047645
1754.0	10.62903	445.11983854700145
1755.0	10.635053	445.1197363319953
1756.0	10.641075	445.119896689577
1757.0	10.647096	445.11980435603556
1758.0	10.653119	445.1197356716499
1759.0	10.659138	445.1196994731726
1760.0	10.665161	445.11972903726377
1761.0	10.671184	445.11981690565494
1762.0	10.677205	445.1197996740374
1763.0	10.68323	445.1198208595336
1764.0	10.689251	445.1197685850625
1765.0	10.695271	445.1198403596085
1766.0	10.701292	445.1198991527619
1767.0	10.707315	445.11983884229085
1768.0	10.713334	445.11978278074514
1769.0	10.719355	445.1198135381866
1770.0	10.725376	445.1197307285466
1771.0	10.731396	445.1197983708135
1772.0	10.737419	445.11979588513435
1773.0	10.74344	445.119796324505
1774.0	10.749459	445.1198184872944
1775.0	10.75548	445.11985738900665
1776.0	10.761505	445.11989323472267
1777.0	10.767528	445.1199880597905
1778.0	10.773548	445.1199154336745
1779.0	10.779571	445.1199114380421
1780.0	10.785592	445.119957883835
1781.0	10.791615	445.119920085395
1782.0	10.797638	445.1198435375806
1783.0	10.803661	445.1198087781836
1784.0	10.80968	445.1199357646982
1785.0	10.815705	445.11994980992523
1786.0	10.821724	445.119878255878
1787.0	10.827744	445.1199223499141
1788.0	10.833767	445.11987541826363
1789.0	10.83979	445.11982756885646
1790.0	10.845817	445.11984466630605
1791.0	10.851838	445.119906900682
1792.0	10.857861	445.11993585804396
1793.0	10.863884	445.1198223784511
1794.0	10.869907	445.1199885806551
1795.0	10.875926	445.11982428336876
1796.0	10.881947	445.1200163989209
1797.0	10.887972	445.1198775170927
1798.0	10.893992	445.1198986218036
1799.0	10.900013	445.1198619788193
1800.0	10.906034	445.11985989600424
1801.0	10.912057	445.11986342591626
1802.0	10.918076	445.1199003019682
1803.0	10.924103	445.1198064768411
1804.0	10.930124	445.1198230577971
1805.0	10.936144	445.1198183856023
1806.0	10.942165	445.1198555200214
1807.0	10.948188	445.11983106492653
1808.0	10.954209	445.1198048873145
1809.0	10.960232	445.11984031573473
1810.0	10.966253	445.1198343837168
1811.0	10.972272	445.11988174914995
1812.0	10.978297	445.1198028158025
1813.0	10.984318	445.1198111583081
1814.0	10.990338	445.1199394512046
1815.0	10.996361	445.11984637804215
1816.0	11.002384	445.11993149546856
1817.0	11.008407	445.1198415322264
1818.0	11.014428	445.1198899147929
1819.0	11.020449	445.11986702213153
1820.0	11.026468	445.11984783550474
1821.0	11.032503	445.1198246971774
1822.0	11.038524	445.1199225732838
1823.0	11.044549	445.119947548886
1824.0	11.050574	445.1198562610084
1825.0	11.056597	445.1198548222967
1826.0	11.062615	445.11983447104546
1827.0	11.068634	445.11983714710203
1828.0	11.074653	445.1198704176983
1829.0	11.080674	445.1199184182187
1830.0	11.086701	445.11999219551154
1831.0	11.09272	445.1200012587889
1832.0	11.098741	445.11979154071656
1833.0	11.104765	445.1197866667999
1834.0	11.110788	445.1198534938283
1835.0	11.116809	445.11997349228614
1836.0	11.12283	445.1198530689351
1837.0	11.128851	445.1198814490373
1838.0	11.134874	445.11995019426035
1839.0	11.140899	445.1198175538227
1840.0	11.14692	445.1198655659436
1841.0	11.152938	445.1198856966322
1842.0	11.158957	445.11977151281656
1843.0	11.16498	445.1197570179437
1844.0	11.171007	445.1198257544303
1845.0	11.177028	445.119892686891
1846.0	11.183049	445.1198599800496
1847.0	11.18907	445.119713270417
1848.0	11.195095	445.11974617120086
1849.0	11.201116	445.1198225769885
1850.0	11.207134	445.1197900069641
1851.0	11.213157	445.1197845225178
1852.0	11.219189	445.11979459178497
1853.0	11.225216	445.1198299803595
1854.0	11.231239	445.1197281165954
1855.0	11.237259	445.11973104499947
1856.0	11.243282	445.11981005011
1857.0	11.249305	445.1197538921044
1858.0	11.255324	445.1197567016686
1859.0	11.261349	445.11974369133236
1860.0	11.26737	445.1197367724739
1861.0	11.273388	445.1197043074874
1862.0	11.279409	445.11970456749924
1863.0	11.285432	445.1197812745125
1864.0	11.291453	445.119767670323
1865.0	11.297474	445.1196968775867
1866.0	11.303497	445.11974431488676
1867.0	11.309516	445.11977400420625
1868.0	11.315537	445.11977716816955
1869.0	11.321559	445.11975791205083
1870.0	11.327582	445.11983014250916
1871.0	11.333603	445.119832351786
1872.0	11.339622	445.11970631876875
1873.0	11.345647	445.1197762634905
1874.0	11.35167	445.1196570809425
1875.0	11.357693	445.11962128072133
1876.0	11.363714	445.11974323379513
1877.0	11.369732	445.1197321893542
1878.0	11.375753	445.119847892985
1879.0	11.381776	445.1197499663766
1880.0	11.387795	445.1197888419316
1881.0	11.393818	445.1197453916753
1882.0	11.399837	445.11984133020593
1883.0	11.405864	445.11985770137153
1884.0	11.411889	445.1198475718404
1885.0	11.417912	445.1198589642354
1886.0	11.423937	445.11980068694606
1887.0	11.429964	445.1197390399013
1888.0	11.435989	445.11976698135425
1889.0	11.442012	445.11977231198307
1890.0	11.448032	445.1198274488487
1891.0	11.454055	445.1197856235057
1892.0	11.460078	445.11974325646946
1893.0	11.466103	445.11984082162877
1894.0	11.472122	445.1197106253296
1895.0	11.478141	445.11989389439793
1896.0	11.484164	445.1198790471331
1897.0	11.490185	445.1197918139377
1898.0	11.496203	445.1197990263696
1899.0	11.502224	445.1197905778025
1900.0	11.508245	445.11980207167454
1901.0	11.514268	445.11972868659524
1902.0	11.520291	445.1197648033502
1903.0	11.52631	445.1198523048132
1904.0	11.53233	445.11994500113934
1905.0	11.538355	445.1198978808012
1906.0	11.544378	445.1197825030977
1907.0	11.550401	445.1197607925382
1908.0	11.556422	445.11974904859414
1909.0	11.562445	445.1196858491128
1910.0	11.568468	445.1197486771317
1911.0	11.574491	445.1197795368137
1912.0	11.580512	445.11987241833697
1913.0	11.586535	445.11980401893084
1914.0	11.592562	445.1197397360125
1915.0	11.598587	445.11985541812436
1916.0	11.60461	445.1199252832884
1917.0	11.610633	445.11971275161414
1918.0	11.616653	445.1197545350317
1919.0	11.622672	445.11990649632946
1920.0	11.628695	445.1197870283052
1921.0	11.634718	445.1196492425847
1922.0	11.640737	445.119794249113
1923.0	11.646762	445.11977003271625
1924.0	11.652787	445.1198225269357
1925.0	11.658808	445.11990926530814
1926.0	11.664828	445.1198373379485
1927.0	11.670851	445.1199158420101
1928.0	11.676874	445.1197886470502
1929.0	11.682899	445.1199190474957
1930.0	11.688918	445.11978315037277
1931.0	11.694941	445.11977059854956
1932.0	11.700962	445.1198168406267
1933.0	11.706983	445.11980831539944
1934.0	11.713001	445.11985379594563
1935.0	11.71902	445.11988478415566
1936.0	11.725041	445.1199639393027
1937.0	11.731062	445.119920204705
1938.0	11.737085	445.11979978403576
1939.0	11.743104	445.11982879218186
1940.0	11.749124	445.11986003640965
1941.0	11.755149	445.11983253657684
1942.0	11.761172	445.1198745525751
1943.0	11.767195	445.1198222593268
1944.0	11.773218	445.11976435023274
1945.0	11.779247	445.11978005577595
1946.0	11.785277	445.1197683662476
1947.0	11.791299	445.1198116911563
1948.0	11.79732	445.11987819186345
1949.0	11.803339	445.1198754959284
1950.0	11.80936	445.1198555192416
1951.0	11.815381	445.1197478492441
1952.0	11.821402	445.11987717184047
1953.0	11.827422	445.1198658412278
1954.0	11.833445	445.1198627982612
1955.0	11.839466	445.11988071959473
1956.0	11.845491	445.119906210798
1957.0	11.851512	445.1198497343371
1958.0	11.857535	445.1198390321184
1959.0	11.86356	445.11984321364423
1960.0	11.869587	445.1199194818783
1961.0	11.875612	445.1199388205297
1962.0	11.881635	445.1198848293387
1963.0	11.887658	445.11991112276837
1964.0	11.893681	445.1198488039133
1965.0	11.899704	445.1197600854964
1966.0	11.905722	445.1199098908501
1967.0	11.911745	445.1199001082851
1968.0	11.917766	445.11983370713443
1969.0	11.923789	445.1198374519513
1970.0	11.929808	445.1199083406015
1971.0	11.935827	445.11984993432685
1972.0	11.94185	445.11981713911604
1973.0	11.947868	445.11987076069886
1974.0	11.953893	445.11992193902086
1975.0	11.959916	445.11980544833017
1976.0	11.965935	445.119862835746
1977.0	11.971964	445.11980533303324
1978.0	11.977987	445.119940286378
1979.0	11.98401	445.11985500470826
1980.0	11.990031	445.1198543260938
1981.0	11.996052	445.11988783166765
1982.0	12.002075	445.11992637808794
1983.0	12.0081	445.11976173087135
1984.0	12.014121	445.1197635519475
1985.0	12.020139	445.11984878344003
1986.0	12.02616	445.11981030675076
1987.0	12.032183	445.1197125913812
1988.0	12.038204	445.11981805103727
1989.0	12.044223	445.11985051067217
1990.0	12.050246	445.1198399244749
1991.0	12.05627	445.1199138456349
1992.0	12.062296	445.1197513293904
1993.0	12.068318	445.11977748268015
1994.0	12.074339	445.11969893115764
1995.0	12.080364	445.1197819244779
1996.0	12.086389	445.1197075633442
1997.0	12.092418	445.11976388397426
1998.0	12.098441	445.1198734926478
1999.0	12.104464	445.11977460923384
2000.0	12.110487	445.1197505240598
2001.0	12.116516	445.1197305033286
2002.0	12.122542	445.11980475924804
2003.0	12.128562	445.1197168827116
2004.0	12.134583	445.11978165896176
2005.0	12.140614	445.1197260573624
2006.0	12.146646	445.11966301238175
2007.0	12.152675	445.11970143115826
2008.0	12.158696	445.119782420673
[truncated: 4,875 more rows]
