# Supplementary material for: RawBeans: A Simple, Vendor-Independent, Raw-Data Quality-Control Tool
Source: J Proteome Res. 2021 Mar 4;20(4):2098–104. doi: 10.1021/acs.jproteome.0c00956 (PMC8041395; doi:10.1021/acs.jproteome.0c00956)
Supplement: Supplementary file 2 — pr0c00956_si_003.zip [file pr0c00956_si_003.zip › 100_samples_run1.0/resources/HF2_LC1_hela_180520_02-mass-deviation-matrix.tsv]

scan	retention	445.12003
1.0	0.0028808345	445.1198267074813
2.0	0.010328634	445.11979598361563
3.0	0.016668283	445.11982726951067
4.0	0.023353651	445.1197366349089
5.0	0.029703652	445.1197702427443
6.0	0.036045332	445.1198102173851
7.0	0.042397434	445.11980051148635
8.0	0.048734934	445.1197510038644
9.0	0.055084935	445.1198510360669
10.0	0.061424517	445.11976649794076
11.0	0.067768283	445.1198030435509
12.0	0.074109982	445.1195031037225
13.0	0.080453733	445.119535731241
14.0	0.086797499	445.1194183201297
15.0	0.093143335	445.11943442296104
16.0	0.099482885	445.1195180017839
17.0	0.10582248	445.119542772514
18.0	0.11216415	445.11957714188526
19.0	0.11850583	445.11961446904627
20.0	0.12485165	445.1195051590833
21.0	0.13121833	445.1195415508354
22.0	0.13756213	445.1195399299386
23.0	0.14390588	445.1195843015455
24.0	0.15025173	445.1195537134937
25.0	0.15660173	445.1196322307474
26.0	0.16294545	445.11954485990304
27.0	0.1692892	445.1196168828025
28.0	0.1756309	445.1194651135897
29.0	0.18197672	445.11957337327686
30.0	0.1883184	445.1194996701385
31.0	0.19466217	445.11948604077827
32.0	0.2010059	445.1195276895272
33.0	0.20734762	445.119503955882
34.0	0.21369762	445.11952101702104
35.0	0.22004139	445.11956720341203
36.0	0.22639552	445.11946446144
37.0	0.23272885	445.1195544300328
38.0	0.23908093	445.11954591171286
39.0	0.2454247	445.1195040008175
40.0	0.25177679	445.1195751073755
41.0	0.25811638	445.11953794560816
42.0	0.26446845	445.11951817451484
43.0	0.270806	445.11954382288127
44.0	0.27714977	445.1195352742279
45.0	0.28349562	445.1195555440575
46.0	0.28984143	445.11956156693725
47.0	0.29618307	445.11955821022843
48.0	0.30252685	445.1195602263816
49.0	0.30887267	445.1195797542246
50.0	0.31521225	445.11953737013374
51.0	0.32155809	445.1195893885722
52.0	0.32790393	445.11948040254214
53.0	0.3342456	445.11960651695273
54.0	0.34059149	445.1195379399923
55.0	0.34695817	445.11947421053577
56.0	0.35330192	445.1196152997554
57.0	0.35964772	445.11952053094376
58.0	0.36599355	445.11955131334923
59.0	0.37233523	445.1195372117535
60.0	0.3786811	445.11956339210326
61.0	0.3850269	445.1195317646276
62.0	0.39136858	445.11950024849494
63.0	0.39771233	445.1195105474447
64.0	0.40405815	445.11959612369674
65.0	0.41041027	445.1197766219092
66.0	0.41674775	445.11945240851037
67.0	0.42308944	445.11951792235106
68.0	0.42943945	445.11957119456076
69.0	0.43578528	445.11963234432113
70.0	0.44212903	445.11956934589927
71.0	0.4484749	445.11960385030903
72.0	0.45482907	445.119575116472
73.0	0.4611728	445.11963196621684
74.0	0.4675166	445.11959236893034
75.0	0.47385823	445.11957005108354
76.0	0.48020198	445.11961933197085
77.0	0.48654365	445.11959058851363
78.0	0.49288325	445.1195121515715
79.0	0.49922702	445.1195853078085
80.0	0.50557285	445.119541420164
81.0	0.5119166	445.11965330346885
82.0	0.51826037	445.1195754716688
83.0	0.52460203	445.11958695882885
84.0	0.53094372	445.1195006315273
85.0	0.53728752	445.1195746533955
86.0	0.54363542	445.11965837282384
87.0	0.5499833	445.1195209295325
88.0	0.55632082	445.1196500912885
89.0	0.5626854	445.11963218084475
90.0	0.56902498	445.1195621049857
91.0	0.57536667	445.1195862988158
92.0	0.58171042	445.11953621642937
93.0	0.58805418	445.11962125449566
94.0	0.59440627	445.1194838796284
95.0	0.60075215	445.11947715274374
96.0	0.60710005	445.11947839622997
97.0	0.6134459	445.1195870000208
98.0	0.61978545	445.1195918877686
99.0	0.6261313	445.11949201994213
100.0	0.63247922	445.11955052648347
101.0	0.63882089	445.1195612009538
102.0	0.64516259	445.1194956078269
103.0	0.65150632	445.1196171782241
104.0	0.65785007	445.11960283874765
105.0	0.66418965	445.1195862748384
106.0	0.67055632	445.1195666615034
107.0	0.67690633	445.11954004314254
108.0	0.68325425	445.1195241273502
109.0	0.68960429	445.11952459466727
110.0	0.69594595	445.1195593209716
111.0	0.7022897	445.1195796686122
112.0	0.70863553	445.1195827956525
113.0	0.7149793	445.11958042419076
114.0	0.72132513	445.11948468470115
115.0	0.72766472	445.1195358318126
116.0	0.73401477	445.11951961633514
117.0	0.74035852	445.11952508286123
118.0	0.7467002	445.11963717652014
119.0	0.75304182	445.1195132683327
120.0	0.75938558	445.11957671375393
121.0	0.76572933	445.11960387414405
122.0	0.77206893	445.1195137069799
123.0	0.7784231	445.119528998585
124.0	0.78476687	445.1196269228075
125.0	0.79112103	445.119590303615
126.0	0.79746898	445.1195108941386
127.0	0.80381275	445.11951250035025
128.0	0.8101565	445.11959021421
129.0	0.81650647	445.11962095062887
130.0	0.82284607	445.1195965175095
131.0	0.8291898	445.11951545570344
132.0	0.8355294	445.119500534653
133.0	0.84187525	445.11951659854014
134.0	0.848219	445.1195839136708
135.0	0.85456067	445.1195516150564
136.0	0.86090238	445.11956679123216
137.0	0.86724613	445.1195944979874
138.0	0.8735878	445.1195021779359
139.0	0.87992948	445.1195171829089
140.0	0.88629403	445.11955768083993
141.0	0.8926357	445.1195539129361
142.0	0.89897947	445.1195085428953
143.0	0.90532528	445.119506933511
144.0	0.91167115	445.11960135029045
145.0	0.91802325	445.11958091051196
146.0	0.9243691	445.1195756438745
147.0	0.93071283	445.1194699525562
148.0	0.9370524	445.11953514532183
149.0	0.94339408	445.11951445735394
150.0	0.94973575	445.1194772779665
151.0	0.9560795	445.1195900516786
152.0	0.9624191	445.1195181795544
153.0	0.96876077	445.11958280843885
154.0	0.97510035	445.11948216405113
155.0	0.98144203	445.11956745698495
156.0	0.98778372	445.1195703107876
157.0	0.99413997	445.119574489398
158.0	1.0004879	445.1195208509702
159.0	1.0068316	445.1195275879036
160.0	1.0131816	445.1195442736713
161.0	1.0195212	445.1195290849063
162.0	1.0258713	445.11960803890645
163.0	1.0322088	445.1195291237545
164.0	1.0385504	445.1195308977472
165.0	1.04489	445.11958390127757
166.0	1.0512338	445.11960748349225
167.0	1.0575755	445.1195601887859
168.0	1.0639171	445.1195114107453
169.0	1.0702546	445.1195681922996
170.0	1.0765963	445.1195085207331
171.0	1.0829359	445.1196435704459
172.0	1.0892775	445.119700846849
173.0	1.0956255	445.1196279903981
174.0	1.1019901	445.11954712558327
175.0	1.1083297	445.1195294276503
176.0	1.1146755	445.1195430361779
177.0	1.1210214	445.1195681694406
178.0	1.1273672	445.119491766908
179.0	1.1337109	445.1195574765062
180.0	1.1400547	445.1195640830006
181.0	1.1463963	445.11957860429817
182.0	1.1527401	445.11960943333366
183.0	1.1590797	445.1196613415081
184.0	1.1654193	445.11953764476544
185.0	1.1717589	445.11961712463335
186.0	1.1781047	445.11953545721644
187.0	1.1844464	445.11949414913744
188.0	1.1907839	445.11957374283946
189.0	1.1971256	445.119620072181
190.0	1.2034735	445.11950179033425
191.0	1.2098402	445.11950979938774
192.0	1.2161798	445.11951183882593
193.0	1.2225277	445.11956292486155
194.0	1.2288735	445.11953209042514
195.0	1.2352256	445.1195581505901
196.0	1.2415631	445.11951518788794
197.0	1.2479089	445.1195047131306
198.0	1.2542507	445.1195826867557
199.0	1.2605986	445.11958679625707
200.0	1.2669403	445.1195222125798
201.0	1.2732819	445.1195951767252
202.0	1.2796298	445.11956133493646
203.0	1.2859756	445.11950694650096
204.0	1.2923173	445.1195003352964
205.0	1.2986611	445.11954146587817
206.0	1.3050048	445.1195316517959
207.0	1.3113486	445.1196094093687
208.0	1.3177132	445.11954422850715
209.0	1.324059	445.1194890907218
210.0	1.3304069	445.11957689335287
211.0	1.3367611	445.11960935320354
212.0	1.3431111	445.11954758945
213.0	1.3494549	445.11964057206995
214.0	1.3557966	445.11958578281605
215.0	1.3621403	445.1195879930937
216.0	1.3684882	445.1195290563042
217.0	1.3748341	445.11962284157744
218.0	1.3811862	445.1194723128708
219.0	1.3875216	445.119459275515
220.0	1.3938632	445.1195245222608
221.0	1.4002091	445.1195252148092
222.0	1.4065529	445.11953124869615
223.0	1.4129008	445.119484475661
224.0	1.4192508	445.119599548242
225.0	1.4256091	445.11950715473887
226.0	1.4319529	445.11953688752743
227.0	1.4382987	445.1195546366861
228.0	1.4446445	445.11951785257213
229.0	1.4509925	445.1195149212925
230.0	1.4573425	445.1195372686431
231.0	1.4636863	445.11961855347243
232.0	1.47003	445.11967633761407
233.0	1.4763758	445.1195322327012
234.0	1.4827196	445.1195381855218
235.0	1.4890633	445.11954342664666
236.0	1.4954071	445.1195398580672
237.0	1.5017508	445.1195732510415
238.0	1.5080925	445.1195743403503
239.0	1.5144363	445.1195062079289
240.0	1.5207801	445.11951757622495
241.0	1.5271217	445.1195633101963
242.0	1.5334801	445.1195540706131
243.0	1.5398217	445.11950285971585
244.0	1.5461717	445.1195431596606
245.0	1.5525259	445.1195110414346
246.0	1.5588676	445.119534694441
247.0	1.5652176	445.11960618212265
248.0	1.5715592	445.1194984588062
249.0	1.5779072	445.1195315187062
250.0	1.584253	445.1195520488378
251.0	1.5905968	445.11950215581055
252.0	1.5969447	445.11953810996096
253.0	1.6032905	445.11957848473276
254.0	1.6096364	445.1195234491305
255.0	1.615978	445.11950882421525
256.0	1.6223218	445.1194983986955
257.0	1.6286635	445.1195279284875
258.0	1.6350072	445.1195914166177
259.0	1.6413718	445.1195319420664
260.0	1.6477135	445.11961744519834
261.0	1.6540593	445.1194934105398
262.0	1.6604052	445.1194980384182
263.0	1.6667572	445.1195160542366
264.0	1.6731052	445.11952185538985
265.0	1.679451	445.1195327312795
266.0	1.6857927	445.11958196031236
267.0	1.6921406	445.1194829721201
268.0	1.6984823	445.1195359145786
269.0	1.7048239	445.11952380046495
270.0	1.7111636	445.11956977825315
271.0	1.7175094	445.1195224843982
272.0	1.7238553	445.11955129952844
273.0	1.730199	445.1195043971832
274.0	1.736549	445.1195730561569
275.0	1.7428907	445.11952055193194
276.0	1.7492594	445.11952224296095
277.0	1.7556032	445.11951017736743
278.0	1.7619532	445.1196148252026
279.0	1.768299	445.1195816967971
280.0	1.7746428	445.11951988043757
281.0	1.7809886	445.119564706271
282.0	1.7873345	445.11957632582636
283.0	1.7936782	445.1195381400363
284.0	1.8000261	445.11959615407056
285.0	1.806372	445.1195165040803
286.0	1.8127157	445.1196149114517
287.0	1.8190595	445.1195125943577
288.0	1.8254011	445.1195982043558
289.0	1.8317428	445.119577009466
290.0	1.8380845	445.11953737185223
291.0	1.8444324	445.1195493868
292.0	1.8507762	445.1195504060584
293.0	1.8571345	445.1195530100765
294.0	1.8634741	445.1195695071341
295.0	1.8698199	445.1195372760988
296.0	1.8761679	445.11961157899106
297.0	1.8825116	445.11959077165693
298.0	1.8888575	445.1195822491955
299.0	1.8952054	445.1195167057517
300.0	1.9015512	445.1195751882112
301.0	1.9079075	445.119550396121
302.0	1.9142409	445.1195375832443
303.0	1.9205846	445.1195269580064
304.0	1.9269304	445.11950783004045
305.0	1.9332742	445.1194576696162
306.0	1.9396138	445.1195470151129
307.0	1.9459638	445.1196058122746
308.0	1.9523034	445.1194713838364
309.0	1.958645	445.11948796436576
310.0	1.9649992	445.11957746461417
311.0	1.9713409	445.11955175522746
312.0	1.9776867	445.1196268594531
313.0	1.9840305	445.11951368605315
314.0	1.9903784	445.11958941478116
315.0	1.9967263	445.1195292858398
316.0	2.0030721	445.1195696506534
317.0	2.009418	445.1195225819271
318.0	2.0157638	445.1195499933234
319.0	2.0221117	445.11950198996175
320.0	2.0284576	445.11950868799374
321.0	2.0347992	445.11948863375204
322.0	2.0411389	445.119532017563
323.0	2.0474868	445.1196059566908
324.0	2.0538285	445.1194833684041
325.0	2.0601701	445.11952604994076
326.0	2.0665118	445.11952012605207
327.0	2.0728764	445.119573322177
328.0	2.0792222	445.11954202776747
329.0	2.085568	445.11949314711177
330.0	2.0919264	445.11956396695746
331.0	2.098266	445.11950084885626
332.0	2.1046098	445.1195585283017
333.0	2.1109556	445.11958882441
334.0	2.1173035	445.1195576169607
335.0	2.1236473	445.11956294843424
336.0	2.1299952	445.11954520335195
337.0	2.1363389	445.11962979956616
338.0	2.1426806	445.1195573769284
339.0	2.1490244	445.11955507370834
340.0	2.1553681	445.11959188216906
341.0	2.1617098	445.1195255500923
342.0	2.1680515	445.11958838236075
343.0	2.1743953	445.11959159879706
344.0	2.1807619	445.11962029575335
345.0	2.1871057	445.11954863185235
346.0	2.1934494	445.11951496171446
347.0	2.1997952	445.11956124795967
348.0	2.2061411	445.11955840858565
349.0	2.2124869	445.1195447123029
350.0	2.2188307	445.1195738183582
351.0	2.2251744	445.1196018897203
352.0	2.2315203	445.1194934647677
353.0	2.2378662	445.1195400743582
354.0	2.2442099	445.11960366401206
355.0	2.2505495	445.119579393765
356.0	2.2568932	445.11958887129697
357.0	2.2632432	445.1206019805001
358.0	2.269589	445.1205046120121
359.0	2.2759453	445.12052708757517
360.0	2.2822787	445.1205812483968
361.0	2.2886474	445.1205403017752
362.0	2.2949912	445.1205387244947
363.0	2.3013391	445.12048263696204
364.0	2.307685	445.1203910467407
365.0	2.3140287	445.12034632493794
366.0	2.3203725	445.1203792445719
367.0	2.3267162	445.12041194737117
368.0	2.333062	445.12030291063485
369.0	2.33941	445.12000623838156
372.0	2.3475516	445.11967756856933
373.0	2.3539309	445.11973535888416
375.0	2.3612766	445.1195044637342
376.0	2.3676226	445.11993627008815
377.0	2.3736433	445.1199852228829
378.0	2.3796642	445.1202873220735
379.0	2.3856851	445.1203486242332
380.0	2.391706	445.1204554495664
381.0	2.3977309	445.12041493582734
382.0	2.4037496	445.1204675996612
383.0	2.4097726	445.1204190711285
384.0	2.4158038	445.1205508953801
385.0	2.4218267	445.12046966124933
386.0	2.4278539	445.1203856054385
387.0	2.4338769	445.1203843220239
388.0	2.439904	445.1204178124112
389.0	2.4459267	445.1203957251698
390.0	2.4519643	445.1204387736803
391.0	2.4579935	445.12037119850703
392.0	2.4640163	445.12031510475526
393.0	2.4700414	445.1204107006979
394.0	2.4760644	445.12032877317296
395.0	2.4820873	445.1204290024542
396.0	2.4881103	445.12046585658777
397.0	2.4941351	445.120495236008
398.0	2.5001602	445.12047092207547
399.0	2.5061851	445.1203477503567
400.0	2.5122081	445.1202285255895
401.0	2.518233	445.12020341757653
402.0	2.5242603	445.1202445650859
403.0	2.5302831	445.1202729062234
404.0	2.5363082	445.12021227373793
405.0	2.542331	445.1201291878825
406.0	2.5483603	445.1201272974569
407.0	2.5543831	445.12017814680087
408.0	2.5604102	445.1202062432185
409.0	2.5664331	445.1202810823922
410.0	2.5724562	445.1203135036578
411.0	2.578481	445.1202807310129
412.0	2.5845062	445.12024132404537
413.0	2.5905311	445.1203425127726
414.0	2.5965539	445.12036273652603
415.0	2.6025769	445.1202646356062
416.0	2.6085957	445.1202876819004
417.0	2.6146145	445.12034749211807
418.0	2.6206374	445.1203190804298
419.0	2.6266604	445.12032554585295
420.0	2.6326852	445.1203642546202
421.0	2.638704	445.12033867884713
422.0	2.644727	445.12041021133007
423.0	2.6507498	445.120329344953
424.0	2.6567687	445.12029952857347
425.0	2.6627896	445.12041276134966
426.0	2.6688104	445.12035499444653
427.0	2.6748311	445.1204147289237
428.0	2.6808519	445.1204107680264
429.0	2.6868728	445.12038544675517
430.0	2.6928938	445.12038325907764
431.0	2.6989145	445.12034574555054
432.0	2.7049354	445.12033802629736
433.0	2.7109562	445.12030062764563
434.0	2.7169771	445.12027923564153
435.0	2.722998	445.12030941560175
436.0	2.7290166	445.120275989266
437.0	2.7350396	445.12035747794766
438.0	2.7410624	445.1201787376085
439.0	2.7470812	445.1203452967041
440.0	2.7531021	445.1203304403022
441.0	2.759123	445.1201493588132
442.0	2.7651439	445.1201264755973
443.0	2.7711667	445.12026339216095
445.0	2.7784853	445.1202318433257
446.0	2.7848334	445.12023183099706
447.0	2.7908563	445.12027843107927
448.0	2.7968793	445.12027241473464
449.0	2.8029022	445.1203201046549
450.0	2.8089208	445.1202529074232
451.0	2.8149396	445.12030622797187
452.0	2.8209605	445.12032875094314
453.0	2.8269792	445.12035526907783
454.0	2.8330001	445.1203610540547
455.0	2.839021	445.1203650716692
456.0	2.8450439	445.12026510422555
457.0	2.8510647	445.12032187041865
458.0	2.8570834	445.12031612932344
459.0	2.8631022	445.1203511509404
460.0	2.869125	445.12034243607695
461.0	2.8751439	445.1203761647665
462.0	2.8811647	445.12027076828633
463.0	2.8871834	445.1202900003382
464.0	2.8932023	445.12038565605025
465.0	2.8992231	445.12040830122277
466.0	2.9052439	445.1203226488004
467.0	2.9112647	445.1203630321839
468.0	2.9172876	445.12031181904257
469.0	2.9233063	445.12033794274276
470.0	2.9293355	445.1203299788931
471.0	2.9353586	445.1202841896979
472.0	2.9413835	445.12037536211704
473.0	2.9474126	445.1203089853451
474.0	2.9534418	445.1203483293913
475.0	2.9594648	445.12029403131277
476.0	2.9654876	445.1203335252672
477.0	2.9715127	445.1202463588235
478.0	2.9775398	445.1202995691939
479.0	2.9835628	445.120254728256
480.0	2.9895919	445.1202948401329
481.0	2.9956189	445.12029081119
482.0	3.0016419	445.12028591828664
483.0	3.0076691	445.12031738252927
484.0	3.0136919	445.1203455856652
485.0	3.0197149	445.1203308024304
486.0	3.0257399	445.1203788586672
487.0	3.0317628	445.1203533717952
488.0	3.0377857	445.1202613240929
489.0	3.0438086	445.1202594780868
490.0	3.0498336	445.1202248251818
491.0	3.0558606	445.1202383556366
492.0	3.0618878	445.120324432905
493.0	3.0679149	445.12023915005057
494.0	3.0739378	445.1202941000509
495.0	3.0799608	445.12037086691106
496.0	3.0859898	445.12032323315526
497.0	3.0920315	445.1203684213212
498.0	3.0980649	445.12035974241144
499.0	3.1040878	445.12037798124027
500.0	3.1101108	445.1203291888294
501.0	3.1161358	445.1203065567237
502.0	3.1221587	445.12036392231545
503.0	3.1281838	445.12032067765733
504.0	3.1342087	445.12037621065144
505.0	3.1402316	445.120347011851
506.0	3.1462566	445.12033431772323
507.0	3.1522795	445.12035025756114
508.0	3.1583004	445.12028436346316
509.0	3.1643191	445.12040364683105
510.0	3.1703399	445.12038899348016
511.0	3.1763608	445.1204326110326
512.0	3.1823816	445.1204730006341
513.0	3.1884024	445.1204242220931
514.0	3.1944254	445.12034248778775
515.0	3.2004441	445.1203726518317
516.0	3.2064629	445.1204082104319
517.0	3.2124837	445.1203121586535
518.0	3.2185088	445.1203874589961
519.0	3.2245316	445.12035441864595
520.0	3.2305546	445.1203954120677
521.0	3.2365775	445.12034517433176
522.0	3.2426045	445.12039619456203
523.0	3.2486276	445.12033095131517
524.0	3.2546463	445.12032973498697
525.0	3.260665	445.12049005691756
526.0	3.2666859	445.1203554829358
527.0	3.2727087	445.12053033326936
528.0	3.2787276	445.120577081767
529.0	3.2847504	445.1203252897385
530.0	3.2907692	445.12029303316496
531.0	3.2967901	445.1203050611939
532.0	3.3028109	445.1203892919076
533.0	3.3088318	445.12042046682626
534.0	3.3148569	445.120383930371
535.0	3.3208796	445.1203731288326
536.0	3.3269026	445.1203261569277
537.0	3.3329255	445.12039253583094
538.0	3.3389505	445.1203967625397
539.0	3.3449713	445.12030685031436
540.0	3.3509901	445.12045954922695
541.0	3.3570109	445.1205120157702
542.0	3.3630298	445.1204277765682
543.0	3.3690505	445.12029852609663
544.0	3.3750714	445.120262558945
545.0	3.3810901	445.1203460913104
547.0	3.3885651	445.1206403673902
548.0	3.3945756	445.11946077127953
549.0	3.4005069	445.1195568481494
550.0	3.4065359	445.12017911205146
551.0	3.4125653	445.1202765060569
552.0	3.4185943	445.12036723021856
553.0	3.4246152	445.12043222430265
554.0	3.4306359	445.1204427732264
555.0	3.436659	445.120263820548
556.0	3.4426839	445.1203614212004
557.0	3.4487026	445.1202902086313
558.0	3.454736	445.1202772484621
559.0	3.4607548	445.1203681260126
560.0	3.4667798	445.12035891698633
561.0	3.4728007	445.12031438227825
562.0	3.4788215	445.12026317358425
563.0	3.4848445	445.12028669571305
564.0	3.4908632	445.12036549163486
565.0	3.4968818	445.12037907081367
566.0	3.5029027	445.12037666661377
567.0	3.5089236	445.12041464393536
568.0	3.5149465	445.12038734558604
569.0	3.5209736	445.1203833843612
570.0	3.5269965	445.1204317386924
571.0	3.5330194	445.12044145133984
572.0	3.5390423	445.12029784398806
573.0	3.5450674	445.12036668684243
574.0	3.5510924	445.1203864130725
575.0	3.5571195	445.1204163621157
576.0	3.5631444	445.1202903055265
577.0	3.5691674	445.1203464094599
578.0	3.5751903	445.1203535849104
579.0	3.5812175	445.12034304496854
580.0	3.5872447	445.12037134275755
581.0	3.5932736	445.1203649973376
582.0	3.5993029	445.12052513960805
583.0	3.6053257	445.12046334058175
584.0	3.6113508	445.12034774432874
585.0	3.6173737	445.12040369422346
586.0	3.623403	445.1204187981639
587.0	3.62943	445.1203943973826
588.0	3.6354591	445.1203296380638
589.0	3.6414842	445.12042811310766
590.0	3.6475071	445.1203613051843
591.0	3.6535299	445.1203893003508
592.0	3.6595488	445.1203385783779
593.0	3.6655717	445.1203431347396
594.0	3.6715925	445.12029466059903
595.0	3.6776154	445.1203187386617
596.0	3.6836362	445.12026702813483
597.0	3.6896571	445.1204024150009
598.0	3.6956759	445.1203808452758
599.0	3.7016988	445.1203909141965
600.0	3.7077217	445.1203505589297
601.0	3.7137467	445.12030076664314
602.0	3.7197717	445.1203715345525
603.0	3.7257947	445.12035951528827
604.0	3.7318238	445.12038125038697
605.0	3.7378447	445.12029537602854
606.0	3.7438675	445.1203762201959
607.0	3.7498905	445.12042345475675
608.0	3.7559093	445.12041202544384
609.0	3.7619301	445.12029924620475
610.0	3.7679509	445.12030719387167
611.0	3.7739718	445.1202902874366
612.0	3.7799926	445.12040271202835
613.0	3.7860114	445.1203877445181
614.0	3.7920342	445.12050608815616
615.0	3.7980572	445.120442603519
616.0	3.8040801	445.12040840381394
617.0	3.8100989	445.1203468929236
618.0	3.8161197	445.12037100914597
619.0	3.8221405	445.1204062315746
620.0	3.8281614	445.1203323487658
621.0	3.8341822	445.1203807250342
622.0	3.840203	445.1204111861926
623.0	3.8462238	445.12046295669626
624.0	3.8522448	445.12036400709377
625.0	3.8582635	445.1203602665638
626.0	3.8642864	445.1203795943228
627.0	3.8703051	445.120258325468
628.0	3.876326	445.1204752427359
629.0	3.8823469	445.1204550329011
630.0	3.8883697	445.12055242494597
631.0	3.8943928	445.12045788776913
632.0	3.9004156	445.12032082264005
633.0	3.9064386	445.12032110853295
634.0	3.9124636	445.1204240191134
635.0	3.9184885	445.12047449567893
636.0	3.9245178	445.12041221620126
637.0	3.9305406	445.1203818790086
638.0	3.9365656	445.1203865795148
639.0	3.9425887	445.12031594395165
640.0	3.9486158	445.1203676057317
641.0	3.9546429	445.120378976395
642.0	3.9606679	445.12038781281336
643.0	3.9666927	445.1202775756309
644.0	3.9727157	445.1203492031657
645.0	3.9787386	445.12037270179013
646.0	3.984772	445.1203550182426
647.0	3.9908012	445.1204078325947
648.0	3.9968304	445.1203913067927
649.0	4.0028533	445.12037011687977
650.0	4.0088802	445.1203690293686
651.0	4.0149011	445.12036908802236
652.0	4.020922	445.1203879028701
653.0	4.0269428	445.12039080615097
654.0	4.0329677	445.12036383574025
655.0	4.0389908	445.1203522058939
656.0	4.0450179	445.12032690258434
657.0	4.0510409	445.1202733257662
658.0	4.0570678	445.12038318988596
659.0	4.063097	445.1203229664279
660.0	4.06912	445.12026165099604
661.0	4.0751387	445.12031314244797
662.0	4.0811596	445.1203265262215
663.0	4.0871804	445.1203868698097
664.0	4.0932013	445.12027290579044
665.0	4.0992242	445.12040782683357
666.0	4.105245	445.1203527710856
667.0	4.1112638	445.1203463315047
668.0	4.1172824	445.1203097252125
669.0	4.1233033	445.12022521744586
670.0	4.1293242	445.12037668761883
671.0	4.1353472	445.120360168126
672.0	4.1413699	445.1204009002187
673.0	4.1473889	445.1202908821637
674.0	4.1534096	445.1203149519232
675.0	4.1594326	445.1203425794556
676.0	4.1654575	445.12030475461677
677.0	4.1714783	445.12041616248644
678.0	4.1775034	445.1203129596804
679.0	4.1835326	445.1203556409609
680.0	4.1895514	445.12035552598735
681.0	4.1955721	445.12034519008404
682.0	4.2015909	445.1203339515335
683.0	4.2076138	445.1203049292138
684.0	4.2136326	445.1203280545166
685.0	4.2196535	445.1203062449577
686.0	4.2256742	445.12037455563035
687.0	4.2316952	445.12038325628583
688.0	4.2377159	445.1202852250396
689.0	4.2437367	445.1203085448631
690.0	4.2497554	445.1203154392481
691.0	4.2557765	445.1203597179704
692.0	4.261795	445.12026279368706
693.0	4.2678181	445.12032805066036
694.0	4.2738367	445.12024175232204
695.0	4.2798577	445.1202514139971
696.0	4.2858784	445.1202975411693
697.0	4.2919034	445.12029541560213
698.0	4.2979305	445.12030496934017
699.0	4.3039534	445.1203309637972
700.0	4.3099805	445.12036050374195
701.0	4.3160015	445.1202806293374
702.0	4.3220222	445.12028864120975
703.0	4.3280452	445.1203468983283
704.0	4.3340639	445.1203085216019
705.0	4.3400847	445.12033517518563
706.0	4.3461077	445.1202543846996
707.0	4.3521285	445.12023609576676
708.0	4.3581494	445.12027671292026
709.0	4.3641722	445.12036681272906
710.0	4.3701953	445.120303879643
711.0	4.376216	445.1203082787106
712.0	4.3822389	445.1203562472104
713.0	4.3882598	445.1202949743791
714.0	4.3942785	445.12035621955886
715.0	4.4003015	445.1203418936733
716.0	4.4063203	445.12027417984723
717.0	4.4123431	445.12020397836534
718.0	4.4183641	445.12032660313423
719.0	4.4243931	445.12032049946106
720.0	4.4304139	445.1202863373833
721.0	4.436439	445.120206101351
722.0	4.44246	445.12029208931125
723.0	4.4484806	445.1203618458538
724.0	4.4545078	445.1202760854613
725.0	4.4605306	445.12033061011545
726.0	4.4665558	445.12031220264697
727.0	4.4725786	445.12034446522523
728.0	4.4785973	445.12031368867946
729.0	4.4846161	445.1202833092552
730.0	4.4906369	445.12026989058256
731.0	4.4966557	445.1202993701458
732.0	4.5026765	445.1202278169402
733.0	4.5086954	445.12032107762053
734.0	4.5147161	445.12034146510194
735.0	4.5207371	445.1202003836492
736.0	4.5267578	445.1202921286918
737.0	4.5327788	445.1203055169989
738.0	4.5387995	445.12027640630834
739.0	4.5448204	445.1202204152218
740.0	4.5508495	445.12030910615294
741.0	4.5568705	445.1203014532787
742.0	4.5628953	445.1202035400554
743.0	4.5689141	445.12030388700595
744.0	4.5749349	445.12023659907925
745.0	4.5809559	445.1202839547542
746.0	4.5869766	445.1203389185641
747.0	4.5929975	445.12026481225763
748.0	4.5990183	445.1202476305816
749.0	4.6050391	445.1203006577472
750.0	4.6110601	445.1203161647788
751.0	4.6170829	445.1202784656609
752.0	4.6231038	445.12025880439984
753.0	4.6291267	445.12028885380045
754.0	4.6351496	445.120240330854
755.0	4.6411725	445.1203201762916
756.0	4.6471976	445.12024052067085
757.0	4.6532205	445.1203451918662
758.0	4.6592456	445.12026833878537
759.0	4.6652726	445.1203225545679
760.0	4.6712976	445.12026725971793
761.0	4.6773267	445.1203205930037
762.0	4.6833455	445.12031244948486
763.0	4.6893705	445.1202851469699
764.0	4.6953934	445.1202368881647
765.0	4.7014143	445.1202721715026
766.0	4.707433	445.12030318507266
767.0	4.7134538	445.12029764518536
768.0	4.7194747	445.1203251808937
769.0	4.7254955	445.12025929511987
770.0	4.7315185	445.1203148815189
771.0	4.7375393	445.1203156495234
772.0	4.7435643	445.12031035160567
773.0	4.7495852	445.1202505268103
774.0	4.7556038	445.12031723598506
775.0	4.7616247	445.1203426100388
776.0	4.7676456	445.12023996221467
777.0	4.7736664	445.12028789261774
778.0	4.7796873	445.12032477669885
779.0	4.7857103	445.120251560859
780.0	4.7917289	445.120328518361
781.0	4.7977539	445.12030116027125
782.0	4.8037768	445.12021194782807
783.0	4.8097956	445.12029656086173
784.0	4.8158165	445.1202565446602
785.0	4.8218393	445.12025987333465
786.0	4.8278581	445.12027561692435
787.0	4.833879	445.12027404479306
788.0	4.8399041	445.1203067198124
789.0	4.845927	445.12023346001723
790.0	4.851954	445.1202651974858
791.0	4.857977	445.12033572559164
792.0	4.8639998	445.12031298250304
793.0	4.8700227	445.1202439949896
794.0	4.8760499	445.12028353018997
795.0	4.8820728	445.1202728226277
796.0	4.8880979	445.12026568610673
797.0	4.8941249	445.1202869862147
798.0	4.9001436	445.1202915717402
799.0	4.9061666	445.12024686598465
800.0	4.9121853	445.12033216497133
801.0	4.9182061	445.12030671068385
802.0	4.924227	445.12025093382107
803.0	4.9302498	445.1202814049014
804.0	4.9362708	445.120373580579
805.0	4.9422915	445.12032696358017
806.0	4.9483124	445.1202724342418
807.0	4.9543333	445.12024669558633
808.0	4.960352	445.12031263917726
809.0	4.9663729	445.1203133184395
810.0	4.9723938	445.12029299849297
811.0	4.9784125	445.12028011043907
812.0	4.9844333	445.12032814008415
813.0	4.9904582	445.12031105159804
814.0	4.9964771	445.12026867998253
815.0	5.0025	445.1203319280224
816.0	5.0085187	445.12036601556366
817.0	5.0145438	445.1203355568605
818.0	5.0205647	445.1203337868425
819.0	5.0265855	445.12027273059624
820.0	5.0326063	445.12030017726664
821.0	5.038627	445.1203705834738
822.0	5.044648	445.12032563436037
823.0	5.0506666	445.1203449475961
824.0	5.0566875	445.1203469721792
825.0	5.0627062	445.12037062167536
826.0	5.0687272	445.1203670704372
827.0	5.074748	445.1203037287483
828.0	5.0807689	445.1203589260809
829.0	5.0867896	445.1202990918041
830.0	5.0928084	445.12031067399096
831.0	5.0988291	445.1203022043799
832.0	5.10485	445.1203429719113
833.0	5.1108709	445.12027728854895
834.0	5.1168939	445.12024652015293
835.0	5.1229189	445.12027881469055
836.0	5.1289396	445.12036376182465
837.0	5.1349626	445.12027550632735
838.0	5.1409835	445.1203137966386
839.0	5.1470022	445.12024601744315
840.0	5.153021	445.12032265527245
841.0	5.1590439	445.1203165696706
842.0	5.1650627	445.1202778992205
843.0	5.1710877	445.12034178074
844.0	5.1771063	445.12028543567897
845.0	5.1831273	445.1203628509386
846.0	5.1891481	445.12027912444967
847.0	5.1951689	445.1203522174881
848.0	5.2011876	445.1202857691379
849.0	5.2072065	445.12039841166916
850.0	5.2132273	445.1202505497059
851.0	5.2192482	445.12027401881494
852.0	5.2252689	445.1202721777942
853.0	5.2312939	445.1202826095158
854.0	5.2373147	445.1202383863351
855.0	5.2433356	445.12028404705075
856.0	5.2493565	445.12026022825205
857.0	5.2553773	445.12029605134495
858.0	5.2613982	445.1203261861581
859.0	5.2674232	445.1202874639521
860.0	5.2734419	445.1202411436838
861.0	5.2794649	445.12025026166873
862.0	5.2854856	445.1203011366926
863.0	5.2915065	445.1203782552186
864.0	5.2975253	445.1202761459914
865.0	5.3035462	445.12024368292913
866.0	5.3095712	445.1203006928272
867.0	5.3155961	445.1203030084493
868.0	5.3216274	445.1203366986718
869.0	5.3276545	445.1203350913982
870.0	5.3336752	445.1202934990341
871.0	5.3397002	445.1202541670842
872.0	5.3457233	445.12026354435557
873.0	5.3517461	445.12030952989574
874.0	5.3577712	445.1203098609125
875.0	5.3637961	445.12033121741814
876.0	5.3698253	445.1202502292361
877.0	5.3758482	445.12032222524397
878.0	5.381867	445.12033790002977
879.0	5.3878919	445.12030496495686
880.0	5.3939108	445.1203363896657
881.0	5.3999315	445.1202420763037
882.0	5.4059525	445.12033039670433
883.0	5.4119711	445.1203007372576
884.0	5.417992	445.1202724824336
885.0	5.4240107	445.12036552822065
886.0	5.4300337	445.1202800602563
887.0	5.4360587	445.1203450965732
888.0	5.4420816	445.1203026035804
889.0	5.4481089	445.1203306428629
890.0	5.4541337	445.12023809118364
891.0	5.4601545	445.1203676959389
892.0	5.4661754	445.1203334513245
893.0	5.4721982	445.1203581236674
894.0	5.478217	445.120281628249
895.0	5.4842421	445.120370557421
896.0	5.4902629	445.12037909029937
897.0	5.496288	445.12033317046865
898.0	5.5023128	445.12033991356657
899.0	5.5083317	445.1203190903694
900.0	5.5143545	445.1202938874473
901.0	5.5203754	445.12033603851523
902.0	5.5263962	445.12031698151776
903.0	5.5324151	445.1202559211457
904.0	5.5384359	445.12026918951915
905.0	5.5444546	445.1203340021708
906.0	5.5504754	445.1203584803494
907.0	5.5565005	445.12029551391544
908.0	5.5625235	445.12027245456153
909.0	5.5685421	445.12025896065
910.0	5.574563	445.12036979873193
911.0	5.5805818	445.12029260306133
912.0	5.5866006	445.1202971321887
913.0	5.5926255	445.12027052599666
914.0	5.5986442	445.1203550037059
915.0	5.6046693	445.1203391202264
916.0	5.6106881	445.12022052246294
917.0	5.6167068	445.1202417672077
918.0	5.6227277	445.1202775052753
919.0	5.6287484	445.1202729071751
920.0	5.6347694	445.1202674814153
921.0	5.6407901	445.1202478840307
922.0	5.6468109	445.12042881875124
923.0	5.6528339	445.1203467943894
924.0	5.6588588	445.12033425862694
925.0	5.6648817	445.1202850969641
926.0	5.6709006	445.12036746095754
927.0	5.6769215	445.1203387129897
928.0	5.6829443	445.1202934751659
929.0	5.6889672	445.1202262126569
930.0	5.694986	445.12024752057556
931.0	5.7010173	445.1203217392699
932.0	5.707036	445.1202623213182
933.0	5.7130611	445.1202871806637
934.0	5.7190798	445.12021140716763
935.0	5.7251007	445.1202908414049
936.0	5.7311193	445.12024635471676
937.0	5.7371402	445.12029663276275
938.0	5.7431589	445.12028229690685
939.0	5.7491799	445.1202436323382
940.0	5.7552027	445.12031142672095
941.0	5.7612215	445.1202842773244
942.0	5.7672423	445.120260740712
943.0	5.7732675	445.1203381075788
944.0	5.7792862	445.1202906991287
945.0	5.7853069	445.12028173307385
946.0	5.7913278	445.1202316381239
947.0	5.7973465	445.12024782436833
948.0	5.8033695	445.12025527878103
949.0	5.8093924	445.1203291211235
950.0	5.8154112	445.1202802847937
951.0	5.8214361	445.12026777343
952.0	5.827455	445.12025400203237
953.0	5.8334778	445.12035545454614
954.0	5.8394966	445.1203451638105
955.0	5.8455216	445.12031326593194
956.0	5.8515466	445.1203088024343
957.0	5.8575757	445.12030425691177
958.0	5.8635946	445.12030615430024
959.0	5.8696154	445.1203664759001
960.0	5.8756382	445.120265935684
961.0	5.8816632	445.12030716424647
962.0	5.8876862	445.1202685247851
963.0	5.893707	445.1203451144204
964.0	5.8997258	445.1203212613133
965.0	5.9057467	445.12032510308995
966.0	5.9117696	445.1203032039094
967.0	5.9177925	445.12028836058454
968.0	5.9238133	445.12031903265733
969.0	5.9298383	445.12035343032335
970.0	5.9358613	445.1202917494299
971.0	5.9418862	445.1204185467652
972.0	5.9479092	445.12036096757487
973.0	5.9539321	445.1203798359717
974.0	5.9599551	445.1203293160094
975.0	5.9659822	445.12027454397895
976.0	5.9720071	445.1202397434562
977.0	5.9780364	445.12027940561154
978.0	5.9840612	445.12029418168805
979.0	5.9900842	445.1203776167996
980.0	5.996103	445.12025650661457
981.0	6.0021239	445.12036538915044
982.0	6.0081446	445.1202553813783
983.0	6.0141656	445.12027683091867
984.0	6.0201842	445.1203241660238
985.0	6.0262072	445.12026965084044
986.0	6.0322279	445.12033910948696
987.0	6.0382509	445.1202694605304
988.0	6.0442697	445.12029853517424
989.0	6.0502906	445.12032632229494
990.0	6.0563155	445.12020227343925
991.0	6.0623363	445.1203029667143
992.0	6.068355	445.12025731208087
993.0	6.0743822	445.1202136358584
994.0	6.0804009	445.12031548661315
995.0	6.0864218	445.12029437355056
996.0	6.0924426	445.1202697883548
997.0	6.0984677	445.1203152789012
998.0	6.1044864	445.1202977101535
999.0	6.1105072	445.12028515918917
1000.0	6.116528	445.12027953227107
1001.0	6.1225469	445.12018752711856
1002.0	6.1285697	445.12020756404587
1003.0	6.1345927	445.12029538254313
1004.0	6.1406114	445.12028481681386
1005.0	6.1466386	445.1203016195663
1006.0	6.1526614	445.12025948380676
1007.0	6.1586864	445.1203109259778
1008.0	6.1647093	445.1202850272648
1009.0	6.1707344	445.120319379581
1010.0	6.1767573	445.1202703205333
1011.0	6.1827824	445.1202335771213
1012.0	6.1888115	445.1203007604182
1013.0	6.1948366	445.1202737374713
1014.0	6.2008635	445.1202354530113
1015.0	6.2068886	445.12027540767315
1016.0	6.2129136	445.1201863467309
1017.0	6.2189365	445.1202528225268
1018.0	6.2249657	445.1202724057616
1019.0	6.2309948	445.12020605910493
1020.0	6.237024	445.120279395817
1021.0	6.2430512	445.1202510448718
1022.0	6.2490802	445.12034240015464
1023.0	6.2551074	445.1202516394068
1024.0	6.2611323	445.1202892509196
1025.0	6.2671552	445.12030214832225
1026.0	6.273174	445.12031036624717
1027.0	6.2791949	445.12029465870125
1028.0	6.2852136	445.1202929684501
1029.0	6.2912345	445.12023106950824
1030.0	6.2972636	445.1203238703232
1031.0	6.3032824	445.1202839396024
1032.0	6.3093032	445.12023125178774
1033.0	6.3153282	445.1202515140878
1034.0	6.321347	445.1202105620678
1035.0	6.3273679	445.1202288916832
1036.0	6.3333866	445.12023369337106
1037.0	6.3394076	445.12036846575546
1038.0	6.3454282	445.12026795547627
1039.0	6.3514533	445.12030184379915
1040.0	6.357472	445.12031756431367
1041.0	6.363495	445.1203178351653
1042.0	6.3695137	445.12037406437946
1043.0	6.3755346	445.12025796381926
1044.0	6.3815553	445.12028006497275
1045.0	6.3875763	445.120299736102
1046.0	6.3936012	445.12031259783697
1047.0	6.3996263	445.12040025360113
1048.0	6.4056491	445.12035557782235
1049.0	6.4116742	445.12028796261677
1050.0	6.4177075	445.12024689720033
1051.0	6.4237387	445.12031729956834
1052.0	6.4297595	445.12030950328415
1053.0	6.4357846	445.12028564007875
1054.0	6.4418075	445.12032032713114
1055.0	6.4478346	445.1203297723066
1056.0	6.4538658	445.12035719095707
1057.0	6.4598908	445.120364973444
1058.0	6.4659159	445.120321582096
1059.0	6.471943	445.1202463108105
1060.0	6.4779722	445.1203262310556
1061.0	6.483995	445.1203304667877
1062.0	6.4900138	445.1201958821833
1063.0	6.4960368	445.1202707499311
1064.0	6.5020596	445.1202313651954
1065.0	6.5080785	445.1201906413756
1066.0	6.5140992	445.12022766987985
1067.0	6.5201201	445.1203196955776
1068.0	6.5261409	445.12029481519284
1069.0	6.5321659	445.1203468148502
1070.0	6.5381847	445.1203146083933
1071.0	6.5442055	445.1202525890757
1072.0	6.5502305	445.1204059162926
1073.0	6.5562598	445.120267069289
1074.0	6.5622889	445.1202349218658
1075.0	6.568314	445.12028267708234
1076.0	6.5743368	445.12028984611646
1077.0	6.580366	445.1203525771127
1078.0	6.586393	445.1202926299923
1079.0	6.5924222	445.12031658739704
1080.0	6.5984514	445.12042803526566
1081.0	6.6044765	445.12026521628223
1082.0	6.6104993	445.12027191985214
1083.0	6.6165224	445.12029073640167
1084.0	6.6225473	445.12030518951235
1085.0	6.6285765	445.12035141557743
1086.0	6.6345993	445.12028744405325
1087.0	6.6406264	445.12039710603227
1088.0	6.6466474	445.1203019839935
1089.0	6.652666	445.1203384952384
1090.0	6.6586868	445.1203108313709
1091.0	6.6647099	445.12023934474917
1092.0	6.6707285	445.12033253710086
1093.0	6.6767537	445.12026877132786
1094.0	6.6827723	445.12025169970326
1095.0	6.6887973	445.1202461451308
1096.0	6.694816	445.1203259702952
1097.0	6.700837	445.12033958812077
1098.0	6.7068556	445.120271427271
1099.0	6.7128766	445.12030223720285
1100.0	6.7188973	445.1202433784874
1101.0	6.7249181	445.1202820335265
1102.0	6.730939	445.12036338351004
1103.0	6.7369598	445.1203276500835
1104.0	6.7429807	445.1202762828523
1105.0	6.7490057	445.12032317888526
1106.0	6.7550265	445.12026886802596
1107.0	6.7610453	445.1202959434481
1108.0	6.7670745	445.12031300348013
1109.0	6.7730974	445.120296035759
1110.0	6.7791203	445.12034677450134
1111.0	6.7851453	445.12029332074206
1112.0	6.7911641	445.12029006462785
1113.0	6.7971891	445.12026085872617
1114.0	6.8032079	445.12032269983166
1115.0	6.8092286	445.1202828059236
1116.0	6.8152495	445.12028546817976
1117.0	6.8212703	445.1202660958628
1118.0	6.8272912	445.12022778628454
1119.0	6.833312	445.1201808021748
1120.0	6.8393329	445.12025113688503
1121.0	6.8453558	445.1203311777308
1122.0	6.8513746	445.1203038122873
1123.0	6.8573995	445.12027622332
1124.0	6.8634225	445.12032148881696
1125.0	6.8694413	445.1203041958485
1126.0	6.8754621	445.12025729097917
1127.0	6.8814829	445.120298377137
1128.0	6.8875039	445.12034194794705
1129.0	6.8935246	445.1202325721504
1130.0	6.8995434	445.12029283805134
1131.0	6.9055663	445.12028595913654
1132.0	6.9115871	445.12021424658985
1133.0	6.9176079	445.1202495680976
1134.0	6.9236309	445.12024583090397
1135.0	6.92966	445.12025882473773
1136.0	6.9356788	445.1202136082693
1137.0	6.9417038	445.1202782371238
1138.0	6.9477225	445.1203141322927
1139.0	6.9537496	445.1202541021064
1140.0	6.9597706	445.12026465534603
1141.0	6.9657996	445.1202466621919
1142.0	6.9718226	445.12030335885197
1143.0	6.9778455	445.1202857065401
1144.0	6.9838644	445.1202553619037
1145.0	6.9898831	445.1202594924944
1146.0	6.9959059	445.1202787458168
1147.0	7.001931	445.12022200199897
1148.0	7.0079498	445.12023378007257
1149.0	7.0139747	445.12028242196993
1150.0	7.0199977	445.1202653544262
1151.0	7.0260247	445.12022912087355
1152.0	7.0320477	445.12023188908165
1153.0	7.0380726	445.12018014644076
1154.0	7.0440976	445.12024729639063
1155.0	7.0501206	445.1202357527675
1156.0	7.0561499	445.1202281298026
1157.0	7.0621789	445.12030159043826
1158.0	7.068206	445.12028947080074
1159.0	7.0742332	445.1202288863523
1160.0	7.0802561	445.12020298534645
1161.0	7.0862812	445.12019512233263
1162.0	7.092304	445.1202753937241
1163.0	7.098329	445.1202852824973
1164.0	7.1043477	445.120268745249
1165.0	7.1103768	445.12031874039684
1166.0	7.1163999	445.1202310735726
1167.0	7.122427	445.1203043967197
1168.0	7.1284561	445.1203710990447
1169.0	7.134481	445.12023321960635
1170.0	7.1405019	445.1202681480554
1171.0	7.1465291	445.1202728623758
1172.0	7.1525498	445.12030405617384
1173.0	7.1585727	445.1202515868943
1174.0	7.1645979	445.12031677501733
1175.0	7.170627	445.12023385731794
1176.0	7.17665	445.12030450177707
1177.0	7.1826749	445.12031080941165
1178.0	7.1886978	445.1202476674733
1179.0	7.1947229	445.120240115864
1180.0	7.2007457	445.12027218825705
1181.0	7.2067666	445.12034027149093
1182.0	7.2127896	445.12029082176457
1183.0	7.2188167	445.1202462685763
1184.0	7.2248417	445.1202638220553
1185.0	7.2308707	445.12026679486877
1186.0	7.2368979	445.1203366234647
1187.0	7.2429207	445.1202754891783
1188.0	7.2489437	445.1202398434772
1189.0	7.2549729	445.120316227471
1190.0	7.2609959	445.12030872383787
1191.0	7.2670209	445.1203278410536
1192.0	7.2730501	445.12036413414506
1193.0	7.2790708	445.12030062984746
1194.0	7.2850896	445.12030492227547
1195.0	7.2911166	445.12032809432174
1196.0	7.2971396	445.12037926789486
1197.0	7.3031647	445.12034018251774
1198.0	7.3091897	445.1203122663861
1199.0	7.3152126	445.1202299360084
1200.0	7.3212312	445.120236408759
1201.0	7.3272562	445.1202961113506
1202.0	7.3332771	445.1202325095789
1203.0	7.3393021	445.12017702288534
1204.0	7.3453293	445.12027317491413
1205.0	7.3513543	445.12029307066933
1206.0	7.3573772	445.1202406085808
1207.0	7.3634022	445.1202683338335
1208.0	7.3694271	445.1201676184717
1209.0	7.3754522	445.1202679437316
1210.0	7.3814814	445.12014915914557
1211.0	7.3875063	445.1202799430883
1212.0	7.3935314	445.1202557361231
1213.0	7.3995544	445.1201960775328
1214.0	7.4055794	445.1203024445147
1215.0	7.4116086	445.12033694670157
1216.0	7.4176334	445.12027837989336
1217.0	7.4236606	445.1203456684787
1218.0	7.4296876	445.1202510533283
1219.0	7.4357126	445.1203403209991
1220.0	7.4417313	445.1202595691977
1221.0	7.4477544	445.1202684705738
1222.0	7.4537751	445.12028157268026
1223.0	7.4598001	445.12030782818806
1224.0	7.465823	445.1202924303671
1225.0	7.4718522	445.1203739219251
1226.0	7.4778772	445.12031039601555
1227.0	7.4839002	445.120307298231
1228.0	7.489923	445.1203169858833
1229.0	7.4959419	445.12032563733544
1230.0	7.5019626	445.12026852042726
1231.0	7.5079855	445.120343813465
1232.0	7.5140043	445.1202716192403
1233.0	7.5200251	445.1203538991909
1234.0	7.526046	445.1203179161606
1235.0	7.5320668	445.1202793748184
1236.0	7.5380878	445.120325767435
1237.0	7.5441127	445.1202914760782
1238.0	7.5501357	445.12026559854183
1239.0	7.5561606	445.1203958709291
1240.0	7.5621815	445.12035568738486
1241.0	7.5682002	445.1203888688898
1242.0	7.574221	445.12025853731296
1243.0	7.5802461	445.12024975414914
1244.0	7.5862649	445.12027366727375
1245.0	7.5922856	445.12033915764056
1246.0	7.5983108	445.1202690630212
1247.0	7.6043315	445.1202802133761
1248.0	7.6103524	445.12033916047346
1249.0	7.6163732	445.1202825985221
1250.0	7.622394	445.1203443096974
1251.0	7.6284128	445.12035309867474
1252.0	7.6344336	445.1203698490494
1253.0	7.6404546	445.12034411034443
1254.0	7.6464773	445.1202852616708
1255.0	7.6525024	445.1202830334542
1256.0	7.6585211	445.1202741806761
1257.0	7.6645482	445.1202812940976
1258.0	7.6705691	445.120195671458
1259.0	7.6765983	445.1202660163839
1260.0	7.6826212	445.1202086267104
1261.0	7.6886463	445.12024034266415
1262.0	7.6946711	445.1202041690122
1263.0	7.7006941	445.12027329851986
1264.0	7.7067254	445.1202333358485
1265.0	7.7127524	445.1203039732282
1266.0	7.7187754	445.1202575003126
1267.0	7.7248004	445.1203101058153
1268.0	7.7308234	445.12026419150305
1269.0	7.7368483	445.12031853252375
1270.0	7.7428712	445.12017596819817
1271.0	7.7488984	445.12027078090176
1272.0	7.7549253	445.1203037744291
1273.0	7.7609483	445.1202844227191
1274.0	7.7669692	445.1201995935581
1275.0	7.7729942	445.12028408645824
1276.0	7.7790193	445.12025647392716
1277.0	7.7850484	445.1203009800702
1278.0	7.7910733	445.12022860815074
1279.0	7.7970984	445.12027241292674
1280.0	7.8031192	445.1202647790568
1281.0	7.809138	445.1202764969698
1282.0	7.8151651	445.1202187497092
1283.0	7.821186	445.12030520510234
1284.0	7.8272047	445.1202939532317
1285.0	7.8332317	445.1203083573711
1286.0	7.8392526	445.1203191290297
1287.0	7.8452734	445.12026927251605
1288.0	7.8512942	445.1202969475162
1289.0	7.8573131	445.12024453846476
1290.0	7.8633339	445.12031612534577
1291.0	7.8693589	445.12028176677757
1292.0	7.8753776	445.12034800066846
1293.0	7.8814005	445.12038993189753
1294.0	7.8874214	445.1203504978771
1295.0	7.8934444	445.1203351871471
1296.0	7.899463	445.12023484206884
1297.0	7.905488	445.12029542770455
1298.0	7.9115068	445.12032970848975
1299.0	7.9175277	445.1203005061576
1300.0	7.9235528	445.12031395840523
1301.0	7.9295755	445.12024674187614
1302.0	7.9355964	445.1203602145454
1303.0	7.9416172	445.12023575924763
1304.0	7.9476359	445.12026446038027
1305.0	7.9536548	445.12025421861085
1306.0	7.9596736	445.1202487539585
1307.0	7.9656944	445.12022303051845
1308.0	7.9717153	445.1202237859614
1309.0	7.9777402	445.12021919823553
1310.0	7.9837611	445.1202649800201
1311.0	7.989786	445.12025801374403
1312.0	7.9958048	445.12023098153753
1313.0	8.0018236	445.12033690897437
1314.0	8.0078466	445.12025609758075
1315.0	8.0138799	445.120200837828
1316.0	8.0199047	445.12031182759165
1317.0	8.0259298	445.1202669941917
1318.0	8.0319591	445.1202912963716
1319.0	8.037984	445.120335577824
1320.0	8.0440049	445.1203938020958
1321.0	8.0500258	445.1202327386872
1322.0	8.0560465	445.12023256443064
1323.0	8.0620674	445.1202256281876
1324.0	8.0680881	445.12032571277945
1325.0	8.074109	445.1202833298964
1326.0	8.0801279	445.12024729019777
1327.0	8.0861528	445.1202629967068
1328.0	8.0921737	445.12033092307144
1329.0	8.0981966	445.12034868824
1330.0	8.1042175	445.12035443329324
1331.0	8.1102383	445.1202926029882
1332.0	8.116259	445.1202864221263
1333.0	8.1222841	445.1202289593558
1334.0	8.1283028	445.12021086390376
1335.0	8.1343237	445.12026995498496
1336.0	8.1403467	445.1202458210068
1337.0	8.1463675	445.12024647005336
1338.0	8.1523904	445.1202892073228
1339.0	8.158409	445.1202462858799
1340.0	8.1644299	445.12020058761544
1341.0	8.1704508	445.12029763910084
1342.0	8.1764716	445.120328698491
1343.0	8.1824925	445.12038078331983
1344.0	8.1885113	445.12038111722427
1345.0	8.1945384	445.1203012441618
1346.0	8.2005676	445.12025563207607
1347.0	8.2065987	445.12027608908477
1348.0	8.2126175	445.1203100529471
1349.0	8.2186384	445.12027900526124
1350.0	8.224657	445.1202588393321
1351.0	8.23068	445.1202550939716
1352.0	8.2366988	445.12029717466936
1353.0	8.2427195	445.1203459788054
1354.0	8.2487447	445.1203198193104
1355.0	8.2547654	445.12024501305035
1356.0	8.2607863	445.12024628291897
1357.0	8.2668071	445.12024206883757
1358.0	8.2728258	445.1202783813494
1359.0	8.2788467	445.1202601037899
1360.0	8.2848656	445.12023679583666
1361.0	8.2908842	445.1202510382845
1362.0	8.2969052	445.1202893986689
1363.0	8.30293	445.1202906397666
1364.0	8.308953	445.1202792871082
1365.0	8.3149738	445.12031808221
1366.0	8.3209926	445.1203613021374
1367.0	8.3270134	445.12030549035643
1368.0	8.3330342	445.12031570260865
1369.0	8.3390593	445.1203357713058
1370.0	8.345078	445.12026115792827
1371.0	8.3510968	445.1203232936408
1372.0	8.3571259	445.12028832536635
1373.0	8.363153	445.1202860085599
1374.0	8.3691738	445.12024783729424
1375.0	8.3751927	445.1202704057229
1376.0	8.3812176	445.12030597479634
1377.0	8.3872428	445.1202982011651
1378.0	8.3932697	445.12026606604724
1379.0	8.399299	445.12025042798706
1380.0	8.4053281	445.1202821073365
1381.0	8.4113572	445.1202765894666
1382.0	8.4173781	445.1203846686744
1383.0	8.4234032	445.12026656542236
1384.0	8.4294218	445.1203105100249
1385.0	8.4354406	445.1202919086287
1386.0	8.4414635	445.1202340135804
1387.0	8.4474865	445.12033738620846
1388.0	8.4535051	445.12034383624336
1389.0	8.459526	445.12028489466127
1390.0	8.4655511	445.120375706857
1391.0	8.4715698	445.12037733383
1392.0	8.4775908	445.1203181639154
1393.0	8.4836094	445.12027175483837
1394.0	8.4896302	445.1203229123532
1395.0	8.4956511	445.1203320229723
1396.0	8.5016718	445.12037061843114
1397.0	8.5076928	445.1203755621018
1398.0	8.5137137	445.12026704945714
1399.0	8.5197365	445.1202533497875
1400.0	8.5257574	445.1202655723042
1401.0	8.5317804	445.12034122242204
1402.0	8.5378011	445.1203408148578
1403.0	8.543822	445.1202275103061
1404.0	8.5498428	445.1203301186719
1405.0	8.555872	445.1203364739358
1406.0	8.5618949	445.1203305225751
1407.0	8.5679179	445.1203919375252
1408.0	8.5739429	445.12032263035496
1409.0	8.5799678	445.1203143578312
1410.0	8.5859907	445.1203687003228
1411.0	8.5920096	445.12034776064246
1412.0	8.5980303	445.1203123803086
1413.0	8.6040491	445.1201898031427
1414.0	8.6100679	445.120226522352
1415.0	8.6160909	445.1202809199202
1416.0	8.6221116	445.1202885941138
1417.0	8.6281345	445.12024514494107
1418.0	8.6341554	445.12024964133656
1419.0	8.6401805	445.12023822053374
1420.0	8.6461991	445.12028301873744
1421.0	8.65222	445.1202847451231
1422.0	8.6582409	445.12019639913945
1423.0	8.6642638	445.1202643433135
1424.0	8.6702867	445.12033702881575
1425.0	8.6763095	445.1202890805912
1426.0	8.6823346	445.1204065950506
1427.0	8.6883533	445.12038561999964
1428.0	8.6943763	445.1202736671606
1429.0	8.700395	445.1202688198172
1430.0	8.706418	445.1202395173672
1431.0	8.7124409	445.12029883553276
1432.0	8.7184597	445.1202771618649
1433.0	8.7244804	445.12034904302243
1434.0	8.7305014	445.1202628274223
1435.0	8.7365241	445.12028333188033
1436.0	8.742545	445.1202898631879
1437.0	8.748568	445.12034165873047
1438.0	8.7545931	445.1203122575738
1439.0	8.7606202	445.12033044998736
1440.0	8.766643	445.12036925305694
1441.0	8.772668	445.120335623665
1442.0	8.7786889	445.1203228767663
1443.0	8.7847075	445.12026048565434
1444.0	8.7907326	445.12032112327483
1445.0	8.7967515	445.1202673976045
1446.0	8.8027723	445.120239829399
1447.0	8.808791	445.1202617510649
1448.0	8.8148097	445.12031503856787
1449.0	8.8208306	445.1202589841651
1450.0	8.8268557	445.1203053562327
1451.0	8.8328764	445.12024000577094
1452.0	8.8388973	445.12032388551125
1453.0	8.8449224	445.1203299775832
1454.0	8.8509411	445.1203065193448
1455.0	8.8569661	445.1203555155747
1456.0	8.862989	445.1202554896745
1457.0	8.8690203	445.12023315109406
1458.0	8.875043	445.1203586507382
1459.0	8.8810702	445.120307815859
1460.0	8.8870911	445.12026619867635
1461.0	8.8931099	445.12035713923865
1462.0	8.8991348	445.1202617041518
1463.0	8.9051537	445.12040171622357
1464.0	8.9111744	445.12027285948193
1465.0	8.9171953	445.12029412256874
1466.0	8.923216	445.12030074003087
1467.0	8.9292389	445.12030617086566
1468.0	8.9352578	445.1202758433704
1469.0	8.9412787	445.120233878713
1470.0	8.9473098	445.12026350857695
1471.0	8.9533431	445.1203408015581
1472.0	8.9593723	445.1202793390029
1473.0	8.9654016	445.1202379553491
1474.0	8.9714244	445.120334631875
1475.0	8.9774453	445.12029473815306
1476.0	8.9834661	445.12027812676683
1477.0	8.9894912	445.12026770923393
1478.0	8.9955098	445.1202770846706
1479.0	9.0015307	445.12027240198074
1480.0	9.0075557	445.1203187406442
1481.0	9.0135746	445.1202900093538
1482.0	9.0195952	445.1202506214467
1483.0	9.0256162	445.1202798425683
1484.0	9.0316369	445.1203453093424
1485.0	9.0376579	445.12022691028693
1486.0	9.0436788	445.12028960417115
1487.0	9.0497016	445.1202581258619
1488.0	9.0557266	445.12026163216535
1489.0	9.0617536	445.1202813292449
1490.0	9.0677808	445.12027549461266
1491.0	9.0738058	445.1201652803658
1492.0	9.0798288	445.1202501856664
1493.0	9.0858516	445.120282349938
1494.0	9.0918767	445.1201763375256
1495.0	9.0979016	445.1203007617902
1496.0	9.1039205	445.120279903871
1497.0	9.1099412	445.1202960153113
1498.0	9.1159683	445.1202774658498
1499.0	9.1219954	445.1202635863905
1500.0	9.1280289	445.12030584446296
1501.0	9.1340537	445.1202647320654
1502.0	9.1400808	445.12024093834924
1503.0	9.1461038	445.1202540823474
1504.0	9.1521266	445.12023009507396
1505.0	9.1581496	445.1202591186334
1506.0	9.1641725	445.1202396229825
1507.0	9.1701956	445.12031418256913
1508.0	9.1762163	445.1202802358824
1509.0	9.1822393	445.120279742771
1510.0	9.1882579	445.12028909631874
1511.0	9.1942789	445.1202968274867
1512.0	9.2002997	445.12031154021236
1513.0	9.2063267	445.120213539549
1514.0	9.2123496	445.12029572324684
1515.0	9.2183748	445.1203089769518
1516.0	9.2243976	445.1202967319029
1517.0	9.2304164	445.12025434557773
1518.0	9.2364392	445.1204244170363
1519.0	9.242458	445.1202538025846
1520.0	9.2484788	445.1201881173262
1521.0	9.2545018	445.120260158852
1522.0	9.2605268	445.1202686428714
1523.0	9.2665518	445.1202796591535
1524.0	9.2725727	445.12023905625045
1525.0	9.2785955	445.1203049665156
1526.0	9.2846164	445.1203115400588
1527.0	9.2906435	445.12024793396466
1528.0	9.2966684	445.12029044920604
1529.0	9.3027018	445.1202871556185
1530.0	9.3087248	445.120283211324
1531.0	9.3147477	445.1202966205046
1532.0	9.3207707	445.1202617501059
1533.0	9.3267893	445.1202527590539
1534.0	9.3328144	445.1202349914224
1535.0	9.3388352	445.1202211999694
1536.0	9.344856	445.1202928668127
1537.0	9.350879	445.1203169646129
1538.0	9.3569019	445.1202038615537
1540.0	9.3641956	445.1203468193427
1541.0	9.3705436	445.1203830742058
1542.0	9.3765685	445.12024302248955
1543.0	9.3825957	445.120326802715
1544.0	9.3886249	445.1202505730921
1545.0	9.3946478	445.1203217024344
1546.0	9.4006791	445.12036971363193
1547.0	9.4067018	445.1203381615183
1548.0	9.4127269	445.12031035885093
1549.0	9.418754	445.12028058660525
1550.0	9.4247748	445.12028615022894
1551.0	9.4307977	445.12032099823176
1552.0	9.4368207	445.1203589225385
1553.0	9.4428415	445.1202157415079
1554.0	9.4488624	445.1202516544965
1555.0	9.4548811	445.1203027716157
1556.0	9.4609041	445.1202373760238
1557.0	9.4669229	445.120228418984
1558.0	9.4729436	445.1202511447055
1559.0	9.4789687	445.12023994657693
1560.0	9.4849875	445.1203133990466
1561.0	9.4910083	445.12025471376046
1562.0	9.4970312	445.1202444504419
1563.0	9.503054	445.12028558650843
1564.0	9.5090749	445.12028964277346
1565.0	9.5150936	445.1202923287666
1566.0	9.5211145	445.1202911751816
1567.0	9.5271375	445.1203098576239
1568.0	9.5331582	445.12022948398294
1569.0	9.5391771	445.12029473166496
1570.0	9.545202	445.1203313895868
1571.0	9.5512229	445.12039646433817
1572.0	9.5572458	445.1202172008142
1573.0	9.5632645	445.1202964531878
1574.0	9.5692874	445.120309030367
1575.0	9.5753063	445.1202727911396
1576.0	9.5813249	445.12031504869833
1577.0	9.5873626	445.1203249806894
1578.0	9.5933853	445.1203372864775
1579.0	9.5994083	445.12022327049567
1580.0	9.6054355	445.12030140471444
1581.0	9.6114604	445.1202146021356
1582.0	9.6174813	445.1202616763694
1583.0	9.6235021	445.120319441435
1584.0	9.6295272	445.12028358468706
1585.0	9.6355521	445.12025456393656
1586.0	9.6415771	445.12028007957514
1587.0	9.6476021	445.1202761252122
1588.0	9.6536251	445.12027578988653
1589.0	9.6596438	445.120351288819
1590.0	9.6656688	445.1203720760937
1591.0	9.6716959	445.12030275529776
1592.0	9.6777148	445.1202872751625
1593.0	9.6837376	445.1202436467964
1594.0	9.6897584	445.12026474943656
1595.0	9.6957834	445.1203658906595
1596.0	9.7018021	445.12039320827466
1597.0	9.7078229	445.1202930846147
1598.0	9.7138439	445.1202785609648
1599.0	9.7198689	445.12027743266503
1600.0	9.7258876	445.12025091965893
1601.0	9.7319065	445.1202806352771
1602.0	9.7379272	445.1202478462533
1603.0	9.7439502	445.12018394025307
1604.0	9.7499709	445.1203011936687
1605.0	9.7559897	445.1203766828213
1606.0	9.7620127	445.12018646188403
1607.0	9.7680357	445.1201916378611
1608.0	9.7740627	445.1202225406547
1609.0	9.7800918	445.1203229202973
1610.0	9.7861126	445.1202105938507
1611.0	9.7921336	445.12028762898194
1612.0	9.7981543	445.12027292377485
1613.0	9.8041794	445.12017204815635
1614.0	9.8101982	445.12021577154115
1615.0	9.816221	445.12019609265406
1616.0	9.8222399	445.12022054482844
1617.0	9.8282648	445.1203074515878
1618.0	9.8342878	445.12019391571516
1619.0	9.8403085	445.12030049305037
1620.0	9.8463273	445.1203045698002
1621.0	9.8523523	445.12030965728405
1622.0	9.8583711	445.1201963874273
1623.0	9.8643919	445.12027978178077
1624.0	9.870417	445.12031505796523
1625.0	9.8764398	445.1202237288879
1626.0	9.8824607	445.12030231135145
1627.0	9.8884815	445.12029887854743
1628.0	9.8945045	445.12029969831667
1629.0	9.9005232	445.12029622770325
1630.0	9.9065441	445.1202823584816
1631.0	9.9125691	445.1202276306652
1632.0	9.9185878	445.12027763826654
1633.0	9.9246086	445.1202577055208
1634.0	9.9306336	445.1202582679651
1635.0	9.9366586	445.120314229224
1636.0	9.9426816	445.120237395575
1637.0	9.9487108	445.120247746954
1638.0	9.9547337	445.1202307735806
1639.0	9.9607651	445.12029629973523
1640.0	9.9667941	445.12027473298707
1641.0	9.9728191	445.1202618538372
1642.0	9.9788441	445.12015950820825
1643.0	9.9848712	445.1202136606235
1644.0	9.9908942	445.1202634246329
1645.0	9.9969172	445.120220558902
1646.0	10.00294	445.1202196128549
1647.0	10.008967	445.12025403776136
1648.0	10.01499	445.12017767888176
1649.0	10.021017	445.1202618143138
1650.0	10.027038	445.1201733878137
1651.0	10.033057	445.12022925046205
1652.0	10.039078	445.120217820368
1653.0	10.045103	445.12029181577543
1654.0	10.051126	445.12023963240006
1655.0	10.057148	445.12020937573277
1656.0	10.063169	445.12018670512236
1657.0	10.069192	445.12038001350766
1658.0	10.075211	445.12022600420363
1659.0	10.081234	445.1203039937197
1660.0	10.087257	445.12030851995036
1661.0	10.093275	445.1202586497033
1662.0	10.099298	445.12026497799326
1663.0	10.105317	445.1202936781611
1664.0	10.111336	445.12033382525243
1665.0	10.117357	445.1202843032335
1666.0	10.123378	445.12023861089835
1667.0	10.129405	445.12031556938774
1668.0	10.135426	445.1203222477704
1669.0	10.141449	445.1203189101563
1670.0	10.147471	445.1202716484272
1671.0	10.153494	445.12024426536783
1672.0	10.159513	445.12030318448956
1673.0	10.165534	445.1202471146167
1674.0	10.171555	445.1201307236836
1675.0	10.17758	445.1202449084156
1676.0	10.183599	445.12023105905035
1677.0	10.189621	445.12026810672245
1678.0	10.195646	445.120313851563
1679.0	10.201665	445.1202623384192
1680.0	10.207688	445.12026096268266
1681.0	10.213707	445.12032451553944
1682.0	10.219728	445.1202950965405
1683.0	10.225746	445.1202648674854
1684.0	10.231767	445.12028467865696
1685.0	10.237792	445.1202850789901
1686.0	10.243813	445.12025915689463
1687.0	10.249836	445.1202554594745
1688.0	10.255855	445.1202626071382
1689.0	10.261878	445.12024945769576
1690.0	10.267896	445.1202872595775
1691.0	10.273917	445.120285989768
1692.0	10.279938	445.12022123725484
1693.0	10.285961	445.1202898898519
1694.0	10.291982	445.1203321172722
1695.0	10.298005	445.120323157577
1696.0	10.304028	445.12020586368885
1697.0	10.310046	445.12025118166395
1698.0	10.316065	445.12031216500355
1699.0	10.322088	445.1202757319921
1700.0	10.328109	445.12027006896034
1701.0	10.334138	445.12031553821845
1702.0	10.340165	445.12026995686614
1703.0	10.34619	445.12030050312006
1704.0	10.352211	445.1203954495553
1705.0	10.358232	445.12021719328067
1706.0	10.364255	445.12024673986997
1707.0	10.370282	445.12026325010345
1708.0	10.376307	445.12022398020605
1709.0	10.382328	445.1202224935601
1710.0	10.388349	445.12032101701084
1711.0	10.394374	445.1202555508553
1712.0	10.400397	445.1202861283741
1713.0	10.406419	445.1202454643847
1714.0	10.412447	445.1202843449562
1715.0	10.418472	445.1203162655212
1716.0	10.424494	445.12021504197565
1717.0	10.43052	445.1202372340182
1718.0	10.436542	445.12026026078524
1719.0	10.44257	445.12027900893116
1720.0	10.448592	445.1202428225356
1721.0	10.454617	445.1202323107066
1722.0	10.460649	445.1202225989036
1723.0	10.466678	445.12033051985355
1724.0	10.472705	445.12027001611796
1725.0	10.47873	445.1201928600655
1726.0	10.484753	445.1202097762393
1727.0	10.49078	445.1202113813537
1728.0	10.496807	445.1202452169746
1729.0	10.50284	445.12025304033267
1730.0	10.508863	445.1203307828648
1731.0	10.514886	445.1202765004855
1732.0	10.520911	445.12026967560814
1733.0	10.526934	445.12017743279773
1734.0	10.532959	445.12021608581745
1735.0	10.538986	445.12024870419185
1736.0	10.545009	445.1202158337327
1737.0	10.55103	445.1203262800813
1738.0	10.557055	445.12024603611064
1739.0	10.563078	445.1202243990911
1740.0	10.569099	445.1203439464826
1741.0	10.57512	445.1203225905529
1742.0	10.581141	445.12027318046376
1743.0	10.587166	445.1202640981094
1744.0	10.593186	445.12030187795773
1745.0	10.599207	445.1202192542386
1746.0	10.605226	445.1202773649596
1747.0	10.611249	445.1202652852877
1748.0	10.617268	445.1203052595153
1749.0	10.623288	445.12024082737054
1750.0	10.629313	445.12030005798664
1751.0	10.635332	445.12025231937065
1752.0	10.641353	445.1203132477804
1753.0	10.647374	445.12030069404926
1754.0	10.653395	445.12027475576696
1755.0	10.659416	445.1202035850384
1756.0	10.665436	445.1202977464845
1757.0	10.67147	445.1202297772668
1758.0	10.677491	445.1202800623274
1759.0	10.683516	445.12022245469456
1760.0	10.689541	445.12026945540754
1761.0	10.695564	445.12028434063217
1762.0	10.701582	445.12021238228414
1763.0	10.707605	445.1202214184356
1764.0	10.713624	445.1202234191408
1765.0	10.719649	445.120196028118
1766.0	10.72567	445.1202351176485
1767.0	10.731689	445.12012900345695
1768.0	10.737714	445.1201881327681
1769.0	10.743732	445.12019529592084
1770.0	10.749755	445.12022265865903
1771.0	10.755774	445.1201981293334
1772.0	10.761795	445.1202002348115
1773.0	10.767816	445.12022567335924
1774.0	10.773837	445.12020888653166
1775.0	10.779864	445.1202430311743
1776.0	10.785884	445.12031335820427
1777.0	10.791905	445.1202692912735
1778.0	10.797926	445.1203243139891
1779.0	10.803951	445.1202807086017
1780.0	10.80997	445.12025359870734
1781.0	10.815991	445.1202568744339
1782.0	10.822012	445.12020595427936
1783.0	10.828037	445.12023682426315
1784.0	10.834057	445.12025441547723
1785.0	10.840076	445.12018287162795
1786.0	10.846101	445.12025899809936
1787.0	10.85212	445.12015631247925
1788.0	10.858141	445.1202189732562
1789.0	10.864162	445.1202396372497
1790.0	10.87018	445.1201492040417
1791.0	10.87621	445.1202078780598
1792.0	10.882228	445.1201644590798
1793.0	10.888251	445.12020843438165
1794.0	10.89427	445.12023336891235
1795.0	10.900293	445.1202498907691
1796.0	10.906312	445.12027981839003
1797.0	10.912337	445.1202509667477
1798.0	10.918357	445.1201750772766
1799.0	10.924378	445.12024597954536
1800.0	10.930399	445.120280131661
1801.0	10.936424	445.1202144059027
1802.0	10.942443	445.12029144055856
1803.0	10.948462	445.1201760351789
1804.0	10.954487	445.120274511282
1805.0	10.960508	445.120191351688
1806.0	10.966528	445.1201987823742
1807.0	10.972549	445.12021887481876
1808.0	10.97857	445.1201803907013
1809.0	10.984589	445.1202870432637
1810.0	10.990608	445.1201971598402
1811.0	10.996633	445.1202611433867
1812.0	11.002651	445.1202748001652
1813.0	11.008672	445.1202080426884
1814.0	11.014693	445.1203198926744
1815.0	11.020718	445.1202822324506
1816.0	11.026739	445.1203376294435
1817.0	11.032766	445.12027531819984
1818.0	11.038785	445.12035060480673
1819.0	11.04481	445.12035426206893
1820.0	11.050833	445.1202911703992
1821.0	11.056862	445.120231328774
1822.0	11.062893	445.1203127190829
1823.0	11.068912	445.120312151528
1824.0	11.074933	445.12020887582213
1825.0	11.080953	445.1202119301058
1826.0	11.086974	445.1203035385634
1827.0	11.092995	445.12024190366344
1828.0	11.099016	445.12018732549785
1829.0	11.105041	445.12025830195194
1830.0	11.111062	445.1202132285517
1831.0	11.117083	445.12029684558155
1832.0	11.123106	445.1202822910622
1833.0	11.129128	445.1201879875361
1834.0	11.135147	445.1201939570192
1835.0	11.141168	445.12015883467717
1836.0	11.147193	445.12027302466106
1837.0	11.153218	445.12027662437566
1838.0	11.159243	445.1202213310364
1839.0	11.165268	445.12019946856395
1840.0	11.171295	445.1201558211244
1841.0	11.177318	445.12022803555806
1842.0	11.183341	445.12022984994815
1843.0	11.189366	445.12015877032877
1844.0	11.195389	445.12022646579334
1845.0	11.201414	445.12020599054205
1846.0	11.207437	445.12019063261164
1847.0	11.213464	445.1202874809482
1848.0	11.219491	445.1202785488162
1849.0	11.22552	445.12026461477495
1850.0	11.231541	445.12032470382326
1851.0	11.237566	445.12031806146814
1852.0	11.243591	445.12027054563595
1853.0	11.249612	445.1202748572927
1854.0	11.255633	445.1203007782602
1855.0	11.261658	445.12025301455145
1856.0	11.267681	445.1202393079813
1857.0	11.273701	445.1202591785606
1858.0	11.279727	445.12029734715674
1859.0	11.285745	445.12030129920873
1860.0	11.291768	445.12031443819694
1861.0	11.297793	445.1202440935844
1862.0	11.303812	445.12029277334466
1863.0	11.309835	445.12024533689345
1864.0	11.315856	445.1202466287049
1865.0	11.321881	445.120307975971
1866.0	11.327902	445.1202680698986
1867.0	11.333924	445.1202963357993
1868.0	11.339945	445.12026238673144
1869.0	11.34597	445.1202120874726
1870.0	11.351989	445.12027561734624
1871.0	11.358008	445.1202789691136
1872.0	11.364029	445.1202677224261
1873.0	11.370054	445.1203603351586
1874.0	11.376072	445.1202651302325
1875.0	11.382093	445.12024991161445
1876.0	11.388118	445.120232855756
1877.0	11.394137	445.1202715709991
1878.0	11.400158	445.1202479862117
1879.0	11.406177	445.1202336083236
1880.0	11.412197	445.1202397886051
1881.0	11.418223	445.1201801112991
1882.0	11.424245	445.12023675430913
1883.0	11.43027	445.1202336683879
1884.0	11.436289	445.1202450253987
1885.0	11.442308	445.12027656134734
1886.0	11.448327	445.1202337439553
1887.0	11.45435	445.1202994284171
1888.0	11.460368	445.12019713753506
1889.0	11.466389	445.12021978160834
1890.0	11.472408	445.1202114845133
1891.0	11.478431	445.1202631405926
1892.0	11.484452	445.12021389107946
1893.0	11.49047	445.1201966231868
1894.0	11.496496	445.1202023300953
1895.0	11.502514	445.12023694724184
1896.0	11.508535	445.1202829456547
1897.0	11.514556	445.1202174520828
1898.0	11.520575	445.12028374405793
1899.0	11.526596	445.1202548205175
1900.0	11.532616	445.12030229868753
1901.0	11.538641	445.12031849444304
1902.0	11.544664	445.1202416868546
1903.0	11.550689	445.1202959975133
1904.0	11.556712	445.120315487037
1905.0	11.562737	445.12024020980357
1906.0	11.568756	445.1202765486152
1907.0	11.574777	445.12032907866126
1908.0	11.580798	445.1203032702519
1909.0	11.586821	445.12026533012136
1910.0	11.592841	445.1202638916382
1911.0	11.59886	445.1203143263039
1912.0	11.604887	445.12033684050857
1913.0	11.610908	445.12026599345165
1914.0	11.616927	445.12025302254136
1915.0	11.622954	445.12025989823223
1916.0	11.628975	445.1202742062627
1917.0	11.634996	445.120337625361
1918.0	11.641017	445.1202388441475
1919.0	11.647039	445.12022784630403
1920.0	11.65306	445.1202589288248
1922.0	11.660396	445.1202756573134
1923.0	11.666744	445.12018805563906
1924.0	11.672771	445.12021853185223
1925.0	11.678796	445.12025349594995
1926.0	11.684819	445.12024730143287
1927.0	11.690841	445.1201959388435
1928.0	11.696864	445.1201752249992
1929.0	11.702891	445.12027800507775
1930.0	11.708921	445.1201569659756
1931.0	11.714946	445.12015752136267
1932.0	11.720977	445.12024609675905
1933.0	11.727	445.1201873121769
1934.0	11.733023	445.1201627583207
1935.0	11.739046	445.1201960813457
1936.0	11.745069	445.120170057341
1937.0	11.751094	445.12023913921115
1938.0	11.757123	445.1202413162954
1939.0	11.76315	445.12011084809666
1940.0	11.769175	445.1201549959221
1941.0	11.7752	445.12020921031876
1942.0	11.781223	445.12015123647564
1943.0	11.787246	445.1201197647684
1944.0	11.793269	445.12025706887107
1945.0	11.799292	445.12024348593803
1946.0	11.805317	445.1201159044747
1947.0	11.811335	445.12020043403356
1948.0	11.81736	445.12012953544973
1949.0	11.823379	445.1201477326517
1950.0	11.8294	445.1202285857111
1951.0	11.835421	445.12026016386955
1952.0	11.841444	445.1202578640842
1953.0	11.847463	445.12022382507143
1954.0	11.853485	445.1202276363281
1955.0	11.859508	445.120147699718
1956.0	11.865529	445.12020927681294
1957.0	11.871552	445.1201203595087
1958.0	11.877575	445.12023741340806
1959.0	11.883602	445.1201996136941
1960.0	11.889623	445.1202263582077
1961.0	11.895648	445.1202449684086
1962.0	11.901671	445.12022388569324
1963.0	11.907692	445.1202161789611
1964.0	11.913712	445.12024961565476
1965.0	11.919731	445.1202158494522
1966.0	11.925758	445.1202048665971
1967.0	11.931777	445.1202307527857
1968.0	11.937796	445.12024795944563
1969.0	11.943817	445.1202650678053
1970.0	11.949838	445.12013625266576
1971.0	11.955859	445.12023990822894
1972.0	11.961879	445.1201833825244
1973.0	11.967904	445.1201967976464
1974.0	11.973923	445.12014374700607
1975.0	11.979954	445.12016564173234
1976.0	11.985981	445.12016640386366
1977.0	11.992006	445.12011814356185
1978.0	11.998025	445.12018216738284
1980.0	12.005329	445.12018401999165
1981.0	12.011681	445.1201687447397
1982.0	12.017706	445.1201591903916
1983.0	12.023729	445.12015397915286
1984.0	12.029752	445.12015111903617
1985.0	12.035775	445.1201872006185
1986.0	12.0418	445.1202178376296
1987.0	12.047825	445.1202105872871
1988.0	12.05385	445.12016722263087
1989.0	12.059875	445.120150761526
1990.0	12.065898	445.12016972532507
1991.0	12.071925	445.1202370280863
1992.0	12.07795	445.1202446879715
1993.0	12.083979	445.12024606741517
1994.0	12.090004	445.12021782943555
1995.0	12.096029	445.120296707238
1996.0	12.102056	445.1201985367711
1997.0	12.108079	445.1202735608471
1998.0	12.114102	445.12018006283006
1999.0	12.12013	445.1203084247766
2000.0	12.126155	445.12024438868383
2001.0	12.13218	445.120218445055
2002.0	12.138204	445.12018476407906
2003.0	12.144227	445.1201870716331
2004.0	12.15025	445.1202805545125
2005.0	12.156275	445.12029324869707
2006.0	12.1623	445.12021731847136
2007.0	12.16833	445.1202917486238
[truncated: 4,939 more rows]
