# Supplementary material for: RawBeans: A Simple, Vendor-Independent, Raw-Data Quality-Control Tool
Source: J Proteome Res. 2021 Mar 4;20(4):2098–104. doi: 10.1021/acs.jproteome.0c00956 (PMC8041395; doi:10.1021/acs.jproteome.0c00956)
Supplement: Supplementary file 2 — pr0c00956_si_003.zip [file pr0c00956_si_003.zip › 100_samples_run1.0/resources/HF2_LC1_hela_180520_03-mass-deviation-matrix.tsv]

scan	retention	445.12003
1.0	0.0028959184	445.11986072807
2.0	0.010316633	445.119820776145
3.0	0.016654268	445.11980127816724
4.0	0.023324985	445.11980655309407
5.0	0.029670865	445.119743309261
6.0	0.036014635	445.11978994115856
7.0	0.042360452	445.1198162111562
8.0	0.048706248	445.1197633172622
9.0	0.055047932	445.1198262811588
10.0	0.061387518	445.1197811313331
11.0	0.067729202	445.11981803803303
12.0	0.07391045	445.12011130839574
13.0	0.080233382	445.1200293717314
14.0	0.086685466	445.12000605797624
15.0	0.093066683	445.1199674325109
16.0	0.099427119	445.12006238456956
17.0	0.10577505	445.12026679645
18.0	0.11211672	445.1203057592093
19.0	0.11846882	445.12037980845963
20.0	0.12481467	445.1202898157407
21.0	0.13116048	445.1203108178721
22.0	0.13750218	445.1204130208271
23.0	0.1438501	445.12025280808615
24.0	0.15019594	445.1202943619841
25.0	0.1565397	445.1202861738287
26.0	0.16288975	445.12028332772155
27.0	0.16922932	445.12043450192044
28.0	0.17557935	445.1203988445037
29.0	0.18192513	445.12034193527006
30.0	0.18827097	445.1204006686678
31.0	0.1946168	445.1201975075463
32.0	0.2009689	445.1202087890948
33.0	0.20730642	445.1201550058624
34.0	0.21364807	445.12018564473914
35.0	0.21999183	445.12019993303613
36.0	0.2263377	445.1201899881221
37.0	0.23268147	445.1201167555311
38.0	0.23902523	445.12015608089996
39.0	0.24537727	445.1201852721594
40.0	0.2517252	445.1201367561294
41.0	0.25807312	445.12017455785434
42.0	0.26441895	445.1201015170258
43.0	0.27075855	445.1202017600554
44.0	0.2771023	445.1202899853644
45.0	0.28344607	445.120268054225
46.0	0.28978985	445.1200193545845
47.0	0.29613987	445.1202055138197
48.0	0.30249405	445.1202297895383
49.0	0.30884402	445.12019684255364
50.0	0.31519194	445.1198212672257
51.0	0.32097112	445.11975124172733
52.0	0.32754	445.11970652266695
53.0	0.33406278	445.1197520043262
54.0	0.34045652	445.119889616141
55.0	0.3468086	445.1199279699611
56.0	0.35316075	445.11998715255834
57.0	0.35951075	445.12015261653806
58.0	0.36585867	445.1202067122558
59.0	0.37220244	445.1202260123545
60.0	0.37854617	445.1202528149284
61.0	0.3848878	445.12008601075877
62.0	0.39123365	445.12015858897223
63.0	0.39758158	445.1202786743065
64.0	0.40392533	445.1201647297051
65.0	0.41027118	445.1202064650691
66.0	0.41662118	445.1202400161097
67.0	0.42297122	445.1201754633821
68.0	0.42931702	445.12012724202975
69.0	0.4356691	445.12008569733104
70.0	0.4420087	445.1202042543893
71.0	0.44835455	445.12016974391923
72.0	0.45470245	445.1201368514504
73.0	0.46104622	445.12006974495347
74.0	0.46739205	445.1201030875283
75.0	0.47373582	445.1201961890801
76.0	0.48008375	445.11996732955566
77.0	0.48642755	445.1199246674398
78.0	0.49277125	445.1198657402405
79.0	0.49911499	445.11986357166296
80.0	0.50545667	445.1200276483615
81.0	0.51180044	445.1200547272609
82.0	0.51814627	445.1199353307064
83.0	0.5244942	445.11998283452755
84.0	0.53084003	445.12000413559474
85.0	0.53718587	445.1198550625696
86.0	0.54352755	445.1198852129823
87.0	0.54987345	445.1200993680179
88.0	0.55621928	445.11989838870784
89.0	0.56256713	445.1199367175988
90.0	0.56891505	445.1200820839196
91.0	0.57525883	445.12012304932426
92.0	0.58161509	445.12010659542307
93.0	0.5879505	445.119891925684
94.0	0.59429634	445.12005923105266
95.0	0.6006401	445.12001403655574
96.0	0.60697968	445.1200010268666
97.0	0.61332347	445.1201693640545
98.0	0.61967138	445.1200051641137
99.0	0.62601512	445.12015435784303
100.0	0.63236305	445.12003107059434
101.0	0.63870682	445.12017840055734
102.0	0.64504847	445.120000386818
103.0	0.65139015	445.12002355505007
104.0	0.65773598	445.12014329132353
105.0	0.66408183	445.11995660309157
106.0	0.67042767	445.1201882081664
107.0	0.67677975	445.12005163767134
108.0	0.68312563	445.11996928731764
109.0	0.6894694	445.1198937291078
110.0	0.69581522	445.11983830732396
111.0	0.70215893	445.1199923967072
112.0	0.70850478	445.11981924880195
113.0	0.71484852	445.1199071685081
114.0	0.72119645	445.1198929423819
115.0	0.72753812	445.1198964095563
116.0	0.73388188	445.11987278390353
117.0	0.74022982	445.12008093590356
118.0	0.74657358	445.1200604050032
119.0	0.75291527	445.1201336091527
120.0	0.7592632	445.1201130012042
121.0	0.76561112	445.12015181607205
122.0	0.77195277	445.12011350413707
123.0	0.77830275	445.1200977958175
124.0	0.78465068	445.12006024629693
125.0	0.79099652	445.1201264954689
126.0	0.7973403	445.1199839224666
127.0	0.80369029	445.1199282992884
128.0	0.81002363	445.12000077388365
129.0	0.81636112	445.12008698438876
130.0	0.82270907	445.1199999348003
131.0	0.82873002	445.120084796841
132.0	0.83475078	445.1199896301668
133.0	0.84077157	445.1200761523106
134.0	0.84679248	445.12001329170533
135.0	0.85281758	445.12010946508775
136.0	0.85884247	445.12000547693316
137.0	0.86487368	445.1199794627427
138.0	0.87090088	445.11996207705135
139.0	0.87692585	445.1200912863798
140.0	0.88294888	445.12011925004316
141.0	0.88897587	445.12002060164855
142.0	0.89500295	445.12006369942947
143.0	0.90104049	445.12014676041014
144.0	0.90706957	445.1199782733321
145.0	0.91309675	445.1198724168569
146.0	0.91911975	445.119935359616
147.0	0.92514472	445.12011232891797
148.0	0.93116967	445.12028377660386
149.0	0.93719255	445.120227188885
150.0	0.94321548	445.12019982791793
151.0	0.94923847	445.1199759314085
152.0	0.95525922	445.11994726455504
153.0	0.9612822	445.1200008012731
154.0	0.96730512	445.11999974548
155.0	0.97332807	445.11975825435377
156.0	0.97934875	445.12000369586633
157.0	0.98536967	445.1200194647163
158.0	0.99139262	445.11998823185934
159.0	0.99741547	445.1200396262783
160.0	1.0034385	445.12006312401314
161.0	1.0094593	445.1199435022868
162.0	1.0154802	445.11987722353695
163.0	1.0215031	445.1200948673909
164.0	1.0275238	445.1201497342427
165.0	1.0335468	445.1200186378389
166.0	1.0395717	445.11985052198077
167.0	1.0455967	445.1199435805187
168.0	1.0516218	445.119944331893
169.0	1.0576427	445.1199446604697
170.0	1.0636657	445.1200660868309
171.0	1.0696865	445.12008329367416
172.0	1.0757135	445.1200400113549
173.0	1.0817344	445.120054443715
174.0	1.0877553	445.1199465358433
175.0	1.093776	445.12008251316144
176.0	1.0997969	445.11989377840496
177.0	1.1058178	445.1199135850469
178.0	1.1118407	445.1199336739479
179.0	1.1178616	445.11998685021916
180.0	1.1238844	445.11988173011014
181.0	1.1299073	445.1199762211962
182.0	1.1359282	445.11999073321425
183.0	1.141949	445.11993357347285
184.0	1.1479699	445.11992733271825
185.0	1.1539908	445.1200073304746
186.0	1.1600137	445.1199678702825
187.0	1.1660344	445.1199278929244
188.0	1.1720553	445.1199414702737
189.0	1.1780783	445.11994692260635
190.0	1.1840989	445.12010111683463
191.0	1.1901199	445.1199189898147
192.0	1.1961406	445.1199071376667
193.0	1.2021616	445.11984704443745
194.0	1.2081845	445.12005280726254
195.0	1.2142053	445.120188788172
196.0	1.2202261	445.1201480785296
197.0	1.2262491	445.1201655798637
198.0	1.2322699	445.120028273879
199.0	1.2382928	445.11993955569983
200.0	1.2443179	445.1200856120019
201.0	1.250347	445.1200883768381
202.0	1.25637	445.119940187159
203.0	1.262397	445.1199535849063
204.0	1.26842	445.1201201328652
205.0	1.2744408	445.1200785768442
206.0	1.2804615	445.1201220006334
207.0	1.2864824	445.12006928421454
208.0	1.2925033	445.11997195499765
209.0	1.2985262	445.1200515327916
210.0	1.3045471	445.12005116492037
211.0	1.3105721	445.1200655841281
212.0	1.3165972	445.1200110047581
213.0	1.3226241	445.12004258898094
214.0	1.3286512	445.1200047000666
215.0	1.3346721	445.1199635444408
216.0	1.3406951	445.1199057306054
217.0	1.3467159	445.1201248973829
218.0	1.3527366	445.12007490827125
219.0	1.3587596	445.1200391535615
220.0	1.3647805	445.120117218169
221.0	1.3708012	445.1199727838417
222.0	1.3768221	445.12002595398894
223.0	1.3828472	445.12003578667037
224.0	1.388868	445.1200331337084
225.0	1.3948889	445.12017147238987
226.0	1.4009096	445.1201185698054
227.0	1.4069326	445.1200450982516
228.0	1.4129535	445.1199536607061
229.0	1.4189742	445.1200463035908
230.0	1.4249951	445.1198751980807
231.0	1.4310202	445.12003743736227
232.0	1.437041	445.12009285066466
233.0	1.4430618	445.1200848071871
234.0	1.4490867	445.120089819853
235.0	1.4551097	445.11993214789646
236.0	1.4611327	445.11999274415774
237.0	1.4671555	445.1200488736592
238.0	1.4731785	445.11996984533215
239.0	1.4792014	445.1200242062123
240.0	1.4852244	445.1199663747739
241.0	1.4912452	445.1198946941405
242.0	1.4972681	445.11985158321124
243.0	1.5032889	445.1200512628977
244.0	1.5093098	445.1199734732994
245.0	1.5153306	445.1198972900895
246.0	1.5213515	445.1198758029913
247.0	1.5273724	445.12004905908185
248.0	1.5333932	445.1199154003941
249.0	1.5394159	445.1199499360486
250.0	1.5454369	445.1199626074236
251.0	1.5514578	445.1199636057568
252.0	1.5574785	445.119956463605
253.0	1.5635014	445.1199300672696
254.0	1.5695244	445.11983463253927
255.0	1.5755474	445.1197772902782
256.0	1.5815703	445.1200367115267
257.0	1.5875931	445.1201022479257
258.0	1.5936203	445.11994865733277
259.0	1.5996411	445.12003586120755
260.0	1.6056619	445.11984896863845
261.0	1.6116828	445.12014313260636
262.0	1.6177077	445.1201497554348
263.0	1.6237308	445.12012144706875
264.0	1.6297516	445.120147262319
265.0	1.6357765	445.12004923979595
266.0	1.6417995	445.1199174141562
267.0	1.6478203	445.12006248710765
268.0	1.6538411	445.12004333467024
269.0	1.6598619	445.1200408105478
270.0	1.6658829	445.11998909840526
271.0	1.6719058	445.119834497413
272.0	1.6779267	445.119811867204
273.0	1.6839495	445.1200894367945
274.0	1.6899724	445.11993592098713
275.0	1.6959953	445.1199271220201
276.0	1.7020182	445.11979677462864
277.0	1.7080412	445.1199299218928
278.0	1.7140621	445.1200007670878
279.0	1.7200829	445.1199813427475
280.0	1.7261036	445.1200191947924
281.0	1.7321266	445.1199846908851
282.0	1.7381475	445.1201289548564
283.0	1.7441724	445.1200600954409
284.0	1.7501954	445.12005661455686
285.0	1.7562163	445.1199725236129
286.0	1.7622392	445.1199422260542
287.0	1.7682601	445.120010988236
288.0	1.7742808	445.1200222799895
289.0	1.7803079	445.12000432387316
290.0	1.7863288	445.1199092272431
291.0	1.7923495	445.12002250329823
292.0	1.7983704	445.1200139217055
293.0	1.8043934	445.1201993244799
294.0	1.8104163	445.1201213772095
295.0	1.8164372	445.12005663627446
296.0	1.8224642	445.12003828727376
297.0	1.8284871	445.1201365153558
298.0	1.834508	445.12000260165615
299.0	1.8405288	445.1200099863659
300.0	1.8465496	445.1200788388497
301.0	1.8525705	445.1201243922003
302.0	1.8585935	445.1199979696048
303.0	1.8646185	445.12000376711705
304.0	1.8706413	445.11994229790264
305.0	1.8766622	445.11988341416924
306.0	1.8826893	445.12001874536327
307.0	1.8887142	445.1201244099292
308.0	1.8947372	445.1201066632947
309.0	1.9007602	445.12017114285237
310.0	1.9067831	445.1200382341678
311.0	1.91281	445.11997825048417
312.0	1.918833	445.12003254649807
313.0	1.924856	445.1199521558283
314.0	1.9308767	445.1199431419044
315.0	1.9368976	445.1200852621837
316.0	1.9429206	445.12003644395884
317.0	1.9489477	445.1200169136189
318.0	1.9549728	445.1201842120634
319.0	1.9609997	445.120103478789
320.0	1.9670206	445.1200606386159
321.0	1.9730414	445.1199833828266
322.0	1.9790622	445.120060656321
323.0	1.9850873	445.12010153038256
324.0	1.9911081	445.11990811590977
325.0	1.9971311	445.12008046289867
326.0	2.0031539	445.12003781884806
327.0	2.0091747	445.1198960927418
328.0	2.0151956	445.11993579139215
329.0	2.0212166	445.1200496165818
330.0	2.0272373	445.1200052525577
331.0	2.0332581	445.1199972762614
332.0	2.0392789	445.12001001092864
333.0	2.0452999	445.1199752586211
334.0	2.0513227	445.11990300867603
335.0	2.0573436	445.12005240637563
336.0	2.0633644	445.1200843465618
337.0	2.0693853	445.1200808821745
338.0	2.075404	445.12005316329584
339.0	2.081427	445.12008950373564
340.0	2.08745	445.12010249989333
341.0	2.0934707	445.1201572812693
342.0	2.0994936	445.11991276572246
343.0	2.1055144	445.1200193705538
344.0	2.1115354	445.1200106296567
345.0	2.1175561	445.1199783551712
346.0	2.1235832	445.11997337602236
347.0	2.1296062	445.120067578453
348.0	2.1356291	445.11989878728787
349.0	2.1416499	445.12005013623184
350.0	2.1476728	445.1200741865564
351.0	2.1536937	445.1200095316015
352.0	2.1597146	445.1199616815818
353.0	2.1657353	445.11986391671843
354.0	2.1717562	445.11980229222553
355.0	2.1777874	445.1197711739613
356.0	2.1838084	445.1198969746042
357.0	2.1898333	445.11995247808136
358.0	2.1958561	445.1200376485924
359.0	2.2018771	445.1200572338777
360.0	2.2079042	445.12009671729464
361.0	2.213927	445.1200060142953
362.0	2.2199479	445.1200495566571
363.0	2.2259688	445.12018097499146
364.0	2.2319897	445.1200778422423
365.0	2.2380126	445.12003879790853
366.0	2.2440395	445.12003916410083
367.0	2.2500604	445.1199726339838
368.0	2.2560876	445.11992802569273
369.0	2.2621125	445.1200023595868
370.0	2.2681376	445.11999911137633
371.0	2.2741584	445.1200308182381
372.0	2.2801814	445.12002670378
373.0	2.286202	445.11988459178247
374.0	2.292223	445.1198254565712
375.0	2.2982439	445.1197442381376
376.0	2.3042646	445.11968976382883
377.0	2.3102855	445.1194980416436
380.0	2.3190688	445.11942378745
381.0	2.3253939	445.11940665964084
382.0	2.3313667	445.12065694634566
384.0	2.33885	445.1197085038197
385.0	2.3452001	445.1197786945939
386.0	2.3512251	445.11993397610695
387.0	2.3572481	445.11995307616394
388.0	2.3632772	445.12005404042543
389.0	2.3693063	445.1200227434122
390.0	2.3753294	445.1200970762361
391.0	2.3813523	445.12008967613684
392.0	2.3873752	445.12001726429224
393.0	2.3933959	445.12001458740997
394.0	2.3994168	445.12005810023874
395.0	2.4054378	445.1200517612537
396.0	2.4114584	445.1199646626596
397.0	2.4174815	445.12007972492603
398.0	2.4235023	445.1200595204373
399.0	2.4295252	445.1199959638355
400.0	2.4355501	445.1201090406749
401.0	2.4415731	445.1199796546169
402.0	2.447594	445.1200882511178
403.0	2.4536147	445.1199828245432
404.0	2.4596398	445.1200005761708
405.0	2.4656607	445.12005798803915
406.0	2.4716816	445.119930031796
407.0	2.4777045	445.1199094840912
408.0	2.4837251	445.11998964077196
409.0	2.4897461	445.12004947363664
410.0	2.4957669	445.11991911163443
411.0	2.5017877	445.1199604428259
412.0	2.5078086	445.12001698633094
413.0	2.5138378	445.1201441385213
414.0	2.5198649	445.12014682552655
415.0	2.5258857	445.12007734226904
416.0	2.5319065	445.11991357867663
417.0	2.5379274	445.12004198014813
418.0	2.5439483	445.12016545738595
419.0	2.5499711	445.1201209115758
420.0	2.555994	445.1202010060474
421.0	2.562015	445.12010444327075
422.0	2.5680379	445.1200100918915
423.0	2.5740608	445.1197937629246
424.0	2.5800815	445.11976592436747
425.0	2.5861024	445.1199479097285
426.0	2.5921233	445.1200005651351
427.0	2.598144	445.1199171539637
428.0	2.6041671	445.1199604448638
429.0	2.6101879	445.1198611443284
430.0	2.6162107	445.1199514968042
431.0	2.6222336	445.1198559515565
432.0	2.6282545	445.120023799484
433.0	2.6342775	445.1199308943089
434.0	2.6402982	445.1199202456399
435.0	2.6463212	445.11988433099765
436.0	2.6523441	445.11987125968204
437.0	2.6583671	445.1197767210576
438.0	2.6643899	445.1197904583437
440.0	2.6716962	445.1197056189319
441.0	2.6780524	445.1198584597075
442.0	2.6840796	445.1198501893068
443.0	2.6901004	445.1200051958693
444.0	2.6961213	445.1198591913172
445.0	2.702142	445.1198891140075
446.0	2.7081629	445.11982295401504
447.0	2.7141838	445.1198437790271
448.0	2.7202046	445.1198286744164
449.0	2.7262275	445.11982017608966
450.0	2.7322484	445.11989821897794
451.0	2.7382693	445.1198015294991
453.0	2.7455879	445.1198070523441
454.0	2.7519339	445.11991721233073
455.0	2.7579567	445.1199579027445
456.0	2.7639776	445.1200607962144
457.0	2.7699985	445.1199646151854
458.0	2.7760214	445.1200234799222
459.0	2.7820423	445.1200176094877
460.0	2.7880651	445.12001041893313
461.0	2.7940859	445.1200354590689
462.0	2.8001068	445.1200243378272
463.0	2.8061276	445.11991602835155
464.0	2.8121485	445.1199420874705
465.0	2.8181694	445.11997159988937
466.0	2.8241923	445.1200269378341
467.0	2.830213	445.12006722677694
468.0	2.836236	445.1200600209812
469.0	2.8422631	445.12014563213825
470.0	2.8482838	445.12005433589525
471.0	2.8543047	445.1200642213879
472.0	2.8603256	445.1200034051879
473.0	2.8663465	445.1199188869235
474.0	2.8723651	445.1200582267436
475.0	2.878388	445.12004775856
476.0	2.884411	445.11993515985904
477.0	2.8904319	445.12003861868175
478.0	2.8964526	445.119950477053
479.0	2.9024735	445.1200114865683
480.0	2.9084944	445.11996054311214
481.0	2.9145174	445.11994858246646
482.0	2.9205403	445.1201087734796
483.0	2.9265693	445.1200528449895
484.0	2.9325902	445.11983191934274
485.0	2.9386111	445.11987762077695
486.0	2.9446381	445.1198632280826
487.0	2.950659	445.11986684533235
488.0	2.9566797	445.1199903536133
489.0	2.9627028	445.12003827733116
490.0	2.9687258	445.1201182542321
491.0	2.9747486	445.1199788106338
492.0	2.9807716	445.1199533836786
493.0	2.9867924	445.1198879356711
494.0	2.9928131	445.11991302509153
495.0	2.998834	445.1200500363453
496.0	3.004855	445.1201186334402
497.0	3.0108779	445.12014380498965
498.0	3.0169027	445.11986829842897
499.0	3.0229299	445.1199535083132
500.0	3.0289529	445.1199610648538
501.0	3.0349757	445.11998672978694
502.0	3.0409965	445.11983626377946
503.0	3.0470174	445.12004417610046
504.0	3.0530404	445.12008164495256
505.0	3.0590612	445.12009470814377
507.0	3.0663736	445.11985647818597
508.0	3.0727216	445.1197358368149
510.0	3.0800236	445.11978939668444
511.0	3.0863716	445.119808403046
512.0	3.0923987	445.11982842830605
513.0	3.0984217	445.1199567252802
514.0	3.1044445	445.11982563015886
515.0	3.1104654	445.1197956271076
516.0	3.1164863	445.1198744556624
517.0	3.1225071	445.1200241243187
518.0	3.1285301	445.1197591537721
519.0	3.1345529	445.1199688365289
520.0	3.1405737	445.12004943221194
521.0	3.1466008	445.1200934274596
522.0	3.1526216	445.1200922604687
523.0	3.1586425	445.12004837652967
524.0	3.1646633	445.1200291130318
525.0	3.1706863	445.12000719822146
527.0	3.177982	445.119991309568
528.0	3.18433	445.1198894888127
529.0	3.1903508	445.1198816855479
530.0	3.1963717	445.1197252618325
531.0	3.2023947	445.11995241556576
532.0	3.2084156	445.1198400587688
533.0	3.2144383	445.11990071511457
534.0	3.2204613	445.120083028903
535.0	3.2264822	445.12011619283766
536.0	3.2325029	445.1200128442889
537.0	3.2385238	445.11995385638215
542.0	3.2493988	445.12059644471145
543.0	3.2554302	445.11947195062436
554.0	3.2747552	445.1197196928835
565.0	3.294803	445.11981090841874
570.0	3.3060156	445.1199636919836
574.0	3.3156426	445.1200288078468
575.0	3.3219969	445.1199897732728
576.0	3.3280239	445.12002588804665
577.0	3.3340468	445.1199973210518
578.0	3.340074	445.1200403919804
579.0	3.3460968	445.1198460483939
580.0	3.3521198	445.1198773779228
581.0	3.3581427	445.1199003654424
582.0	3.3641635	445.1200368929404
583.0	3.3701844	445.12011841185625
584.0	3.3762094	445.1200759574656
585.0	3.3822323	445.12013125876985
586.0	3.3882532	445.1201567633009
587.0	3.3942741	445.12017784758433
588.0	3.4003032	445.12002805441824
589.0	3.4063281	445.1199718266072
590.0	3.4123552	445.1200165545004
591.0	3.4183824	445.1199718539689
592.0	3.4244115	445.12006289522117
593.0	3.4304428	445.120141591191
594.0	3.4364741	445.1200811289764
595.0	3.442497	445.120145753923
596.0	3.44852	445.12007220686934
597.0	3.4545469	445.120040961679
598.0	3.4605844	445.1201148681851
599.0	3.4666137	445.12005049326586
600.0	3.4726428	445.1200376969933
601.0	3.4786699	445.1201067628333
602.0	3.4846992	445.12017960488697
603.0	3.4907263	445.1201487188191
604.0	3.4967575	445.1200535666359
605.0	3.5027866	445.1200730834503
606.0	3.5088158	445.11999954851404
607.0	3.5148388	445.120136376629
608.0	3.5208637	445.12009414268556
609.0	3.5268929	445.1199527471129
610.0	3.53292	445.11983738267634
611.0	3.5389449	445.1199352247619
612.0	3.5449761	445.11980584278535
613.0	3.5509991	445.119934936456
614.0	3.5570242	445.12000227871584
615.0	3.563047	445.11995193036
616.0	3.5690679	445.1200421417641
617.0	3.5750908	445.1201035773053
618.0	3.5811118	445.1201215728459
619.0	3.5871324	445.12005511486274
620.0	3.5931554	445.12010822392045
621.0	3.5991763	445.1199519489456
622.0	3.6051972	445.1200227152182
623.0	3.6112179	445.11989941029105
624.0	3.6172388	445.120029343869
625.0	3.62327	445.11999869747984
626.0	3.6293014	445.11990975814234
627.0	3.6353305	445.11993980483595
628.0	3.6413554	445.1198507285966
629.0	3.6473805	445.11993670713883
630.0	3.6534035	445.1199514229834
631.0	3.6594263	445.11998968826356
632.0	3.6654513	445.11994772710955
633.0	3.6714763	445.1199765709054
634.0	3.6775014	445.1198810018202
635.0	3.6835284	445.11983650359804
636.0	3.6895514	445.1198645611032
637.0	3.6955825	445.1199914308851
638.0	3.7016139	445.11996318049256
639.0	3.7076409	445.1200040832361
640.0	3.7136722	445.12004860719736
641.0	3.7196993	445.119944568245
642.0	3.7257263	445.1198815392162
643.0	3.7317513	445.119939995403
644.0	3.7377785	445.11994146759764
645.0	3.7437993	445.1198700066642
646.0	3.7498201	445.120083739005
647.0	3.7558431	445.12006814029223
648.0	3.7618639	445.1201176450467
649.0	3.7678848	445.12008706867977
650.0	3.7739055	445.11995170918243
651.0	3.7799284	445.119901793021
652.0	3.7859556	445.11997003146485
653.0	3.7919807	445.12005099004074
654.0	3.7980034	445.1198656896965
655.0	3.8040244	445.1198869087141
656.0	3.8100452	445.11993695434495
657.0	3.816066	445.11997940133796
658.0	3.822087	445.1197824954246
659.0	3.8281077	445.1198109647625
660.0	3.8341307	445.11992841341765
661.0	3.8401515	445.119890088075
662.0	3.8461744	445.11993963796584
663.0	3.8521952	445.11993203374124
664.0	3.8582162	445.1199249149246
665.0	3.8642369	445.1199261839231
666.0	3.8702577	445.11985363129133
667.0	3.8762806	445.1199335728133
668.0	3.8823016	445.1200673809642
669.0	3.8883244	445.1199389654704
670.0	3.8943473	445.11987026952147
671.0	3.9003703	445.11988747917593
672.0	3.9063974	445.11998575883587
673.0	3.9124266	445.1199728806128
674.0	3.9184473	445.12012104315755
675.0	3.9244766	445.12010974844594
676.0	3.9304974	445.1199518245684
677.0	3.9365202	445.1199338216376
678.0	3.9425411	445.1198867626333
679.0	3.948562	445.1198802400108
680.0	3.9545828	445.1197888173755
681.0	3.9606037	445.11978114088043
682.0	3.9666265	445.11991339776444
683.0	3.9726495	445.1198443880246
684.0	3.9786725	445.1199443743494
685.0	3.9846953	445.11982720227786
686.0	3.9907162	445.1198563209131
687.0	3.996737	445.1198517503193
688.0	4.0027579	445.11982488453606
689.0	4.0087788	445.1198185430877
690.0	4.0148016	445.1198913198541
691.0	4.0208225	445.119854500746
692.0	4.0268476	445.1199272446468
693.0	4.0328724	445.1199897344209
694.0	4.0388954	445.1199596909478
695.0	4.0449163	445.1198544863817
696.0	4.0509372	445.1198367601769
697.0	4.0569599	445.1197908364855
698.0	4.0629892	445.11980796686885
699.0	4.0690163	445.1197478244953
700.0	4.0750393	445.1198271566587
701.0	4.08106	445.1198808441277
702.0	4.0870809	445.1199612340225
703.0	4.0931018	445.11998744216623
704.0	4.0991226	445.11991847207435
705.0	4.1051454	445.11997567585905
706.0	4.1111726	445.11995656381777
707.0	4.1171934	445.12008858814386
708.0	4.1232163	445.11992348373883
709.0	4.1292393	445.1199928005459
710.0	4.1352663	445.11987180763344
711.0	4.1412873	445.12001784295967
712.0	4.1473185	445.120000137501
713.0	4.1533413	445.1199476043791
714.0	4.1593643	445.1200319024175
715.0	4.1653935	445.1201146415248
716.0	4.1714142	445.1199492803499
717.0	4.1774351	445.1199299397462
718.0	4.183456	445.11994651
719.0	4.1894769	445.11992104308393
720.0	4.1954998	445.11984390640765
721.0	4.2015205	445.119845923028
722.0	4.2075435	445.1198782916678
723.0	4.2135644	445.1199425455993
724.0	4.2195893	445.11990379952425
725.0	4.2256123	445.1198970802467
726.0	4.2316332	445.1199227510668
727.0	4.237654	445.11997981463657
728.0	4.2436747	445.1199246761768
729.0	4.2496956	445.1198936236423
730.0	4.2557186	445.1198550949419
731.0	4.2617393	445.11986189659206
732.0	4.2677602	445.1198627631894
733.0	4.2737811	445.11985714532346
734.0	4.2798019	445.11986138722466
735.0	4.2858228	445.1199385562333
736.0	4.2918456	445.11993925584414
737.0	4.2978665	445.1199290384516
738.0	4.3038894	445.1199210794087
739.0	4.3099102	445.1198751105462
740.0	4.3159311	445.11986672359217
741.0	4.321952	445.1198787903172
742.0	4.3279728	445.1199014435288
743.0	4.3340083	445.11986121277516
744.0	4.340031	445.11991058545755
745.0	4.3460603	445.1198863563821
746.0	4.3520832	445.1198622776988
747.0	4.3581061	445.11987224184014
748.0	4.3641269	445.119893331549
749.0	4.3701479	445.1199033798414
750.0	4.3761686	445.1198534970437
751.0	4.3821896	445.1198646354927
752.0	4.3882103	445.11995520031775
753.0	4.3942395	445.1198071608355
754.0	4.4002603	445.119830326675
755.0	4.4062811	445.11989355476373
756.0	4.412302	445.11982960628404
757.0	4.4183229	445.1198423014973
758.0	4.4243457	445.11980026479114
759.0	4.4303665	445.1199321906877
760.0	4.4363874	445.119694941
761.0	4.4424104	445.1196461068558
762.0	4.4484395	445.1196998776058
763.0	4.4544604	445.1196172264134
764.0	4.4604812	445.1198268644642
765.0	4.466502	445.11992011851004
766.0	4.4725251	445.1197574819456
767.0	4.4785458	445.11987468069265
768.0	4.4845687	445.1196859347975
769.0	4.4905917	445.1196843594797
770.0	4.4966124	445.11967512353226
771.0	4.5026333	445.1197216096933
772.0	4.5086543	445.11968683285227
773.0	4.5146792	445.119760514903
774.0	4.5207043	445.11982069893065
775.0	4.5267271	445.11981668298574
776.0	4.53275	445.11978393781396
777.0	4.5387708	445.1198161237285
778.0	4.5447938	445.1197311812432
779.0	4.5508146	445.11977110060843
780.0	4.5568417	445.119906061978
781.0	4.562873	445.11983523470246
782.0	4.5688939	445.11984208604105
783.0	4.5749167	445.11982473970556
784.0	4.5809376	445.1197634907072
785.0	4.5869584	445.1198142039213
786.0	4.5929792	445.120044188213
787.0	4.5990002	445.11979564287486
788.0	4.605021	445.1198925123877
789.0	4.6110439	445.1197898270725
790.0	4.6170646	445.1197958049681
791.0	4.6230876	445.1197247707157
792.0	4.6291085	445.11966000940544
793.0	4.6351292	445.11978094545697
794.0	4.6411501	445.11979014288073
795.0	4.647171	445.11976183217723
796.0	4.6531939	445.119717070227
797.0	4.6592148	445.11978754976224
798.0	4.6652376	445.1197598769968
799.0	4.6712585	445.1197098891159
800.0	4.6772794	445.1197145893468
801.0	4.6833001	445.11972081912234
802.0	4.689321	445.11980555086495
803.0	4.6953419	445.1197974365184
804.0	4.701369	445.1197275269327
805.0	4.7073919	445.1198272775199
806.0	4.7134189	445.11984839657663
807.0	4.7194419	445.11976007423004
808.0	4.7254649	445.1199444306982
809.0	4.7314877	445.11975953371945
810.0	4.7375086	445.1197070246698
811.0	4.7435294	445.1197855405699
812.0	4.7495524	445.11975204946924
813.0	4.7555732	445.1197607200089
814.0	4.761594	445.11985603704267
815.0	4.7676169	445.11984727427694
816.0	4.7736378	445.1198046241351
817.0	4.7796586	445.1198260702017
818.0	4.7856795	445.1197691709947
819.0	4.7917087	445.11975464030184
820.0	4.7977378	445.1197080112167
821.0	4.8037585	445.11975973583276
822.0	4.8097815	445.1197060661512
823.0	4.8158024	445.1198350162521
824.0	4.8218232	445.11973196803365
825.0	4.827844	445.119799284622
826.0	4.833867	445.1198165256376
827.0	4.83989	445.11972110789753
828.0	4.8459109	445.1197268490358
829.0	4.8519315	445.11972787620584
830.0	4.8579545	445.11970297172803
831.0	4.8639752	445.119823194809
832.0	4.8699961	445.11983349525514
833.0	4.8760169	445.1198103729013
834.0	4.8820421	445.11972969429223
835.0	4.8880649	445.1198321832823
836.0	4.8940858	445.1197684375237
837.0	4.9001107	445.11985119735704
838.0	4.9061337	445.1196196252129
839.0	4.9121545	445.1196912295464
840.0	4.9181754	445.11978292987675
841.0	4.9241961	445.1196684758197
842.0	4.9302171	445.11983042184585
843.0	4.9362399	445.11976449129406
844.0	4.9422609	445.11977562452745
845.0	4.9482857	445.1197543421848
846.0	4.9543067	445.1197789408643
847.0	4.9603275	445.1198985906107
848.0	4.9663483	445.1198654037789
849.0	4.9723691	445.1197904339049
850.0	4.97839	445.1198382603631
851.0	4.984413	445.11970883199547
852.0	4.9904358	445.1197092296533
853.0	4.9964588	445.11966955928983
854.0	5.0024796	445.11973139537423
855.0	5.0085067	445.11974101789355
856.0	5.0145275	445.11980508718034
857.0	5.0205505	445.1196839078776
858.0	5.0265817	445.11977094656174
859.0	5.0326047	445.1196927038617
860.0	5.0386275	445.11976862745297
861.0	5.0446505	445.1197397176313
862.0	5.0506713	445.11987720626905
863.0	5.0566921	445.1196919314829
864.0	5.062713	445.11976032361275
865.0	5.0687422	445.119816208388
866.0	5.0747652	445.11975941621404
867.0	5.0807901	445.1197820988153
868.0	5.0868151	445.1197978320805
869.0	5.092838	445.11985831885687
870.0	5.098859	445.11981482441456
871.0	5.1048839	445.1197878723505
872.0	5.110911	445.1197331924822
873.0	5.1169401	445.11972808051286
874.0	5.1229694	445.11972659507654
875.0	5.1289901	445.11968808418607
876.0	5.135011	445.1196838161558
877.0	5.1410318	445.11973389924657
878.0	5.1470528	445.119688575439
879.0	5.1530735	445.1196972013425
880.0	5.1590965	445.1197123695598
881.0	5.1651173	445.11981599471886
882.0	5.1711402	445.1197212522328
883.0	5.177163	445.11970460935873
884.0	5.183184	445.11971943976357
885.0	5.1892048	445.1196793514914
886.0	5.1952276	445.11964834015066
887.0	5.2012506	445.11971623442673
888.0	5.2072736	445.1198276811769
889.0	5.2132944	445.1198213100248
890.0	5.2193174	445.11978438412854
891.0	5.2253381	445.1198942783497
892.0	5.231359	445.1197267635322
893.0	5.2373841	445.1197570678529
894.0	5.2434152	445.1197557454222
895.0	5.2494403	445.11966624541384
896.0	5.2554653	445.1197089603281
897.0	5.2614945	445.1197426899947
898.0	5.2675153	445.11967941035704
899.0	5.2735361	445.1197474791491
900.0	5.2795569	445.1197981620005
901.0	5.28558	445.1199959149265
902.0	5.2916007	445.1198711509933
903.0	5.2976216	445.11980225615383
904.0	5.3036424	445.1198277698803
905.0	5.3096654	445.1198290104327
906.0	5.3156862	445.11983407479033
907.0	5.321707	445.11978105401374
908.0	5.3277278	445.1198161044216
909.0	5.3337487	445.11973073080526
910.0	5.3397716	445.1197719156447
911.0	5.3457925	445.11973747987105
912.0	5.3518155	445.11977861335356
913.0	5.3578425	445.11975078377196
914.0	5.3638632	445.11973326104896
915.0	5.3698841	445.11981307923963
916.0	5.375905	445.11979061973904
917.0	5.3819257	445.11981022444724
918.0	5.3879487	445.11974754116517
919.0	5.3939695	445.1198392302298
920.0	5.3999905	445.1197806045975
921.0	5.4060134	445.1197929224698
922.0	5.4120362	445.11978061224033
923.0	5.4180613	445.1196888660086
924.0	5.4240884	445.11975605165026
925.0	5.4301216	445.11972781469035
926.0	5.436155	445.11974492199397
927.0	5.442178	445.1198052066447
928.0	5.4481989	445.1197570787388
929.0	5.4542197	445.1197252420131
930.0	5.4602404	445.11975383600793
931.0	5.4662655	445.1196640467504
932.0	5.4722864	445.11975834307344
933.0	5.478305	445.1197127693138
934.0	5.484328	445.11985507944405
935.0	5.4903509	445.1197430854601
936.0	5.4963739	445.11984917358393
937.0	5.5023948	445.1198319041905
938.0	5.5084155	445.1197912894401
939.0	5.5144364	445.119736748409
940.0	5.5204593	445.11993415024045
941.0	5.5264801	445.119807674731
942.0	5.532501	445.1196739762137
943.0	5.5385238	445.1196866489093
944.0	5.5445448	445.1196734595896
945.0	5.5505655	445.11973293649913
946.0	5.5565864	445.11974449547574
947.0	5.5626072	445.11976841715176
948.0	5.5686384	445.11964355340217
949.0	5.5746613	445.1196938700101
950.0	5.5806865	445.11974417043376
951.0	5.5867113	445.11993242011846
952.0	5.5927386	445.1197625642888
953.0	5.5987634	445.1196512116863
954.0	5.6047885	445.1196773975766
955.0	5.6108114	445.11971127416297
956.0	5.6168364	445.11978622992325
957.0	5.6228635	445.11966756383856
958.0	5.6288865	445.1196147764657
959.0	5.6349072	445.1197814493202
960.0	5.6409282	445.1196494187974
961.0	5.6469489	445.11966502074955
962.0	5.6529718	445.11961860890057
963.0	5.6589928	445.1197296274468
964.0	5.6650156	445.1196878933131
965.0	5.6710406	445.119716804363
966.0	5.6770635	445.11971866686787
967.0	5.6830866	445.1197475148389
968.0	5.6891094	445.1197834520899
969.0	5.6951323	445.11965215694624
970.0	5.7011552	445.1197078420177
971.0	5.7071762	445.1196952535542
972.0	5.713199	445.1197963511442
973.0	5.7192199	445.11975273328426
974.0	5.7252407	445.1198314260296
975.0	5.7312616	445.1197285320145
976.0	5.7372823	445.11975671554717
977.0	5.7433032	445.1196618912153
978.0	5.7493262	445.1197651050479
979.0	5.7553469	445.1194909470151
980.0	5.7613699	445.1195715795988
981.0	5.7673907	445.1196810277676
982.0	5.7734136	445.1197080610842
983.0	5.7794345	445.11971561408694
984.0	5.7854553	445.11974289761037
985.0	5.7914845	445.1198559036052
986.0	5.7975075	445.1197701829578
987.0	5.8035303	445.11975688752057
988.0	5.8095575	445.11968972486534
989.0	5.8155803	445.1197011893665
990.0	5.8216013	445.11967927637636
991.0	5.827622	445.1196263842341
992.0	5.8336428	445.11983305439946
993.0	5.8396658	445.1197683321431
994.0	5.8456867	445.1196597404853
995.0	5.8517096	445.1196723100026
996.0	5.8577324	445.11964706466074
997.0	5.8637534	445.1196783367691
998.0	5.8697742	445.11963121968347
999.0	5.8757949	445.119629591461
1000.0	5.8818158	445.11969939374984
1001.0	5.8878388	445.1195975546466
1002.0	5.8938596	445.11963731613304
1003.0	5.8998825	445.1197147314182
1004.0	5.9059054	445.1196765356408
1005.0	5.9119264	445.1196056986418
1006.0	5.9179471	445.11969137495356
1007.0	5.9239679	445.11967410294875
1008.0	5.9299888	445.119743133728
1009.0	5.9360118	445.11968187743753
1010.0	5.9420367	445.1196684666598
1011.0	5.9480596	445.11967404163323
1012.0	5.9540805	445.11959291827804
1013.0	5.9601013	445.1196819560447
1014.0	5.9661223	445.11966989960575
1015.0	5.972143	445.1196848069916
1016.0	5.9781743	445.1197607754069
1017.0	5.9841972	445.1197745050354
1018.0	5.9902284	445.11980491923396
1019.0	5.9962534	445.11982952007753
1020.0	6.0022785	445.11972008102595
1021.0	6.0082993	445.1197369771012
1022.0	6.0143202	445.11967956177944
1023.0	6.0203513	445.11970753731754
1024.0	6.0263785	445.11980224705303
1025.0	6.0324077	445.1197729938375
1026.0	6.0384305	445.11975827236444
1027.0	6.0444557	445.1199063759719
1028.0	6.0504786	445.1197883967948
1029.0	6.0565015	445.119799889678
1030.0	6.0625243	445.1197506270938
1031.0	6.0685473	445.11974632346926
1032.0	6.0745744	445.1197428600603
1033.0	6.0805994	445.1197372688585
1034.0	6.0866285	445.11981606205495
1035.0	6.0926494	445.1198087237007
1036.0	6.0986724	445.1197118611195
1037.0	6.1046953	445.11972566186483
1038.0	6.110716	445.11967432862144
1039.0	6.116739	445.1198274548937
1040.0	6.1227599	445.1197171663233
1041.0	6.1287806	445.11972615823873
1042.0	6.1348015	445.1197973309699
1043.0	6.1408224	445.11984548286785
1044.0	6.1468495	445.1198614482746
1045.0	6.1528766	445.1197759123594
1046.0	6.1589057	445.1197832758731
1047.0	6.1649307	445.11973007782854
1048.0	6.1709537	445.119706124648
1049.0	6.1769786	445.1198796509914
1050.0	6.1830057	445.1197726002578
1051.0	6.189035	445.11973412259096
1052.0	6.195064	445.11964897324975
1053.0	6.2010934	445.11972589509264
1054.0	6.2071203	445.11976525888895
1055.0	6.2131474	445.1196645822399
1056.0	6.2191746	445.11963142278415
1057.0	6.2251995	445.11964504633005
1058.0	6.2312204	445.1197206285965
1059.0	6.2372412	445.1196786805525
1060.0	6.2432641	445.119724935139
1061.0	6.2492849	445.1197181104089
1062.0	6.2553058	445.1196404314876
1063.0	6.2613267	445.11974253221496
1064.0	6.2673474	445.119824879686
1065.0	6.2733725	445.11966905170186
1066.0	6.2793995	445.11974621226847
1067.0	6.2854225	445.11967298065497
1068.0	6.2914454	445.11972377972364
1069.0	6.2974745	445.11970421465503
1070.0	6.3034995	445.1197643349056
1071.0	6.3095247	445.1197497554663
1072.0	6.3155495	445.11978581023243
1073.0	6.3215767	445.1197401228309
1074.0	6.3276017	445.1196732007058
1075.0	6.3336247	445.1197354957525
1076.0	6.3396475	445.11972702649325
1077.0	6.3456683	445.1197037457885
1078.0	6.3516892	445.11974054343017
1079.0	6.3577122	445.11974371717815
1080.0	6.3637329	445.119734198246
1081.0	6.3697538	445.1197993500193
1082.0	6.3757768	445.11965750810015
1083.0	6.3817976	445.1197502726421
1084.0	6.3878185	445.11967596046287
1085.0	6.3938392	445.11965901326613
1086.0	6.3998601	445.1197140961446
1087.0	6.4058829	445.1197592169425
1088.0	6.4119038	445.11981211288145
1089.0	6.4179246	445.11985662943204
1090.0	6.4239477	445.119822389689
1091.0	6.4299684	445.1198402986176
1092.0	6.4359892	445.11966090365576
1093.0	6.4420101	445.11974911274154
1094.0	6.448033	445.1197610747051
1095.0	6.45406	445.1197541431296
1096.0	6.4600872	445.119733383
1097.0	6.4661101	445.1197569150361
1098.0	6.472131	445.1197368959225
1099.0	6.4781518	445.11976186927615
1100.0	6.4841726	445.11972064602406
1101.0	6.4901935	445.1197177429669
1102.0	6.4962186	445.1197515516085
1103.0	6.5022455	445.119795335515
1104.0	6.5082706	445.11979683524874
1105.0	6.5142936	445.1197273078052
1106.0	6.5203144	445.1198140927385
1107.0	6.5263353	445.11970050052906
1108.0	6.532356	445.1197758070095
1109.0	6.5383769	445.11967085500333
1110.0	6.5443997	445.1197570677127
1111.0	6.5504206	445.1198808280346
1112.0	6.5564414	445.1197595643774
1113.0	6.5624645	445.1197901574068
1114.0	6.5684873	445.11975364100476
1115.0	6.5745082	445.1196425847991
1116.0	6.5805289	445.11968147682836
1117.0	6.5865499	445.1197497883442
1118.0	6.5925727	445.11971615337393
1119.0	6.5985936	445.11973569668913
1120.0	6.6046144	445.11979650340004
1121.0	6.6106374	445.11979721457436
1122.0	6.6166581	445.11969942050985
1123.0	6.622679	445.1196446123842
1124.0	6.628702	445.1197817543699
1125.0	6.6347227	445.11980332335924
1126.0	6.6407456	445.1197458097781
1127.0	6.6467665	445.1197764828808
1128.0	6.6527875	445.1196906917116
1129.0	6.6588103	445.1197520286001
1130.0	6.6648312	445.11967497387093
1131.0	6.6708519	445.11973796955874
1132.0	6.6768728	445.1198187316658
1133.0	6.6828957	445.11971839256205
1134.0	6.6889207	445.1197141710503
1135.0	6.6949457	445.11979037845697
1136.0	6.7009686	445.1197398227317
1137.0	6.7069916	445.11981212163204
1138.0	6.7130146	445.11976972354955
1139.0	6.7190353	445.119722286261
1140.0	6.7250562	445.11976292070506
1141.0	6.7310771	445.1197865461734
1142.0	6.7370999	445.11977660197357
1143.0	6.7431207	445.1199021805514
1144.0	6.7491438	445.11986021239005
1145.0	6.7551668	445.1199006846656
1146.0	6.7611875	445.11992854078574
1147.0	6.7672083	445.11981093212484
1148.0	6.7732292	445.11973235808915
1149.0	6.7792501	445.1198652340968
1150.0	6.7852708	445.12001990312365
1151.0	6.7912938	445.1197763159264
1152.0	6.7973166	445.11985469166035
1153.0	6.8033376	445.1198125264376
1154.0	6.8093604	445.11974221539054
1155.0	6.8153813	445.11981730951516
1156.0	6.8214021	445.1197026195272
1157.0	6.827425	445.11971798871406
1158.0	6.8334459	445.1197842928034
1159.0	6.8394668	445.11968913303576
1160.0	6.8454897	445.1198172042693
1161.0	6.8515105	445.1196811467318
1162.0	6.8575313	445.11973078359676
1163.0	6.8635522	445.1197041043349
1164.0	6.8695731	445.1196706443092
1165.0	6.8756042	445.11965198946325
1166.0	6.8816313	445.11975933892234
1167.0	6.8876522	445.1196941923463
1168.0	6.8936773	445.11975305965575
1169.0	6.8997001	445.11971233272413
1170.0	6.9057209	445.11976896207216
1171.0	6.9117418	445.1198613023587
1172.0	6.9177627	445.1197757785878
1173.0	6.9237834	445.1197803214509
1174.0	6.9298043	445.11974659805475
1175.0	6.9358273	445.11985008581644
1176.0	6.9418481	445.11985300510787
1177.0	6.947869	445.119875101162
1178.0	6.9538897	445.1197537904409
1179.0	6.9599106	445.11972188296534
1180.0	6.9659315	445.11971282416306
1181.0	6.9719544	445.11971477228263
1182.0	6.9779815	445.11969444445174
1183.0	6.9840086	445.1197793581177
1184.0	6.9900315	445.1197502444798
1185.0	6.9960564	445.11970747632915
1186.0	7.0020877	445.1199301085705
1187.0	7.008119	445.11976989873386
1188.0	7.0141482	445.1198176579279
1189.0	7.020171	445.119776760629
1190.0	7.026192	445.11979258489697
1191.0	7.032217	445.1197429800927
1192.0	7.0382378	445.1198216449572
1193.0	7.0442606	445.1198977604356
1194.0	7.0502919	445.1197457233964
1195.0	7.0563191	445.1197800216999
1196.0	7.0623398	445.1197108245471
1197.0	7.0683607	445.11976597437206
1198.0	7.0743816	445.1198338645907
1199.0	7.0804024	445.1197068943629
1200.0	7.0864233	445.11972707813726
1201.0	7.092444	445.11968649794744
1202.0	7.098467	445.11979323611416
1203.0	7.1044878	445.1197389031064
1204.0	7.1105107	445.11974235501106
1205.0	7.1165316	445.11971289944825
1206.0	7.1225524	445.11974785383256
1207.0	7.1285733	445.1197406954214
1208.0	7.134594	445.11972419580724
1209.0	7.1406149	445.1197077991814
1210.0	7.1466379	445.1197822657924
1211.0	7.1526586	445.11971565909215
1212.0	7.1586815	445.11974516709745
1213.0	7.1647025	445.11976923367325
1214.0	7.1707234	445.1197413117514
1215.0	7.1767442	445.1197557756269
1216.0	7.1827649	445.11978171080983
1217.0	7.1887858	445.11970821732405
1218.0	7.1948087	445.11958888315706
1219.0	7.2008295	445.1197144952225
1220.0	7.2068524	445.11969105420417
1221.0	7.2128734	445.11971645606576
1222.0	7.2188943	445.1197057368522
1223.0	7.224915	445.1197041339474
1224.0	7.2309358	445.11970625592517
1225.0	7.236965	445.1198314173153
1226.0	7.242988	445.1197602980668
1227.0	7.2490129	445.11975279410046
1228.0	7.255038	445.1197603365958
1229.0	7.2610629	445.1196637733517
1230.0	7.2670881	445.11975477391434
1231.0	7.2731087	445.11977132954314
1232.0	7.2791359	445.1196978993595
1233.0	7.2851566	445.11975368976687
1234.0	7.2911776	445.1197880778707
1235.0	7.2972046	445.11973913110256
1236.0	7.3032318	445.119777631624
1237.0	7.3092525	445.1197064583271
1238.0	7.3152735	445.11968673384996
1239.0	7.3212942	445.1197362534271
1240.0	7.3273171	445.1196854946728
1241.0	7.3333379	445.1196518403718
1242.0	7.3393589	445.1196556024275
1243.0	7.3453818	445.1196742719476
1244.0	7.3514026	445.1196895021479
1245.0	7.3574235	445.1197436478079
1246.0	7.3634443	445.11970163451156
1247.0	7.3694651	445.11977368760483
1248.0	7.3754881	445.1197237629275
1249.0	7.3815089	445.1196436206867
1250.0	7.3875297	445.1197485929479
1251.0	7.3935527	445.11971671381957
1252.0	7.3995736	445.11972405452394
1253.0	7.4055944	445.1196820424249
1254.0	7.4116173	445.1198130330511
1255.0	7.4176401	445.1197691728319
1256.0	7.4236631	445.1197329675641
1257.0	7.4296881	445.1198538176247
1258.0	7.4357131	445.1197965900978
1259.0	7.441734	445.11982409666206
1260.0	7.4477549	445.11973097080113
1261.0	7.4537757	445.11975686044485
1262.0	7.4597966	445.11972451150984
1263.0	7.4658173	445.11980422820153
1264.0	7.4718382	445.11989709499125
1265.0	7.477859	445.1198738424154
1266.0	7.4838819	445.1198873864192
1267.0	7.4899028	445.1199687698088
1268.0	7.4959237	445.1199554149161
1269.0	7.5019445	445.1197752790203
1270.0	7.5079652	445.11970445733965
1271.0	7.5139861	445.1197688935657
1272.0	7.5200091	445.1197745269753
1273.0	7.52603	445.1197288198727
1274.0	7.5320528	445.11974051937796
1275.0	7.5380757	445.11979712501306
1276.0	7.5441007	445.1197419074882
1277.0	7.5501279	445.119752980594
1278.0	7.5561486	445.11979849182995
1279.0	7.5621716	445.1198234976486
1280.0	7.5681924	445.11985030202175
1281.0	7.5742152	445.1196806518212
1282.0	7.5802362	445.11966316798697
1283.0	7.586257	445.1196714471433
1284.0	7.5922779	445.11971506018307
1285.0	7.5982987	445.1197882001443
1286.0	7.6043236	445.1197568028966
1287.0	7.6103466	445.1196218505854
1288.0	7.6163717	445.11955807522935
1289.0	7.6223945	445.11959485424944
1290.0	7.6284175	445.11951920141775
1291.0	7.6344404	445.11964824138283
1292.0	7.6404634	445.119716187696
1293.0	7.6464863	445.1197427680894
1294.0	7.6525112	445.11975017271914
1295.0	7.6585342	445.11974134781065
1296.0	7.6645571	445.1195419799408
1297.0	7.670582	445.11969064367395
1298.0	7.6766071	445.11970677465524
1299.0	7.682628	445.119626438491
1300.0	7.6886488	445.119655083522
1301.0	7.6946695	445.11982916206046
1302.0	7.7006925	445.119846562553
1303.0	7.7067133	445.11965958492704
1304.0	7.7127364	445.11974224168114
1305.0	7.7187571	445.1197285649747
1306.0	7.724778	445.11973387968175
1307.0	7.7307989	445.1196973123895
1308.0	7.7368197	445.1197864307513
1309.0	7.7428404	445.11980711493374
1310.0	7.7488634	445.11974393521064
1311.0	7.7548842	445.1198592153694
1312.0	7.7609071	445.11982079346774
1313.0	7.766928	445.1198689644574
1314.0	7.7729489	445.1197506328368
1315.0	7.7789698	445.1197539122897
1316.0	7.7849906	445.1197597604554
1317.0	7.7910134	445.11973396171965
1318.0	7.7970364	445.11970113836486
1319.0	7.8030614	445.11964927909185
1320.0	7.8090843	445.1197229688714
1321.0	7.8151051	445.11971234150394
1322.0	7.821126	445.11980986283083
1323.0	7.8271469	445.11969200136815
1324.0	7.8331677	445.11977912741247
1325.0	7.8391885	445.1197004843413
1326.0	7.8452114	445.1196819541315
1327.0	7.8512323	445.1196366652514
1328.0	7.8572551	445.1197888547927
1329.0	7.8632761	445.1197190722007
1330.0	7.869297	445.11975984803513
1331.0	7.875324	445.1196816389478
1332.0	7.8813509	445.1196425643409
1333.0	7.887376	445.1196697468249
1334.0	7.8934032	445.1196736540272
1335.0	7.8994261	445.11977713678175
1336.0	7.9054468	445.11975149464485
1337.0	7.9114677	445.1197610789515
1338.0	7.9174886	445.11973992169277
1339.0	7.9235093	445.11971392852377
1340.0	7.9295302	445.11971320189934
1341.0	7.9355531	445.11977851886405
1342.0	7.941574	445.11973282633215
1343.0	7.9475968	445.1197458040278
1344.0	7.9536198	445.11973773674936
1345.0	7.9596406	445.11977716434023
1346.0	7.9656616	445.1197347908344
1347.0	7.9716822	445.1197369705734
1348.0	7.9777031	445.11967966435384
1349.0	7.983726	445.1197120052223
1350.0	7.9897512	445.11982977004703
1351.0	7.995774	445.1197672065551
1352.0	8.0017969	445.1197828939096
1353.0	8.0078177	445.11966105850246
1354.0	8.0138387	445.11974646932515
1355.0	8.0198594	445.1196107546081
1356.0	8.0258824	445.1196126021808
1357.0	8.0319032	445.11974235473326
1358.0	8.0379261	445.1197367021915
1359.0	8.0439469	445.1197740336862
1360.0	8.0499699	445.11979425167004
1361.0	8.0559908	445.1197959410382
1362.0	8.0620116	445.1197655055475
1363.0	8.0680324	445.11965253938035
1364.0	8.0740553	445.1197353948811
1365.0	8.0800762	445.1197996410194
1366.0	8.086097	445.119746309061
1367.0	8.0921199	445.11974257983445
1368.0	8.0981407	445.11975452250556
1369.0	8.1041617	445.11980051587693
1370.0	8.1101824	445.1198487915655
1371.0	8.1162033	445.11977058206276
1372.0	8.1222262	445.1197730269246
1373.0	8.128247	445.119796052923
1374.0	8.1342678	445.11972371654747
1375.0	8.1402908	445.1197865337119
1376.0	8.1463118	445.11979597030387
1377.0	8.1523325	445.11978628854513
1378.0	8.1583596	445.11974575820415
1379.0	8.1643908	445.11991040511305
1380.0	8.17042	445.11974345523646
1381.0	8.176445	445.1198307717838
1382.0	8.1824679	445.11973664981036
1383.0	8.1884887	445.1198329174873
1384.0	8.1945097	445.1196770614337
1385.0	8.2005304	445.11972536650654
1386.0	8.2065512	445.11975609567867
1387.0	8.2125742	445.1198599176047
1388.0	8.2185972	445.11990092230263
1389.0	8.224618	445.11982062391155
1390.0	8.2306409	445.1198185280384
1391.0	8.2366617	445.1198527783165
1392.0	8.2426827	445.11976024458374
1393.0	8.2487034	445.1197672985889
1394.0	8.2547242	445.1199730485122
1395.0	8.2607492	445.11972831735477
1396.0	8.2667702	445.11971132098097
1397.0	8.272793	445.1197134790667
1398.0	8.278816	445.11973473533664
1399.0	8.2848367	445.1197885042741
1400.0	8.2908598	445.1196709744117
1401.0	8.2968805	445.1196567793904
1402.0	8.3029014	445.1196984041152
1403.0	8.3089243	445.11985230454343
1404.0	8.3149452	445.1197227589529
1405.0	8.3209701	445.1198549318517
1406.0	8.326991	445.11974718940553
1407.0	8.3330118	445.1197154158258
1408.0	8.3390369	445.1197180028671
1409.0	8.3450576	445.11976805044935
1410.0	8.3510806	445.11979287899004
1411.0	8.3571015	445.119854360012
1412.0	8.3631285	445.11972604233694
1413.0	8.3691556	445.1197643844219
1414.0	8.3751848	445.11975943733626
1415.0	8.381212	445.1197480821618
1416.0	8.387239	445.1197363450994
1417.0	8.3932641	445.11968532159244
1418.0	8.3992932	445.119722127831
1419.0	8.4053182	445.1197547919113
1420.0	8.4113432	445.11971658077977
1421.0	8.4173661	445.1197549733895
1422.0	8.4233869	445.11972510912085
1423.0	8.4294079	445.1197978393902
1424.0	8.4354348	445.11972792959756
1425.0	8.4414556	445.1196627222878
1426.0	8.4474786	445.1196789773445
1427.0	8.4534994	445.11972325263093
1428.0	8.4595202	445.11971489237834
1429.0	8.4655495	445.119772179925
1430.0	8.4715724	445.1197675941733
1431.0	8.4776058	445.1197355068882
1432.0	8.4836329	445.1197331363464
1433.0	8.4896557	445.1198648181471
1434.0	8.4956849	445.11974481277537
1435.0	8.5017079	445.11968687753165
1436.0	8.5077349	445.1198622204636
1437.0	8.5137599	445.1197989045494
1438.0	8.5197871	445.11975798916745
1439.0	8.5258162	445.1197528198154
1440.0	8.5318476	445.1197298193266
1441.0	8.5378704	445.1197985326284
1442.0	8.5438933	445.1197622688317
1443.0	8.5499204	445.11977564040694
1444.0	8.5559475	445.1197512541705
1445.0	8.5619705	445.1197298471413
1446.0	8.5679975	445.11979136127655
1447.0	8.5740226	445.11976460156956
1448.0	8.5800496	445.11969758056694
1449.0	8.5860809	445.1198707793064
1450.0	8.5921122	445.1197707573395
1451.0	8.5981393	445.1197773852322
1452.0	8.6041684	445.1196442990439
1453.0	8.6101893	445.11972293329217
1454.0	8.6162163	445.11974491407204
1455.0	8.6222393	445.11969652562027
1456.0	8.6282663	445.11976519353846
1457.0	8.6342955	445.11966382121983
1458.0	8.6403225	445.1196296807708
1459.0	8.6463496	445.1196428390832
1460.0	8.6523705	445.11976913853283
1461.0	8.6583914	445.1197099712877
1462.0	8.6644121	445.11976868230556
1463.0	8.6704371	445.1197875358531
1464.0	8.6764579	445.1196667169783
1465.0	8.6824809	445.11970082473135
1466.0	8.6885143	445.1198224137166
1467.0	8.6945455	445.1197139428512
1468.0	8.7005747	445.1197311777265
1469.0	8.7065955	445.1196881258987
1470.0	8.7126248	445.1197207916538
1471.0	8.7186455	445.11962080976974
1472.0	8.7246684	445.11974599213454
1473.0	8.7306913	445.119698074031
1474.0	8.7367123	445.11971500597406
1475.0	8.742733	445.1197672184259
1476.0	8.7487602	445.119760250539
1477.0	8.754783	445.11982833408547
1478.0	8.7608082	445.1198251602863
1479.0	8.7668309	445.1199230769427
1480.0	8.7728539	445.1197906431512
1481.0	8.7788747	445.1198038097673
1482.0	8.7848976	445.1197703545143
1483.0	8.7909206	445.1197246880971
1484.0	8.7969414	445.11975331664485
1485.0	8.8029728	445.11997239947425
1486.0	8.8089935	445.11986458458705
1487.0	8.8150164	445.1198822724112
1488.0	8.8210394	445.119718729113
1489.0	8.8270603	445.1196604071453
1490.0	8.8330831	445.11963920190385
1491.0	8.839104	445.119793933566
1492.0	8.8451372	445.119701905957
1493.0	8.8511603	445.11974527738727
1494.0	8.8571853	445.11970621731376
1495.0	8.8632081	445.11978907704605
1496.0	8.8692311	445.11965046304533
1497.0	8.875252	445.1197235860593
1498.0	8.8812727	445.1195798281399
1499.0	8.8872935	445.11968752759503
1500.0	8.8933166	445.119713488964
1501.0	8.8993374	445.11967337637105
1502.0	8.9053603	445.11969475641087
1503.0	8.9113832	445.11991425963595
1504.0	8.9174041	445.11983626043474
1505.0	8.9234249	445.1198101438749
1506.0	8.9294457	445.1197417903232
1507.0	8.9354666	445.11976127393257
1508.0	8.9414917	445.1197205084234
1509.0	8.9475166	445.11976285225904
1510.0	8.9535394	445.11969339036824
1511.0	8.9595603	445.1198209580886
1512.0	8.9655812	445.11991230429237
1513.0	8.9715999	445.1198652984062
1514.0	8.9776228	445.11982480116126
1515.0	8.9836458	445.11974474676543
1516.0	8.9896667	445.1198106318814
1517.0	8.9956875	445.11980088850476
1518.0	9.0017103	445.1198315883818
1519.0	9.0077312	445.11985250962084
1520.0	9.0137521	445.1197610303934
1521.0	9.0197749	445.11987541606777
1522.0	9.025798	445.1197727675984
1523.0	9.0318271	445.1197224054635
1524.0	9.0378521	445.11986226526255
1525.0	9.0438751	445.1198434997434
1526.0	9.0499	445.11975732203706
1527.0	9.0559209	445.11976006746517
1528.0	9.0619417	445.1197237440469
1529.0	9.0679625	445.11973288695145
1530.0	9.0739834	445.1197259331089
1531.0	9.0800043	445.11970944968516
1532.0	9.0860251	445.119683446169
1533.0	9.092048	445.11974040726835
1534.0	9.0980687	445.1198047896577
1535.0	9.1040897	445.1197430875926
1536.0	9.1101106	445.11970292778926
1537.0	9.1161313	445.1197089445601
1538.0	9.1221522	445.1197605966948
1539.0	9.1281793	445.11973050745416
1540.0	9.1342064	445.11967092679464
1541.0	9.1402313	445.1196250082638
1542.0	9.1462564	445.11970576082183
1543.0	9.1522814	445.11972095394185
1544.0	9.1583083	445.1198275898528
1545.0	9.1643334	445.11961137222204
1546.0	9.1703543	445.11964382853324
1547.0	9.1763752	445.11973102244644
1548.0	9.1823981	445.11972318741164
1549.0	9.1884209	445.11971613337795
1550.0	9.1944439	445.1197791108098
1551.0	9.2004648	445.11972869269357
1552.0	9.2064876	445.11978699134886
1553.0	9.2125106	445.1198501652788
1554.0	9.2185314	445.11972775413875
1555.0	9.2245565	445.1198122512726
1556.0	9.2305794	445.1198551288734
1557.0	9.2366022	445.1197084881714
1558.0	9.2426231	445.11983166343725
1559.0	9.248644	445.1197794220811
1560.0	9.2546647	445.11973770820464
1561.0	9.2606877	445.1198030997574
1562.0	9.2667106	445.1197612934899
1563.0	9.2727357	445.11970249062506
1564.0	9.2787565	445.1196786606633
1565.0	9.2847773	445.11972588381195
1566.0	9.2907982	445.1197607607125
1567.0	9.2968191	445.1199337327599
1568.0	9.3028398	445.11979693398763
1569.0	9.3088606	445.1197158098242
1570.0	9.3148815	445.1196813273287
1571.0	9.3209044	445.119667116683
1572.0	9.3269252	445.11966949389665
1573.0	9.3329461	445.11955463515534
1574.0	9.3389691	445.1196949207708
1575.0	9.344994	445.11969918344244
1576.0	9.3510231	445.1196575238236
1577.0	9.3570483	445.11986302670647
1578.0	9.3630754	445.1198896387736
1579.0	9.3691066	445.1197475041429
1580.0	9.3751336	445.1197387393407
1581.0	9.3811566	445.11973930254715
1582.0	9.3871837	445.11980176442444
1583.0	9.3932086	445.11977418703776
1584.0	9.3992379	445.1197161545327
1585.0	9.4052587	445.11976174287975
1586.0	9.4112817	445.11976074646867
1587.0	9.4173045	445.1197843512156
1588.0	9.4233274	445.11966926474577
1589.0	9.4293482	445.11968715824617
1590.0	9.4353713	445.11975303173926
1591.0	9.441392	445.119747547875
1592.0	9.447415	445.11972851081964
1593.0	9.4534378	445.11967058057513
1594.0	9.4594588	445.1197897331372
1595.0	9.4654795	445.11982766024346
1596.0	9.4715004	445.1198315045356
1597.0	9.4775212	445.119821252669
1598.0	9.4835463	445.11995263386547
1599.0	9.4895671	445.1198349191935
1600.0	9.49559	445.1198155559995
1601.0	9.5016108	445.1197815578035
1602.0	9.5076318	445.1197355088118
1603.0	9.5136525	445.1196979251891
1604.0	9.5196734	445.11973726022654
1605.0	9.5256941	445.11976001071537
1606.0	9.531717	445.1196884239864
1607.0	9.537738	445.1197649346373
1608.0	9.5437609	445.11973231371877
1609.0	9.5497818	445.1196682459206
1610.0	9.5558025	445.11958902329883
1611.0	9.5618254	445.11971695545935
1612.0	9.5678463	445.1197789308165
1613.0	9.5738693	445.1197420620654
1614.0	9.5798963	445.11976571318985
1615.0	9.5859255	445.11978653707854
1616.0	9.5919484	445.1196744422424
1617.0	9.5979693	445.1197357612258
1618.0	9.6039901	445.11982278911546
1619.0	9.610013	445.1198148519185
1620.0	9.6160422	445.1197476605041
1621.0	9.6220631	445.1196594526078
1622.0	9.6280838	445.1198220369393
1623.0	9.6341068	445.1197541581501
1624.0	9.6401276	445.1197333879588
1625.0	9.6461484	445.1196463432524
1626.0	9.6521692	445.1197821542729
1627.0	9.6581901	445.1198279115198
1628.0	9.664211	445.11963843017514
1629.0	9.6702338	445.11965333281773
1630.0	9.6762548	445.11966664946766
1631.0	9.6822776	445.11969804554127
1632.0	9.6883007	445.11972951587285
1633.0	9.6943214	445.11972645189456
1634.0	9.7003443	445.1197757178389
1635.0	9.7063651	445.11974433560783
1636.0	9.7123881	445.1196191561484
1637.0	9.7184089	445.119607999856
1638.0	9.7244298	445.1196916707483
1639.0	9.7304527	445.1197221235649
1640.0	9.7364737	445.11983323587157
1641.0	9.7424944	445.11987768762856
1642.0	9.7485152	445.11975421974137
1643.0	9.7545361	445.11964785943974
1644.0	9.760559	445.1197182636875
1645.0	9.7665819	445.119626273833
1646.0	9.7726089	445.1195438212127
1647.0	9.778632	445.11964916791266
1648.0	9.7846527	445.11957494546624
1649.0	9.7906737	445.1196328783073
1650.0	9.7966944	445.11962855804626
1651.0	9.8027153	445.1196204631656
1652.0	9.8087402	445.1196404707434
1653.0	9.814761	445.1197260221529
1654.0	9.820784	445.1197175660826
1655.0	9.8268071	445.1195915086473
1656.0	9.8328278	445.1196395543234
1657.0	9.8388486	445.1197028578775
1658.0	9.8448736	445.11969935116144
1659.0	9.8508966	445.1198091398872
1660.0	9.8569195	445.1197702543568
1661.0	9.8629403	445.11966471908556
1662.0	9.8689632	445.1197278530632
1663.0	9.8749842	445.11966498248825
1664.0	9.8810049	445.119599418917
1665.0	9.8870278	445.11964703088273
1666.0	9.8930487	445.1197789674922
1668.0	9.9003549	445.11973912329245
1669.0	9.9067051	445.119714304072
1670.0	9.9127321	445.1196751863022
1671.0	9.9187592	445.11967075647505
1672.0	9.92478	445.119803649015
1673.0	9.930803	445.1198076031527
1674.0	9.9368237	445.11970121243934
1675.0	9.9428446	445.11966539187745
1676.0	9.9488654	445.119784270434
1677.0	9.9548862	445.119742850585
1678.0	9.9609072	445.1198453245149
1679.0	9.9669279	445.11978418538564
1680.0	9.9729488	445.1197375754322
1681.0	9.9789717	445.1197350611813
1682.0	9.9849864	445.1195670600981
1683.0	9.9910154	445.1196836892153
1684.0	9.9970405	445.1198089552427
1685.0	10.00307	445.1198567635755
1686.0	10.009097	445.1197553330967
1687.0	10.015124	445.11976569346103
1688.0	10.021153	445.1197397726752
1689.0	10.027176	445.11978126889437
1690.0	10.033207	445.1195998069339
1691.0	10.039234	445.1197165891332
1692.0	10.045263	445.11970460663446
1693.0	10.051293	445.1196401375269
1694.0	10.05732	445.11981131584196
1695.0	10.063347	445.11972522451305
1696.0	10.069376	445.1197434623611
1697.0	10.075399	445.1197189816797
1698.0	10.081424	445.11969276609517
1699.0	10.087453	445.11965586747004
1700.0	10.09348	445.1196765557145
1701.0	10.099509	445.11964792906144
1702.0	10.105536	445.1196582225852
1703.0	10.111564	445.11970190386637
1704.0	10.117589	445.11967079162724
1705.0	10.12362	445.119571686378
1706.0	10.129632	445.11966674332245
1707.0	10.135664	445.11965722190746
1708.0	10.141693	445.1197548259778
1709.0	10.14772	445.11978766478006
1710.0	10.153747	445.11977962911567
1711.0	10.159776	445.1198984736924
1712.0	10.165801	445.11963109274774
1713.0	10.17183	445.11964424498154
1714.0	10.177857	445.1195876174694
1715.0	10.18388	445.1198138153136
1716.0	10.189905	445.11983130808204
1717.0	10.195943	445.119724302655
1718.0	10.201974	445.1198019767815
1719.0	10.208003	445.1197338927005
1720.0	10.21403	445.11969713739995
1721.0	10.220057	445.11978517012545
1722.0	10.226085	445.1196945607351
1723.0	10.232116	445.1196516921156
1724.0	10.238145	445.1196909190783
1725.0	10.24417	445.1196845245337
1726.0	10.250191	445.1195847424159
1727.0	10.256216	445.11966923805727
1728.0	10.262245	445.1196656357326
1729.0	10.268272	445.1197598001267
1730.0	10.274297	445.1197590893701
1731.0	10.280326	445.11971183474304
1732.0	10.286353	445.1197292311467
1733.0	10.292378	445.119762226144
1734.0	10.298403	445.1196646341229
1735.0	10.304432	445.119624365454
1736.0	10.310455	445.11975663715214
1737.0	10.316482	445.1198416371163
1738.0	10.32251	445.1196229680822
1739.0	10.328539	445.1197395905175
1740.0	10.334564	445.1197686055455
1741.0	10.340589	445.1197723267722
1742.0	10.346618	445.1196736300607
1743.0	10.352643	445.11975236365487
1744.0	10.35867	445.1197196885776
1745.0	10.364697	445.1197751383068
1746.0	10.370722	445.11975067017175
1747.0	10.376749	445.11981272851966
1748.0	10.382772	445.1197280365431
1749.0	10.388799	445.1197743442886
1750.0	10.394824	445.11971602334097
1752.0	10.402126	445.11964613229446
1753.0	10.408476	445.1197882602389
1754.0	10.414503	445.1198029958816
1755.0	10.420526	445.119683254751
1756.0	10.426551	445.11975863243725
1757.0	10.432578	445.11975849108194
1758.0	10.438605	445.11973190203065
1759.0	10.444632	445.1197163204134
1760.0	10.450653	445.11968538253336
1761.0	10.456681	445.11982479048964
1762.0	10.462699	445.11989209380124
1763.0	10.468722	445.1197453121012
1764.0	10.474743	445.1197610952674
1765.0	10.48077	445.11971450939745
1766.0	10.486793	445.1197105542762
1767.0	10.492816	445.1197266398943
1768.0	10.498837	445.11980665984
1769.0	10.504862	445.11978584702405
1770.0	10.510883	445.1195654465393
1771.0	10.516906	445.1197209899942
1772.0	10.522926	445.1199580822128
1773.0	10.528947	445.1199277170211
1774.0	10.534974	445.1197570861559
1775.0	10.541001	445.11979346576396
1776.0	10.547024	445.1197417198653
1777.0	10.553047	445.11976559165527
1778.0	10.559068	445.11974286356957
1779.0	10.565089	445.1197477911139
1780.0	10.57111	445.11969409142773
1781.0	10.57713	445.1196502355778
1782.0	10.583154	445.119671160124
1783.0	10.589174	445.11963881879035
1784.0	10.595197	445.11969752546315
1785.0	10.60122	445.11973465823866
1786.0	10.607241	445.119733050473
1787.0	10.613264	445.119716444875
1788.0	10.619285	445.11964096716315
1789.0	10.625318	445.1196911548791
1790.0	10.631341	445.11969166774315
1791.0	10.637366	445.1196739260524
1792.0	10.643393	445.119664021899
1793.0	10.649416	445.1197912820724
1794.0	10.655437	445.1197183508599
1795.0	10.661458	445.1197214143022
1796.0	10.667479	445.11980872695693
1797.0	10.673501	445.1197305668831
1798.0	10.679522	445.1197194806859
1799.0	10.685545	445.1196647171568
1800.0	10.691572	445.11979440946936
1801.0	10.697595	445.11980736141277
1802.0	10.703618	445.11976158892014
1803.0	10.709643	445.11966171379447
1804.0	10.715664	445.119590653529
1805.0	10.721687	445.11965809024144
1806.0	10.72771	445.11967017225993
1807.0	10.733735	445.11964158679206
1808.0	10.739756	445.1198188348634
1809.0	10.745777	445.11968549397153
1810.0	10.751797	445.1196467993103
1812.0	10.759122	445.1196993828663
1813.0	10.765479	445.1196301963402
1814.0	10.77151	445.1197807159177
1815.0	10.777537	445.11971782419346
1816.0	10.783568	445.1196792359421
1817.0	10.789595	445.1196654514738
1818.0	10.795623	445.11968641177
1819.0	10.801652	445.1197067219651
1820.0	10.807675	445.1196251993202
1821.0	10.813695	445.1196923181502
1822.0	10.819716	445.11971266518935
1823.0	10.825743	445.1196498237852
1824.0	10.831764	445.11973807188673
1825.0	10.837785	445.1197710293309
1826.0	10.843808	445.1197147573543
1827.0	10.849835	445.1197767735268
1828.0	10.855862	445.11978707666213
1829.0	10.861889	445.1197707362603
1830.0	10.867918	445.1195892207189
1831.0	10.873952	445.1196571673111
1832.0	10.879975	445.1197386852056
1833.0	10.886004	445.11968766078115
1834.0	10.892035	445.1196684446226
1835.0	10.898062	445.1196083033213
1836.0	10.904083	445.11968627066557
1837.0	10.910104	445.1197384461823
1838.0	10.916125	445.119754820565
1839.0	10.922145	445.1196449912688
1840.0	10.928166	445.119671976666
1841.0	10.934189	445.1196521202226
1842.0	10.94021	445.1196612274957
1843.0	10.946233	445.1196971727172
1844.0	10.952258	445.1196909360763
1845.0	10.958279	445.1198354592906
1846.0	10.964302	445.1198563068528
1847.0	10.970325	445.1199249934328
1848.0	10.976346	445.11981054348763
1849.0	10.982369	445.1197088731761
1850.0	10.988389	445.1198040731229
1851.0	10.994412	445.1198003327779
1852.0	11.000433	445.11973721157057
1853.0	11.006454	445.1195987958561
1854.0	11.012475	445.1196513110061
1855.0	11.018496	445.11964310275505
1856.0	11.024516	445.1197464553282
1857.0	11.030537	445.1197676670849
1858.0	11.036558	445.1196757440068
1859.0	11.042581	445.1196794204884
1860.0	11.048602	445.1196543346686
1861.0	11.054623	445.1196629812236
1862.0	11.060646	445.11974592592406
1863.0	11.066666	445.11969718589563
1864.0	11.072689	445.1196335794543
1865.0	11.078718	445.11968811210596
1866.0	11.084744	445.11968682278047
1867.0	11.090769	445.1197838717626
1868.0	11.096789	445.119745832095
1869.0	11.10281	445.11965150563196
1870.0	11.108831	445.1197701823161
1871.0	11.114852	445.1197051444346
1872.0	11.120875	445.11990157325533
1873.0	11.126896	445.119841279669
1874.0	11.132919	445.11978175358706
1875.0	11.138942	445.11986548293095
1876.0	11.144962	445.11969889215607
1877.0	11.150987	445.11972670415605
1878.0	11.15701	445.1197638838768
1879.0	11.163033	445.11972293837397
1880.0	11.169067	445.11982456385135
1881.0	11.175096	445.11975377607314
1882.0	11.181121	445.11976408094284
1884.0	11.188439	445.119738034357
1885.0	11.194791	445.1197274767344
1886.0	11.200819	445.1196797521376
1887.0	11.206846	445.1197069811292
1888.0	11.212867	445.1197312758234
1889.0	11.218889	445.1196282042397
1890.0	11.22491	445.11960574650647
1891.0	11.230933	445.1196061105605
1892.0	11.236954	445.11964201322183
1893.0	11.242979	445.1196894539103
1894.0	11.249004	445.11963334729364
1895.0	11.255031	445.1197196145723
1896.0	11.26106	445.1195507581152
1897.0	11.267081	445.11945634768944
1898.0	11.273104	445.1196499583539
1899.0	11.279127	445.1195757195783
1900.0	11.285156	445.1196318032134
1901.0	11.291183	445.1199469572269
1902.0	11.297206	445.1198481542673
1903.0	11.303231	445.1196969916965
1904.0	11.309252	445.11978304395905
1905.0	11.315275	445.11973475124876
1906.0	11.321296	445.1197203313035
1907.0	11.327317	445.11961563190033
1908.0	11.333338	445.11964332343615
1909.0	11.339358	445.11974774888836
1910.0	11.345387	445.119664726975
1911.0	11.351408	445.1196291376608
1912.0	11.357431	445.1197712651494
1913.0	11.363458	445.11959859544396
1914.0	11.369479	445.11960881120984
1915.0	11.3755	445.11960029251475
1916.0	11.381521	445.11959846436963
1917.0	11.387542	445.1196268974817
1918.0	11.393569	445.1197282059222
1919.0	11.399594	445.1197430269607
1920.0	11.405619	445.1198055547833
1921.0	11.411642	445.11967237627096
1922.0	11.417663	445.11967653381294
1923.0	11.423686	445.11964783416215
1924.0	11.429708	445.1197911869261
1925.0	11.435731	445.11964943774865
1926.0	11.441752	445.1195739405319
1927.0	11.447773	445.11966852872536
1928.0	11.453796	445.1197708862685
1929.0	11.459817	445.11975389031244
1930.0	11.465838	445.11977624508546
1931.0	11.471858	445.1197232631788
1932.0	11.477879	445.1197465023718
1933.0	11.483902	445.1196197831844
1934.0	11.489923	445.1196662361814
1935.0	11.495944	445.11967263038406
1936.0	11.501967	445.1196625545145
1937.0	11.50799	445.11972412274696
1938.0	11.514015	445.1196712545946
1939.0	11.520038	445.1196888869375
1940.0	11.526063	445.11972621275294
1941.0	11.53209	445.11970917230406
1942.0	11.538115	445.119771467743
1943.0	11.544138	445.11975092659617
1944.0	11.550159	445.1198417514268
1945.0	11.556179	445.11987879135467
1946.0	11.5622	445.11971358111117
1947.0	11.568221	445.1197357011865
1948.0	11.574242	445.1197808720095
1949.0	11.580263	445.1198070319899
1950.0	11.586284	445.1199354287602
1951.0	11.592309	445.11985823990506
1952.0	11.598336	445.1197127805987
1953.0	11.604359	445.11959246881395
1954.0	11.610379	445.11955582865147
1955.0	11.616404	445.1196726279525
1956.0	11.622427	445.119722624932
1957.0	11.62845	445.1197238233801
1958.0	11.634473	445.1197326811818
1959.0	11.640494	445.11975198884255
1960.0	11.646515	445.1197104840826
1961.0	11.652536	445.11975250158883
1962.0	11.658557	445.1196982261531
1963.0	11.664577	445.1196269563667
1964.0	11.6706	445.11961735586937
1965.0	11.676623	445.11969872928904
1966.0	11.682646	445.11969625085413
1967.0	11.688669	445.1196901758856
1968.0	11.69469	445.11965847178294
1970.0	11.702	445.1197483856364
1971.0	11.70835	445.11958997384704
1972.0	11.714378	445.11962867481134
1973.0	11.720405	445.1196805415897
1974.0	11.726432	445.11976744618454
1975.0	11.732454	445.1196740275971
1976.0	11.738475	445.11964802467276
1977.0	11.744498	445.11964709878146
1978.0	11.750519	445.1196320675258
1979.0	11.75654	445.11967874049594
1980.0	11.762561	445.11978425699516
1981.0	11.768582	445.11973047800996
1982.0	11.774605	445.11973881478593
1983.0	11.780625	445.1196498674991
1984.0	11.786646	445.1196902191217
1985.0	11.792669	445.11993622935796
1986.0	11.798694	445.1199420937085
1987.0	11.804723	445.11988668255873
1988.0	11.810744	445.11978129870886
1989.0	11.816771	445.11961228305876
1990.0	11.822792	445.11982205600697
1991.0	11.828819	445.11983215025947
1992.0	11.834846	445.11985547589603
1993.0	11.840874	445.11983661292805
1994.0	11.846894	445.119857812791
1995.0	11.852915	445.1197624323579
1996.0	11.858936	445.11971890132475
1997.0	11.864957	445.11968146308016
1998.0	11.870978	445.1195756010483
1999.0	11.877	445.119644757689
2000.0	11.883021	445.11964753379624
2003.0	11.89188	445.11951416591614
2004.0	11.89823	445.119646848667
2005.0	11.904253	445.11973153733305
2006.0	11.910282	445.11970034997046
2007.0	11.916307	445.11983584208633
2009.0	11.923623	445.11963716335936
2010.0	11.92998	445.1197136860099
2011.0	11.936009	445.11970702180224
2012.0	11.942034	445.11962021306203
2013.0	11.948059	445.1195276240699
2014.0	11.954082	445.11959234801236
2016.0	11.961386	445.1197133630671
2017.0	11.967738	445.1196387284271
2018.0	11.973763	445.11960576503526
2019.0	11.979788	445.11973597943455
2020.0	11.985811	445.11975173077695
2022.0	11.993123	445.1197802750778
2023.0	11.999473	445.1197484674112
2025.0	12.006809	445.1196539508795
2026.0	12.013153	445.11960597922416
2028.0	12.020503	445.11972744712
2029.0	12.026855	445.11973899005824
2031.0	12.034215	445.1197766903041
2032.0	12.040567	445.11981923466385
2036.0	12.050903	445.1197082343156
2037.0	12.057251	445.11962619131646
2038.0	12.063271	445.1196351732525
2041.0	12.072107	445.1197182947308
2042.0	12.078457	445.11964064436887
2043.0	12.084484	445.11993374940425
2044.0	12.090507	445.119748958464
2046.0	12.097849	445.11968311223063
2047.0	12.104249	445.1197252593445
2048.0	12.110274	445.1197782732025
2049.0	12.116299	445.11978028281885
2050.0	12.122322	445.1194750927163
2053.0	12.13118	445.1196027616814
2054.0	12.137532	445.1194671325241
2055.0	12.143559	445.1195926111704
2056.0	12.149586	445.11958409854134
2058.0	12.156942	445.1195563028262
2059.0	12.163286	445.1194357669821
2062.0	12.17143	445.1195452525587
[truncated: 4,869 more rows]
