# Supplementary material for: RawBeans: A Simple, Vendor-Independent, Raw-Data Quality-Control Tool
Source: J Proteome Res. 2021 Mar 4;20(4):2098–104. doi: 10.1021/acs.jproteome.0c00956 (PMC8041395; doi:10.1021/acs.jproteome.0c00956)
Supplement: Supplementary file 2 — pr0c00956_si_003.zip [file pr0c00956_si_003.zip › 100_samples_run1.0/resources/HF2_LC1_hela_180520_New_batch-mass-deviation-matrix.tsv]

scan	retention	445.12003
1.0	0.0028883327	445.1198316828944
2.0	0.010338214	445.1197895420985
3.0	0.016675749	445.11979511748575
4.0	0.023356965	445.1198000377112
5.0	0.029698665	445.1197936650099
6.0	0.036042447	445.1198035034793
7.0	0.042388283	445.1198095776703
8.0	0.048727881	445.1197978561327
9.0	0.055067415	445.11979009937755
10.0	0.061406997	445.11979077404345
11.0	0.067746583	445.1197918916918
12.0	0.07401328	445.1203531570123
13.0	0.08035703	445.12037341530345
14.0	0.086769548	445.1203862854073
15.0	0.093119533	445.1203992607615
16.0	0.099467531	445.1205911974783
17.0	0.10581333	445.12055598824634
18.0	0.11215502	445.1194180068019
19.0	0.11849665	445.1194560036009
20.0	0.12484248	445.12061090605204
21.0	0.13120292	445.11942147903756
22.0	0.13754875	445.1194030529965
23.0	0.14389875	445.11943361737565
24.0	0.1502425	445.1206347630195
25.0	0.15659043	445.1206386945944
26.0	0.16292382	445.1205717717752
27.0	0.16926548	445.12058604180174
28.0	0.17560716	445.1206256792119
29.0	0.18195716	445.1206067166844
30.0	0.1883009	445.1206167239999
31.0	0.19465088	445.1206516619481
32.0	0.20098838	445.1206054724445
33.0	0.20733005	445.1206132904492
34.0	0.21367381	445.1204901103989
35.0	0.2200134	445.1205247168469
36.0	0.22635718	445.12060498875996
37.0	0.23270305	445.12060836835013
38.0	0.23906763	445.1205558728253
39.0	0.24540931	445.120495210337
40.0	0.2517551	445.1204590686414
41.0	0.25809677	445.12044438490585
42.0	0.2644447	445.1205182484413
43.0	0.2707822	445.1205358314642
44.0	0.27712388	445.12058189119875
45.0	0.28346345	445.1205385720374
46.0	0.2898093	445.12047557389326
47.0	0.2961677	445.12050379041085
48.0	0.3025156	445.12053778354783
49.0	0.30885935	445.1204679717929
50.0	0.31520307	445.12052530267283
51.0	0.32154682	445.1204518062221
52.0	0.32788643	445.1205772267792
53.0	0.33423227	445.1202631308298
54.0	0.33979073	445.1198707489602
55.0	0.3466261	445.1202548822231
58.0	0.35525951	445.11944563441693
59.0	0.36185311	445.1206045560048
60.0	0.36819897	445.11965184227364
61.0	0.3745427	445.1198316903967
62.0	0.38088647	445.1199871576339
63.0	0.3872323	445.11987798040246
64.0	0.39358023	445.11993687278704
65.0	0.3999344	445.1199144725187
66.0	0.40627815	445.1199622509147
67.0	0.41262606	445.1202303263844
68.0	0.41896983	445.1203416455806
69.0	0.42531776	445.1201439419138
70.0	0.43166151	445.11999846501334
71.0	0.43800943	445.1200736194907
72.0	0.44435318	445.1199341180306
73.0	0.45069903	445.1199509778228
74.0	0.45704278	445.1196987099514
75.0	0.46338866	445.1202153859922
78.0	0.47153238	445.1203825997564
79.0	0.47789913	445.1203511710552
80.0	0.48392008	445.1202012344085
81.0	0.48994491	445.1202239608745
82.0	0.49596578	445.12030102648714
83.0	0.50198868	445.1202160736055
84.0	0.50801792	445.12019816832947
85.0	0.51403882	445.1201920804973
86.0	0.52005962	445.120215637537
87.0	0.52608046	445.12018679910705
88.0	0.5321013	445.12021758317144
89.0	0.53812205	445.12021828528424
90.0	0.54414088	445.12015572154945
91.0	0.55016585	445.1202652742145
92.0	0.55619085	445.12024176528956
93.0	0.56220965	445.12022261087384
94.0	0.56823473	445.12033769304725
95.0	0.57425555	445.12040570381987
96.0	0.5802743	445.12041444217544
97.0	0.5862992	445.1203022895172
98.0	0.59232217	445.1202691138311
99.0	0.59834088	445.1202782158074
100.0	0.60436178	445.12037530044364
101.0	0.61038266	445.1201950711153
102.0	0.61640346	445.1203098615064
103.0	0.6224264	445.12024501851
104.0	0.628445	445.12030727961366
105.0	0.63446592	445.12034506176076
106.0	0.64048672	445.12023912531225
107.0	0.64651173	445.1203852240556
108.0	0.65254088	445.1202346651159
109.0	0.65855963	445.12016073898883
110.0	0.6645848	445.120189264584
111.0	0.6706034	445.12027598624195
112.0	0.67663678	445.1202165745954
113.0	0.68265758	445.12023872446036
114.0	0.6886826	445.1202420919831
115.0	0.6947076	445.1201344916928
116.0	0.70073262	445.1203672186538
117.0	0.7067515	445.120314013383
118.0	0.71277845	445.12024042815824
119.0	0.71880148	445.12037645141953
120.0	0.72482638	445.1204113018389
121.0	0.73084938	445.12029764119916
122.0	0.73687428	445.12032185443235
123.0	0.74289311	445.1202642117133
124.0	0.7489139	445.12030300710444
125.0	0.75493268	445.1202835748737
126.0	0.76095573	445.1203536187782
127.0	0.76697442	445.1202745687183
128.0	0.77299726	445.12039861125254
129.0	0.77901811	445.1203827621737
130.0	0.78504103	445.12033969532985
131.0	0.79106398	445.12021565779355
132.0	0.79708493	445.12064287260614
133.0	0.80310781	445.1196702737505
134.0	0.80913066	445.1198538734517
135.0	0.81515143	445.1199930435301
136.0	0.82117027	445.1200871517299
137.0	0.8271973	445.120108294951
138.0	0.8332224	445.12016698131316
139.0	0.83924742	445.1202092863773
140.0	0.84527237	445.1202687369015
141.0	0.85129538	445.12008805401706
142.0	0.85732243	445.12021435935566
143.0	0.86334112	445.1201980555636
144.0	0.86936405	445.1202935293075
145.0	0.87538276	445.1201506158567
146.0	0.88140783	445.1202258334549
147.0	0.8874308	445.12033174348136
148.0	0.89345168	445.1203961892684
149.0	0.89947245	445.12021808129197
150.0	0.90549333	445.1202780728538
151.0	0.91151613	445.1201955290205
152.0	0.91753706	445.1203268315839
153.0	0.92355785	445.12034464758807
154.0	0.92957872	445.12008394217224
155.0	0.93559955	445.1202342033351
156.0	0.94161838	445.1201980068675
157.0	0.94763713	445.12024449279886
158.0	0.95365796	445.1201606473636
159.0	0.95967868	445.12014553136595
160.0	0.96570163	445.1202482973181
161.0	0.97172248	445.1201749370484
162.0	0.9777434	445.12019639631524
163.0	0.98376427	445.12010371104526
164.0	0.98978711	445.12014787181045
165.0	0.99580593	445.1200755564903
166.0	1.0018287	445.12005963454584
167.0	1.0078517	445.12019429632153
168.0	1.0138725	445.1201123183732
169.0	1.0198996	445.1200507034092
170.0	1.0259268	445.12007366962763
171.0	1.0319518	445.12012925032917
172.0	1.0379747	445.1200934574982
173.0	1.0439976	445.120076467413
174.0	1.0500204	445.1200630447504
175.0	1.0560455	445.12005835243895
176.0	1.0620683	445.1199932229266
177.0	1.0680872	445.1199387696655
178.0	1.0741059	445.119958534226
179.0	1.0801269	445.1200142391221
180.0	1.0861476	445.12005201555485
181.0	1.0921685	445.1201108576013
182.0	1.0981934	445.119947085434
183.0	1.1042143	445.1199375174337
184.0	1.1102372	445.11998195828954
185.0	1.116258	445.11996930442365
186.0	1.1222769	445.12000173811276
187.0	1.1283019	445.1198748148598
188.0	1.1343248	445.12008665158953
189.0	1.1403436	445.12000396814886
190.0	1.1463643	445.11998327211086
191.0	1.152383	445.12002772132496
192.0	1.1584038	445.11997135123625
193.0	1.1644248	445.11996208140636
194.0	1.1704455	445.12008367727225
195.0	1.1764686	445.1200641233955
196.0	1.1824872	445.11999752187614
197.0	1.188508	445.12004508594714
198.0	1.1945289	445.12003922929625
199.0	1.2005497	445.1201181842188
200.0	1.2065726	445.12017667441756
201.0	1.2125936	445.1200838995017
202.0	1.2186164	445.1199697242964
203.0	1.2246395	445.12011456257744
204.0	1.2306602	445.1200594205315
205.0	1.2366852	445.12014630585224
206.0	1.2427102	445.1200038725019
207.0	1.248731	445.1200978754958
208.0	1.2547602	445.12003955987007
209.0	1.2607811	445.12002576948333
210.0	1.2667999	445.12009249743494
211.0	1.2728186	445.1200452626643
212.0	1.2788374	445.1200638410956
213.0	1.2848561	445.12012353549255
214.0	1.290877	445.12016484535974
215.0	1.2968999	445.11998750557984
216.0	1.3029186	445.12002590780304
217.0	1.3089394	445.1201289823111
218.0	1.3149646	445.1201385971975
219.0	1.3209853	445.1200718129147
220.0	1.3270062	445.12004263582946
221.0	1.333027	445.1201435015642
222.0	1.3390499	445.1200290897256
223.0	1.3450728	445.11992409565283
224.0	1.3510978	445.1199480294148
225.0	1.3571167	445.1200684206911
226.0	1.3631353	445.1200266348355
227.0	1.3691562	445.1199588931589
228.0	1.3751749	445.12014266038517
229.0	1.3811958	445.1201022455324
230.0	1.3872145	445.1199313589161
231.0	1.3932333	445.1199716301324
232.0	1.399252	445.1200555512852
233.0	1.405275	445.1199739608532
234.0	1.4112937	445.1200069540532
235.0	1.4173146	445.1198720710922
236.0	1.4233395	445.120066109145
237.0	1.4293583	445.12006231592824
238.0	1.4353895	445.1200277935646
239.0	1.4414104	445.1201017097813
240.0	1.4474335	445.12001614922724
241.0	1.4534605	445.1199964557513
242.0	1.4594855	445.1201516264919
243.0	1.4655042	445.11995567784356
244.0	1.471525	445.1200869977451
245.0	1.4775459	445.1200830698061
246.0	1.4835646	445.1201270573929
247.0	1.4895834	445.12005756523126
248.0	1.4956041	445.12015988379954
249.0	1.5016251	445.12000758928946
250.0	1.507648	445.1199981730394
251.0	1.5136731	445.11991660808064
252.0	1.5196917	445.11995721863826
253.0	1.5257147	445.11989600915075
254.0	1.5317396	445.1200231326357
255.0	1.5377625	445.11999429200745
256.0	1.5437939	445.1199597416733
257.0	1.5498147	445.1199786844294
258.0	1.5558335	445.11992871504725
259.0	1.5618584	445.1199854036859
260.0	1.5678814	445.11999108825665
261.0	1.5739063	445.1200023400329
262.0	1.5799251	445.12000695747054
263.0	1.5859439	445.11991891328495
264.0	1.5919648	445.11985350458065
265.0	1.5979857	445.119934845589
266.0	1.6040065	445.1199839113889
267.0	1.6100251	445.12000384633666
268.0	1.6160481	445.1199927350391
269.0	1.6220751	445.11995869077833
270.0	1.6280939	445.1200019551552
271.0	1.634119	445.12007621588623
272.0	1.6401461	445.1199822921031
273.0	1.6461669	445.1201626361432
274.0	1.6521878	445.119949426521
275.0	1.6582085	445.119973063855
276.0	1.6642315	445.1200188169035
277.0	1.6702544	445.1200567492345
278.0	1.6762773	445.1199987663932
279.0	1.6823024	445.12008437293986
280.0	1.6883212	445.12014319688427
281.0	1.6943399	445.1200366114692
282.0	1.7003587	445.1200814189334
283.0	1.7063794	445.1201210359116
284.0	1.7124003	445.11999570342016
285.0	1.718419	445.1199764099238
286.0	1.7244441	445.12006691088254
287.0	1.7304733	445.12005574713515
288.0	1.7364983	445.1200323293313
289.0	1.7425275	445.1201533565739
290.0	1.7485544	445.12006372205065
291.0	1.7545774	445.1200688442027
292.0	1.7606023	445.120014761833
293.0	1.7666275	445.1200923514758
294.0	1.7726546	445.1200331882628
295.0	1.7786816	445.1199325847835
296.0	1.7847087	445.1200757534577
297.0	1.7907442	445.12006856570594
298.0	1.7967712	445.12003428466966
299.0	1.8028004	445.1200511992735
300.0	1.8088254	445.12004375216486
301.0	1.8148546	445.11993092471306
302.0	1.8208795	445.1200248923855
303.0	1.8269046	445.12004398035646
304.0	1.8329296	445.1200778840986
305.0	1.8389588	445.12005513577833
306.0	1.8449858	445.12001116274087
307.0	1.8510109	445.1201168127158
308.0	1.8570379	445.120213179737
309.0	1.8630609	445.1201266241469
310.0	1.8690858	445.1200403583881
311.0	1.875113	445.1199965799006
312.0	1.8811379	445.1199942846075
313.0	1.8871672	445.11991788839697
314.0	1.8931963	445.1200300200348
315.0	1.8992233	445.11995236602274
316.0	1.9052483	445.1201035108296
317.0	1.9112734	445.12006709905313
318.0	1.9172962	445.12006157967005
319.0	1.9233235	445.1200983337582
320.0	1.9293506	445.12009670430416
321.0	1.9353775	445.1200731714003
322.0	1.9414025	445.1201314999975
323.0	1.94744	445.11993575977516
324.0	1.9534714	445.12001870957073
325.0	1.9595004	445.1199244380837
326.0	1.9655277	445.1201069762883
327.0	1.9715526	445.1201226700778
328.0	1.9775777	445.12016360973035
329.0	1.9836026	445.1201802797385
330.0	1.9896276	445.12017852873794
331.0	1.9956546	445.1201553515472
332.0	2.0016859	445.12006673253535
333.0	2.007715	445.1200396832851
334.0	2.0137381	445.12001734264095
335.0	2.0197609	445.11993780483937
336.0	2.0257861	445.1199726799312
337.0	2.031813	445.12004722334984
338.0	2.0378423	445.1200841643609
339.0	2.0438693	445.12006105599596
340.0	2.0498922	445.12005086079046
341.0	2.0559131	445.119973926001
342.0	2.0619318	445.1201299501
343.0	2.0679528	445.119954495561
344.0	2.0739776	445.1201124559951
345.0	2.0800027	445.11997911313284
346.0	2.0860318	445.1199205851834
347.0	2.0920569	445.1199357882716
348.0	2.0980839	445.1199969953977
349.0	2.1041111	445.1200552558423
350.0	2.1101382	445.11993857054466
351.0	2.1161674	445.11989053588275
352.0	2.1221901	445.1199241282948
353.0	2.128209	445.12001927018554
354.0	2.1342298	445.12005637719886
355.0	2.1402486	445.12015783161274
356.0	2.1462694	445.1201172921935
357.0	2.1522902	445.12010592758236
358.0	2.1583112	445.1200317791926
359.0	2.1643319	445.1200813753495
360.0	2.1703528	445.12001336012844
361.0	2.1763735	445.12013762605824
362.0	2.1823986	445.1200880032146
363.0	2.1884173	445.12002796438225
364.0	2.1944383	445.1200519478783
365.0	2.200459	445.12001691409944
366.0	2.20648	445.1199788289101
367.0	2.2125048	445.1200226991175
368.0	2.2185278	445.12005055431064
369.0	2.2245507	445.12002185019384
370.0	2.2305737	445.1199528305317
371.0	2.2365965	445.119977462633
372.0	2.2426194	445.11983620794274
373.0	2.2486444	445.11979609504806
374.0	2.2546715	445.1197750672004
375.0	2.2607007	445.11977013448205
376.0	2.2667237	445.1196752563934
377.0	2.2727487	445.1197370991896
378.0	2.2787757	445.11973472022476
379.0	2.2848113	445.11961782746306
382.0	2.2936299	445.11954395254065
383.0	2.2999051	445.12059061720265
384.0	2.3058092	445.12051550847514
387.0	2.3142466	445.1206065745454
388.0	2.320557	445.1205447809061
389.0	2.3268092	445.1205219879481
391.0	2.3337925	445.1194258940884
392.0	2.3404883	445.1194258818007
394.0	2.3478341	445.1197466670856
395.0	2.3541884	445.11993287012854
396.0	2.3602216	445.11981576364985
397.0	2.3662447	445.1198526482145
398.0	2.3722675	445.1199610600746
399.0	2.3782904	445.1200517421363
400.0	2.3843175	445.12004798245505
401.0	2.3903446	445.1200433833614
402.0	2.3963717	445.1199423416543
403.0	2.4023968	445.12000444125533
404.0	2.4084217	445.1199713685013
405.0	2.414451	445.1200965356499
406.0	2.42048	445.12005733975604
407.0	2.4265051	445.11996135754043
408.0	2.4325362	445.1199191993155
409.0	2.4385592	445.1198614338623
410.0	2.4445822	445.1199941819478
411.0	2.4506073	445.1199276506327
412.0	2.4566322	445.11993695297457
413.0	2.4626594	445.1200154951039
414.0	2.4686821	445.11996854776504
415.0	2.4747051	445.11995599412785
416.0	2.4807301	445.1199757709363
417.0	2.486753	445.1199631722608
418.0	2.492776	445.1199165276346
419.0	2.498801	445.1200548672232
420.0	2.5048344	445.1199968106075
421.0	2.5108656	445.11982804633686
422.0	2.5168947	445.1198622604204
423.0	2.522924	445.1199600997607
424.0	2.528951	445.119944414691
425.0	2.534974	445.11999954860784
426.0	2.5410053	445.1199164606727
427.0	2.547024	445.1199973288773
428.0	2.5530469	445.1200252967361
429.0	2.5590677	445.1199802047437
430.0	2.5650885	445.12002267521706
431.0	2.5711157	445.1200089501244
432.0	2.5771385	445.1198798612499
433.0	2.5831635	445.1198524073219
434.0	2.5891886	445.11987012161006
435.0	2.5952116	445.11976936813153
436.0	2.6012366	445.11992632296744
437.0	2.6072637	445.11994632580337
438.0	2.6132907	445.11981497044417
439.0	2.6193157	445.11973002939766
440.0	2.6253428	445.119861456486
441.0	2.6313719	445.119854470386
442.0	2.6374012	445.1198427660776
443.0	2.6434283	445.11996044109213
444.0	2.6494575	445.1198562252805
445.0	2.6554802	445.11978633419744
446.0	2.6615053	445.1198810709084
447.0	2.6675323	445.1197523173545
448.0	2.6735636	445.1200037896691
449.0	2.6795908	445.12002533344696
450.0	2.6856096	445.11997403428506
451.0	2.6916283	445.11996984473416
452.0	2.6976492	445.1198527920789
453.0	2.7036699	445.1200952366448
454.0	2.7096907	445.11991452114313
455.0	2.7157136	445.12007632982113
456.0	2.7217346	445.12007639167405
457.0	2.7277554	445.1200775305027
458.0	2.7337784	445.1200947386814
459.0	2.7397971	445.11999421657356
460.0	2.7458179	445.11999103953326
461.0	2.7518408	445.12003584138455
462.0	2.7578659	445.12001658543466
463.0	2.7638846	445.1201100560665
464.0	2.7699075	445.1200490820268
465.0	2.7759263	445.12004159009894
466.0	2.7819451	445.1200410985886
467.0	2.787968	445.12000520684177
468.0	2.7939866	445.1199496978346
469.0	2.8000075	445.1199857345607
470.0	2.8060283	445.11987128627845
471.0	2.8120492	445.1198554005693
472.0	2.8180722	445.11996431793096
473.0	2.8240993	445.11986651431624
474.0	2.8301306	445.11998044417624
475.0	2.8361577	445.12000831192853
476.0	2.8421991	445.12007271178896
477.0	2.84822	445.11993509537336
478.0	2.8542429	445.1198219516045
479.0	2.8602638	445.1199040690753
480.0	2.8662889	445.1198557584664
481.0	2.8723075	445.11989568320183
482.0	2.8783285	445.11987422025607
483.0	2.8843492	445.1198764529928
484.0	2.89037	445.1200187630151
485.0	2.8963929	445.11985082506897
486.0	2.9024117	445.11994032248367
487.0	2.9084325	445.11995199330465
488.0	2.9144535	445.11979561790486
489.0	2.9204722	445.1198951298703
490.0	2.9264951	445.1199314189598
491.0	2.9325159	445.11998667260355
492.0	2.9385368	445.12000903023727
493.0	2.9445576	445.11999216127924
494.0	2.9505806	445.1200054896124
495.0	2.9566013	445.1199114334824
496.0	2.9626223	445.12007448184846
497.0	2.968643	445.1199979860522
498.0	2.974668	445.11995897022734
499.0	2.9806868	445.1199303801339
500.0	2.9867076	445.11991998883786
501.0	2.9927284	445.1198426590738
502.0	2.9987493	445.12005963375117
503.0	3.0047723	445.1200146429877
504.0	3.010791	445.120049890498
505.0	3.0168098	445.11996367050284
506.0	3.0228327	445.120008054243
507.0	3.0288535	445.1200374041789
508.0	3.0348764	445.1199724876835
509.0	3.0409056	445.1199131654419
510.0	3.0469369	445.11992468871347
511.0	3.052964	445.1199821294053
512.0	3.0589931	445.1198999406766
513.0	3.0650203	445.11999253759313
514.0	3.0710431	445.11997280048
515.0	3.0770681	445.11993646813016
516.0	3.0830931	445.11994824426614
517.0	3.089114	445.1198591625897
518.0	3.0951348	445.11985206144135
519.0	3.1011558	445.1198802590037
520.0	3.1071765	445.1205141346324
521.0	3.1132015	445.1197335570936
522.0	3.1192267	445.11983149838585
523.0	3.1252494	445.1199549259705
524.0	3.1312787	445.11998426356894
525.0	3.1373015	445.1199413302132
526.0	3.1433246	445.1200446455401
528.0	3.1506265	445.12001493422264
529.0	3.1569724	445.12000166961343
530.0	3.1629974	445.11979591754687
531.0	3.1690161	445.1197279014584
532.0	3.175037	445.11974717257874
533.0	3.181062	445.1198049909048
534.0	3.1870807	445.11984061395054
535.0	3.1931017	445.119960144758
536.0	3.1991224	445.1199786622651
537.0	3.2051453	445.1199694672279
538.0	3.2111641	445.11995546900016
539.0	3.217189	445.11993041690516
540.0	3.2232078	445.12004608701284
541.0	3.2292267	445.1200085267976
542.0	3.2352474	445.1199438405387
543.0	3.2412767	445.11940580999726
548.0	3.2514995	445.1194311487999
559.0	3.2707683	445.11948828681716
570.0	3.2908016	445.1199684595942
574.0	3.3004475	445.12006935995424
575.0	3.3067975	445.1201911931303
576.0	3.3128183	445.12020804314056
577.0	3.3188371	445.1199577559657
578.0	3.3248621	445.12004402624154
579.0	3.3308808	445.12000103886527
580.0	3.3369101	445.1200592238695
581.0	3.3429308	445.1200101685176
582.0	3.3489559	445.1201133691947
583.0	3.3549808	445.12018317935065
584.0	3.3610017	445.12013733764735
585.0	3.3670246	445.12021466305293
586.0	3.3730498	445.1203159939569
587.0	3.3790746	445.1201492463171
588.0	3.3850956	445.12002141118506
589.0	3.3911226	445.12009512644295
590.0	3.3971497	445.12019878571266
591.0	3.4031767	445.11993509604326
592.0	3.4092018	445.1200686649322
593.0	3.4152288	445.1200120062074
594.0	3.4212518	445.119849228078
595.0	3.4272707	445.11993935242117
596.0	3.4332955	445.1199124502825
597.0	3.4393165	445.11983263458654
598.0	3.4453372	445.12003686316086
599.0	3.4513601	445.11999658690587
600.0	3.457381	445.11992806430345
601.0	3.4633998	445.11996165917094
602.0	3.4694226	445.1200878719342
603.0	3.4754436	445.1201977484981
604.0	3.4814644	445.1200401845879
605.0	3.4874872	445.11997293360963
606.0	3.4935144	445.12008291151847
607.0	3.4995331	445.12000536481366
608.0	3.505554	445.12000485899057
609.0	3.511579	445.11996796712464
610.0	3.517602	445.120042783431
611.0	3.5236206	445.1199959881979
612.0	3.5296478	445.12010399649023
613.0	3.5356685	445.12005280040694
614.0	3.5416936	445.12006284217915
615.0	3.5477144	445.12001044306675
616.0	3.5537373	445.1200782566656
617.0	3.5597561	445.1201206405312
618.0	3.565777	445.120157095047
619.0	3.5717979	445.1201763500813
620.0	3.5778187	445.1199952880992
621.0	3.5838415	445.1200826310051
622.0	3.5898624	445.12011723091564
623.0	3.5958832	445.12000105070916
624.0	3.601902	445.120022123235
625.0	3.6079208	445.1200735659917
626.0	3.6139416	445.11997534591734
627.0	3.6199645	445.1199208814717
628.0	3.6259853	445.120052561221
629.0	3.6320062	445.12014028732705
630.0	3.6380269	445.11999798197076
631.0	3.6440499	445.12012961662947
632.0	3.6500687	445.11996089238266
633.0	3.6560895	445.12010178607517
634.0	3.6621125	445.11996910962307
635.0	3.6681313	445.1200728706385
636.0	3.6741541	445.11991483348845
637.0	3.680175	445.1199743759462
638.0	3.6861957	445.1201298925729
639.0	3.6922146	445.12000790020835
640.0	3.6982355	445.12010174249286
641.0	3.7042584	445.1200378587526
642.0	3.7102896	445.12012540819893
643.0	3.7163104	445.1200889786067
644.0	3.7223333	445.12005690335235
645.0	3.7283521	445.1201111283502
646.0	3.7343729	445.12001070283765
647.0	3.7403938	445.12000434785443
648.0	3.7464126	445.12010485488554
649.0	3.7524335	445.1201094145425
650.0	3.7584564	445.1200132925989
651.0	3.7644751	445.12001199587525
652.0	3.7704958	445.11998828954034
653.0	3.7765188	445.1200256000867
654.0	3.7825375	445.11998317632987
655.0	3.7885584	445.1199959388896
656.0	3.7945814	445.1199155420245
657.0	3.8006022	445.12004241840395
658.0	3.8066251	445.1200362470035
659.0	3.812646	445.120013994201
660.0	3.8186647	445.1200644819184
661.0	3.8246856	445.12003361959944
662.0	3.8307063	445.1199535506496
663.0	3.8367272	445.1199759640842
664.0	3.8427523	445.1201082924604
665.0	3.8487711	445.12003975347466
666.0	3.8547919	445.1201035743156
667.0	3.8608126	445.11999890363643
668.0	3.8668335	445.1200500209728
669.0	3.8728522	445.1199780240132
670.0	3.8788731	445.1199245330726
671.0	3.884894	445.11986720024373
672.0	3.8909169	445.1199716618726
673.0	3.8969356	445.1199959917517
674.0	3.9029565	445.1199200834203
675.0	3.9089793	445.11987346803147
676.0	3.9150044	445.1198855766107
677.0	3.9210273	445.1199697040471
678.0	3.9270482	445.120000587498
679.0	3.9330732	445.11980536660155
680.0	3.939092	445.11998878111353
681.0	3.9451149	445.1200208990626
682.0	3.9511378	445.12004644864135
683.0	3.9571564	445.11998949323345
684.0	3.9631773	445.1199700136462
685.0	3.9691981	445.1199928465181
686.0	3.975219	445.11988150184607
687.0	3.9812419	445.1200042056235
688.0	3.9872691	445.11999360952956
689.0	3.9932899	445.1199370039496
690.0	3.9993108	445.1199400790272
691.0	4.0053336	445.1199697759546
692.0	4.0113545	445.1199795750348
693.0	4.0173794	445.1199334030316
694.0	4.0234066	445.1200018402984
695.0	4.0294316	445.1199688764755
696.0	4.0354608	445.119998583772
697.0	4.0414858	445.1199932063524
698.0	4.0475065	445.11986785797166
699.0	4.0535253	445.1199611156292
700.0	4.0595565	445.1199179945765
701.0	4.0655795	445.1200945198786
702.0	4.0716025	445.1199755170364
703.0	4.0776213	445.11997090247684
704.0	4.0836442	445.1199182964833
705.0	4.0896671	445.11986208446626
706.0	4.0956899	445.11982671020195
707.0	4.101715	445.11981055076967
708.0	4.1077379	445.1198991470079
709.0	4.1137608	445.11987688893873
710.0	4.1197796	445.11986249500234
711.0	4.1258005	445.1197861502235
712.0	4.1318234	445.11982476123137
713.0	4.1378442	445.1199313583306
714.0	4.1438692	445.1198875418656
715.0	4.1498942	445.1199741501899
716.0	4.1559233	445.1198652745231
717.0	4.1619484	445.1199768507777
718.0	4.1679797	445.11997335641354
719.0	4.1740089	445.1199301696143
720.0	4.1800339	445.11996339195747
721.0	4.1860588	445.1199231765372
722.0	4.1920858	445.1199658004935
723.0	4.1981108	445.1199518835906
724.0	4.204138	445.11982214712333
725.0	4.210161	445.11995974947246
726.0	4.2161881	445.11990582553585
727.0	4.222211	445.11992198026707
728.0	4.228236	445.119980601358
729.0	4.2342609	445.11995072895655
730.0	4.240286	445.1199687245543
731.0	4.246313	445.1199008147829
732.0	4.2523422	445.11983682420566
733.0	4.2583652	445.1199870898531
734.0	4.2643944	445.11993727898533
735.0	4.2704215	445.11995871560475
736.0	4.2764465	445.1198746114105
737.0	4.2824776	445.11987904665517
738.0	4.2885027	445.1199072130484
739.0	4.2945276	445.1199269123497
740.0	4.3005527	445.11986256804227
741.0	4.3065798	445.11993715948864
742.0	4.3126027	445.12002259311737
743.0	4.3186215	445.11997202566727
744.0	4.3246402	445.11990108237694
745.0	4.330661	445.11980327843037
746.0	4.3366902	445.1198591203539
747.0	4.3427152	445.11982772511635
748.0	4.3487423	445.11992253481856
749.0	4.3547674	445.1199025749722
750.0	4.3607966	445.11998718188687
751.0	4.3668216	445.1199256664034
752.0	4.3728485	445.11996653748923
753.0	4.3788714	445.1199068921488
754.0	4.3849027	445.1199748815155
755.0	4.3909319	445.1199101351986
756.0	4.3969548	445.11993481482114
757.0	4.4029778	445.11993118645137
758.0	4.4090091	445.11994412717155
759.0	4.4150341	445.1199807199125
760.0	4.4210673	445.1199249521451
761.0	4.4270923	445.11988817784567
762.0	4.4331152	445.1199180357814
763.0	4.4391381	445.11988131748967
764.0	4.4451654	445.11992097360593
765.0	4.4511904	445.11995302056556
766.0	4.4572196	445.1199855577263
767.0	4.4632487	445.11991779429655
768.0	4.4692715	445.11994021469576
769.0	4.4752924	445.1199296015092
770.0	4.4813132	445.1198931007458
771.0	4.4873362	445.1199959937133
772.0	4.4933613	445.11986740431996
773.0	4.4993924	445.1199212485035
774.0	4.5054175	445.1200210265831
775.0	4.5114403	445.12002665145917
776.0	4.5174674	445.1199791652542
777.0	4.5234924	445.1199355491347
778.0	4.5295217	445.12004678458254
779.0	4.5355508	445.1199254676907
780.0	4.5415738	445.11996929254263
781.0	4.5475987	445.1200160656011
782.0	4.5536217	445.12001219072584
783.0	4.5596466	445.1198720898825
784.0	4.5656716	445.11985570159584
785.0	4.5716945	445.1199092989389
786.0	4.5777175	445.11990138762013
787.0	4.5837403	445.119912363884
788.0	4.5897696	445.1199073157213
789.0	4.5957883	445.1199239335509
790.0	4.6018113	445.1200007288207
791.0	4.6078341	445.11990999254465
792.0	4.6138529	445.1198571150864
793.0	4.6198737	445.1198930188165
794.0	4.6258926	445.1199641411465
795.0	4.6319154	445.1198922687116
796.0	4.6379447	445.11993077255227
797.0	4.6439675	445.11995776144266
798.0	4.6499906	445.11985874927075
799.0	4.6560133	445.1198628115236
800.0	4.6620363	445.1198644922838
801.0	4.6680634	445.1199245666729
802.0	4.6740905	445.11989945757034
803.0	4.6801175	445.1198291060515
804.0	4.6861446	445.1198739399569
805.0	4.6921718	445.1199197664152
806.0	4.6981988	445.1198996606681
807.0	4.7042239	445.11985031446915
808.0	4.7102488	445.1198484312468
809.0	4.7162781	445.11979285191705
810.0	4.7223009	445.11989814834254
811.0	4.728326	445.11984398389217
812.0	4.734353	445.11988511025623
813.0	4.7403844	445.11976118189904
814.0	4.7464134	445.11988352173506
815.0	4.7524468	445.119854040428
816.0	4.7584738	445.1199016434472
817.0	4.7644989	445.11992875265815
818.0	4.7705218	445.11979044335186
819.0	4.7765469	445.1199231890956
820.0	4.7825739	445.11986207902765
821.0	4.7886011	445.1199531057663
822.0	4.7946302	445.1199122080528
823.0	4.8006552	445.11996108558117
824.0	4.8066844	445.1198837681271
825.0	4.8127094	445.1199283636637
826.0	4.8187343	445.1199240630225
827.0	4.8247615	445.11992057975624
828.0	4.8307865	445.1198938914765
829.0	4.8368116	445.1199405387667
830.0	4.8428406	445.11992017278
831.0	4.8488697	445.1199675073714
832.0	4.8548968	445.1198692065753
833.0	4.8609261	445.1198906822812
834.0	4.8669531	445.1198875821578
835.0	4.8729783	445.11996496727926
836.0	4.879001	445.1199181734767
837.0	4.8850281	445.1198740587136
838.0	4.8910594	445.1199389247768
839.0	4.8970927	445.11989831238344
840.0	4.9031219	445.1198650157567
841.0	4.9091449	445.1199182888184
842.0	4.9151637	445.1198041679738
843.0	4.9211846	445.1197618042266
844.0	4.9272074	445.11987700486884
845.0	4.9332303	445.1197296724684
846.0	4.9392512	445.11984367177433
847.0	4.9452719	445.1198804912343
848.0	4.9512929	445.11976593761665
849.0	4.9573137	445.11985099040345
850.0	4.9633366	445.1198426466264
851.0	4.9693575	445.11981064199614
852.0	4.9753804	445.1197851122289
853.0	4.9814012	445.1199499747227
854.0	4.987422	445.11988527731603
855.0	4.9934428	445.1198051474242
856.0	4.9994637	445.11988798668943
857.0	5.0054867	445.1198746190289
858.0	5.0115096	445.1198607263736
859.0	5.0175367	445.1198795445102
860.0	5.0235553	445.1198642959132
861.0	5.0295783	445.1198330179692
862.0	5.0355991	445.1198116765816
863.0	5.0416221	445.1199020915049
864.0	5.0476449	445.1198901402654
865.0	5.0536638	445.1198301624644
866.0	5.0596824	445.1198731614066
867.0	5.0657013	445.1198600972961
868.0	5.0717241	445.11987292316076
869.0	5.0777534	445.1198164104583
870.0	5.0837804	445.1198101012102
871.0	5.0898097	445.11983566261176
872.0	5.0958345	445.11991984738336
873.0	5.1018639	445.1199421983983
874.0	5.1078908	445.1198266931366
875.0	5.1139181	445.11987848883706
876.0	5.1199492	445.1198710967419
877.0	5.1259743	445.11992136458144
878.0	5.1320033	445.1199289221665
879.0	5.1380285	445.11980403993937
880.0	5.1440515	445.11985024182104
881.0	5.1500806	445.1199024737053
882.0	5.1561075	445.1198807854802
883.0	5.1621306	445.1198666526216
884.0	5.1681597	445.1198718104406
885.0	5.1741826	445.11984536292454
886.0	5.1802097	445.1198275693761
887.0	5.1862389	445.1198263274766
888.0	5.192264	445.1199060583462
889.0	5.1982931	445.11977144102013
890.0	5.2043139	445.1198152756667
891.0	5.2103451	445.11983222166253
892.0	5.2163701	445.1197940817212
893.0	5.2223951	445.1198451704988
894.0	5.2284265	445.1198622570846
895.0	5.2344536	445.11979636925855
896.0	5.2404807	445.119902018732
897.0	5.2465036	445.11982257806596
898.0	5.2525285	445.119855022462
899.0	5.2585576	445.1199000686851
900.0	5.2645806	445.1198547715175
901.0	5.2706035	445.1198410509864
902.0	5.2766244	445.11987047674495
903.0	5.2826493	445.1198914940195
904.0	5.2886786	445.11987051376184
905.0	5.2947057	445.11985386786426
906.0	5.3007328	445.1198356482368
907.0	5.3067556	445.119914613573
908.0	5.3127807	445.1197994405688
909.0	5.3188056	445.11986987969857
910.0	5.3248327	445.1199301387935
911.0	5.330862	445.11992289008793
912.0	5.336887	445.1198586597069
913.0	5.3429162	445.1198799956785
914.0	5.3489431	445.11987117652586
915.0	5.3549682	445.11986410498935
916.0	5.3609932	445.11996596689966
917.0	5.3670266	445.11990800446995
918.0	5.3730495	445.11985332965924
919.0	5.3790725	445.1199367275124
920.0	5.3851057	445.11986074137684
921.0	5.3911287	445.11980667302043
922.0	5.397162	445.1198087685016
923.0	5.4031912	445.1198816341782
924.0	5.4092202	445.11980107335734
925.0	5.4152432	445.11982165088705
926.0	5.4212663	445.1198709796311
927.0	5.4272932	445.1197265285931
928.0	5.4333184	445.11987265411057
929.0	5.4393453	445.1199492748447
930.0	5.4453724	445.11991322739107
931.0	5.4513975	445.11981835388576
932.0	5.4574204	445.11987283239864
933.0	5.4634434	445.1198802888213
934.0	5.4694684	445.1198276201927
935.0	5.4754912	445.11979930226204
936.0	5.4815142	445.11975644569395
937.0	5.4875433	445.11984499428024
938.0	5.4935704	445.11984257447926
939.0	5.4995933	445.11981428616514
940.0	5.5056225	445.1199244852253
941.0	5.5116455	445.119925151626
942.0	5.5176725	445.1198684593271
943.0	5.5236934	445.1198129328104
944.0	5.5297142	445.11988404212906
945.0	5.5357371	445.1198062804112
946.0	5.541758	445.11975027376684
947.0	5.5477787	445.11974575374467
948.0	5.5538017	445.11971730379884
949.0	5.5598288	445.11971566851685
950.0	5.565858	445.1197862856835
951.0	5.5718831	445.1197488912343
952.0	5.5779059	445.1198016391023
953.0	5.5839351	445.1197610063798
954.0	5.5899601	445.1197052755284
955.0	5.595985	445.11982538578786
956.0	5.6020122	445.1198802561321
957.0	5.6080414	445.11975112479735
958.0	5.6140685	445.1197947773802
959.0	5.6200956	445.11984216034716
960.0	5.6261226	445.11977124744635
961.0	5.6321476	445.1197417398466
962.0	5.6381789	445.11975045417205
963.0	5.6442081	445.1197665115493
964.0	5.6502352	445.11974256005016
965.0	5.6562602	445.1197690930117
966.0	5.6622852	445.11979150862015
967.0	5.6683102	445.1198407045801
968.0	5.6743372	445.1198122779794
969.0	5.6803602	445.11982089745624
970.0	5.6863851	445.11979858954464
971.0	5.6924144	445.11986658638557
972.0	5.6984394	445.11988481317434
973.0	5.7044623	445.11985854440945
974.0	5.7104957	445.1198541168297
975.0	5.7165248	445.1198064457341
976.0	5.7225539	445.11977525962857
977.0	5.7285811	445.11988476096195
978.0	5.7346081	445.119884004555
979.0	5.7406311	445.11987678660904
980.0	5.746654	445.11987266199253
981.0	5.7526811	445.1198979768815
982.0	5.7587082	445.11990754995736
983.0	5.7647353	445.11984535857323
984.0	5.7707603	445.1198061945462
985.0	5.7767853	445.1198655742747
986.0	5.7828123	445.11980089927454
987.0	5.7888435	445.11979374205873
988.0	5.7948708	445.1197990818377
989.0	5.8008957	445.11981776341946
990.0	5.8069165	445.1198547079181
991.0	5.8129352	445.11982780402934
992.0	5.818954	445.11982965617966
993.0	5.8249748	445.11979140043945
994.0	5.8309936	445.119787426582
995.0	5.8370166	445.11993123382075
996.0	5.8430354	445.119932175614
997.0	5.8490562	445.1197850205633
998.0	5.8550771	445.1198845870694
999.0	5.8610977	445.11992242921167
1000.0	5.8671186	445.119900160023
1001.0	5.8731395	445.11979869935294
1002.0	5.8791624	445.1198490046231
1003.0	5.8851854	445.1198013298352
1004.0	5.8912083	445.11995558228824
1005.0	5.8972292	445.1197680121248
1006.0	5.9032479	445.11976670038405
1007.0	5.9092728	445.11978039031027
1008.0	5.9152916	445.11971748372173
1009.0	5.9213124	445.119714234266
1010.0	5.9273333	445.1197317149422
1011.0	5.9333542	445.1198182716508
1012.0	5.9393751	445.1197729638987
1013.0	5.9453959	445.11978751223836
1014.0	5.9514167	445.1198142376894
1015.0	5.9574374	445.1198995720224
1016.0	5.9634563	445.1198679517285
1017.0	5.9694771	445.1197410649387
1018.0	5.975498	445.1197344418121
1019.0	5.9815209	445.119894871035
1020.0	5.9875417	445.11980684308054
1021.0	5.9935626	445.11975832184856
1022.0	5.9995814	445.11977281070364
1023.0	6.0056021	445.1198387968629
1024.0	6.0116229	445.11988437490186
1025.0	6.0176501	445.1198959969432
1026.0	6.0236792	445.11994522537117
1027.0	6.0297043	445.1198912394191
1028.0	6.0357312	445.1198938587867
1029.0	6.0417626	445.11984904271094
1030.0	6.0477896	445.11984168819134
1031.0	6.0538189	445.1198776631027
1032.0	6.0598479	445.1199305135266
1033.0	6.065873	445.1199484187179
1034.0	6.0718979	445.12002237796617
1035.0	6.0779252	445.11985850898844
1036.0	6.0839501	445.1199139486489
1037.0	6.0899773	445.1198617188213
1038.0	6.0960021	445.11989028679824
1039.0	6.102021	445.11988155772247
1040.0	6.1080418	445.11987622368196
1041.0	6.1140626	445.1199313414166
1042.0	6.1200835	445.1198037407348
1043.0	6.1261084	445.1198856528786
1044.0	6.1321273	445.1197240934929
1045.0	6.138148	445.1198191183594
1046.0	6.144171	445.11979438928125
1047.0	6.1501897	445.1198025150448
1048.0	6.1562106	445.1197764351775
1049.0	6.1622314	445.11976494064754
1050.0	6.1682544	445.1198147905056
1051.0	6.174273	445.11984048202265
1052.0	6.180294	445.11980819357234
1053.0	6.1863147	445.1199025430891
1054.0	6.1923335	445.11974834851316
1055.0	6.1983543	445.11981748632314
1056.0	6.2043772	445.11988387550923
1057.0	6.210396	445.11987833930584
1058.0	6.216419	445.1198590883569
1059.0	6.2224378	445.11982854326396
1060.0	6.2284565	445.119803704399
1061.0	6.2344793	445.119778745548
1062.0	6.2404981	445.11977510102304
1063.0	6.246521	445.1198249288164
1064.0	6.2525419	445.1199181968556
1065.0	6.2585649	445.1197734841471
1066.0	6.2645877	445.11980863688024
1067.0	6.2706066	445.1198174905505
1068.0	6.2766273	445.1199528918325
1069.0	6.2826482	445.11991416768666
1070.0	6.288667	445.11984300181274
1071.0	6.2946878	445.1197863612218
1072.0	6.3007107	445.11991467171947
1073.0	6.3067316	445.11982515915963
1074.0	6.3127524	445.1196914556254
1075.0	6.3187733	445.1198375838041
1076.0	6.3247921	445.11979585858114
1077.0	6.3308107	445.11988438754634
1078.0	6.3368315	445.11983803093125
1079.0	6.3428566	445.1197366750426
1080.0	6.3488775	445.1197677851736
1081.0	6.3548962	445.1197136827883
1082.0	6.3609192	445.11982229692427
1083.0	6.3669399	445.1197187412187
1084.0	6.372963	445.1198316035776
1085.0	6.3789837	445.1198710917068
1086.0	6.3850024	445.11982085956913
1087.0	6.3910212	445.119823424736
1088.0	6.3970422	445.11987326028975
1089.0	6.4030691	445.1197910915681
1090.0	6.4090984	445.11978866218334
1091.0	6.4151275	445.1199259955997
1092.0	6.4211546	445.11987076355115
1093.0	6.4271775	445.1198185900229
1094.0	6.4332004	445.11991059198743
1095.0	6.4392255	445.1198116706419
1096.0	6.4452504	445.1197700296588
1097.0	6.4512881	445.1198039881163
1098.0	6.457313	445.11980482485495
1099.0	6.4633359	445.1198082800362
1100.0	6.4693629	445.11986849207926
1101.0	6.4753901	445.11983825169904
1102.0	6.4814192	445.11983970972136
1103.0	6.4874401	445.1199041777918
1104.0	6.4934609	445.11977730992174
1105.0	6.4994818	445.1198525840667
1106.0	6.5055025	445.11980060186045
1107.0	6.5115235	445.1197343408973
1108.0	6.5175421	445.119733744398
1109.0	6.5235629	445.1197411000475
1110.0	6.5295859	445.1197385318377
1111.0	6.5356047	445.1198235524648
1112.0	6.5416256	445.11988049799294
1113.0	6.5476485	445.1197841435262
1114.0	6.5536673	445.119854218501
1115.0	6.5596901	445.11991410198056
1116.0	6.5657089	445.11978024633004
1117.0	6.5717297	445.1199150252034
1118.0	6.5777505	445.1198430105745
1119.0	6.5837713	445.11974703692067
1120.0	6.5897944	445.1197797415002
1121.0	6.5958131	445.11979542782495
1122.0	6.601834	445.1197546798508
1123.0	6.6078547	445.11983887699216
1124.0	6.6138756	445.11986616771463
1125.0	6.6199005	445.11992817007604
1126.0	6.6259235	445.1199200061443
1127.0	6.6319423	445.1198543714327
1128.0	6.6379715	445.11989699062264
1129.0	6.6439923	445.1198320964135
1130.0	6.6500111	445.1197739099345
1131.0	6.6560297	445.1198223076452
1132.0	6.6620507	445.1198010835719
1133.0	6.6680735	445.1197956352738
1134.0	6.6740944	445.11981012935763
1135.0	6.6801153	445.1198732587369
1136.0	6.6861361	445.1198401646784
1137.0	6.692159	445.11985742200864
1138.0	6.6981799	445.11996496546493
1139.0	6.7042069	445.1199215384903
1140.0	6.7102298	445.11982094611454
1141.0	6.7162507	445.1198670581989
1142.0	6.7222715	445.1198695933829
1143.0	6.7282904	445.1199698197167
1144.0	6.7343132	445.1199718607968
1145.0	6.7403341	445.11996093251133
1146.0	6.7463569	445.11994928211
1147.0	6.7523757	445.1199588275787
1148.0	6.7583965	445.1199087435467
1149.0	6.7644174	445.1198818979248
1150.0	6.7704382	445.1199178624419
1151.0	6.7764633	445.11985904821614
1152.0	6.7824842	445.11992637942865
1153.0	6.788505	445.1198481959634
1154.0	6.7945257	445.11981143247505
1155.0	6.8005445	445.1198502914069
1156.0	6.8065653	445.1198779561697
1157.0	6.8125904	445.11994409055984
1158.0	6.8186113	445.11987044360166
1159.0	6.8246362	445.1198342478534
1160.0	6.8306592	445.119889422127
1161.0	6.8366799	445.1199216531056
1162.0	6.8427008	445.119890542526
1163.0	6.8487217	445.119943633524
1164.0	6.8547445	445.1198533452272
1165.0	6.8607654	445.11994009457464
1166.0	6.8667842	445.11985750393643
1167.0	6.872803	445.1197580134614
1168.0	6.8788259	445.1199459864478
1169.0	6.8848488	445.11992736893984
1170.0	6.8908675	445.11974943043504
1171.0	6.8968884	445.1199354494625
1172.0	6.9029092	445.11987158158564
1173.0	6.9089301	445.1199177105315
1174.0	6.9149509	445.11983502705203
1175.0	6.9209717	445.1198403358491
1176.0	6.9269905	445.11983184848634
1177.0	6.9330114	445.1198963286131
1178.0	6.9390321	445.12003847873723
1179.0	6.9450529	445.1198439470418
1180.0	6.9510717	445.1198706640965
1181.0	6.9570947	445.1198534153828
1182.0	6.9631176	445.11987253070487
1183.0	6.9691385	445.11978839103006
1184.0	6.9751614	445.11990049513383
1185.0	6.9811842	445.1198522613568
1186.0	6.987203	445.1199368916519
1187.0	6.993228	445.1199289031283
1188.0	6.999253	445.1198181146019
1189.0	7.005278	445.119900288563
1190.0	7.011299	445.119786164377
1191.0	7.0173302	445.1198267101491
1192.0	7.0233594	445.11989134242486
1193.0	7.0293822	445.11973493039335
1194.0	7.0354052	445.1198429705367
1195.0	7.0414238	445.11988136796674
1196.0	7.0474468	445.11985654753033
1197.0	7.0534677	445.1197324909995
1198.0	7.0594886	445.11969523367304
1199.0	7.0655115	445.11981955669086
1200.0	7.0715387	445.11973402561443
1201.0	7.0775635	445.1197907095132
1202.0	7.0835886	445.11991573597277
1203.0	7.0896114	445.1198251879443
1204.0	7.0956323	445.1197537631748
1205.0	7.1016574	445.1198465126119
1206.0	7.1076761	445.11986098389804
1207.0	7.1136969	445.1198535251085
1208.0	7.1197157	445.11981892462904
1209.0	7.1257427	445.11988601003594
1210.0	7.1317614	445.11976708761847
1211.0	7.1377844	445.11996714993893
1212.0	7.1438032	445.1198565943426
1213.0	7.1498241	445.11987578562224
1214.0	7.155847	445.11977931286555
1215.0	7.1618741	445.1198488685755
1216.0	7.1678927	445.119895425933
1217.0	7.1739178	445.1198331027488
1218.0	7.1799427	445.119855735364
1219.0	7.1859699	445.11980459902304
1220.0	7.1919908	445.119758932946
1221.0	7.1980158	445.1198269114065
1222.0	7.2040366	445.11989352144656
1223.0	7.2100596	445.1198695464294
1224.0	7.2160782	445.11980844972624
1225.0	7.222097	445.1198174603078
1226.0	7.2281198	445.11980255789825
1227.0	7.2341408	445.1199062183623
1228.0	7.2401616	445.11994457351216
1229.0	7.2461825	445.11983720158975
1230.0	7.2522013	445.1197677258668
1231.0	7.25822	445.11980149408447
1232.0	7.2642407	445.11975931562574
1233.0	7.2702616	445.11990482511374
1234.0	7.2762803	445.11988255929936
1235.0	7.2823033	445.1197143856679
1236.0	7.2883242	445.11969108240515
1237.0	7.2943471	445.1196826148345
1238.0	7.30037	445.1196742516177
1239.0	7.3063908	445.11971284690947
1240.0	7.3124116	445.1198426139708
1241.0	7.3184345	445.11978268403317
1242.0	7.3244533	445.1197020431277
1243.0	7.3304741	445.1197637952531
1244.0	7.3364972	445.1198106110605
1245.0	7.3425158	445.1197573852765
1246.0	7.3485368	445.11979960245156
1247.0	7.3545575	445.11980206290076
1248.0	7.3605804	445.11981210594485
1249.0	7.3665991	445.1197813319002
1250.0	7.3726221	445.11981305671407
1251.0	7.3786429	445.1198696277053
1252.0	7.384668	445.11980287420494
1253.0	7.3906867	445.11977754627014
1254.0	7.3967139	445.11990214882877
1255.0	7.4027346	445.1198445236168
1256.0	7.4087555	445.1197893714815
1257.0	7.4147763	445.11985578542914
1258.0	7.420795	445.119826486302
1259.0	7.42682	445.1198243727482
1260.0	7.4328409	445.11988474618806
1261.0	7.4388618	445.1199867311656
1262.0	7.4448825	445.1197655414197
1263.0	7.4509034	445.11984452751494
1264.0	7.4569242	445.119832526378
1265.0	7.462943	445.1198689570141
1266.0	7.4689638	445.11983962806863
1267.0	7.4749869	445.11982090502977
1268.0	7.4810097	445.11977543143587
1269.0	7.4870285	445.1197465103124
1270.0	7.4930493	445.1198518510261
1271.0	7.4990702	445.1197530084915
1272.0	7.5050909	445.1197744726278
1273.0	7.5111117	445.1197689053173
1274.0	7.5171327	445.1197607141797
1275.0	7.5231514	445.1196919008754
1276.0	7.5291723	445.1196885081706
1277.0	7.5351973	445.1197256938143
1278.0	7.5412159	445.1198000786844
1279.0	7.5472389	445.11982057486875
1280.0	7.5532576	445.1199491841443
1281.0	7.5592785	445.1197340183005
1282.0	7.5652974	445.1198947174535
1283.0	7.5713181	445.119814125617
1284.0	7.5773515	445.1198921947951
1285.0	7.5833764	445.1199253082982
1286.0	7.5894035	445.1199118372655
1287.0	7.5954327	445.1198038489572
1288.0	7.6014577	445.11985538222063
1289.0	7.6074807	445.1198839117107
1290.0	7.6135058	445.1198748804924
1291.0	7.6195329	445.11978358925575
1292.0	7.6255558	445.119809439998
1293.0	7.6315787	445.1198652219544
1294.0	7.6375973	445.1198155438761
1295.0	7.6436224	445.11984798006523
1296.0	7.6496432	445.1198911701246
1297.0	7.6556662	445.1199228382421
1298.0	7.6616891	445.1197401779951
1299.0	7.66771	445.1197754843411
1300.0	7.6737349	445.11974985133304
1301.0	7.67976	445.11979247634576
1302.0	7.685787	445.119883286807
1303.0	7.6918056	445.11987915231924
1304.0	7.6978266	445.1198299495862
1305.0	7.7038475	445.1199632755001
1306.0	7.7098683	445.11985158435033
1307.0	7.7158871	445.11982655761284
1308.0	7.7219099	445.1199289610805
1309.0	7.727937	445.1199687321691
1310.0	7.7339557	445.1199690867658
1311.0	7.7399766	445.11977993098014
1312.0	7.7459974	445.1199484730932
1313.0	7.7520288	445.1198317118871
1314.0	7.7580495	445.1197876867867
1315.0	7.7640745	445.11977322296815
1316.0	7.7700974	445.1198575074464
1317.0	7.7761183	445.11991165691995
1318.0	7.7821391	445.11993493182916
1319.0	7.7881579	445.1198945889962
1320.0	7.7941766	445.1197950580324
1321.0	7.8001976	445.11988334356727
1322.0	7.8062204	445.1198203564115
1323.0	7.8122393	445.1198004517609
1324.0	7.8182601	445.1198568924888
1325.0	7.8242787	445.1197134070544
1326.0	7.8303017	445.1198634057003
1327.0	7.8363225	445.1198055820436
1328.0	7.8423434	445.1200694817183
1329.0	7.8483642	445.1197970401935
1330.0	7.8543872	445.11970995063933
1331.0	7.86041	445.1197121568886
1332.0	7.866431	445.1198030286727
1333.0	7.8724517	445.11978737078067
1334.0	7.8784704	445.1197611207245
1335.0	7.8844913	445.11981137678583
1336.0	7.8905142	445.11982346410747
1337.0	7.896533	445.11980031933547
1338.0	7.9025539	445.11974278603986
1339.0	7.9085748	445.119680906942
1340.0	7.9145955	445.11959207546386
1341.0	7.9206163	445.1198382592137
1342.0	7.9266351	445.1197549466876
1343.0	7.9326559	445.1197396786058
1344.0	7.9386768	445.1197373804663
1345.0	7.9446956	445.11974659661036
1346.0	7.9507268	445.1197532873001
1347.0	7.9567478	445.11980949379046
1348.0	7.9627747	445.119713349347
1349.0	7.9688039	445.11989683603485
1350.0	7.9748247	445.11974796488545
1351.0	7.9808456	445.11986009583336
1352.0	7.9868643	445.11981976529205
1353.0	7.9928853	445.1197917318959
1354.0	7.998906	445.1197550289825
1355.0	8.0049269	445.1197951986806
1356.0	8.0109456	445.1198761245995
1357.0	8.0169665	445.1197956451658
1358.0	8.0229894	445.11989576927374
1359.0	8.0290103	445.11978960734984
1360.0	8.035029	445.11977061245415
1361.0	8.0410519	445.1198124290878
1362.0	8.0470728	445.119796927826
1363.0	8.0530957	445.1198768038701
1364.0	8.0591165	445.11985972675546
1365.0	8.0651373	445.1197448201682
1366.0	8.0711581	445.1197418875715
1367.0	8.0771832	445.1197654612881
1368.0	8.0832019	445.1197874627467
1369.0	8.0892227	445.11975281077235
1370.0	8.0952458	445.119767827032
1371.0	8.1012665	445.1196674359036
1372.0	8.1072873	445.1197311360359
1373.0	8.1133061	445.1198384445084
1374.0	8.1193291	445.119786425225
1375.0	8.1253479	445.1198197343356
1376.0	8.1313687	445.1197315046102
1377.0	8.1373916	445.1197785598423
1378.0	8.1434103	445.1198076400399
1379.0	8.1494332	445.1197437641437
1380.0	8.1554603	445.1198935842246
1381.0	8.161479	445.119693704911
1382.0	8.1674999	445.119674196661
1383.0	8.1735187	445.1196318735607
1384.0	8.1795396	445.11974443761056
1385.0	8.1855667	445.1197799607306
1386.0	8.1915875	445.1198662261091
1387.0	8.1976062	445.1197357958947
1388.0	8.2036291	445.11977557195155
1389.0	8.2096499	445.119769950169
1390.0	8.2156687	445.1198157034559
1391.0	8.2216896	445.119815281448
1392.0	8.2277105	445.1198471833876
1393.0	8.2337292	445.11981533295966
1394.0	8.2397521	445.11983911395896
1395.0	8.2457729	445.11987111044704
1396.0	8.2517938	445.11985704740516
1397.0	8.2578167	445.11984587672987
1398.0	8.2638355	445.119946688151
1399.0	8.2698563	445.1198073231983
1400.0	8.2758772	445.1197992922877
1401.0	8.2819001	445.1198392785808
1402.0	8.2879229	445.1197986455033
1403.0	8.2939459	445.1197531226453
1404.0	8.2999646	445.11987883884524
1405.0	8.3059875	445.1197691260223
1406.0	8.3120083	445.11984399118734
1407.0	8.3180293	445.1198283693997
1408.0	8.324048	445.1198257517551
1409.0	8.330071	445.1198713643126
1410.0	8.3361	445.11987555553395
1411.0	8.3421272	445.11990779431557
1412.0	8.3481564	445.11987848803034
1413.0	8.3541813	445.11994437427364
1414.0	8.3602106	445.1199530801074
1415.0	8.3662356	445.1198518648541
1416.0	8.3722565	445.1198174752012
1417.0	8.3782773	445.11981409799444
1418.0	8.384298	445.1198947430411
1419.0	8.3903189	445.1199105494494
1420.0	8.3963376	445.1198259761853
1421.0	8.4023627	445.11980028310376
1422.0	8.4083836	445.1197785851182
1423.0	8.4144044	445.11993937569076
1424.0	8.4204232	445.1199513913325
1425.0	8.4264459	445.1200220784942
1426.0	8.4324689	445.11999582873545
1427.0	8.4384897	445.1198980283818
1428.0	8.4445106	445.1199136529415
1429.0	8.4505293	445.1199029866448
1430.0	8.4565503	445.1198903430218
1431.0	8.462573	445.11986831832274
1432.0	8.468594	445.11976562490264
1433.0	8.4746147	445.1198926698733
1434.0	8.4806335	445.1198623361038
1435.0	8.4866564	445.1198482990223
1436.0	8.4926794	445.1198832289707
1437.0	8.4986981	445.1199573327045
1438.0	8.5047212	445.11989542516426
1439.0	8.5107439	445.11976704708195
1440.0	8.516767	445.1198641435965
1441.0	8.5227898	445.11989918868187
1442.0	8.5288107	445.11983052327327
1443.0	8.5348335	445.11980296846156
1444.0	8.5408565	445.1199011714041
1445.0	8.5468754	445.1199501505653
1446.0	8.5528981	445.11986176432544
1447.0	8.558917	445.1198051267581
1448.0	8.5649398	445.11992422643874
1449.0	8.5709607	445.1198263942581
1450.0	8.5769815	445.11983194774376
1451.0	8.5830044	445.11988007261937
1452.0	8.5890232	445.11978704117263
1453.0	8.5950441	445.11979647993576
1454.0	8.6010628	445.11989275775636
1455.0	8.6070836	445.1197460998504
1456.0	8.6131024	445.1197061664656
1457.0	8.6191274	445.1198574682428
1458.0	8.6251462	445.1197210022473
1459.0	8.6311691	445.11979356508704
1460.0	8.6371879	445.11982879712735
1461.0	8.6432087	445.1197972638676
1462.0	8.6492296	445.1197353831611
1463.0	8.6552524	445.119851481721
1464.0	8.6612732	445.1197485331119
1465.0	8.6672941	445.11975451213254
1466.0	8.673317	445.1198412813551
1467.0	8.6793379	445.11978288604877
1468.0	8.6853588	445.1198094064322
1469.0	8.6913796	445.11990630381536
1470.0	8.6974067	445.1197731371357
1471.0	8.7034337	445.11985116538455
1472.0	8.7094712	445.1197934365441
1473.0	8.7155025	445.1198571996959
1474.0	8.7215317	445.11985648354283
1475.0	8.7275609	445.11975892734506
1476.0	8.73359	445.1198191604423
1477.0	8.7396131	445.11976521369127
1478.0	8.7456422	445.11982825258156
1479.0	8.7516673	445.1197540159816
1480.0	8.7576921	445.1198855595575
1481.0	8.7637192	445.119830541241
1482.0	8.7697463	445.119852948007
1483.0	8.7757692	445.11983808890346
1484.0	8.7817963	445.11990572841233
1485.0	8.7878235	445.1197394132705
1486.0	8.7938484	445.11981994128405
1487.0	8.7998756	445.1197851818553
1488.0	8.8059026	445.11981934738606
1489.0	8.8119276	445.1197772767728
1490.0	8.8179526	445.1198230681804
1491.0	8.8239818	445.11975393478696
1492.0	8.830009	445.1197254500336
1493.0	8.8360402	445.1197901239485
1494.0	8.8420694	445.1197777727578
1495.0	8.8480922	445.1197711776012
1496.0	8.8541194	445.11978736406564
1497.0	8.8601526	445.11982163445
1498.0	8.8661777	445.11989262161546
1499.0	8.872209	445.1197729575869
1500.0	8.878234	445.11976845855526
1501.0	8.8842569	445.1198090084707
1502.0	8.890284	445.1197171669768
1503.0	8.896311	445.1197740395704
1504.0	8.9023402	445.119730455981
1505.0	8.9083673	445.1198930206716
1506.0	8.9143965	445.1197923326824
1507.0	8.9204215	445.1199040327851
1508.0	8.9264466	445.11981932110814
1509.0	8.9324716	445.1197524648615
1510.0	8.9385028	445.11979843261844
1511.0	8.9445319	445.1197561134915
1512.0	8.9505528	445.11984017536724
1513.0	8.9565757	445.1199041685937
1514.0	8.9625945	445.1198289732265
1515.0	8.9686153	445.1198532966193
1516.0	8.974634	445.1198800026137
1517.0	8.9806549	445.1198359560797
1518.0	8.9866735	445.11983258556836
1519.0	8.9926965	445.1197839315463
1520.0	8.9987173	445.11981906989587
1521.0	9.0047423	445.1198870271326
1522.0	9.0107695	445.11980205933315
1523.0	9.0167925	445.1198138741947
1524.0	9.0228279	445.11981970959937
1525.0	9.028855	445.11978267600506
1526.0	9.0348841	445.11987523381356
1527.0	9.0409154	445.11975346301665
1528.0	9.0469424	445.11976933211736
1529.0	9.0529716	445.11982279878504
1530.0	9.0590008	445.1198728820324
1531.0	9.0650238	445.11982937683524
1532.0	9.0710509	445.11987535797306
1533.0	9.077078	445.1199300048351
1534.0	9.0831007	445.119891942122
1535.0	9.0891279	445.11984979126834
1536.0	9.0951529	445.11984395324885
1537.0	9.1011779	445.1197731054441
1538.0	9.107205	445.1198870331537
1539.0	9.1132257	445.1198453453732
1540.0	9.1192509	445.1198278202185
1541.0	9.1252737	445.11977592776543
1542.0	9.1312967	445.1197993206997
1543.0	9.1373258	445.119834361782
1544.0	9.143355	445.11979595434417
1545.0	9.149382	445.1198918580898
1546.0	9.1554113	445.11987623215896
1547.0	9.1614405	445.11987939413297
1548.0	9.1674655	445.11984566716586
1549.0	9.1734945	445.1199509401833
1550.0	9.1795238	445.11996276346895
1551.0	9.1855509	445.1199065689474
1552.0	9.19158	445.11987684427606
1553.0	9.197603	445.11990923968295
1554.0	9.2036218	445.11985818864736
1555.0	9.2096427	445.11979809965857
1556.0	9.2156635	445.1198038309708
1557.0	9.2216821	445.1198894169036
1558.0	9.2277051	445.1198673342725
1559.0	9.2337238	445.1197919557661
1560.0	9.2397446	445.1198137016872
1561.0	9.2457719	445.119742313142
1562.0	9.2517967	445.1199361750534
1563.0	9.2578198	445.1199203149454
1564.0	9.2638426	445.1199821547154
1565.0	9.2698718	445.1198924844648
1566.0	9.2758988	445.1199837713284
1567.0	9.2819197	445.1199461546652
1568.0	9.2879405	445.1199977511118
1569.0	9.2939615	445.1199909754329
1570.0	9.2999822	445.1198857551752
1571.0	9.3060094	445.1199708891992
1572.0	9.3120364	445.11982983824237
1573.0	9.3180656	445.11994695747615
1574.0	9.3240905	445.1198506660853
1575.0	9.3301156	445.1198812829171
1576.0	9.3361427	445.11994478025156
1577.0	9.3421698	445.1199877224717
1578.0	9.3482011	445.1199144428017
1579.0	9.3542302	445.1198258198502
1580.0	9.3602572	445.1198172854788
1581.0	9.3662822	445.11981737619305
1582.0	9.3723073	445.1198870818098
1583.0	9.3783364	445.11983594652816
1584.0	9.3843574	445.1198652468798
1585.0	9.3903802	445.11979473642094
1586.0	9.3964074	445.1199538747532
1587.0	9.4024344	445.11987536028965
1588.0	9.4084573	445.1198249007518
1589.0	9.4144844	445.1197932232055
1590.0	9.4205136	445.11977772621304
1591.0	9.4265406	445.11981287124485
1592.0	9.4325637	445.11986717006545
1593.0	9.4385907	445.1198197375215
1594.0	9.4446199	445.11990977487824
1595.0	9.4506469	445.1198138521658
1596.0	9.456674	445.1197569008206
1597.0	9.4627011	445.1197677487074
1598.0	9.4687261	445.11982605690844
1599.0	9.4747512	445.119845824009
1600.0	9.4807761	445.1198386339127
1601.0	9.4868096	445.1198662654005
1602.0	9.4928345	445.1198338369309
1603.0	9.4988657	445.11986687356
1604.0	9.5048908	445.11985419422206
1605.0	9.510922	445.11990786197634
1606.0	9.5169491	445.11975664684473
1607.0	9.5229784	445.1199252259347
1608.0	9.5290033	445.1197923710769
1609.0	9.5350305	445.1197669231259
1610.0	9.5410616	445.11972734998255
1611.0	9.5470887	445.1197757914637
1612.0	9.5531158	445.11983054655576
1613.0	9.5591408	445.1197267443669
1614.0	9.5651659	445.1197830510287
1615.0	9.5711971	445.11977188361357
1616.0	9.5772243	445.11981230819833
1617.0	9.583247	445.11985041656504
1618.0	9.5892701	445.1198355310727
1619.0	9.5952992	445.119765599294
1620.0	9.6013241	445.1198555445619
1621.0	9.6073554	445.1197765453342
1622.0	9.6133762	445.11983959173153
1623.0	9.6194055	445.1198433957705
1624.0	9.6254284	445.1199311164937
1625.0	9.6314576	445.1197620911571
1626.0	9.6374866	445.11973654144265
1627.0	9.6435159	445.1198554619127
1628.0	9.6495471	445.11992812961495
1629.0	9.6555679	445.1199836010794
1630.0	9.6615889	445.11987549428625
1631.0	9.6676139	445.1199843670796
1632.0	9.6736347	445.1199834651766
1633.0	9.6796556	445.1199150685045
1634.0	9.6856742	445.11987682487205
1635.0	9.6916972	445.1198984769705
1636.0	9.6977179	445.1198867809246
1637.0	9.703743	445.1200053590444
1638.0	9.7097639	445.1198581410086
1639.0	9.7157869	445.11987818507885
1640.0	9.7218098	445.11979776168386
1641.0	9.7278285	445.1197763387225
1642.0	9.7338493	445.11980040148615
1643.0	9.7398701	445.11982098047685
1644.0	9.7458909	445.11988250584886
1645.0	9.7519139	445.11980696827766
1646.0	9.7579327	445.1197393181109
1647.0	9.7639556	445.1198148099117
1648.0	9.7699786	445.1198827584146
1649.0	9.7759993	445.1199618188919
1650.0	9.7820201	445.1198104998996
1651.0	9.7880388	445.11982422926326
1652.0	9.7940577	445.1198520147113
1653.0	9.8000785	445.11979816118884
1655.0	9.8073764	445.1197853125867
1656.0	9.8137285	445.1199643588102
1657.0	9.8197557	445.1198305343998
1658.0	9.8257785	445.1198166981322
1659.0	9.8318036	445.11973444586636
1660.0	9.8378265	445.11978543922146
1661.0	9.8438495	445.1199066183877
1662.0	9.8498682	445.11982519271265
1663.0	9.8558911	445.11981320718064
1664.0	9.8619119	445.11976308064914
1665.0	9.8679307	445.1197532397941
1666.0	9.8739536	445.1198397643407
1667.0	9.8799765	445.11986615136345
1668.0	9.8859953	445.11980267865175
1669.0	9.8920181	445.1198434545132
1670.0	9.898037	445.11981185878517
1671.0	9.9040577	445.11979756752413
1672.0	9.9100786	445.11977045634745
1673.0	9.9160994	445.1197324132596
1674.0	9.9221224	445.11970865435006
1675.0	9.9281431	445.11972859892035
1676.0	9.9341641	445.11975219892093
1677.0	9.9401869	445.1197154258986
1678.0	9.9462058	445.11971348102986
1679.0	9.9522265	445.11984613028494
1680.0	9.9582515	445.119718254575
1681.0	9.9642786	445.1198410486743
1682.0	9.9703057	445.119706709217
1683.0	9.9763267	445.1198685348978
1684.0	9.9823474	445.11981501511383
1685.0	9.9883704	445.1197669351293
1686.0	9.994389	445.11973060156464
1687.0	10.000412	445.11969737096683
1688.0	10.006431	445.11985363684107
1689.0	10.012454	445.1197368361973
1690.0	10.018472	445.11973560994124
1691.0	10.024493	445.1197586864678
1692.0	10.030516	445.11976165361483
1693.0	10.036537	445.11979059335937
1694.0	10.042558	445.1197659827418
1695.0	10.048579	445.11978568290493
1696.0	10.0546	445.1198946537822
1697.0	10.06062	445.1199494831663
1698.0	10.066643	445.11999252257675
1699.0	10.072664	445.11995976036263
1700.0	10.078685	445.11989164542666
1701.0	10.08471	445.11982559076824
1702.0	10.090733	445.1197030309983
1703.0	10.096756	445.11984018637224
1704.0	10.102781	445.1199334611186
1705.0	10.108802	445.11995116616345
1706.0	10.114821	445.11987254634056
1707.0	10.120841	445.1197746400436
1708.0	10.126862	445.1198897978216
1709.0	10.132883	445.119874012008
1710.0	10.138908	445.11991499611105
1711.0	10.144931	445.11982587655706
1713.0	10.152418	445.1197647207725
1714.0	10.158768	445.1198331474252
1715.0	10.1648	445.1197654771753
1716.0	10.170825	445.1197624551429
1717.0	10.176848	445.1197817531816
1718.0	10.18287	445.11984318680055
1719.0	10.188891	445.11986778111515
1720.0	10.194912	445.1198767497397
1721.0	10.200944	445.1198261884805
1722.0	10.206968	445.119776299265
1723.0	10.212996	445.1198131894738
1724.0	10.219016	445.1199051838214
1725.0	10.225041	445.11980219967717
1726.0	10.231064	445.11976699160374
1727.0	10.237083	445.1197928683056
1728.0	10.243106	445.1198024189884
1729.0	10.249127	445.1198080258595
1730.0	10.25515	445.1198768868284
1731.0	10.261171	445.1197917433497
1732.0	10.267193	445.1198095890758
1733.0	10.273214	445.1198800199677
1734.0	10.279235	445.11988035158197
1735.0	10.285256	445.1199324114212
1736.0	10.291275	445.11980121658786
1737.0	10.297296	445.11982915391246
1738.0	10.303316	445.1198128816896
1739.0	10.309339	445.1198913014396
1740.0	10.315362	445.11985551278656
1741.0	10.321383	445.119865405408
1742.0	10.327404	445.1198580588091
1743.0	10.333423	445.11981864953077
1744.0	10.339446	445.1198172495897
1745.0	10.345467	445.11984287534733
1746.0	10.351492	445.11982948503896
1747.0	10.357512	445.1198621045621
1748.0	10.363535	445.1198048260105
1749.0	10.369554	445.11982810931636
1751.0	10.376856	445.11983581291975
1752.0	10.383206	445.11983435147096
1753.0	10.389231	445.1198255568665
1754.0	10.39526	445.1198450509558
1755.0	10.401283	445.1199093629421
1756.0	10.407308	445.1199172689374
1757.0	10.413331	445.11983981997605
1758.0	10.419354	445.11985918027744
1759.0	10.425375	445.1198149382316
1760.0	10.431396	445.1198690828761
1761.0	10.437414	445.11978844945367
1762.0	10.443435	445.11984972960715
1763.0	10.449456	445.1199062417165
1764.0	10.455477	445.11982068053726
1765.0	10.4615	445.11969463003663
1766.0	10.467519	445.11986321781995
1767.0	10.473542	445.1197682787342
1768.0	10.479565	445.11973792059655
1769.0	10.485587	445.1197876040519
1770.0	10.49161	445.1198015971173
1772.0	10.499115	445.11966322681326
1773.0	10.505465	445.11978714865495
1774.0	10.51149	445.1197100550358
1775.0	10.517515	445.1198167897193
1776.0	10.52354	445.11977496042874
1777.0	10.529562	445.11981306517976
1778.0	10.535583	445.1197470659414
1779.0	10.541602	445.11975917441373
1780.0	10.547621	445.1198641581282
1781.0	10.553654	445.1197625990714
1782.0	10.559673	445.1197755988724
1783.0	10.5657	445.11981163194713
1784.0	10.571721	445.1198936703058
1785.0	10.577742	445.11984152838676
1786.0	10.58376	445.1198531450268
1787.0	10.589783	445.11984006254704
1788.0	10.595806	445.119781519676
1789.0	10.601829	445.11989492774416
1790.0	10.607848	445.11985789969225
1791.0	10.613871	445.11976799402237
1792.0	10.619894	445.11984458424524
1793.0	10.625915	445.1198603970708
1794.0	10.631938	445.1198719225484
1795.0	10.637967	445.11981161663545
1796.0	10.64399	445.1198027571975
1797.0	10.650009	445.11980026805094
1798.0	10.656031	445.1197991178174
1799.0	10.662054	445.11989650146535
1800.0	10.668073	445.1197965464209
1801.0	10.674096	445.1197839596782
1802.0	10.680117	445.11980164481423
1803.0	10.686138	445.11996240432586
1804.0	10.692156	445.11996574594
1805.0	10.698177	445.1198479383959
1806.0	10.704196	445.1199729561546
1807.0	10.710221	445.1198978301927
1808.0	10.716244	445.11986944770763
1809.0	10.722267	445.11986617298777
1810.0	10.728286	445.1198794058814
1811.0	10.734313	445.1199143470578
1812.0	10.740344	445.11983855940355
1813.0	10.746365	445.1197638336885
1814.0	10.752396	445.11993132032984
1815.0	10.758421	445.1198870259317
1816.0	10.764446	445.1198563047455
1817.0	10.770465	445.1197498162554
1818.0	10.776488	445.1197584906208
1819.0	10.782511	445.119743647734
1820.0	10.788529	445.1198333091068
1821.0	10.794552	445.11998983716944
1822.0	10.800573	445.11988234026165
1823.0	10.806594	445.11990107864494
1824.0	10.812615	445.11976007652856
1825.0	10.81864	445.11984487712635
1826.0	10.824659	445.11982788208195
1827.0	10.830684	445.1198950706439
1828.0	10.836704	445.11986738703797
1829.0	10.842727	445.11985204163125
1831.0	10.850027	445.11984131376335
1832.0	10.856375	445.11988911102264
1833.0	10.862398	445.1198714191511
1834.0	10.868419	445.1199068702097
1835.0	10.874438	445.11989555185005
1836.0	10.880457	445.11983325928946
1837.0	10.88648	445.119852094106
1838.0	10.892498	445.1198009723045
1839.0	10.898519	445.11987582535625
1840.0	10.90454	445.11980072968396
1841.0	10.910559	445.1198015854227
1842.0	10.916582	445.1198580225613
1843.0	10.9226	445.11982169902853
1844.0	10.928619	445.1198730592216
1845.0	10.93464	445.1198651645912
1846.0	10.940661	445.11978266186196
1847.0	10.946682	445.11981314205246
1848.0	10.952705	445.1198728151483
1849.0	10.958723	445.11991427284704
1850.0	10.964748	445.1197753566865
1851.0	10.970769	445.11986719573656
1852.0	10.97679	445.1197680882514
1853.0	10.982811	445.11983065706727
1854.0	10.98883	445.1198749029769
1855.0	10.994853	445.1197721009497
1856.0	11.000873	445.1198081156036
1857.0	11.006894	445.1197958870733
1858.0	11.012917	445.11982895432124
1859.0	11.018938	445.11974296083514
1860.0	11.024959	445.11975201969506
1861.0	11.03098	445.11984578021503
1862.0	11.037001	445.11974942995704
1863.0	11.043023	445.1199388382881
1864.0	11.049044	445.11990807598056
1865.0	11.055063	445.1198624718399
1866.0	11.061092	445.1199184524707
1867.0	11.067115	445.1199166632031
1868.0	11.073144	445.11984897140553
1869.0	11.079163	445.12001440856636
1870.0	11.085184	445.1198901238587
1871.0	11.091205	445.1198824354867
1872.0	11.097226	445.1200341075952
1873.0	11.103251	445.1198681275221
1874.0	11.109278	445.1199151536074
1875.0	11.115305	445.1200313024037
1876.0	11.121328	445.11995232089043
1877.0	11.127346	445.1199815218933
1878.0	11.133367	445.11992018448683
1879.0	11.139388	445.1197542228359
1880.0	11.145407	445.11977486855216
1881.0	11.151434	445.11979747244095
1882.0	11.157457	445.1198214290655
1883.0	11.163476	445.1198592773558
1884.0	11.169498	445.1198043256911
1885.0	11.175517	445.11980635490227
1886.0	11.18154	445.1198841589789
1887.0	11.187561	445.11975983170714
1889.0	11.194861	445.1198206921177
1890.0	11.201209	445.11975340451414
1891.0	11.207228	445.11976575019895
1892.0	11.213251	445.1197971820606
1893.0	11.219272	445.11979054585765
1894.0	11.225294	445.1197974958849
1895.0	11.231315	445.11980346565076
1896.0	11.237338	445.11989650872175
1897.0	11.243357	445.1198043292726
1898.0	11.24938	445.1198321562247
1899.0	11.255401	445.11982971805924
1900.0	11.261424	445.1198633669925
1901.0	11.267446	445.1199693200112
1902.0	11.273465	445.1198983641771
1903.0	11.279488	445.1198589415581
1904.0	11.285511	445.11976502892213
1905.0	11.29153	445.1198208432436
1906.0	11.297555	445.1199072181462
1907.0	11.303576	445.11979296900955
1908.0	11.309601	445.11981795244833
1909.0	11.315622	445.11978021274433
1910.0	11.321649	445.11975730817534
1911.0	11.327674	445.1198342250369
1912.0	11.333692	445.11979279276517
1913.0	11.339719	445.1198191517102
1914.0	11.345755	445.11986147164197
1915.0	11.351788	445.1199569781623
1916.0	11.357815	445.1198114106222
1917.0	11.363834	445.11978472911454
1918.0	11.369855	445.1199044080526
1919.0	11.375874	445.1199338777139
1920.0	11.381897	445.1199240807236
1921.0	11.387918	445.11976352998613
1922.0	11.39394	445.11988115772044
1923.0	11.399961	445.1197790188128
1924.0	11.405986	445.11985095934915
1925.0	11.412007	445.1199194724331
1926.0	11.418032	445.1199432957112
1927.0	11.424051	445.1199328096971
1928.0	11.430078	445.11987764129424
1929.0	11.436103	445.1198779530091
1930.0	11.442128	445.11983830437293
1931.0	11.448153	445.11988931463173
1932.0	11.45418	445.11984462010736
1933.0	11.460199	445.11988184873405
1934.0	11.46622	445.11980089632846
1935.0	11.472238	445.11974666578857
1936.0	11.478259	445.1198851829445
1937.0	11.484282	445.1198488422357
1938.0	11.490301	445.11980123841766
1939.0	11.496322	445.1199737754744
1940.0	11.502347	445.11982922411306
1941.0	11.508366	445.11987675293227
1942.0	11.514391	445.1198197268861
1943.0	11.52042	445.11976473900955
1944.0	11.526445	445.11985603393805
1945.0	11.53247	445.1198408929865
1946.0	11.538491	445.1198202877578
1947.0	11.544513	445.1198731007188
1949.0	11.55183	445.1199029513999
1950.0	11.558174	445.11978861215545
1951.0	11.564195	445.11984502840653
1952.0	11.570216	445.11979603712456
1953.0	11.576236	445.1198866358358
1954.0	11.582261	445.1198381045856
1955.0	11.588284	445.11987695263434
1956.0	11.594307	445.1197616114177
1957.0	11.600332	445.1197616545609
1958.0	11.606351	445.1198296473688
1959.0	11.612372	445.119837465136
1960.0	11.618391	445.11988135647795
1961.0	11.624412	445.11991640313545
1962.0	11.630437	445.11988739511514
1963.0	11.636457	445.1199350460666
1964.0	11.642482	445.11989554759606
1965.0	11.648501	445.1198156326519
1966.0	11.654526	445.1198371379324
1967.0	11.660551	445.1198793220071
1968.0	11.66658	445.1198614114331
1969.0	11.672609	445.11978136961
1970.0	11.678637	445.1199611592253
1971.0	11.684662	445.11991608320466
1972.0	11.690687	445.11993246026736
1973.0	11.696707	445.1198044305099
1974.0	11.702728	445.11992943816983
1975.0	11.708753	445.1199557676191
1976.0	11.714782	445.1199834716398
1977.0	11.720809	445.11990125977286
1978.0	11.726828	445.11977903164717
1979.0	11.732853	445.1197694146716
1980.0	11.738882	445.11974503897136
1981.0	11.744905	445.11984225579806
1982.0	11.750932	445.1198500842871
1983.0	11.756953	445.1198035964974
1984.0	11.762976	445.11976509402496
1985.0	11.768997	445.11996213510344
1986.0	11.775022	445.11999375133155
1987.0	11.781041	445.1198180832477
1988.0	11.787066	445.1198477008027
1989.0	11.793085	445.11977842515995
1990.0	11.79912	445.1199092127505
1991.0	11.805147	445.1198849499958
1992.0	11.811172	445.1199765290599
1993.0	11.817191	445.1199580719554
1994.0	11.823212	445.1197932702218
1995.0	11.829239	445.1197953936194
1996.0	11.835262	445.1199555220717
1997.0	11.841287	445.1199099154432
1998.0	11.847312	445.1198298156648
1999.0	11.853339	445.1199483276045
2000.0	11.859368	445.1198545653397
2001.0	11.865393	445.1198008169234
2002.0	11.871422	445.1197721618405
2003.0	11.877447	445.1198325791561
2004.0	11.883476	445.1198171830014
2005.0	11.889503	445.119804623045
2007.0	11.896974	445.1199008772837
2008.0	11.90332	445.11987081912736
2009.0	11.909347	445.11987775707075
2010.0	11.915368	445.1198758986077
2011.0	11.921395	445.1198344696871
2012.0	11.92742	445.1198895223598
2013.0	11.933449	445.11994008078256
2014.0	11.939474	445.1198581651659
2015.0	11.945499	445.119830684225
2016.0	11.951526	445.11995718574224
2017.0	11.957549	445.1198332170426
2018.0	11.963576	445.1199658126626
2019.0	11.969605	445.1198527032689
2020.0	11.975633	445.11987699078014
2021.0	11.98166	445.11988743068736
2022.0	11.987687	445.11984941189104
2023.0	11.993716	445.11996043655256
2024.0	11.999741	445.11994987990806
2025.0	12.005766	445.11990074241794
2026.0	12.011795	445.1197731390251
2027.0	12.017824	445.1197867483501
2028.0	12.023851	445.1198872555502
2029.0	12.029876	445.1197790776485
2030.0	12.035904	445.11985003824594
2031.0	12.041931	445.1198644630832
2032.0	12.047954	445.11983004559505
2033.0	12.053978	445.1197887309265
2034.0	12.060001	445.1198203680105
2036.0	12.067472	445.119790975861
2037.0	12.073827	445.1198442383449
2038.0	12.079862	445.1197005687946
2039.0	12.085887	445.1197802346958
2040.0	12.091916	445.11986674508825
2041.0	12.097939	445.11971884238835
2042.0	12.10396	445.1197832489461
2043.0	12.109989	445.1197602300015
2044.0	12.116014	445.11976610900405
2045.0	12.122045	445.1199069376039
2046.0	12.12807	445.11971919799055
[truncated: 4,913 more rows]
