# Supplementary material for: RawBeans: A Simple, Vendor-Independent, Raw-Data Quality-Control Tool
Source: J Proteome Res. 2021 Mar 4;20(4):2098–104. doi: 10.1021/acs.jproteome.0c00956 (PMC8041395; doi:10.1021/acs.jproteome.0c00956)
Supplement: Supplementary file 2 — pr0c00956_si_003.zip [file pr0c00956_si_003.zip › 100_samples_run1.0/resources/HF2_LC1_hela_181020_01-mass-deviation-matrix.tsv]

scan	retention	445.12003
1.0	0.0029296825	445.1205316719641
2.0	0.010396265	445.1197589342565
3.0	0.016742081	445.1197397413924
4.0	0.023417098	445.119765062099
5.0	0.029773365	445.11986144082675
6.0	0.03612753	445.11971490244383
7.0	0.042485931	445.1197880270118
9.0	0.049998382	445.11969613819366
10.0	0.056350616	445.11971972133597
11.0	0.062375616	445.11984658232944
12.0	0.068398332	445.1195739031995
13.0	0.074419231	445.11979944838714
14.0	0.080440063	445.11949710308596
15.0	0.086460963	445.1194008453246
16.0	0.092481898	445.120568969008
17.0	0.098502698	445.1205079410528
18.0	0.10452336	445.12048793493926
19.0	0.11054428	445.1204246713813
20.0	0.11656718	445.1204008060148
21.0	0.12258808	445.12041240115366
22.0	0.1286089	445.1203905807593
23.0	0.13463391	445.1204854538783
24.0	0.14066518	445.1204848381945
25.0	0.14668613	445.1204014803471
26.0	0.1527069	445.1204132196798
27.0	0.15873392	445.1204306160564
28.0	0.1647547	445.1205038785836
29.0	0.17077563	445.11983439998784
30.0	0.17679643	445.1201575554996
35.0	0.18789432	445.1201112025678
36.0	0.19425268	445.1201833987785
37.0	0.20027567	445.12020436171895
38.0	0.20629866	445.1201004797575
40.0	0.21370063	445.1200757082348
41.0	0.2200653	445.1201551953842
42.0	0.22608825	445.1201265053217
43.0	0.23211738	445.1202844623343
44.0	0.23814446	445.12011615523033
45.0	0.2441716	445.1202309578922
46.0	0.25020068	445.12011390322823
47.0	0.25622162	445.1200604058332
48.0	0.2622423	445.12014589908205
49.0	0.26826516	445.1200900000062
50.0	0.27428615	445.1201933836566
52.0	0.28168191	445.1201519154722
53.0	0.28804028	445.1201103087081
54.0	0.29406945	445.12017381113793
55.0	0.30009653	445.1201494738279
56.0	0.30612168	445.12019824216316
57.0	0.31214245	445.12009887681063
58.0	0.31816315	445.12010202821864
59.0	0.32418626	445.1200870165037
60.0	0.330207	445.1199586175026
61.0	0.3362342	445.1200119301614
62.0	0.3422632	445.1201158971443
63.0	0.34829033	445.11954316769175
64.0	0.35431958	445.1206223271994
65.0	0.36034247	445.11966520128686
66.0	0.36636755	445.11961021452487
67.0	0.37238825	445.11954616827074
68.0	0.3784091	445.1194449833556
69.0	0.38443623	445.11951861683355
70.0	0.39045705	445.11942942222913
71.0	0.39647802	445.1195357461812
72.0	0.40250086	445.1194203444892
73.0	0.40852171	445.11948123094334
74.0	0.4145467	445.11960831496515
75.0	0.42056955	445.1202908088139
76.0	0.42659045	445.12034766775923
80.0	0.43621122	445.12046542772345
81.0	0.4425717	445.1204356459001
82.0	0.44859245	445.1204385185403
83.0	0.45461541	445.12031660811226
84.0	0.46063638	445.1203824725063
85.0	0.46665728	445.1204978503165
86.0	0.4726781	445.12044280006
87.0	0.47870093	445.12044711574856
88.0	0.48472791	445.1205041567795
89.0	0.49075512	445.12040509569846
90.0	0.49677592	445.1203340803322
91.0	0.50279893	445.1204253731799
92.0	0.50881971	445.12039350694926
93.0	0.51484057	445.1202869080551
94.0	0.52086356	445.12020669759374
95.0	0.52688445	445.12022498169586
96.0	0.53290511	445.1201896781521
97.0	0.53892595	445.12031659511064
98.0	0.54494882	445.12061186658246
99.0	0.5509739	445.12019665607926
103.0	0.560628	445.12008062715154
104.0	0.56699676	445.1201185722011
105.0	0.57301778	445.1201481982222
106.0	0.5790384	445.1202278941931
107.0	0.58506145	445.12002838366135
108.0	0.59108215	445.1200812241224
109.0	0.59710725	445.1200600951133
110.0	0.60313028	445.1202266892194
111.0	0.6091489	445.1200881781954
112.0	0.61517185	445.1200712906139
113.0	0.62119261	445.12006439304054
114.0	0.62721561	445.1201263704843
115.0	0.6332387	445.1200651821095
116.0	0.63926143	445.1201087434911
117.0	0.64528443	445.1201313712129
118.0	0.65130933	445.12018259997666
119.0	0.6573344	445.1199861921981
120.0	0.66335523	445.1200244921961
121.0	0.66937621	445.120037385326
122.0	0.67538437	445.1199041169236
123.0	0.68140738	445.1199008276204
124.0	0.68742815	445.1200680860697
125.0	0.69345528	445.11989393348347
126.0	0.6994782	445.1201516858905
127.0	0.70550322	445.1201211107377
128.0	0.71152618	445.119906057039
129.0	0.71751571	445.1200663324058
130.0	0.7235033	445.11996661812367
131.0	0.7295262	445.12002930932437
132.0	0.73553857	445.11991272480316
133.0	0.74155946	445.12007274896285
134.0	0.74758236	445.1201466658776
135.0	0.75360328	445.12005838289195
136.0	0.75961998	445.1200217059106
137.0	0.76559706	445.12010100002976
138.0	0.77155533	445.1199761262385
139.0	0.77752628	445.12009260720384
140.0	0.78355532	445.12008402046365
141.0	0.7895699	445.1200561075001
142.0	0.79554487	445.1200963155546
143.0	0.80152827	445.1200784890152
144.0	0.80748881	445.1200770715022
145.0	0.81345131	445.1200935979781
146.0	0.81947426	445.1199113865098
147.0	0.82546165	445.1200959380019
148.0	0.83141781	445.12015007048996
149.0	0.83735335	445.12029016216206
150.0	0.84328453	445.12020593768347
151.0	0.84915963	445.1202944400918
152.0	0.85504707	445.12023314161064
153.0	0.86095337	445.12020790274835
154.0	0.86684725	445.1201625143214
155.0	0.87275765	445.1201977254632
156.0	0.8786534	445.1202064984821
157.0	0.88457408	445.1201564302225
158.0	0.89047628	445.12022841205794
159.0	0.89640553	445.12018875883916
160.0	0.90232421	445.12024879920233
161.0	0.90828876	445.12012016103046
162.0	0.91421595	445.1203148156449
163.0	0.92014103	445.12024554783386
164.0	0.92606806	445.12022871253345
165.0	0.93201177	445.12026769725315
166.0	0.93793456	445.1202535935489
167.0	0.94384303	445.12029337703086
168.0	0.94974518	445.12027112226497
169.0	0.95565333	445.1201466838855
170.0	0.96157006	445.120270805595
171.0	0.96752228	445.12019047490696
172.0	0.97345147	445.1202799201738
173.0	0.97936398	445.1202582722694
174.0	0.98529083	445.12031401600825
175.0	0.99131377	445.1200205068473
176.0	0.99724933	445.1202170609874
177.0	1.0031555	445.12027347746704
178.0	1.0090617	445.12017665203604
179.0	1.0149596	445.12025493875814
180.0	1.0208619	445.12025043814714
181.0	1.0267847	445.12014615626254
182.0	1.0326682	445.120209269244
183.0	1.0385472	445.1201523158367
184.0	1.044414	445.12016769874225
185.0	1.050293	445.1201896856374
186.0	1.0561285	445.12032064366116
187.0	1.0620284	445.1202171737415
188.0	1.0678951	445.1202742862688
189.0	1.0737702	445.1202719460102
190.0	1.079664	445.120151641917
191.0	1.0855641	445.12031120252936
192.0	1.0914452	445.12029488154576
193.0	1.0973286	445.12028787588065
194.0	1.1032389	445.1202120851443
195.0	1.1091431	445.1203067936816
196.0	1.1150077	445.1202577453436
197.0	1.1208723	445.12031694093014
198.0	1.1267286	445.12033194743776
199.0	1.1325891	445.1201899249633
200.0	1.1384286	445.12021408684853
201.0	1.1442911	445.12022924742223
202.0	1.1501579	445.1203287852115
203.0	1.1560203	445.1203290520215
204.0	1.1618931	445.1202931341199
205.0	1.1677348	445.1202232264005
206.0	1.1735787	445.1203010249101
207.0	1.179412	445.12023278256834
208.0	1.1852536	445.12025793805424
209.0	1.1911078	445.12012589008816
210.0	1.1969537	445.1202489582633
211.0	1.2027933	445.1203126975039
212.0	1.2086391	445.1201942996439
213.0	1.2144912	445.12034731849104
214.0	1.2203287	445.12030361808706
215.0	1.2261474	445.1203476314874
216.0	1.2319828	445.120441687671
217.0	1.2378433	445.12028832641386
218.0	1.2437412	445.12011010663775
219.0	1.2496287	445.1204254189654
220.0	1.2554912	445.12022435544014
221.0	1.2613746	445.1201713452839
222.0	1.2672516	445.12032716945095
223.0	1.2731351	445.12025398065435
224.0	1.2789996	445.1203637219793
225.0	1.2848703	445.12031527854174
226.0	1.2907266	445.12022865778584
227.0	1.2965599	445.1202987269172
228.0	1.3024392	445.1202502380812
229.0	1.3082829	445.1203993838737
230.0	1.3141747	445.12029938567724
231.0	1.32006	445.1202592096938
232.0	1.3259726	445.1203346583412
233.0	1.3318413	445.12036660810725
234.0	1.3377247	445.1201523054537
235.0	1.3435912	445.1202221976967
236.0	1.3494621	445.1204006101324
237.0	1.3553475	445.1203682468459
238.0	1.3611829	445.12034875063375
239.0	1.3670496	445.1202576164511
240.0	1.3728894	445.1203657515352
241.0	1.378758	445.1202987747161
242.0	1.3846039	445.12040256970465
243.0	1.3904456	445.1203521835013
244.0	1.3963039	445.1202493942908
245.0	1.4021559	445.12030712176005
246.0	1.4080101	445.12034631245524
247.0	1.4138996	445.12016148192953
248.0	1.4197455	445.12026185989714
249.0	1.425606	445.12017242909786
250.0	1.431456	445.1202562029186
251.0	1.4373269	445.1203021963167
252.0	1.4432081	445.1203983345397
253.0	1.4490498	445.1203876406944
254.0	1.4549039	445.12028965511155
255.0	1.4607393	445.12018409461666
256.0	1.4666122	445.12034817293505
257.0	1.4724227	445.1204109260575
258.0	1.4782538	445.12032905003105
259.0	1.4841143	445.1202888661921
260.0	1.4899561	445.1203925148157
261.0	1.4958206	445.120247370733
262.0	1.5016414	445.1202408982906
263.0	1.5074645	445.1204877717147
264.0	1.5132832	445.12032103330836
265.0	1.519129	445.120291674045
266.0	1.5249851	445.12033982158977
267.0	1.530831	445.12041824199383
268.0	1.5366852	445.1202572270726
269.0	1.5425457	445.1203640743713
270.0	1.5483999	445.1203061813082
271.0	1.5542603	445.1202317050912
272.0	1.560152	445.1203176263056
273.0	1.5660081	445.12029867890595
274.0	1.5718749	445.12022513891833
275.0	1.5777687	445.1202027520953
276.0	1.5836352	445.12040484161713
277.0	1.589529	445.12032122567723
278.0	1.5953957	445.12026053606445
279.0	1.6012624	445.1204014685859
280.0	1.6071103	445.12033123268884
281.0	1.6129812	445.1203277633882
282.0	1.6188686	445.12037053496186
283.0	1.624704	445.12034815580387
284.0	1.6305583	445.1202856143863
285.0	1.6364354	445.1202489955418
286.0	1.6422998	445.1203468902497
287.0	1.6481186	445.1203610760474
288.0	1.6539749	445.12016478662593
289.0	1.659854	445.12024365703695
290.0	1.6656895	445.12043381264925
291.0	1.6716166	445.12030139653086
292.0	1.6776396	445.1201276207871
293.0	1.6835126	445.12028820549244
294.0	1.6893624	445.1203054132521
295.0	1.6952394	445.1202571841638
296.0	1.7011124	445.1202832974231
297.0	1.7069563	445.1204319308075
298.0	1.7128375	445.12032602817123
299.0	1.7186979	445.12023020505774
300.0	1.7246084	445.120128930445
301.0	1.7304959	445.1202896997542
302.0	1.7363626	445.1202791307495
303.0	1.7422397	445.12034884428897
304.0	1.7481313	445.12029326186735
305.0	1.7539979	445.12026168404395
306.0	1.7598709	445.12034726494306
307.0	1.7657208	445.12018602776317
308.0	1.7716062	445.12021647075284
309.0	1.7774834	445.12033732893326
310.0	1.7833709	445.1203106493147
311.0	1.7893478	445.12018866078597
312.0	1.7952166	445.12031366329035
313.0	1.8010917	445.1203585951419
314.0	1.8069523	445.1203083255006
315.0	1.8127792	445.1204878242093
316.0	1.8186438	445.12017604545196
317.0	1.824473	445.1204126119083
318.0	1.8303167	445.1203243632445
319.0	1.8361876	445.1202440149977
320.0	1.8420668	445.12033791135354
321.0	1.847946	445.12040273450685
322.0	1.8538252	445.1203025779947
323.0	1.8597022	445.12026293374805
324.0	1.8655564	445.12025309541355
325.0	1.8714375	445.12026677700743
326.0	1.8773626	445.1202066338732
327.0	1.8831877	445.1202870101229
328.0	1.8890188	445.120330392697
329.0	1.8948376	445.1203563773493
330.0	1.9006917	445.1204110264126
331.0	1.9065482	445.12027239907184
332.0	1.9125625	445.1199060352216
333.0	1.9184167	445.1202850211075
334.0	1.9242647	445.1203601263902
335.0	1.9301043	445.12031061676987
336.0	1.9359334	445.1202922662261
337.0	1.9418126	445.120347427404
338.0	1.9478355	445.1199693225953
339.0	1.9536731	445.12028491455163
340.0	1.9595064	445.1203939948842
341.0	1.965346	445.1201804557336
342.0	1.9712087	445.1203571802038
343.0	1.9770481	445.12039495379025
344.0	1.9829065	445.12017685697333
345.0	1.9887522	445.12031899511015
346.0	1.9945918	445.12026154319386
347.0	2.000421	445.12031952645
348.0	2.0062481	445.12032499134267
349.0	2.0121147	445.12027403987247
350.0	2.017969	445.1202884925421
351.0	2.0237877	445.1202923262314
352.0	2.0296462	445.12024139548623
353.0	2.0354918	445.1201818082709
354.0	2.0414253	445.12011980026904
355.0	2.0473127	445.12022335577757
356.0	2.0531669	445.1205066066777
357.0	2.0590377	445.12010700240285
358.0	2.0649127	445.12012403681683
359.0	2.0707836	445.1202359795913
360.0	2.0766107	445.12029740041226
361.0	2.0823898	445.12034714424914
362.0	2.0882086	445.120332154426
363.0	2.0940191	445.120318082331
364.0	2.1000399	445.12008692183804
365.0	2.1058608	445.1203671917561
366.0	2.1116648	445.120266593411
367.0	2.1176691	445.1198713998807
368.0	2.1234711	445.1203796361405
369.0	2.1293003	445.1203001361023
370.0	2.1351482	445.120338616727
371.0	2.1409463	445.12043014647463
372.0	2.1467837	445.1202838679657
373.0	2.1526588	445.12035769235456
374.0	2.1585066	445.1203690284492
375.0	2.1643442	445.1202993166505
376.0	2.1703274	445.12010857443454
377.0	2.1761941	445.1204032594584
378.0	2.1821961	445.1198861040307
379.0	2.1880982	445.1201357824177
380.0	2.1939526	445.1202927263321
381.0	2.1997775	445.12034016146936
382.0	2.2055734	445.12027628266134
384.0	2.2128524	445.120301584279
385.0	2.2192275	445.1201299145089
386.0	2.2255941	445.1201046347734
387.0	2.2319567	445.1199518815195
388.0	2.2383962	445.11991582891216
389.0	2.2446191	445.120119860113
390.0	2.2509963	445.1200755619179
391.0	2.2573483	445.1202221275549
392.0	2.2636901	445.1202268752279
393.0	2.2699859	445.12015233076636
394.0	2.2763901	445.1201674584374
395.0	2.2827796	445.12025727506386
396.0	2.28909	445.1202380773052
397.0	2.2954087	445.120185334373
398.0	2.3017776	445.12025280883637
399.0	2.3081214	445.1203064866664
400.0	2.3146358	445.1199387509603
401.0	2.3208379	445.12039426378135
402.0	2.3271339	445.1205342018505
403.0	2.3335422	445.1203583278678
404.0	2.3400942	445.11988304809347
405.0	2.3462275	445.1205473117983
406.0	2.3525381	445.1202997986272
407.0	2.3589505	445.1202510239811
409.0	2.3661588	445.1201416589212
410.0	2.3722276	445.1199590984617
411.0	2.3783005	445.11985399992636
412.0	2.3844047	445.1199617529338
414.0	2.3910443	445.12024875069983
415.0	2.3972276	445.1199429286262
417.0	2.4036964	445.12024105132883
418.0	2.4098923	445.11995866424525
419.0	2.4160463	445.12015990912664
420.0	2.4222359	445.1201294868857
422.0	2.4289568	445.120300304077
423.0	2.4351838	445.1199320941274
424.0	2.4414069	445.12008249344376
425.0	2.4476506	445.1200753706756
426.0	2.4539028	445.12018140886397
427.0	2.4601674	445.12025898712034
428.0	2.4664611	445.1201786571702
429.0	2.4727507	445.1201064004025
430.0	2.4790965	445.12011933954744
431.0	2.4853631	445.12044489060554
432.0	2.4916485	445.1203136192868
433.0	2.4979882	445.12036528238815
434.0	2.5043298	445.12021395539955
435.0	2.5106716	445.1202641671139
436.0	2.5169736	445.12043013767357
437.0	2.5233007	445.12031621365674
438.0	2.5295944	445.1203112776096
439.0	2.5359507	445.12039383280984
440.0	2.5422653	445.12046212226704
441.0	2.5486652	445.1201374516482
442.0	2.554932	445.1204397059722
443.0	2.5612569	445.12039787725007
444.0	2.5675571	445.1203314201999
445.0	2.5738279	445.12028808702263
446.0	2.5801467	445.1201299842849
447.0	2.5864486	445.120158714229
448.0	2.5927381	445.120258189979
449.0	2.5990216	445.120352894022
450.0	2.6053445	445.1202102487097
451.0	2.6116988	445.1200751701311
452.0	2.6179945	445.12016025301443
453.0	2.6243111	445.1202631406395
454.0	2.6306215	445.12029661418387
455.0	2.6370196	445.1200433475392
456.0	2.6432842	445.1204132937187
457.0	2.6496425	445.1203331622298
458.0	2.6559424	445.1203118060043
459.0	2.662282	445.1203592971477
460.0	2.668607	445.1203850528093
461.0	2.6749382	445.1203313637269
462.0	2.6812904	445.1202970133089
463.0	2.6876321	445.1202983255853
464.0	2.694057	445.120081582897
465.0	2.7003134	445.12046648024835
466.0	2.7066738	445.120398111018
467.0	2.7129903	445.12033082165595
468.0	2.7193695	445.1203635056078
469.0	2.7256592	445.1203065645017
470.0	2.7320071	445.12037397042906
471.0	2.7383613	445.1204195184162
472.0	2.744703	445.1203964787339
473.0	2.7510092	445.1204447637792
474.0	2.7573487	445.1204662283135
475.0	2.763705	445.12036573412723
476.0	2.7700259	445.1204162141039
477.0	2.77638	445.12056991097296
478.0	2.7827113	445.1203972383432
479.0	2.7890508	445.12031915597885
480.0	2.7955238	445.1202289990828
481.0	2.8017405	445.1204561755542
482.0	2.8080967	445.1204217847064
483.0	2.8144176	445.12034671029016
484.0	2.8207342	445.1204457021873
485.0	2.8271926	445.12021683025375
486.0	2.8335571	445.120179332262
487.0	2.8398967	445.1201024483733
488.0	2.8461405	445.12032727878244
489.0	2.8524613	445.1205103930531
490.0	2.8588114	445.12040720351797
491.0	2.8651093	445.1205612809436
492.0	2.8714656	445.12033267960817
493.0	2.8778074	445.1203177371839
494.0	2.8842864	445.12013773543526
495.0	2.8904885	445.1203661724963
496.0	2.8968031	445.1205313556999
497.0	2.9032655	445.1203335520755
498.0	2.9095032	445.12044907429856
499.0	2.9158448	445.12046425342805
500.0	2.9221822	445.1204691527395
501.0	2.928526	445.1204590403186
502.0	2.9348677	445.12037077259583
503.0	2.9412385	445.12027641863324
504.0	2.947576	445.1203752289375
505.0	2.9539573	445.1204579592367
506.0	2.9603386	445.1204142209163
508.0	2.9677156	445.12033552390835
509.0	2.9741344	445.1201362329219
510.0	2.9805052	445.1202803374295
511.0	2.986949	445.11995841636985
512.0	2.9932698	445.12014219796833
513.0	2.9995594	445.1201007267965
514.0	3.0058261	445.12013003434646
515.0	3.0123406	445.12004187982495
516.0	3.018474	445.12051069971363
517.0	3.0247844	445.12052820392836
518.0	3.0310928	445.1204101028639
519.0	3.0374303	445.12044337273545
520.0	3.0437053	445.12056447425573
521.0	3.0502011	445.1201178158621
522.0	3.0563844	445.11948797675774
523.0	3.0627282	445.1204667499377
524.0	3.0690511	445.1205095939968
525.0	3.0753783	445.12052966386864
526.0	3.0817117	445.1205574572147
527.0	3.0881158	445.1202784879074
528.0	3.0944137	445.12034086988695
529.0	3.1007722	445.120236998283
530.0	3.1070742	445.120428421411
531.0	3.1134639	445.12034917053745
532.0	3.1198866	445.1202795373146
533.0	3.1262139	445.12026776924574
534.0	3.1324345	445.12045231316785
535.0	3.1387762	445.12029087654895
536.0	3.145072	445.120510402244
537.0	3.1514033	445.1203174416416
538.0	3.1577387	445.1202926030837
539.0	3.1640658	445.1203878918738
540.0	3.1704137	445.120554059567
541.0	3.1767658	445.12048377621977
542.0	3.1830888	445.12053270499075
543.0	3.1893783	445.12042133074374
544.0	3.1957346	445.12055548607674
545.0	3.2020555	445.1203463833882
546.0	3.208418	445.12044146904026
547.0	3.2147264	445.1205665628781
548.0	3.2210867	445.120467791894
549.0	3.2275388	445.1201497722313
550.0	3.2337556	445.12044351333424
551.0	3.2400576	445.1204120873769
552.0	3.2464013	445.12027932255626
553.0	3.2527096	445.1202734834063
554.0	3.2591034	445.1203244269579
555.0	3.2654388	445.12029147054346
556.0	3.2717472	445.12037873763074
557.0	3.2780493	445.1202912684186
558.0	3.2843993	445.11975739196816
559.0	3.2907034	445.1203630595353
560.0	3.2969638	445.1205422235856
561.0	3.3033805	445.12029230279865
562.0	3.3096577	445.12039919108406
563.0	3.316066	445.12011341503717
564.0	3.3223326	445.12034837257255
565.0	3.3286432	445.1203655482412
566.0	3.3349827	445.12042813403224
567.0	3.3413495	445.120209850306
568.0	3.3476993	445.12032658359027
569.0	3.3539535	445.1199163312273
570.0	3.3603118	445.12040823889737
572.0	3.3674891	445.1204452474862
573.0	3.3738245	445.1202646068051
574.0	3.3801558	445.12039690456334
575.0	3.3864973	445.12041522756755
576.0	3.3928576	445.1202637216395
577.0	3.3991432	445.12035165019404
578.0	3.4054911	445.12042275033997
579.0	3.411837	445.1202925654398
580.0	3.4181452	445.1204390722166
581.0	3.4240494	445.11950325703117
582.0	3.4306202	445.12048138867016
583.0	3.4369975	445.1199392283105
584.0	3.4433642	445.1203298869695
585.0	3.4496182	445.1204264148811
586.0	3.4559952	445.12033896444547
587.0	3.4621764	445.1196235154489
588.0	3.4685953	445.12059380940497
589.0	3.4749453	445.1204282101331
590.0	3.4812558	445.1203448607924
591.0	3.4875911	445.12053173014436
592.0	3.493937	445.1202748989563
593.0	3.5001433	445.11941109708613
594.0	3.5065871	445.120323688028
595.0	3.5129036	445.1203984194558
596.0	3.5193036	445.1203046553248
597.0	3.5255891	445.1203569724424
598.0	3.5318954	445.1201584799641
599.0	3.5382475	445.1202376875555
600.0	3.5446162	445.1204552024974
601.0	3.5509475	445.1204279223521
602.0	3.5573495	445.1203853692777
603.0	3.5636641	445.1202563001727
604.0	3.5700267	445.1203248313572
605.0	3.5763516	445.1199718617192
606.0	3.5826474	445.1203015409101
608.0	3.5897975	445.12027655430427
609.0	3.5960953	445.1202051634769
610.0	3.602412	445.1203668077244
611.0	3.6086891	445.11959141064983
612.0	3.6150954	445.11995140372284
613.0	3.6214162	445.12032420427187
614.0	3.6278287	445.12026956602944
615.0	3.6341516	445.1203818633604
616.0	3.6404892	445.11969169146926
617.0	3.6468121	445.1203360776986
618.0	3.6531496	445.1203575995098
619.0	3.6595079	445.12030826942237
620.0	3.6659208	445.12028901279905
621.0	3.6722538	445.12029895064023
622.0	3.6785747	445.1204151621182
623.0	3.6843998	445.1206547821611
624.0	3.6911184	445.1203203264176
625.0	3.6974642	445.12036779819215
626.0	3.7038351	445.1202272975414
627.0	3.7099475	445.11965070815484
628.0	3.7162933	445.11955426415915
629.0	3.7227475	445.120276489475
630.0	3.7290579	445.12037013910634
631.0	3.7354017	445.1202181863654
632.0	3.7417413	445.12028968668216
633.0	3.7482017	445.12015186938885
634.0	3.7544955	445.1203105632427
635.0	3.7608497	445.1202154595178
636.0	3.7671768	445.1203426282423
637.0	3.7735312	445.12037102495395
638.0	3.7798894	445.12030383709526
639.0	3.7862392	445.12035421949423
640.0	3.7925622	445.1203833559153
641.0	3.7989165	445.1202488016208
642.0	3.8053081	445.12022538747283
643.0	3.8116018	445.1202160950778
644.0	3.8180143	445.1202215877031
645.0	3.824406	445.1201537000576
646.0	3.8306352	445.1203094964422
647.0	3.8369831	445.1202721937222
648.0	3.8433769	445.12016733796827
649.0	3.8496643	445.12031610964686
650.0	3.8560122	445.1203310708968
651.0	3.8623664	445.1202736494433
652.0	3.8687206	445.12029841183937
653.0	3.8751852	445.12014306100906
654.0	3.8814541	445.1201925658192
655.0	3.8878019	445.1204409506404
656.0	3.8939832	445.11974085981495
657.0	3.9004791	445.12057356334617
660.0	3.9090977	445.1203421139039
661.0	3.9154331	445.12010304334007
662.0	3.9217561	445.120419751551
663.0	3.9281228	445.1203781482402
664.0	3.9344832	445.1203311949724
665.0	3.9408248	445.1201233772791
666.0	3.9471395	445.12027828525027
668.0	3.954429	445.12039014718056
669.0	3.9607936	445.12030690950047
670.0	3.9671124	445.1203004126845
671.0	3.9734749	445.1203900435839
672.0	3.9798248	445.1203565831626
673.0	3.9862	445.1202549814841
674.0	3.9925166	445.1203630774413
675.0	3.9988938	445.1203006298114
676.0	4.0052458	445.12036095438657
677.0	4.0115833	445.1202418923302
678.0	4.0179895	445.1202815916498
679.0	4.0242709	445.12032361316614
680.0	4.0306626	445.1202749410315
681.0	4.0371103	445.12024419449625
682.0	4.0433854	445.1203143260953
683.0	4.0497395	445.12029298499624
684.0	4.0560854	445.1202301133945
685.0	4.0624145	445.1201314105788
686.0	4.0687812	445.12028528388674
687.0	4.0748125	445.1201069646551
688.0	4.0813958	445.12034495266454
689.0	4.0877626	445.1200671446186
690.0	4.0940648	445.12010215255935
692.0	4.1012312	445.11970211545764
693.0	4.10765	445.12021373544974
694.0	4.1139417	445.1202744118498
695.0	4.1201773	445.12019736793013
696.0	4.1265959	445.12029797226194
697.0	4.1329167	445.1203928424076
698.0	4.1392939	445.12029566584977
699.0	4.1456813	445.1201673915865
700.0	4.1519772	445.12039354895177
701.0	4.1583585	445.12032122113294
702.0	4.1647169	445.1198017218901
703.0	4.171046	445.12032101568735
705.0	4.1783689	445.12032656425487
706.0	4.1846898	445.1203090070336
707.0	4.1910897	445.1203160672112
708.0	4.1974022	445.12038235766533
709.0	4.2037772	445.1198614263248
710.0	4.210098	445.12025469259163
711.0	4.2164793	445.1202798393331
712.0	4.2228566	445.12027839393113
713.0	4.2292084	445.1202290215401
714.0	4.2354648	445.1203970320962
715.0	4.2413085	445.1197742864809
716.0	4.2471565	445.1203770575134
717.0	4.2529335	445.12033515485206
718.0	4.2588169	445.12027375967966
719.0	4.2646794	445.1202028033455
720.0	4.2705293	445.1202942754635
721.0	4.2763564	445.12023160390896
722.0	4.2821918	445.1203437677997
723.0	4.2879773	445.1203624941714
724.0	4.2938419	445.1201718945292
725.0	4.2996856	445.1202960782463
726.0	4.3055149	445.11982900348426
727.0	4.311317	445.1204524358765
728.0	4.3171691	445.119734205088
729.0	4.3229753	445.12030728497274
730.0	4.3287503	445.12040832727723
731.0	4.3345462	445.12030810028057
732.0	4.3403336	445.120297837702
733.0	4.3461773	445.12032229065375
734.0	4.352044	445.12030662697964
735.0	4.3578836	445.1203019546489
736.0	4.3637482	445.12013916372337
737.0	4.369617	445.1202339948565
738.0	4.3754503	445.1204156177292
739.0	4.3813213	445.1203084641996
740.0	4.387167	445.1202646997223
741.0	4.3930817	445.12026576659156
742.0	4.3989837	445.1202535297976
743.0	4.4048836	445.1202864753049
744.0	4.41079	445.1203057948659
745.0	4.4166837	445.1202838295725
746.0	4.4225336	445.1203197479854
747.0	4.4283983	445.12037622027054
748.0	4.4343088	445.1203270706082
749.0	4.4402087	445.1203122834811
750.0	4.4461296	445.120341232586
751.0	4.452038	445.12014127043966
752.0	4.4579379	445.12035143891035
753.0	4.4638254	445.1202751419957
754.0	4.4697296	445.12009496237613
755.0	4.4756212	445.1201445567806
756.0	4.4815712	445.12020821009264
757.0	4.4874651	445.1203500663436
758.0	4.4933775	445.1201525490885
759.0	4.4992651	445.1203145520772
760.0	4.5051671	445.12034612977175
761.0	4.5111068	445.1202398970511
762.0	4.5170483	445.12024117583553
763.0	4.5229651	445.12018138850203
764.0	4.5288567	445.12021301035753
765.0	4.5348151	445.1200823062037
766.0	4.540663	445.12041594184456
767.0	4.5465298	445.12025150068575
768.0	4.5524255	445.1201901013184
769.0	4.5582089	445.1203974585608
770.0	4.5640818	445.12018549962767
771.0	4.5699067	445.1203118272421
772.0	4.5757609	445.12020751169155
773.0	4.5816151	445.12029009462145
774.0	4.5874901	445.1203686672966
775.0	4.5933693	445.1202246230794
776.0	4.599286	445.12028436410856
777.0	4.6052256	445.12018836431764
778.0	4.6111715	445.12030056965295
779.0	4.6170672	445.12022800986637
780.0	4.6230569	445.1202671886027
781.0	4.6290589	445.12012091330195
782.0	4.6350047	445.1200817396283
783.0	4.6409296	445.1202424095464
784.0	4.6468839	445.12019399187426
785.0	4.6527984	445.1203052429048
786.0	4.6587194	445.12016253543453
787.0	4.6645902	445.12025952604256
788.0	4.6704778	445.12021814435025
789.0	4.6764297	445.1202356409372
790.0	4.6823755	445.1201882741187
791.0	4.6883006	445.1201545308203
792.0	4.6942194	445.12017768819123
793.0	4.7001235	445.1202140290195
794.0	4.7060756	445.1202881308687
795.0	4.7120195	445.12015023323306
796.0	4.7178611	445.12034873250525
797.0	4.7237341	445.12026963879606
798.0	4.7296361	445.120169449685
799.0	4.7355589	445.12031995857086
800.0	4.7414611	445.1201988776545
801.0	4.7473632	445.1202420786625
802.0	4.7532715	445.12012117673197
803.0	4.7592049	445.1201730863151
804.0	4.765132	445.12019719882494
805.0	4.7710466	445.1202324478761
806.0	4.7769486	445.12020004201156
807.0	4.7828403	445.1203240846567
808.0	4.7887446	445.1202138126707
809.0	4.7947111	445.1201545134492
810.0	4.8005904	445.12026340698526
811.0	4.8065465	445.1202692750076
812.0	4.8124549	445.1202197918406
813.0	4.8184048	445.1199869277042
814.0	4.824355	445.1201148785153
817.0	4.8323715	445.12031914030547
818.0	4.8386737	445.12031841645194
819.0	4.8450965	445.1202571060485
820.0	4.8514694	445.12013226451984
821.0	4.8578111	445.1202859506
822.0	4.8641611	445.12024205400127
823.0	4.8704986	445.12010843130804
824.0	4.8768215	445.12036448925534
825.0	4.8832507	445.120155953637
826.0	4.8895299	445.12031020300634
827.0	4.8959445	445.12021958023746
828.0	4.9022653	445.12019411144837
829.0	4.908657	445.1203037456052
830.0	4.9148737	445.120178688951
831.0	4.9213591	445.1202734029976
832.0	4.9276508	445.12027665614414
833.0	4.9336904	445.1197222963242
834.0	4.9403029	445.120249318007
835.0	4.9466528	445.1202593144903
836.0	4.9530341	445.12027267384434
837.0	4.9593758	445.1202766527874
838.0	4.965705	445.12029211245425
839.0	4.9721195	445.1202469856733
840.0	4.9783217	445.12045501508004
841.0	4.9848029	445.1203224007745
842.0	4.9911946	445.12025128896676
843.0	4.9975237	445.12024578964025
844.0	5.0038925	445.12018876987963
845.0	5.0102383	445.1203448030527
846.0	5.016582	445.1201703375259
847.0	5.0229216	445.1202036669133
848.0	5.0293717	445.12021652319135
849.0	5.0356467	445.1201249126289
850.0	5.0419925	445.1202833216434
851.0	5.0482905	445.12028224223445
852.0	5.054678	445.12015091557464
853.0	5.0610717	445.1198721852186
854.0	5.0673821	445.1203820994704
855.0	5.0737426	445.12015766444614
856.0	5.0800592	445.1202812705417
857.0	5.086326	445.1202996396771
858.0	5.0928218	445.1202087139299
859.0	5.0991301	445.12024571438525
860.0	5.1054448	445.1200803643529
861.0	5.1118509	445.1202963140746
862.0	5.1182093	445.1202492060307
863.0	5.1245718	445.1201353526847
864.0	5.1309218	445.1200968711986
865.0	5.1372489	445.1201777976578
866.0	5.1436363	445.12029759805256
867.0	5.1497509	445.1195223174099
868.0	5.1562572	445.1203032226775
869.0	5.1626405	445.12027643799723
870.0	5.1688552	445.1205007962065
871.0	5.1753281	445.12023746450825
872.0	5.1816468	445.1202035449266
873.0	5.1879989	445.1202139596647
874.0	5.1943614	445.1203940670535
875.0	5.2007573	445.12026646432605
876.0	5.2070718	445.1203108228437
877.0	5.2134364	445.1201977358864
878.0	5.2197802	445.1202431312267
879.0	5.226147	445.1202187913874
880.0	5.2320511	445.1202283222111
881.0	5.2379366	445.1203118156242
882.0	5.2438344	445.1200724639019
883.0	5.2497199	445.12021554237003
886.0	5.2577698	445.1202055893953
887.0	5.264099	445.1203404409995
888.0	5.2704615	445.12037464657055
889.0	5.2767303	445.1204236516678
890.0	5.2831969	445.12023850645915
891.0	5.289476	445.1204141184931
892.0	5.2959657	445.12026077541026
893.0	5.3022448	445.1202176270565
894.0	5.3085409	445.120434566065
895.0	5.3149824	445.1201785890745
896.0	5.3212865	445.1203155002018
897.0	5.3276553	445.12034694776503
898.0	5.3340532	445.12027906966426
899.0	5.3403552	445.1202421631335
900.0	5.3467469	445.1202139224403
901.0	5.3531094	445.12021060494254
902.0	5.3594761	445.1203152547846
903.0	5.3657595	445.12032929172983
904.0	5.3721678	445.1201918402445
905.0	5.3784824	445.1200453303097
906.0	5.384793	445.1202980607823
908.0	5.391947	445.12027913076435
909.0	5.398347	445.1203496256937
910.0	5.4048012	445.1202083965278
911.0	5.4110179	445.12029606749456
912.0	5.4174574	445.12034608550186
913.0	5.4237637	445.12022826102566
914.0	5.4300825	445.1204254844053
915.0	5.4364472	445.1203302732892
916.0	5.4427701	445.12034704930153
917.0	5.4491491	445.1202005544645
918.0	5.4554992	445.1201930367293
919.0	5.4618887	445.120121419798
920.0	5.4682221	445.12032549941716
921.0	5.4745389	445.1201666054874
922.0	5.4808806	445.12007854060226
923.0	5.4872056	445.12022628056076
924.0	5.4936179	445.12036238670566
925.0	5.499943	445.12034701206625
926.0	5.5062847	445.1203425464482
927.0	5.5126076	445.1203862211868
928.0	5.5189764	445.1203454633942
929.0	5.5253451	445.1201837762161
930.0	5.5317617	445.1203050372375
931.0	5.5380681	445.12034332019454
932.0	5.5443452	445.1202566610193
933.0	5.550768	445.1201628197733
934.0	5.5571075	445.12022159232
935.0	5.5634326	445.12040431585325
936.0	5.5698284	445.1201959033013
937.0	5.5761618	445.1202837951974
938.0	5.5825118	445.1201500636958
939.0	5.5888723	445.1202603267382
940.0	5.5952326	445.1202170856023
941.0	5.601566	445.120227244619
942.0	5.6079098	445.1203267209236
943.0	5.6142723	445.12022925508654
944.0	5.6206118	445.1202526644271
945.0	5.6270222	445.1202627670671
946.0	5.6333452	445.120369969649
947.0	5.6397016	445.1202362449409
948.0	5.6460785	445.12022615955857
949.0	5.6524201	445.12023083075815
950.0	5.6587806	445.1203303612851
951.0	5.6651244	445.120117603206
952.0	5.6715161	445.12029362378837
954.0	5.6787056	445.12007264698633
955.0	5.6849494	445.1203261759659
956.0	5.6913806	445.12024032651397
957.0	5.697739	445.1202022913525
958.0	5.7040869	445.120231649129
959.0	5.7104182	445.12025753206274
960.0	5.7167348	445.1203539052675
961.0	5.7231369	445.1204046881461
962.0	5.7294807	445.1203502617584
963.0	5.7357994	445.1203948938481
964.0	5.7422098	445.12015112210196
965.0	5.7485098	445.1203086484859
966.0	5.7549057	445.12014163211177
967.0	5.7612119	445.1202198698378
968.0	5.7675954	445.1201250406948
970.0	5.7747433	445.12006463991634
971.0	5.7810099	445.1204022101963
972.0	5.7874246	445.12036244286736
973.0	5.7938161	445.12006741918736
974.0	5.800187	445.1202709117282
977.0	5.8082099	445.1202193379531
978.0	5.8145016	445.120121873044
979.0	5.8208288	445.12020861469955
980.0	5.8271869	445.12030251933305
981.0	5.8336682	445.1201998118348
982.0	5.839737	445.11952716455596
983.0	5.8462329	445.12030598310093
984.0	5.8525454	445.1204101576611
985.0	5.8589267	445.1204207703437
986.0	5.8653058	445.1202877938302
987.0	5.8716329	445.12025523232046
988.0	5.8779829	445.1203134005512
989.0	5.8843184	445.1203770194618
990.0	5.8906913	445.12024316756066
991.0	5.8970685	445.1201519773448
992.0	5.9034329	445.1204063626612
993.0	5.90971	445.12044024202817
994.0	5.916135	445.12030774971413
995.0	5.9224267	445.12040642090335
996.0	5.9287955	445.1203371642768
997.0	5.9351288	445.1203320005758
998.0	5.9414829	445.120302997288
999.0	5.9478788	445.1203082950649
1000.0	5.9540101	445.119692708334
1001.0	5.9605079	445.1203384587287
1002.0	5.9668892	445.11989695249275
1003.0	5.9732393	445.1202888634442
1004.0	5.979583	445.12025731293625
1005.0	5.9859413	445.12008963474983
1006.0	5.9922476	445.1201220703455
1007.0	5.9985142	445.1204580364011
1008.0	6.0049934	445.1202303168583
1009.0	6.0112726	445.1202007694756
1010.0	6.0175164	445.11947588852297
1011.0	6.0239476	445.1203069900083
1012.0	6.0303559	445.1203245926899
1013.0	6.0366727	445.12035141453015
1014.0	6.0430372	445.1204815196509
1015.0	6.0494018	445.1203102335489
1016.0	6.0557123	445.1203703509312
1017.0	6.0621268	445.12009353459166
1018.0	6.0684603	445.12025327958156
1019.0	6.0748039	445.12019617526477
1020.0	6.0811914	445.1201157643144
1021.0	6.0875395	445.120262934394
1022.0	6.093829	445.12031377600596
1023.0	6.1002997	445.1201934549825
1024.0	6.1064976	445.1204093593433
1025.0	6.1129228	445.1200717428514
1026.0	6.1192456	445.1203413452785
1029.0	6.1271935	445.1203568021481
1030.0	6.1336019	445.1201729374603
1031.0	6.1399519	445.1199588627237
1032.0	6.1462853	445.120421685641
1033.0	6.152575	445.1205599479775
1034.0	6.1590061	445.120367065941
1035.0	6.1653186	445.12032098085325
1036.0	6.1716936	445.1204042381102
1037.0	6.1780479	445.1204256799932
1038.0	6.1843875	445.1203690625312
1039.0	6.1907813	445.1202535905131
1040.0	6.1971456	445.1203929377557
1041.0	6.2033102	445.1195630790856
1042.0	6.209804	445.1200759000998
1043.0	6.2161582	445.12035942689533
1044.0	6.2224894	445.120341058098
1045.0	6.2288395	445.1202736279159
1046.0	6.2351686	445.1202941254189
1047.0	6.241529	445.12034126856616
1048.0	6.2479041	445.1203539992208
1049.0	6.2543103	445.12028614836635
1050.0	6.260452	445.119512521823
1051.0	6.2669603	445.1203861578995
1052.0	6.2732978	445.1203909806994
1053.0	6.2796457	445.1203450830892
1054.0	6.2859583	445.12031108221186
1055.0	6.2923062	445.1201719319504
1056.0	6.2986895	445.1204300712444
1057.0	6.3050251	445.1205405940838
1058.0	6.3113918	445.12042739694704
1059.0	6.3177481	445.12029914088157
1060.0	6.3241541	445.12018458732996
1061.0	6.3304604	445.1202846303264
1062.0	6.3368478	445.1202858612464
1063.0	6.3429145	445.11990909894365
1064.0	6.3494646	445.1201444776393
1065.0	6.3558333	445.12037210646616
1066.0	6.3621356	445.12043599765803
1067.0	6.3685396	445.12032192934447
1068.0	6.3748771	445.1198742428136
1069.0	6.3811939	445.12033906400484
1070.0	6.3875771	445.12039349147136
1071.0	6.3939001	445.12014400051396
1072.0	6.4002792	445.12021395798826
1073.0	6.4064187	445.11961145812955
1074.0	6.4128772	445.12026829719395
1075.0	6.4192125	445.1202036862097
1076.0	6.425594	445.12025148723075
1078.0	6.4325668	445.119603046411
1079.0	6.4390668	445.12040343015735
1080.0	6.4452731	445.1195126672315
1081.0	6.4517521	445.1202338729347
1082.0	6.4581396	445.12018809412945
1083.0	6.4644584	445.12028012506744
1084.0	6.4707855	445.12014003508403
1085.0	6.4771231	445.12045378914183
1087.0	6.4843063	445.12036046967313
1088.0	6.4905959	445.1201771199453
1089.0	6.4969002	445.1204761112412
1090.0	6.5032334	445.1203501850289
1091.0	6.5096627	445.12035260306607
1092.0	6.5160024	445.12042290984846
1093.0	6.5223211	445.12038187249414
1094.0	6.5286752	445.12035238962324
1095.0	6.535046	445.1204435894761
1096.0	6.5413876	445.1203564968086
1097.0	6.5477565	445.1202795778872
1098.0	6.5541044	445.1202378054915
1099.0	6.5604043	445.1202809652542
1100.0	6.5666939	445.1204356386092
1101.0	6.5730961	445.1200866326387
1102.0	6.5794795	445.119899206163
1103.0	6.5858293	445.12021786736244
1104.0	6.5921523	445.1205051448375
1105.0	6.5984856	445.1204460622322
1106.0	6.6047899	445.1199809213993
1107.0	6.6109546	445.11974798501217
1108.0	6.617444	445.12028219630014
1109.0	6.6238127	445.12038638977623
1110.0	6.6301606	445.120077886464
1111.0	6.636469	445.12041891721105
1112.0	6.6428254	445.12038703875965
1113.0	6.6492107	445.1198737162911
1114.0	6.6555586	445.1202650253759
1115.0	6.6619045	445.1202963763868
1116.0	6.6679753	445.12006293813766
1117.0	6.6745274	445.120241617676
1118.0	6.6808482	445.12017532670427
1119.0	6.6871815	445.1204501027225
1120.0	6.6935607	445.1204523600027
1121.0	6.6999003	445.12030812600216
1122.0	6.7062524	445.1203676473172
1123.0	6.7126045	445.1204737157054
1124.0	6.7189608	445.12040886271643
1125.0	6.7252983	445.1203995051544
1126.0	6.7316504	445.1203750948773
1127.0	6.7380317	445.12028581893446
1128.0	6.7444068	445.12027359288095
1129.0	6.7507484	445.1203929895439
1130.0	6.7570961	445.12028002914064
1131.0	6.7635024	445.1202585065853
1132.0	6.7698608	445.12043702391907
1133.0	6.776217	445.1202949950178
1134.0	6.782513	445.1204066760641
1135.0	6.7888608	445.12010017087454
1136.0	6.7952129	445.1202845841786
1137.0	6.8015587	445.1201760077284
1138.0	6.8079213	445.1204224585995
1140.0	6.8150442	445.120174102349
1141.0	6.8215004	445.12019426587574
1142.0	6.8277317	445.1204634607559
1143.0	6.8342546	445.1204962756881
1144.0	6.8406296	445.1203757052014
1145.0	6.8467775	445.1196768072672
1146.0	6.8533296	445.12037293092516
1147.0	6.8596817	445.1202438815995
1148.0	6.8660296	445.1203776932133
1149.0	6.8723715	445.1203988261335
1150.0	6.8787299	445.12024766965646
1151.0	6.8851213	445.1200907739651
1152.0	6.8914652	445.12037241152626
1154.0	6.8987652	445.12043121026846
1155.0	6.905138	445.120251697734
1156.0	6.911488	445.1203497144358
1157.0	6.9178797	445.1202508129751
1158.0	6.924065	445.11942875270455
1159.0	6.9305401	445.1203029389871
1160.0	6.9368569	445.1202012154231
1161.0	6.9432278	445.1203137095393
1163.0	6.9503755	445.1202943962055
1164.0	6.9567901	445.1202195257064
1165.0	6.9630756	445.1203757999422
1166.0	6.9693464	445.1203864885299
1167.0	6.9756839	445.120363106872
1168.0	6.9820797	445.12033895228944
1169.0	6.9884089	445.1204581533914
1170.0	6.9945423	445.11957055974636
1171.0	7.0009902	445.1203171380278
1172.0	7.0073839	445.1203109280129
1173.0	7.0137256	445.1203858887857
1174.0	7.0197256	445.12014845159774
1175.0	7.026309	445.1204680057909
1176.0	7.0327091	445.1203014206396
1177.0	7.0390195	445.120398737243
1178.0	7.0453902	445.12034140721636
1179.0	7.0517381	445.12039869043264
1180.0	7.0580904	445.1203870788412
1181.0	7.0644633	445.1202950153404
1182.0	7.0706841	445.12059313050645
1183.0	7.0771256	445.12031623756474
1184.0	7.0833132	445.12057977363736
1185.0	7.0897444	445.1197086349324
1186.0	7.0960717	445.1202977063592
1187.0	7.1025215	445.1201664035406
1188.0	7.1088175	445.1202891889773
1189.0	7.1151445	445.12042717351824
1190.0	7.1213778	445.1206450361473
1191.0	7.1277966	445.1204242879315
1192.0	7.1341465	445.120359500729
1193.0	7.1405319	445.1201299774878
1194.0	7.1468861	445.12036420776207
1195.0	7.1532403	445.1202459141603
1196.0	7.1595592	445.12031167468314
1197.0	7.1659301	445.11990161047333
1198.0	7.1722549	445.12011645535796
1199.0	7.1786487	445.12025029550244
1200.0	7.1849717	445.1204070807544
1201.0	7.1912675	445.12055092721346
1202.0	7.1976989	445.1202781170098
1203.0	7.2037988	445.1196906721333
1204.0	7.2102154	445.12044803428876
1205.0	7.216657	445.1204000045227
1206.0	7.2230237	445.12028164251444
1207.0	7.2293091	445.12037957923064
1208.0	7.2355029	445.1202398780443
1209.0	7.2419383	445.12003371176604
1211.0	7.2488362	445.11982322537955
1212.0	7.2554279	445.1201965812732
1213.0	7.2616904	445.1202240786486
1214.0	7.2680531	445.12047079534693
1215.0	7.2743697	445.12037191688506
1216.0	7.2807717	445.1204560092497
1217.0	7.2871279	445.11989234022786
1218.0	7.2934425	445.12034881956566
1219.0	7.2998029	445.1203721066823
1220.0	7.3061156	445.120370262546
1221.0	7.3124863	445.1201927119405
1222.0	7.3188467	445.1203677140844
1223.0	7.3251093	445.12049196646973
1224.0	7.3315092	445.12043116525257
1225.0	7.3378572	445.1203502285508
1226.0	7.3442884	445.1203445972691
1227.0	7.3506137	445.12033150046165
1228.0	7.3569196	445.12029979868726
1229.0	7.3632738	445.1201038702784
1230.0	7.3695488	445.1203967442968
1233.0	7.3775155	445.12050795313064
1234.0	7.3839134	445.1202580549098
1235.0	7.3902614	445.1203623952488
1236.0	7.3965657	445.1203450347903
1237.0	7.4029343	445.12043040882395
1238.0	7.4093156	445.1204426595025
1239.0	7.4156427	445.1204000130312
1240.0	7.4218991	445.12037220093816
1241.0	7.428351	445.12041487339656
1242.0	7.4347197	445.12015780997405
1243.0	7.4406634	445.1198048408781
1244.0	7.4472593	445.12020599100526
1245.0	7.4536343	445.1203103156034
1246.0	7.4599031	445.1205516529026
1247.0	7.4663052	445.1202288932939
1248.0	7.4727093	445.12034349477534
1249.0	7.4790239	445.1203963060615
1250.0	7.4854053	445.12038064838504
1251.0	7.4917408	445.12033966460467
1252.0	7.4981054	445.12023628223363
1253.0	7.5044302	445.1203553892248
1254.0	7.5108531	445.12027944434965
1255.0	7.517174	445.1200820360101
1256.0	7.52352	445.120322475783
1257.0	7.5298533	445.1203535639869
1258.0	7.5361782	445.1203278028918
1259.0	7.542497	445.1206256306816
1260.0	7.5489053	445.1203054799197
1261.0	7.5552886	445.1202188070007
1262.0	7.5616032	445.11962411861487
1263.0	7.5679282	445.12030350688406
1264.0	7.5742761	445.1203539804506
1265.0	7.5806448	445.12039961570287
1266.0	7.5869198	445.12064263438066
1267.0	7.5933636	445.120075158985
1268.0	7.5997407	445.11992285095624
1269.0	7.6060116	445.12036541860755
1270.0	7.612422	445.12035011789766
1271.0	7.618768	445.12030870943096
1272.0	7.6250574	445.1204252256118
1273.0	7.6314555	445.12044858989793
1274.0	7.6378303	445.1202470944479
1275.0	7.6441512	445.1202235126849
1276.0	7.6504825	445.12039113292764
1277.0	7.6568053	445.12054197809755
1278.0	7.6627095	445.1194829713743
1279.0	7.6693949	445.1203265743487
1280.0	7.6758596	445.1202119328589
1281.0	7.6821095	445.1203321114804
1282.0	7.6885304	445.1202070944088
1283.0	7.6948408	445.12033052851206
1284.0	7.7011992	445.1203046455485
1285.0	7.7076783	445.1200564032919
1286.0	7.7139158	445.1202933511541
1287.0	7.7202429	445.12033921854334
1288.0	7.7264534	445.11945311105046
1289.0	7.7328722	445.12033649513893
1290.0	7.7392701	445.12033437315654
1291.0	7.7451389	445.11959656022606
1292.0	7.7518389	445.12044318268835
1293.0	7.7581973	445.12033919115527
1294.0	7.7645513	445.12036584158477
1295.0	7.7708971	445.12025970607436
1296.0	7.7772742	445.1202646341186
1297.0	7.7836221	445.12026154057133
1298.0	7.7899244	445.12018484231055
1299.0	7.7957555	445.1203146979143
1300.0	7.801614	445.12020815462205
1301.0	7.8074243	445.1204738410567
1302.0	7.8132951	445.12002748253155
1303.0	7.8191806	445.1201409959551
1305.0	7.8264785	445.1204971143289
1306.0	7.8328453	445.1202899403873
1307.0	7.8392161	445.12033408606607
1308.0	7.845666	445.12018193131235
1309.0	7.8520202	445.1203414272795
1310.0	7.8583098	445.1203927085984
1311.0	7.8646932	445.12039881652134
1312.0	7.8710703	445.120378519683
1313.0	7.8774034	445.1204393358666
1314.0	7.8837284	445.12020888638125
1315.0	7.8901076	445.1199229510864
1316.0	7.8964285	445.1200324531191
1317.0	7.902791	445.1203145649381
1318.0	7.909166	445.12044189404344
1319.0	7.9155181	445.12028547560794
1320.0	7.9218307	445.1204741021475
1321.0	7.9282057	445.1202481359553
1322.0	7.9344015	445.11946993904985
1323.0	7.9408974	445.12037193885305
1324.0	7.9472119	445.1200055125682
1325.0	7.9535744	445.1203660872051
1326.0	7.9599056	445.1203678715618
1327.0	7.9662662	445.1203275442279
1328.0	7.9725662	445.120420876518
1329.0	7.9789619	445.12035853576555
1330.0	7.9852452	445.12032854131104
1331.0	7.9916932	445.12024117956514
1332.0	7.9980163	445.12029699817543
1333.0	8.0043057	445.1204933803713
1334.0	8.0106348	445.1203026692456
1335.0	8.017037	445.120200329283
1336.0	8.0233036	445.1202629707305
1337.0	8.0296662	445.1203408858881
1338.0	8.0360517	445.1202421039756
1339.0	8.0424184	445.12036393264333
1340.0	8.048785	445.1203189007056
1341.0	8.0551599	445.12010226588404
1342.0	8.0613807	445.1205040149032
1343.0	8.0678328	445.12044692744615
1344.0	8.0742036	445.1202373072733
1345.0	8.0805432	445.1202965010754
1346.0	8.0868786	445.12036266618594
1347.0	8.0932016	445.12041032690587
1348.0	8.0992307	445.1200270837209
1349.0	8.1050078	445.1196005964398
1350.0	8.112112	445.12007350419935
1351.0	8.1175099	445.12061004714775
1352.0	8.1245537	445.11998675757746
1353.0	8.130683	445.1204003405676
1354.0	8.1370476	445.12044819309267
1355.0	8.1432184	445.119712151679
1356.0	8.1497058	445.12038808253226
1357.0	8.1560621	445.12043307827827
1358.0	8.1624641	445.12040643175794
1359.0	8.1687706	445.12021844808373
1360.0	8.1751247	445.1205081368395
1361.0	8.1814726	445.12041188440725
1362.0	8.1878225	445.1202547385232
1363.0	8.1941518	445.12032446108395
1365.0	8.2012914	445.1202741664618
1366.0	8.2076602	445.12021428576134
1367.0	8.2139851	445.1203434780208
1368.0	8.2203684	445.120331597111
1369.0	8.2266996	445.1204007659433
1370.0	8.2331121	445.1202659828099
1371.0	8.2393936	445.1202449690558
1372.0	8.2457476	445.1203703923839
1373.0	8.2520726	445.12034379860654
1374.0	8.2584393	445.1203373661802
1375.0	8.2648436	445.12034709251327
1376.0	8.2711934	445.1203500398289
1377.0	8.2774184	445.12055853924033
1378.0	8.2837872	445.1200998672508
1379.0	8.2900267	445.1206037418601
1380.0	8.2964622	445.120473972726
1381.0	8.3028413	445.1203085439048
1382.0	8.3091726	445.12028238126885
1383.0	8.3155935	445.1203224687411
1384.0	8.3219497	445.1202460052068
1385.0	8.3282727	445.12035065324386
1386.0	8.3346497	445.12027978043795
1387.0	8.3409852	445.1203442711563
1388.0	8.3473309	445.12029363349444
1389.0	8.3537351	445.1202017106429
1390.0	8.3600831	445.12014389711317
1391.0	8.3663789	445.12023011481955
1392.0	8.3727269	445.1202338144769
1393.0	8.3790436	445.1203542311294
1394.0	8.3854123	445.1204319770702
1395.0	8.3918269	445.1200679649634
1396.0	8.3981102	445.1202916022764
1397.0	8.4044874	445.12035725062617
1398.0	8.4107935	445.12046213795605
1399.0	8.4171353	445.1203587034743
1400.0	8.4235124	445.12038478214436
1401.0	8.4299123	445.12031910858167
1402.0	8.4362456	445.12024366274716
1403.0	8.4425602	445.1203547541621
1404.0	8.4488958	445.1204209882968
1405.0	8.4553561	445.1203572380699
1406.0	8.4616146	445.12030255221356
1407.0	8.4680083	445.12025949425544
1408.0	8.4743521	445.12014861008174
1409.0	8.4807852	445.12020488317853
1410.0	8.4870669	445.1203639949785
1411.0	8.4933812	445.12031330417653
1412.0	8.4997396	445.1203158569361
1413.0	8.5060646	445.1204276337735
1414.0	8.5124562	445.12037087945066
1415.0	8.5188311	445.1201306602299
1416.0	8.5251666	445.1197681673071
1417.0	8.5314418	445.12033242705047
1419.0	8.5385188	445.1202861163789
1420.0	8.5448375	445.12047853442067
1421.0	8.5511874	445.12041670022273
1422.0	8.5575437	445.12033928296273
1423.0	8.5638999	445.1203329151621
1424.0	8.5702688	445.12029857838496
1425.0	8.5766646	445.12031052855014
1426.0	8.5829666	445.1201413222956
1427.0	8.5892605	445.12031492761247
1429.0	8.5965335	445.12029917358
1430.0	8.602825	445.1204970519941
1431.0	8.6089522	445.1199777232493
1432.0	8.6155439	445.12025434925636
1433.0	8.6218439	445.1204352647526
1434.0	8.6282023	445.1203704485091
1435.0	8.6345541	445.1203112827274
1436.0	8.6409271	445.1202609139438
1437.0	8.6472917	445.12030893510473
1438.0	8.6536522	445.1203604743663
1439.0	8.6599939	445.12032676667707
1440.0	8.6662919	445.12050480245006
1441.0	8.6727042	445.1203527406491
1442.0	8.6790647	445.11997581490436
1443.0	8.6853877	445.12035849348234
1444.0	8.691598	445.1195838553446
1445.0	8.698125	445.12021787933844
1446.0	8.7044875	445.1204065090799
1447.0	8.7107917	445.12029195636063
1448.0	8.7171417	445.1203172192378
1449.0	8.7234565	445.1203392737725
1450.0	8.7298148	445.1203471313422
1451.0	8.7362021	445.12026326958164
1452.0	8.7424106	445.12037832443497
1453.0	8.7488751	445.1202981063872
1454.0	8.7552023	445.120274799661
1455.0	8.7615628	445.1203362993345
1456.0	8.7679313	445.12046925929366
1457.0	8.7742689	445.1202980139598
1458.0	8.7806376	445.1202972137293
1459.0	8.7869753	445.1201135274894
1460.0	8.7933147	445.12036335712224
1461.0	8.7996881	445.12026392558107
1462.0	8.8059731	445.1203386664566
1463.0	8.8124731	445.1201318220254
1464.0	8.8186378	445.1202202506484
1465.0	8.8250566	445.12036875168684
1467.0	8.8322418	445.12002998355297
1468.0	8.8385274	445.1203601580945
1469.0	8.8449024	445.12028975045837
1470.0	8.8512485	445.12027312073104
1471.0	8.8575793	445.12025237015575
1472.0	8.8639585	445.1202347560248
1473.0	8.870344	445.11992399340477
1476.0	8.8789524	445.12042451436724
1477.0	8.8853398	445.1203194586134
1478.0	8.8917024	445.12040975392244
1479.0	8.8980731	445.12018540279865
1480.0	8.9044212	445.1202494350166
1481.0	8.9108148	445.120284531645
1482.0	8.9171815	445.12005255730656
1483.0	8.9234711	445.12045085778874
1484.0	8.9297357	445.1204841138145
1485.0	8.936194	445.1201716369384
1486.0	8.9425315	445.11988062763527
1487.0	8.9488609	445.1204148295935
1489.0	8.955994	445.1202368789929
1490.0	8.9623608	445.1203626309627
1491.0	8.9687649	445.1202324315319
1492.0	8.9750359	445.1202852878436
1493.0	8.9814149	445.11985932544195
1494.0	8.9877774	445.1197877382366
1495.0	8.99414	445.1202333730076
1496.0	9.0004421	445.1203224060371
1497.0	9.0068505	445.1202888573253
1498.0	9.0131463	445.12035140138664
1499.0	9.0195442	445.1202411156683
1500.0	9.0258337	445.12047585357806
1501.0	9.0321921	445.1203004408738
1502.0	9.0384318	445.1204657155773
1503.0	9.0449754	445.12024256945426
1504.0	9.0512942	445.1203184449582
1505.0	9.0576442	445.12029774655923
1506.0	9.0639754	445.1203634305762
1507.0	9.0703316	445.12035214867757
1508.0	9.0766734	445.1203697480542
1509.0	9.0830442	445.12038772795324
1510.0	9.0894296	445.12033013340675
1511.0	9.0957735	445.1204248738059
1512.0	9.1021276	445.1206507743743
1513.0	9.1084817	445.1203264198689
1514.0	9.1148046	445.1203684824098
1515.0	9.1211879	445.12029467563417
1516.0	9.1275192	445.12036701506076
1517.0	9.1338921	445.1202283364573
1518.0	9.1401734	445.1203663724194
1519.0	9.1465525	445.1203068492889
1520.0	9.1528838	445.1203945805347
1521.0	9.1592463	445.1203503073966
1522.0	9.1656463	445.12029761978977
1523.0	9.1719255	445.1202446529073
1524.0	9.178288	445.1203872473446
1525.0	9.1846588	445.1203470733533
1526.0	9.1910775	445.12025314610673
1527.0	9.197413	445.12026591888457
1528.0	9.2037422	445.12020887853026
1529.0	9.2098153	445.11987576643975
1531.0	9.2169901	445.12032508751594
1532.0	9.2234047	445.1201791276056
1533.0	9.2292569	445.120440590555
1534.0	9.2359068	445.1203474431839
1535.0	9.2422674	445.12020371622043
1536.0	9.2486298	445.12028191605174
1537.0	9.2550172	445.1202192730853
1538.0	9.2613505	445.12021009037505
1539.0	9.2676924	445.1201556859827
1540.0	9.2740401	445.12020155700685
1541.0	9.2803714	445.1201969576195
1542.0	9.2867381	445.12030641349526
1543.0	9.2931214	445.12017113397496
1544.0	9.2995089	445.12024980032146
1545.0	9.3058214	445.1203253528737
1546.0	9.312184	445.1202778388344
1547.0	9.3184882	445.1202187840704
1548.0	9.3248631	445.1202551216676
1549.0	9.3312568	445.12026560563874
1550.0	9.3375652	445.12027736072173
1551.0	9.3439298	445.1199392805304
1552.0	9.3502715	445.1202779885051
1553.0	9.3566506	445.12033062825316
1554.0	9.3629382	445.12008042098444
1555.0	9.3693069	445.1202513954066
1556.0	9.3756488	445.12033101542625
1557.0	9.3820111	445.1202926186401
1558.0	9.3884215	445.1202490423719
1559.0	9.3947465	445.1201998476575
1560.0	9.4010986	445.12023635550827
1561.0	9.4074444	445.12031211191163
1562.0	9.4137299	445.1202995008219
1563.0	9.420157	445.1201703124807
1564.0	9.4264945	445.1203264843464
1565.0	9.4328341	445.12029345565463
1566.0	9.4391697	445.1202069709521
1567.0	9.4455237	445.1205944814376
1568.0	9.4519321	445.1202536703039
1570.0	9.4592404	445.12027962310873
1571.0	9.4656382	445.12028041439453
1572.0	9.471928	445.1202807076082
1573.0	9.4782445	445.12029173480096
1574.0	9.4846258	445.1200832320441
1575.0	9.4909903	445.1201954658753
1578.0	9.4989799	445.12020802406346
1579.0	9.5053009	445.1204161576221
1580.0	9.5116987	445.12019706431306
1581.0	9.5180051	445.1202884397779
1582.0	9.5243883	445.12023033835175
1583.0	9.5307904	445.1201739332693
1584.0	9.5371341	445.12031691676395
1585.0	9.5434758	445.12023889393123
1586.0	9.5498092	445.12021497191347
1587.0	9.5561696	445.119989542929
1588.0	9.5625029	445.12028064545865
1589.0	9.5688654	445.1194715981448
1590.0	9.5751946	445.12027493414973
1592.0	9.5824071	445.1201551989485
1593.0	9.5886988	445.1203923076635
1594.0	9.5950905	445.1202128689489
1595.0	9.6014425	445.12030891227363
1596.0	9.6077758	445.1201778110377
1597.0	9.6141279	445.12036306397135
1598.0	9.6205217	445.12025462944774
1599.0	9.6267989	445.12027826379244
1600.0	9.6331696	445.12030680291593
1601.0	9.6393343	445.1206130667482
1602.0	9.6459176	445.1202319379886
1603.0	9.6521969	445.1201084870094
1605.0	9.6593259	445.1202998315432
1606.0	9.6656822	445.1202344968972
1607.0	9.6720552	445.120216481285
1609.0	9.6792572	445.12010114306247
1610.0	9.6855218	445.1202587878719
1611.0	9.6919052	445.1201522142566
1612.0	9.6982135	445.1203620015829
1613.0	9.7045989	445.1203215997902
1614.0	9.7109822	445.1202458416889
1615.0	9.7173301	445.12033145044495
1616.0	9.7236864	445.1202524380775
1617.0	9.7300676	445.12029178691813
1618.0	9.7364156	445.120158592965
1619.0	9.7427906	445.12009907937033
1620.0	9.7491364	445.12023981511226
1621.0	9.7554614	445.1202308542235
1622.0	9.7618177	445.1203482580039
1623.0	9.7681531	445.1201725359193
1624.0	9.774551	445.1202650923167
1625.0	9.7809385	445.12013840674723
1626.0	9.7872198	445.12021127070847
1627.0	9.7935781	445.12030134736557
1628.0	9.7999156	445.1203019259478
1629.0	9.806299	445.12020664210075
1630.0	9.812699	445.1202133935941
1631.0	9.8190052	445.1196611509547
1632.0	9.8253532	445.120174678401
1633.0	9.8316781	445.120295859903
1634.0	9.8380302	445.1202440520222
1635.0	9.8444052	445.12017239714163
1636.0	9.8507948	445.1201574554231
1637.0	9.8571365	445.1201673206506
1638.0	9.8634969	445.12011537354164
1639.0	9.8698219	445.12025084414523
1640.0	9.8761907	445.12020627189816
1641.0	9.8825074	445.12018874949143
1642.0	9.8888907	445.1201362490767
1643.0	9.8952366	445.1201404972233
1644.0	9.9015865	445.12017667347925
1645.0	9.9079761	445.12026438929274
1646.0	9.9142346	445.12029138341074
1647.0	9.9206887	445.1201742259937
1648.0	9.9269928	445.1201007840691
1649.0	9.9333616	445.1201175724244
1650.0	9.9397262	445.12021451057507
1651.0	9.9460449	445.1200780012116
1652.0	9.9524512	445.12015837516043
1653.0	9.9588679	445.1199778832657
1654.0	9.9651429	445.12005502893714
1655.0	9.9714699	445.12008705155296
1656.0	9.9778387	445.12019059620593
1657.0	9.9841929	445.12014449030335
1658.0	9.9905575	445.1201324583276
1659.0	9.9969054	445.11994332912786
1660.0	10.003193	445.1196886308654
1661.0	10.009595	445.11999750715046
1664.0	10.017612	445.1202934491107
1665.0	10.023933	445.1202754000145
1666.0	10.030353	445.12023701088737
1667.0	10.03666	445.1201330988066
1668.0	10.04303	445.1201564727058
1669.0	10.049443	445.12009770066413
1670.0	10.055785	445.120112508762
1671.0	10.062174	445.120053504509
1672.0	10.068455	445.1202599690828
1673.0	10.074658	445.12037781655295
1674.0	10.081116	445.12012159440025
1675.0	10.087495	445.1202021517457
1676.0	10.093876	445.1201862282121
1677.0	10.100241	445.12021541991373
1678.0	10.106612	445.1201485070977
1679.0	10.113026	445.1201325192335
1680.0	10.119305	445.12028979924884
1681.0	10.125649	445.12018352628024
1682.0	10.132049	445.12012659142505
1683.0	10.13841	445.11955280608834
1684.0	10.144731	445.12026735174095
1685.0	10.151062	445.12001198667787
1686.0	10.157435	445.1201449516266
1687.0	10.16376	445.1202122707032
1688.0	10.170101	445.1201904451066
1689.0	10.176456	445.1203061811203
1690.0	10.182837	445.12024396519007
1691.0	10.189197	445.12013427628193
1692.0	10.195568	445.1201556148303
1693.0	10.201878	445.1201715317926
1694.0	10.208318	445.120085083261
1695.0	10.214639	445.1201396577243
1696.0	10.221012	445.1201242061959
1697.0	10.227364	445.1200897020673
1698.0	10.233685	445.11990458691633
1699.0	10.240054	445.12019565165485
1700.0	10.246399	445.1201602806471
1701.0	10.252718	445.1202082334135
1702.0	10.259104	445.1201259510933
1703.0	10.265416	445.1201432373135
1704.0	10.27177	445.1201687317024
1705.0	10.278187	445.1201190118751
1706.0	10.284604	445.12007822525516
1707.0	10.290906	445.1202132729441
1708.0	10.297208	445.12007431984927
1709.0	10.303654	445.1199862334945
1710.0	10.309981	445.120249146089
1711.0	10.316389	445.11958533834166
1712.0	10.322691	445.120182150731
1714.0	10.329291	445.11966302667304
1715.0	10.336047	445.1201485731197
1716.0	10.342397	445.1203025623445
1717.0	10.348762	445.1202660534567
1718.0	10.355143	445.1201686030867
1719.0	10.361512	445.12009420555694
1720.0	10.367818	445.1201994947134
1721.0	10.374193	445.1202000868111
1722.0	10.380558	445.12023058368646
1723.0	10.386918	445.12020199843954
1724.0	10.39325	445.12059255850613
1725.0	10.39955	445.12025167564656
1728.0	10.407508	445.1202431935435
1729.0	10.414	445.1200621094944
1730.0	10.420287	445.1202995800839
1731.0	10.42671	445.1200758469339
1732.0	10.432983	445.12028180780646
1733.0	10.439339	445.12016572670456
1734.0	10.445687	445.120133919434
1735.0	10.45207	445.1201190897911
1736.0	10.458437	445.1200633507201
1737.0	10.464875	445.12001767004136
1738.0	10.471129	445.1202094544944
1739.0	10.477498	445.12012223886666
1740.0	10.483837	445.120082542155
1741.0	10.490181	445.12018804111005
1742.0	10.496564	445.1200863510228
1743.0	10.502998	445.1201189776387
1744.0	10.509323	445.12024636584897
1745.0	10.515658	445.12007382251113
1746.0	10.522033	445.12011486661294
1747.0	10.5284	445.12010655768825
1748.0	10.534775	445.1202066735101
1749.0	10.541143	445.1200640204714
1750.0	10.547531	445.12014069772357
1751.0	10.553898	445.1200473239783
1752.0	10.560248	445.12004803646954
1753.0	10.566602	445.1201450224742
1754.0	10.572873	445.1200509054194
1755.0	10.579221	445.12021780981433
1756.0	10.585577	445.1201402894516
1757.0	10.592029	445.12008929975866
1758.0	10.598368	445.1201265346281
1759.0	10.604637	445.1201127025236
1760.0	10.610993	445.12017378182804
1761.0	10.617348	445.12021918825536
1762.0	10.623729	445.12005840427645
1763.0	10.630085	445.12012978590286
1764.0	10.636477	445.12006710097637
1765.0	10.642802	445.12022438336646
1766.0	10.649244	445.1200268615658
1767.0	10.655581	445.1200981263645
1768.0	10.661933	445.1200474265931
1769.0	10.668277	445.1201216236299
1770.0	10.674696	445.12002986254134
1771.0	10.680985	445.1201927054927
1772.0	10.687304	445.1202444735465
1773.0	10.693694	445.1201236103197
1774.0	10.700085	445.1202074410055
1775.0	10.706502	445.1200716879634
1776.0	10.712756	445.1201078659696
1777.0	10.719148	445.12007187782626
1778.0	10.725564	445.12003597693064
1779.0	10.73191	445.12014528951954
1780.0	10.738212	445.1201231861677
1781.0	10.744585	445.1201328251134
1782.0	10.750923	445.1201742120425
1783.0	10.757283	445.1200047432357
1784.0	10.76366	445.12010411138436
1785.0	10.769992	445.1200827578165
1786.0	10.776312	445.12008890308675
1787.0	10.782627	445.1196963909175
1788.0	10.788987	445.12031585601073
1792.0	10.798504	445.1202165198826
1793.0	10.804831	445.12010164760744
1794.0	10.811194	445.12022519499624
1795.0	10.817544	445.1201770115481
1796.0	10.823908	445.120192517585
1797.0	10.829627	445.1194996846037
1798.0	10.836433	445.12017707005754
1800.0	10.843619	445.12020278995374
1801.0	10.850029	445.1201267915114
1802.0	10.8557	445.1197666688767
1803.0	10.862575	445.12016600875376
1804.0	10.868892	445.12025874342294
1805.0	10.87531	445.1201221434504
1806.0	10.881652	445.1200400940045
1807.0	10.888023	445.12006518534025
1808.0	10.894369	445.1201084357416
1809.0	10.900744	445.12006669886586
1810.0	10.907106	445.1201098264375
1811.0	10.913429	445.1202239824244
1812.0	10.919848	445.12010372753315
1813.0	10.926177	445.1200420041299
1814.0	10.932546	445.120103384577
1815.0	10.938927	445.1200921830811
1816.0	10.945235	445.1202061431578
1817.0	10.951577	445.12020792183006
1818.0	10.95799	445.12015908739545
1819.0	10.964392	445.1200453706264
1820.0	10.970698	445.1200863906613
1821.0	10.977135	445.1200887212153
1822.0	10.983433	445.12016800124167
1823.0	10.98975	445.1200634064736
1824.0	10.996115	445.1201078219019
1825.0	11.002519	445.12005940803226
1826.0	11.008838	445.12012535621994
1827.0	11.015148	445.1200899559603
1828.0	11.021513	445.12022218335557
1829.0	11.027877	445.12013676652185
1830.0	11.034238	445.11989218560944
1831.0	11.040596	445.12007417508323
1832.0	11.046944	445.1201531822036
1833.0	11.053279	445.1202690213653
1834.0	11.059665	445.1202998161855
1835.0	11.065977	445.1201594826291
1836.0	11.072373	445.12011294656594
1837.0	11.078779	445.12001506224505
1838.0	11.085163	445.1200301126467
1839.0	11.091427	445.12017255548795
1840.0	11.097796	445.1201646667707
1841.0	11.104171	445.12010133681815
1842.0	11.110065	445.12014602840327
1843.0	11.11595	445.1202316333778
1844.0	11.121942	445.1200500516574
1845.0	11.127961	445.1201495029486
1846.0	11.133909	445.1201214102899
1847.0	11.139911	445.12004297954604
1848.0	11.145884	445.1201156522852
1849.0	11.151792	445.1202090677393
1850.0	11.157725	445.1202198302446
1851.0	11.163721	445.12010930644135
1852.0	11.169719	445.1199930948915
1853.0	11.175694	445.12007441382144
1854.0	11.181711	445.12005950962106
1855.0	11.187729	445.12008041553213
1856.0	11.1937	445.1201411074826
1857.0	11.1997	445.12010148098307
1858.0	11.205619	445.1199406730476
1859.0	11.211529	445.120225238529
1860.0	11.2175	445.12000530508493
1861.0	11.223409	445.12015539394775
1862.0	11.229273	445.1200099076057
1863.0	11.235184	445.12006272708453
1867.0	11.244688	445.12000587145303
1868.0	11.251048	445.1201680819949
1869.0	11.257413	445.1201020652559
1870.0	11.263821	445.12006847086764
1871.0	11.270213	445.1200647961035
1872.0	11.276515	445.120060673237
1873.0	11.282857	445.12016718989463
1874.0	11.289273	445.12002503338385
1875.0	11.295634	445.12001487295413
1876.0	11.301925	445.1201426247859
1877.0	11.308284	445.12010165206857
1878.0	11.314659	445.12007738236423
1879.0	11.321061	445.1200928737474
1880.0	11.327444	445.12013997916944
1881.0	11.333792	445.1201623120872
1882.0	11.34018	445.1201461560907
1883.0	11.346513	445.12004289492637
1884.0	11.352903	445.1200615547298
1885.0	11.359207	445.1201218489129
1886.0	11.36558	445.12014184531984
1887.0	11.371977	445.12006095184904
1888.0	11.378267	445.1201383797352
1889.0	11.384611	445.12023533332575
1890.0	11.390982	445.12017093908145
1891.0	11.397311	445.1201600032929
1892.0	11.403715	445.12003910608746
1893.0	11.410055	445.12009068752786
1895.0	11.417378	445.11998829183756
1896.0	11.423738	445.12003811537346
1897.0	11.429742	445.12014423198906
1898.0	11.435698	445.120154610537
1899.0	11.441665	445.1201575514103
1900.0	11.447588	445.120056314595
1901.0	11.453532	445.12005817892236
1902.0	11.459455	445.1201487299401
1903.0	11.465386	445.12023671602697
1904.0	11.471369	445.1201697437206
1905.0	11.477342	445.1201469603854
1906.0	11.483273	445.1201881318293
1907.0	11.489203	445.1201776899148
1908.0	11.495115	445.1201419751409
1909.0	11.501067	445.1201150839044
1910.0	11.507034	445.12017453081387
1911.0	11.512974	445.1201930108241
1912.0	11.518936	445.12006730215
1913.0	11.524853	445.1201898032287
1914.0	11.530765	445.1200718785058
1915.0	11.536665	445.1201013662241
1916.0	11.54258	445.1201616482154
1917.0	11.548484	445.12004364564683
1918.0	11.554401	445.1200832458284
1919.0	11.560297	445.12014845231414
1920.0	11.566192	445.12009987783154
1921.0	11.572161	445.1199749778378
1922.0	11.578069	445.1201497833725
1923.0	11.584005	445.12013473976003
1924.0	11.589928	445.1201524284618
1925.0	11.595797	445.1201940024457
1926.0	11.601717	445.1200999094643
1927.0	11.60763	445.1201749043468
1928.0	11.613622	445.12012323606814
1929.0	11.619486	445.1201295524197
1930.0	11.625334	445.12025222452945
1931.0	11.631207	445.1200978448804
1932.0	11.637076	445.12016730407976
1933.0	11.643013	445.1201011246597
1934.0	11.648942	445.1201042327587
1935.0	11.654886	445.120142190257
1936.0	11.660809	445.1202241747816
1937.0	11.666757	445.1200253170812
1938.0	11.672661	445.1201654022706
1939.0	11.678549	445.120165587909
1940.0	11.684455	445.1202085272317
1941.0	11.690388	445.12016865751906
1942.0	11.696313	445.12008586363885
1943.0	11.702205	445.1202300856289
1944.0	11.708207	445.12001709750257
1945.0	11.714132	445.12014120008774
1946.0	11.720118	445.1200394035187
1947.0	11.726057	445.1201078365516
1948.0	11.732032	445.120068365522
1949.0	11.737955	445.1201478045692
1950.0	11.743868	445.1201554869978
1951.0	11.749803	445.1200340577544
1952.0	11.755732	445.1201353020286
1953.0	11.76169	445.1200847570958
1954.0	11.76763	445.12019708396934
1955.0	11.773572	445.1201286252438
1956.0	11.779499	445.1201593761886
1957.0	11.785422	445.1201848067742
1958.0	11.791351	445.12007077435396
1959.0	11.797238	445.12003070169396
1960.0	11.803157	445.12015313694855
1961.0	11.80907	445.1200962168981
1962.0	11.81493	445.1201669395489
1963.0	11.820851	445.1200159877676
1964.0	11.826776	445.1200544166734
1965.0	11.832703	445.12010898830596
1966.0	11.83863	445.1200731089972
1967.0	11.844599	445.1200787468295
1968.0	11.850372	445.12033577506855
1969.0	11.85632	445.12008714213357
1970.0	11.86222	445.1201542999011
1971.0	11.868103	445.1201469493932
1972.0	11.87402	445.12020808933306
1973.0	11.879901	445.1201659261941
1974.0	11.885816	445.12017520133753
1975.0	11.891772	445.12012127980574
1976.0	11.897705	445.1201976027071
1977.0	11.903634	445.12021091834583
1978.0	11.90957	445.12022184615074
1979.0	11.915466	445.1201631678364
1980.0	11.921378	445.1201258925822
1981.0	11.927299	445.12018680504315
1982.0	11.933249	445.12013426282857
1983.0	11.939168	445.12014196359485
1984.0	11.945072	445.1201792434407
1985.0	11.950984	445.12022466025314
1986.0	11.956934	445.1201735573746
1987.0	11.962924	445.12007825461876
1988.0	11.968886	445.1201360730513
1989.0	11.974789	445.120237444669
1990.0	11.980761	445.12010862679983
1991.0	11.98667	445.12025334762274
1992.0	11.992587	445.1200857211216
1993.0	11.99858	445.1200548663944
1994.0	12.004555	445.12016117181963
1995.0	12.010562	445.1201850090959
1996.0	12.016495	445.12018698290416
1997.0	12.022426	445.1201102280181
1998.0	12.028338	445.12008260331805
1999.0	12.034249	445.1201838759552
2001.0	12.041461	445.1202240800182
2002.0	12.047889	445.1200757124156
2003.0	12.054241	445.12009849082256
2004.0	12.060599	445.1201613379424
2005.0	12.067022	445.12003122003233
2006.0	12.073278	445.1201612062416
2007.0	12.079655	445.12022454603783
2008.0	12.086028	445.1200348423108
2009.0	12.092283	445.120261806472
2010.0	12.098699	445.12015802662665
2011.0	12.105011	445.12022966684054
2012.0	12.111457	445.1201722984749
2013.0	12.117849	445.12016884615645
2014.0	12.124159	445.1201434225992
2015.0	12.130543	445.12015034235844
2016.0	12.136922	445.1201093048056
2017.0	12.143274	445.12018123859707
2018.0	12.14962	445.1201077335163
2019.0	12.15598	445.1202700384997
2020.0	12.162399	445.1200958109827
2021.0	12.168674	445.12022489194226
2022.0	12.175005	445.12016571096245
2023.0	12.181334	445.1202655879325
2024.0	12.187699	445.12014044414843
2025.0	12.194118	445.120163566072
2026.0	12.200451	445.12018912486513
2027.0	12.206826	445.12007156783244
2028.0	12.213145	445.1201765423326
2029.0	12.219616	445.12011315134043
2030.0	12.225868	445.12016468912
2031.0	12.232185	445.120194032923
2033.0	12.239453	445.1200007938893
2034.0	12.24578	445.1200795451184
2035.0	12.252072	445.1200500395584
2039.0	12.261743	445.120029075958
2040.0	12.268105	445.1199609253087
2041.0	12.274447	445.1200171751592
2042.0	12.280776	445.1200639372736
2043.0	12.287097	445.1201036309768
2044.0	12.293424	445.12015981007266
2045.0	12.299747	445.120218897345
2046.0	12.306145	445.1201005232247
2047.0	12.312497	445.12009219932895
2048.0	12.318818	445.1201163612775
2049.0	12.32527	445.1199632972179
2051.0	12.332422	445.12013374116793
2052.0	12.338799	445.12002091630484
2053.0	12.345174	445.1201370150437
2054.0	12.351483	445.1202384508539
2055.0	12.357816	445.1202007612566
2056.0	12.364199	445.12014059985637
2058.0	12.371512	445.12014274174044
2059.0	12.377816	445.12024240525704
2062.0	12.386487	445.12013804477675
2063.0	12.392845	445.1201452536307
2064.0	12.399162	445.1201767393405
2066.0	12.406256	445.1201874036719
2067.0	12.412637	445.1200465300737
2069.0	12.419699	445.1201380156689
2070.0	12.426037	445.12003470931313
2075.0	12.437058	445.1200820600215
2080.0	12.448068	445.1199221102065
2081.0	12.454354	445.120107728722
2085.0	12.46377	445.1201640137561
2086.0	12.470093	445.1201592734894
2087.0	12.476412	445.12021824449675
2088.0	12.482735	445.120197115006
2089.0	12.489043	445.1201726101559
2090.0	12.495366	445.12016068425027
2093.0	12.504097	445.1202330375299
2094.0	12.510443	445.1201876009447
2099.0	12.521302	445.1202732743169
2100.0	12.527631	445.1203207614347
[truncated: 4,868 more rows]
