# Supplementary material for: RawBeans: A Simple, Vendor-Independent, Raw-Data Quality-Control Tool
Source: J Proteome Res. 2021 Mar 4;20(4):2098–104. doi: 10.1021/acs.jproteome.0c00956 (PMC8041395; doi:10.1021/acs.jproteome.0c00956)
Supplement: Supplementary file 2 — pr0c00956_si_003.zip [file pr0c00956_si_003.zip › 100_samples_run1.0/resources/HF2_LC1_hela_181020_02-mass-deviation-matrix.tsv]

scan	retention	445.12003
9.0	0.055252547	445.11975574620095
45.0	0.28394443	445.1203041848901
46.0	0.29029445	445.11966555238513
48.0	0.30299445	445.12064549842694
51.0	0.32207363	445.11948815038056
52.0	0.32757585	445.12017987619214
53.0	0.33368623	445.1201994449334
56.0	0.34093637	445.1203464001146
60.0	0.34969032	445.1202730798848
61.0	0.35585288	445.12002363234734
62.0	0.36200085	445.1202477267861
65.0	0.37000715	445.120577473812
66.0	0.37616325	445.1203143502346
67.0	0.38232165	445.1203865485874
69.0	0.38861753	445.12063422251555
70.0	0.39476122	445.1203802587818
72.0	0.40123005	445.12047127881664
73.0	0.40737806	445.12016497022347
75.0	0.41364457	445.12044627169917
76.0	0.4198092	445.12017377537836
77.0	0.42595505	445.1204041603011
78.0	0.43209662	445.12053963863724
80.0	0.43850506	445.1206447632166
81.0	0.44467803	445.12048579503426
82.0	0.45082168	445.12056014039644
83.0	0.4569739	445.12050391651115
85.0	0.4632927	445.1195506901017
86.0	0.46944248	445.12059408199224
88.0	0.47589042	445.11957877302297
89.0	0.48204042	445.12056527379747
90.0	0.48818628	445.11947766525265
91.0	0.49433213	445.1206366253303
92.0	0.5004988	445.12064421770896
93.0	0.50668635	445.11944772107654
94.0	0.51283628	445.1206355273241
96.0	0.51929258	445.11954835620145
97.0	0.52546337	445.12059578974964
98.0	0.5316072	445.119436125652
104.0	0.54339057	445.1194628424216
105.0	0.54955507	445.11942229210666
106.0	0.55571553	445.12061727503533
107.0	0.56187178	445.11943721952116
108.0	0.56803218	445.1194217985577
109.0	0.57418433	445.1195072925287
111.0	0.58048223	445.11948144564855
112.0	0.58665306	445.12056842954047
113.0	0.5928114	445.11954939299216
116.0	0.6008531	445.1196106483889
117.0	0.60701566	445.1194780496707
119.0	0.61336353	445.1195616976387
120.0	0.61954058	445.1194567722985
121.0	0.62570308	445.1194435044661
122.0	0.63188848	445.12062499459836
123.0	0.63805733	445.11942950993176
126.0	0.64608853	445.11958295072833
127.0	0.65230103	445.12057217291624
128.0	0.65849485	445.1195007435658
131.0	0.66651775	445.11942537270505
132.0	0.67268855	445.1206210532985
133.0	0.67887612	445.12060822994613
134.0	0.68504075	445.11950380832235
138.0	0.69387615	445.1195373603953
139.0	0.70006165	445.11945470577217
141.0	0.70644488	445.11960984975934
143.0	0.71297196	445.1194224551835
144.0	0.71915535	445.11949704918464
145.0	0.72534066	445.11941369308846
149.0	0.73422615	445.1195441126328
150.0	0.74041587	445.11944057703124
151.0	0.74661147	445.1206559172311
152.0	0.75280321	445.11952519083
153.0	0.75900753	445.11940082119594
155.0	0.7654657	445.11963601489043
156.0	0.77166578	445.12064009189436
157.0	0.77787615	445.1194222957892
160.0	0.78600125	445.1195946031574
161.0	0.79220743	445.12064986144776
165.0	0.80106998	445.11959814674447
166.0	0.8072951	445.1194088429215
169.0	0.81470127	445.11957607807915
170.0	0.8209326	445.120612135332
171.0	0.82710961	445.1194074096677
173.0	0.83375136	445.11957858087766
174.0	0.83995328	445.12065056719837
176.0	0.84644085	445.1195965090545
177.0	0.85267628	445.1205838715511
178.0	0.85886993	445.11943413244114
179.0	0.86508258	445.11941939074444
181.0	0.87176388	445.1195664178612
182.0	0.87798878	445.1205935566292
185.0	0.88542832	445.1194535432032
186.0	0.89165757	445.1194833439994
187.0	0.89789725	445.11943640043353
188.0	0.90411378	445.1194209739106
190.0	0.9107014	445.1196246445275
191.0	0.9169514	445.12057168434916
193.0	0.92369308	445.11956847544
194.0	0.92994937	445.1205283243722
196.0	0.93654093	445.1195652131628
198.0	0.9432889	445.11955511735266
199.0	0.94953253	445.11952078740535
200.0	0.95580342	445.1206160532305
201.0	0.96202642	445.1194766571813
202.0	0.96824717	445.1206543423775
206.0	0.97794315	445.11965174286433
207.0	0.9842222	445.1194155759258
209.0	0.99084736	445.11959529512023
210.0	0.99710985	445.11944036192097
211.0	1.0033993	445.1205827572643
214.0	1.0116827	445.11953357461783
215.0	1.017914	445.1194439165726
216.0	1.0241347	445.12060502503255
218.0	1.030964	445.11963538968007
219.0	1.0372015	445.12064118851345
222.0	1.0454305	445.11947827014853
224.0	1.0524328	445.119518001046
225.0	1.0587035	445.11946700651487
226.0	1.0649932	445.11940676961336
228.0	1.0717411	445.11967141783805
230.0	1.078739	445.1196332089634
231.0	1.085012	445.1194239768859
232.0	1.0912535	445.11940719294137
233.0	1.097462	445.11961434587505
234.0	1.1037349	445.1194130602283
235.0	1.1099869	445.1194361596062
236.0	1.1162453	445.1205808023021
237.0	1.1225182	445.1194389154938
238.0	1.128789	445.11948688515673
240.0	1.135537	445.11956914230666
241.0	1.1418723	445.1206217819298
243.0	1.1488183	445.11961094157783
244.0	1.1550932	445.1194037289414
247.0	1.1634598	445.11958793760556
248.0	1.1697662	445.1206166567066
249.0	1.1760723	445.12060235772617
250.0	1.1822953	445.11948692226713
251.0	1.1885496	445.12063200394863
252.0	1.1947973	445.11950308785
253.0	1.2011308	445.12052369510633
255.0	1.2081203	445.1196293846686
256.0	1.2144433	445.12054808799746
259.0	1.2220954	445.11956751338107
261.0	1.2292619	445.1196041099846
262.0	1.2355682	445.11941243107503
263.0	1.2418872	445.12048364635933
264.0	1.2481661	445.1205531584161
265.0	1.2544288	445.1194498988808
267.0	1.261487	445.1195233971857
268.0	1.2677913	445.120591492152
271.0	1.2762017	445.1195548984857
272.0	1.2825267	445.1194438165339
273.0	1.2888121	445.11940297228136
274.0	1.2950622	445.1194569211526
275.0	1.3014329	445.120599209242
276.0	1.3076518	445.1194140481134
278.0	1.3147849	445.1195197415245
279.0	1.3210997	445.11940274067007
280.0	1.3273705	445.1194836379428
281.0	1.333683	445.11949828803535
282.0	1.3400122	445.1206441209377
283.0	1.3463642	445.1206132139239
287.0	1.3556184	445.1195297971276
288.0	1.3619768	445.1205592346162
289.0	1.3682163	445.12063176636326
292.0	1.3759747	445.11944979892354
294.0	1.3832976	445.1194547387779
297.0	1.3919332	445.1195301936483
298.0	1.3983851	445.12051313430266
299.0	1.4046665	445.1194262806697
301.0	1.4117142	445.1195156169
303.0	1.4188392	445.11954345922385
304.0	1.4252205	445.12063272824093
305.0	1.4315976	445.1205963775587
306.0	1.4378455	445.1206589907695
307.0	1.4441851	445.1206118467359
308.0	1.4505142	445.1205507417531
309.0	1.4568392	445.12062996762666
310.0	1.4631809	445.12060575801195
311.0	1.4695538	445.1205462045495
312.0	1.4758892	445.1205216875272
313.0	1.4822247	445.1205691398133
316.0	1.4900851	445.1194064059392
317.0	1.4964643	445.11943476690925
318.0	1.5027955	445.1206203499955
320.0	1.5098226	445.1206549269921
321.0	1.516206	445.120542823594
322.0	1.5226122	445.12048066564546
323.0	1.5288956	445.12063625643816
324.0	1.5352915	445.12058551157236
325.0	1.541606	445.1205364247756
326.0	1.5479623	445.12054459165256
327.0	1.5543061	445.12058085660607
329.0	1.5613831	445.1206039066295
332.0	1.5702019	445.1194182965094
333.0	1.5766248	445.12047796803574
334.0	1.5829665	445.1206309870972
336.0	1.5900935	445.12058577528126
337.0	1.5964707	445.1205247426159
339.0	1.6036603	445.1205760657565
340.0	1.6100727	445.1205677134754
343.0	1.6188207	445.12042865502156
344.0	1.6251478	445.12055154573636
345.0	1.6315207	445.1205566857345
347.0	1.638929	445.12063274246356
348.0	1.6453811	445.1204290157075
349.0	1.6516811	445.1204322672306
350.0	1.6580104	445.1205614240135
351.0	1.6644936	445.12054668086785
352.0	1.6708811	445.1204987089482
353.0	1.6771811	445.12042342655934
354.0	1.6836541	445.12057747512023
356.0	1.6910207	445.1201932344974
357.0	1.6973021	445.1204784964076
358.0	1.7032375	445.1204627689511
359.0	1.7091562	445.12043561291733
360.0	1.7150749	445.1205704069035
361.0	1.7210084	445.12057792217803
363.0	1.7283729	445.1202306747352
366.0	1.7374104	445.12054836437625
367.0	1.7437959	445.1204562440978
370.0	1.7526979	445.1205635973601
372.0	1.7602562	445.12024979563427
373.0	1.7665604	445.12043095991896
374.0	1.7725376	445.1203447106583
375.0	1.7785	445.1204187119849
377.0	1.7859105	445.1202737143252
378.0	1.7923021	445.12047372956323
379.0	1.7983313	445.12028832829526
380.0	1.8043564	445.12024810730406
381.0	1.8103897	445.12041794287956
383.0	1.8178063	445.1205957646428
384.0	1.8241667	445.12051813052955
385.0	1.8301917	445.120544087241
386.0	1.8362146	445.12054405292446
387.0	1.8422376	445.12051555856726
390.0	1.850398	445.12053625939046
391.0	1.8567564	445.12051011439826
392.0	1.8627813	445.12058986810644
394.0	1.8702084	445.12057122756556
395.0	1.8766022	445.12050636585917
396.0	1.8826334	445.1194129848028
397.0	1.8886605	445.1206046928889
398.0	1.8946855	445.1205757267521
400.0	1.902098	445.119411872234
402.0	1.9096522	445.12051412414013
403.0	1.9160065	445.120540545057
404.0	1.9220335	445.1205478200267
405.0	1.9280626	445.12056214224793
406.0	1.9340918	445.1205304596051
407.0	1.9401232	445.1205754957465
408.0	1.9461522	445.11944286865344
409.0	1.9521772	445.1194204575116
410.0	1.9582044	445.119483146951
411.0	1.9642314	445.12063406368384
412.0	1.9702544	445.12055953027874
413.0	1.9762772	445.1205594125294
414.0	1.9823023	445.1205075563454
415.0	1.9883275	445.12057048930143
416.0	1.9943524	445.12056430272247
417.0	2.0003753	445.1195361915725
418.0	2.0064003	445.1195849400261
419.0	2.0124232	445.1195323003108
420.0	2.0184441	445.1195116354258
421.0	2.0244669	445.1195660681339
423.0	2.0318794	445.11947200152696
424.0	2.0382399	445.12063552987
425.0	2.0442628	445.1194631310522
426.0	2.0502857	445.1206506459886
427.0	2.0563106	445.1194585351393
428.0	2.0623336	445.120651428827
429.0	2.0683588	445.11943373536326
431.0	2.075744	445.119495298814
432.0	2.0821025	445.1195901894537
435.0	2.0902752	445.1196702937151
437.0	2.0980336	445.1197471182843
438.0	2.1044232	445.11972032573647
439.0	2.1104482	445.11966593947477
440.0	2.1164733	445.11961241763913
441.0	2.1225003	445.1195695199911
443.0	2.1300586	445.11948213620315
444.0	2.1364212	445.11957026665533
445.0	2.1424483	445.11959109447776
446.0	2.1484817	445.119577163853
447.0	2.1545128	445.1194844651881
448.0	2.1605337	445.1197516890724
449.0	2.1665565	445.11969153454277
450.0	2.1725816	445.11983320996336
451.0	2.1786026	445.11969105998253
453.0	2.1860337	445.1197713077842
454.0	2.1923941	445.1196404438799
455.0	2.1984233	445.11986147368805
456.0	2.2044485	445.11973936171324
458.0	2.2118129	445.11966987917526
459.0	2.2181734	445.1197684863964
460.0	2.2241983	445.11969566449363
461.0	2.2302192	445.1195444731328
462.0	2.2362442	445.1196093594534
464.0	2.2436379	445.1196985859751
467.0	2.2527025	445.1196650112458
468.0	2.2590692	445.1197414575626
469.0	2.2650984	445.1196091280782
470.0	2.2711193	445.11959532807
471.0	2.2771444	445.1196202487741
472.0	2.283165	445.119587571537
473.0	2.2891901	445.1196975141508
474.0	2.295213	445.1197657352994
475.0	2.3012361	445.1197116643036
476.0	2.3072568	445.1196800492785
478.0	2.3146442	445.11977320101494
479.0	2.3210131	445.11974265945787
480.0	2.3270421	445.1198556220257
481.0	2.3330735	445.1198158678998
482.0	2.3391005	445.1197943222931
483.0	2.3451256	445.1197565509714
484.0	2.3511465	445.1195979878841
485.0	2.3571674	445.1195382266623
486.0	2.3631901	445.119549928629
487.0	2.369211	445.1195474019246
490.0	2.378163	445.120651654456
491.0	2.3845214	445.12063814809915
492.0	2.3905465	445.11948411469257
493.0	2.3965673	445.1195284953614
494.0	2.4025902	445.1196373911394
495.0	2.4086111	445.1195794613949
497.0	2.4160027	445.1196614666827
498.0	2.4223673	445.119664445217
499.0	2.4283881	445.1194969121472
500.0	2.4344195	445.1196098699939
501.0	2.4404444	445.1197490617385
502.0	2.4464694	445.1197404570059
505.0	2.4553568	445.11963511148036
506.0	2.4617194	445.11958478273516
508.0	2.4691152	445.1198305555243
509.0	2.4754778	445.1197081509781
510.0	2.481509	445.11989871609046
511.0	2.4875383	445.11979098765005
512.0	2.4935694	445.11991313942485
513.0	2.4996006	445.11985564692066
514.0	2.5056215	445.1198361009595
515.0	2.5116425	445.11982258637636
516.0	2.5176632	445.1198288409638
517.0	2.5236861	445.11965851096744
518.0	2.5297152	445.1199756096848
519.0	2.5357425	445.1198412514553
520.0	2.5417632	445.1197705419761
521.0	2.5477862	445.1198451798141
523.0	2.5551674	445.11982667819
524.0	2.5615321	445.1200081732194
525.0	2.5675633	445.1199532875724
527.0	2.5749424	445.1199227290171
528.0	2.5813008	445.1198699019833
529.0	2.5873258	445.1198872945902
530.0	2.5933467	445.11999012270456
531.0	2.5993695	445.1199546730135
533.0	2.6069132	445.11992836621954
534.0	2.6132884	445.1198855830261
535.0	2.6193133	445.120046084163
536.0	2.6253384	445.12007617678006
537.0	2.6313696	445.1201017351263
538.0	2.6373926	445.1200055538065
539.0	2.6434175	445.1200802837308
541.0	2.6508341	445.12000034464984
542.0	2.6571967	445.12007164014244
543.0	2.6632238	445.1200714981406
544.0	2.6692488	445.12005478495377
545.0	2.6752758	445.1199820348813
546.0	2.6813051	445.11996176110426
547.0	2.6873301	445.11996622974874
548.0	2.6933509	445.12014785817746
549.0	2.6993737	445.1199592905083
550.0	2.7053968	445.120140149948
551.0	2.7114176	445.1200811437331
553.0	2.7188008	445.12007434660075
554.0	2.7251572	445.1200354685047
555.0	2.731178	445.1199774898733
556.0	2.7372051	445.1199207699175
557.0	2.7432322	445.12009192275775
558.0	2.7492572	445.12000910002575
560.0	2.7566467	445.1200229847385
561.0	2.7630072	445.12039480619376
562.0	2.7690342	445.11980806865546
563.0	2.7750636	445.1205308572623
564.0	2.7810863	445.12050563296737
565.0	2.7871113	445.12018082981615
566.0	2.7931342	445.12013840386453
568.0	2.800528	445.1202404061626
570.0	2.8080697	445.12022320544685
571.0	2.814426	445.12012088572385
573.0	2.821801	445.1200784185717
574.0	2.8281636	445.12006677749923
575.0	2.8341844	445.12016635242185
576.0	2.8402051	445.1199895556001
577.0	2.8462259	445.12006179004374
578.0	2.852249	445.1201781698916
579.0	2.8582698	445.1202088250865
580.0	2.8642927	445.1203120538578
581.0	2.8703155	445.1202055211769
582.0	2.8763365	445.1201634097373
583.0	2.8823573	445.120403856334
584.0	2.8883781	445.1204777423452
586.0	2.8957698	445.1202881933976
587.0	2.9021324	445.12031253778
588.0	2.9081614	445.1202765044282
589.0	2.9141866	445.12019137554415
590.0	2.9202093	445.12012671871497
591.0	2.9262302	445.120125920169
592.0	2.9322531	445.120100881429
593.0	2.9382761	445.11987346763493
594.0	2.9443053	445.1199691393749
595.0	2.950326	445.12006440580575
596.0	2.956347	445.1200403515767
597.0	2.9623677	445.11993941483115
598.0	2.9683886	445.1200119210461
599.0	2.9744115	445.1201738980581
600.0	2.9804345	445.1202363681256
601.0	2.9864573	445.12023210958137
602.0	2.9924803	445.1202273718706
603.0	2.9985011	445.1202937837554
604.0	3.0045221	445.12029831422973
607.0	3.0134282	445.1203584168888
608.0	3.0197845	445.11999581330275
615.0	3.0331698	445.11978630631046
626.0	3.0526344	445.11966586346597
637.0	3.0722428	445.11953847974985
647.0	3.0905095	445.12050673686485
652.0	3.1012949	445.1203931863745
653.0	3.107718	445.1204345571668
656.0	3.1155783	445.12035845360293
657.0	3.1220554	445.1203850156427
658.0	3.1284346	445.12039966010735
660.0	3.1357304	445.1204251333012
662.0	3.1433304	445.120350075346
663.0	3.1497199	445.12046230094245
664.0	3.1561763	445.1204714920339
665.0	3.1625325	445.1204268471136
666.0	3.1688929	445.1205249549182
667.0	3.1752554	445.12053841934613
668.0	3.181618	445.1204286483158
669.0	3.1879826	445.1204689961851
671.0	3.1953992	445.1205158781415
672.0	3.2017744	445.12054483325676
673.0	3.2078014	445.11946042819187
674.0	3.2138263	445.1206082764737
675.0	3.2198472	445.1195034905961
676.0	3.2258743	445.11962918789715
677.0	3.2319015	445.11951180319846
678.0	3.2379326	445.11947613360906
679.0	3.2439597	445.1195679175834
681.0	3.2513555	445.1198869409481
682.0	3.257714	445.119671165123
683.0	3.2637411	445.1195781972622
685.0	3.271293	445.11954854847284
686.0	3.2776576	445.11960695212474
687.0	3.2836848	445.11970718412806
688.0	3.2897119	445.11982114385177
689.0	3.2957411	445.11987895952655
690.0	3.3017618	445.1201130064872
691.0	3.3077828	445.11991997179433
692.0	3.3138035	445.119891574515
693.0	3.3198286	445.11999780786283
694.0	3.3258493	445.11992606800726
695.0	3.3318702	445.1198964818511
696.0	3.3378954	445.1199966276817
697.0	3.3439244	445.1199677280763
698.0	3.3499493	445.12009111848965
699.0	3.3559745	445.1199484101805
700.0	3.3620014	445.1200807522317
701.0	3.3680308	445.12019979426464
702.0	3.3740556	445.12005928742633
703.0	3.3800848	445.1199619600715
704.0	3.3861161	445.1199988866599
705.0	3.3921411	445.1200933916067
706.0	3.3981619	445.1201345117684
707.0	3.4041849	445.1202189407352
708.0	3.4102057	445.1204075545002
709.0	3.4162285	445.1201262113304
710.0	3.4222578	445.1200291737515
712.0	3.4296536	445.1202698005063
713.0	3.4360182	445.12015357461473
714.0	3.4420413	445.1201580398193
715.0	3.448062	445.120054822884
716.0	3.4540828	445.1201997320228
717.0	3.4601036	445.1202066462549
718.0	3.4661287	445.12019593341404
719.0	3.4721516	445.1202831833787
720.0	3.4781724	445.1204103086244
721.0	3.4841954	445.12035756805545
722.0	3.4902162	445.1203047767546
723.0	3.4962369	445.1202513815096
724.0	3.5022578	445.1203422221669
725.0	3.5082788	445.1203756550205
726.0	3.5142996	445.12040595476964
727.0	3.5203224	445.1202837439628
728.0	3.5263454	445.1204149546015
729.0	3.5323704	445.1204005986715
730.0	3.5383976	445.1204433956333
731.0	3.5444183	445.1205239605107
732.0	3.5504433	445.1205132604189
733.0	3.5564787	445.1204073727434
734.0	3.5625018	445.12028532147355
735.0	3.5685287	445.12038797747647
736.0	3.5745601	445.1204861638256
737.0	3.5805808	445.12047843766936
738.0	3.5866017	445.1203667768398
739.0	3.5926225	445.12035097888173
740.0	3.5986434	445.1201942651728
741.0	3.6046643	445.12044671835724
743.0	3.6120329	445.1203696902916
744.0	3.6183893	445.1202946876473
745.0	3.6244101	445.1203483617909
746.0	3.630433	445.12039356953795
747.0	3.6364538	445.1204898833849
749.0	3.643835	445.12036908564545
750.0	3.6501935	445.12042680493886
751.0	3.6562204	445.1202310191596
752.0	3.6622497	445.12026996661723
754.0	3.6696142	445.12026193236056
755.0	3.6759809	445.1203910631889
757.0	3.6833538	445.12011495010745
758.0	3.6897143	445.1202062094063
759.0	3.6957394	445.12024196409453
760.0	3.7017601	445.1202354577818
761.0	3.707781	445.12034369469103
762.0	3.7138018	445.1204807915673
763.0	3.7198248	445.1204665245995
764.0	3.7258476	445.12036416440685
765.0	3.7318769	445.12034518388595
766.0	3.7378978	445.1203510084496
767.0	3.7439185	445.1204883339275
768.0	3.7499392	445.1204364830394
769.0	3.7559665	445.12038044300346
770.0	3.7619872	445.12030251220057
771.0	3.7680103	445.1202822026147
772.0	3.7740309	445.12027324358047
773.0	3.7800539	445.1203136125079
774.0	3.7860768	445.12031114673005
775.0	3.7920978	445.1202762634167
776.0	3.7981185	445.1201842288803
777.0	3.8041393	445.12038301997814
778.0	3.8101601	445.1204418658859
779.0	3.816183	445.1205100449755
780.0	3.8222039	445.120491695864
781.0	3.828227	445.12029401080764
782.0	3.834254	445.12026553360187
783.0	3.8402768	445.12039104119486
784.0	3.8462998	445.12039752101794
785.0	3.852329	445.1203899938992
786.0	3.8583583	445.120467287935
787.0	3.864379	445.12048177729235
788.0	3.8704019	445.1204464884702
789.0	3.8764227	445.12038845010596
790.0	3.8824437	445.120394791592
791.0	3.8884644	445.1202855282505
792.0	3.8944853	445.1204038653147
793.0	3.9005186	445.12032966068705
794.0	3.9065416	445.1204422201472
795.0	3.9125665	445.1203209718929
796.0	3.9185875	445.12033884511976
797.0	3.9246084	445.1203122556634
798.0	3.930629	445.1203630234839
799.0	3.9366498	445.12038403478186
800.0	3.9426708	445.1205484332227
801.0	3.9486938	445.1205472077101
803.0	3.9560645	445.1204338703379
804.0	3.962427	445.1204695509846
805.0	3.9684457	445.12050877674324
806.0	3.9744688	445.1205078136474
807.0	3.9804896	445.1204583284833
809.0	3.9878562	445.12048760935755
810.0	3.9942187	445.12040087837767
811.0	4.000248	445.12035825402535
812.0	4.006275	445.12056164763015
814.0	4.0136375	445.12047961287914
815.0	4.0199959	445.1205817239803
816.0	4.0260188	445.12056037210374
817.0	4.0320417	445.1205085579845
818.0	4.0380625	445.1205078392715
819.0	4.0440854	445.12049941662764
820.0	4.0501064	445.1205812882762
821.0	4.0561355	445.12049096279907
822.0	4.0621563	445.12055179423487
823.0	4.0681772	445.1204424212234
824.0	4.0742001	445.1203746378322
825.0	4.0802208	445.1205139483319
826.0	4.0862417	445.12048768468514
827.0	4.0922648	445.1205547075772
828.0	4.0982856	445.12061647084886
829.0	4.1043062	445.1206347294636
830.0	4.1103271	445.12050173867357
831.0	4.116348	445.1204412575661
832.0	4.122371	445.1204307178146
833.0	4.1283917	445.12042445190133
834.0	4.1344127	445.120408373185
835.0	4.1404354	445.12040986568604
836.0	4.1464563	445.12040047792703
837.0	4.1524772	445.1203479113376
838.0	4.1584981	445.1205582275673
839.0	4.164519	445.12052787137554
840.0	4.1705418	445.12051760165053
841.0	4.1765646	445.1204384392904
842.0	4.1825919	445.1203994142355
843.0	4.1886148	445.12037163387697
844.0	4.1946378	445.12037409546696
845.0	4.2006584	445.1204711754464
846.0	4.2066793	445.1205516195956
847.0	4.2127023	445.1206077479293
848.0	4.2187254	445.1204780341213
849.0	4.2247461	445.12034073748373
850.0	4.2307689	445.12023248028567
851.0	4.2367898	445.120352773102
852.0	4.2428108	445.12042047294
853.0	4.2488315	445.12060045171836
854.0	4.2548524	445.1205215023302
855.0	4.2608731	445.12031709533505
856.0	4.2668961	445.120348569015
857.0	4.2729169	445.1205053051838
858.0	4.278942	445.1202406671099
859.0	4.2849629	445.12034150692665
860.0	4.2909835	445.1203747959496
862.0	4.2983377	445.12051773554833
863.0	4.3046961	445.12041744201235
864.0	4.3107253	445.1203852313188
865.0	4.3167524	445.1204930892788
866.0	4.3227796	445.12053680683226
867.0	4.3288003	445.1204653729142
868.0	4.3348212	445.12046224566205
869.0	4.340842	445.12030177014486
870.0	4.3468628	445.1205039934432
871.0	4.3528836	445.1203904993339
872.0	4.3589108	445.1205658333823
873.0	4.3649317	445.1204810821671
874.0	4.3709544	445.12043944866997
875.0	4.3769753	445.1205719830229
876.0	4.3829962	445.12037207038003
877.0	4.3890171	445.12041499274744
878.0	4.3950378	445.12048043498265
879.0	4.4010587	445.1203942241894
880.0	4.4070795	445.12047657811655
881.0	4.4131003	445.12049967454203
882.0	4.4191233	445.12051653439306
883.0	4.4251442	445.1204954019846
884.0	4.4311651	445.120524381819
885.0	4.4371857	445.1204876569502
886.0	4.4432066	445.12042737484404
887.0	4.4492317	445.12043258193256
888.0	4.4552547	445.12045911184686
889.0	4.4612797	445.1205261374091
890.0	4.4673024	445.1204580587616
891.0	4.4733254	445.12050154813096
892.0	4.4793463	445.1205745442932
893.0	4.4853672	445.12050728500697
894.0	4.491388	445.1205205035296
895.0	4.4974109	445.12046971139023
896.0	4.5034316	445.1204888406195
897.0	4.5094527	445.12056995567207
898.0	4.5154754	445.12053159475647
899.0	4.5215005	445.12050301222513
900.0	4.5275277	445.1204782297711
901.0	4.5335547	445.12053126636164
902.0	4.5395776	445.12058591535947
903.0	4.5456048	445.120575586924
904.0	4.5516257	445.1205120603111
905.0	4.5576483	445.12055678292353
906.0	4.5636692	445.120532814873
907.0	4.5696901	445.12041925360825
908.0	4.5757111	445.1204411671453
909.0	4.5817318	445.1204642325425
910.0	4.5877546	445.1203909884109
911.0	4.5937755	445.12041304700523
912.0	4.5997964	445.12039624796154
913.0	4.6058193	445.12047911047557
914.0	4.6118402	445.12040332701724
915.0	4.6178612	445.1203151769666
916.0	4.6238818	445.1203080855694
917.0	4.6299067	445.12043870236386
918.0	4.6359277	445.12038314056394
920.0	4.6432839	445.1204455536144
921.0	4.6496465	445.1203074957397
922.0	4.6556736	445.1205837402532
923.0	4.6616943	445.12042282442087
925.0	4.6692214	445.1205798231291
926.0	4.6755797	445.12055372901403
927.0	4.6816069	445.1203176351171
928.0	4.6876319	445.12027423889106
929.0	4.693659	445.1204108806191
930.0	4.6996819	445.1203015708687
931.0	4.7057028	445.1202775117268
932.0	4.7117257	445.1203710667329
933.0	4.7177526	445.1204437498026
934.0	4.7237798	445.12039221506166
935.0	4.7298028	445.12042111730364
936.0	4.7358298	445.12024188202184
937.0	4.7418506	445.12015536349617
939.0	4.7492027	445.1201998271541
940.0	4.7555631	445.12037725362273
941.0	4.7615904	445.1204077620479
942.0	4.7676131	445.1202632409589
943.0	4.773634	445.12038817048887
944.0	4.7796569	445.1202989618115
945.0	4.7856841	445.12029466279125
946.0	4.7917048	445.1204344664466
947.0	4.7977256	445.1202972984147
948.0	4.8037464	445.1201013358652
949.0	4.8097695	445.1202316565442
950.0	4.8157904	445.12016884397275
951.0	4.8218111	445.12012663115195
952.0	4.827834	445.120166715598
953.0	4.8338549	445.12024658290966
954.0	4.8398758	445.12034356131943
955.0	4.8458966	445.12018324187034
956.0	4.8519196	445.1203537239937
957.0	4.857953	445.1203592565523
958.0	4.8639758	445.1203106763001
959.0	4.8700028	445.1202688713879
960.0	4.8760258	445.12000256718585
961.0	4.8820468	445.1199374565551
962.0	4.8880676	445.12003282194604
963.0	4.8940882	445.1200260065436
964.0	4.9001154	445.12027297562224
965.0	4.9061447	445.1202257489109
966.0	4.9121718	445.1204232429475
967.0	4.918205	445.1203368731702
968.0	4.9242258	445.12016123870717
969.0	4.9302467	445.12021073163436
970.0	4.9362676	445.12012524198286
971.0	4.9422904	445.12013722368306
972.0	4.9483114	445.1203010137047
973.0	4.9543321	445.1202814205536
974.0	4.9603551	445.12032616678385
975.0	4.9663759	445.1202564398221
976.0	4.9723968	445.12033622724795
977.0	4.9784176	445.1202298623422
979.0	4.9857925	445.12020381291114
980.0	4.992151	445.12021740085197
981.0	4.9981759	445.1203443166163
982.0	5.0041988	445.12033666903113
983.0	5.0102197	445.1202571141118
984.0	5.0162427	445.12037023580166
985.0	5.0222634	445.12008856879805
986.0	5.0282864	445.12032310091666
988.0	5.0356279	445.1203313709207
989.0	5.0419884	445.1203187627052
990.0	5.0480198	445.12023497192865
991.0	5.0540447	445.1202246983588
992.0	5.0600697	445.1201910909734
993.0	5.0660947	445.1202930943778
994.0	5.0721177	445.1202790013936
995.0	5.0781406	445.12022359531784
996.0	5.0841614	445.12028215521957
997.0	5.0901822	445.1203681480191
998.0	5.0962053	445.1202521947358
999.0	5.102226	445.1201957981982
1000.0	5.1082469	445.1202531600845
1001.0	5.1142676	445.1200923397093
1002.0	5.1202885	445.12034332291176
1003.0	5.1263114	445.12026358708
1005.0	5.1338322	445.1202719446306
1006.0	5.1401927	445.1202313008006
1007.0	5.146222	445.1200928509312
1008.0	5.1522448	445.1201860041301
1009.0	5.1582719	445.1202685239195
1010.0	5.1642927	445.12020781427515
1011.0	5.1703157	445.1201588321936
1012.0	5.1763385	445.12003735008597
1013.0	5.1823636	445.12008521825703
1014.0	5.1883948	445.1201220674058
1015.0	5.1944157	445.12023003509955
1016.0	5.2004364	445.1203181815732
1017.0	5.2064574	445.12024198353123
1018.0	5.2124783	445.12022828150054
1019.0	5.2184991	445.12021368421284
1020.0	5.2245198	445.1201956738465
1021.0	5.2305427	445.1201938147812
1022.0	5.2365636	445.1200728459584
1023.0	5.2425845	445.1201233050226
1024.0	5.2486053	445.1202151844591
1025.0	5.2546261	445.12024805807846
1026.0	5.2606616	445.12014050992786
1028.0	5.2680094	445.1201244399807
1029.0	5.274372	445.1201960644243
1030.0	5.280401	445.12017638204196
1031.0	5.2864303	445.1202521654068
1032.0	5.2924492	445.12033774459684
1033.0	5.2984721	445.12022830338236
1034.0	5.3044948	445.12034396645225
1035.0	5.3105157	445.1203239827105
1036.0	5.3165366	445.12034806128406
1037.0	5.3225596	445.1202244638279
1039.0	5.3300887	445.12013669204515
1040.0	5.3364428	445.12022252062235
1041.0	5.3424637	445.12028028331093
1042.0	5.3484846	445.1201777233407
1043.0	5.3545075	445.1201646766862
1044.0	5.3605282	445.1201750887447
1045.0	5.3665512	445.12021388495026
1046.0	5.3725742	445.12026872469255
1047.0	5.3785951	445.1202654820706
1048.0	5.3846178	445.12031215236857
1049.0	5.3906387	445.12034604438736
1050.0	5.396668	445.1202641092604
1051.0	5.4026909	445.12022363850394
1052.0	5.4087137	445.1204136496387
1053.0	5.4147409	445.1202163109122
1054.0	5.4207638	445.1202399677677
1055.0	5.4267846	445.12022140476955
1056.0	5.4328054	445.1201899116146
1057.0	5.4388263	445.1200604894786
1058.0	5.4448494	445.12012566480064
1059.0	5.45087	445.12008116078056
1060.0	5.4568929	445.120258090568
1061.0	5.462916	445.120148404664
1062.0	5.4689369	445.1202480682113
1063.0	5.4749577	445.1201568875622
1064.0	5.4809784	445.1202298476871
1065.0	5.4869993	445.12023039929613
1066.0	5.4930223	445.1201493060816
1067.0	5.4990431	445.1200178677447
1068.0	5.505066	445.12004702034864
1069.0	5.5110889	445.12006482994985
1070.0	5.5171097	445.12014171645325
1071.0	5.5231305	445.1201571638014
1072.0	5.5291514	445.12022533367957
1073.0	5.5351723	445.1202503203928
1074.0	5.5411952	445.1201848260474
1076.0	5.5487013	445.1200857262788
1077.0	5.5550618	445.1200569018792
1078.0	5.5610847	445.1200338713961
1080.0	5.5684514	445.1199692240468
1081.0	5.5748139	445.1200952745658
1082.0	5.5808348	445.12008265546075
1083.0	5.5868598	445.12000909905936
1084.0	5.592889	445.1200148264189
1085.0	5.5989182	445.1200872214365
1086.0	5.6049412	445.1198931023463
1087.0	5.610964	445.1199643165651
1088.0	5.6169889	445.12013458084664
1089.0	5.623012	445.12009114576904
1090.0	5.6290391	445.1201280986597
1091.0	5.6350598	445.1200901563905
1092.0	5.6410827	445.12001127721163
1093.0	5.6471036	445.12005402073027
1094.0	5.6531245	445.12002010196255
1095.0	5.6591452	445.1200045197344
1096.0	5.6651662	445.11999611478853
1098.0	5.6725327	445.1198885646277
1099.0	5.6789016	445.12009688561835
1100.0	5.6849244	445.12023019969047
1101.0	5.6909453	445.11997652376135
1102.0	5.696966	445.12010470818313
1103.0	5.702987	445.11994938569416
1104.0	5.7090077	445.11992381784984
1105.0	5.7150288	445.11971148245925
1106.0	5.7210494	445.11991907243754
1107.0	5.7270703	445.1200164283497
1108.0	5.7330932	445.12008764410655
1109.0	5.739114	445.12002120962995
1110.0	5.7451349	445.12005090407854
1111.0	5.7511557	445.120000131231
1112.0	5.7571765	445.1200439851604
1113.0	5.7631974	445.1198914063588
1114.0	5.7692203	445.11994052044156
1115.0	5.7752414	445.1198788472102
1116.0	5.781264	445.11974704340463
1118.0	5.7887891	445.11995746859367
1119.0	5.7951495	445.1199557597261
1120.0	5.8011703	445.11994909156624
1121.0	5.8071912	445.1199661725617
1122.0	5.8132142	445.11988428294984
1123.0	5.819235	445.1197357153202
1124.0	5.8252559	445.1199156121923
1125.0	5.8312788	445.1198507814468
1126.0	5.8372995	445.11998800734267
1127.0	5.8433204	445.1200926331665
1128.0	5.8493434	445.1200276817871
1129.0	5.8553685	445.1199072672635
1130.0	5.8613933	445.1198287660574
1131.0	5.8674204	445.11996161702064
1132.0	5.8734517	445.11990972932875
1133.0	5.8794788	445.1198811907915
1134.0	5.885506	445.1201595703016
1136.0	5.8928787	445.1200689002855
1137.0	5.8992413	445.1198067949662
1138.0	5.9052684	445.1199964503597
1139.0	5.9112955	445.1198785563437
1140.0	5.9173184	445.1199481673193
1141.0	5.9233392	445.1198124715219
1142.0	5.9293601	445.11995330260294
1143.0	5.9353956	445.11986351672493
1144.0	5.9414184	445.1199017450016
1145.0	5.9474413	445.1200063862948
1146.0	5.9534705	445.1200724515753
1147.0	5.9594936	445.1201744073764
1148.0	5.9655185	445.11996894540795
1149.0	5.9715393	445.1198775645616
1150.0	5.9775663	445.11951957871486
1151.0	5.9835873	445.11986239190276
1153.0	5.9909768	445.11985106631016
1154.0	5.9973394	445.1198740714215
1155.0	6.0033685	445.11976020025446
1156.0	6.0093914	445.11981570855545
1158.0	6.0167476	445.1198595748077
1159.0	6.0230997	445.11967758404404
1160.0	6.0291269	445.11966445556965
1161.0	6.0351539	445.11955098879196
1162.0	6.0411769	445.1196241742813
1163.0	6.047202	445.11984434088646
1164.0	6.0532248	445.1198546285847
1165.0	6.0592477	445.11991839676784
1166.0	6.0652685	445.11972753144914
1167.0	6.0712915	445.11971118175825
1168.0	6.0773123	445.11983423878644
1169.0	6.0833331	445.1197038508306
1170.0	6.089354	445.1198932594015
1171.0	6.095377	445.11947916042817
1172.0	6.1014019	445.11954423569847
1173.0	6.1074289	445.11966392511056
1174.0	6.113454	445.1196809242669
1175.0	6.1194771	445.1198056485362
1176.0	6.1254979	445.1195600148611
1177.0	6.1315185	445.11946155797733
1178.0	6.1375394	445.11971894561066
1179.0	6.1435603	445.11977300575955
1180.0	6.1495833	445.1197363796326
1181.0	6.155604	445.11973429924683
1182.0	6.161627	445.11964320309977
1183.0	6.1676499	445.11966643122685
1184.0	6.1736708	445.11951073516855
1185.0	6.1796916	445.1196385624478
1186.0	6.1857124	445.1199635038004
1187.0	6.1917334	445.11975078047385
1188.0	6.1977561	445.1196038765183
1189.0	6.203777	445.11975174031664
1190.0	6.2098061	445.1196443045781
1191.0	6.2158313	445.11981633000005
1192.0	6.2218541	445.1197625124579
1193.0	6.2278749	445.11981431400136
1194.0	6.233904	445.1197588937404
1195.0	6.2399334	445.1198491871477
1196.0	6.2459562	445.11953880060327
1197.0	6.2519854	445.11969449638747
1199.0	6.2593499	445.11974788433577
1200.0	6.2657125	445.1197966623973
1201.0	6.2717333	445.11974493654316
1202.0	6.2777542	445.11987936852864
1203.0	6.283777	445.11979987880983
1204.0	6.2898063	445.11971838842555
1205.0	6.2958355	445.1196395268858
1206.0	6.3018604	445.11971871733647
1207.0	6.3078875	445.1198724323556
1208.0	6.3139126	445.11988702013844
1209.0	6.3199375	445.1196549369022
1210.0	6.3259604	445.11969778771504
1211.0	6.3319834	445.11963748054103
1212.0	6.3380063	445.11969189286486
1213.0	6.3440271	445.11974546018826
1214.0	6.350048	445.1196698643703
1216.0	6.3575854	445.11983829883087
1217.0	6.3639459	445.11969435615566
1218.0	6.3699709	445.1195593526305
1219.0	6.3759981	445.11951781447084
1220.0	6.3820229	445.11957798211154
1221.0	6.388048	445.1196394195257
1222.0	6.3940731	445.1195001561828
1223.0	6.4001001	445.11958826525694
1224.0	6.4061313	445.1196586679786
1225.0	6.4121647	445.11983190244314
1226.0	6.4181877	445.1197139468081
1227.0	6.4242148	445.1196222587511
1228.0	6.4302376	445.1196143528322
1229.0	6.4362627	445.1195666928655
1230.0	6.4422898	445.11979637981545
1231.0	6.4483127	445.11980351093575
1232.0	6.4543376	445.119889704881
1233.0	6.4603606	445.11976173488154
1234.0	6.4663815	445.1198411012129
1235.0	6.4724023	445.1198290310004
1236.0	6.4784232	445.1198569262364
1237.0	6.4844439	445.1198211351052
1238.0	6.4904648	445.1197268895815
1240.0	6.4979855	445.11975339881525
1241.0	6.5043607	445.1196726156148
1242.0	6.5103897	445.1195800272489
1243.0	6.5164107	445.1196762913543
1244.0	6.5224315	445.1196666801016
1245.0	6.5284545	445.11979305504997
1246.0	6.5344752	445.11986988936843
1247.0	6.5404961	445.1197645871285
1248.0	6.546519	445.1198323719831
1249.0	6.5525398	445.119565879433
1250.0	6.5585649	445.1195720115125
1251.0	6.5645919	445.11976154618407
1252.0	6.5706211	445.11973690181156
1253.0	6.5766481	445.1195681875055
1254.0	6.5826753	445.120387693569
1255.0	6.5887004	445.12040093280837
1256.0	6.5947232	445.11969544927103
1258.0	6.6020752	445.11984606429047
1259.0	6.6084358	445.11964213434084
1260.0	6.6144565	445.11982555234687
1261.0	6.6204774	445.1198254245341
1262.0	6.6264983	445.11990490944925
1263.0	6.6325211	445.1197649994335
1264.0	6.638542	445.1198247368254
1265.0	6.6445628	445.1196387874382
1266.0	6.6505837	445.11963078435963
1267.0	6.6566045	445.1197751915893
1269.0	6.6641399	445.1198816632769
1270.0	6.6705004	445.11971618738795
1271.0	6.6765296	445.11967169493516
1272.0	6.6825567	445.1196440099444
1273.0	6.6885753	445.1196211799484
1274.0	6.6945982	445.1197629795938
1276.0	6.7019649	445.1198485124758
1277.0	6.7083234	445.1197901932444
1278.0	6.7143484	445.1197594978078
1279.0	6.7203734	445.1199006345568
1280.0	6.7264004	445.11987142637616
1281.0	6.7324233	445.11970346420185
1282.0	6.7384505	445.11973359761953
1283.0	6.7444733	445.1195998321245
1284.0	6.7505046	445.1197960594834
1285.0	6.7565338	445.1197551061183
1286.0	6.7625588	445.11977306585635
1287.0	6.7685837	445.1196931275604
1288.0	6.7746129	445.1197947905038
1289.0	6.7806338	445.1198601110209
1290.0	6.7866569	445.1197695981621
1291.0	6.7926775	445.11985663846417
1293.0	6.8000255	445.1198946686447
1294.0	6.8063859	445.1198723980512
1295.0	6.8124151	445.1197760488539
1296.0	6.8184402	445.11986063938656
1297.0	6.8244631	445.1198339273748
1298.0	6.8304901	445.1199680280234
1299.0	6.8365131	445.11989993529653
1300.0	6.8425381	445.1199407422698
1301.0	6.848565	445.11983950089416
1302.0	6.8545943	445.11985156301074
1303.0	6.8606234	445.1198442090551
1304.0	6.8666465	445.1198521646223
1305.0	6.8726713	445.1198300631992
1306.0	6.8787005	445.1199009273042
1307.0	6.8847298	445.11978113735375
1308.0	6.8907567	445.11981173830316
1309.0	6.8967859	445.1198828149093
1310.0	6.902811	445.11987083592504
1311.0	6.908836	445.11971683352704
1312.0	6.9148651	445.11979078395154
1313.0	6.9208922	445.1197855351325
1314.0	6.9269151	445.11958513218826
1315.0	6.9329361	445.11966099394533
1316.0	6.9389589	445.1198191830008
1317.0	6.9449797	445.1197394758202
1318.0	6.9510026	445.11970260560855
1319.0	6.9570236	445.11986999064703
1320.0	6.9630464	445.1198454296126
1321.0	6.9690694	445.11974520914896
1322.0	6.9750901	445.1198177650794
1323.0	6.9811111	445.11969437805527
1324.0	6.9871319	445.11960601995094
1325.0	6.9931527	445.1196180731095
1326.0	6.9991758	445.11992708797004
1328.0	7.0065298	445.11984529223804
1329.0	7.0128924	445.119768096849
1330.0	7.0189195	445.1199404324226
1332.0	7.0264256	445.1196886387748
1333.0	7.032784	445.1197874714574
1335.0	7.0401319	445.11958851583546
1336.0	7.0464923	445.1197737876574
1337.0	7.0525195	445.11988385551814
1338.0	7.0585446	445.11968839689234
1339.0	7.0645694	445.11973251068815
1340.0	7.0705986	445.11946419917535
1341.0	7.0766258	445.1196768365617
1342.0	7.0826467	445.11973472707916
1343.0	7.0886674	445.11974376933745
1344.0	7.0946903	445.119746048067
1345.0	7.1007112	445.1198558796036
1346.0	7.1067342	445.11984952312366
1347.0	7.1127549	445.11986080470166
1348.0	7.1187779	445.11973969005703
1349.0	7.1248008	445.11963914051296
1350.0	7.1308216	445.1197363970957
1351.0	7.1368549	445.11977017300086
1352.0	7.1428842	445.1196938539876
1353.0	7.1489051	445.1195852654335
1354.0	7.1549279	445.1206051940163
1355.0	7.1609486	445.1194729365716
1356.0	7.1669696	445.11947847966593
1357.0	7.1729905	445.1194885540298
1358.0	7.1790114	445.1196182651064
1359.0	7.185034	445.11963180048855
1360.0	7.1910549	445.11975710266995
1361.0	7.197078	445.119603165419
1362.0	7.2030989	445.11964684566317
1363.0	7.2091197	445.1205781821307
1364.0	7.2151425	445.11956449097755
1365.0	7.2211634	445.1195353484691
1366.0	7.2271842	445.1197492480279
1367.0	7.233205	445.11959548284483
1368.0	7.239226	445.1198377582601
1369.0	7.2452489	445.1199175410411
1370.0	7.2512696	445.11985594064805
1371.0	7.2572904	445.1196390940329
1372.0	7.2633114	445.1195835879204
1373.0	7.2693323	445.12048548411593
1374.0	7.2753529	445.11940963885496
1375.0	7.2813759	445.1196078374678
1376.0	7.2873968	445.11947541379567
1377.0	7.2934198	445.1206480554985
1378.0	7.2994467	445.1196292753131
1379.0	7.3054677	445.1196457300853
1380.0	7.3114885	445.1196283424887
1381.0	7.3175093	445.1197425396497
1382.0	7.3235384	445.11989970888254
1383.0	7.3295739	445.1196660653495
1384.0	7.3355948	445.11951572987294
1385.0	7.3416156	445.11961444565316
1387.0	7.3489593	445.1194630441979
1388.0	7.3553176	445.1198635533728
1389.0	7.3613384	445.11948232471036
1390.0	7.3673593	445.11958078439716
1391.0	7.3733865	445.11962111164814
1393.0	7.3807447	445.1196833892495
1394.0	7.3871157	445.11943072352767
1395.0	7.3931468	445.1195456947024
1396.0	7.3991678	445.119791303733
1397.0	7.4051884	445.11971477416876
1398.0	7.4112113	445.1195656895655
1399.0	7.4172322	445.1195481428268
1400.0	7.4232533	445.1197483146873
1401.0	7.429276	445.1198392797259
1402.0	7.4352968	445.119752828232
1403.0	7.4413177	445.11959220783064
1404.0	7.4473427	445.11943348137646
1405.0	7.4533677	445.1205296204823
1406.0	7.4593948	445.12052795619365
1407.0	7.4654199	445.1205781191966
1408.0	7.4714449	445.11965647645764
1409.0	7.477474	445.1196786472163
1410.0	7.483499	445.1205387652866
1411.0	7.4895199	445.1204575841601
1412.0	7.4955574	445.1196297316788
1413.0	7.5015866	445.11978544047383
1414.0	7.5076157	445.11964402609283
1415.0	7.5136428	445.1196581506506
1416.0	7.5196678	445.1197406062358
1417.0	7.5256929	445.1197813077954
1418.0	7.5317178	445.11982192789003
1419.0	7.537745	445.11979934653084
1420.0	7.5437678	445.11976459276747
1421.0	7.549795	445.1197792333708
1422.0	7.5558199	445.11972440332886
1423.0	7.561845	445.1196398536197
1424.0	7.5678679	445.1197625354829
1425.0	7.5738929	445.11986807796706
1426.0	7.5799137	445.11991548848533
1428.0	7.5874366	445.11982302709157
1429.0	7.5938991	445.1198113369918
1430.0	7.6002928	445.11984103013594
1431.0	7.6066408	445.119874531837
1432.0	7.6130012	445.1197620739321
1433.0	7.6193574	445.1197944846142
1434.0	7.6257137	445.1200351883117
1435.0	7.6320679	445.11986065551196
1436.0	7.6384178	445.1199018631241
1437.0	7.6447678	445.1197442740823
1438.0	7.6511345	445.1197319167144
1439.0	7.6574887	445.1198628258333
1440.0	7.6638408	445.1197368753325
1441.0	7.6701929	445.11974575324604
1442.0	7.6765512	445.1197822953763
1443.0	7.6829054	445.119759248156
1444.0	7.6892596	445.1196346299686
1446.0	7.6966242	445.11983577554383
1447.0	7.7029826	445.1198080659132
1448.0	7.7090077	445.1198342619636
1449.0	7.7150305	445.1197549614979
1451.0	7.7224284	445.11970160590863
1452.0	7.7287867	445.1194574161322
1453.0	7.7348158	445.119738119197
1454.0	7.740841	445.1199886094045
1455.0	7.7468681	445.1197545004266
1456.0	7.7528888	445.11973651545173
1457.0	7.7589118	445.1197539116804
1458.0	7.7649326	445.11971948555174
1459.0	7.7709576	445.11956326321496
1460.0	7.7769784	445.1196334706932
1461.0	7.7830035	445.11967600671034
1462.0	7.7890265	445.1197447089792
1463.0	7.7950515	445.11972117898426
1464.0	7.8010763	445.11955131208737
1465.0	7.8071014	445.1195489168725
1466.0	7.8131224	445.1198073739256
1467.0	7.8191536	445.11975357578
1468.0	7.8251743	445.1197463929764
1469.0	7.8311972	445.1197409665525
1470.0	7.8372203	445.11976833765965
1471.0	7.843243	445.11975371425723
1472.0	7.849264	445.11971421006973
1473.0	7.8552847	445.11976220854007
1474.0	7.8613099	445.1199133399296
1475.0	7.8673347	445.1198373469898
1476.0	7.8733577	445.1198242539975
1477.0	7.8793806	445.11982007940253
1478.0	7.8854036	445.11979172144515
1479.0	7.8914264	445.1195932890316
1480.0	7.8974473	445.11975401450735
1481.0	7.9034681	445.11966276514084
1482.0	7.9094912	445.1196928058207
1483.0	7.9155119	445.1197740847832
1484.0	7.9215369	445.1197300606223
1485.0	7.9275639	445.1198260541421
1486.0	7.9335892	445.1194781778316
1487.0	7.9396161	445.11969080521976
1488.0	7.9456474	445.11979454963944
1489.0	7.9516703	445.11962805263335
1490.0	7.957691	445.1195689165113
1491.0	7.9637119	445.11972981266234
1492.0	7.9697328	445.11980467101665
1493.0	7.9757537	445.11988546834004
1494.0	7.9817765	445.11960933746616
1495.0	7.9877973	445.1196487335099
1496.0	7.9938182	445.1196452987114
1497.0	7.9998413	445.1195795120672
1498.0	8.005862	445.11970857990997
1499.0	8.0118828	445.1196691813499
1500.0	8.0179036	445.1195519723003
1501.0	8.0239247	445.11958964820286
1503.0	8.0312724	445.11960892423565
1504.0	8.0376413	445.1206365593645
1505.0	8.0436662	445.11947480281856
1507.0	8.0511828	445.1195818163506
1509.0	8.0587036	445.11967168261566
1510.0	8.0650661	445.1197957467535
1511.0	8.0710932	445.11981772172135
1512.0	8.0771247	445.11977701367044
1513.0	8.0831454	445.11988041366567
1514.0	8.0891684	445.1198406767627
1515.0	8.0951891	445.1194895695309
1516.0	8.1012101	445.11950221934154
1517.0	8.107235	445.11951820686653
1518.0	8.1132558	445.11965092582943
1519.0	8.1192767	445.1195813451141
1520.0	8.1252976	445.1196872723766
1521.0	8.1313203	445.11968728493656
1522.0	8.1373475	445.1195284303343
1523.0	8.1433685	445.1197361953763
1524.0	8.1493872	445.1195655765343
1525.0	8.1554079	445.11979113278466
1526.0	8.1614309	445.1197102934807
1527.0	8.1674538	445.1196254064827
1528.0	8.1734768	445.11961056414833
1529.0	8.1794975	445.119642374015
1530.0	8.1855206	445.1196243162425
1531.0	8.1915413	445.11968226265697
1532.0	8.1975621	445.11949676543503
1533.0	8.203583	445.11980499165196
1534.0	8.2096059	445.119709911854
1535.0	8.2156373	445.1196200351977
1536.0	8.22166	445.1195199662063
1537.0	8.227683	445.1195685123345
1538.0	8.2337039	445.1194817242493
1539.0	8.2397248	445.11948981041786
1540.0	8.2457457	445.119497438533
1541.0	8.2517663	445.11955139073257
1542.0	8.2577872	445.11953882276543
1543.0	8.2638102	445.1206437736501
1544.0	8.2698311	445.1206330146341
1545.0	8.2758539	445.1205700628899
1546.0	8.2818788	445.12043653382665
1547.0	8.287906	445.1203974716979
1548.0	8.2939332	445.1205443985629
1549.0	8.2999581	445.1195502352577
1550.0	8.3059811	445.11964799342394
1551.0	8.3120018	445.11957140858357
1552.0	8.3180247	445.11961653021825
1553.0	8.3240456	445.1195183988591
1554.0	8.3300665	445.1196097193616
1555.0	8.3360874	445.11969036353315
1556.0	8.342108	445.1196754835166
1557.0	8.3481289	445.1195398116385
1558.0	8.3541519	445.1196693272066
1559.0	8.3601729	445.11959637373815
1560.0	8.3661956	445.1196630499522
1562.0	8.3735519	445.11966231401266
1563.0	8.3799165	445.1206291674111
1564.0	8.3859374	445.1195504631549
1565.0	8.3919666	445.1194986455034
1567.0	8.3993144	445.1195881291311
1568.0	8.4056728	445.11964518926874
1569.0	8.4116957	445.1199619760163
1570.0	8.4177186	445.11990902996376
1571.0	8.4237395	445.11961707725123
1572.0	8.4297604	445.1195982243711
1573.0	8.4357812	445.11961296870066
1574.0	8.441802	445.11964759808006
1575.0	8.4478249	445.1197885415794
1576.0	8.4538458	445.11986050974485
1577.0	8.4598686	445.1196896994146
1578.0	8.4658917	445.119652736255
1579.0	8.4719125	445.1196141377943
1580.0	8.4779333	445.119638079954
1581.0	8.4839541	445.11957933047063
1582.0	8.4899751	445.11955229044025
1583.0	8.4960021	445.1196651014962
1584.0	8.5020312	445.1195941255281
1585.0	8.5080624	445.11956804923665
1586.0	8.5140854	445.1197220537884
1587.0	8.5201064	445.1196664005503
1588.0	8.526127	445.11972575231533
1590.0	8.5334666	445.1197235889637
1591.0	8.5398292	445.1196384389363
1592.0	8.5458542	445.1195715647163
1593.0	8.5518771	445.11978983221695
1594.0	8.5579021	445.11955804459984
1595.0	8.5639292	445.11950649000295
1596.0	8.5699564	445.11949722299414
1597.0	8.5759835	445.1195119826576
1598.0	8.5820105	445.1195833880438
1599.0	8.5880375	445.11963535909535
1600.0	8.5940668	445.11962245293955
1601.0	8.6000939	445.1195760103474
1602.0	8.6061208	445.1197268637579
1603.0	8.6121458	445.11972008335397
1604.0	8.618175	445.1195647906784
1605.0	8.624198	445.1195414834231
1606.0	8.6302271	445.11959946053736
1607.0	8.6362501	445.1196618081091
1608.0	8.6422709	445.11964266156116
1610.0	8.6496396	445.1196502083321
1611.0	8.6560023	445.11960140839165
1612.0	8.6620271	445.1195568110393
1613.0	8.6680501	445.11970706701464
1614.0	8.6740793	445.119763213613
1615.0	8.6801023	445.1195878535889
1616.0	8.686123	445.11970558207287
1617.0	8.6921438	445.1194968926189
1618.0	8.6981646	445.1196658884852
1619.0	8.7041878	445.1196092033691
1620.0	8.7102084	445.11952238594466
1621.0	8.7162315	445.1195190155302
1622.0	8.7222542	445.11961084568907
1623.0	8.7282772	445.1195800752211
1624.0	8.7343001	445.11970033647935
1626.0	8.741648	445.11975029611153
1627.0	8.7480127	445.1195763210487
1628.0	8.7540418	445.1195413481715
1629.0	8.7600691	445.1196221636262
1630.0	8.7660918	445.1196135904397
1631.0	8.7721127	445.11966508917897
1632.0	8.7781377	445.11968632861533
1633.0	8.7841607	445.11964927928005
1634.0	8.7901835	445.11970579762817
1635.0	8.7962045	445.1196373261875
1636.0	8.8022314	445.1197590997468
1637.0	8.8082586	445.1197737301449
1638.0	8.8142876	445.1197286658401
1639.0	8.8203149	445.11955128025465
1640.0	8.826346	445.11965569325974
1641.0	8.832367	445.1197283040133
1642.0	8.8383939	445.11961817281053
1643.0	8.8444232	445.11981781660717
1644.0	8.8504461	445.1196963816195
1645.0	8.8564671	445.11973365990866
1646.0	8.8624899	445.11966182677764
1647.0	8.8685169	445.11962673606286
1648.0	8.874542	445.1197296485813
1649.0	8.880569	445.1196379913525
1651.0	8.8880732	445.11976783701886
1652.0	8.8944336	445.1199179582652
1653.0	8.9004649	445.119519013868
1654.0	8.9064859	445.1197509314991
1655.0	8.9125066	445.11983560575675
1656.0	8.9185273	445.11960440489156
1657.0	8.9245482	445.1196516444386
1658.0	8.9305692	445.1197368782569
1659.0	8.936592	445.11954370942493
1660.0	8.9426129	445.1195844416326
1661.0	8.9486336	445.1197290623794
1662.0	8.9546546	445.11961483996816
1663.0	8.9606754	445.1194819817668
1664.0	8.9666962	445.1195926857083
1665.0	8.9727255	445.1195055847476
1666.0	8.9787524	445.11959681336526
1667.0	8.9847795	445.1196048938157
1669.0	8.992142	445.11955072602086
1670.0	8.9985024	445.1195679132497
1671.0	9.0045274	445.1196082337627
1672.0	9.0105547	445.11968981469846
1673.0	9.0165796	445.11967307200496
1674.0	9.0226025	445.11946064079274
1675.0	9.0286316	445.1206248727307
1676.0	9.0346526	445.1194609808039
1677.0	9.0406734	445.11959093387026
1678.0	9.0466942	445.1205405935677
1679.0	9.0527172	445.1201920797163
1680.0	9.058738	445.1196773570857
1681.0	9.0647587	445.11956465665867
1682.0	9.0707818	445.12059777881854
1683.0	9.0768025	445.1196640807064
1685.0	9.0841692	445.11981799389235
1686.0	9.0905297	445.1196746751173
1687.0	9.0965588	445.11943284243813
1688.0	9.1025818	445.1205750817209
1689.0	9.1086046	445.1204572048077
1690.0	9.1146275	445.1195078863833
1691.0	9.1206485	445.11945598458993
1692.0	9.1266693	445.11952044311505
1693.0	9.1326902	445.11942038699476
1694.0	9.1387109	445.11969510972193
1695.0	9.1447338	445.11955583627207
1696.0	9.1507547	445.11967013288864
1697.0	9.1567777	445.11950773654075
1698.0	9.1627985	445.1194267731137
1699.0	9.1688192	445.1195604849332
1700.0	9.1748401	445.1195575881669
1701.0	9.180861	445.1195043400132
1703.0	9.1882005	445.1195123451726
1704.0	9.1945611	445.11958433416106
1705.0	9.200586	445.119478516649
1706.0	9.206609	445.1195583695705
1707.0	9.2126319	445.11940253659156
1708.0	9.2186527	445.1194512007211
1709.0	9.2246735	445.1195168489448
1710.0	9.2306944	445.11952611511254
1711.0	9.2367152	445.11953871295685
1712.0	9.2427383	445.1195586710349
1713.0	9.248763	445.1194913391274
1714.0	9.2547881	445.1195006805632
1715.0	9.2608152	445.119522507209
1716.0	9.2668425	445.1195016206909
1717.0	9.2728631	445.1196738176414
1718.0	9.2788839	445.11959413422954
1719.0	9.2849132	445.11958752097286
1720.0	9.2909403	445.12063745974626
1721.0	9.2969715	445.1206347524708
1722.0	9.3029966	445.11942695749747
1723.0	9.3090174	445.11947352901655
1724.0	9.3150381	445.11962104925
1725.0	9.3210611	445.1195411284937
1726.0	9.327084	445.11961049216353
1728.0	9.3344361	445.11965536795606
1729.0	9.3407965	445.1196062645645
1730.0	9.3468174	445.1195766019333
1731.0	9.3528382	445.1195538055291
1732.0	9.358859	445.1197066068786
1733.0	9.3648799	445.11953569511576
1734.0	9.3709029	445.11963370632
1735.0	9.3769319	445.11979216238075
1736.0	9.3829529	445.11985968218534
1737.0	9.3889758	445.11954718781396
1738.0	9.3949987	445.1195791502675
1739.0	9.4010237	445.11944480351696
1740.0	9.4070508	445.1204983857635
1741.0	9.4130905	445.1194741603131
1742.0	9.4191175	445.11974606248475
1744.0	9.4266466	445.1196618353167
1745.0	9.4330112	445.11945808325686
1746.0	9.4390362	445.1195327850301
1747.0	9.4450592	445.1194605435937
1748.0	9.4510821	445.11950165820485
1749.0	9.4571071	445.1194646138438
1750.0	9.4631363	445.11966014885064
1751.0	9.4691571	445.12061514144466
1752.0	9.4751779	445.1195215544487
1754.0	9.4825674	445.1195723661597
1755.0	9.48893	445.1205116732656
1756.0	9.4949591	445.12058703225455
1757.0	9.5009843	445.12063679959755
1758.0	9.5070051	445.11954041228023
1759.0	9.5130342	445.1194199258606
1760.0	9.519055	445.12065881498006
1761.0	9.5250801	445.12062444180367
1762.0	9.5311072	445.1205406851846
1763.0	9.53713	445.12055463399713
1764.0	9.5431614	445.12054599228026
1765.0	9.5491842	445.12044240415526
1766.0	9.5552051	445.1206427292954
1767.0	9.5612259	445.1205868474879
1768.0	9.5672468	445.1206449187059
1769.0	9.5732697	445.1206263836152
1770.0	9.5792906	445.1205854476483
1771.0	9.5853134	445.1194175229496
1772.0	9.5913427	445.11944592604624
1773.0	9.5973718	445.120520173115
1774.0	9.603399	445.11943145080255
1775.0	9.609426	445.1206585401069
1776.0	9.6154531	445.12061004947606
1777.0	9.6214759	445.11948045238626
1778.0	9.627499	445.1197105815681
1779.0	9.6335198	445.1195911346477
1780.0	9.6395428	445.11955071218443
1781.0	9.6455634	445.1194692522143
1782.0	9.6515843	445.1205749920326
1784.0	9.6589426	445.12056100985336
1785.0	9.6653011	445.1205209842651
1787.0	9.6726802	445.12044246300917
1788.0	9.6790468	445.1194046990904
1789.0	9.685076	445.12063610017447
1790.0	9.6911074	445.12051440402035
1791.0	9.6971323	445.120537604443
1792.0	9.7031635	445.1204615890626
1793.0	9.7091844	445.1206595416788
1794.0	9.7152053	445.12061349284255
1795.0	9.7212261	445.1194221446681
1796.0	9.7272491	445.11945431394815
1797.0	9.7332699	445.1206046666033
1798.0	9.7392928	445.120441896255
1799.0	9.7453135	445.11941419481104
1800.0	9.7513365	445.1194227427766
1801.0	9.7573637	445.12061414935243
1802.0	9.7633887	445.12064302840184
1804.0	9.7707386	445.1194011668119
1805.0	9.7771053	445.1194163989197
1806.0	9.7831304	445.1206369817058
1807.0	9.7891615	445.1205160685821
1808.0	9.7951991	445.1206466834118
1809.0	9.8012282	445.1195311592321
1810.0	9.8072533	445.11944807891695
1811.0	9.8132763	445.1194194867515
1812.0	9.8193032	445.1205006099605
1814.0	9.8268324	445.120393707594
1815.0	9.8331907	445.12052569774187
1816.0	9.8392178	445.119414386161
1817.0	9.845245	445.12052902022396
1818.0	9.8512679	445.12051488301995
1819.0	9.8572887	445.12058503121517
1820.0	9.8633096	445.1206114054683
1821.0	9.8693346	445.1194567651498
1822.0	9.8753596	445.1205081480336
1823.0	9.8813845	445.1205737212947
1824.0	9.8874075	445.12051418440524
1825.0	9.8934305	445.1204037160866
1826.0	9.8994514	445.12060876861875
1827.0	9.9054741	445.12064027226967
1828.0	9.911497	445.12055770989934
1829.0	9.9175201	445.12064983742556
1830.0	9.9235471	445.1205433258491
1831.0	9.9295742	445.12046586749375
1832.0	9.935595	445.1204663142433
1833.0	9.941618	445.1204256231171
1834.0	9.9476408	445.12053188635304
1835.0	9.9536617	445.1204843224987
1836.0	9.9596827	445.12058561230066
1837.0	9.9657055	445.12051809650467
1838.0	9.9717262	445.12052746936774
1839.0	9.9777472	445.1205317737548
1840.0	9.9837681	445.1203405139971
1841.0	9.9897931	445.12051815443436
1842.0	9.9958158	445.12042541360523
1843.0	10.001839	445.12037826419726
1844.0	10.007866	445.12041944795646
1845.0	10.013889	445.1204038888007
1846.0	10.01992	445.12041715941615
1847.0	10.025941	445.12041863555584
1848.0	10.031962	445.12036736841753
1851.0	10.040824	445.1204077914177
1852.0	10.047185	445.12044183739954
1853.0	10.053212	445.1204360593612
1854.0	10.059233	445.1204517350916
1855.0	10.065253	445.12046538923204
1856.0	10.071278	445.1204371316124
1857.0	10.077299	445.12045381314664
1858.0	10.083322	445.12046536991903
1859.0	10.089343	445.1204050753179
1860.0	10.095364	445.12061175488606
1861.0	10.101387	445.12040830978066
1862.0	10.107408	445.12040224034547
1864.0	10.114974	445.1204384263588
1865.0	10.121337	445.12042750551194
1866.0	10.12736	445.1205152195331
1867.0	10.133383	445.1203986069413
1868.0	10.139404	445.12053126655593
1869.0	10.145424	445.12048782264606
1870.0	10.151447	445.1204758666239
1871.0	10.157468	445.1205040449725
1872.0	10.163489	445.1204269198812
1874.0	10.170856	445.120458388631
1875.0	10.177218	445.1204857457144
1876.0	10.183243	445.1204777772075
1877.0	10.189268	445.1205227140949
1878.0	10.195291	445.1204546990541
1879.0	10.201316	445.1204302407035
1880.0	10.207339	445.12051143870383
1881.0	10.21336	445.1204788715152
1882.0	10.219383	445.12039955933074
1883.0	10.225406	445.1205200729575
1884.0	10.231429	445.1195036131062
1885.0	10.23745	445.1204805119754
1886.0	10.24347	445.12056174403085
1887.0	10.249493	445.1205453098904
1888.0	10.255524	445.12042681262034
1889.0	10.261552	445.1205320669219
1890.0	10.267579	445.1204969736577
1891.0	10.273602	445.120448931771
1892.0	10.279629	445.1204086194787
1893.0	10.285656	445.1204718197023
1894.0	10.291683	445.1205120724096
1895.0	10.297706	445.12048282518816
1896.0	10.303729	445.11945370832836
1897.0	10.30975	445.1205235484919
1898.0	10.31577	445.1205323577577
1899.0	10.321791	445.1206327374241
1900.0	10.327814	445.11946932444795
1901.0	10.333837	445.1204520954564
1902.0	10.339862	445.120533027819
1903.0	10.345887	445.1205000090534
1904.0	10.35191	445.12055245540023
1905.0	10.357931	445.1206501193759
1906.0	10.363954	445.12051430516647
1907.0	10.369975	445.1205694577798
1908.0	10.375995	445.1205440723007
1909.0	10.38202	445.12041549839256
1910.0	10.388043	445.1204993852302
1911.0	10.394068	445.1205993096983
1912.0	10.400091	445.1205465399757
1913.0	10.406112	445.1205485870553
1914.0	10.412133	445.12048453453144
1915.0	10.418154	445.12064539296847
1916.0	10.424177	445.1205752517562
1917.0	10.430208	445.1194339986262
1918.0	10.436229	445.1206404463386
1919.0	10.442252	445.1194503309065
1920.0	10.448275	445.1194326124392
1922.0	10.455802	445.1205468128293
1923.0	10.462166	445.1206469451927
1924.0	10.468193	445.12057895309886
1925.0	10.474221	445.1204841259911
1926.0	10.480246	445.12060587665786
1927.0	10.486268	445.12062043626315
1928.0	10.492289	445.12062744191945
1929.0	10.498312	445.1204037381237
1930.0	10.504333	445.1205189011831
1932.0	10.511691	445.1205433600234
1933.0	10.518052	445.120489137196
1934.0	10.524075	445.12049937897524
1935.0	10.530102	445.12045942274403
1936.0	10.536129	445.12056618655583
1937.0	10.542158	445.12062720968464
1938.0	10.548185	445.1206527710731
1939.0	10.55421	445.12060559219384
1940.0	10.560239	445.12056285518605
1941.0	10.566269	445.12049547664043
1942.0	10.572289	445.1206371096012
1943.0	10.57831	445.11943785943873
1944.0	10.584331	445.12058510746897
1945.0	10.590352	445.11942036504695
1946.0	10.596381	445.1194218020251
1947.0	10.60241	445.11955615760417
1948.0	10.608437	445.12064780395394
1949.0	10.614464	445.1205262729527
1950.0	10.620485	445.1205953456362
1951.0	10.626508	445.12062104331034
1952.0	10.632531	445.12063707716743
1953.0	10.63856	445.1206452603459
1954.0	10.644587	445.120643143703
1955.0	10.650612	445.12058459913857
1956.0	10.656633	445.1205460019483
1957.0	10.662654	445.12055420914044
1958.0	10.668675	445.1204836117668
1959.0	10.674698	445.1206523304235
1960.0	10.680721	445.11943531332435
1961.0	10.686742	445.120625995085
1962.0	10.692767	445.11952398568445
1963.0	10.698796	445.1194064966373
1964.0	10.704825	445.1206065407021
1965.0	10.710848	445.1205233179425
1966.0	10.716869	445.12037700961287
1967.0	10.722894	445.1205658152445
1968.0	10.728914	445.12052838926286
1969.0	10.734937	445.12060886477894
1970.0	10.74096	445.1206393098419
1971.0	10.746981	445.1205588717041
1972.0	10.753002	445.12061906706015
1973.0	10.759029	445.1206490166698
1974.0	10.76505	445.1194844929691
1975.0	10.771071	445.1194779434631
1976.0	10.777092	445.12057628752217
1977.0	10.783117	445.1206348989986
1978.0	10.78914	445.1194725697273
1980.0	10.7965	445.11959346476493
1981.0	10.802873	445.11956817693306
1982.0	10.808902	445.1195861740876
1983.0	10.814925	445.11948039236717
1984.0	10.820952	445.1204218977068
1985.0	10.826975	445.1206254032928
1986.0	10.833	445.1194142212029
1987.0	10.839027	445.12054531355597
1988.0	10.845054	445.12051842461716
1990.0	10.852419	445.1205488773181
1991.0	10.858786	445.12057391586643
1992.0	10.864813	445.11940455093116
1993.0	10.870842	445.1204519581157
1994.0	10.876869	445.1204008999282
1995.0	10.882898	445.1206499393914
1996.0	10.888927	445.1205939264753
1997.0	10.894956	445.1204683275192
1998.0	10.900983	445.12044026069435
2000.0	10.908513	445.12043097266326
2001.0	10.914879	445.1205445663513
2002.0	10.9209	445.1205023974094
2004.0	10.928233	445.12060234324247
2005.0	10.934596	445.1205116493776
2006.0	10.940629	445.1205584894282
2007.0	10.946652	445.12049849296693
2008.0	10.952675	445.1204850486029
2009.0	10.958698	445.1204852433008
2010.0	10.964721	445.120470991198
2011.0	10.970744	445.1204528713218
2012.0	10.976765	445.1206136006535
2013.0	10.982785	445.12058249777635
2014.0	10.988808	445.12049721449586
2015.0	10.994838	445.1206417786867
2016.0	11.000865	445.1195156689744
2017.0	11.006892	445.1194986442183
2018.0	11.012919	445.1194061952513
2019.0	11.018944	445.120642752985
2020.0	11.024971	445.119427189061
2021.0	11.030994	445.1194256159709
2022.0	11.037021	445.12052448441057
2023.0	11.043044	445.12058034862997
2024.0	11.049065	445.12056284090437
2025.0	11.055094	445.1194870087502
2026.0	11.061115	445.1205761739569
2027.0	11.067142	445.12063049800327
2028.0	11.073171	445.12057475233144
2029.0	11.079192	445.12059116578416
2030.0	11.085219	445.11946535286137
2031.0	11.09125	445.12062251773955
2032.0	11.097281	445.1194186684696
2033.0	11.103323	445.1205119053778
2034.0	11.109344	445.1204973943161
2035.0	11.115365	445.12050018196754
2036.0	11.121386	445.1205664109495
2037.0	11.127407	445.1206509995249
2038.0	11.13343	445.12057016979077
2040.0	11.140771	445.1204711996185
2041.0	11.147134	445.12053483148435
2042.0	11.153161	445.12053613312355
2043.0	11.159182	445.12049550891845
2044.0	11.165207	445.12045238942153
2045.0	11.171236	445.12054438494187
2046.0	11.177271	445.1204597651786
2047.0	11.183303	445.1205301536379
2048.0	11.189332	445.1205531079658
2050.0	11.196684	445.1205548536256
2051.0	11.20305	445.12057557946997
2052.0	11.209079	445.11940701244123
2053.0	11.215111	445.1206402804602
2054.0	11.221138	445.11947716447247
2055.0	11.227161	445.1206044596977
2056.0	11.233182	445.1206430699648
2057.0	11.239202	445.11950856785296
2058.0	11.245232	445.1206239898359
2059.0	11.251259	445.12056385231216
2060.0	11.25729	445.1206309763016
2061.0	11.263323	445.1206418993057
2062.0	11.269348	445.12059171535674
2063.0	11.275373	445.120372389114
2064.0	11.281403	445.12045000777863
2065.0	11.28743	445.12053063092515
2066.0	11.293453	445.1205036551838
2067.0	11.29948	445.119424010556
2068.0	11.305511	445.11954231483236
2069.0	11.31154	445.1205966894752
2070.0	11.317569	445.12049253363773
2071.0	11.323596	445.12051211280226
2072.0	11.329619	445.1204636819468
2073.0	11.33564	445.1205684006114
2074.0	11.341663	445.1204138424008
2075.0	11.347688	445.1205543028975
2076.0	11.353713	445.12043049661764
2077.0	11.359736	445.120269077524
2078.0	11.365759	445.12047840210676
2079.0	11.371784	445.1203193953544
2080.0	11.377809	445.12040501901566
2081.0	11.383838	445.1204396935778
2082.0	11.38987	445.12044758674926
2083.0	11.395896	445.1204138011902
2084.0	11.401921	445.1204514152135
2085.0	11.407961	445.12047006055997
2086.0	11.413982	445.1204737321216
2087.0	11.420011	445.1204763926187
2088.0	11.426036	445.12040101927795
2089.0	11.432063	445.12047549392327
2090.0	11.43809	445.1204724994898
2091.0	11.444115	445.12048817044075
2092.0	11.450142	445.12038967343165
2093.0	11.456169	445.1204339389142
2094.0	11.462196	445.12055118051205
2095.0	11.468226	445.1205237107574
2096.0	11.474246	445.12043103760095
2098.0	11.481623	445.1205290670147
2099.0	11.487982	445.1203986986241
2100.0	11.494005	445.1205136535656
2102.0	11.501534	445.12036844796967
2103.0	11.50789	445.12031449712754
2104.0	11.513913	445.1205020296119
2105.0	11.519938	445.1204196019371
2106.0	11.525963	445.12042090846126
2107.0	11.531992	445.1205537834096
2109.0	11.539351	445.1204662622396
2110.0	11.545705	445.12054266869234
2111.0	11.551732	445.1205248527845
2112.0	11.557753	445.1205068536413
2113.0	11.563774	445.12055067079035
2114.0	11.569799	445.120433700055
2115.0	11.575826	445.1204484059208
2116.0	11.581851	445.120434985987
2117.0	11.587878	445.1205179717127
2118.0	11.593901	445.1206583954135
2119.0	11.599928	445.12053136184295
2120.0	11.605949	445.12036508668535
2121.0	11.61198	445.1204097994568
2122.0	11.618003	445.1204296492387
2123.0	11.624028	445.1203255595068
2124.0	11.630053	445.1203352302461
2126.0	11.637422	445.1204034340969
2127.0	11.643784	445.12039649485024
2128.0	11.649811	445.1204479247259
2129.0	11.655834	445.12043170441825
2130.0	11.661855	445.12040014037575
2131.0	11.667878	445.1204052960136
2132.0	11.673899	445.1203778264182
2133.0	11.679922	445.12050870698715
2134.0	11.685947	445.1204251598201
2135.0	11.691972	445.12047764269
2136.0	11.697999	445.1205364807095
2137.0	11.70403	445.1204787795819
2138.0	11.710055	445.12052144115063
2139.0	11.716082	445.12052647931284
2140.0	11.722105	445.1204492947284
2141.0	11.728132	445.1205301849701
2142.0	11.734159	445.12044738777655
2143.0	11.740193	445.1202042688008
2144.0	11.746215	445.1203354516474
2146.0	11.753607	445.120478953701
2147.0	11.75997	445.1205149063296
2148.0	11.765993	445.1204047873118
2149.0	11.772015	445.1204532841741
2150.0	11.778043	445.1204232343695
2151.0	11.784066	445.12048986360367
2152.0	11.790086	445.12025224732815
2153.0	11.796107	445.12043858159427
2154.0	11.802128	445.12039790253084
2155.0	11.808149	445.12042787726784
2156.0	11.814172	445.1204867665534
2158.0	11.821705	445.12042337090617
2159.0	11.828061	445.1204912991779
2160.0	11.834084	445.12044289278793
2161.0	11.840105	445.12038159267865
2162.0	11.846132	445.12044326060806
2163.0	11.852159	445.12053054387235
2164.0	11.85818	445.11944134695153
2165.0	11.864209	445.12042364983677
2166.0	11.870241	445.1204343592862
2167.0	11.876268	445.1203466458
2169.0	11.883613	445.12039645128897
2170.0	11.889972	445.1203739808179
2171.0	11.896009	445.12041188615945
2172.0	11.902034	445.1203718271691
2173.0	11.908061	445.1203101850929
2174.0	11.914091	445.12040737075694
2175.0	11.920111	445.1204539570426
2176.0	11.926132	445.1205072796003
2177.0	11.932153	445.12045257863537
2178.0	11.938176	445.1204359925189
2179.0	11.944197	445.12060536959
2180.0	11.950218	445.12058748416786
2181.0	11.956241	445.12041890441026
2182.0	11.962261	445.1204442175694
2183.0	11.968284	445.1204553854148
2184.0	11.974305	445.12033590392343
2185.0	11.980326	445.1203779298722
2186.0	11.986351	445.12042238293657
2187.0	11.992372	445.12048303537705
2188.0	11.998395	445.1203414273527
2189.0	12.004418	445.120376574969
2190.0	12.010443	445.1205260553104
2191.0	12.016468	445.120379433606
2192.0	12.022495	445.12040887551547
2194.0	12.029868	445.12051354402524
2195.0	12.036232	445.12047829811246
2196.0	12.042262	445.1204941418893
2197.0	12.048285	445.1205379745868
2198.0	12.054305	445.1204792971439
2199.0	12.060328	445.12051585677455
2200.0	12.066349	445.1204677922645
2201.0	12.07238	445.120511001608
2202.0	12.078407	445.1205966085844
2203.0	12.084432	445.12040696852284
2204.0	12.090458	445.12038575523945
2205.0	12.096478	445.1204386996572
2206.0	12.102501	445.1205076311926
2207.0	12.108522	445.12035735214766
2208.0	12.114547	445.1204610412988
2209.0	12.120568	445.1205755610265
2210.0	12.126591	445.1204764443741
2211.0	12.132614	445.12033691583247
2213.0	12.139997	445.12045066709334
2214.0	12.146364	445.12052735414824
2215.0	12.152385	445.120487335346
2216.0	12.158407	445.12052115400087
2219.0	12.167276	445.1205471780338
2220.0	12.173639	445.1194607354852
2221.0	12.179666	445.1205862799241
2222.0	12.185693	445.12054612128884
2223.0	12.191718	445.12052515910483
2224.0	12.197743	445.1205185964617
2225.0	12.20377	445.12045140827996
2226.0	12.209797	445.12050290669856
2227.0	12.215824	445.1204939147562
2228.0	12.221851	445.120521800541
2229.0	12.227878	445.1204090325498
2230.0	12.233903	445.1204596321793
2231.0	12.239933	445.1204168604147
2232.0	12.24596	445.1204754603576
2233.0	12.251989	445.1204672158108
2234.0	12.258012	445.12047346012173
2235.0	12.264049	445.1205664012148
2236.0	12.270078	445.120539901899
2237.0	12.276105	445.12057578946076
2238.0	12.282133	445.12045793813763
2239.0	12.288162	445.120420076272
2240.0	12.294187	445.1206448787732
2241.0	12.300212	445.12058801756456
2242.0	12.306239	445.12060238069193
2243.0	12.312262	445.1203610869301
2244.0	12.318291	445.12065053560195
2246.0	12.325647	445.1204958512286
2247.0	12.332008	445.1204912003033
2248.0	12.338035	445.12045191481496
2249.0	12.344064	445.12032105526316
2250.0	12.350099	445.120416936017
2252.0	12.357474	445.1205227054502
2253.0	12.363837	445.12040716719275
2254.0	12.369866	445.1204990302317
2257.0	12.378772	445.12042917247777
2258.0	12.385133	445.12062589855776
2259.0	12.391162	445.1206110117154
2260.0	12.397189	445.1194484481943
2261.0	12.40321	445.1204873843405
2262.0	12.409233	445.12040594161084
2263.0	12.415254	445.12048053948905
2264.0	12.421277	445.12046272461714
2266.0	12.428633	445.1204954931273
2267.0	12.434997	445.1204877540278
2268.0	12.441026	445.12041493276604
2269.0	12.447054	445.12041808326285
2270.0	12.453079	445.1205208364245
2271.0	12.459104	445.1205879344502
2272.0	12.465129	445.1205209106601
2274.0	12.472668	445.1203319488742
2275.0	12.479022	445.1203447125879
2276.0	12.48505	445.1204098648274
2277.0	12.491079	445.1204001037217
2278.0	12.497102	445.12030507085495
2280.0	12.504648	445.12021337459754
2284.0	12.515145	445.1201629767435
2285.0	12.521506	445.1201775217669
2286.0	12.527527	445.1202758370482
2287.0	12.533552	445.1204193703951
2291.0	12.543208	445.1203294948272
2292.0	12.549568	445.12017000476385
2293.0	12.555597	445.1202445435806
2297.0	12.565252	445.120008040399
2298.0	12.571608	445.1202454755945
2303.0	12.582804	445.1202752694798
2304.0	12.589166	445.1202365192891
2308.0	12.598885	445.1201316253683
2313.0	12.610037	445.12029764328685
2314.0	12.616402	445.1203066210891
2316.0	12.623806	445.1202111342353
2317.0	12.63017	445.12009169216844
2321.0	12.639825	445.1201929207188
2322.0	12.646181	445.12008981816024
2328.0	12.658741	445.12014260406715
2329.0	12.665131	445.1201237393606
2340.0	12.684918	445.12020384505354
2351.0	12.704746	445.12007346252506
2362.0	12.724412	445.1200331346195
2373.0	12.744023	445.11994969788014
2384.0	12.763808	445.11998759281664
2395.0	12.783531	445.12014921326784
2398.0	12.791229	445.12028144714225
2409.0	12.810766	445.12050300354355
2420.0	12.830406	445.12044456169576
2423.0	12.83806	445.120414374356
2434.0	12.857741	445.12025689378896
2437.0	12.865494	445.12032699402585
2447.0	12.883881	445.12011881239096
2458.0	12.903469	445.12039667293436
2460.0	12.909673	445.1203843698601
2471.0	12.929125	445.1203783266467
2482.0	12.948583	445.1203797729872
2493.0	12.968056	445.1203612649841
2504.0	12.987485	445.1203766190899
2515.0	13.006946	445.1204331911538
[truncated: 5,156 more rows]
