# Supplementary material for: RawBeans: A Simple, Vendor-Independent, Raw-Data Quality-Control Tool
Source: J Proteome Res. 2021 Mar 4;20(4):2098–104. doi: 10.1021/acs.jproteome.0c00956 (PMC8041395; doi:10.1021/acs.jproteome.0c00956)
Supplement: Supplementary file 2 — pr0c00956_si_003.zip [file pr0c00956_si_003.zip › 100_samples_run1.0/resources/HF2_LC1_hela_190420_30B_01-mass-deviation-matrix.tsv]

scan	retention	445.12003
1.0	0.0028710474	445.1198384063161
2.0	0.010316764	445.11962596693905
3.0	0.016654248	445.11972736307865
4.0	0.023333433	445.11974394422845
5.0	0.029670949	445.1196093548656
6.0	0.036010531	445.1197324443402
7.0	0.042350132	445.1196292935908
8.0	0.048689714	445.11971905552446
9.0	0.05503145	445.1196370368135
10.0	0.061373098	445.1196420587227
11.0	0.067712699	445.119692060047
12.0	0.074054316	445.11974383901537
13.0	0.080393897	445.11962008798014
14.0	0.086741832	445.1196925007596
15.0	0.093081414	445.11969585404586
16.0	0.099429348	445.1197187092637
17.0	0.10577102	445.1197028604719
18.0	0.11211061	445.11964679768977
19.0	0.11845235	445.1196686971328
20.0	0.1247961	445.1196380903379
21.0	0.1311315	445.1196448877107
22.0	0.13747936	445.1195919798549
23.0	0.14381063	445.1196263763445
24.0	0.15015021	445.11969314003363
25.0	0.15648982	445.1196122036041
26.0	0.1628315	445.11969665707903
27.0	0.16917316	445.1196162042668
28.0	0.17551065	445.1196629299424
29.0	0.18185238	445.11967119906126
30.0	0.1881899	445.11968125002585
31.0	0.1945274	445.119701511618
32.0	0.20086903	445.1196713909356
33.0	0.20720862	445.11969895369714
34.0	0.21355237	445.1197095179747
35.0	0.21989195	445.11959815159196
36.0	0.22623155	445.1196425808146
37.0	0.23257738	445.1196152351831
38.0	0.2389149	445.11970624406007
39.0	0.24525661	445.11961899618115
40.0	0.25159622	445.11973831909233
41.0	0.2579358	445.1196884421003
42.0	0.26427953	445.11972362554934
43.0	0.2706191	445.1196441581049
44.0	0.27696493	445.1196835493129
45.0	0.28330452	445.11960519053054
46.0	0.28964618	445.1196333529737
47.0	0.29598577	445.11961630933024
48.0	0.30232743	445.11971406849
49.0	0.30866705	445.11961100809975
50.0	0.31501503	445.11973397152985
51.0	0.32136083	445.1197165597623
52.0	0.32769836	445.11970193746146
53.0	0.33403582	445.1196114898707
54.0	0.34037748	445.11962590950725
55.0	0.34671498	445.1196229674796
56.0	0.3530504	445.1196458646642
57.0	0.35939208	445.1196323135147
58.0	0.36573167	445.11967054399446
59.0	0.37206918	445.1197215489941
60.0	0.37840882	445.11967013906326
61.0	0.38475675	445.11961450313
62.0	0.39109632	445.1196290897889
63.0	0.39744212	445.11969100638186
64.0	0.40377545	445.11958391105384
65.0	0.41012338	445.11970899144137
66.0	0.41645463	445.1196884965287
67.0	0.42280465	445.1196283451817
68.0	0.42915047	445.1196071996131
69.0	0.4354984	445.11968262810586
70.0	0.44183597	445.1196488387641
71.0	0.44818597	445.119663436024
72.0	0.45451722	445.11957744871853
73.0	0.46085258	445.1196907841242
74.0	0.46719218	445.11959471274247
75.0	0.47353177	445.119688401954
76.0	0.47986927	445.1197142358948
77.0	0.48621305	445.11959497635206
78.0	0.49255472	445.11965807575626
79.0	0.49889638	445.1197050946231
80.0	0.50523393	445.11958250976755
81.0	0.5115756	445.1196359633042
82.0	0.5179131	445.1196343048027
83.0	0.52425265	445.11971976844035
84.0	0.53059432	445.11963777058565
85.0	0.53693807	445.1197080373158
86.0	0.54327975	445.11968741248666
87.0	0.54961935	445.11964540362465
88.0	0.55595895	445.11961751364987
89.0	0.56229852	445.1197001892101
90.0	0.56864023	445.11960705519505
91.0	0.57497983	445.1197587512054
92.0	0.5813215	445.1196781781328
93.0	0.58765688	445.11968516103
94.0	0.5940048	445.11971180457925
95.0	0.60034857	445.1195964831376
96.0	0.60668815	445.1197265956087
97.0	0.61302773	445.1195803591251
98.0	0.61936523	445.11959269008395
99.0	0.6257069	445.1197064512742
100.0	0.63204653	445.11962092724804
101.0	0.6383903	445.1197363125545
102.0	0.64472988	445.11971530141426
103.0	0.65107157	445.11969117445085
104.0	0.6574111	445.1196733491527
105.0	0.66375695	445.11963260310847
106.0	0.67009237	445.11972009560753
107.0	0.67643195	445.11961846051673
108.0	0.68276945	445.1196192810424
109.0	0.68910905	445.1197396151009
110.0	0.69545283	445.1196136039471
111.0	0.70179455	445.1196666407157
112.0	0.70814455	445.1196450991389
113.0	0.71447995	445.1196936300092
114.0	0.72082575	445.11961737668753
115.0	0.72715283	445.11956856475655
116.0	0.73349242	445.11958829473014
117.0	0.73983827	445.1197017588121
118.0	0.74618202	445.11969948574205
119.0	0.75252577	445.11957622967043
120.0	0.75887372	445.119683885797
121.0	0.76521125	445.1195992164125
122.0	0.77155295	445.1195918449383
123.0	0.77789043	445.11959894058384
124.0	0.78423622	445.11962613292604
125.0	0.79056748	445.11958071444894
126.0	0.79690708	445.1196231242463
127.0	0.80324458	445.1196262261898
128.0	0.80958625	445.1196621391536
129.0	0.81592583	445.1196952295655
130.0	0.82226542	445.11973920373754
131.0	0.82860298	445.11967561745206
132.0	0.83494048	445.11969453406056
133.0	0.84127798	445.119609165118
134.0	0.8476217	445.1196282477483
135.0	0.85396546	445.11961083504445
136.0	0.86030921	445.1196771421373
137.0	0.86664882	445.11963026017537
138.0	0.87299257	445.11959152642214
139.0	0.8791884	445.1204754525702
140.0	0.88567382	445.1204050659801
141.0	0.89201345	445.1205378018577
142.0	0.89835307	445.11953496168087
143.0	0.90470097	445.11954082246166
144.0	0.91104258	445.11963207458234
145.0	0.91738635	445.1195596300063
146.0	0.92372802	445.1194534520969
147.0	0.93006968	445.11955328543957
148.0	0.9364072	445.11948655732294
149.0	0.94274678	445.1195332541923
150.0	0.9490864	445.11962041447674
151.0	0.95543231	445.11944687890804
152.0	0.96177393	445.1194724490727
153.0	0.9681156	445.11951332378794
154.0	0.97445728	445.1194807235747
155.0	0.980801	445.11947129117704
156.0	0.98714681	445.11953291195186
157.0	0.99349475	445.1197274013275
158.0	0.9998323	445.11952983765883
159.0	1.0061781	445.11946090045785
160.0	1.0125156	445.1195163781524
161.0	1.018851	445.119426468983
162.0	1.0251927	445.11945427215113
163.0	1.0315344	445.1194257962819
164.0	1.0378719	445.1194716639678
165.0	1.0442073	445.11953003734294
166.0	1.0505448	445.11954674707397
167.0	1.0568886	445.1194566870415
168.0	1.0632281	445.119553585489
169.0	1.0695761	445.1194535518819
170.0	1.0759136	445.1194064786169
171.0	1.0822553	445.11946224628616
172.0	1.0886011	445.1194865296286
173.0	1.0949449	445.1204858825569
174.0	1.1012824	445.12050677065685
175.0	1.1076219	445.12054984406217
176.0	1.1139615	445.1205360862071
177.0	1.1203053	445.12053508541015
178.0	1.126647	445.1206081313165
179.0	1.1329886	445.1204560006587
180.0	1.1393324	445.12050442745704
181.0	1.145674	445.1205546421723
182.0	1.1520116	445.1204778205151
183.0	1.1583512	445.12047467463316
184.0	1.1646887	445.1205005160323
185.0	1.1710303	445.12045724773213
186.0	1.1773762	445.1205285542564
187.0	1.1837178	445.1204593669803
188.0	1.1900595	445.1205218406311
189.0	1.1964033	445.1204824758684
190.0	1.202747	445.1205424287742
191.0	1.2090866	445.12052294799764
192.0	1.2154263	445.1204410706114
193.0	1.22177	445.12053798545566
194.0	1.2281075	445.12043370677975
195.0	1.234447	445.1205218990984
196.0	1.2407867	445.120554422606
197.0	1.2471304	445.1205808274586
198.0	1.25347	445.1205725687438
199.0	1.2598096	445.1204714943588
200.0	1.2661471	445.1204471880214
201.0	1.2724867	445.120486136636
202.0	1.2788283	445.1205134936742
203.0	1.2851763	445.1204486072129
204.0	1.2915263	445.12054913938687
205.0	1.2978679	445.12047923497823
206.0	1.3042138	445.12050613237204
207.0	1.3105596	445.12046312198987
208.0	1.3168951	445.12050136070894
209.0	1.3232367	445.1204960380568
210.0	1.3295742	445.1205044466416
211.0	1.3359159	445.12049564224634
212.0	1.3422576	445.12046442627684
213.0	1.3485993	445.12044021436867
214.0	1.3549493	445.1205048483672
215.0	1.3612805	445.1204084875885
216.0	1.3676159	445.12052986621427
217.0	1.3739555	445.1205341849259
218.0	1.3802951	445.1204835285118
219.0	1.3866389	445.1204887336616
220.0	1.3929868	445.12052045275885
221.0	1.3993285	445.12050685142725
222.0	1.4056701	445.1204287564685
223.0	1.4120119	445.1205395319448
224.0	1.4183556	445.12043433991147
225.0	1.4246952	445.12038434236024
226.0	1.431041	445.12050589917357
227.0	1.4373764	445.1204767768916
228.0	1.4437181	445.1204455787982
229.0	1.4500577	445.1205105876038
230.0	1.4564015	445.12045670924607
231.0	1.4627452	445.1204843856625
232.0	1.4690848	445.1204891027271
233.0	1.4754243	445.1204597551333
234.0	1.481764	445.1205448424524
235.0	1.4881036	445.1204657218762
236.0	1.4944494	445.1204820112007
237.0	1.5007973	445.1203914602749
238.0	1.5071369	445.12049977859846
239.0	1.5134786	445.12048077208385
240.0	1.5198202	445.1204651218339
241.0	1.5261661	445.1205060624853
242.0	1.5325015	445.12052868989196
243.0	1.5388432	445.1204684535101
244.0	1.5451828	445.1204132656176
245.0	1.5515245	445.1204917916114
246.0	1.5578598	445.1206018801267
247.0	1.5642036	445.12056681911844
248.0	1.5705474	445.1204637804387
249.0	1.5768995	445.1205225187651
250.0	1.5832328	445.1204436063969
251.0	1.5895724	445.1204427043096
252.0	1.595912	445.12044447130296
253.0	1.6022537	445.120448560553
254.0	1.6085975	445.1204028200331
255.0	1.6149433	445.1205074578638
256.0	1.6212807	445.1204849726256
257.0	1.6276245	445.12044095104585
258.0	1.6339662	445.12046418611726
259.0	1.6403099	445.1204594309646
260.0	1.6466412	445.120522402425
261.0	1.6529787	445.1203986700444
262.0	1.6593203	445.12047395032084
263.0	1.6656579	445.1205537218185
264.0	1.6719954	445.12051452888846
265.0	1.6783413	445.1205415175633
266.0	1.6846788	445.12056611593454
267.0	1.6910162	445.12054013426024
268.0	1.6973537	445.12045471790555
269.0	1.7036933	445.1204813787362
270.0	1.7100371	445.12040256838367
271.0	1.7163808	445.1205002265397
272.0	1.7227288	445.1204687790428
273.0	1.7290725	445.12042663994623
274.0	1.7354101	445.1204702964276
275.0	1.7417538	445.12044348307245
276.0	1.7480934	445.1205274242831
277.0	1.7544309	445.1205107758679
278.0	1.7607705	445.1204868254557
279.0	1.7671142	445.1204780938476
280.0	1.7734538	445.12047798933384
281.0	1.7797975	445.1204566889667
282.0	1.7861392	445.1204029901763
283.0	1.7924871	445.1204424332017
284.0	1.7988247	445.1205018185696
285.0	1.8051622	445.12044434118167
286.0	1.8114997	445.1204798837358
287.0	1.8178455	445.1204891477561
288.0	1.8241872	445.1204454990813
289.0	1.8305289	445.120464749939
290.0	1.8368705	445.1204712302738
291.0	1.8432164	445.12050581089403
292.0	1.8495643	445.12053165749995
293.0	1.8559039	445.1204842012835
294.0	1.8622518	445.1204722091384
295.0	1.8685873	445.12048300894395
296.0	1.8749331	445.12048314574656
297.0	1.8812706	445.1205508409843
298.0	1.8876123	445.12045956781526
299.0	1.8939539	445.1204658803669
300.0	1.9002977	445.12045702826845
301.0	1.9066331	445.12043849338687
302.0	1.9129727	445.12052210570886
303.0	1.9193102	445.12051520370215
304.0	1.9256602	445.1204492052025
305.0	1.9319998	445.12055367429525
306.0	1.9383415	445.12050111282406
307.0	1.9446831	445.1205834938345
308.0	1.9510206	445.1204615131073
309.0	1.9573623	445.1204203393142
310.0	1.9636998	445.1205551238982
311.0	1.9700394	445.12043498986696
312.0	1.9763769	445.12051651292893
313.0	1.9827165	445.1204955488747
314.0	1.9890603	445.120454194421
315.0	1.9953999	445.1205098299909
316.0	2.0017395	445.12047201431864
317.0	2.0080832	445.1204353941293
318.0	2.0144269	445.12052191760995
319.0	2.0207686	445.12045416787595
320.0	2.0271061	445.1204137806056
321.0	2.0334478	445.12050635985287
322.0	2.0397895	445.12057597558305
323.0	2.0461311	445.1205416895753
324.0	2.0524708	445.1204260708092
325.0	2.0588125	445.12039872669146
326.0	2.0651583	445.12036620912886
327.0	2.0714979	445.1204716605027
328.0	2.0778457	445.1205489721094
329.0	2.0841812	445.1205285123266
330.0	2.0905228	445.12031589659927
331.0	2.0968687	445.12035126900514
332.0	2.1032124	445.12037908377516
333.0	2.10955	445.12040827078937
334.0	2.1158916	445.1204880305239
335.0	2.1222313	445.12041010589724
336.0	2.1285687	445.1204752587396
337.0	2.1349062	445.1205132641808
338.0	2.1412479	445.1205650945718
339.0	2.1475896	445.120399542959
340.0	2.1539312	445.1204595121335
341.0	2.160275	445.1204471604277
342.0	2.1666167	445.1204991285483
343.0	2.1729731	445.12052770867706
346.0	2.1817875	445.12046887989806
347.0	2.1881335	445.1204270728284
348.0	2.1941563	445.120386225117
349.0	2.2001856	445.120368645284
350.0	2.2062148	445.1204259705014
352.0	2.2135146	445.12030758651684
353.0	2.2198647	445.1203851992042
354.0	2.2258877	445.12038665196627
355.0	2.2319105	445.12033866207094
356.0	2.2379336	445.1204771583035
357.0	2.2439565	445.1205246951065
358.0	2.2499834	445.12042753868786
359.0	2.2560085	445.12053078666145
360.0	2.2620357	445.12036120178
361.0	2.2680585	445.12039057908805
362.0	2.2740834	445.1203925360384
363.0	2.2801086	445.12038313344163
364.0	2.2861357	445.12030976203084
365.0	2.2921607	445.1204258540182
366.0	2.2981835	445.12042948715316
367.0	2.3042106	445.1204413330363
368.0	2.3102376	445.120325200092
369.0	2.3162626	445.1203206300355
370.0	2.3222857	445.1203779127155
371.0	2.3283107	445.12037639478194
372.0	2.3343357	445.1203179619891
373.0	2.3403647	445.120295318119
375.0	2.3476731	445.12030121285864
376.0	2.3540128	445.1203045338261
378.0	2.3613168	445.12021349391944
379.0	2.3676606	445.12020958435716
381.0	2.3749877	445.1202737182318
382.0	2.3813337	445.12020118896163
383.0	2.3873586	445.12017344161774
384.0	2.3933858	445.1203531526196
385.0	2.3994128	445.1202847771812
386.0	2.4054358	445.12032130273343
387.0	2.4114607	445.12026821034686
389.0	2.4189648	445.12022487588257
390.0	2.4253108	445.1203285958484
391.0	2.4313357	445.1203059060912
392.0	2.4373628	445.1202613259971
393.0	2.443392	445.1202022280612
394.0	2.4494149	445.1202688411549
395.0	2.4554378	445.12014718701863
396.0	2.4614608	445.1201362239786
397.0	2.4674879	445.1201653737556
398.0	2.4735129	445.1202554303253
399.0	2.4795316	445.1202009355362
400.0	2.4855566	445.1202096081003
401.0	2.4915774	445.12002080701836
402.0	2.4975983	445.12009309280626
403.0	2.5036171	445.1200647992539
404.0	2.509638	445.11996261243735
405.0	2.5156776	445.12004202842303
406.0	2.5217024	445.12018196704736
407.0	2.5277254	445.1201098196143
408.0	2.5337505	445.1201612411276
409.0	2.5397712	445.12009596291836
410.0	2.5457942	445.12024104226424
411.0	2.5518171	445.1202413759665
412.0	2.557838	445.12024543068463
413.0	2.5638609	445.1202129927804
414.0	2.5698837	445.1201597565601
415.0	2.575913	445.1200883952544
416.0	2.5819401	445.1201275821468
418.0	2.5894337	445.12014361677865
419.0	2.595786	445.12015447062765
420.0	2.6018129	445.1202290338462
422.0	2.6091275	445.12021192972026
423.0	2.6154713	445.1201069977607
424.0	2.6214922	445.1202161686421
425.0	2.6275131	445.1202179566949
426.0	2.633536	445.12037484777477
427.0	2.6395567	445.12027791675206
428.0	2.6455776	445.1202617679439
429.0	2.6515983	445.1203068028874
430.0	2.6576234	445.1202790925625
431.0	2.6636421	445.1202022861785
432.0	2.6696673	445.1202259588596
433.0	2.6756965	445.1202143545194
434.0	2.6817317	445.12023594152487
435.0	2.6877547	445.120097413231
436.0	2.6937777	445.1201440549479
437.0	2.6998109	445.1201258235455
438.0	2.7058382	445.1200889076202
439.0	2.7118653	445.1202134545203
440.0	2.7178881	445.12028733076744
441.0	2.723909	445.1202973432563
442.0	2.7299318	445.1203100662102
443.0	2.735959	445.12014452302344
444.0	2.7419861	445.120217462252
445.0	2.748011	445.12015530505545
446.0	2.7540361	445.12005751342843
447.0	2.7600632	445.1200094165402
448.0	2.7660924	445.120119500325
449.0	2.7721195	445.12003675809126
450.0	2.7781423	445.12011651683764
451.0	2.7841673	445.1200440781678
452.0	2.7901922	445.12010341827073
453.0	2.7962152	445.1201938453046
454.0	2.8022382	445.1201380327001
455.0	2.8082695	445.1201083596437
456.0	2.8142966	445.1202822293022
457.0	2.8203237	445.12022032766885
458.0	2.8263486	445.12023378005665
459.0	2.8323737	445.12030997060344
460.0	2.8384028	445.12026874758976
462.0	2.8458694	445.12020836307215
463.0	2.8522195	445.12032536183085
464.0	2.8582423	445.1202143961597
465.0	2.8642716	445.120230402122
466.0	2.8703007	445.12031894020174
467.0	2.8763236	445.12020780655286
468.0	2.8823466	445.1203124948453
469.0	2.8883696	445.1203250100565
470.0	2.8943966	445.12030724462744
471.0	2.9004257	445.1203768581033
472.0	2.9064487	445.12033446573264
473.0	2.9124779	445.120380090972
474.0	2.9185049	445.12030639790413
475.0	2.924534	445.1203131662853
476.0	2.9305634	445.1204235851229
477.0	2.9365863	445.1204575221385
478.0	2.9426134	445.1204728868333
479.0	2.9486404	445.12049500191875
480.0	2.9546674	445.1203637358084
481.0	2.9606967	445.12047984593494
482.0	2.9667216	445.1204695849484
483.0	2.9727509	445.1204774884535
484.0	2.978782	445.1204176117662
485.0	2.9848051	445.1203819763307
486.0	2.9908278	445.1204298633201
487.0	2.9968508	445.12044513447194
488.0	3.0028779	445.12022983721135
489.0	3.008905	445.12025317694054
490.0	3.0149279	445.12028402841486
491.0	3.0209551	445.1202248200861
492.0	3.0269737	445.12040472108083
493.0	3.0329968	445.1203166285674
494.0	3.0390196	445.1202044315106
495.0	3.0450446	445.1202682030976
496.0	3.0510696	445.12028345284807
497.0	3.0570988	445.1204111975195
498.0	3.0631279	445.120311180598
499.0	3.0691572	445.1203468798173
500.0	3.0751821	445.12034623609776
501.0	3.0812093	445.12013538353864
502.0	3.0872383	445.12033300993835
503.0	3.0932655	445.12033995656634
504.0	3.0992906	445.12043035871693
505.0	3.1053135	445.1202887081975
506.0	3.1113384	445.1203021217694
507.0	3.1173614	445.1202383907158
508.0	3.1233844	445.12014659058445
509.0	3.1294157	445.120482791442
510.0	3.1354447	445.1203100123732
511.0	3.141476	445.1202392193085
512.0	3.1475009	445.1201911756904
513.0	3.1535238	445.12035618768687
514.0	3.1595469	445.1203002525646
515.0	3.1655761	445.12026164825943
516.0	3.1715948	445.1203815154966
517.0	3.1776198	445.12037273037527
518.0	3.1836406	445.12037450465994
519.0	3.1896636	445.12033967531954
520.0	3.1956906	445.12027280047727
521.0	3.2017156	445.1202081479744
522.0	3.2077447	445.1202487302504
523.0	3.213772	445.1203995446762
524.0	3.2197989	445.1201318974429
525.0	3.2258239	445.12024423182925
526.0	3.2318468	445.1202408776719
527.0	3.2378761	445.12016526377687
528.0	3.2438989	445.12017852173653
529.0	3.2499282	445.1202260361002
530.0	3.2559531	445.12023023346734
531.0	3.2619783	445.1203398764907
532.0	3.2680052	445.120222582773
533.0	3.2740323	445.12010932947624
534.0	3.2800552	445.12010668455275
535.0	3.2860803	445.1201865194447
536.0	3.2921032	445.12019241647147
537.0	3.2981302	445.12019640842067
538.0	3.3041616	445.12028805302145
539.0	3.3101865	445.12015743366635
540.0	3.3162096	445.1201223189403
541.0	3.3222324	445.120258189405
542.0	3.3282595	445.1200701389212
543.0	3.3342823	445.1201744943578
544.0	3.3403116	445.12021999819325
545.0	3.3463428	445.1201376996681
546.0	3.35237	445.1202583234225
547.0	3.3584012	445.1201807345786
548.0	3.3644304	445.1201264695493
549.0	3.3704553	445.1200977830986
550.0	3.3764908	445.12009527751695
551.0	3.38252	445.120221870785
552.0	3.3885429	445.1201788463323
553.0	3.3945678	445.1201115989233
554.0	3.400593	445.12014868484727
555.0	3.40662	445.12021392362686
556.0	3.4126491	445.12020855751337
557.0	3.4186721	445.1201005907767
558.0	3.424695	445.12013267880303
559.0	3.4307179	445.1201144596584
560.0	3.436745	445.1202294026281
561.0	3.4427701	445.12014880986186
562.0	3.448793	445.1200990124817
563.0	3.4548201	445.1200902759877
564.0	3.4608491	445.12022394918375
565.0	3.4668763	445.1201155104097
566.0	3.4729075	445.1201569881007
567.0	3.4789305	445.11998853960756
568.0	3.4849534	445.12018143913446
569.0	3.4909764	445.120129834032
570.0	3.4969971	445.1201304901354
571.0	3.5030222	445.1200406074707
572.0	3.5090429	445.1200448265026
573.0	3.5150638	445.1200830041105
574.0	3.5210888	445.12012199409196
575.0	3.5271097	445.1200850354666
576.0	3.5331325	445.11998077606916
577.0	3.5391616	445.11994583323
578.0	3.5451847	445.12003985745304
579.0	3.5512054	445.1199987368283
580.0	3.5572263	445.1200261201566
581.0	3.5632492	445.12013112737986
582.0	3.5692721	445.1201170592524
583.0	3.5752929	445.120066295201
584.0	3.5813119	445.1201127872908
585.0	3.5873367	445.12014978173505
586.0	3.5933556	445.12003925484095
587.0	3.5993805	445.1200446840728
588.0	3.6054014	445.1201124543439
589.0	3.6114242	445.11998413344133
590.0	3.6174451	445.11993701889503
591.0	3.623468	445.1200593032362
592.0	3.629491	445.11996453242296
593.0	3.6355138	445.11997627379947
594.0	3.6415368	445.12004070492134
595.0	3.6475597	445.120024331927
596.0	3.6535889	445.12011561392853
597.0	3.6596118	445.1200730411015
598.0	3.665639	445.1199517707137
599.0	3.6716661	445.1200539703797
600.0	3.6776952	445.1200201295353
601.0	3.6837223	445.1200501273632
602.0	3.6897494	445.1200565017916
603.0	3.6957765	445.12002746779785
604.0	3.7018056	445.1200725164751
605.0	3.7078369	445.1200976186948
606.0	3.7138619	445.1200252464195
607.0	3.7198911	445.12011535345175
608.0	3.725914	445.119989375331
609.0	3.7319433	445.12007886208806
610.0	3.7379744	445.1199460780713
611.0	3.7440015	445.1201048496574
612.0	3.7500244	445.12011617227256
613.0	3.7560515	445.1200973927383
614.0	3.7620765	445.1199892204487
615.0	3.7681037	445.11994463586825
616.0	3.7741265	445.119887934067
617.0	3.7801579	445.1200700695522
618.0	3.7861869	445.11990531339654
619.0	3.7922141	445.1199749450591
620.0	3.7982411	445.1201077991606
621.0	3.8042661	445.1200739001791
622.0	3.8102912	445.1201860346066
623.0	3.8163225	445.120083170666
624.0	3.8223454	445.11991152036927
625.0	3.8283725	445.11988501179206
626.0	3.8343995	445.11997640559866
627.0	3.8404287	445.11987211531505
628.0	3.8464578	445.1199800950899
629.0	3.852485	445.1200001190569
630.0	3.85851	445.11989679410203
631.0	3.8645392	445.1198739307544
632.0	3.8705683	445.1198764471571
633.0	3.8765911	445.11987743223443
634.0	3.8826141	445.1198741641462
635.0	3.8886392	445.11990459879826
636.0	3.894662	445.12003241736505
637.0	3.900685	445.1198600916372
638.0	3.9067079	445.119934568783
639.0	3.9127288	445.1196992332187
640.0	3.9187496	445.1198993602593
641.0	3.9247725	445.1199621836831
642.0	3.9307934	445.11986773228665
643.0	3.9368184	445.11992874326165
644.0	3.9428392	445.11991168420286
645.0	3.94886	445.1199475424304
646.0	3.9548851	445.11985538640164
647.0	3.960908	445.11992292114724
648.0	3.9669289	445.1198858236697
649.0	3.9729496	445.1198915707976
650.0	3.9789746	445.1199804178402
651.0	3.9849954	445.12001152317214
652.0	3.9910162	445.11999145901086
653.0	3.9970413	445.1199283528203
654.0	4.0030664	445.11992517012453
655.0	4.0090914	445.12002670086366
656.0	4.0151164	445.1200294660705
657.0	4.0211434	445.11993619204526
658.0	4.0271664	445.1199999551812
659.0	4.0331955	445.12004705494815
660.0	4.0392205	445.1199640546004
661.0	4.0452435	445.11997945504214
662.0	4.0512644	445.11997511200866
663.0	4.0572852	445.1200250970932
664.0	4.063308	445.1199126555965
665.0	4.069333	445.12003400146364
666.0	4.0753539	445.1199695755475
667.0	4.0813747	445.120018095482
668.0	4.0873997	445.11996499918723
669.0	4.0934206	445.11987579001834
670.0	4.0994415	445.11985421693424
671.0	4.1054644	445.11985001331294
672.0	4.1114914	445.119910588332
673.0	4.1175144	445.1199842953996
674.0	4.1235353	445.1199038549194
675.0	4.1295581	445.11998678265365
676.0	4.135579	445.1199692891391
677.0	4.141602	445.11995217640913
678.0	4.1476228	445.11997220106787
679.0	4.1536457	445.12000554073876
680.0	4.1596685	445.1199242269323
681.0	4.1656894	445.1199529450025
682.0	4.1717123	445.11982828534934
683.0	4.1777373	445.11988988619044
684.0	4.1837582	445.11999723861163
685.0	4.1897791	445.1198885957527
686.0	4.195802	445.1198386103691
687.0	4.2018249	445.11989300579
688.0	4.2078498	445.1198712113032
689.0	4.2138749	445.1197779384827
690.0	4.2198998	445.1198558951708
691.0	4.2259228	445.1198784168046
692.0	4.2319436	445.11971861358177
693.0	4.2379708	445.11986900584424
694.0	4.2439977	445.1198742543202
695.0	4.250029	445.11988459883844
696.0	4.256054	445.11985071270607
697.0	4.2620812	445.1198707261032
698.0	4.268104	445.11971933122373
699.0	4.2741312	445.119920619989
700.0	4.2801582	445.11990831083506
701.0	4.2861855	445.1199351846485
702.0	4.2922103	445.11979385570953
703.0	4.2982374	445.1198039038841
704.0	4.3042644	445.1196771782827
705.0	4.3102874	445.1198701105547
706.0	4.3163124	445.11993051791234
707.0	4.3223395	445.11993216679525
708.0	4.3283709	445.119794265719
709.0	4.3343957	445.11989665710746
710.0	4.340423	445.1197366613069
711.0	4.346452	445.1198245260328
712.0	4.3524792	445.11982370009275
713.0	4.3585103	445.11971205119426
714.0	4.3645354	445.1197396291211
715.0	4.3705604	445.1197966487074
716.0	4.3765897	445.1197875232757
717.0	4.3826124	445.1198859431665
718.0	4.3886374	445.1199010707712
719.0	4.3946604	445.1199418549019
720.0	4.4006813	445.1197357408124
721.0	4.4067062	445.11977783317576
722.0	4.4127291	445.1196971333288
723.0	4.418752	445.1197571151844
724.0	4.4247729	445.1199000712253
725.0	4.430796	445.11995360562804
726.0	4.4368188	445.119910711152
727.0	4.4428417	445.1199055467
728.0	4.4488625	445.1197971832176
729.0	4.4548813	445.11988193957785
730.0	4.4609021	445.1199112451389
731.0	4.4669273	445.11983703544485
732.0	4.472948	445.11988768712416
733.0	4.478971	445.1198965506171
734.0	4.4849917	445.1197761243676
735.0	4.4910126	445.11987774037885
736.0	4.4970397	445.11994564921457
737.0	4.5030648	445.11998491820793
738.0	4.5090876	445.11991822226025
739.0	4.5151169	445.1198994218655
740.0	4.5211397	445.11985746679204
741.0	4.5271627	445.1198854958524
742.0	4.5331897	445.11984280436695
743.0	4.5392168	445.11984325535883
744.0	4.5452439	445.1198174231372
745.0	4.5512751	445.1198221548876
746.0	4.5573044	445.1197710633028
747.0	4.5633293	445.1198707096524
748.0	4.5693566	445.119840502599
749.0	4.5753877	445.119904722821
750.0	4.5814106	445.1199395971205
751.0	4.5874377	445.1199225011532
752.0	4.5934606	445.12003742409456
753.0	4.5994877	445.12003646735235
754.0	4.6055191	445.1199465152856
755.0	4.6115439	445.11992211000825
756.0	4.617567	445.1198794134951
757.0	4.623594	445.11997594521654
758.0	4.6296232	445.11992643831906
759.0	4.635646	445.11992928311685
760.0	4.6416711	445.11995761337846
761.0	4.647696	445.1199894448284
762.0	4.6537252	445.11987348539975
763.0	4.6597504	445.1198511123694
764.0	4.6657752	445.1199688868342
765.0	4.6717961	445.11990601077457
766.0	4.6778169	445.1199484115601
767.0	4.6838398	445.11991284377024
768.0	4.6898606	445.11976757338897
769.0	4.6958962	445.11983813427906
770.0	4.7019232	445.11979084888645
771.0	4.7079525	445.11985266480497
772.0	4.7139752	445.11985664339636
773.0	4.7199982	445.1198387434486
774.0	4.7260232	445.1198256408214
775.0	4.7320504	445.1198065878252
776.0	4.7380794	445.11980724792426
777.0	4.7441024	445.1197768133567
778.0	4.7501253	445.1199365042443
779.0	4.7561482	445.1197757570968
780.0	4.7621711	445.11981828766443
781.0	4.7681941	445.11961572343625
782.0	4.774215	445.1198376315161
783.0	4.7802378	445.1198073583513
784.0	4.7862586	445.11994858308134
785.0	4.7922816	445.1196999203853
786.0	4.7983046	445.1198470667803
787.0	4.8043274	445.11979880816426
788.0	4.8103483	445.11979601667986
789.0	4.8163691	445.1199083715073
790.0	4.822392	445.119861213022
791.0	4.828417	445.1199663536158
792.0	4.834438	445.1198796236816
793.0	4.8404629	445.1197790184169
794.0	4.8464859	445.1196882347887
795.0	4.8525066	445.11977790988846
796.0	4.8585275	445.11982690048353
797.0	4.8645505	445.11973404573655
798.0	4.8705817	445.1199440930749
799.0	4.8766109	445.11988192245144
800.0	4.8826317	445.11985824245
801.0	4.8886547	445.1198434452932
802.0	4.8946755	445.1198657836889
803.0	4.9006984	445.11976191048944
804.0	4.9067192	445.1196927284182
805.0	4.9127422	445.11975841777974
806.0	4.918763	445.1200633409467
807.0	4.9247838	445.11994188469566
808.0	4.9308088	445.119908671445
809.0	4.9368319	445.1198954785415
810.0	4.9428526	445.1198260466036
811.0	4.9488755	445.11991616992333
812.0	4.9548984	445.1198830789831
813.0	4.9609214	445.1197485645554
814.0	4.9669422	445.1197783891767
815.0	4.9729651	445.1198415585804
816.0	4.9789902	445.11974369408983
817.0	4.9850131	445.1199040547028
818.0	4.991034	445.11980346772344
819.0	4.9970547	445.11996225442596
820.0	5.0030756	445.1198408193798
821.0	5.0091047	445.11988930936104
822.0	5.0151318	445.1199415452973
823.0	5.0211569	445.1198992328428
824.0	5.0271778	445.11982488142996
825.0	5.0331985	445.1197652573188
826.0	5.0392257	445.11971953258256
827.0	5.0452673	445.1196589004533
828.0	5.0512923	445.1197812141936
829.0	5.0573173	445.1197296374032
830.0	5.0633423	445.1198829214174
831.0	5.0693653	445.11984291315724
832.0	5.0753881	445.11992244207516
833.0	5.0814154	445.11973145740734
834.0	5.0874402	445.119828954283
835.0	5.0934632	445.1198272097614
836.0	5.0994883	445.1196836236275
837.0	5.1055174	445.1197306882813
838.0	5.1115403	445.1197988904782
839.0	5.1175695	445.1198284672802
840.0	5.1235966	445.1197176131846
841.0	5.1296258	445.11978728697716
842.0	5.1356528	445.11971048515625
843.0	5.1416841	445.1198462073287
844.0	5.1477069	445.11978641434183
845.0	5.1537299	445.119707263932
846.0	5.1597508	445.11976475876605
847.0	5.1657758	445.11968628160116
848.0	5.1717987	445.11976516169665
849.0	5.1778195	445.1197504852357
850.0	5.1838424	445.11972311377195
851.0	5.1898653	445.119837058031
852.0	5.1958882	445.1199064110911
853.0	5.2019112	445.1197954932091
854.0	5.2079382	445.1198188921874
855.0	5.2139612	445.11986657321137
856.0	5.2199842	445.11992707330035
857.0	5.2260111	445.1198299326787
858.0	5.2320341	445.11982377893054
859.0	5.2380571	445.1198244413732
860.0	5.2440779	445.11974718352445
861.0	5.2500986	445.11991663590675
862.0	5.2561238	445.11986019195825
863.0	5.2621467	445.11978345071776
864.0	5.2681676	445.119887565402
865.0	5.2741924	445.1198886644577
866.0	5.2802154	445.11973293778914
867.0	5.2862384	445.1198114128277
868.0	5.2922571	445.11984804554595
869.0	5.2982821	445.11984213900837
870.0	5.3043051	445.11995560489225
871.0	5.310328	445.11992894691673
872.0	5.3163509	445.11982120882186
873.0	5.3223696	445.11985773282436
874.0	5.3283925	445.11977003183716
875.0	5.3344154	445.11976016560874
876.0	5.3404363	445.11991206062515
877.0	5.3464614	445.11988223294054
878.0	5.3524822	445.11991018342053
879.0	5.358501	445.11993170313696
880.0	5.364526	445.1198029387999
881.0	5.3705488	445.1198133023214
882.0	5.3765697	445.1197419098972
883.0	5.3825925	445.11983431398056
884.0	5.3886176	445.1199014212333
885.0	5.3946406	445.11981068701823
886.0	5.4006635	445.1198259577149
887.0	5.4066885	445.1198251918756
888.0	5.4127113	445.1199209727841
889.0	5.4187343	445.11984746452436
890.0	5.4247531	445.11986013296473
891.0	5.4307738	445.11977607197997
892.0	5.4367947	445.1198651296592
893.0	5.442824	445.119900713968
894.0	5.4488427	445.1198485322656
895.0	5.4548657	445.11998442205226
896.0	5.4608864	445.1198487255278
897.0	5.4669072	445.1198413006406
898.0	5.4729302	445.1198983911632
899.0	5.4789552	445.11991699892997
900.0	5.4849802	445.11984531277096
901.0	5.4910051	445.11986761007125
902.0	5.4970301	445.11989869893654
903.0	5.5030531	445.11996907256776
904.0	5.5090739	445.11973559913497
905.0	5.5150968	445.1197058156925
906.0	5.5211198	445.11976609031814
907.0	5.5271448	445.11974933357016
908.0	5.5331657	445.1196264382259
909.0	5.5391843	445.1198551569023
910.0	5.5452074	445.1197566256774
911.0	5.5512302	445.11982655513054
912.0	5.5572511	445.1197238800528
913.0	5.5632739	445.1199154642266
914.0	5.5692969	445.1197697958715
915.0	5.5753199	445.1196506188279
916.0	5.5813427	445.11975840060256
917.0	5.5873699	445.1197100566662
918.0	5.5933927	445.11979603095233
919.0	5.5994156	445.1198126906742
920.0	5.6054386	445.11979948641624
921.0	5.6114595	445.11983457277273
922.0	5.6174782	445.1199408561253
923.0	5.6235011	445.11993677932475
924.0	5.629524	445.1198006273003
925.0	5.6355492	445.11982577313324
926.0	5.6415678	445.11974347999984
927.0	5.6475907	445.11981949600766
928.0	5.6536116	445.1198227057654
929.0	5.6596346	445.11985950543806
930.0	5.6656553	445.11996247418875
931.0	5.6716783	445.11988284682894
932.0	5.6777012	445.1196988983824
933.0	5.6837241	445.1197929675233
934.0	5.6897471	445.1197825700566
935.0	5.6957699	445.1198631081005
936.0	5.7017887	445.1199194038078
937.0	5.7078116	445.1198191176587
938.0	5.7138366	445.11981360997436
939.0	5.7198575	445.1198016611809
940.0	5.7258805	445.1198320004433
941.0	5.7319054	445.1198630975857
942.0	5.7379283	445.11980434818065
943.0	5.7439512	445.1198750950388
944.0	5.7499721	445.1198123198983
945.0	5.7560054	445.11984078430663
946.0	5.7620263	445.11985780296857
947.0	5.7680513	445.1198495676724
948.0	5.7740763	445.1197887866324
949.0	5.7801014	445.11985351800956
950.0	5.7861221	445.11984749453705
951.0	5.7921409	445.11982752748105
952.0	5.7981659	445.11985393894696
953.0	5.8041888	445.1198569738398
954.0	5.8102076	445.1199352669903
955.0	5.8162326	445.11989557136343
956.0	5.8222555	445.1197421506403
957.0	5.8282743	445.1198039363889
958.0	5.8342971	445.11991160396906
959.0	5.8403201	445.1198335532836
960.0	5.8463451	445.1199184769053
961.0	5.852368	445.11983127631794
962.0	5.8583868	445.1199439185285
963.0	5.8644076	445.1199258200945
964.0	5.8704285	445.11983332824326
965.0	5.8764514	445.11979129288903
966.0	5.8824722	445.1198477207268
967.0	5.8884952	445.1199375518671
968.0	5.894518	445.11980784935537
969.0	5.9005389	445.11982877740195
970.0	5.9065619	445.1197949646456
971.0	5.9125869	445.1197774631904
972.0	5.9186077	445.11983119616673
973.0	5.9246306	445.1197711771902
974.0	5.9306535	445.1198972411671
975.0	5.9366764	445.1198294238617
976.0	5.9427076	445.1197509598979
977.0	5.9487369	445.1198595876953
978.0	5.9547598	445.1197355654019
979.0	5.9607828	445.1197401996078
980.0	5.9668036	445.11984905910066
981.0	5.9728243	445.1198169486049
982.0	5.9788452	445.11978413758175
983.0	5.9848724	445.1198115636285
984.0	5.9908931	445.11984259078736
985.0	5.9969181	445.1199435056076
986.0	6.0029389	445.119901968312
987.0	6.0089578	445.11974280729066
988.0	6.0149828	445.1198528624792
989.0	6.0210056	445.11989645007657
990.0	6.0270286	445.1199267397599
991.0	6.0330516	445.1197592253079
992.0	6.0390744	445.1198261483185
993.0	6.0450952	445.1198135873208
994.0	6.0511162	445.1199613943569
995.0	6.0571391	445.11987698613024
996.0	6.063162	445.1197912644158
997.0	6.0691849	445.11972019552144
998.0	6.0752078	445.1197861385804
999.0	6.0812286	445.11974510838985
1000.0	6.0872516	445.11974439646605
1001.0	6.0932766	445.11985970123703
1002.0	6.0993058	445.11992030010447
1003.0	6.105335	445.11989150165755
1004.0	6.1113579	445.11981731968524
1005.0	6.1173808	445.1198314421686
1006.0	6.123408	445.11980693108956
1007.0	6.129437	445.1198423433882
1008.0	6.13546	445.11986270042235
1009.0	6.1414892	445.1196794803906
1010.0	6.1475163	445.1199158311956
1011.0	6.1535392	445.11982221276287
1012.0	6.159562	445.1199323122276
1013.0	6.1655913	445.1198946523742
1014.0	6.1716141	445.11981455241556
1015.0	6.1776412	445.1197549033047
1016.0	6.1836705	445.1196319849753
1017.0	6.1896976	445.11975025146745
1018.0	6.1957226	445.11978979310305
1019.0	6.2017538	445.1197857605164
1020.0	6.2077829	445.1197394457931
1021.0	6.213808	445.1198633300237
1022.0	6.2198287	445.1197792417909
1023.0	6.2258475	445.1197749304598
1024.0	6.2318726	445.11986161303076
1025.0	6.2378976	445.119831805057
1026.0	6.2439184	445.1197402005753
1027.0	6.2499435	445.11992610332294
1028.0	6.2559683	445.11984978568137
1029.0	6.2619913	445.11987669803153
1030.0	6.2680121	445.1197925960772
1031.0	6.2740372	445.1198991744832
1032.0	6.2800622	445.1197368651011
1033.0	6.2860935	445.11983944043425
1034.0	6.2921205	445.1198058705693
1035.0	6.2981413	445.1198314345598
1036.0	6.3041622	445.11967370856286
1037.0	6.3101852	445.1197820885981
1038.0	6.3162059	445.11976349379125
1039.0	6.322231	445.11968683062145
1040.0	6.3282518	445.1198569489793
1041.0	6.3342727	445.11982055031046
1042.0	6.3402976	445.11982314468423
1043.0	6.3463205	445.1198805464717
1044.0	6.3523414	445.1199886351503
1045.0	6.3583644	445.11990182440644
1046.0	6.3643872	445.11972276939565
1047.0	6.3704102	445.1196820435335
1048.0	6.3764311	445.1197394011949
1049.0	6.382456	445.1198329101802
1050.0	6.388479	445.1199932136404
1051.0	6.3945018	445.1196060527738
1052.0	6.4005248	445.1197889635797
1053.0	6.4065519	445.1199125170808
1054.0	6.4125769	445.11981109435874
1055.0	6.418606	445.1197681138592
1056.0	6.4246353	445.11981191967146
1057.0	6.4306624	445.11992765177916
1058.0	6.4366874	445.11971803107986
1059.0	6.4427207	445.1197145622119
1060.0	6.4487478	445.11976505876726
1061.0	6.4547748	445.1198181868987
1062.0	6.4608039	445.1198356153118
1063.0	6.4668332	445.1198651410032
1064.0	6.4728603	445.1197936039619
1065.0	6.4788874	445.11978680106824
1066.0	6.4849102	445.11985175772986
1067.0	6.4909374	445.1198271830934
1068.0	6.4969623	445.1199382884507
1069.0	6.5029853	445.11983947762894
1070.0	6.5090062	445.1197743299447
1071.0	6.515027	445.1198183763412
1072.0	6.5210479	445.1198614822742
1073.0	6.5270707	445.1198483651156
1074.0	6.5330915	445.1199112000141
1075.0	6.5391145	445.11986461513294
1076.0	6.5451354	445.11981483992827
1077.0	6.5511582	445.1196682014089
1078.0	6.5571812	445.1198102833993
1079.0	6.5632041	445.119867315011
1080.0	6.5692229	445.11980544234166
1081.0	6.575248	445.1197211798605
1082.0	6.5812708	445.11978952681585
1083.0	6.5872916	445.1198033822662
1084.0	6.5933145	445.1197925496091
1085.0	6.5993374	445.1198328012396
1086.0	6.6053604	445.1199283856788
1087.0	6.6113834	445.11979299202557
1088.0	6.6174063	445.1198052540802
1089.0	6.6234292	445.11990165433605
1090.0	6.6294479	445.11996139069475
1091.0	6.6354751	445.1199227597908
1092.0	6.6414979	445.1198578066028
1093.0	6.6475209	445.1199125153033
1094.0	6.6535418	445.11998814301126
1095.0	6.6595626	445.1198032268767
1096.0	6.6655855	445.1198404454735
1097.0	6.6716083	445.1198524334107
1098.0	6.6776292	445.1199459921094
1099.0	6.6836542	445.11989504108897
1100.0	6.6896771	445.11989048206584
1101.0	6.6957001	445.1198560645528
1102.0	6.7017251	445.11986082430195
1103.0	6.7077522	445.11981272366944
1104.0	6.7137814	445.11993008194673
1105.0	6.7198104	445.11978795921635
1106.0	6.7258355	445.1197932990774
1107.0	6.7318646	445.1198704823987
1108.0	6.7378855	445.11992072515505
1109.0	6.7439085	445.11969911522795
1110.0	6.7499314	445.1197625359547
1111.0	6.7559563	445.1199270067598
1112.0	6.7619835	445.11975709356506
1113.0	6.7680063	445.1199190171157
1114.0	6.7740293	445.1198598481051
1115.0	6.7800522	445.1198045246947
1116.0	6.786073	445.11974148405955
1117.0	6.7921044	445.1198069019014
1118.0	6.7981273	445.1199009715806
1119.0	6.8041502	445.11994900463776
1120.0	6.810173	445.119748759842
1121.0	6.816198	445.1198226041926
1122.0	6.8222252	445.1198206930652
1123.0	6.8282481	445.11980815350887
1124.0	6.834269	445.1198266741071
1125.0	6.8402877	445.1197660989859
1126.0	6.8463105	445.1197923870204
1127.0	6.8523357	445.11976392035774
1128.0	6.8583585	445.11981873195305
1129.0	6.8643815	445.11991159525337
1130.0	6.8704022	445.1198809646539
1131.0	6.8764273	445.1198820380931
1132.0	6.8824544	445.1198368115253
1133.0	6.8884795	445.1197847523532
1134.0	6.8945023	445.1198898643252
1135.0	6.9005274	445.1198195734279
1136.0	6.9065502	445.11983534637443
1137.0	6.912569	445.1199460301485
1138.0	6.9185877	445.1198566371069
1139.0	6.9246127	445.11987975884097
1140.0	6.9306356	445.1198768897088
1141.0	6.9366587	445.119961595795
1142.0	6.9426858	445.11980912470307
1143.0	6.9487086	445.11972589707767
1144.0	6.9547336	445.119785890146
1145.0	6.9607565	445.1198369577767
1146.0	6.9667794	445.11984736820904
1147.0	6.9728044	445.1198653927194
1148.0	6.9788316	445.11995232221017
1149.0	6.9848586	445.1199574357675
1150.0	6.9908879	445.11998312125087
1151.0	6.9969128	445.11986845043793
1152.0	7.00294	445.11992017083196
1153.0	7.0089691	445.11992971721116
1154.0	7.0149982	445.1198720044462
1155.0	7.0210233	445.11998688416105
1156.0	7.0270463	445.1196945527439
1157.0	7.0330712	445.11988226299627
1158.0	7.0390984	445.1199133491391
1159.0	7.0451232	445.1200148897789
1160.0	7.0511442	445.11992235010666
1161.0	7.0571692	445.1198706114063
1162.0	7.0631963	445.1198233222586
1163.0	7.0692234	445.11975959192415
1164.0	7.0752504	445.11969172446703
1165.0	7.0812755	445.11990672953766
1166.0	7.0873025	445.11980152976815
1167.0	7.0933254	445.11984495507016
1168.0	7.0993504	445.1198389943495
1169.0	7.1053795	445.1198024416273
1170.0	7.1114046	445.1197552632802
1171.0	7.1174317	445.1198535805198
1172.0	7.1234651	445.11982238003185
1173.0	7.1294922	445.1196848559428
1174.0	7.1355233	445.11968947364267
1175.0	7.1415504	445.1197240251904
1176.0	7.1475776	445.11976290971694
1177.0	7.1536067	445.1198561104589
1178.0	7.1596297	445.1198393498217
1179.0	7.1656609	445.11981113943335
1180.0	7.1716838	445.1198545396314
1181.0	7.1777089	445.1198700086002
1182.0	7.1837317	445.11989035165385
1183.0	7.1897588	445.1196796543264
1184.0	7.1957797	445.11963902757583
1185.0	7.2018005	445.1198136745495
1186.0	7.2078256	445.11985149462186
1187.0	7.2138485	445.11985310682104
1188.0	7.2198714	445.1198926368467
1189.0	7.2258944	445.11988373454267
1190.0	7.2319172	445.1198377601317
1191.0	7.2379381	445.11985119501804
1192.0	7.2439588	445.11978869463684
1193.0	7.2499818	445.1197577254084
1194.0	7.2560047	445.1198068233306
1195.0	7.2620319	445.1197743018562
1196.0	7.2680548	445.11985290741535
1197.0	7.2740778	445.11978267551456
1198.0	7.2801006	445.119810380806
1199.0	7.2861278	445.1196352774893
1200.0	7.2921652	445.11977671178994
1201.0	7.2981943	445.11979351178786
1202.0	7.3042257	445.1195787451489
1203.0	7.3102508	445.1195476567233
1204.0	7.3162778	445.11986586676295
1205.0	7.3223047	445.1198095083441
1206.0	7.3283298	445.1197487881708
1207.0	7.334359	445.11979868584865
1208.0	7.3403902	445.1198752185778
1209.0	7.3464132	445.1198307330815
1210.0	7.3524402	445.1198223606953
1211.0	7.3584674	445.1198739275604
1212.0	7.3644924	445.11971626077155
1213.0	7.3705236	445.1198818303189
1214.0	7.3765465	445.1197393805307
1215.0	7.3825714	445.11968857390883
1216.0	7.3885965	445.1198280428487
1217.0	7.3946258	445.1198602497036
1218.0	7.4006549	445.1196873928787
1219.0	7.4066862	445.11977217477886
1220.0	7.4127132	445.1197291736166
1221.0	7.4187403	445.11978887951017
1222.0	7.4247653	445.1198776101498
1223.0	7.4307944	445.1198534665621
1224.0	7.4368216	445.1198407361257
1225.0	7.4428509	445.119818294238
1226.0	7.4488863	445.11988939415767
1227.0	7.4549113	445.1199136905966
1228.0	7.4609361	445.11979887978566
1229.0	7.4669633	445.119782546208
1230.0	7.4729904	445.1198236468785
1231.0	7.4790195	445.1198030882825
1232.0	7.4850404	445.1196968593116
1233.0	7.4910633	445.1197155539743
1234.0	7.4970841	445.1198213583994
1235.0	7.5031092	445.11980325370985
1236.0	7.509132	445.1197337855062
1237.0	7.5151549	445.1197980486503
1238.0	7.5211759	445.11964723221945
1239.0	7.5271966	445.1197893943025
1240.0	7.5332196	445.1197281849531
1241.0	7.5392445	445.11981450853705
1242.0	7.5452655	445.1197853790354
1243.0	7.5512883	445.1198066317229
1244.0	7.5573112	445.11986599855294
1245.0	7.563332	445.1198596674081
1246.0	7.5693529	445.1197979147272
1247.0	7.5753758	445.1198634976852
1248.0	7.5813989	445.11978913233906
1249.0	7.5874237	445.1198051873313
1250.0	7.5934446	445.1197737022395
1251.0	7.5994633	445.11979916700653
1252.0	7.6054884	445.1198132803892
1253.0	7.6115134	445.11990663688357
1254.0	7.6175467	445.119962075959
1255.0	7.6235801	445.11987358702277
1256.0	7.6296093	445.11984899915956
1257.0	7.6356364	445.1199410629105
1258.0	7.6416613	445.1199081894316
1259.0	7.6476905	445.1197355995005
1260.0	7.6537134	445.1197240946299
1261.0	7.6597427	445.11965073460067
1262.0	7.6657717	445.11980197533006
1263.0	7.6717947	445.11959179107413
1264.0	7.6778176	445.11985053564246
1265.0	7.6838448	445.1198624588668
1266.0	7.6898738	445.11988824549167
1267.0	7.695903	445.1197908542611
1268.0	7.7019239	445.119689326534
1269.0	7.7079426	445.1197400528476
1270.0	7.7139655	445.1195678639838
1271.0	7.7199884	445.11964531840823
1272.0	7.7260115	445.11957483615294
1273.0	7.7320364	445.11961660647285
1274.0	7.7380573	445.1196241482782
1275.0	7.744076	445.1198056848689
1276.0	7.7501031	445.119718627356
1277.0	7.756126	445.11985693914477
1278.0	7.762151	445.11971583168054
1279.0	7.7681739	445.11968375964443
1280.0	7.7742011	445.11964770706203
1281.0	7.780226	445.11970555001994
1282.0	7.786253	445.11980177885397
1283.0	7.7922781	445.11986963718124
1284.0	7.7983011	445.11972279142367
1285.0	7.8043239	445.11985332486626
1286.0	7.8103448	445.11981424287035
1287.0	7.8163636	445.1198509026531
1288.0	7.8223844	445.11983214783623
1289.0	7.8284095	445.1197688460897
1290.0	7.8344344	445.11965152227947
1291.0	7.8404573	445.1196808378412
1292.0	7.8464782	445.1196123710781
1293.0	7.852499	445.11978759990325
1294.0	7.8585219	445.1197199316584
1295.0	7.864545	445.1197480697097
1296.0	7.8705657	445.11972665552497
1297.0	7.8765887	445.11974503543684
1298.0	7.8826115	445.11980805793274
1299.0	7.8886324	445.1197893203514
1300.0	7.8946532	445.1197909018097
1301.0	7.9006761	445.1197061386002
1302.0	7.9066991	445.11979487999616
1303.0	7.9127241	445.1197628668304
1304.0	7.9187449	445.1197617379359
1305.0	7.9247658	445.1197934617445
1306.0	7.9307886	445.1198689980203
1307.0	7.9368116	445.119836959459
1308.0	7.9428345	445.1198535747455
1309.0	7.9488574	445.1197188226316
1310.0	7.9548804	445.1198313843805
1311.0	7.9609033	445.11991301746565
1312.0	7.9669304	445.11990844710004
1313.0	7.9729574	445.1199190307447
1314.0	7.9789783	445.11981665283696
1315.0	7.9850012	445.1198261316576
1316.0	7.9910241	445.11986798834755
1317.0	7.9970449	445.1198528695939
1318.0	8.003068	445.1197608444707
1319.0	8.0090909	445.11973031345013
1320.0	8.0151137	445.1196823557592
1321.0	8.0211387	445.11981474860033
1322.0	8.0271596	445.1195367254747
1323.0	8.0331805	445.1197265786413
1324.0	8.0392033	445.11973387894636
1325.0	8.0452326	445.1197181579606
1326.0	8.0512618	445.1197316032366
1327.0	8.057291	445.11977930680706
1328.0	8.0633201	445.11984722252237
1329.0	8.0693471	445.1197287527124
1330.0	8.0753743	445.11980549319253
1331.0	8.0814013	445.11970529950395
1332.0	8.0874243	445.1197099867279
1333.0	8.0934513	445.1197368117757
1334.0	8.0994827	445.1197782657275
1335.0	8.1055098	445.1196730445425
1336.0	8.1115306	445.11953388525325
1337.0	8.1175597	445.1196315557302
1338.0	8.1235889	445.1196900580156
1339.0	8.1296201	445.1196637225354
1340.0	8.1356451	445.11955558936444
1341.0	8.1416681	445.1195812299538
1342.0	8.1476952	445.1195985268444
1343.0	8.1537223	445.11961389228804
1344.0	8.1597534	445.1197991292386
1345.0	8.1657743	445.1197852995294
1346.0	8.1717973	445.1197200539003
1347.0	8.1778201	445.1196145940136
1348.0	8.1838431	445.1196912682522
1349.0	8.189866	445.11975073042163
1350.0	8.1958849	445.11978813547694
1351.0	8.2019098	445.1198055331759
1352.0	8.2079327	445.11982118961623
1353.0	8.2139556	445.1197360498228
1354.0	8.2199786	445.1196686308382
1355.0	8.2260014	445.1197193538981
1356.0	8.2320265	445.1196570602414
1357.0	8.2380515	445.11981813190846
1358.0	8.2440724	445.11976134921616
1359.0	8.2500952	445.1197682278676
1360.0	8.2561181	445.1198747363936
1361.0	8.2621432	445.11982677534854
1362.0	8.2681681	445.11974828669815
1363.0	8.2741911	445.1196952267673
1364.0	8.280212	445.1197384926336
1365.0	8.2862307	445.11966576733226
1366.0	8.2922662	445.11947527465964
1367.0	8.298291	445.11972774419456
1368.0	8.3043161	445.11976189218393
1369.0	8.3103412	445.1197744617804
1370.0	8.3163662	445.1197657863249
1371.0	8.322389	445.11975148450466
1372.0	8.328412	445.11983113974026
1373.0	8.3344412	445.11985420098347
1374.0	8.3404662	445.1198503875342
1375.0	8.3464953	445.1198486850879
1376.0	8.3525182	445.11990148583624
1377.0	8.3585454	445.1198482940407
1378.0	8.3645724	445.1197389892272
1379.0	8.3705996	445.11988158153173
1380.0	8.3766267	445.1197270886684
1381.0	8.3826517	445.1196820947942
1382.0	8.3886766	445.11977974293
1383.0	8.3947058	445.1197649381365
1384.0	8.4007329	445.1198344365071
1385.0	8.4067579	445.1198157546233
1386.0	8.412785	445.1198349783257
1387.0	8.4188101	445.11989619790444
1388.0	8.4248413	445.1197268960946
1389.0	8.4308663	445.1199662026484
1390.0	8.4368893	445.12001386072166
1391.0	8.4429162	445.1199479160781
1392.0	8.4489434	445.11986242351406
1393.0	8.4549745	445.11981303381236
1394.0	8.461008	445.1196611455884
1395.0	8.467033	445.1197235949137
1396.0	8.473058	445.11973695806864
1397.0	8.4790872	445.1197243562379
1398.0	8.48511	445.1196374700251
1399.0	8.491133	445.11964618887464
1400.0	8.4971539	445.11959890087155
1401.0	8.5031746	445.1197581977449
1402.0	8.5091997	445.11976774819027
1403.0	8.5152246	445.1196753924403
1404.0	8.5212456	445.11977633061844
1405.0	8.5272684	445.1198363147794
1406.0	8.5332934	445.1196061568242
1407.0	8.5393142	445.1196882188387
1408.0	8.5453373	445.11979684657075
1409.0	8.5513622	445.1196832359417
1410.0	8.557385	445.11985806555646
1411.0	8.5634081	445.11979193305046
1412.0	8.5694269	445.11980371080625
1413.0	8.5754477	445.11981331124576
1414.0	8.5814726	445.1198569017825
1415.0	8.5874956	445.119724913188
1416.0	8.5935289	445.11962999467823
1417.0	8.5995539	445.119672963128
1418.0	8.6055832	445.1197360425568
1419.0	8.6116144	445.11973919455255
1420.0	8.6176456	445.11976639855885
1421.0	8.6236788	445.1197444239975
1422.0	8.6297039	445.1196723338968
1423.0	8.6357269	445.11979209254764
1424.0	8.6417497	445.1197411708445
1425.0	8.6477706	445.11974732502733
1426.0	8.6537915	445.11971892314995
1427.0	8.6598144	445.1198064936003
1428.0	8.6658374	445.11986412215276
1429.0	8.6718622	445.11986931704143
1430.0	8.6778831	445.11984859973376
1431.0	8.683904	445.11993477417303
1432.0	8.6899268	445.119718799793
1433.0	8.695954	445.11974544364847
1434.0	8.701979	445.11978345353805
1435.0	8.708002	445.11983312424076
1436.0	8.7140249	445.1198143001761
1437.0	8.7200435	445.1198585724069
1438.0	8.7260686	445.119818266934
1439.0	8.7320914	445.11981444209067
1440.0	8.7381123	445.11979664972756
1441.0	8.7441353	445.1198385636759
1442.0	8.7501562	445.11973273743934
1443.0	8.7561769	445.1198576611928
1444.0	8.7622	445.1198559588771
1445.0	8.7682248	445.1197781536763
1446.0	8.7742478	445.1195739593458
1447.0	8.7802707	445.1198660506854
1448.0	8.7862936	445.11993528095854
1449.0	8.7923186	445.1198110860002
1450.0	8.7983479	445.1198293534547
1451.0	8.8043707	445.11980732719877
1452.0	8.8103936	445.1196231187643
1453.0	8.8164165	445.1197862529015
1454.0	8.8224375	445.1197541500579
1455.0	8.8284582	445.1196872351899
1456.0	8.8344832	445.11963886245275
1457.0	8.8405061	445.1197907125832
1458.0	8.846525	445.1196950538326
1459.0	8.8525499	445.11963826378593
1460.0	8.8585749	445.11968298914024
1461.0	8.8645958	445.1196470181356
1462.0	8.8706166	445.1197860284418
1463.0	8.8766395	445.11975673816215
1464.0	8.8826646	445.11977818363397
1465.0	8.8886875	445.11969116820273
1466.0	8.8947105	445.1197209748085
1467.0	8.9007313	445.1199573600163
1468.0	8.906752	445.1198983449836
1469.0	8.9127771	445.11983958538855
1470.0	8.918802	445.11989515456895
1471.0	8.9248271	445.1198679159834
1472.0	8.9308479	445.119838681072
1473.0	8.9368667	445.11983219716495
1474.0	8.9428918	445.11978652365735
1475.0	8.9489147	445.11974723013884
1476.0	8.9549354	445.1198458238702
1477.0	8.9609584	445.1197634093472
1478.0	8.9669833	445.1197042432928
1479.0	8.9730062	445.1197579502698
1480.0	8.9790293	445.119840383979
1481.0	8.9850605	445.11977407764874
1482.0	8.9910855	445.1199336719365
1483.0	8.9971042	445.1199109872175
1484.0	9.0031271	445.1198421855232
1485.0	9.009148	445.1199423274701
1486.0	9.0151709	445.11979259897765
1487.0	9.0211939	445.1197731024574
1488.0	9.027221	445.11983487251894
1489.0	9.0332481	445.11977418282385
1490.0	9.0392731	445.11983601958633
1491.0	9.0452938	445.1198334639419
1492.0	9.0513168	445.1198638438199
1493.0	9.0573418	445.11984626025315
1494.0	9.0633647	445.1197159065552
1495.0	9.0693918	445.1198124946486
1496.0	9.0754148	445.11967541910866
1497.0	9.0814356	445.1196319112092
1498.0	9.0874607	445.1195836911255
1499.0	9.0934877	445.1197323043616
1500.0	9.0995169	445.11965006126104
1501.0	9.1055439	445.1196065970261
1502.0	9.111569	445.11975421036783
1503.0	9.117592	445.1197656891688
1504.0	9.1236191	445.11974908738154
1505.0	9.1296482	445.1198396161965
1506.0	9.1356774	445.1197487126335
1507.0	9.1417023	445.11973809342123
1508.0	9.1477294	445.11957883852455
1509.0	9.1537481	445.1195256631754
1510.0	9.1597732	445.1196171701163
1511.0	9.1657962	445.11962877936537
1512.0	9.1718212	445.1197453423159
1513.0	9.1778483	445.1197350606274
1514.0	9.1838773	445.11965372518523
1515.0	9.1899045	445.11968235036875
1516.0	9.1959316	445.119699120967
1517.0	9.2019586	445.1197307415346
1518.0	9.2079878	445.1197590973973
1519.0	9.214015	445.11973416079974
1520.0	9.2200379	445.1195881351931
1521.0	9.2260628	445.119633273863
1522.0	9.2320919	445.11962020267487
1523.0	9.2381212	445.1196622526153
1524.0	9.2441524	445.1197490206581
1525.0	9.2501774	445.11972737913135
1526.0	9.2562025	445.1198455974916
1528.0	9.2635107	445.1198291171772
1529.0	9.2698566	445.1196771990698
1530.0	9.2758817	445.1197931008706
1531.0	9.2819045	445.1197820433567
1532.0	9.287938	445.1197840645291
1533.0	9.2939609	445.1196186264982
1534.0	9.2999858	445.1196446065475
1535.0	9.306013	445.119682621316
1536.0	9.3120399	445.11966312782323
1537.0	9.3180713	445.11956408977534
1538.0	9.3240962	445.1196121473447
1539.0	9.3301191	445.119595339355
1540.0	9.3361441	445.1195190847299
1541.0	9.3421734	445.11962245015746
1542.0	9.3482025	445.1195331664755
1543.0	9.3542275	445.1195122619432
1544.0	9.3602504	445.1194799283523
1545.0	9.3662796	445.11953258892817
1546.0	9.3723066	445.11959127537654
1547.0	9.3783338	445.119683317236
1548.0	9.384361	445.1196225523349
1549.0	9.3903859	445.11963918966507
1550.0	9.3964193	445.119692539553
1551.0	9.4024441	445.11957466716194
1552.0	9.4084693	445.1196293405177
1553.0	9.4144963	445.119661375082
1554.0	9.4205213	445.11976067284905
1555.0	9.4265505	445.1197802255455
1556.0	9.4325733	445.11963213327203
1557.0	9.4385984	445.119601340519
1558.0	9.4446256	445.11959659933575
1559.0	9.4506526	445.11951457790656
1560.0	9.4566818	445.1195952278746
1561.0	9.4627067	445.1195841610959
1562.0	9.4687297	445.11944557334226
1563.0	9.4747568	445.11952268827855
1564.0	9.480784	445.11962971737023
1565.0	9.486813	445.1196402718075
1566.0	9.4928381	445.1195747308779
1567.0	9.498863	445.119592434924
1568.0	9.5048923	445.11974221742173
1569.0	9.5109172	445.11962385609
1570.0	9.5169422	445.11970865037796
1571.0	9.5229672	445.1196439598271
1572.0	9.5289944	445.119769684329
1573.0	9.5350214	445.11969000616375
1574.0	9.5410486	445.1197098713728
1575.0	9.5470756	445.11986283582104
1576.0	9.5531069	445.1197839229529
1577.0	9.559136	445.119706154137
1578.0	9.5651652	445.11960933228215
1579.0	9.5711903	445.119769568846
1580.0	9.5772153	445.1195790534075
1581.0	9.5832445	445.11959391969907
1582.0	9.5892693	445.11972843606617
1583.0	9.5953007	445.1197846767866
1584.0	9.6013257	445.1198008296449
1586.0	9.608811	445.11965438650293
1587.0	9.615157	445.11954310999886
1588.0	9.6211818	445.1197171403549
1589.0	9.6272048	445.11981157242576
1590.0	9.633234	445.11974852824255
1591.0	9.6392611	445.1196727677389
1592.0	9.6452861	445.1197301301112
1593.0	9.6513133	445.119636774042
1594.0	9.6573382	445.1195039874851
1595.0	9.6633694	445.11974073252316
1596.0	9.6693965	445.1196351500089
1597.0	9.6754237	445.11973273599205
1598.0	9.6814466	445.11992933539716
1599.0	9.6874779	445.1197574608894
1600.0	9.6935007	445.1197563924643
1601.0	9.69953	445.1196760684458
1602.0	9.7055528	445.1197198848555
1603.0	9.7115779	445.11972457221015
1604.0	9.7176007	445.11977173533836
1605.0	9.7236258	445.1197961634982
1606.0	9.7296445	445.11976677277056
1607.0	9.7356675	445.1197440470333
1608.0	9.7416903	445.1197254795396
1609.0	9.7477092	445.11975327881805
1610.0	9.7537403	445.1196908698097
1611.0	9.7597611	445.11965910874284
1612.0	9.7657862	445.11965742447615
1613.0	9.7718133	445.1195827029052
1614.0	9.7778362	445.1197304974583
1615.0	9.7838591	445.119708856404
1616.0	9.789878	445.1198246814565
1617.0	9.7959029	445.11957873555264
1618.0	9.8019238	445.1197642491206
1619.0	9.8079466	445.1196861815229
1620.0	9.8139696	445.1196605480352
1621.0	9.8199925	445.11950613165976
1622.0	9.8260154	445.11964231284753
1623.0	9.8320383	445.11949663366875
1624.0	9.8380592	445.1195660384013
1625.0	9.84408	445.11960079672855
1626.0	9.850103	445.1196167413964
1627.0	9.8561217	445.11963106484546
1628.0	9.8621426	445.1197418447673
1629.0	9.8681633	445.1196284046985
1630.0	9.8741884	445.1197004281785
1631.0	9.8802113	445.1197112538963
1632.0	9.8862343	445.11957687417157
1633.0	9.8922593	445.1196574982625
1634.0	9.898278	445.11973820034297
1635.0	9.9043009	445.1196553490861
1636.0	9.9103217	445.1196685738354
1637.0	9.9163446	445.11976207754674
1638.0	9.9223635	445.11966854960417
1639.0	9.9283885	445.1195839811231
1640.0	9.9344134	445.1195981420101
1641.0	9.9404468	445.1195738853162
1642.0	9.946478	445.11956571177495
1644.0	9.9537884	445.119599021501
1645.0	9.9601364	445.11946581684276
1646.0	9.9661635	445.1195434036553
1647.0	9.9721886	445.11949252090284
1648.0	9.9782135	445.11948075572724
1649.0	9.9842427	445.11953745698753
1650.0	9.990274	445.1195653901145
1651.0	9.9962989	445.1195484107952
1652.0	10.002324	445.1195502315326
1653.0	10.008353	445.11960381627836
1654.0	10.014376	445.11966717946143
1655.0	10.020401	445.11975014299844
1656.0	10.026428	445.11964267364255
1657.0	10.032455	445.11959784150355
1658.0	10.038487	445.1194947616432
1659.0	10.044514	445.1195989564715
1660.0	10.050537	445.1197370279504
1661.0	10.056562	445.1196091639838
1662.0	10.062584	445.1196814002995
1663.0	10.068614	445.1197411095496
1664.0	10.074639	445.11972886224476
1665.0	10.080664	445.1196754173055
1666.0	10.086689	445.11973006439354
1667.0	10.092716	445.1196607875225
1668.0	10.098743	445.119642109866
1669.0	10.10477	445.11958165486584
1670.0	10.110795	445.11962628025617
1671.0	10.116826	445.1198021287544
1672.0	10.122853	445.1196323997381
1673.0	10.12888	445.11973110259765
1674.0	10.134903	445.1196323333689
1675.0	10.14093	445.1196802826343
1676.0	10.146957	445.11970576246165
1677.0	10.152989	445.11959667976026
1678.0	10.159012	445.1197607888041
1679.0	10.165039	445.1194931207171
1680.0	10.171064	445.11953899577276
1681.0	10.177091	445.1195446185356
1682.0	10.183118	445.1197063865608
1683.0	10.189141	445.1196873444328
1684.0	10.195164	445.11954811703777
1685.0	10.201189	445.11972525582235
1686.0	10.207214	445.11967475794756
1687.0	10.213234	445.1195883653614
1688.0	10.219253	445.1196469116314
1689.0	10.225276	445.1195305035916
1690.0	10.231299	445.1194782164769
1691.0	10.23732	445.11963060942514
1692.0	10.243347	445.11947002450586
1693.0	10.249374	445.1194815153553
1694.0	10.255401	445.11942938713435
1695.0	10.261428	445.11955932312105
1696.0	10.267453	445.1195649608214
1697.0	10.273482	445.11955820388596
1698.0	10.279508	445.1195543979953
1699.0	10.285532	445.1196349317184
1701.0	10.292841	445.11974440623015
1702.0	10.299187	445.11959062073566
1703.0	10.305216	445.11962562725466
1704.0	10.311241	445.11958324866544
1705.0	10.31727	445.1196887470824
1706.0	10.323295	445.11973573561534
1707.0	10.329318	445.11968280009364
1708.0	10.335343	445.1196915753084
1709.0	10.341372	445.119534540119
1710.0	10.347395	445.11974837547933
1711.0	10.35342	445.119644865384
1712.0	10.359447	445.11969602767
1713.0	10.365472	445.11964180342216
1714.0	10.371495	445.1197207155759
1715.0	10.37752	445.1197646627669
1716.0	10.383547	445.1197004961637
1717.0	10.389572	445.11961000198454
1718.0	10.395595	445.1195739215711
1719.0	10.40162	445.1196129725059
1720.0	10.407649	445.11965384056674
1721.0	10.413679	445.11963137936556
1722.0	10.419706	445.11965067784405
1723.0	10.425735	445.1195026294047
1724.0	10.431758	445.1196412142838
1725.0	10.437781	445.1196575290212
1726.0	10.443808	445.11962167638563
1727.0	10.449839	445.11960797191614
1728.0	10.45587	445.11973561066685
1729.0	10.461895	445.1195649036932
1730.0	10.467924	445.1196771607972
1731.0	10.473949	445.1196629234293
1732.0	10.479972	445.11959318483827
1733.0	10.485999	445.11950534897
1734.0	10.492027	445.1195021108104
1735.0	10.498056	445.11973233415637
1736.0	10.504079	445.11963704979865
1737.0	10.510104	445.1196533089236
1738.0	10.516131	445.1195887814245
1739.0	10.52216	445.11957290549987
1740.0	10.528185	445.1195409623372
1741.0	10.534214	445.11948401578485
1742.0	10.540237	445.1196399751064
1743.0	10.546262	445.1197357685506
1744.0	10.552285	445.11965826746246
1745.0	10.558312	445.1195942618761
1746.0	10.564337	445.11965620140154
1747.0	10.570362	445.11967621453954
1748.0	10.576389	445.1196576405193
1749.0	10.582416	445.11967037719916
1750.0	10.588447	445.11968206479816
1751.0	10.594472	445.119668198323
1752.0	10.600504	445.1196083360449
1753.0	10.606533	445.1196101424321
1754.0	10.612558	445.11964734666236
1755.0	10.618585	445.11957385017473
1756.0	10.624612	445.11957799710154
1757.0	10.630641	445.1196261423698
1759.0	10.638127	445.11955463816315
1760.0	10.644483	445.1195876404503
1761.0	10.650506	445.11948332146983
1762.0	10.656535	445.1196647300507
1763.0	10.662566	445.11963930579594
1764.0	10.668591	445.11957465557873
1765.0	10.674618	445.1195890044217
1766.0	10.680643	445.11957224815495
1767.0	10.686668	445.11964904308536
1768.0	10.692691	445.1196650403977
1769.0	10.698718	445.11960442184875
1770.0	10.704748	445.11958852646694
1771.0	10.710775	445.11945100707896
1772.0	10.716797	445.1196410523883
1773.0	10.722825	445.1196217618017
1774.0	10.728854	445.1196740682358
1775.0	10.734879	445.1196483475814
1776.0	10.740912	445.1196194087438
1777.0	10.746935	445.1195808367836
1778.0	10.75296	445.1195584653458
1779.0	10.758985	445.1195382010514
1780.0	10.76501	445.11958876844886
1781.0	10.771033	445.11957860076404
1782.0	10.777056	445.1195998594791
1783.0	10.783085	445.11961590393264
1784.0	10.789108	445.1195555981905
1785.0	10.795131	445.1195586062438
1786.0	10.801152	445.1195159294386
1787.0	10.807185	445.1194893873774
1788.0	10.813208	445.1196053165795
1789.0	10.819235	445.11954899951974
1790.0	10.825262	445.1196285922816
1791.0	10.831291	445.11951035896266
1792.0	10.837318	445.11955337561005
1793.0	10.843346	445.1196227427459
1794.0	10.849377	445.1197668361744
1795.0	10.855402	445.119734862575
1796.0	10.861431	445.1197485838643
1797.0	10.867454	445.1197666584259
1798.0	10.873479	445.11968004257886
1799.0	10.879504	445.11959237188836
1800.0	10.885531	445.11952104535135
1801.0	10.891558	445.11951318499155
1802.0	10.897587	445.1196377362651
1803.0	10.903614	445.11965834654706
1804.0	10.909637	445.1197302608288
1805.0	10.915667	445.1196005802106
1806.0	10.921696	445.1195329748075
1807.0	10.927721	445.1195455664861
1808.0	10.933748	445.1195458412498
1809.0	10.939777	445.11953575182
1810.0	10.945806	445.11957275456234
1811.0	10.951833	445.1195382503732
1812.0	10.957873	445.1195198667803
1813.0	10.9639	445.11959635509373
1814.0	10.969929	445.11973921223586
1816.0	10.977248	445.1196676829239
1817.0	10.983587	445.1196358817006
1818.0	10.989612	445.1195211693468
1819.0	10.995635	445.11953510369483
1820.0	11.00166	445.1196387474694
1821.0	11.007687	445.1196345256437
1822.0	11.013717	445.1195955285212
1823.0	11.019746	445.1194851390377
1824.0	11.025777	445.1195908775885
1825.0	11.031806	445.11949344868106
1826.0	11.037831	445.1196565722486
1827.0	11.04386	445.11958400236773
1828.0	11.049892	445.11946657954684
1829.0	11.055919	445.1195702678701
1830.0	11.061944	445.1195342060615
1831.0	11.067965	445.1195657160932
1832.0	11.073985	445.11963529732833
1833.0	11.080008	445.1196233562966
1834.0	11.086031	445.1195514415187
1835.0	11.092056	445.1196111859086
1836.0	11.098077	445.119682767683
1837.0	11.104098	445.1196276908117
1838.0	11.110121	445.1196437957266
1839.0	11.116144	445.11954868480655
1840.0	11.122165	445.11970266339847
1841.0	11.128194	445.1194383448111
1842.0	11.134227	445.1195772150339
1843.0	11.140254	445.11968453261227
1844.0	11.146279	445.1194943187961
1845.0	11.15231	445.1196326472236
1846.0	11.158344	445.1194237387078
1847.0	11.164371	445.1195406439199
1848.0	11.170402	445.1194775987541
1849.0	11.176429	445.11966998615463
1850.0	11.182454	445.1196461810309
1851.0	11.188481	445.119622313578
1852.0	11.194504	445.1195625274255
1853.0	11.200531	445.1196878337278
1854.0	11.206554	445.11965112083374
1855.0	11.212581	445.1196994422678
1856.0	11.218611	445.11962753580553
1857.0	11.224638	445.1196304302983
1858.0	11.23066	445.11960336936716
1859.0	11.23669	445.11970577657524
1860.0	11.242717	445.11956287184967
1861.0	11.248748	445.1195833164705
1862.0	11.254771	445.11953645873393
1863.0	11.260798	445.1195719659747
1864.0	11.266827	445.1194225296319
1865.0	11.272854	445.119620547406
1866.0	11.278884	445.11970483197666
1867.0	11.284913	445.11957037045795
1868.0	11.290942	445.1197136658305
1869.0	11.296969	445.1196458265208
1870.0	11.302998	445.1196841463861
1871.0	11.309027	445.11941971961875
1873.0	11.316335	445.11943776846505
1874.0	11.322679	445.11971839678694
1875.0	11.328704	445.11974358224813
1876.0	11.334731	445.11962771394053
1877.0	11.340761	445.11955155695233
1878.0	11.34679	445.1195426238292
1879.0	11.352819	445.11955520341763
1880.0	11.358846	445.1194804965444
1881.0	11.364871	445.1195352168214
1882.0	11.370898	445.11944409583106
1883.0	11.376927	445.1195329423223
1884.0	11.382959	445.11947504943964
1885.0	11.388988	445.1195897837185
1886.0	11.395015	445.1194543344494
1887.0	11.40104	445.1196186808366
1888.0	11.407067	445.1194328479701
1889.0	11.413094	445.11952118069945
1890.0	11.419121	445.11945958636494
1891.0	11.425146	445.1195780178621
1892.0	11.431171	445.1194775083865
1893.0	11.437194	445.11955814083626
1894.0	11.443217	445.11952963769266
1895.0	11.449244	445.11955306799314
1896.0	11.455275	445.1195464050598
1897.0	11.461306	445.1195300012813
1898.0	11.467332	445.1195303015049
1899.0	11.473357	445.11963156915294
1900.0	11.479384	445.11948086345996
1901.0	11.485411	445.119494239041
1902.0	11.491442	445.1195429806962
1903.0	11.497471	445.1197094693195
1904.0	11.503496	445.1196208336675
1905.0	11.509523	445.1195181023138
1906.0	11.515546	445.1195016678657
1907.0	11.521571	445.11957773985733
1908.0	11.527598	445.1195786174447
1909.0	11.533625	445.1194823788232
1910.0	11.539655	445.1195879368758
1911.0	11.545677	445.1196126520477
1912.0	11.5517	445.11954901719946
1913.0	11.55773	445.1195793641557
1914.0	11.563759	445.1195790575924
1915.0	11.569782	445.1195819352405
1916.0	11.575807	445.1194713904233
1917.0	11.581832	445.1196182704022
1918.0	11.587861	445.11969231698464
1919.0	11.593888	445.1196185564772
1920.0	11.599915	445.11959001518227
1921.0	11.60594	445.1195792518868
1922.0	11.611961	445.11956000732897
1923.0	11.617988	445.11950913123366
1924.0	11.624011	445.1196309093689
1925.0	11.630032	445.11957101991567
1926.0	11.636055	445.11954464853983
1927.0	11.642075	445.1195648105991
1928.0	11.648098	445.1195582807254
1930.0	11.655409	445.1195426155524
1931.0	11.661757	445.119645299257
1932.0	11.667778	445.1196356542567
1934.0	11.67509	445.11957336919113
1935.0	11.681438	445.1195199831755
1937.0	11.688919	445.11960573801247
1938.0	11.695282	445.1195270003457
1939.0	11.701309	445.11965784815186
1940.0	11.707338	445.1194894037804
1941.0	11.713363	445.1195159935934
1942.0	11.71939	445.1194433909238
1943.0	11.725419	445.119624316902
1944.0	11.731444	445.11954889871413
1945.0	11.737467	445.11949623715026
1946.0	11.743496	445.11944526999054
1947.0	11.749523	445.11961648155796
1949.0	11.756828	445.119450374977
1950.0	11.763176	445.11960763166326
1951.0	11.769205	445.1194466649221
1953.0	11.776509	445.1194580206563
1954.0	11.782857	445.1197119856411
1956.0	11.790338	445.11941926694766
1957.0	11.796682	445.1193998640515
1958.0	11.802709	445.1206531538931
1962.0	11.812332	445.12062257790194
1963.0	11.818686	445.12059829291536
1964.0	11.824715	445.12060915670656
1967.0	11.833536	445.12055359971487
1968.0	11.839819	445.12054663997844
1972.0	11.850059	445.12059006708307
1973.0	11.856388	445.1205786216824
1975.0	11.863494	445.1205937633352
1976.0	11.869878	445.1206351032316
1977.0	11.876205	445.12055954613555
1979.0	11.883444	445.1205555600774
1980.0	11.889828	445.12051688190354
1981.0	11.896157	445.12056112526056
1982.0	11.902526	445.1194001724544
1983.0	11.908913	445.12055349807343
1987.0	11.918513	445.1205590862047
1988.0	11.924859	445.1205817074764
1991.0	11.933528	445.11942483605253
1992.0	11.93993	445.1205345779726
1993.0	11.946305	445.12057047789756
1996.0	11.955182	445.1206092977718
1997.0	11.961472	445.1205017343151
1998.0	11.967465	445.1205899312908
2001.0	11.975536	445.12063157647685
2002.0	11.981855	445.1205134657813
2005.0	11.990519	445.12063112015426
2006.0	11.996769	445.12050577399526
2011.0	12.007801	445.1206466099739
2012.0	12.014193	445.12047102382303
2016.0	12.02424	445.120535110433
2020.0	12.034463	445.1205915472609
2021.0	12.040797	445.12058082643085
2022.0	12.047061	445.1205296743218
2025.0	12.054874	445.1205954324872
2029.0	12.063965	445.11948178756086
2035.0	12.076784	445.1194422539095
2036.0	12.082965	445.11951277714667
2038.0	12.089755	445.1194701528111
2039.0	12.095984	445.1194450575602
2043.0	12.104903	445.11945526969123
2048.0	12.115272	445.11943368700776
2049.0	12.121417	445.1194970504629
2052.0	12.128705	445.1195024195866
2059.0	12.141895	445.1194646936835
2067.0	12.156699	445.1194424216708
2068.0	12.162888	445.11956905710855
2072.0	12.171832	445.11952401374435
2078.0	12.183861	445.1194877189721
2079.0	12.190122	445.11940011535285
2085.0	12.202122	445.1194053671655
2086.0	12.208476	445.12045370653493
2091.0	12.219722	445.1206317406454
2092.0	12.226118	445.12041065204636
2096.0	12.235328	445.1205084185372
2097.0	12.241605	445.12043484325994
2102.0	12.252353	445.12055732106006
2106.0	12.262436	445.1205165470484
2111.0	12.274066	445.1205631613621
2112.0	12.280284	445.1204772813267
2123.0	12.299811	445.12047087363794
2129.0	12.311928	445.12052920742263
2136.0	12.325445	445.12063616905965
2144.0	12.340391	445.1194408658228
2155.0	12.359741	445.1194510970762
[truncated: 4,910 more rows]
