# Supplementary material for: RawBeans: A Simple, Vendor-Independent, Raw-Data Quality-Control Tool
Source: J Proteome Res. 2021 Mar 4;20(4):2098–104. doi: 10.1021/acs.jproteome.0c00956 (PMC8041395; doi:10.1021/acs.jproteome.0c00956)
Supplement: Supplementary file 2 — pr0c00956_si_003.zip [file pr0c00956_si_003.zip › 100_samples_run1.0/resources/HF2_LC1_hela_190420_30B_02-mass-deviation-matrix.tsv]

scan	retention	445.12003
1.0	0.0028730144	445.120393759381
2.0	0.010302066	445.1202216447016
3.0	0.016643849	445.1199764338413
4.0	0.023352066	445.1199581438226
5.0	0.029691683	445.1199035299543
6.0	0.036033347	445.11999427270126
7.0	0.042372933	445.119914525566
8.0	0.048725032	445.1199263632455
9.0	0.055068782	445.1199474487971
10.0	0.06141045	445.1199560597748
11.0	0.067747997	445.1199804929474
12.0	0.074085501	445.1199178152184
13.0	0.080423016	445.11994638670234
14.0	0.086768817	445.11998227467427
15.0	0.093118798	445.119928914108
16.0	0.099460482	445.11994945361306
17.0	0.10581258	445.1199764114682
18.0	0.11215008	445.11987153300436
19.0	0.11849383	445.11987541488946
20.0	0.12483133	445.11993900890326
21.0	0.13117097	445.1198691997755
22.0	0.13751056	445.11991708420607
23.0	0.1438501	445.1199402272441
24.0	0.15018763	445.119829064611
25.0	0.15653972	445.1198157476611
26.0	0.1628793	445.1198578987517
27.0	0.1692189	445.1199668421798
28.0	0.17555638	445.11993555257067
29.0	0.18189806	445.11989437989996
30.0	0.18823767	445.1199385623549
31.0	0.1945814	445.11991727191423
32.0	0.20092308	445.1199167151131
33.0	0.20726267	445.1199122914405
34.0	0.21360017	445.11997701188966
35.0	0.21994185	445.119960216261
36.0	0.22627935	445.119989627581
37.0	0.2326252	445.11989743638895
38.0	0.23896687	445.11998359924934
39.0	0.24530647	445.1199578056792
40.0	0.25165022	445.11991768461723
41.0	0.25798772	445.11994128121154
42.0	0.26433772	445.11989611364015
43.0	0.27067732	445.11998144251106
44.0	0.27702107	445.1198978863121
45.0	0.28335648	445.11989669488804
46.0	0.28969608	445.11995097659207
47.0	0.29603567	445.1199648630503
48.0	0.30238151	445.11999968110575
49.0	0.30873152	445.1199139640958
50.0	0.31506901	445.1199462844131
51.0	0.3214128	445.1198773877355
52.0	0.32775241	445.11991763399305
53.0	0.334092	445.11990944293296
54.0	0.34043575	445.1199042729645
55.0	0.34677946	445.11999103817527
56.0	0.35311696	445.1199875527293
57.0	0.35946071	445.11993211891985
58.0	0.36580033	445.11995826004676
59.0	0.37214825	445.11992510517973
60.0	0.37849617	445.11996946725077
61.0	0.38483578	445.11989764294316
62.0	0.39118368	445.1199473918315
63.0	0.39752325	445.11995143593725
64.0	0.40386077	445.119964158955
65.0	0.41020243	445.11994486509565
66.0	0.41654411	445.1199636365051
67.0	0.42288161	445.11994473552386
68.0	0.42923165	445.1199826102607
69.0	0.4355754	445.11996782253055
70.0	0.44191913	445.11993687001075
71.0	0.44825665	445.11993991022604
72.0	0.45459415	445.11987102043435
73.0	0.46093792	445.1198636302294
74.0	0.46728165	445.119909646774
75.0	0.47361917	445.11990808921007
76.0	0.4799671	445.1198747468333
77.0	0.48630876	445.1198893827031
78.0	0.4917735	445.1194191492081
90.0	0.51797348	445.12039073825605
101.0	0.53719643	445.1204008534734
112.0	0.55646925	445.11983258121296
116.0	0.56525887	445.1201006143592
126.0	0.5830422	445.11967615805423
134.0	0.5978027	445.12013112924177
135.0	0.60397781	445.1196565517114
139.0	0.6127215	445.1204234970663
140.0	0.61891938	445.1195499179755
145.0	0.62915058	445.12017227169923
146.0	0.63543608	445.12040265917915
157.0	0.65463403	445.1206120356611
162.0	0.66549032	445.1201881299298
163.0	0.67213398	445.1201297402072
174.0	0.6921841	445.11978166979924
177.0	0.70034228	445.11980381797554
178.0	0.70669447	445.11987736559587
179.0	0.71272162	445.1198113246149
180.0	0.71874246	445.11976288141744
181.0	0.72476537	445.119723947557
182.0	0.73079235	445.1196790782937
183.0	0.7368195	445.1197844732182
184.0	0.74284043	445.1197036643658
185.0	0.74886112	445.119727160048
186.0	0.7548841	445.1197379739222
187.0	0.76091332	445.1197669035948
188.0	0.76693832	445.119787289343
189.0	0.77296737	445.1197303337902
190.0	0.7789882	445.1197045549433
191.0	0.78501335	445.1197979561118
192.0	0.79103827	445.11989613145624
193.0	0.79706743	445.11966001741405
194.0	0.80309458	445.1197679111048
195.0	0.8091174	445.11978594597133
196.0	0.81513838	445.11980696279244
197.0	0.82115907	445.11981651140604
198.0	0.82717993	445.1197212670194
200.0	0.83449448	445.1197560121744
201.0	0.84084037	445.11980788657735
202.0	0.8468634	445.1198395780673
203.0	0.85288415	445.1198302995107
204.0	0.85890708	445.11975718989834
205.0	0.86492788	445.1198403273484
206.0	0.87095092	445.1197726160547
207.0	0.87697163	445.1198805091228
208.0	0.88299258	445.11973934669584
209.0	0.88901345	445.1198804009055
210.0	0.89503423	445.1197763311734
211.0	0.90105705	445.11976389351923
212.0	0.90708003	445.119804214696
213.0	0.91310096	445.11974317203556
214.0	0.91912375	445.1197734993178
215.0	0.92514467	445.119763974322
216.0	0.93116547	445.11976305534466
217.0	0.9371864	445.12056211270817
218.0	0.94320725	445.1197715734659
219.0	0.9492363	445.1197512718853
220.0	0.9552572	445.11982604937634
221.0	0.96128008	445.1198401276241
222.0	0.96730712	445.1197640620277
223.0	0.97332805	445.11982905482415
224.0	0.97934895	445.1197791571415
225.0	0.98536973	445.11979677371363
226.0	0.9913906	445.119834969732
227.0	0.99741342	445.1197434429617
228.0	1.0034343	445.11982233340706
229.0	1.0094552	445.11979497666033
230.0	1.015478	445.1196649840598
231.0	1.0214989	445.11984851035174
232.0	1.027526	445.119775213307
233.0	1.0335469	445.1198269999225
234.0	1.0395677	445.1198173621582
235.0	1.0455906	445.1197714890362
236.0	1.0516114	445.1197882336554
237.0	1.0576344	445.1197611621136
238.0	1.0636573	445.1198250387507
239.0	1.0696782	445.119758063155
240.0	1.0756991	445.1197277071108
241.0	1.0817199	445.1198518223089
243.0	1.0892114	445.1197966813274
244.0	1.0955594	445.11977260791855
245.0	1.1015802	445.11982744124487
246.0	1.1076053	445.11976832548254
247.0	1.1136324	445.1197828628142
248.0	1.1196533	445.1197483563695
249.0	1.1256761	445.1198805695654
250.0	1.131699	445.11976218958836
251.0	1.1377239	445.1198280130469
252.0	1.143749	445.1197874397463
254.0	1.1510656	445.1197495678567
255.0	1.1574115	445.1198076023387
256.0	1.1634366	445.1198735790403
257.0	1.1694575	445.11988855131733
258.0	1.1754803	445.1198394643251
259.0	1.1815032	445.11977715703244
260.0	1.1875281	445.1198509309048
261.0	1.1935511	445.1197224083266
262.0	1.199574	445.11985318930806
263.0	1.205597	445.1197735065433
264.0	1.2116178	445.11974905769586
265.0	1.2176408	445.11983029001067
266.0	1.2236636	445.1198261844054
268.0	1.2309678	445.1198094999707
269.0	1.2373157	445.1196960345258
270.0	1.2433387	445.11976963174646
271.0	1.2493596	445.1197654370022
272.0	1.2553803	445.1197457581175
273.0	1.2614012	445.1197444346819
274.0	1.267422	445.11972150357553
275.0	1.2734451	445.1197497676872
276.0	1.2794658	445.1196935394604
277.0	1.2854866	445.1197613317339
278.0	1.2915095	445.11976766193317
279.0	1.2975305	445.11981163949974
280.0	1.3035512	445.1197354849304
281.0	1.3095721	445.1197219348816
282.0	1.3155929	445.1197593872725
283.0	1.3216222	445.1197645445193
284.0	1.3276513	445.11974799098334
285.0	1.3336742	445.11982579393606
286.0	1.3396992	445.119707211228
287.0	1.34572	445.1197435041029
288.0	1.351743	445.1196783608669
289.0	1.3577742	445.11975232491704
290.0	1.3638014	445.11979065794594
291.0	1.3698263	445.11973351746997
292.0	1.3758492	445.1197724884625
293.0	1.3818701	445.11972912841026
294.0	1.3878909	445.1197459629976
295.0	1.3939117	445.1197050659434
296.0	1.3999368	445.11972772602815
297.0	1.4059577	445.1196987133077
298.0	1.4119785	445.11968280378113
299.0	1.4180035	445.1197013053901
300.0	1.4240263	445.11975968276016
301.0	1.4300514	445.1197120180394
302.0	1.4360722	445.11982668440754
303.0	1.442093	445.11980962832837
304.0	1.4481139	445.1198263110369
305.0	1.4541368	445.11978021657217
306.0	1.4601576	445.11969014978143
307.0	1.4661806	445.1197027576705
308.0	1.4722014	445.1197843588213
309.0	1.4782222	445.1197804592249
310.0	1.4842431	445.1198065094263
311.0	1.4902639	445.119795057567
312.0	1.4962848	445.11972833852366
313.0	1.5023077	445.1198304751873
314.0	1.5083286	445.11975469062895
315.0	1.5143515	445.1197705553011
316.0	1.5203723	445.11974614892415
317.0	1.5263993	445.11969419616247
318.0	1.5324243	445.11968750238884
319.0	1.5384494	445.1197548823536
320.0	1.5444786	445.1197305782084
321.0	1.5505057	445.1197232036203
322.0	1.5565286	445.1197341139561
323.0	1.5625514	445.1197358905397
324.0	1.5685723	445.1197921182587
325.0	1.5745932	445.1198425354307
326.0	1.580616	445.1197870800088
327.0	1.5866432	445.11975205939535
328.0	1.5926662	445.11972288340843
329.0	1.5986933	445.11976538538335
330.0	1.6047182	445.11975599479825
331.0	1.610741	445.1197096168598
332.0	1.616762	445.1199187161094
333.0	1.6227829	445.11969332848764
334.0	1.6288036	445.11971295800004
335.0	1.6348245	445.1197525222059
336.0	1.6408453	445.11980538433664
337.0	1.6468683	445.1197605240598
338.0	1.6528891	445.11979777794505
339.0	1.6589099	445.1197248195667
340.0	1.6649307	445.1197453830371
341.0	1.6709516	445.11970285439725
342.0	1.6769724	445.1197301941558
343.0	1.6829933	445.11972622380904
344.0	1.6890142	445.11979639180083
345.0	1.6950371	445.1197135055963
346.0	1.7010578	445.1197560357322
347.0	1.7070787	445.11977190961
348.0	1.7130996	445.119804524216
349.0	1.7191224	445.1197333483751
350.0	1.7251454	445.1197589437189
351.0	1.7311747	445.1197703849551
352.0	1.7372038	445.1197990356324
353.0	1.7432309	445.1198515879368
354.0	1.7492516	445.119730142466
355.0	1.7552725	445.11968998386175
356.0	1.7612934	445.1197793646148
358.0	1.7686141	445.119736312734
359.0	1.7749622	445.11969564460105
360.0	1.7809849	445.1197378497939
361.0	1.7870079	445.1197689373377
362.0	1.7930309	445.1198090338374
363.0	1.7990559	445.1197680552756
364.0	1.8050788	445.11965285180264
365.0	1.8110996	445.1197356129021
366.0	1.8171226	445.1197833525848
367.0	1.8231456	445.1197191476994
368.0	1.8291704	445.11972356404505
369.0	1.8351976	445.1197731732901
370.0	1.8412268	445.1197102564785
371.0	1.8472538	445.1197126758588
372.0	1.8532809	445.1197925236816
373.0	1.8593081	445.11967880242497
374.0	1.8653413	445.11970115065174
375.0	1.871379	445.11978566161423
376.0	1.8774018	445.11964792937493
377.0	1.8834289	445.1197435102601
378.0	1.8894517	445.11983310692256
379.0	1.8954747	445.11970702027094
380.0	1.9014997	445.1197444500918
381.0	1.9075227	445.119810413545
382.0	1.9135455	445.1198511008796
383.0	1.9195686	445.1197571319332
384.0	1.9255893	445.1198706248314
385.0	1.9316102	445.1197963729868
386.0	1.937631	445.1197565557565
387.0	1.9436518	445.1196840809857
388.0	1.9496747	445.11978507458895
389.0	1.9556957	445.119710734683
390.0	1.9617164	445.11969055118783
391.0	1.9677394	445.11975959217403
392.0	1.9737602	445.1197810362256
393.0	1.9797831	445.1197057939912
394.0	1.9858039	445.1197459339652
395.0	1.9918248	445.1197804949775
396.0	1.9978477	445.1197257937874
397.0	2.0038686	445.1196875762784
398.0	2.0098895	445.1197517699817
399.0	2.0159123	445.1197673891809
400.0	2.0219331	445.1197911878186
401.0	2.027954	445.1197412835378
402.0	2.0339747	445.11977101024115
403.0	2.0399977	445.1196838460691
404.0	2.0460207	445.11975275322465
405.0	2.0520415	445.11963541432596
406.0	2.0580687	445.11970253749325
407.0	2.0640894	445.11977643071816
408.0	2.0701102	445.1197994359666
409.0	2.0761312	445.11982459208906
410.0	2.0821519	445.1197798619753
411.0	2.088177	445.1197623119818
412.0	2.0941978	445.1197061805778
413.0	2.1002187	445.11964218746067
414.0	2.1062416	445.11977717949276
415.0	2.1122623	445.11974282116205
416.0	2.1182853	445.11975385714857
417.0	2.1243062	445.1197522597447
418.0	2.1303311	445.119693601158
419.0	2.1363541	445.1197236015569
420.0	2.142375	445.1197527090799
421.0	2.1483958	445.1196592723618
422.0	2.1544187	445.11975226788707
423.0	2.1604395	445.119619292269
424.0	2.1664604	445.119667219084
425.0	2.1724812	445.11976405796463
426.0	2.178502	445.1197268134464
427.0	2.1845229	445.11973842903217
428.0	2.1905438	445.1197053691252
429.0	2.1965646	445.11979092816404
430.0	2.2025874	445.11979211597986
431.0	2.2086083	445.1197214588576
432.0	2.2146292	445.11973631924025
433.0	2.2206499	445.1198410967204
434.0	2.2266708	445.11975956644017
435.0	2.2326959	445.11972166486777
436.0	2.2387167	445.11970804638287
437.0	2.2447417	445.11973977877955
438.0	2.2507604	445.1198306344412
439.0	2.2567855	445.11977717775585
440.0	2.2628084	445.1198224327396
441.0	2.2688292	445.11986528280147
442.0	2.2748501	445.11986479991333
443.0	2.2808709	445.11970997911953
444.0	2.2868918	445.1198153511957
445.0	2.2929127	445.1197482304119
446.0	2.2989355	445.11973592519786
447.0	2.3049563	445.1197970897774
448.0	2.3109772	445.11977153997117
449.0	2.316998	445.11971584030584
450.0	2.3230189	445.11983989718243
451.0	2.3290398	445.11981430246215
452.0	2.3350606	445.1198489896679
453.0	2.3410835	445.1197278241452
454.0	2.3471084	445.11978992340624
455.0	2.3531294	445.11981196320596
456.0	2.3591501	445.11983960185336
457.0	2.365171	445.11971494667426
458.0	2.3711939	445.1197786095567
459.0	2.377219	445.1197247233724
460.0	2.3832461	445.1197700042287
461.0	2.3892689	445.11966693621457
463.0	2.3967563	445.11968562315025
464.0	2.4031023	445.1196463402443
465.0	2.4091273	445.11965361265277
466.0	2.4151481	445.1196416520153
467.0	2.4211689	445.11963360401603
468.0	2.4271898	445.11974251886784
469.0	2.4332107	445.1197666725658
470.0	2.4392335	445.11975079948024
471.0	2.4452585	445.1197299820933
472.0	2.4512794	445.119768996177
473.0	2.4573003	445.11978760141636
474.0	2.4633252	445.119767005036
475.0	2.4693481	445.1197749157477
476.0	2.4753711	445.1197358722643
477.0	2.4814065	445.11983039737726
478.0	2.4874398	445.11991369594136
479.0	2.493469	445.1197636936605
480.0	2.4994899	445.11988144402017
481.0	2.5055149	445.11995374706873
482.0	2.5115358	445.1198336405709
483.0	2.5175565	445.11977561947043
484.0	2.5235795	445.11980292274285
485.0	2.5296046	445.1197272433319
486.0	2.5356273	445.11983368429634
487.0	2.5416482	445.1197757865029
488.0	2.5476691	445.1198866031751
489.0	2.5536961	445.11982066510683
490.0	2.5597171	445.1198164166594
491.0	2.5657399	445.11979608588325
492.0	2.5717608	445.11977498516916
493.0	2.5777816	445.1197031326826
494.0	2.5838045	445.1197665331556
495.0	2.5898254	445.11978159708434
496.0	2.5958463	445.1197221645996
497.0	2.6018671	445.1197243545667
498.0	2.6078878	445.11970976306037
499.0	2.6139108	445.11977368947635
500.0	2.6199316	445.11964118087974
501.0	2.6259524	445.1196660962227
502.0	2.6319754	445.1198280023395
503.0	2.6379983	445.1197851777478
504.0	2.6440192	445.11977652435013
505.0	2.65004	445.1198380025954
506.0	2.6560629	445.11987037154455
507.0	2.66209	445.11984420268607
508.0	2.6681172	445.1197335963972
509.0	2.6741462	445.1198236726818
510.0	2.6801733	445.11970340441275
511.0	2.6862005	445.11980865324546
512.0	2.6922214	445.11983667955616
513.0	2.6982422	445.1196782684334
514.0	2.704265	445.11968937229443
515.0	2.7102859	445.1196673674189
516.0	2.7163089	445.11969601743823
517.0	2.7223296	445.11986373921974
518.0	2.7283505	445.1197911954561
519.0	2.7343714	445.1198589165379
520.0	2.7403923	445.11974853439665
521.0	2.7464131	445.1197906342873
522.0	2.7524359	445.1197790128364
523.0	2.7584588	445.11980450967644
524.0	2.7644818	445.1198282655629
525.0	2.7705026	445.1197592458274
526.0	2.7765235	445.1197619872802
527.0	2.7825444	445.11984509847423
528.0	2.7885652	445.1198530135847
529.0	2.7945859	445.1198494219857
530.0	2.8006089	445.1198085610565
531.0	2.8066298	445.1197858767653
532.0	2.8126526	445.11986266150245
533.0	2.8186735	445.1198534051029
534.0	2.8246943	445.1198820094119
535.0	2.8307152	445.1198416175627
536.0	2.836736	445.1197532250972
537.0	2.8427651	445.119878505829
538.0	2.848788	445.1198630211246
539.0	2.8548131	445.1199508891458
540.0	2.8608339	445.1199492676246
541.0	2.8668548	445.1199478741125
542.0	2.8728776	445.11986452855393
543.0	2.8788986	445.1197925639537
544.0	2.8849193	445.1198967781333
545.0	2.8909422	445.11992958269764
546.0	2.8969631	445.1199553180385
547.0	2.902982	445.11990579746123
548.0	2.9090048	445.1198927715062
549.0	2.9150257	445.1198471097856
550.0	2.9210464	445.1198914263804
551.0	2.9270674	445.11986835161383
552.0	2.9330882	445.11990519527933
553.0	2.9391111	445.119915409124
554.0	2.9451319	445.1198899607457
555.0	2.9511527	445.1199472753817
556.0	2.9571757	445.11984675424304
557.0	2.9631965	445.1198958547967
558.0	2.9692175	445.119860443171
559.0	2.9752381	445.1198591472885
560.0	2.9812673	445.11986450182354
561.0	2.9872903	445.11979236095704
563.0	2.9945986	445.1197753676564
564.0	3.0009465	445.1197035097598
569.0	3.0120486	445.11949398183987
570.0	3.0183965	445.12051041465355
576.0	3.0310298	445.1206295045624
577.0	3.0373737	445.1194731640108
580.0	3.0455299	445.11964271116835
581.0	3.0519153	445.1198391395619
582.0	3.057934	445.1198362238144
583.0	3.0639549	445.1199003704547
584.0	3.0699779	445.1199080543019
585.0	3.0759987	445.1199684857641
586.0	3.0820238	445.1199905989554
587.0	3.0880466	445.1199804958901
588.0	3.0940696	445.1199299762868
589.0	3.1000925	445.11997787082925
590.0	3.1061216	445.1198084882393
591.0	3.1121446	445.11983243536054
592.0	3.1181737	445.1197933031434
593.0	3.1241947	445.1198137635195
594.0	3.1302154	445.11987708028937
595.0	3.1362362	445.11983448734696
596.0	3.1422655	445.1198206512397
597.0	3.1482947	445.1199171199645
598.0	3.1543217	445.11987199685933
599.0	3.1603446	445.11992503078955
600.0	3.1663697	445.11977602946587
601.0	3.1723925	445.11975351266227
602.0	3.1784134	445.1198688711638
603.0	3.1844342	445.1199272248576
604.0	3.1904571	445.11978264296346
605.0	3.1964781	445.1197757099332
606.0	3.2024988	445.1197975894362
607.0	3.2085239	445.119743402091
608.0	3.2145531	445.1198582986778
609.0	3.2205759	445.11984666757826
610.0	3.2265967	445.1197601308916
611.0	3.2326197	445.1197425016136
612.0	3.2386426	445.1197757390629
613.0	3.2446634	445.11974217293374
614.0	3.2506843	445.11978293184916
615.0	3.2567073	445.119915811884
616.0	3.2627281	445.1197223345901
617.0	3.2687489	445.11972220996614
618.0	3.2747697	445.11977330114394
619.0	3.2807947	445.11968750351525
620.0	3.2868198	445.1197408744768
621.0	3.2928468	445.1196938709115
622.0	3.2988676	445.119760371606
623.0	3.3048906	445.11971407684285
624.0	3.3109115	445.11974277026195
625.0	3.3169323	445.11967772917944
626.0	3.3229531	445.1197572949244
627.0	3.3289739	445.1197568378173
628.0	3.3349968	445.11983561112464
629.0	3.3410177	445.1198337358497
630.0	3.3470406	445.11979029159266
631.0	3.3530615	445.1196965125827
632.0	3.3590824	445.11976658130516
633.0	3.3651032	445.1197341351006
634.0	3.3711239	445.11976551131823
635.0	3.3771448	445.1196799906648
636.0	3.3831678	445.11982812254405
637.0	3.3891969	445.11977281415443
638.0	3.3952198	445.11979429884235
639.0	3.4012407	445.1197725850221
640.0	3.4072636	445.11975187426737
641.0	3.4132844	445.1196853332575
642.0	3.4193115	445.11982051766125
643.0	3.4253345	445.1198177953847
644.0	3.4313574	445.11965993833974
645.0	3.4373824	445.11976575669263
646.0	3.4434032	445.11975741728395
647.0	3.4494262	445.11970383832835
648.0	3.4554492	445.1197200900037
649.0	3.4614782	445.1196918428314
650.0	3.4675053	445.1198374461259
651.0	3.4735304	445.119732500657
652.0	3.4795594	445.119780300023
653.0	3.4855803	445.1197659175225
654.0	3.4916012	445.11976985944807
655.0	3.4976221	445.1197159154166
656.0	3.5036429	445.1198111904237
657.0	3.5096658	445.1197060285901
658.0	3.5156866	445.11976866191543
659.0	3.5217075	445.11976811735343
660.0	3.5277283	445.1197081916551
661.0	3.5337512	445.11980973045127
662.0	3.5397721	445.11980166191324
663.0	3.545793	445.1197856986353
664.0	3.5518138	445.11983141547955
665.0	3.5578345	445.11978250879065
666.0	3.5638555	445.11982932049193
667.0	3.5698763	445.11981775455746
668.0	3.5758991	445.1198042696335
669.0	3.58192	445.1197686616485
670.0	3.5879408	445.11981691936865
671.0	3.5939618	445.119823429023
672.0	3.5999824	445.11979175111077
673.0	3.6060034	445.11972340653557
674.0	3.6120242	445.1197361043671
675.0	3.618045	445.1198063740949
676.0	3.624068	445.1196912767299
677.0	3.6300889	445.119793428925
678.0	3.6361097	445.11976890426564
679.0	3.6421305	445.11972528627126
680.0	3.6481513	445.11960895741595
681.0	3.6541763	445.11962953273024
682.0	3.6601972	445.11979940597547
683.0	3.66622	445.11977757720484
684.0	3.672243	445.1197698575682
685.0	3.6782638	445.1197230539976
686.0	3.6842848	445.119750461679
687.0	3.6903055	445.1196939136141
688.0	3.6963263	445.1198212371081
689.0	3.7023472	445.1197283872854
690.0	3.7083723	445.1197594517466
691.0	3.7143992	445.1197979814768
692.0	3.7204284	445.119734117162
693.0	3.7264576	445.1197911415586
694.0	3.7324848	445.1197333560847
695.0	3.7385139	445.11969339053144
696.0	3.744539	445.11967288122145
697.0	3.750564	445.11979957323024
698.0	3.7565868	445.11980899096534
699.0	3.7626098	445.1197281621372
700.0	3.768641	445.11970892544883
701.0	3.774664	445.119666637604
702.0	3.7806889	445.1197176154698
703.0	3.786716	445.11974390068127
704.0	3.792741	445.1197073701941
705.0	3.7987681	445.11973898799675
706.0	3.8047973	445.119788440516
707.0	3.8108223	445.1197798998412
708.0	3.8168556	445.1198217696955
709.0	3.8228849	445.11971567277556
710.0	3.8289181	445.11964495899025
711.0	3.8349452	445.11977189352865
712.0	3.8409744	445.11976987204827
713.0	3.8470016	445.119779298426
714.0	3.8530265	445.11975876098387
715.0	3.8590536	445.11967332047084
716.0	3.8650787	445.1197186816079
717.0	3.8711036	445.11971240832713
718.0	3.8771308	445.11969834003526
719.0	3.8831536	445.1198223687734
720.0	3.8891808	445.11977745760447
721.0	3.8952057	445.11976224059987
722.0	3.9012286	445.1197193689011
723.0	3.9072557	445.11976832253555
724.0	3.9132787	445.1197028803832
725.0	3.9193037	445.1197307448889
726.0	3.9253349	445.1198279727412
727.0	3.9313641	445.11973692843515
728.0	3.9373933	445.1197583274529
729.0	3.943414	445.1197490336495
730.0	3.9494391	445.11982943875546
731.0	3.9554663	445.11975002412163
732.0	3.9614933	445.1197200584456
733.0	3.9675205	445.1197173575257
734.0	3.9735516	445.11972294905917
735.0	3.9795725	445.1198130458468
736.0	3.9855975	445.1198332079608
737.0	3.9916266	445.11985841112096
738.0	3.9976495	445.119739744499
739.0	4.0036726	445.1197722585095
740.0	4.0096933	445.11977775699586
741.0	4.0157142	445.11977221857035
742.0	4.0217349	445.1198084383282
743.0	4.0277559	445.11979322793263
744.0	4.0337787	445.1198168527901
745.0	4.0397996	445.1197892112527
746.0	4.0458204	445.11984737334683
747.0	4.0518434	445.11977343401213
748.0	4.0578663	445.1197759323095
749.0	4.0638955	445.1196783774935
750.0	4.0699225	445.1197824733161
751.0	4.0759455	445.11980273710464
752.0	4.0819663	445.1197873459218
753.0	4.0879871	445.1197720148187
754.0	4.094008	445.1198023733326
755.0	4.1000288	445.11973454563616
756.0	4.1060497	445.1197732784377
757.0	4.1120725	445.11977148982845
758.0	4.1180934	445.1198651444093
759.0	4.1241163	445.1197733302478
760.0	4.1301392	445.1197582049913
761.0	4.1361601	445.11982164113357
762.0	4.142181	445.1197606251998
763.0	4.1482018	445.11981487253803
764.0	4.1542248	445.1198337395924
765.0	4.1602538	445.11974553941354
766.0	4.1662851	445.1198012675873
767.0	4.172306	445.1197222604877
768.0	4.1783267	445.1198303655571
769.0	4.1843476	445.1197746608827
770.0	4.1903707	445.11983865997064
771.0	4.1963977	445.11976505594185
772.0	4.2024185	445.1198767955647
773.0	4.2084435	445.11985173465615
774.0	4.2144685	445.1197422406487
775.0	4.2204914	445.11977409418523
776.0	4.2265122	445.11970318351257
777.0	4.2325331	445.11981268916077
778.0	4.238554	445.11978001518366
779.0	4.2445769	445.1197810550335
780.0	4.2505978	445.11978352411654
781.0	4.2566185	445.119847418588
782.0	4.2626415	445.11975967043134
783.0	4.2686622	445.1197817316408
784.0	4.2746831	445.1197731635091
785.0	4.280704	445.1198413908321
786.0	4.2867249	445.1197626747994
787.0	4.2927478	445.11977108998644
788.0	4.2987685	445.11973647143446
789.0	4.3047915	445.1198133804655
790.0	4.3108145	445.11975054042506
791.0	4.3168352	445.1198301490586
792.0	4.3228603	445.1197943668896
793.0	4.3288811	445.1198130606371
794.0	4.3349041	445.11986950314673
795.0	4.340927	445.11983934130257
796.0	4.3469477	445.1197686083957
797.0	4.352977	445.11972480002646
798.0	4.3589999	445.11983671489315
799.0	4.3650269	445.11974493914767
800.0	4.3710541	445.1198027613216
801.0	4.3770748	445.1198040384892
802.0	4.3831	445.11983697793653
803.0	4.3891227	445.1197238148213
804.0	4.3951457	445.1197359809668
805.0	4.4011665	445.11980856553055
806.0	4.4071875	445.1196943954285
807.0	4.4132082	445.1198479981249
808.0	4.4192312	445.1198006946233
809.0	4.4252521	445.1197850593522
810.0	4.4312749	445.1198033962577
811.0	4.437298	445.11979917921644
812.0	4.4433208	445.11977093286026
813.0	4.4493417	445.1197529974915
814.0	4.4553687	445.1197958385651
815.0	4.4613937	445.1197246301882
816.0	4.4674166	445.1197655853184
817.0	4.4734397	445.1197622232484
818.0	4.4794604	445.11972698290646
819.0	4.4854812	445.1198014636959
820.0	4.4915041	445.1197894568051
821.0	4.4975251	445.11979922148004
822.0	4.5035458	445.11983266592847
823.0	4.5095709	445.11975929347335
824.0	4.515598	445.1197515115139
825.0	4.5216251	445.11976239661874
826.0	4.5276585	445.1197679372579
827.0	4.5336812	445.119728244588
828.0	4.5397105	445.11972888617964
829.0	4.5457355	445.11971839642547
830.0	4.5517605	445.1197801167967
831.0	4.5577855	445.11973619833685
832.0	4.5638148	445.1197764078829
833.0	4.5698438	445.1197502501436
834.0	4.575871	445.1197595186528
835.0	4.581896	445.11973805291365
836.0	4.5879252	445.1198246964739
837.0	4.5939459	445.11970337947685
838.0	4.5999688	445.11969330669604
839.0	4.6060001	445.1196349947728
840.0	4.6120273	445.11963912186934
841.0	4.6180584	445.1197371338333
842.0	4.6240792	445.1197907504327
843.0	4.6301002	445.11975557566404
844.0	4.6361231	445.1198039607464
845.0	4.6421438	445.11973168506745
846.0	4.6481647	445.1197038602713
847.0	4.6541877	445.11971601224303
848.0	4.6602085	445.11971790013865
849.0	4.6662294	445.11968263956226
850.0	4.6722501	445.11979350172277
851.0	4.678273	445.11976152002785
852.0	4.684296	445.1197386325259
853.0	4.690321	445.1197176488814
854.0	4.696344	445.11976409426285
855.0	4.7023669	445.1197381643546
856.0	4.7083877	445.11976135783254
857.0	4.7144086	445.119812646969
858.0	4.7204293	445.1198394266807
859.0	4.7264503	445.11970328183327
860.0	4.7324711	445.11972259688724
861.0	4.7384918	445.11974846847147
862.0	4.7445148	445.1197229987655
863.0	4.7505357	445.11970114474826
864.0	4.7565566	445.1197573649916
865.0	4.7625773	445.1198145879388
866.0	4.7685982	445.11974267418327
867.0	4.774619	445.11972716218565
868.0	4.780642	445.11976348803785
869.0	4.7866628	445.119707048368
870.0	4.7926858	445.11976982593353
871.0	4.7987149	445.1197325449106
872.0	4.8047441	445.1196987068515
873.0	4.8107711	445.1197754079068
874.0	4.8167941	445.1197569760062
875.0	4.8228212	445.11976739728635
876.0	4.8288419	445.1198032921041
877.0	4.834867	445.11970545503925
878.0	4.8408941	445.11983295593717
879.0	4.846915	445.1197553001324
880.0	4.8529358	445.1197591661546
881.0	4.8589586	445.1198141332842
882.0	4.8649816	445.1197110209715
883.0	4.8710046	445.1198457049392
884.0	4.8770295	445.1198429340631
885.0	4.8830525	445.11981392173124
886.0	4.8890733	445.11979901021175
887.0	4.8950942	445.11981850147885
888.0	4.901115	445.11978672418326
889.0	4.9071358	445.11974902511486
890.0	4.9131588	445.1198377166643
891.0	4.9191796	445.11989052251846
892.0	4.9252066	445.1197265601609
893.0	4.9312338	445.1197421362797
894.0	4.9372547	445.1197201066989
895.0	4.9432776	445.11965353764566
896.0	4.9492985	445.11974319620356
897.0	4.9553275	445.1197533632629
898.0	4.9613484	445.11977689577986
899.0	4.9673734	445.1198201488825
900.0	4.9733942	445.1197057085596
901.0	4.9794151	445.11980145420955
902.0	4.9854359	445.1197215957499
903.0	4.9914568	445.11970226323984
904.0	4.9974775	445.11981105701705
905.0	5.0035005	445.1198107428776
906.0	5.0095214	445.1197624373795
907.0	5.0155442	445.1197488731834
908.0	5.0215651	445.11982817229665
909.0	5.027586	445.1197600283893
910.0	5.0336069	445.11981009032417
911.0	5.0396277	445.11982555595984
912.0	5.0456588	445.1197251824586
913.0	5.0516839	445.11980242118034
914.0	5.057713	445.11973436133115
915.0	5.063738	445.11973392139123
916.0	5.069761	445.11976394605665
917.0	5.0757818	445.11980708348614
918.0	5.0818027	445.1198009050224
919.0	5.0878236	445.11982001058414
920.0	5.0938443	445.1197877138739
921.0	5.0998651	445.11983929414936
922.0	5.1058882	445.11981899175214
923.0	5.1119089	445.1197937916443
924.0	5.1179298	445.11975965199804
925.0	5.1239507	445.11974668956793
926.0	5.1299715	445.1198044591275
927.0	5.1359944	445.1197538879209
928.0	5.1420151	445.1197542890849
929.0	5.1480361	445.1197847587191
930.0	5.154059	445.11977580883536
931.0	5.1600798	445.11963324462863
932.0	5.1661007	445.119749556865
933.0	5.1721214	445.1198292592217
934.0	5.1781424	445.11979234544003
935.0	5.1841631	445.1198045204579
936.0	5.1901861	445.119753499663
937.0	5.1962069	445.1197828852894
938.0	5.2022298	445.11979128776426
939.0	5.2082569	445.1196894987377
940.0	5.2142799	445.1197826958504
941.0	5.2203006	445.1198082126976
942.0	5.2263258	445.1197283329488
943.0	5.2323486	445.1197470198024
944.0	5.2383799	445.1197528183088
945.0	5.2444048	445.11979350256433
946.0	5.2504257	445.11981615268974
947.0	5.2564465	445.1197995315347
948.0	5.2624674	445.1197753098745
949.0	5.2684904	445.1197906546769
950.0	5.2745195	445.11978359574243
951.0	5.2805403	445.1197920201935
952.0	5.2865612	445.1198031830948
953.0	5.2925841	445.11982458951525
954.0	5.2986049	445.119752480137
955.0	5.30463	445.1197755333523
956.0	5.3106529	445.1197356804145
957.0	5.3166738	445.11975468721874
958.0	5.3226966000000004	445.11976158986994
959.0	5.3287174	445.1197710317312
960.0	5.3347404	445.11978744567034
961.0	5.3407632	445.1198135514269
962.0	5.3467841	445.1196879389602
963.0	5.352805	445.11973870885595
964.0	5.3588258	445.1197379147973
965.0	5.3648466	445.1197205286568
966.0	5.3708695	445.11983244104425
967.0	5.3768925	445.1197577188224
968.0	5.3829155	445.1198160651807
969.0	5.3889383	445.11971632213573
970.0	5.3949632	445.1197745057926
971.0	5.4009883	445.1197738506569
972.0	5.4070135	445.11967996460476
973.0	5.4130342	445.11977694974513
974.0	5.4190633	445.1197630754541
975.0	5.4250946	445.11983270302034
976.0	5.4311156	445.11982136594384
977.0	5.4371362	445.1198015311533
978.0	5.4431572	445.1197729395265
979.0	5.449178	445.11973291236603
980.0	5.455201	445.1198169591405
981.0	5.4612218	445.119860092011
982.0	5.4672425	445.1197287534745
983.0	5.4732655	445.1197556947573
984.0	5.4792862	445.1197568827752
985.0	5.4853071	445.11977101240376
986.0	5.491328	445.11981686099705
987.0	5.497351	445.119718700533
988.0	5.5033718	445.1196785915632
989.0	5.5093927	445.1197953987987
990.0	5.5154134	445.11976645174104
991.0	5.5214363	445.1196721433012
992.0	5.5274571	445.1196940099454
993.0	5.533478	445.1196713868913
994.0	5.5394989	445.119749678152
995.0	5.5455198	445.119754233851
996.0	5.5515427	445.11972544989425
997.0	5.5575634	445.1197372889206
998.0	5.5635843	445.1197537083454
999.0	5.5696073	445.11981731509644
1000.0	5.575628	445.1198025818639
1001.0	5.5816489	445.11973633652724
1002.0	5.5876698	445.1198109845092
1003.0	5.5936949	445.1197761490169
1004.0	5.5997178	445.1197229886616
1005.0	5.6057385	445.1198075526696
1006.0	5.6117656	445.11968312960175
1007.0	5.6177886	445.11979444282565
1008.0	5.6238093	445.1196895129206
1009.0	5.6298303	445.119793526563
1010.0	5.6358511	445.1197491093641
1011.0	5.6418719	445.1197904646473
1012.0	5.6478949	445.11975922743795
1013.0	5.6539156	445.1198128577911
1014.0	5.6599386	445.1197526490038
1015.0	5.6659616	445.1197997258157
1016.0	5.6719865	445.1197628702708
1017.0	5.6780074	445.1197578751898
1018.0	5.6840283	445.11974959348703
1019.0	5.6900491	445.11974825374216
1020.0	5.6960699	445.11971293462534
1021.0	5.7020907	445.1197618547134
1022.0	5.7081137	445.11971796500757
1023.0	5.7141344	445.1197488916428
1024.0	5.7201552	445.11978661917885
1025.0	5.7261762	445.11977310392865
1026.0	5.732197	445.1197316179572
1027.0	5.7382179	445.11970906881686
1028.0	5.7442407	445.1197805105918
1029.0	5.7502616	445.1197668967536
1030.0	5.7562845	445.1197202548188
1031.0	5.7623053	445.1198092193453
1032.0	5.7683261	445.11978402358943
1033.0	5.774347	445.11975721050044
1034.0	5.7803678	445.11981557866557
1035.0	5.786395	445.11973849189377
1036.0	5.792422	445.1197677104004
1037.0	5.7984554	445.1197449839162
1038.0	5.8044866	445.1197499715671
1039.0	5.8105074	445.11973206103283
1040.0	5.8165283	445.11972316354667
1041.0	5.8225492	445.1197835031107
1042.0	5.828572	445.1197129780981
1043.0	5.834593	445.1197126821012
1044.0	5.8406137	445.11977228931363
1045.0	5.8466367	445.11971275989225
1046.0	5.8526595	445.11970767830536
1047.0	5.8586804	445.1197577567051
1048.0	5.8647012	445.1197141827926
1049.0	5.8707222	445.1197698825408
1050.0	5.8767451	445.1197025130204
1051.0	5.8827658	445.11970973601905
1052.0	5.8887909	445.119786842041
1053.0	5.89482	445.1197460519277
1054.0	5.9008408	445.11974928637915
1055.0	5.9068617	445.11969780797574
1056.0	5.9128826	445.1197416138589
1057.0	5.9189034	445.1197394076666
1058.0	5.9249327	445.1197748025659
1059.0	5.9309596	445.11978174944244
1060.0	5.9369826	445.11982042609174
1061.0	5.9430033	445.11981115269595
1062.0	5.9490242	445.11975066107044
1063.0	5.9550451	445.11971252861093
1064.0	5.961068	445.1197107641867
1065.0	5.9670931	445.1197511981945
1066.0	5.9731201	445.1197550394544
1067.0	5.979143	445.1197138533287
1068.0	5.9851659	445.1197513147021
1069.0	5.9911869	445.11971364132285
1070.0	5.9972076	445.1197296468438
1071.0	6.0032285	445.1198603905239
1072.0	6.0092493	445.1198017258658
1073.0	6.0152702	445.11982580796996
1074.0	6.021291	445.11981020767604
1075.0	6.0273118	445.11977630601547
1076.0	6.0333348	445.1197382702544
1077.0	6.0393556	445.1197340423166
1078.0	6.0453785	445.1197473684097
1079.0	6.0514014	445.1197932734117
1080.0	6.0574224	445.1198075496816
1081.0	6.0634431	445.11981251975527
1082.0	6.069464	445.119726332861
1083.0	6.0754868	445.11979794704234
1084.0	6.0815077	445.1196957536128
1085.0	6.0875285	445.1198341425991
1086.0	6.0935494	445.11976123604575
1087.0	6.0995702	445.11978108426445
1088.0	6.1055974	445.11972331355577
1089.0	6.1116244	445.1197818991491
1090.0	6.1176494	445.119769015097
1091.0	6.1236703	445.11970669240577
1092.0	6.1296912	445.1198742840327
1093.0	6.1357119	445.11986415222486
1094.0	6.1417328	445.11987446878584
1095.0	6.1477579	445.11983645417945
1096.0	6.1537807	445.11986603233345
1097.0	6.1598078	445.1198870554531
1098.0	6.1658265	445.11989002928095
1099.0	6.1718495	445.1197578932045
1100.0	6.1778703	445.11981143347333
1101.0	6.1838911	445.1198086065951
1102.0	6.189912	445.11976001041194
1103.0	6.1959327	445.11978425515184
1104.0	6.2019558	445.11978074950673
1105.0	6.2079767	445.1197989723413
1106.0	6.2139995	445.1197293962494
1107.0	6.2200204	445.11978030027547
1108.0	6.2260412	445.1196685457689
1109.0	6.232062	445.1196848993155
1110.0	6.2380829	445.1197361622108
1111.0	6.2441038	445.1197721998718
1112.0	6.2501267	445.1198123072233
1113.0	6.2561538	445.11981314083005
1114.0	6.2621787	445.119714389166
1115.0	6.2682038	445.1197829160737
1116.0	6.2742266	445.1198378820247
1117.0	6.2802475	445.1197690143076
1118.0	6.2862683	445.119784124275
1119.0	6.2922913	445.11983489225764
1120.0	6.2983122	445.1198205305896
1121.0	6.3043329	445.11979241504173
1122.0	6.3103559	445.11980240418995
1123.0	6.3163767	445.11977673598864
1124.0	6.3223975	445.11978615133006
1125.0	6.3284184	445.1197639954266
1126.0	6.3344434	445.11974973112996
1127.0	6.3404664	445.1197962491847
1128.0	6.3464913	445.1198056874155
1129.0	6.3525121	445.11983651897134
1130.0	6.3585351	445.11984936920675
1131.0	6.3645579	445.1197841706846
1132.0	6.3705788	445.11979469563016
1133.0	6.3765997	445.11973883446274
1134.0	6.3826205	445.11976625183775
1135.0	6.3886435	445.1197961208822
1136.0	6.3946643	445.11975115131526
1137.0	6.4006871	445.1198646606596
1138.0	6.406708	445.1197503375484
1139.0	6.4127289	445.1197507926752
1140.0	6.4187497	445.11973314530377
1141.0	6.4247706	445.11984429323536
1142.0	6.4307915	445.1198334574781
1143.0	6.4368123	445.1197224158518
1144.0	6.4428331	445.1198503464694
1145.0	6.4488538	445.1197320715716
1146.0	6.4548769	445.1197791085734
1147.0	6.4608976	445.11978334904904
1148.0	6.4669185	445.1198440957142
1149.0	6.4729394	445.11984730011335
1150.0	6.4789602	445.1198492146582
1151.0	6.4849832	445.11985776843125
1152.0	6.4910039	445.1198311890571
1153.0	6.4970269	445.11978602316555
1154.0	6.5030477	445.1197665931499
1155.0	6.5090684	445.1197220587455
1156.0	6.5150894	445.11974138465285
1157.0	6.5211082	445.1198349079098
1158.0	6.5271374	445.1197189454144
1159.0	6.5331582	445.11977159626394
1160.0	6.539181	445.1198056499631
1161.0	6.5452082	445.1197555913254
1162.0	6.551231	445.11982223553986
1163.0	6.5572519	445.11974522176934
1164.0	6.5632726	445.11969554092946
1165.0	6.5692936	445.11972225002637
1166.0	6.5753164	445.1198009516267
1167.0	6.5813375	445.1198323742725
1168.0	6.5873581	445.1198344858179
1169.0	6.5933811	445.11979938513014
1170.0	6.5994019	445.1198391112832
1171.0	6.6054228	445.11975268874585
1172.0	6.6114436	445.1198046122833
1173.0	6.6174645	445.11976788662105
1174.0	6.6234873	445.1197988091423
1175.0	6.6295083	445.1197777347042
1176.0	6.635529	445.1198089741134
1177.0	6.641552	445.11978867236684
1178.0	6.6475728	445.11985437387796
1179.0	6.6535937	445.11979519555837
1180.0	6.6596145	445.119747788806
1181.0	6.6656353	445.1197894179832
1182.0	6.6716584	445.1197726179419
1183.0	6.677679	445.1197272912844
1184.0	6.6837	445.1198431112078
1185.0	6.689727	445.1198616298502
1186.0	6.6957499	445.11977489794054
1187.0	6.7017707	445.1197596367889
1188.0	6.7077917	445.1198911384225
1189.0	6.7138145	445.1197660742708
1190.0	6.7198375	445.11980418497046
1191.0	6.7258583	445.1198273928963
1192.0	6.7318854	445.1198664092958
1193.0	6.7379083	445.1197711593778
1194.0	6.7439291	445.1197637616946
1195.0	6.74995	445.1197383723099
1196.0	6.7559708	445.11980237509874
1197.0	6.7619917	445.11976244649435
1198.0	6.7680146	445.1197992731689
1199.0	6.7740354	445.11976954847887
1200.0	6.7800646	445.1197124106249
1201.0	6.7860856	445.1197847285002
1202.0	6.7921125	445.1197839168202
1203.0	6.7981397	445.11973642990057
1204.0	6.8041625	445.11982872335363
1205.0	6.8101898	445.11977039760274
1206.0	6.8162146	445.1198330229501
1207.0	6.8222354	445.11980135797023
1208.0	6.8282563	445.1197353347938
1209.0	6.8342771	445.1197744075623
1210.0	6.840298	445.11976656212914
1211.0	6.8463189	445.1197217078726
1212.0	6.8523396	445.119742175609
1213.0	6.8583669	445.1197793633307
1214.0	6.8643876	445.11975567840886
1215.0	6.8704105	445.1198241208095
1216.0	6.8764314	445.1198351065096
1217.0	6.8824521	445.11976877515696
1218.0	6.888473	445.1198344952306
1219.0	6.8944959	445.1198190360005
1220.0	6.9005231	445.11984411998117
1221.0	6.906548	445.1197979906611
1222.0	6.9125709	445.11980207249064
1223.0	6.9185918	445.1197878182542
1224.0	6.9246127	445.119800155681
1225.0	6.9306334	445.1197828577788
1226.0	6.9366543	445.11982026424107
1227.0	6.9426793	445.11975390659467
1228.0	6.9487023	445.11977387785294
1229.0	6.9547251	445.1197984660768
1230.0	6.9607481	445.1197710907646
1231.0	6.966769	445.1198229694642
1232.0	6.9727961	445.11981238666937
1233.0	6.9788252	445.1198012515719
1234.0	6.9848482	445.119716898107
1235.0	6.9908711	445.1198122758265
1236.0	6.996892	445.1198638180309
1237.0	7.0029149	445.1198408131754
1238.0	7.0089356	445.11982957292014
1239.0	7.0149565	445.11977437670464
1240.0	7.0209772	445.1198313311639
1241.0	7.0269982	445.1197933176897
1242.0	7.033019	445.1198434883968
1243.0	7.0390419	445.1197982000851
1244.0	7.0450629	445.11977815834956
1245.0	7.0510856	445.1198296622728
1246.0	7.0571065	445.1198311902329
1247.0	7.0631274	445.11985405570516
1248.0	7.0691482	445.11981414620806
1249.0	7.075169	445.11978402271603
1250.0	7.0811941	445.1197474934622
1251.0	7.087215	445.1197155390564
1252.0	7.0932379	445.1198584844249
1253.0	7.0992586	445.11985830245726
1254.0	7.1052816	445.1197687287365
1255.0	7.1113025	445.119812283611
1256.0	7.1173232	445.1198492897603
1257.0	7.1233483	445.1197402722078
1258.0	7.1293775	445.1197686596783
1259.0	7.1354046	445.1197892479322
1260.0	7.1414296	445.1198038856013
1261.0	7.1474566	445.11979940159006
1262.0	7.1534775	445.1197702322122
1263.0	7.1594983	445.1197641746579
1264.0	7.1655212	445.1197794323629
1265.0	7.1715442	445.1197944273181
1266.0	7.1775651	445.11976133300374
1267.0	7.1835922	445.1197420061966
1268.0	7.1896149	445.11969158901087
1269.0	7.1956358	445.1197738090765
1270.0	7.2016566	445.11973972924767
1271.0	7.2076774	445.119863856234
1272.0	7.2136984	445.1198264133186
1273.0	7.2197234	445.11975790452846
1274.0	7.2257443	445.1197543733799
1275.0	7.2317672	445.1197831747284
1276.0	7.23779	445.1197880491368
1277.0	7.2438108	445.11974703276485
1278.0	7.2498318	445.11981142898384
1279.0	7.2558525	445.1197621502197
1280.0	7.2618796	445.11977350223685
1281.0	7.2679026	445.11976230203453
1282.0	7.2739317	445.11980349047195
1283.0	7.2799589	445.11985166528524
1284.0	7.2859796	445.11982140478136
1285.0	7.2920026	445.1198200703189
1286.0	7.2980234	445.11972992576773
1287.0	7.3040442	445.11973436759115
1288.0	7.3100671	445.11981281658746
1289.0	7.3160881	445.11972670371193
1290.0	7.3221109	445.11973159046175
1291.0	7.3281319	445.1197059594102
1292.0	7.3341526	445.1197666878361
1293.0	7.3401735	445.11982260854757
1294.0	7.3462005	445.1197807310326
1295.0	7.3522235	445.11978710449176
1296.0	7.3582442	445.1197184804497
1297.0	7.3642672	445.11978990438917
1299.0	7.3715817	445.1197273370608
1300.0	7.3779298	445.11974359637554
1301.0	7.3839568	445.1197485980337
1302.0	7.3899798	445.1197332620721
1303.0	7.3960005	445.1198350091656
1304.0	7.4020215	445.1197767496764
1305.0	7.4080422	445.1197467295526
1306.0	7.4140651	445.11982063653426
1307.0	7.4200881	445.1198250967915
1308.0	7.4261132	445.1197615574933
1309.0	7.4321381	445.11980205351057
1310.0	7.4381673	445.11979182529876
1311.0	7.4441881	445.1197806136328
1312.0	7.4502153	445.11975280196174
1313.0	7.4562402	445.1197506837855
1314.0	7.4622631	445.119851921262
1315.0	7.468284	445.11977660466124
1316.0	7.4743068	445.11977897093266
1317.0	7.4803278	445.11970310674445
1318.0	7.4863486	445.1197625168934
1319.0	7.4923695	445.1198124288376
1320.0	7.4983904	445.1198274030374
1321.0	7.5044131	445.11979997807964
1322.0	7.5104341	445.11973192572333
1323.0	7.5164549	445.11980152087216
1324.0	7.5224777	445.11980930320004
1325.0	7.5284986	445.11980972111166
1326.0	7.5345195	445.1197756208945
1327.0	7.5405403	445.1197554750055
1328.0	7.5465633	445.11975208983495
1329.0	7.5525882	445.11977871693233
1330.0	7.5586133	445.119582375757
1331.0	7.5646362	445.11976419446444
1332.0	7.5706611	445.11978238035664
1333.0	7.576684	445.1198033572293
1334.0	7.582705	445.1197874330823
1335.0	7.5887257	445.1197560110947
1336.0	7.5947467	445.11968906505865
1337.0	7.6007674	445.11979860742406
1338.0	7.6067925	445.1197579255035
1339.0	7.6128195	445.1196947666351
1340.0	7.6188487	445.11969584490896
1341.0	7.6248695	445.11972680318615
1342.0	7.6308905	445.11972188094313
1343.0	7.6369111	445.1198018825279
1344.0	7.6429342	445.11967138407215
1345.0	7.6489549	445.11976787549503
1346.0	7.654978	445.1198365729327
1347.0	7.6610028	445.1197958500401
1348.0	7.6670258	445.1197598248092
1349.0	7.6730466	445.1197122867193
1350.0	7.6790674	445.1197665090026
1351.0	7.6850884	445.1198189569396
1352.0	7.6911091	445.119793909975
1353.0	7.69713	445.11979402946423
1354.0	7.7031529	445.11975224781315
1355.0	7.7091737	445.1197327427756
1356.0	7.7151946	445.11973075456973
1357.0	7.7212133	445.11979926949755
1358.0	7.7272363	445.1197881263038
1359.0	7.7332614	445.1197357834385
1360.0	7.7392863	445.11980509591046
1361.0	7.7453155	445.1197383108974
1362.0	7.7513363	445.11983432458885
1363.0	7.7573571	445.11982267447655
1364.0	7.763378	445.1198841397663
1365.0	7.7693989	445.1197916157426
1366.0	7.7754197	445.11977046472407
1367.0	7.7814426	445.1198216606866
1368.0	7.7874634	445.1197387315752
1369.0	7.7934842	445.11970153459237
1370.0	7.7995073	445.11978546370773
1371.0	7.805528	445.1197777578498
1372.0	7.8115489	445.1197824866591
1373.0	7.8175697	445.11975336180956
1374.0	7.8235927	445.1197979710962
1375.0	7.8296155	445.1198432645491
1376.0	7.8356385	445.1197636731341
1377.0	7.8416677	445.1197432777668
1378.0	7.8476905	445.1197854992334
1379.0	7.8537114	445.119779627602
1380.0	7.8597323	445.11980740428714
1381.0	7.865751	445.1197282195244
1382.0	7.871774	445.11973741035285
1383.0	7.8777947	445.1197441014727
1384.0	7.8838156	445.1196865377141
1385.0	7.8898407	445.11977367254576
1386.0	7.8958656	445.1198261389788
1387.0	7.9018886	445.11975879092654
1388.0	7.9079115	445.1196657548838
1389.0	7.9139366	445.11974754433
1390.0	7.9199594	445.1197331678988
1391.0	7.9259802	445.1198145664172
1392.0	7.9320052	445.1197232807063
1393.0	7.9380283	445.1197573172465
1394.0	7.9440511	445.11980513944474
1395.0	7.9500762	445.11984974483863
1396.0	7.9561053	445.1197540243663
1397.0	7.9621346	445.1198009699292
1398.0	7.9681553	445.1198388991876
1399.0	7.9741782	445.119810887435
1400.0	7.980199	445.1197766267911
1401.0	7.9862178	445.11977628582423
1402.0	7.9922407	445.1197760802944
1403.0	7.9982616	445.1198002277569
1404.0	8.0042824	445.1197127032546
1405.0	8.0103053	445.1197868078113
1406.0	8.0163283	445.11973748058995
1407.0	8.0223553	445.11978214884186
1408.0	8.0283845	445.11966379552825
1409.0	8.0344053	445.1197837855549
1410.0	8.0404262	445.11975308922194
1411.0	8.046447	445.1198069173887
1412.0	8.0524742	445.11978169974736
1413.0	8.0585012	445.11983164042863
1414.0	8.0645303	445.1197307475653
1415.0	8.0705512	445.1197563800142
1416.0	8.0765721	445.11985499079566
1417.0	8.0825949	445.1198622088932
1418.0	8.08862	445.11975963460674
1419.0	8.094643	445.1197640624941
1420.0	8.1006638	445.1197270543062
1421.0	8.1066909	445.11986425388613
1422.0	8.1127116	445.1197777438119
1423.0	8.1187325	445.1197949549629
1424.0	8.1247534	445.1197596028841
1425.0	8.1307742	445.1198570281015
1426.0	8.136795	445.119792630239
1427.0	8.142818	445.1197137362667
1428.0	8.1488388	445.119817827406
1429.0	8.1548618	445.1197774830485
1430.0	8.1608846	445.119825516157
1431.0	8.1669097	445.11983448466174
1432.0	8.1729367	445.11978462575706
1433.0	8.1789638	445.1198048552573
1434.0	8.184993	445.1198109196571
1435.0	8.1910139	445.1197275992385
1436.0	8.1970368	445.1198202514096
1437.0	8.2030575	445.11978175908297
1438.0	8.2090763	445.1197433652943
1439.0	8.2150993	445.1197843504595
1440.0	8.22112	445.11974104494743
1441.0	8.227141	445.11974770526405
1442.0	8.2331639	445.1198371002573
1443.0	8.2391848	445.1197954163322
1444.0	8.2452077	445.1198030317848
1445.0	8.2512263	445.1196896425127
1446.0	8.2572493	445.11972807003
1447.0	8.2632702	445.11978526869393
1448.0	8.2692909	445.11982144249083
1449.0	8.2753181	445.1197653607244
1450.0	8.2813411	445.11978400207045
1451.0	8.2873661	445.11977592577693
1452.0	8.293391	445.11973386270904
1453.0	8.2994139	445.1198067493457
1454.0	8.3054348	445.1198245051867
1455.0	8.3114557	445.11982274117776
1456.0	8.3174764	445.1198444107271
1457.0	8.3234994	445.1198165874296
1458.0	8.3295244	445.11985244223433
1459.0	8.3355495	445.1198206602594
1460.0	8.3415743	445.11982936385436
1461.0	8.3475973	445.1198159600494
1462.0	8.3536203	445.11982198243635
1463.0	8.3596453	445.11975813387045
1464.0	8.3656702	445.11986103821914
1465.0	8.3716911	445.11971302478855
1466.0	8.377712	445.11980278017455
1467.0	8.3837349	445.1197408682003
1468.0	8.3897556	445.1198043775405
1469.0	8.3957765	445.1197842859976
1470.0	8.4017974	445.11984396956524
1471.0	8.4078181	445.1197913483714
1472.0	8.4138411	445.1198061136
1473.0	8.419862	445.1197430304568
1474.0	8.4258829	445.1197511729703
1475.0	8.4319058	445.11981664150494
1476.0	8.4379265	445.1197488879909
1477.0	8.4439453	445.11981505529104
1478.0	8.4499683	445.119792883407
1479.0	8.4559911	445.11982506776724
1480.0	8.4620183	445.1197046079274
1481.0	8.4680433	445.1197313741699
1482.0	8.4740662	445.11976233496864
1483.0	8.4800892	445.11980174678365
1484.0	8.4861099	445.11981492662653
1485.0	8.4921308	445.1198553216418
1486.0	8.4981496	445.11986811457746
1487.0	8.5041724	445.11986812765576
1488.0	8.5101932	445.1198375976134
1489.0	8.5162142	445.11978683026365
1490.0	8.522237	445.1197729853379
1491.0	8.528258	445.11988651726773
1492.0	8.5342787	445.1197614491571
1493.0	8.5402996	445.1198133463224
1494.0	8.5463224	445.11973555457985
1495.0	8.5523454	445.1198756237415
1496.0	8.5583683	445.1197654808059
1497.0	8.5643914	445.1197851234193
1498.0	8.5704141	445.119843055057
1499.0	8.5764349	445.1198082043269
1500.0	8.5824558	445.1197441404511
1501.0	8.5884766	445.1197828176515
1502.0	8.5944974	445.1197958531176
1503.0	8.6005183	445.11983937345855
1504.0	8.6065413	445.1197694582648
1505.0	8.6125621	445.1198171752778
1506.0	8.6185851	445.1196999656866
1507.0	8.6246058	445.11976775428735
1508.0	8.6306267	445.11972228002475
1509.0	8.6366475	445.1198684105553
1510.0	8.6426683	445.1197976425145
1511.0	8.6486996	445.1197722920333
1512.0	8.6547185	445.1197414836505
1513.0	8.6607455	445.1198119622087
1514.0	8.6667727	445.11983360893163
1515.0	8.6727954	445.119801388943
1516.0	8.6788164	445.11982830778567
1517.0	8.6848372	445.11970683571445
1518.0	8.690856	445.119789682002
1519.0	8.6968788	445.1197654056487
1520.0	8.7028998	445.11973128580394
1521.0	8.7089227	445.11977247551744
1522.0	8.7149435	445.1198541318872
1523.0	8.7209622	445.11975589059625
1524.0	8.7269851	445.1198562809055
1525.0	8.733006	445.11979146527403
1526.0	8.7390268	445.1197264749467
1527.0	8.7450498	445.11981237039726
1528.0	8.7510706	445.1198006100317
1529.0	8.7570934	445.1196993217125
1530.0	8.7631143	445.119762758896
1531.0	8.7691331	445.1197825706552
1532.0	8.775156	445.1197878621483
1533.0	8.7811768	445.11982464175907
1534.0	8.7871977	445.1197926279812
1535.0	8.7932207	445.1198224878325
1536.0	8.7992435	445.1197235572727
1537.0	8.8052645	445.1197602852717
1538.0	8.8112852	445.11970162337855
1539.0	8.8173061	445.119763552432
1540.0	8.8233269	445.11974138683524
1541.0	8.8293477	445.1198091988531
1543.0	8.8366539	445.1198240062264
1544.0	8.8430062	445.119749504717
1545.0	8.8490332	445.1197117202563
1546.0	8.8550562	445.11978894267264
1547.0	8.861077	445.1198831456647
1548.0	8.8671019	445.1198424487755
1549.0	8.8731228	445.11983516195204
1550.0	8.8791416	445.1197821273964
1551.0	8.8851623	445.11985100177526
1552.0	8.8911831	445.1198383701684
1553.0	8.897204	445.1197301398906
1554.0	8.903227	445.1196874937801
1555.0	8.9092477	445.1197132861077
1556.0	8.9152707	445.11978102407437
1557.0	8.9212938	445.1198740633499
1558.0	8.9273146	445.11979408986696
1559.0	8.9333354	445.119771811538
1560.0	8.9393561	445.1197513417409
1561.0	8.9453833	445.1197461227506
1562.0	8.9514124	445.1197849389485
1563.0	8.9574416	445.1198274710972
1564.0	8.9634624	445.11974457720567
1565.0	8.9694833	445.11979112478394
1566.0	8.975504	445.1198461977942
1567.0	8.9815271	445.1198823913866
1568.0	8.987552	445.11983542656
1569.0	8.9935729	445.1197729289623
1570.0	8.9995937	445.11968711389983
1571.0	9.0056166	445.11973288868217
1572.0	9.0116374	445.11969543561054
1573.0	9.0176584	445.11980527624075
1574.0	9.0236791	445.11974206213955
1575.0	9.0297001	445.1197867173169
1576.0	9.0357229	445.119739766025
1577.0	9.0417438	445.1198061543017
1578.0	9.0477646	445.11972625355475
1579.0	9.0537896	445.11973871482894
1580.0	9.0598147	445.1197703741667
1581.0	9.0658417	445.11972349057163
1582.0	9.0718627	445.11975170793585
1583.0	9.0778833	445.11977880106224
1584.0	9.0839063	445.11983942943044
1585.0	9.0899271	445.1197856180605
1586.0	9.0959479	445.11982816576705
1587.0	9.1019709	445.1197831928796
1588.0	9.107996	445.11977082358936
1589.0	9.114023	445.11976358224024
1590.0	9.1200502	445.1196754342822
1591.0	9.1260814	445.1197137156744
1592.0	9.1321043	445.11973312627777
1593.0	9.1381313	445.11975415893244
1594.0	9.1441543	445.119730086351
1595.0	9.1501751	445.1197239085154
1596.0	9.1561959	445.1196687725435
1597.0	9.1622169	445.11959893904435
1598.0	9.1682376	445.11975356764594
1599.0	9.1742605	445.11973093365367
1600.0	9.1802813	445.1197417325007
1601.0	9.1863044	445.11976610977064
1602.0	9.1923272	445.119704898151
1603.0	9.1983481	445.11975402496176
1604.0	9.2043689	445.1197369963394
1605.0	9.210394	445.1197937629267
1606.0	9.2164168	445.1197772906027
1607.0	9.2224377	445.1197335917765
1609.0	9.2299126	445.1197656200484
1610.0	9.2362545	445.119841484798
1611.0	9.2422794	445.11979880151745
1612.0	9.2483044	445.11978982543206
1613.0	9.2543356	445.11976233190865
1614.0	9.2603564	445.11979083116415
1615.0	9.2663772	445.11977806514835
1616.0	9.2723981	445.1198376930319
1617.0	9.278419	445.1197799328771
1618.0	9.2844399	445.1197311445628
1619.0	9.2904607	445.1197561087956
1620.0	9.2964836	445.1197623877753
1621.0	9.3025044	445.11975845857995
1622.0	9.3085232	445.1198138385624
1623.0	9.3145439	445.11978660286616
1624.0	9.3205648	445.1196973861877
1625.0	9.3265878	445.11974542723607
1626.0	9.3326087	445.11981599474706
1627.0	9.3386295	445.11972355999904
1628.0	9.3446523	445.11971009336725
1629.0	9.3506732	445.11985827818404
1630.0	9.3566941	445.1197990767769
1631.0	9.3627148	445.11979794230405
1632.0	9.3687378	445.11970655176736
1633.0	9.3747629	445.11970109961027
1634.0	9.3807858	445.11979054791675
1635.0	9.3868191	445.1197691625569
1636.0	9.3928503	445.1197871650762
1637.0	9.3988733	445.1198362607998
1638.0	9.4048963	445.1197085557038
1639.0	9.4109191	445.1197751548781
1640.0	9.4169483	445.11975478532423
1641.0	9.4229775	445.11971470958514
1642.0	9.4290026	445.1197858918452
1643.0	9.4350255	445.1197829940257
1644.0	9.4410462	445.11966089775757
1645.0	9.4470671	445.1197818180932
1646.0	9.453088	445.11975735896004
1647.0	9.459115	445.119757367604
1648.0	9.465138	445.1197281925427
1649.0	9.4711609	445.11971487290714
1650.0	9.4771838	445.1197248418112
1651.0	9.4832066	445.1197884176284
1652.0	9.4892338	445.11977616873526
1654.0	9.496542	445.119727007546
1655.0	9.502888	445.1197808926414
1656.0	9.5089109	445.1197339806738
1657.0	9.5149318	445.11979386238374
1658.0	9.5209546	445.11980019093465
1659.0	9.5269755	445.119665706639
1660.0	9.5329984	445.11971090122637
1661.0	9.5390192	445.1197556680526
1662.0	9.5450401	445.1197218508162
1663.0	9.551061	445.1196802129491
1664.0	9.5570818	445.11970222089053
1665.0	9.5631026	445.11974785111653
1666.0	9.5691255	445.1197885289511
1667.0	9.5751464	445.11970315380137
1668.0	9.5811673	445.1196728201942
1669.0	9.5871943	445.1196860407248
1670.0	9.5932131	445.1197408434776
1671.0	9.5992444	445.11981532092483
1672.0	9.6052652	445.1197553377639
1673.0	9.6112859	445.119677188736
1674.0	9.6173089	445.11991342187144
1675.0	9.6233339	445.1197634127859
1676.0	9.6293588	445.1198093028751
1677.0	9.635386	445.1197616435312
1678.0	9.641409	445.1197552806668
1679.0	9.6474298	445.1197227070875
1680.0	9.6534527	445.11966045957416
1681.0	9.6594838	445.11971316891464
1682.0	9.665511	445.1198110723836
1683.0	9.671534	445.11980583386986
1684.0	9.6775547	445.1198001670203
1685.0	9.6835755	445.1197868359126
1686.0	9.6895944	445.1197188694673
1687.0	9.6956174	445.1197487812665
1688.0	9.7016403	445.1197116050623
1689.0	9.707661	445.11979426281925
1690.0	9.7136819	445.1197357419499
1691.0	9.7197049	445.1197858503953
1692.0	9.7257256	445.11971968930334
1693.0	9.7317465	445.119719871838
1694.0	9.7377674	445.119889060453
1695.0	9.7437924	445.11973541385066
1696.0	9.7498194	445.1196957179798
1697.0	9.7558423	445.11969868463285
1698.0	9.7618716	445.1196774203252
1699.0	9.7678944	445.11969696810337
1700.0	9.7739195	445.11976242796646
1701.0	9.7799466	445.11969728811005
1702.0	9.7859715	445.1196981143918
1703.0	9.7919925	445.11976898728136
1704.0	9.7980131	445.11977137735704
1705.0	9.8040361	445.11971861991685
1706.0	9.8100569	445.11978121036583
1707.0	9.8160777	445.1196644221048
1708.0	9.8220986	445.11963880828006
1709.0	9.8281216	445.1198107507898
1710.0	9.834155	445.1197367791252
1712.0	9.8414757	445.11971252926634
1713.0	9.8479278	445.11985923329394
1714.0	9.8542861	445.1197985986404
1715.0	9.8606278	445.1197392824214
1716.0	9.8669716	445.1197217579932
1717.0	9.8733112	445.1197506662189
1718.0	9.8796528	445.1197092036614
1719.0	9.8859987	445.11976577295667
1720.0	9.8923403	445.11981994282706
1721.0	9.8986841	445.11982533344525
1722.0	9.9050278	445.11971809868146
1723.0	9.9113674	445.119795756571
1724.0	9.9177174	445.1198456136068
1725.0	9.9240612	445.1197795122837
1726.0	9.9304049	445.11983287687974
1727.0	9.9367445	445.1198003444225
1728.0	9.9430883	445.1197236227158
1729.0	9.9494299	445.11978255071875
1730.0	9.9557737	445.11972615511195
1731.0	9.9621133	445.11977212629444
1732.0	9.9684487	445.11972556360183
1733.0	9.9747925	445.11975328806784
1734.0	9.9811342	445.1197545871496
1735.0	9.9874821	445.11989804866636
1736.0	9.9938238	445.1197346397969
1737.0	10.000168	445.1197901726505
1738.0	10.006513	445.11982683625126
1739.0	10.012857	445.11976598488053
1740.0	10.019195	445.11976930476715
1741.0	10.025536	445.1198226799584
1742.0	10.031876	445.1196992758112
1743.0	10.038224	445.1197565474387
1744.0	10.044565	445.1198013296573
1745.0	10.050911	445.1197405470428
1746.0	10.057249	445.1197397743339
1747.0	10.063586	445.11983853218106
1748.0	10.069924	445.11978058115807
1749.0	10.076263	445.11973735615356
1750.0	10.082605	445.11975379202266
1751.0	10.088947	445.11977728840253
1752.0	10.095288	445.11974892853635
1753.0	10.101632	445.1197516891214
1754.0	10.107974	445.1197554303885
1755.0	10.11432	445.11976180824604
1756.0	10.120661	445.1197968609914
1757.0	10.127001	445.11974127654463
1758.0	10.133341	445.119739207805
1759.0	10.139682	445.1197856584726
1760.0	10.146026	445.1196992781612
1761.0	10.15237	445.11976078635087
1762.0	10.158713	445.1197735677928
1763.0	10.165059	445.1198153233779
1764.0	10.171401	445.11975173564485
1766.0	10.178707	445.1198416353285
1767.0	10.185053	445.11976474108263
1768.0	10.191076	445.1197403926568
1769.0	10.197097	445.1198263454423
1770.0	10.203116	445.1197469746843
1771.0	10.209145	445.1197937223427
1772.0	10.215168	445.1197801418568
1773.0	10.221197	445.1197419737271
1774.0	10.22722	445.1197462646193
1775.0	10.233245	445.11978268897275
1776.0	10.239268	445.1197014615964
1777.0	10.245291	445.1197085729471
1778.0	10.251311	445.11971277650923
1779.0	10.257332	445.1196874238438
1780.0	10.263353	445.11968912907025
1781.0	10.269374	445.1196249976912
1782.0	10.275395	445.1196963299217
1783.0	10.281418	445.11967184797714
1784.0	10.287439	445.11972984869755
1785.0	10.293459	445.1195843483502
1786.0	10.29948	445.11968601331637
1787.0	10.305501	445.11965868439046
1788.0	10.311535	445.11966630300975
1789.0	10.317568	445.1196211847053
1790.0	10.323591	445.1196453353327
1791.0	10.329612	445.1196639602359
1792.0	10.335633	445.11963212025563
1793.0	10.341653	445.1196772896591
1794.0	10.347674	445.1196856767064
1795.0	10.353699	445.11974847188253
1796.0	10.35973	445.11974499309434
1797.0	10.36576	445.119747338985
1798.0	10.371785	445.1196760878498
1799.0	10.377808	445.1196937295196
1800.0	10.38383	445.11969354811293
1801.0	10.389851	445.11969493839956
1802.0	10.395872	445.1197822233646
1803.0	10.401895	445.11974999616757
1804.0	10.407916	445.1197182211271
1805.0	10.413939	445.11964101808564
1806.0	10.41996	445.11965952404773
1807.0	10.425985	445.11974915211056
1808.0	10.432014	445.11978162235187
1809.0	10.438035	445.11970213279716
1810.0	10.444057	445.1197369109908
1811.0	10.450078	445.119747604945
1812.0	10.456103	445.1196756641648
1813.0	10.462126	445.1197427753871
1814.0	10.468149	445.11972730732884
1815.0	10.47417	445.11974931730015
1816.0	10.480197	445.1197147851859
1817.0	10.486224	445.1196608520264
1818.0	10.492251	445.11967472629044
1819.0	10.498272	445.11974367871073
1820.0	10.504295	445.11967049777536
1821.0	10.510316	445.11971975162544
1822.0	10.516337	445.11969656517846
1824.0	10.523643	445.1197372551584
1825.0	10.529993	445.1197186985831
1826.0	10.53602	445.11969672365996
1827.0	10.542043	445.1196947010057
1828.0	10.548064	445.1196663999853
1829.0	10.554085	445.1196537237395
1830.0	10.560108	445.1197339847591
1831.0	10.566128	445.11961953830473
1832.0	10.572151	445.1196131008529
1833.0	10.578172	445.1197259027804
1834.0	10.584193	445.1196816581077
1835.0	10.590218	445.11971518438116
1836.0	10.596241	445.11968635754295
1837.0	10.602264	445.1197917017437
1838.0	10.608291	445.1197486591483
1839.0	10.614314	445.11971935049513
1840.0	10.620335	445.11969448147346
1841.0	10.626356	445.119711463549
1842.0	10.632376	445.1197159681803
1843.0	10.638399	445.1197629568035
1844.0	10.64442	445.11971672469843
1845.0	10.650441	445.1196502295303
1846.0	10.656464	445.11973823232915
1847.0	10.662485	445.1196842161592
1848.0	10.668506	445.11967344188986
1849.0	10.674526	445.1196939001063
1850.0	10.680547	445.1196688722441
1851.0	10.68657	445.11966770544717
1852.0	10.692591	445.11971719351334
1853.0	10.698612	445.1197879971728
1854.0	10.704635	445.11978397328267
1855.0	10.710656	445.11979286961855
1856.0	10.716677	445.1196816369141
1857.0	10.722697	445.1196595232581
1858.0	10.728718	445.11975461535764
1859.0	10.734741	445.1197404517511
1860.0	10.740762	445.1196022269831
1861.0	10.746783	445.1197939300208
1862.0	10.752806	445.1197013342125
1863.0	10.758827	445.11970713664454
1864.0	10.764847	445.1197426797397
1865.0	10.77087	445.1196832366601
1866.0	10.776893	445.1197411417937
1867.0	10.782916	445.11973054937954
1868.0	10.788937	445.119735698351
1869.0	10.794962	445.11969300663986
1870.0	10.800985	445.11970100550354
1871.0	10.807006	445.11966876485764
1872.0	10.813027	445.11975127340304
1873.0	10.819047	445.11976575890264
1874.0	10.825068	445.119652327241
1875.0	10.831091	445.1196194182127
1876.0	10.837112	445.11965669908074
1877.0	10.843135	445.11972836620777
1878.0	10.849158	445.1197363401793
1879.0	10.855179	445.11970216803775
1880.0	10.861206	445.11963764409086
1882.0	10.868537	445.11970341761673
1883.0	10.874881	445.11968277689095
1884.0	10.880906	445.11976209670377
1885.0	10.886929	445.11979759452146
1886.0	10.892954	445.11972739837114
1887.0	10.898983	445.11971972666646
1888.0	10.905006	445.119653329375
1889.0	10.911027	445.1197058949908
1890.0	10.917048	445.11967348103354
1891.0	10.923069	445.1196836486791
1892.0	10.929089	445.1197753443887
1893.0	10.93511	445.11972704847926
1894.0	10.941131	445.1197452483071
1895.0	10.947154	445.1197017301382
1896.0	10.953175	445.11972528140143
1897.0	10.959196	445.1197392738356
1898.0	10.965216	445.1196316296535
1899.0	10.971237	445.11962609054734
1900.0	10.977258	445.11967973400345
1901.0	10.983279	445.11965137918844
1902.0	10.9893	445.11962079643126
1903.0	10.995323	445.1196335286718
1904.0	11.001344	445.11970675491483
1905.0	11.007364	445.1196166642654
1906.0	11.013385	445.11967014994906
1907.0	11.019406	445.1196793441054
1908.0	11.025427	445.1195933270657
1909.0	11.03145	445.1196585416609
1910.0	11.037471	445.11964783711716
1911.0	11.043494	445.11969271357947
1912.0	11.049514	445.11971725066735
1913.0	11.055535	445.1197513112327
1914.0	11.061556	445.1196557046079
1915.0	11.067577	445.1197605858539
1916.0	11.073602	445.11961649836434
1917.0	11.079623	445.1197094639157
1918.0	11.085646	445.11963315363164
1919.0	11.091669	445.11962995980707
1920.0	11.097689	445.1196679637895
1921.0	11.10371	445.11967161573193
1922.0	11.109733	445.119619795217
1923.0	11.115754	445.11963581694766
1924.0	11.121775	445.11966135691404
1925.0	11.127796	445.11967032846775
1926.0	11.133816	445.11964073603696
1927.0	11.139839	445.1195893894588
1928.0	11.145862	445.1196773397151
1929.0	11.151883	445.1195974532159
1930.0	11.157904	445.1196249830363
1931.0	11.163929	445.11964849823937
1932.0	11.169956	445.11970441833444
1933.0	11.175977	445.11964549371385
1934.0	11.181998	445.1197280941536
1935.0	11.188021	445.119670303754
1936.0	11.194042	445.1196259613805
1937.0	11.200062	445.1197395484514
1938.0	11.206083	445.11971935734704
1940.0	11.21355	445.11965394286625
1941.0	11.219894	445.11965921537734
1942.0	11.225914	445.1196629913544
1943.0	11.231935	445.1195289231689
1944.0	11.237958	445.1197398814833
1945.0	11.243979	445.119675783168
1946.0	11.25	445.1196913408469
1947.0	11.256023	445.11968900346415
1948.0	11.262044	445.1197186741402
1949.0	11.268065	445.1197510994802
1950.0	11.274085	445.1196546384959
1951.0	11.280106	445.1196919915609
1952.0	11.286129	445.1196956633206
1953.0	11.29215	445.1197353252603
1954.0	11.298171	445.1196617854327
1955.0	11.304194	445.1196359046228
1956.0	11.310215	445.11965595466853
1957.0	11.316235	445.1196525378126
1958.0	11.322256	445.1196525975915
1959.0	11.328277	445.119717811525
1960.0	11.334306	445.11958779645784
1961.0	11.340329	445.11965659494854
1962.0	11.346352	445.119689340518
1963.0	11.352381	445.1197024628711
1964.0	11.358404	445.1198136187285
1965.0	11.364425	445.11969961990104
1966.0	11.370446	445.1197014472509
1967.0	11.376467	445.11979235283115
1968.0	11.382488	445.11975509779785
1969.0	11.388508	445.1197752270033
1970.0	11.394531	445.119775796021
1971.0	11.400552	445.11972798957163
1972.0	11.406573	445.11964201353123
1973.0	11.412594	445.1196283609894
1974.0	11.418615	445.11971864669806
1975.0	11.424636	445.1197031843768
1976.0	11.430658	445.11974795468905
1977.0	11.436679	445.1197547505403
1978.0	11.442702	445.11962753200754
1979.0	11.448727	445.11970127247093
1980.0	11.45475	445.11975307447574
1981.0	11.460771	445.11970437752416
1982.0	11.466792	445.1196462325683
1983.0	11.472815	445.11975919164666
1984.0	11.478836	445.1197597474316
1985.0	11.484856	445.11978515293686
1986.0	11.490879	445.1196501095443
1987.0	11.4969	445.11974859758294
1988.0	11.502921	445.119734947624
1989.0	11.508942	445.1196894321167
1990.0	11.514963	445.1197557529129
1991.0	11.520994	445.11973217039935
1992.0	11.527021	445.1196615532268
1993.0	11.533044	445.11966061637565
1994.0	11.539067	445.11972360161536
1995.0	11.545088	445.1196523007661
1996.0	11.551109	445.11967525411205
1998.0	11.558586	445.11959541992707
1999.0	11.564929	445.11970145449453
2000.0	11.57095	445.11976831962534
2001.0	11.576973	445.1197347255814
2002.0	11.582996	445.11969339173714
2003.0	11.589017	445.1196614133243
2004.0	11.595044	445.11972041566565
2005.0	11.601067	445.11970488284567
2006.0	11.607088	445.1196981444943
2007.0	11.613109	445.1196638361305
2008.0	11.619129	445.11975692875524
2009.0	11.62515	445.1197977877351
2010.0	11.631173	445.11967546614216
2011.0	11.637194	445.1196782449371
2012.0	11.643217	445.1196995965543
2013.0	11.64924	445.11974816378284
2014.0	11.655261	445.1196894152896
2015.0	11.661282	445.1196401939362
2016.0	11.667302	445.1196621208366
2017.0	11.673325	445.11968180241166
2018.0	11.679346	445.11972668308596
2019.0	11.685367	445.1196655141267
2020.0	11.691392	445.11972036329297
2021.0	11.697413	445.1196517760706
2022.0	11.703434	445.11969951399743
2023.0	11.709454	445.119563491904
2024.0	11.715475	445.11962498407985
2025.0	11.721496	445.11963734391895
2026.0	11.727519	445.1196832828544
2027.0	11.73354	445.11970140362297
2028.0	11.739563	445.11961128418005
2029.0	11.745586	445.119602725788
2030.0	11.751607	445.1196585873079
2031.0	11.757627	445.1196506044071
2032.0	11.763648	445.1195335434117
2033.0	11.769671	445.1196022538756
2034.0	11.775694	445.11966375804064
2035.0	11.781717	445.11966336480964
2036.0	11.78774	445.11961540519036
2037.0	11.793761	445.1196879818768
2038.0	11.799782	445.119724760605
2039.0	11.805803	445.11966095648114
2040.0	11.811823	445.11967207407673
2041.0	11.817844	445.1196276003909
2042.0	11.823865	445.1195937233322
2043.0	11.829886	445.1195952247403
2044.0	11.835909	445.11957298156113
2045.0	11.84193	445.11966272104866
2046.0	11.847951	445.1197827354799
2047.0	11.853971	445.11974290978895
2049.0	11.86129	445.1196330981324
2050.0	11.867634	445.1196220701692
2051.0	11.873655	445.1196474426512
2053.0	11.880948	445.119641796862
2054.0	11.88729	445.1197175998297
2056.0	11.894588	445.11973550380935
2057.0	11.900932	445.11968927824535
2058.0	11.906957	445.1196679430265
2059.0	11.912984	445.1197089267657
2060.0	11.919005	445.11965761615164
2061.0	11.925036	445.11972022413755
2062.0	11.931063	445.1197080372455
2063.0	11.937084	445.1196725629037
2064.0	11.943107	445.11968672134384
2065.0	11.949128	445.11960614648876
2066.0	11.955148	445.11958404701755
2067.0	11.961169	445.1195743097707
2068.0	11.96719	445.11969596012307
2070.0	11.974517	445.11974377168224
2071.0	11.980863	445.11961399127114
2072.0	11.986888	445.11965870135
2074.0	11.994192	445.1196802793932
2075.0	12.000534	445.119597464655
2076.0	12.006561	445.1196283731074
2077.0	12.012582	445.1196937041244
2079.0	12.019915	445.11964547519955
2080.0	12.026261	445.11959141747246
2081.0	12.032282	445.1196690155893
2082.0	12.038303	445.1195675517671
2083.0	12.044324	445.11964298724786
2085.0	12.05164	445.11958883332767
2086.0	12.057986	445.11956127151734
2087.0	12.064007	445.11967077028453
2088.0	12.070028	445.1196990323214
2089.0	12.076051	445.119607788961
2090.0	12.082072	445.1196824129521
2091.0	12.088092	445.11961875718265
2092.0	12.094119	445.1195717107151
2093.0	12.100142	445.11947719385233
2094.0	12.106165	445.1195677805428
2095.0	12.112186	445.1195838409613
2097.0	12.119682	445.1196403752793
2098.0	12.126028	445.1196036960778
2099.0	12.132057	445.1196181285256
2100.0	12.138078	445.1196468656999
2101.0	12.144099	445.11951499303467
2104.0	12.152965	445.1196342814873
2105.0	12.159313	445.119557811704
2106.0	12.165334	445.1196347417433
2108.0	12.172642	445.11946417373673
2109.0	12.17899	445.11954349126006
2111.0	12.186328	445.1196446484896
2112.0	12.192672	445.11966809034703
2113.0	12.198692	445.11960115189703
2114.0	12.204713	445.11946052418995
2116.0	12.212057	445.11958392942427
2117.0	12.218407	445.1194913937628
2118.0	12.22443	445.11950590937596
2121.0	12.232592	445.1195924413833
2123.0	12.240084	445.11960437891395
2124.0	12.246434	445.11959065327784
2125.0	12.252461	445.11963447747837
2126.0	12.258484	445.1196918468041
[truncated: 4,618 more rows]
