# Supplementary material for: RawBeans: A Simple, Vendor-Independent, Raw-Data Quality-Control Tool
Source: J Proteome Res. 2021 Mar 4;20(4):2098–104. doi: 10.1021/acs.jproteome.0c00956 (PMC8041395; doi:10.1021/acs.jproteome.0c00956)
Supplement: Supplementary file 2 — pr0c00956_si_003.zip [file pr0c00956_si_003.zip › 100_samples_run1.0/resources/HF2_LC1_hela_190620_01-mass-deviation-matrix.tsv]

scan	retention	445.12003
104.0	0.65830806	445.1205745401251
105.0	0.66487875	445.1206593389901
106.0	0.67122043	445.1194376364976
112.0	0.68382461	445.12063440683767
116.0	0.69275588	445.1198378419382
117.0	0.69967465	445.11995071618963
122.0	0.71082261	445.1204502978208
124.0	0.71832255	445.1206270094076
125.0	0.72470606	445.12064267979724
126.0	0.73073305	445.1205201879874
127.0	0.73675802	445.1206457101697
128.0	0.74278308	445.1205064241023
129.0	0.74881228	445.1197451195064
130.0	0.75484356	445.1201133938193
134.0	0.7644601	445.12010356332195
135.0	0.77081441	445.12011198597315
138.0	0.7796247	445.1202497848346
139.0	0.7859811	445.12029548802417
140.0	0.7920102	445.1204171895742
141.0	0.7980373	445.1204755996772
142.0	0.80406443	445.1204830949365
143.0	0.81009151	445.12054577567756
144.0	0.81611853	445.1205399554715
145.0	0.82213726	445.1205936672541
146.0	0.82815815	445.1206560039716
147.0	0.83417901	445.11944499147194
148.0	0.84019988	445.11946609893744
149.0	0.84622283	445.1205716831789
150.0	0.85224363	445.1194033136816
151.0	0.85826226	445.12060698686804
152.0	0.86428318	445.11946708025476
153.0	0.87030191	445.11941933273573
154.0	0.87632278	445.1206526578517
155.0	0.8823458	445.1206529278826
156.0	0.8883667	445.1194661045268
157.0	0.89439166	445.1194497789561
158.0	0.90041648	445.1205907909164
159.0	0.9064436	445.1206048090841
160.0	0.91247065	445.12052476300136
161.0	0.91849362	445.1204597928022
162.0	0.92452275	445.1205970490572
163.0	0.93054581	445.11948563982804
164.0	0.93657068	445.1205888211648
165.0	0.94259152	445.11940428945184
166.0	0.94861038	445.11946103209056
167.0	0.95463113	445.1205289624784
168.0	0.96064988	445.1205450182398
169.0	0.9666749	445.11943724370826
170.0	0.97269578	445.1206394794253
171.0	0.97872708	445.1194624812275
172.0	0.984752	445.11947811139805
173.0	0.9907771	445.11942086771256
174.0	0.99680203	445.11950262438535
175.0	1.0028229	445.1206396374432
176.0	1.0088479	445.11948933667594
177.0	1.0148687	445.1206351413719
178.0	1.0208916	445.119439244045
179.0	1.0269104	445.11940275967703
180.0	1.0329334	445.1194125267433
181.0	1.0389521	445.12054993736973
182.0	1.0449749	445.11942580600123
183.0	1.0509937	445.1206029467162
184.0	1.0570146	445.11946026349506
185.0	1.0630396	445.12065557346585
186.0	1.0690646	445.1194563199194
187.0	1.0750938	445.12058436260685
188.0	1.0811188	445.12063642023185
189.0	1.0871439	445.1206279421913
190.0	1.0931667	445.1206212968768
191.0	1.0991896	445.1195028980179
192.0	1.1052084	445.12064875843686
193.0	1.1112312	445.12063018356133
194.0	1.1172522	445.1206522661376
195.0	1.1232751	445.1205983197644
196.0	1.129296	445.11947628973434
197.0	1.1353189	445.1205663045763
198.0	1.14135	445.12062648584583
199.0	1.1473813	445.1206180586121
200.0	1.1534043	445.12059170386374
201.0	1.1594272	445.1194051573927
202.0	1.165446	445.12064007008405
203.0	1.1714669	445.1205430965209
204.0	1.1774877	445.1206155677212
205.0	1.1835084	445.1194869828357
206.0	1.1895335	445.12058819158165
207.0	1.1955564	445.1194171314278
208.0	1.2015772	445.12065911160704
209.0	1.2075981	445.11941157536575
210.0	1.213619	445.1205549304857
211.0	1.2196398	445.1194626947474
212.0	1.2256586	445.11946667683173
213.0	1.2316793	445.1205635433266
214.0	1.2376981	445.1194173713574
215.0	1.2437189	445.12059883030634
216.0	1.2497419	445.119443948391
217.0	1.2557648	445.1194019083395
218.0	1.2617836	445.120653377723
219.0	1.2678043	445.120659158266
220.0	1.2738253	445.12058517037366
221.0	1.2798439	445.1206552156375
222.0	1.2858689	445.1194545776378
223.0	1.2918897	445.1206259674963
224.0	1.2979107	445.1206361021042
225.0	1.3039314	445.12065189306276
226.0	1.3099545	445.1206298876995
227.0	1.3159753	445.1205922777202
228.0	1.3219961	445.1194464835675
229.0	1.3280169	445.1205692676499
230.0	1.3340398	445.12052845685804
231.0	1.3400607	445.1194652016168
232.0	1.3460794	445.11940449083943
233.0	1.3521066	445.12053412908483
234.0	1.3581294	445.12061346446075
235.0	1.3641483	445.1205890789422
236.0	1.3701691	445.1194864454366
237.0	1.3761878	445.12064495438955
238.0	1.3822108	445.11942241014873
239.0	1.3882358	445.1194457082404
240.0	1.3942609	445.11949199243236
241.0	1.4002899	445.12063978003187
242.0	1.406317	445.1206363815706
243.0	1.4123399	445.12063334352615
244.0	1.4183649	445.12048767589175
245.0	1.4243837	445.12061937281885
246.0	1.4304045	445.12063786942883
247.0	1.4364274	445.11947893552116
248.0	1.4424483	445.1194786135823
249.0	1.4484795	445.1205937879185
250.0	1.4545067	445.12053384517884
251.0	1.4605317	445.1194629429333
252.0	1.4665608	445.1205582104173
253.0	1.4725858	445.12057940338883
254.0	1.4786109	445.1205307117888
255.0	1.4846359	445.1205836535163
256.0	1.4906608	445.11946482754195
257.0	1.4966839	445.1206334977113
258.0	1.5027088	445.1205235972561
259.0	1.5087422	445.1194403722048
260.0	1.5147692	445.1205738374087
261.0	1.5207921	445.1206241789919
262.0	1.5268192	445.12060044465676
263.0	1.5328421	445.1205867869883
264.0	1.5388693	445.120559785381
265.0	1.5448943	445.120617404411
266.0	1.5509193	445.1194574871611
267.0	1.5569463	445.12062695634177
268.0	1.5629755	445.1205950400634
269.0	1.5689984	445.1206157542234
270.0	1.5750255	445.11945454055655
271.0	1.5810506	445.12062238236746
272.0	1.5870756	445.1195081587175
273.0	1.5930964	445.11940225884297
274.0	1.5991152	445.1194365424445
275.0	1.6051401	445.1206572926434
276.0	1.611163	445.12058311951733
277.0	1.6171859	445.12064548721116
278.0	1.6232089	445.1194534274309
279.0	1.629234	445.11945224197086
280.0	1.6352631	445.1194255031666
281.0	1.641286	445.12062251627856
282.0	1.6473152	445.12052151411405
283.0	1.6533422	445.12063851961756
284.0	1.6593672	445.12064997242055
285.0	1.665386	445.1206316059496
286.0	1.6714194	445.1206229823116
287.0	1.6774382	445.12064060789766
288.0	1.6834632	445.11942570002105
289.0	1.6894882	445.12065430461314
290.0	1.695509	445.1194818431101
291.0	1.7015297	445.120603019526
292.0	1.7075506	445.11943091694195
293.0	1.7135735	445.119492238059
294.0	1.7195944	445.12048509691726
295.0	1.7256132	445.12054976749016
296.0	1.731634	445.11941199391424
297.0	1.7376549	445.1205933684003
298.0	1.7436797	445.12059817531997
299.0	1.7497006	445.12064563531004
300.0	1.7557193	445.1205914242985
301.0	1.7617403	445.1206355883434
302.0	1.767761	445.1206008452895
303.0	1.7737799	445.1194668088785
304.0	1.7798006	445.1206191711183
305.0	1.7858216	445.1205400712457
306.0	1.7918444	445.1205925847113
307.0	1.7978631	445.11947416669017
308.0	1.8038902	445.1194924702315
309.0	1.8099091	445.11940214587156
310.0	1.8159298	445.1194287528077
311.0	1.8219487	445.12064319361883
312.0	1.8279695	445.1194661982448
313.0	1.8339903	445.1194594197723
314.0	1.8400111	445.120619567723
315.0	1.846034	445.1206425815517
316.0	1.8520611	445.12053321172664
317.0	1.8580882	445.1205597168492
318.0	1.8641133	445.1194152962305
319.0	1.8701341	445.12059156542335
320.0	1.8761633	445.12064306873424
321.0	1.882182	445.1206322106966
322.0	1.8882007	445.1205824189536
323.0	1.8942236	445.11942252608645
324.0	1.9002446	445.11944298942234
325.0	1.9062633	445.11941334063766
326.0	1.9122842	445.1206097555396
327.0	1.9183071	445.11943510962465
328.0	1.9243279	445.1194149242688
329.0	1.9303507	445.1206596998558
330.0	1.9363716	445.1205154820877
331.0	1.9423904	445.11940469751363
332.0	1.9484091	445.1206482796256
333.0	1.9544301	445.12062121427925
334.0	1.960455	445.12065597259755
335.0	1.9664759	445.1205916174777
336.0	1.9724967	445.1205889430984
337.0	1.9785195	445.1204917285436
338.0	1.9845383	445.12054701387757
339.0	1.9905571	445.120528355996
340.0	1.9965779	445.12063283892155
341.0	2.0025989	445.11946447036166
342.0	2.0086218	445.12064119979533
343.0	2.0146405	445.1206394887733
344.0	2.0206614	445.1206047651034
345.0	2.0266821	445.12062361897034
346.0	2.0327029	445.119416562814
347.0	2.0387217	445.12062450156213
348.0	2.0447426	445.1194606799772
349.0	2.0507634	445.11942880567796
350.0	2.0567968	445.1194501110473
351.0	2.0628155	445.1194509135854
352.0	2.0688427	445.11947122231726
353.0	2.0748697	445.12064545811387
354.0	2.0808905	445.12050866035395
355.0	2.0869135	445.1206443627525
356.0	2.0929323	445.11942220515493
357.0	2.0989551	445.1205724366672
358.0	2.104976	445.12054824392993
359.0	2.1109948	445.1206322861676
360.0	2.1170176	445.1205266307128
361.0	2.1230405	445.11944147213177
362.0	2.1290593	445.11946585059263
363.0	2.1350823	445.1205318389725
364.0	2.141101	445.12064683182086
365.0	2.1471198	445.1206513291613
366.0	2.1531406	445.1194690464757
367.0	2.1591636	445.1206034458971
368.0	2.1651822	445.12062399670674
369.0	2.1712072	445.1194778491552
370.0	2.1772385	445.1205147515881
371.0	2.1832573	445.1206257004968
372.0	2.1892782	445.1194371689588
373.0	2.1953054	445.12053418838116
374.0	2.2013282	445.11944005216776
375.0	2.2073532	445.11940628669583
376.0	2.213376	445.1206286590549
377.0	2.2193948	445.1206004298738
378.0	2.2254157	445.12062038125447
379.0	2.2314344	445.1206493453506
380.0	2.2374532	445.12065291478893
381.0	2.2434845	445.1194669527571
382.0	2.2495053	445.1194574436433
383.0	2.2555282	445.119433784773
384.0	2.2615552	445.11945923728365
385.0	2.267574	445.1194230739838
386.0	2.2735928	445.1206412169442
387.0	2.2796158	445.12061126525873
388.0	2.2856387	445.1194064706497
389.0	2.2916595	445.12062118191307
390.0	2.2976825	445.1194934176532
391.0	2.3037032	445.1194856567541
392.0	2.3097241	445.12065964901814
393.0	2.315747	445.11942566187884
394.0	2.3217679	445.1206368703627
395.0	2.3277908	445.1206155770578
396.0	2.333818	445.1194035442495
397.0	2.3398429	445.1194848101515
398.0	2.34587	445.1194723239363
399.0	2.3518991	445.1194991787148
400.0	2.3579261	445.1194129238106
401.0	2.363945	445.1194283523885
402.0	2.3699678	445.1194826055619
403.0	2.375993	445.1205887349153
404.0	2.38202	445.1206210528746
405.0	2.3880451	445.11943512386694
406.0	2.3940742	445.1206596378617
407.0	2.4000971	445.11944711299657
408.0	2.4061221	445.1206433708973
409.0	2.4121449	445.12063797494375
410.0	2.4181742	445.1205581251984
411.0	2.4241951	445.12048296659344
412.0	2.4302201	445.1206195463007
413.0	2.4362408	445.120618412546
414.0	2.4422617	445.12063437712084
415.0	2.4482825	445.1194083150929
416.0	2.4543033	445.12055753740407
417.0	2.4603243	445.12062652471957
418.0	2.4663451	445.12046723703475
419.0	2.4723659	445.12058438131515
420.0	2.4783889	445.1204098458518
421.0	2.4844139	445.1203862410331
422.0	2.4904346	445.1204375909266
423.0	2.4964576	445.12046419578223
424.0	2.5024805	445.120428793865
425.0	2.5085056	445.1205172527742
426.0	2.5145327	445.1205037430649
427.0	2.5205577	445.1206303208661
428.0	2.5265827	445.12065000112426
429.0	2.5326077	445.1194128785347
430.0	2.5386305	445.119426326218
431.0	2.5446555	445.12062324957304
432.0	2.5506764	445.12061799348675
433.0	2.5566994	445.1206060011063
434.0	2.5627244	445.1206422227887
435.0	2.5687515	445.12062018432545
436.0	2.5747744	445.12064834777345
437.0	2.5807994	445.1205708937109
438.0	2.5868222	445.12055710626333
439.0	2.5928514	445.12064317336495
440.0	2.5988723	445.12062883155505
441.0	2.6048973	445.12052045895
442.0	2.6109265	445.1194652672504
443.0	2.6169474	445.11944880835466
444.0	2.6229682	445.1205501138763
445.0	2.6289952	445.1205980722168
446.0	2.6350202	445.11941948990454
447.0	2.6410431	445.12062561649134
448.0	2.6470724	445.12052759976007
449.0	2.6530974	445.1205361408753
450.0	2.6591224	445.12060645629947
451.0	2.6651495	445.12060927386364
452.0	2.6711764	445.1205231496916
453.0	2.6772014	445.1195221180021
454.0	2.6832245	445.11947703682057
455.0	2.6892495	445.11944687585606
456.0	2.6952724	445.1205442504638
457.0	2.7012974	445.1205833626641
458.0	2.7073245	445.1194228241555
459.0	2.7133516	445.1206592892883
460.0	2.7193808	445.1204976236127
461.0	2.7254036	445.12057200765685
462.0	2.7314328	445.12059490018197
463.0	2.7374599	445.1205051260142
464.0	2.7434787	445.1205400393596
466.0	2.7507807	445.1205797723195
467.0	2.7571265	445.11941427927906
468.0	2.7631453	445.12053972317625
469.0	2.7691682	445.1206434110291
470.0	2.7751933	445.1194308210079
471.0	2.7812182	445.1194180458703
472.0	2.7872413	445.1194605132596
473.0	2.7932704	445.1194229118978
474.0	2.7992934	445.12063133356037
475.0	2.8053203	445.1206110553903
476.0	2.8113411	445.1205365839458
477.0	2.81736	445.1205567263082
478.0	2.8233809	445.1205410980773
479.0	2.8294016	445.1206142090281
480.0	2.8354225	445.1194401533687
481.0	2.8414454	445.1194531043589
482.0	2.8474643	445.1194349023112
483.0	2.853485	445.1205297988528
484.0	2.8595037	445.1206017273392
485.0	2.8655308	445.1206122170458
486.0	2.8715538	445.120522750266
487.0	2.8775767	445.12061275136335
488.0	2.8835976	445.12057411162846
489.0	2.8896183	445.11943337969484
490.0	2.8956393	445.1205336064476
492.0	2.9029454	445.1194435841635
493.0	2.9092975	445.1205265294011
494.0	2.9153268	445.1205211527832
495.0	2.9213454	445.1205920682128
496.0	2.9273685	445.12051610297016
497.0	2.9333892	445.12059080213675
498.0	2.9394121	445.12046890472647
499.0	2.9454371	445.1205091617057
500.0	2.9514559	445.12058649247535
501.0	2.9574767	445.12054824627535
502.0	2.9634956	445.1204788500038
503.0	2.9695205	445.1204748473859
504.0	2.9755519	445.120519061095
505.0	2.9815788	445.12059800274716
506.0	2.987608	445.1204903437074
507.0	2.9936288	445.1205865724615
508.0	2.9996498	445.1204741124431
509.0	3.0056705	445.1205010297353
510.0	3.0116894	445.1205253143988
511.0	3.0177142	445.1205877031629
512.0	3.0237372	445.12048982224644
513.0	3.029758	445.120512666895
514.0	3.0357789	445.1204590049615
515.0	3.0417997	445.12053508619334
516.0	3.0478185	445.12042775854457
517.0	3.0538415	445.1204698530636
518.0	3.0598602	445.1204675495532
519.0	3.0658811	445.12043385389364
521.0	3.0732101	445.1204638987514
522.0	3.0795728	445.12051494781366
523.0	3.0855998	445.1205783176728
524.0	3.0916228	445.12056061198336
525.0	3.0976477	445.1205302955602
526.0	3.1036727	445.1205319634492
527.0	3.1096956	445.12044812886353
528.0	3.1157227	445.1205346586237
529.0	3.1217477	445.1205618193795
530.0	3.1277749	445.1204803523369
531.0	3.1338039	445.1194010798646
532.0	3.1398228	445.12058227360484
533.0	3.1458415	445.12051307704803
534.0	3.1518623	445.1205976230413
535.0	3.1578874	445.120497149306
536.0	3.1639061	445.1205833623978
537.0	3.169927	445.11941037656374
538.0	3.1759499	445.1205085482373
545.0	3.1900623	445.11982048636077
556.0	3.2101395	445.11952609684977
567.0	3.2301979	445.1203957495569
571.0	3.2398644	445.1194442216117
572.0	3.2462125	445.1206534021464
573.0	3.2522416	445.12062313785594
574.0	3.2582666	445.1194589523117
575.0	3.2642937	445.1194184093833
576.0	3.2703186	445.1206372983313
577.0	3.2763437	445.1194359663879
578.0	3.2823688	445.1206205519902
579.0	3.2883916	445.1206525782857
580.0	3.2944125	445.11941503384656
581.0	3.3004355	445.1205420268589
582.0	3.3064562	445.11943858845945
583.0	3.3124771	445.1195342050202
584.0	3.3184979	445.11944644056194
585.0	3.3245167	445.11946192081825
586.0	3.3305396	445.1195018665128
587.0	3.3365605	445.12055522565976
588.0	3.3425792	445.11944768825987
589.0	3.3486001	445.1194132917995
590.0	3.3546208	445.119487985262
591.0	3.3606417	445.1206557805496
592.0	3.3666646	445.11945812089647
593.0	3.3726834	445.11942609905
594.0	3.3787064	445.1194426332295
595.0	3.3847251	445.11941176154147
596.0	3.3907439	445.11942076897384
597.0	3.3967668	445.1205946197405
598.0	3.4027875	445.12061702095025
599.0	3.4088104	445.1206530008887
600.0	3.4148313	445.12061578540926
601.0	3.4208522	445.1206396193383
602.0	3.4268731	445.12060534123106
603.0	3.4328939	445.12062323236444
604.0	3.4389147	445.12059987590214
605.0	3.444946	445.1206130013088
606.0	3.4509668	445.1206356170684
607.0	3.4569918	445.1206333333632
608.0	3.4630148	445.11940909934793
609.0	3.4690334	445.1194621867086
610.0	3.4750544	445.1206212612069
611.0	3.4810732	445.11943327337696
612.0	3.4870961	445.12057200827076
613.0	3.4931209	445.1194129269436
614.0	3.4991439	445.11942737036946
615.0	3.5051626	445.12053249932046
616.0	3.5111835	445.12065387294746
617.0	3.5172045	445.12062559143334
618.0	3.5232253	445.1206145507582
619.0	3.5292461	445.1194429023056
620.0	3.5352649	445.12064178828206
621.0	3.5412856	445.1194826602702
622.0	3.5473086	445.12062645514675
623.0	3.5533293	445.120529676787
624.0	3.5593501	445.12061071114164
625.0	3.565369	445.1194607554234
626.0	3.5713898	445.11941846532187
627.0	3.5774108	445.1194102690337
628.0	3.5834335	445.12054529275207
629.0	3.5894585	445.12052818652785
630.0	3.5954773	445.1206187445524
631.0	3.6014982	445.12049033061976
632.0	3.607519	445.1205693348806
633.0	3.6135379	445.1206509612601
634.0	3.6195585	445.1206137143769
635.0	3.6255794	445.12065734581483
636.0	3.6316045	445.1194568211064
637.0	3.6376232	445.1194149557004
638.0	3.6436461	445.1206452601996
639.0	3.6496732	445.1206408059148
640.0	3.6556941	445.1206180356936
641.0	3.6617149	445.12061708564624
642.0	3.6677358	445.11940067938565
643.0	3.6737607	445.12061446131264
644.0	3.6797794	445.12055671237056
645.0	3.6858003	445.120575924602
646.0	3.691819	445.1206239849691
647.0	3.69784	445.1205793427888
648.0	3.7038587	445.1205901527757
649.0	3.7098796	445.1205571117302
650.0	3.7159003	445.11945299534
651.0	3.7219213	445.1206093498878
652.0	3.7279399	445.1206528611357
653.0	3.7339608	445.12051052560713
654.0	3.7399796	445.1205447054999
655.0	3.7460004	445.1194093397926
656.0	3.7520212	445.1194531242119
657.0	3.7580421	445.119430298014
658.0	3.7640609	445.11940070782316
659.0	3.7700816	445.12051143433496
660.0	3.7761024	445.12061586126185
661.0	3.7821233	445.12063785171676
662.0	3.7881442	445.11944812421126
663.0	3.7941671	445.12061219961623
664.0	3.8001922	445.1194417952376
665.0	3.8062151	445.12058368490915
666.0	3.812238	445.1205961138043
667.0	3.8182609	445.1206030457299
668.0	3.8242838	445.1205028867706
669.0	3.830315	445.1206205961146
670.0	3.8363338	445.12060288593295
671.0	3.8423568	445.1204728046625
672.0	3.8483775	445.1205259332693
673.0	3.8543985	445.12050924245875
674.0	3.8604193	445.1206166693635
675.0	3.86644	445.12052742976414
676.0	3.8724609	445.12056121608515
677.0	3.8784817	445.11942635052714
678.0	3.8845006	445.1205767732889
679.0	3.8905234	445.12056223552435
680.0	3.8965422	445.12051429360247
681.0	3.902561	445.12061726495676
682.0	3.9085797	445.12049458547574
683.0	3.9146005	445.12050562804023
684.0	3.9206214	445.12052432159527
685.0	3.9266422	445.1205160729499
686.0	3.932663	445.120516659164
687.0	3.9386839	445.12064766464886
688.0	3.9447048	445.1205836520423
689.0	3.9507257	445.1205228205415
690.0	3.9567465	445.12048173501654
691.0	3.9627672	445.1194203967773
692.0	3.968788	445.12052463574565
693.0	3.9748089	445.1205041073452
694.0	3.9808319	445.1206287534609
695.0	3.986859	445.120512661882
696.0	3.9928778	445.1205843956113
697.0	3.9989049	445.1205537453349
698.0	4.004932	445.1206513066604
699.0	4.0109548	445.1206267631987
700.0	4.0169798	445.12054283294026
701.0	4.023007	445.1205256728711
702.0	4.0290383	445.12048816228713
703.0	4.0350632	445.1205498010902
704.0	4.0410861	445.12052617232297
705.0	4.0471112	445.1205406858486
706.0	4.0531381	445.1205428039038
707.0	4.0591652	445.12055476806194
708.0	4.0651903	445.1205223836983
709.0	4.0712153	445.12063524539343
710.0	4.0772446	445.12061273493777
711.0	4.0832675	445.1205979247113
712.0	4.0892925	445.1205552387047
713.0	4.0953174	445.1205327432004
714.0	4.1013423	445.1205185533717
715.0	4.1073653	445.12048234982086
716.0	4.1133882	445.1206124927763
717.0	4.119407	445.12053863713777
718.0	4.1254279	445.1205244669476
719.0	4.1314488	445.1205516336134
720.0	4.1374696	445.12055923010314
721.0	4.1434904	445.12060944892363
722.0	4.1495111	445.1205132063825
723.0	4.1555299	445.1205043691924
724.0	4.1615529	445.1206120858646
725.0	4.1675717	445.1206089307775
726.0	4.1735924	445.1205542130956
727.0	4.1796154	445.1206127480255
728.0	4.1856341	445.1205999030755
729.0	4.191653	445.1205309236201
730.0	4.1976716	445.1205842125755
731.0	4.2036987	445.12057684496426
732.0	4.2097216	445.1205480008493
733.0	4.2157403	445.1205296163816
734.0	4.2217613	445.12045752664375
735.0	4.227782	445.12051897482036
736.0	4.2338009	445.12057423470554
737.0	4.2398195	445.1205190559199
738.0	4.2458425	445.12052725171367
739.0	4.2518633	445.12054285601346
740.0	4.2578863	445.1204697140699
741.0	4.2639071	445.12050958979836
742.0	4.2699258	445.12048001777725
743.0	4.2759446	445.12054864684035
744.0	4.2819655	445.12049961517283
745.0	4.2879862	445.1205592486054
746.0	4.2940093	445.1205510397243
747.0	4.3000321	445.1205384922162
748.0	4.306053	445.1205920392755
749.0	4.312076	445.12059096061574
750.0	4.3180946	445.1206042300316
751.0	4.3241156	445.1205662807861
752.0	4.3301384	445.12054092007986
753.0	4.3361592	445.1204967422036
754.0	4.3421779	445.1204876161308
755.0	4.3481988	445.1204889204216
756.0	4.3542197	445.12049467815126
757.0	4.3602385	445.12050404982625
758.0	4.3662593	445.12050726363356
759.0	4.3722802	445.1205724268911
760.0	4.3783009	445.1204762060378
761.0	4.3843197	445.1205980490846
762.0	4.3903447	445.12050717462
763.0	4.3963656	445.1205862694463
764.0	4.4023843	445.1205436907893
765.0	4.4084073	445.12053942706115
766.0	4.414426	445.1205473246304
767.0	4.4204469	445.1205011759673
768.0	4.4264676	445.1204813779593
769.0	4.4324885	445.120613072497
770.0	4.4385093	445.1205800134966
771.0	4.4445281	445.1205807651125
772.0	4.4505489	445.1205473351466
773.0	4.456572	445.1204870303115
774.0	4.4625927	445.1204992544906
775.0	4.4686157	445.1204940154879
776.0	4.4746343	445.12055348467305
777.0	4.4806552	445.1205417502041
778.0	4.4866782	445.12056764640124
779.0	4.492699	445.1205073491757
780.0	4.4987199	445.120576780229
781.0	4.5047408	445.1205430580946
782.0	4.5107637	445.12058194321435
783.0	4.5167866	445.12054407816976
784.0	4.5228052	445.1204815347357
785.0	4.5288323	445.1205521007745
786.0	4.5348553	445.12047414978855
787.0	4.5408804	445.1205624784952
788.0	4.5469033	445.1204852479043
789.0	4.5529262	445.12051933973686
790.0	4.5589512	445.1204618473946
791.0	4.5649741	445.1204501447716
792.0	4.570999	445.1205141986137
793.0	4.5770219	445.12046480150633
794.0	4.5830449	445.120481824412
795.0	4.5890658	445.1205337952007
796.0	4.5950992	445.12051703413545
797.0	4.6011179	445.120585061707
798.0	4.6071367	445.12047943685525
799.0	4.6131658	445.12048692452595
800.0	4.6191928	445.12044762814367
801.0	4.6252178	445.12055639289684
802.0	4.631245	445.1204993342732
803.0	4.6372638	445.12052765072474
804.0	4.6432846	445.1204957198808
805.0	4.6493034	445.1205792394424
806.0	4.6553242	445.12051505968697
807.0	4.6613428	445.12049084323814
808.0	4.6673658	445.1204810944921
809.0	4.6733888	445.12051942050766
810.0	4.6794075	445.12056365551496
811.0	4.6854284	445.1205557280397
812.0	4.6914472	445.1205622497198
813.0	4.6974722	445.1204925481328
814.0	4.7034909	445.12055776358756
815.0	4.7095116	445.12056408714346
816.0	4.7155304	445.12048935957677
817.0	4.7215492	445.1205392018796
818.0	4.72757	445.1205440681011
819.0	4.733591	445.1205188541385
820.0	4.7396118	445.1205432681822
821.0	4.7456326	445.12055282346836
822.0	4.7516535	445.12049081266366
823.0	4.7576721	445.1205075232602
824.0	4.763695	445.1205526077211
825.0	4.7697138	445.120489021434
826.0	4.7757451	445.12056149225344
827.0	4.781766	445.120550051824
828.0	4.787791	445.12049639895764
829.0	4.7938119	445.12045903058
830.0	4.7998306	445.1204594921465
831.0	4.8058513	445.1204988018425
832.0	4.8118722	445.1205602612043
833.0	4.8178909	445.1205951411734
834.0	4.8239119	445.12051438103543
835.0	4.8299305	445.1205076367338
836.0	4.8359515	445.120582912584
837.0	4.8419743	445.1205824675471
838.0	4.847993	445.1205953953085
839.0	4.8540118	445.1205432640623
840.0	4.8600348	445.12059141658807
841.0	4.8660576	445.1205255485143
842.0	4.8720786	445.1205638307049
843.0	4.8780993	445.1205386442403
844.0	4.8841203	445.1205585808675
845.0	4.890141	445.1205051970106
846.0	4.8961639	445.1204979305767
847.0	4.9021826	445.12053761451847
848.0	4.9082035	445.1205199078243
849.0	4.9142244	445.12049194870053
850.0	4.9202452	445.12054354118214
851.0	4.9262641	445.1204866359102
852.0	4.9322848	445.1204190029333
853.0	4.9383037	445.119411510975
854.0	4.9443244	445.12063619550753
855.0	4.9503431	445.12053758374236
856.0	4.956366	445.12050708826683
857.0	4.9623849	445.1205473095616
858.0	4.9684119	445.12050735956433
859.0	4.9744349	445.1204955596508
860.0	4.9804619	445.1205823263898
861.0	4.9864828	445.1205178916663
862.0	4.9925057	445.12051967776887
863.0	4.9985265	445.12052911354345
864.0	5.0045474	445.12053929297724
865.0	5.0105683	445.12050502686554
866.0	5.016587	445.1205348770486
867.0	5.0226078	445.120539280244
868.0	5.0286267	445.1204951790564
869.0	5.0346474	445.12051647855384
870.0	5.0406683	445.12051262988115
871.0	5.046689	445.1205953830753
872.0	5.05271	445.12051729260145
873.0	5.0587307	445.12052252281046
874.0	5.0647495	445.1205916448047
875.0	5.0707704	445.12046733977365
876.0	5.0767912	445.1204972133821
877.0	5.0828141	445.1205545016482
878.0	5.0888329	445.120588532832
879.0	5.0948516	445.1204699465143
880.0	5.1008705	445.1205566582263
881.0	5.1068933	445.12045550603864
882.0	5.1129205	445.12051877991456
883.0	5.1189412	445.1205596140391
884.0	5.1249601	445.1204818377787
885.0	5.1309808	445.1205408574027
886.0	5.1370016	445.1205447456947
887.0	5.1430204	445.1204867038477
888.0	5.1490433	445.1205736713165
889.0	5.1550622	445.1205188917429
890.0	5.161083	445.1204490051301
891.0	5.167106	445.1204901040928
892.0	5.1731268	445.1204926386299
893.0	5.1791475	445.1205615595911
894.0	5.1851683	445.12049042634527
895.0	5.1911892	445.1204929593522
896.0	5.1972101	445.120502250785
897.0	5.203231	445.1205081301424
898.0	5.2092518	445.120644526422
899.0	5.2152727	445.1205455726742
900.0	5.2212934	445.12056929229607
901.0	5.2273143	445.12051783240497
902.0	5.233335	445.12049971333215
903.0	5.239358	445.12053558357223
904.0	5.2453768	445.1205084440682
905.0	5.2513977	445.12045860015184
906.0	5.2574185	445.12053963931135
907.0	5.2634393	445.12051887378095
908.0	5.269458	445.12056389218606
909.0	5.2754789	445.12052486988114
910.0	5.2815018	445.1205362680704
911.0	5.2875206	445.12047471286354
912.0	5.2935415	445.12056429298184
913.0	5.2995644	445.12057815051736
914.0	5.3055831	445.12049948145744
915.0	5.311604	445.1205113178675
916.0	5.3176247	445.1204745435424
917.0	5.3236455	445.12058707945164
918.0	5.3296664	445.1205509969166
919.0	5.3356873	445.1205724342047
920.0	5.3417061	445.120564418388
921.0	5.347727	445.12048991826293
922.0	5.3537457	445.1204855849806
923.0	5.3597665	445.1205259115252
924.0	5.3657914	445.12050729113537
925.0	5.3718227	445.1205341505704
926.0	5.3778457	445.12049694284786
927.0	5.3838666	445.12052556656033
928.0	5.3898874	445.1204894108966
929.0	5.3959103	445.12053601782895
930.0	5.4019312	445.1205374253608
931.0	5.4079498	445.1205404970409
932.0	5.4139707	445.120532320133
933.0	5.4199915	445.12057357649496
934.0	5.4260124	445.12058491076687
935.0	5.4320333	445.120540225044
936.0	5.4380541	445.12047604305417
937.0	5.444075	445.1205177060928
938.0	5.4500937	445.120474430246
939.0	5.4561186	445.1204983291853
940.0	5.4621457	445.12056136123965
941.0	5.4681686	445.1205070409391
942.0	5.4741894	445.12049503240024
943.0	5.4802083	445.12060794747566
944.0	5.4862311	445.1204964708876
945.0	5.49225	445.12056431948054
946.0	5.4982707	445.1205230566417
947.0	5.5042916	445.12052855003844
948.0	5.5103124	445.120503142393
949.0	5.5163332	445.12054117625183
950.0	5.522352	445.1205704513878
951.0	5.5283728	445.12049345073467
952.0	5.5343937	445.1204993932276
953.0	5.5404147	445.1205455293718
954.0	5.5464374	445.1204932349295
955.0	5.5524562	445.1205287074896
956.0	5.5584833	445.12059183535973
957.0	5.5645041	445.1205352151401
958.0	5.5705249	445.12050668400167
959.0	5.5765499	445.1204528737066
960.0	5.5825709	445.12047077025494
961.0	5.5885916	445.1205503186119
962.0	5.5946124	445.12052530953207
963.0	5.6006354	445.12051822648306
964.0	5.6066562	445.120497744963
965.0	5.6126771	445.12055439872137
966.0	5.6187001	445.1205052198841
967.0	5.6247208	445.12052107033554
968.0	5.6307397	445.12056934439346
969.0	5.6367583	445.1205684376582
970.0	5.6427771	445.12052441924504
971.0	5.6487979	445.12047477012874
972.0	5.6548188	445.1205795102066
973.0	5.6608439	445.1205699285683
974.0	5.6668646	445.1204769081189
975.0	5.6728835	445.1205361633216
976.0	5.6789063	445.12049317187746
977.0	5.6849252	445.12057328086814
978.0	5.6909438	445.1205033511163
979.0	5.6969646	445.1205680490676
980.0	5.7029897	445.12058541493616
981.0	5.7090147	445.1205201746854
982.0	5.7150397	445.120527741818
983.0	5.7210648	445.1204771494198
984.0	5.7270835	445.12048615901165
985.0	5.7331064	445.1205021160572
986.0	5.7391251	445.1205776127791
987.0	5.7451439	445.1205478744353
988.0	5.7511668	445.1205000342222
989.0	5.7571878	445.12048433309906
990.0	5.7632106	445.1205012753114
991.0	5.7692314	445.1204770749984
992.0	5.7752524	445.12042529731093
993.0	5.781271	445.12049010754794
994.0	5.7872898	445.12055117763316
995.0	5.7933085	445.12050698337373
996.0	5.7993294	445.1204402461603
997.0	5.8053502	445.120528093571
998.0	5.8113711	445.12052151253954
999.0	5.817394	445.1205348919671
1000.0	5.8234149	445.12052034959237
1001.0	5.8294356	445.12046868072997
1002.0	5.8354544	445.1205241295991
1003.0	5.8414752	445.1204776789007
1004.0	5.8474982	445.12052538620577
1005.0	5.853519	445.1206036252128
1006.0	5.8595378	445.12058613103204
1007.0	5.8655566	445.1205951912755
1008.0	5.8715774	445.12056993204607
1009.0	5.8776023	445.1205855418551
1010.0	5.8836273	445.1205457305606
1011.0	5.8896503	445.1205319751651
1012.0	5.8956732	445.120586986465
1013.0	5.9017025	445.12057577444006
1014.0	5.9077253	445.1205295091049
1015.0	5.9137504	445.12047675085273
1016.0	5.9197712	445.1204644727795
1017.0	5.9257899	445.12045423932597
1018.0	5.9318086	445.120539452321
1019.0	5.9378295	445.12051974362265
1020.0	5.9438587	445.12058743732246
1021.0	5.9498775	445.12057496091165
1022.0	5.9559004	445.1205728047613
1023.0	5.9619254	445.1205227433686
1024.0	5.9679463	445.1205230496458
1025.0	5.973967	445.12050622224103
1026.0	5.9799878	445.1204922606705
1027.0	5.9860066	445.12048966920247
1028.0	5.9920274	445.1205770053773
1029.0	5.9980484	445.1205360886707
1030.0	6.0040692	445.1205329987751
1031.0	6.01009	445.1205725320197
1032.0	6.0161108	445.12048704448785
1033.0	6.0221338	445.120482892042
1034.0	6.0281546	445.12052944414614
1035.0	6.0341733	445.1205520304547
1036.0	6.0401942	445.1204886752041
1037.0	6.0462151	445.1205490786708
1038.0	6.0522359	445.1205689367101
1039.0	6.0582568	445.12057503574556
1040.0	6.0642796	445.12051995229285
1041.0	6.0703025	445.1205182283881
1042.0	6.0763254	445.12054426401505
1043.0	6.0823484	445.12053802595085
1044.0	6.0883735	445.12053369554656
1045.0	6.0943964	445.1205839044489
1046.0	6.1004151	445.1204950290533
1047.0	6.1064359	445.1204936288262
1048.0	6.1124567	445.12052854888793
1049.0	6.1184754	445.12056324966113
1050.0	6.1244984	445.1205792979165
1051.0	6.1305235	445.12052804458835
1052.0	6.1365464	445.12054026127043
1053.0	6.1425652	445.1205837410305
1054.0	6.1485965	445.12051045011793
1055.0	6.1546152	445.12047138698847
1056.0	6.160636	445.1205647277798
1057.0	6.1666609	445.12051153393435
1058.0	6.1726839	445.12051849403
1059.0	6.1787069	445.12046732650265
1060.0	6.1847339	445.12056547678736
1061.0	6.1907548	445.12051875316797
1062.0	6.1967735	445.1205551018404
1063.0	6.2027942	445.1205083041058
1064.0	6.2088151	445.12053492733247
1065.0	6.2148339	445.1205516798894
1066.0	6.2208548	445.12048369247833
1067.0	6.2268756	445.12048791869597
1068.0	6.2328986	445.12055039814487
1069.0	6.2389215	445.12049780549887
1070.0	6.2449424	445.1204694653124
1071.0	6.2509672	445.1205254786734
1072.0	6.2569922	445.1204429497563
1073.0	6.2630173	445.12046933493724
1074.0	6.2690443	445.12055275882517
1075.0	6.2750674	445.1205039643911
1076.0	6.2810945	445.1205649903939
1077.0	6.2871195	445.12044917718845
1078.0	6.2931445	445.12044570705575
1079.0	6.2991736	445.12052822569905
1080.0	6.3051964	445.1205419146901
1081.0	6.3112215	445.1204643689695
1082.0	6.3172507	445.12047201027315
1083.0	6.32328	445.1205322363345
1084.0	6.3293029	445.1204868627965
1085.0	6.3353258	445.12056061507445
1086.0	6.3413485	445.1204896583363
1087.0	6.3473716	445.12051845419984
1088.0	6.3533987	445.12048741211936
1089.0	6.3594216	445.12049173295395
1090.0	6.3654466	445.12048490756075
1091.0	6.3714779	445.12054608236997
1092.0	6.3775008	445.12048829443336
1093.0	6.3835258	445.12054854781593
1094.0	6.3895507	445.12065159124154
1095.0	6.3955758	445.1205007634775
1096.0	6.4016028	445.12057410417
1097.0	6.4076258	445.12047143973837
1098.0	6.4136446	445.12050157345
1099.0	6.4196654	445.12048484021443
1100.0	6.4256842	445.12047303843195
1101.0	6.431705	445.12051099725176
1102.0	6.4377258	445.12056410656845
1103.0	6.4437466	445.12047076650254
1104.0	6.4497695	445.12049764603785
1105.0	6.4557883	445.12059307811995
1106.0	6.4618113	445.1205092640546
1107.0	6.4678322	445.1205209202582
1108.0	6.473855	445.1205293576928
1109.0	6.4798738	445.1205174748404
1110.0	6.4858945	445.1205031709126
1111.0	6.4919195	445.1205515956676
1112.0	6.4979425	445.1205240394178
1113.0	6.5039696	445.1205193044462
1114.0	6.5099926	445.1205121374312
1115.0	6.5160218	445.12053763586204
1116.0	6.5220447	445.1205146305959
1117.0	6.5280675	445.12055465225876
1118.0	6.5340946	445.12055560972476
1119.0	6.5401175	445.12057230060935
1120.0	6.5461426	445.12057145857625
1121.0	6.5521656	445.12053152561975
1122.0	6.5581885	445.12052660402736
1123.0	6.5642156	445.1204965581901
1124.0	6.5702427	445.12055408347953
1125.0	6.5762718	445.1205590912536
1126.0	6.5822947	445.1205240229817
1127.0	6.5883197	445.12048216833387
1128.0	6.5943427	445.12051873618543
1129.0	6.6003656	445.1205387197903
1130.0	6.6063926	445.1205359910224
1131.0	6.6124114	445.1205377983512
1132.0	6.6184344	445.12056553428687
1133.0	6.6244593	445.1205630128573
1134.0	6.6304843	445.1205515155589
1135.0	6.6365073	445.1205163072747
1136.0	6.6425303	445.120504846634
1137.0	6.6485531	445.1204943153593
1138.0	6.6545824	445.1205227120924
1139.0	6.6606052	445.12056453634483
1140.0	6.6666303	445.120558394304
1141.0	6.6726614	445.1205417108659
1142.0	6.6786843	445.1205169494226
1143.0	6.6847073	445.1205124873007
1144.0	6.6907303	445.12057390968897
1145.0	6.6967532	445.12055757302784
1146.0	6.7027782	445.1204920315525
1147.0	6.708801	445.1205564140627
1148.0	6.714826	445.1205297467784
1149.0	6.720849	445.1204399038817
1150.0	6.7268719	445.12053361273803
1151.0	6.732899	445.1205311335966
1152.0	6.738922	445.12055291460564
1153.0	6.7449427	445.12059541056664
1154.0	6.7509657	445.12057125394733
1155.0	6.7569928	445.12053388122655
1156.0	6.7630219	445.12052726179
1157.0	6.7690427	445.12050878860913
1158.0	6.7750678	445.12052066657793
1159.0	6.7810949	445.12057739654824
1160.0	6.787124	445.12048437798336
1161.0	6.7931428	445.1205276565499
1162.0	6.7991636	445.1204243070021
1163.0	6.8051846	445.1205462949799
1164.0	6.8112053	445.12045382034745
1165.0	6.817224	445.12054903500456
1166.0	6.8232449	445.120495446724
1167.0	6.8292699	445.1205676643972
1168.0	6.8352887	445.1205497394087
1169.0	6.8413075	445.12051039543735
1170.0	6.8473304	445.12049173390966
1171.0	6.8533512	445.1205549316195
1172.0	6.859372	445.12048118857115
1173.0	6.8653928	445.1205552390798
1174.0	6.8714137	445.12046876374853
1175.0	6.8774366	445.1205089405079
1176.0	6.8834596	445.1204851737285
1177.0	6.8894825	445.1205203464466
1178.0	6.8955117	445.12052241040186
1179.0	6.9015366	445.12048722336704
1180.0	6.9075638	445.1205780406858
1181.0	6.9135867	445.12054300881175
1182.0	6.9196096	445.1205003977891
1183.0	6.9256346	445.1205993080183
1184.0	6.9316576	445.120478942816
1185.0	6.9376825	445.1205024117719
1186.0	6.9437097	445.1205638753244
1187.0	6.9497367	445.1205276113418
1188.0	6.9557595	445.1205613723861
1189.0	6.9617846	445.1205953680743
1190.0	6.9678097	445.1204768914352
1191.0	6.9738327	445.12045452808496
1192.0	6.9798597000000004	445.12042907937877
1193.0	6.9858826	445.12056226658774
1194.0	6.9919055	445.1205278029974
1195.0	6.9979304	445.1204720064281
1196.0	7.0039555	445.1204860069183
1197.0	7.0099806	445.12057527932876
1198.0	7.0160056	445.12054869798834
1199.0	7.0220327	445.1205428879427
1200.0	7.0280576	445.12057126106345
1201.0	7.0340806	445.120455309297
1202.0	7.0401034	445.12046969516354
1203.0	7.0461264	445.12047822584066
1204.0	7.0521555	445.12050237634026
1205.0	7.0581847	445.120556666512
1206.0	7.0642098	445.120581060799
1207.0	7.0702348	445.12053295854537
1208.0	7.0762576	445.120575200904
1209.0	7.0822765	445.1204955234701
1210.0	7.0882993	445.1204848049786
1211.0	7.0943243	445.1204992073994
1212.0	7.1003472	445.12051106967635
1213.0	7.1063723	445.1205288087874
1214.0	7.1123993	445.12048705286963
1215.0	7.1184224	445.120508949608
1216.0	7.1244472	445.1205019029921
1217.0	7.1304744	445.12056994139357
1218.0	7.1364972	445.1205434643845
1219.0	7.1425201	445.1205577754935
1220.0	7.1485452	445.12047345348657
1221.0	7.1545682	445.1205204103726
1222.0	7.160591	445.1204870926432
1223.0	7.1666119	445.12058482085513
1224.0	7.1726348	445.1205810241336
1225.0	7.1786599	445.1205333311415
1226.0	7.1846827	445.1205665650808
1227.0	7.1907077	445.12056966016524
1228.0	7.1967369	445.12048813623164
1229.0	7.202762	445.1205991287362
1230.0	7.2087849	445.12047735935033
1231.0	7.2148099	445.1205112920769
1232.0	7.2208391	445.1205225057028
1233.0	7.226864	445.1204976032663
1234.0	7.232887	445.1204922087557
1235.0	7.2389119	445.1205590719933
1236.0	7.244937	445.1204915835824
1237.0	7.25096	445.1205422000625
1238.0	7.2569828	445.1205528481649
1239.0	7.26301	445.1204724881233
1240.0	7.2690369	445.1205345158788
1241.0	7.2750661	445.1205233009288
1242.0	7.2810932	445.1205394696558
1243.0	7.2871162	445.1205172181114
1244.0	7.2931392	445.1205142205607
1245.0	7.2991683	445.12049887156076
1246.0	7.3051955	445.12049703039753
1247.0	7.3112246	445.12047634715356
1248.0	7.3172476	445.1205039335735
1249.0	7.3232704	445.1204376539791
1250.0	7.3292995	445.1205310305453
1251.0	7.3353246	445.12044930865534
1252.0	7.3413495	445.12045173700955
1253.0	7.3473767	445.12049322468215
1254.0	7.3534039	445.12055560036157
1255.0	7.3594288	445.12047745035625
1256.0	7.3654516	445.1205366743514
1257.0	7.3714746	445.1205129576931
1258.0	7.3774996	445.12055935136937
1259.0	7.3835287	445.12050185401773
1260.0	7.3895539	445.12052038506937
1261.0	7.3955788	445.1205789391246
1262.0	7.4016018	445.1205519837878
1263.0	7.4076289	445.1204331026197
1264.0	7.4136558	445.12052098051805
1265.0	7.419683	445.12046440078126
1266.0	7.4257058	445.12055743797515
1267.0	7.4317309	445.12047616909206
1268.0	7.437758	445.1205437319557
1269.0	7.4437851	445.1204757098831
1270.0	7.449808	445.12050467246564
1271.0	7.455831	445.12044961215184
1272.0	7.4618621	445.12053794024126
1273.0	7.467883	445.1205014250904
1274.0	7.473906	445.1204990746749
1275.0	7.4799289	445.12047134617194
1276.0	7.4859518	445.1205765634998
1277.0	7.4919789	445.1205755125399
1278.0	7.4980039	445.1205415781951
1279.0	7.5040289	445.1205801454277
1280.0	7.5100559	445.1205078061653
1281.0	7.5160809	445.12056229660647
1282.0	7.522106	445.12057575162896
1283.0	7.5281331	445.12053910259226
1284.0	7.5341561	445.12059198582165
1285.0	7.5401832	445.12056415930715
1286.0	7.5462082	445.1205573468609
1287.0	7.5522372	445.1205177392353
1288.0	7.5582643	445.12048461164
1289.0	7.5642872	445.12051015970707
1290.0	7.5703102	445.1205261297612
1291.0	7.5763331	445.12058772184463
1292.0	7.5823561	445.12057578310726
1293.0	7.588379	445.1205655507834
1294.0	7.5944019	445.1204709699537
1295.0	7.6004289	445.12055902716276
1296.0	7.606456	445.1204994999868
1297.0	7.6124789	445.12054358292056
1298.0	7.618502	445.1205899586929
1299.0	7.624529	445.12057713251085
1300.0	7.6305562	445.12056881595447
1301.0	7.6365811	445.1205294101712
1302.0	7.6426061	445.1205238312473
1303.0	7.6486352	445.12055053422324
1304.0	7.6546602	445.12052414718715
1305.0	7.6606916	445.1205163269252
1306.0	7.6667166	445.1205803939481
1307.0	7.6727415	445.1205312354026
1308.0	7.6787624	445.1204964023744
1309.0	7.6847874	445.1205838884185
1310.0	7.6908102	445.1205598299219
1311.0	7.6968332	445.12047418047166
1312.0	7.7028561	445.12052865667647
1313.0	7.7088853	445.1204976251832
1314.0	7.7149123	445.1205392953325
1315.0	7.7209333	445.1205486851644
1316.0	7.726952	445.12049892564625
1317.0	7.7329729	445.1204718499391
1318.0	7.7389936	445.1205443423208
1319.0	7.7450145	445.1205541239262
1320.0	7.7510353	445.1204284299346
1321.0	7.7570562	445.120465657947
1322.0	7.7630771	445.12051302550196
1323.0	7.7690999	445.12055528295184
1324.0	7.775123	445.12049256125914
1325.0	7.7811459	445.1205410416972
1326.0	7.7871707	445.12046162256655
1327.0	7.7931936	445.1205144399434
1328.0	7.7992186	445.1205267924845
1329.0	7.8052438	445.1204861395689
1330.0	7.8112667	445.12050722516733
1331.0	7.8172917	445.1206005055276
1332.0	7.8233146	445.12048734187744
1333.0	7.8293375	445.12054376596393
1334.0	7.8353666	445.12050959690305
1335.0	7.8413979	445.12056791848244
1336.0	7.8474229	445.1205688259279
1337.0	7.8534438	445.1206075477962
1338.0	7.8594626	445.120573000472
1339.0	7.8654855	445.1204921798687
1340.0	7.8715043	445.12055244927456
1341.0	7.8775291	445.12047987191863
1342.0	7.8835521	445.12056846706474
1343.0	7.889575	445.1206078939834
1344.0	7.895598	445.1205522202525
1345.0	7.9016189	445.12051990449265
1346.0	7.9076397	445.12056195060484
1347.0	7.9136605	445.1205917568327
1348.0	7.9196814	445.1205094321823
1349.0	7.9257021	445.12056219589596
1350.0	7.9317209	445.1205528767108
1351.0	7.9377459	445.12055209755886
1352.0	7.9437731	445.12050863649387
1353.0	7.949798	445.1205638991688
1354.0	7.955821	445.1204914203138
1355.0	7.9618459	445.1205684158464
1356.0	7.9678752	445.1205513499909
1357.0	7.9739022	445.1205191431358
1358.0	7.9799251	445.1205162866814
1359.0	7.9859522	445.1204902621526
1360.0	7.9919773	445.12051412127846
1361.0	7.9980001	445.12057260944715
1362.0	8.0040294	445.1205192495783
1363.0	8.0100542	445.1205072556843
1364.0	8.0160794	445.120540918754
1365.0	8.0221043	445.12053619094377
1366.0	8.0281293	445.12056504019444
1367.0	8.0341564	445.1205647784057
1368.0	8.0401857	445.12050896628966
1369.0	8.0462084	445.12048765226774
1370.0	8.0522357	445.1205222003657
1371.0	8.0582586	445.12055353417753
1372.0	8.0642856	445.1205428429742
1373.0	8.0703107	445.1204231161579
1374.0	8.0763419	445.1205136685993
1375.0	8.0823669	445.12045520332225
1376.0	8.0883899	445.1205240378678
1377.0	8.0944212	445.12051780501423
1378.0	8.1004462	445.12058624654725
1379.0	8.106469	445.12055488478626
1380.0	8.112494	445.12055828709947
1381.0	8.1185189	445.1205180267318
1382.0	8.1245419	445.1204961479479
1383.0	8.130565	445.12057011631185
1384.0	8.1365899	445.12055385363425
1385.0	8.1426087	445.1205107463479
1386.0	8.1486295	445.1205696335458
1387.0	8.1546545	445.1205227270295
1388.0	8.1606816	445.1205692317801
1389.0	8.1667045	445.12045351530713
1390.0	8.1727337	445.1204718593897
1391.0	8.1787607	445.12054273356796
1392.0	8.184792	445.12048412990345
1393.0	8.1908171	445.1204655310696
1394.0	8.1968421	445.1205675839578
1395.0	8.2028711	445.1204685987044
1396.0	8.2088962	445.12047498265963
1397.0	8.2149191	445.12053530552004
1398.0	8.2209462	445.12052177582416
1399.0	8.2269734	445.1205554323109
1400.0	8.2329983	445.12047176291753
1401.0	8.2390234	445.12056745974127
1402.0	8.2450463	445.12056173554055
1403.0	8.2510691	445.12058147461147
1404.0	8.2570983	445.1205052637359
1405.0	8.2631254	445.1204790580141
1406.0	8.2691503	445.1205402926598
1407.0	8.2751734	445.12046995040635
1408.0	8.2812005	445.1204468380906
1409.0	8.2872276	445.1204987798374
1410.0	8.2932505	445.12057390035227
1411.0	8.2992754	445.12051217449823
1412.0	8.3053004	445.12052454321713
1413.0	8.3113317	445.1205351891516
1414.0	8.3173589	445.12058219482026
1415.0	8.3233818	445.12057065166306
1416.0	8.3294068	445.12045858676436
1417.0	8.3354318	445.1204747986558
1418.0	8.3414568	445.12048613631157
1419.0	8.3474838	445.1205264023038
1420.0	8.3535088	445.1204601701408
1421.0	8.3595359	445.1204503057207
1422.0	8.3655631	445.12053685846746
1423.0	8.371586	445.12052706216406
1424.0	8.3776152	445.12051543279824
1425.0	8.3836381	445.12052701547003
1426.0	8.389665	445.12052114904924
1427.0	8.3956922	445.12051911525845
1428.0	8.4017151	445.1205868300034
1429.0	8.4077423	445.12065688338214
1430.0	8.4137652	445.12047887905896
1431.0	8.4197964	445.1205835359176
1432.0	8.4258277	445.12052317280796
1433.0	8.4318506	445.1205104471688
1434.0	8.4378755	445.1205650752963
1435.0	8.4439005	445.1204653641355
1436.0	8.4499234	445.12054021433045
1437.0	8.4559423	445.1205279737582
1438.0	8.4619631	445.12054565616376
1439.0	8.467986	445.12052216036136
1440.0	8.4740111	445.12051825698313
1441.0	8.480034	445.1204973057355
1442.0	8.4860589	445.12053384995966
1443.0	8.4920818	445.1204894969195
1444.0	8.4981069	445.1205657430436
1445.0	8.5041341	445.1205423768272
1446.0	8.5101674	445.12053614719235
1447.0	8.5161923	445.1204150310011
1448.0	8.5222173	445.12044130987687
1449.0	8.5282464	445.1204969159495
1450.0	8.5342714	445.12047409360054
1451.0	8.5402964	445.1204909418708
1452.0	8.5463215	445.1205108490503
1453.0	8.5523486	445.12049691063805
1454.0	8.5583716	445.12052852068257
1455.0	8.5643945	445.1204483478372
1456.0	8.5704175	445.1205159288037
1457.0	8.5764423	445.1205797654717
1458.0	8.5824715	445.12045771180937
1459.0	8.5884965	445.12053229055465
1460.0	8.5945258	445.1204857636728
1461.0	8.6005528	445.1204428916713
1462.0	8.60658	445.1205579695973
1463.0	8.6126028	445.1204905289652
1464.0	8.6186258	445.1204784923086
1465.0	8.6246507	445.12051099649403
1466.0	8.6306737	445.12051823702535
1467.0	8.6367049	445.1205223046193
1468.0	8.6427298	445.12054075248955
1469.0	8.6487549	445.1205160097726
1470.0	8.6547821	445.12052191758397
1471.0	8.6608091	445.12050331054
1472.0	8.6668321	445.12049401751256
1473.0	8.6728653	445.1205240852218
1474.0	8.6788903	445.12055118302743
1475.0	8.6849132	445.1205689622726
1476.0	8.6909363	445.1205362622933
1477.0	8.6969612	445.12054682329006
1478.0	8.7029863	445.1204934936405
1479.0	8.7090091	445.12055304888975
1480.0	8.7150341	445.1205631910924
1481.0	8.7210591	445.1205434336913
1482.0	8.7270862	445.1205280103401
1483.0	8.7331091	445.1204740896543
1484.0	8.7391322	445.1204475947329
1485.0	8.7451633	445.12050603113323
1486.0	8.7511864	445.12051029048376
1487.0	8.7572113	445.1205236635331
1488.0	8.7632383	445.1205640211059
1489.0	8.7692675	445.12047535896846
1490.0	8.7752904	445.12052140325557
1491.0	8.7813134	445.12049664081707
1492.0	8.7873363	445.1204595145038
1493.0	8.7933592	445.1204861283323
1494.0	8.7993842	445.12051502265706
1495.0	8.8054092	445.12044798838156
1496.0	8.8114321	445.12052736466745
1497.0	8.8174551	445.120523820409
1498.0	8.8234801	445.1205369520868
1499.0	8.8295092	445.1204930930776
1500.0	8.8355384	445.12051833228065
1501.0	8.8415634	445.1204985130864
1502.0	8.8475863	445.12051959498996
1503.0	8.8536113	445.1205073192703
1504.0	8.8596342	445.120466187258
1505.0	8.8656592	445.12048555838146
1506.0	8.8716843	445.12050392251274
1507.0	8.8777136	445.12055334533085
1508.0	8.8837365	445.12054624058084
1509.0	8.8897594	445.1205082327621
1510.0	8.8957822	445.12055028034206
1511.0	8.9018072	445.1205419726243
1512.0	8.9078302	445.1205547691519
1513.0	8.9138531	445.1204608023417
1514.0	8.9198781	445.12048608712337
1515.0	8.9259031	445.12044008722086
1516.0	8.9319261	445.1205017662716
1517.0	8.937951	445.1205440966994
1518.0	8.9439803	445.1204568406219
1519.0	8.9500073	445.12052239030214
1520.0	8.9560301	445.12056469330906
1521.0	8.9620573	445.1204860239441
1522.0	8.9680865	445.1204535258422
1523.0	8.9741116	445.12045110151183
1524.0	8.9801386	445.12053561923346
1525.0	8.9861678	445.1205585723313
1526.0	8.9921927	445.12053695042323
1527.0	8.9982219	445.12046591635
1528.0	9.0042448	445.120567045054
1529.0	9.0102678	445.1204992927831
1530.0	9.0162907	445.12051126720564
1531.0	9.0223158	445.12052787837695
1532.0	9.0283386	445.1204539163605
1533.0	9.0343679	445.1205049452175
1534.0	9.0403906	445.1205665292077
1535.0	9.0464115	445.1204991943761
1536.0	9.0524324	445.12056401307234
1537.0	9.0584553	445.1204637736875
1538.0	9.0644782	445.12057680489045
1539.0	9.0705075	445.12047619950806
1540.0	9.0765345	445.12046217389815
1541.0	9.0825575	445.1204900184943
1543.0	9.0898552	445.12051800483766
1544.0	9.0962096	445.1205152811205
1545.0	9.1022428	445.12055769030786
1546.0	9.1082678	445.1205019759368
1547.0	9.1142908	445.12048861796677
1548.0	9.1203136	445.1205272014124
1549.0	9.1263366	445.1204555102432
1550.0	9.1323616	445.1204567188037
1551.0	9.1383887	445.1205491093175
1552.0	9.1444179	445.1205449499443
1553.0	9.1504429	445.12045858830675
1554.0	9.15647	445.1205342081727
1555.0	9.162495	445.1205584109597
1556.0	9.1685199	445.12050954162777
1557.0	9.174545	445.12046095301145
1558.0	9.1805679	445.12046088758126
1559.0	9.1865928	445.12049463551176
1560.0	9.1926117	445.12053502085246
1561.0	9.1986388	445.12050268490646
1562.0	9.2046701	445.1204690889236
1563.0	9.2106971	445.1205114568334
1564.0	9.21672	445.12045726491317
1565.0	9.222745	445.1204560465563
1566.0	9.2287721	445.1205172498644
1567.0	9.2347971	445.1204720233039
1568.0	9.2408201	445.1204903656193
1569.0	9.2468451	445.12050006259983
1570.0	9.2528743	445.1204735635661
1571.0	9.2589034	445.12051478738266
1572.0	9.2649326	445.12046046877026
1573.0	9.2709617	445.1204836540881
1574.0	9.2769847	445.12054776110426
1575.0	9.2830076	445.1205617558065
1576.0	9.2890326	445.1205207418865
1577.0	9.2950576	445.12046655464934
1578.0	9.3010806	445.12051686746673
1579.0	9.3071076	445.1205036364961
1580.0	9.3131368	445.1205672935033
1581.0	9.3191618	445.1205183526065
1582.0	9.3251868	445.12047159046773
1583.0	9.3312139	445.1205263796919
1584.0	9.3372369	445.1205738822762
1585.0	9.3432618	445.12047922918515
1586.0	9.3492848	445.12053623960674
1587.0	9.3553076	445.1204870354234
1588.0	9.3613368	445.1205673796469
1589.0	9.3673619	445.12049305323325
1590.0	9.3733889	445.12053896946117
1591.0	9.3794077	445.1205681854817
1592.0	9.3854285	445.1205277170399
1593.0	9.3914494	445.1204899417602
1594.0	9.3974702	445.12044882247636
1595.0	9.403491	445.12052012122393
1596.0	9.4095118	445.1205555787265
1597.0	9.415539	445.1205600656868
1598.0	9.421564	445.1204888422146
1599.0	9.4275869	445.120525867968
1601.0	9.4348889	445.12058417651815
1602.0	9.4412328	445.12053675201355
1603.0	9.4472577	445.12049959365373
1604.0	9.4532786	445.12057695131256
1605.0	9.4592995	445.1204667248738
1606.0	9.4653203	445.12053171568937
1607.0	9.4713452	445.1205459991501
1608.0	9.4773703	445.1205453871329
1609.0	9.4833973	445.1205469610503
1610.0	9.4894202	445.1205610683347
1611.0	9.4954453	445.1204890404546
1612.0	9.5014704	445.12051936463496
1613.0	9.5074953	445.12050262428266
1614.0	9.5135183	445.1205039341014
1615.0	9.5195432	445.120575745425
1616.0	9.5255725	445.12046274895226
1617.0	9.5316015	445.1205148877627
1618.0	9.5376266	445.1205450693589
1619.0	9.5436496	445.12057906793063
1620.0	9.5496788	445.12049822878646
1621.0	9.5557058	445.12049046869504
1622.0	9.5617308	445.12049632357036
1623.0	9.5677538	445.1205087682449
1624.0	9.5737828	445.12054201973353
1625.0	9.5798099	445.12052746999103
1626.0	9.5858349	445.1204935191244
1627.0	9.59186	445.1204144334907
1628.0	9.597883	445.1205254498642
1629.0	9.6039079	445.1205507280926
1630.0	9.6099371	445.120475337246
1631.0	9.6159621	445.1205683824665
1632.0	9.6219849	445.1205025290595
1633.0	9.6280078	445.1205367208151
1634.0	9.6340371	445.1204755211589
1635.0	9.640062	445.1205286237413
1636.0	9.6460913	445.1205594800844
1637.0	9.6521143	445.12052554235754
1638.0	9.6581455	445.1205003319804
1639.0	9.6641705	445.1205653023271
1640.0	9.6701933	445.12057011725744
1641.0	9.6762121	445.12043214867214
1642.0	9.6822371	445.12048164877336
1643.0	9.6882643	445.1205274079221
1644.0	9.6942976	445.12054445481715
1645.0	9.7003247	445.12051750737186
1646.0	9.7063435	445.12059157086696
1647.0	9.7123642	445.1205771147515
1648.0	9.7183851	445.12047643279334
1649.0	9.7244059	445.1205402512188
1650.0	9.7304267	445.1205688114969
1651.0	9.7364475	445.12047666042474
1652.0	9.7424727	445.120508614243
1653.0	9.7484914	445.1205492320101
1654.0	9.7545143	445.1204970290924
1655.0	9.7605371	445.12055673245806
1656.0	9.7665663	445.1204725041029
1657.0	9.7725935	445.12053706866203
1659.0	9.7798913	445.1205067786656
1660.0	9.7862477	445.1205640423624
1661.0	9.792279	445.12048281543423
1662.0	9.7983081	445.12047368364057
1663.0	9.8043352	445.1205958697825
1664.0	9.8103581	445.12056741057927
1665.0	9.8163811	445.1204603951551
1666.0	9.8224102	445.12056413365696
1667.0	9.8284352	445.12054494644246
1668.0	9.8344603	445.1205602328858
1669.0	9.8404872	445.1204559948992
1670.0	9.8465102	445.120451082262
1671.0	9.8525331	445.12056582419245
1672.0	9.858556	445.12049143155326
1673.0	9.8645812	445.12050576421564
1674.0	9.8706103	445.12052402303414
1675.0	9.8766332	445.12052597816336
1676.0	9.8826624	445.1204854252878
1677.0	9.8886852	445.1205058746926
1678.0	9.8947102	445.1206437031991
1679.0	9.9007373	445.1205376272868
1680.0	9.9067624	445.1205089009527
1681.0	9.9127874	445.1204993221809
1682.0	9.9188103	445.1205313944432
1683.0	9.9248354	445.1205129575766
1684.0	9.9308645	445.12049116088946
1685.0	9.9368873	445.120531816199
1686.0	9.9429102	445.12055124762077
1687.0	9.9489353	445.12049645171925
1688.0	9.9549625	445.1205679515084
1689.0	9.9609896	445.1205080943682
1690.0	9.9670146	445.1204914539817
1691.0	9.9730375	445.12047621177743
1692.0	9.9790644	445.12051022054396
1693.0	9.9850895	445.1205640738256
1694.0	9.9911166	445.12055412836685
1695.0	9.9971416	445.1204705261882
1696.0	10.003167	445.12051329275357
1697.0	10.009194	445.1205531180858
1698.0	10.015219	445.12047842932753
1699.0	10.021244	445.1205594215293
1700.0	10.027267	445.1205059508537
1701.0	10.033292	445.1205813368658
1702.0	10.039321	445.12050452144024
1703.0	10.04535	445.12050613285686
1704.0	10.051373	445.12056853456556
1705.0	10.057396	445.12055003381266
1706.0	10.063427	445.1205700803768
1707.0	10.069456	445.1205093206346
1708.0	10.075481	445.1205710492885
1709.0	10.081506	445.12051138752093
1710.0	10.087535	445.12050129867475
1711.0	10.093558	445.1204697062602
1712.0	10.099585	445.12055455459
1713.0	10.105617	445.12059039632084
1714.0	10.111644	445.1204843192685
1715.0	10.117673	445.12050150912336
1716.0	10.123702	445.12052697962395
1718.0	10.131198	445.1205287859172
1719.0	10.137548	445.1204820515758
1720.0	10.143571	445.1205002583867
1721.0	10.149594	445.12042871988285
1722.0	10.155619	445.120487877282
1723.0	10.161648	445.1205915865237
1724.0	10.167681	445.12050483319115
1725.0	10.173708	445.12051081538476
1726.0	10.179731	445.1205152387045
1727.0	10.185754	445.1205561165297
1728.0	10.191781	445.12046372070415
1729.0	10.197813	445.12057217375946
1730.0	10.203836	445.1205444373483
1731.0	10.20986	445.1204927480658
1732.0	10.215883	445.1205061832461
1733.0	10.221902	445.1205129211363
1734.0	10.227923	445.12056783538657
1735.0	10.233946	445.12059325366295
1736.0	10.239967	445.12055680253303
1737.0	10.24599	445.1206182837608
1738.0	10.252008	445.1205342001697
1739.0	10.258029	445.1205371087183
1740.0	10.26405	445.1205481307262
1741.0	10.270071	445.12050874482753
1742.0	10.276094	445.12048968027926
1743.0	10.282113	445.1205086678782
1744.0	10.288134	445.12056594984483
1745.0	10.294152	445.12048744597604
1746.0	10.300173	445.1205168916339
1747.0	10.306194	445.12052130745053
1748.0	10.312213	445.1205493914163
1749.0	10.318234	445.12042895390636
1750.0	10.324259	445.1204827060574
1751.0	10.330277	445.12048477737324
1752.0	10.336313	445.1204673626454
1753.0	10.342346	445.12053829243933
1754.0	10.348375	445.1205369493479
1755.0	10.354402	445.12054493653613
1756.0	10.360425	445.12048349400055
1757.0	10.366448	445.12054376593477
1758.0	10.372471	445.1205340435496
1759.0	10.378498	445.1205062603567
1760.0	10.384523	445.1204826219031
1761.0	10.390552	445.1204511793452
1762.0	10.396577	445.1204474945064
1763.0	10.4026	445.12051196419543
1764.0	10.408623	445.1205294573081
1765.0	10.41465	445.1205211973091
1766.0	10.420673	445.12046640274025
1767.0	10.426696	445.12046162874327
1768.0	10.432725	445.1204750538855
1769.0	10.438752	445.1205112791873
1770.0	10.444771	445.12052931263
1771.0	10.450796	445.12042137836534
1772.0	10.456815	445.1205337140369
1773.0	10.46284	445.11944932501063
1775.0	10.470161	445.1205129629653
1776.0	10.476511	445.12049279764096
1777.0	10.482534	445.12045745670076
1778.0	10.488559	445.1204853463643
1779.0	10.494588	445.1205102555862
1780.0	10.500611	445.12050383519517
1781.0	10.506634	445.12051563366674
1782.0	10.512659	445.12047303848806
1783.0	10.518682	445.1204861941584
1784.0	10.524707	445.1205337181374
1785.0	10.53073	445.1205525732085
1786.0	10.536752	445.12051406466935
1787.0	10.542776	445.12057416601755
1788.0	10.548801	445.1205599728887
1789.0	10.554826	445.12054896694775
1790.0	10.56085	445.1205006009065
1791.0	10.566875	445.1205873943413
1792.0	10.572907	445.1205470163298
1793.0	10.578938	445.12050793953915
1794.0	10.584963	445.12051762741316
1795.0	10.590988	445.1204822489634
1796.0	10.597009	445.1205322402008
1797.0	10.603027	445.12054756398254
1798.0	10.609059	445.120484600114
1799.0	10.615084	445.12050997864077
1800.0	10.621107	445.1205158426802
1801.0	10.62713	445.12051102410135
1802.0	10.633153	445.12047982349867
1803.0	10.639178	445.1204633411112
1804.0	10.645196	445.1205803452728
1805.0	10.651217	445.12057557957297
1806.0	10.657238	445.1204525310636
1807.0	10.663265	445.1204867756815
1808.0	10.66929	445.12048802988295
1809.0	10.675317	445.1205552592699
1810.0	10.68134	445.120496417028
1811.0	10.687359	445.12047882494034
1812.0	10.693386	445.1204672691281
1813.0	10.699413	445.12049327455594
1814.0	10.70544	445.120508737667
1815.0	10.711467	445.1205158262755
1816.0	10.71749	445.1205688777347
1817.0	10.723513	445.120569373055
1818.0	10.729544	445.1205275683842
1819.0	10.735569	445.1204897901459
1820.0	10.741594	445.1204481440689
1821.0	10.747617	445.1204389038016
1822.0	10.75364	445.12056951375314
1823.0	10.759667	445.12053360519326
1824.0	10.765697	445.1205367408986
1825.0	10.771724	445.12054288088757
1826.0	10.777751	445.12054444025506
1827.0	10.78378	445.12055632982964
1828.0	10.789809	445.1205503874945
1829.0	10.795838	445.1204702805544
1830.0	10.801865	445.1204789993111
1831.0	10.80789	445.12050902607467
1833.0	10.815196	445.12054429827833
1834.0	10.821547	445.12050296278994
1835.0	10.827574	445.120536075333
1836.0	10.833599	445.12048382969897
1837.0	10.839621	445.1205307267546
1838.0	10.845644	445.1204828915598
1839.0	10.851667	445.12053233985773
1840.0	10.857701	445.12044817264166
1841.0	10.86373	445.12050218627877
1842.0	10.869755	445.12047439047393
1843.0	10.875782	445.12051493770866
1844.0	10.881807	445.12052721335823
1845.0	10.887832	445.1206102334857
1846.0	10.893859	445.1205183034095
1847.0	10.899878	445.12047062628864
1848.0	10.905903	445.1204580765188
1849.0	10.911932	445.1204708544449
1850.0	10.917957	445.1204883207038
1851.0	10.92398	445.12054816687
1852.0	10.930007	445.1205374555184
1853.0	10.936034	445.1205053824954
1854.0	10.942057	445.12048645661787
1855.0	10.94808	445.12053291555327
1856.0	10.954107	445.120551218261
1857.0	10.96013	445.1206024760805
1858.0	10.966153	445.1205078558366
1859.0	10.972176	445.1205377837835
1860.0	10.978197	445.12052104949913
1861.0	10.984218	445.1205274422807
1862.0	10.990238	445.1205503035162
1863.0	10.996259	445.12053346975557
1864.0	11.00228	445.120484072335
1865.0	11.008301	445.12056358694014
1866.0	11.014324	445.1204974283207
1867.0	11.020345	445.1205668113701
1868.0	11.026372	445.1204740766628
1869.0	11.032397	445.12050813637984
1870.0	11.038432	445.1204392109868
1871.0	11.044457	445.12049476826576
1872.0	11.05048	445.1205052853648
1873.0	11.056503	445.12056923272195
1874.0	11.06253	445.12046061338265
1875.0	11.068555	445.12052001431573
1876.0	11.074578	445.12045628470446
1877.0	11.080603	445.12048391985866
1878.0	11.086628	445.1204934553478
1879.0	11.092653	445.12046592934024
1880.0	11.09868	445.1205356417238
1881.0	11.104705	445.1205405073749
1882.0	11.110732	445.1205280374628
1883.0	11.116755	445.12054672481065
1884.0	11.122784	445.12056911824743
1885.0	11.128803	445.1206362922627
1886.0	11.134828	445.12048291722135
1887.0	11.140855	445.1204964347535
1888.0	11.146884	445.1205312314391
1889.0	11.152909	445.1204619721951
1891.0	11.160378	445.1204719133057
1892.0	11.166724	445.1204320388982
1893.0	11.172747	445.12053321806764
1894.0	11.178768	445.12051569557053
1895.0	11.184797	445.1205393796414
1896.0	11.190824	445.1205000779545
1897.0	11.196851	445.12049119382516
1898.0	11.20287	445.1205260116816
1899.0	11.208891	445.1204367934775
1900.0	11.214911	445.1204982517158
1901.0	11.220932	445.1205585286416
1902.0	11.226953	445.120547223351
1903.0	11.232972	445.1205265975017
1904.0	11.238993	445.1205271969835
1905.0	11.245011	445.12051704651816
1906.0	11.251036	445.1204771075376
1907.0	11.257061	445.1205405872779
1908.0	11.263087	445.1205210623575
1909.0	11.269111	445.12053444319355
1910.0	11.275134	445.12046481738054
1911.0	11.281155	445.1205437882752
1912.0	11.287176	445.12046908468113
1913.0	11.293195	445.1204325628518
1914.0	11.299216	445.1205144338474
1915.0	11.305237	445.12052983702205
1916.0	11.311257	445.1204608764423
1917.0	11.31728	445.1204917061263
1918.0	11.323301	445.1204736655634
1919.0	11.329324	445.1204577895544
1920.0	11.335349	445.1205060438191
1921.0	11.341374	445.1204613932659
1922.0	11.347397	445.120467230216
1923.0	11.353422	445.12053461671104
1924.0	11.359449	445.12051328451935
1925.0	11.365474	445.12058767689416
1926.0	11.371499	445.12046527315965
1927.0	11.377522	445.1204381797782
1928.0	11.383551	445.12051610256117
1929.0	11.389576	445.12047514622225
1930.0	11.395599	445.1204609585022
1931.0	11.40162	445.12054972392184
1932.0	11.407641	445.1204643245385
1933.0	11.413662	445.12052173845717
1934.0	11.419682	445.12050514288086
1935.0	11.425703	445.1205310180012
1936.0	11.431724	445.12058693102074
1937.0	11.437749	445.1205093493348
1938.0	11.44377	445.12046399178143
1939.0	11.449793	445.1204472290662
1940.0	11.45582	445.120564682766
1941.0	11.461841	445.12046910525
1942.0	11.467866	445.12051067947624
1943.0	11.473885	445.1205483482941
1944.0	11.47991	445.1204857452503
1945.0	11.485931	445.1205225708184
1946.0	11.491956	445.1205038591583
1947.0	11.497976	445.12054817576853
1949.0	11.505291	445.1204624519189
1950.0	11.511647	445.120523697599
1951.0	11.517676	445.120542075579
1952.0	11.523703	445.1204991978925
1953.0	11.529728	445.1205073219769
1954.0	11.535751	445.1205343466915
1955.0	11.541772	445.1204078558814
1956.0	11.547791	445.12040054023964
1957.0	11.553814	445.1204434296172
1958.0	11.559835	445.12052560661306
1959.0	11.565856	445.120493949185
1960.0	11.571876	445.1204532055461
1961.0	11.577897	445.1204772029683
1962.0	11.583918	445.12055331892833
1963.0	11.589937	445.1205511922525
1964.0	11.595962	445.12039193676895
1965.0	11.60198	445.12053193108255
1966.0	11.608005	445.1204626717596
1967.0	11.614024	445.12045698484917
1968.0	11.620047	445.1204991014051
1969.0	11.626072	445.120552415297
1970.0	11.632095	445.1204964222964
1971.0	11.638114	445.1205295790438
1972.0	11.644139	445.1205077784376
1973.0	11.650164	445.1205362583859
1974.0	11.656187	445.1204918571633
1975.0	11.66221	445.12056093677626
1976.0	11.668233	445.1204977193575
1977.0	11.674262	445.12046166889985
1978.0	11.680289	445.1205214294113
1979.0	11.686312	445.12045308337974
1980.0	11.692337	445.12049810623716
1981.0	11.69836	445.1205347129146
1982.0	11.704389	445.1205188896021
1983.0	11.710408	445.1205072658488
1984.0	11.716435	445.1204515239038
1985.0	11.722462	445.1205365999926
1986.0	11.728495	445.1204936545115
1987.0	11.734529	445.12054969300345
1988.0	11.740556	445.1204899668742
1989.0	11.746581	445.120577890272
1990.0	11.752606	445.12057637302627
1991.0	11.758635	445.12045308330363
1992.0	11.764658	445.1204635003942
1993.0	11.770679	445.1204907783211
1994.0	11.776699	445.1204546239774
1995.0	11.782727	445.1204903767772
1996.0	11.788752	445.1205321824519
1997.0	11.794774	445.1205043282444
1998.0	11.800799	445.1205294675371
1999.0	11.806822	445.12049346694465
2000.0	11.812849	445.1205343249889
2001.0	11.818879	445.1204345937276
2002.0	11.824904	445.1204398070252
2003.0	11.830931	445.12049896099904
2004.0	11.836958	445.12054820864194
2005.0	11.842985	445.1205270593143
2006.0	11.849012	445.1204345980567
2007.0	11.855041	445.12047236950855
2008.0	11.861066	445.1204751476398
2009.0	11.867089	445.12046949213675
2011.0	11.874387	445.1204878858349
2012.0	11.880735	445.1204925309555
2013.0	11.886756	445.12052643531047
2014.0	11.892777	445.12049089172234
2015.0	11.898797	445.1204812333624
2016.0	11.90482	445.1204744875894
2017.0	11.910841	445.1205102947568
2018.0	11.916862	445.12044653420503
2019.0	11.922889	445.12057994514777
2021.0	11.930206	445.1204580394642
2022.0	11.936554	445.1205089845143
2023.0	11.942583	445.12045453150944
2024.0	11.948606	445.12048657548155
2025.0	11.954635	445.12047674588325
2026.0	11.96066	445.1205185623875
2027.0	11.966679	445.1205449108703
2028.0	11.972704	445.12055297654734
2029.0	11.978727	445.12043294045884
2030.0	11.984752	445.12054731722685
2031.0	11.990779	445.1205464618601
2032.0	11.996806	445.12055388112816
2033.0	12.002829	445.1205098610729
2034.0	12.008852	445.12050983120406
2035.0	12.014877	445.1205672119317
2036.0	12.020904	445.1204561542762
2037.0	12.026923	445.12045563482116
2040.0	12.035098	445.12052044365157
2041.0	12.041444	445.12051766585523
2044.0	12.050302	445.12042181111553
2045.0	12.05665	445.12040256445
2046.0	12.062677	445.12053078762943
2047.0	12.068702	445.12046724323557
2048.0	12.074729	445.1204942315096
2050.0	12.082066	445.1204491719443
2051.0	12.088441	445.1204153707802
2052.0	12.094471	445.12040977849404
2054.0	12.101768	445.12047450471357
2055.0	12.108119	445.12045200755375
2056.0	12.114143	445.1204806837387
2059.0	12.122316	445.12042421835866
2060.0	12.128668	445.1204988861696
2061.0	12.134691	445.1204017192894
2063.0	12.1422	445.12058774976634
2064.0	12.148579	445.1204123059592
2069.0	12.159716	445.1203874460028
2070.0	12.166064	445.12039485978494
2074.0	12.175735	445.12052148189963
2075.0	12.182094	445.1204111003215
2076.0	12.188121	445.12034942790575
2080.0	12.197748	445.1203468671428
2081.0	12.204096	445.1204135535137
2084.0	12.212941	445.1204182988023
2085.0	12.219296	445.12039942671043
2086.0	12.225319	445.12043277560963
2088.0	12.232848	445.1204433541693
2089.0	12.239246	445.1203520617811
2090.0	12.245273	445.1204238332175
2091.0	12.2513	445.1202891363687
2092.0	12.257325	445.12026816191536
2093.0	12.263348	445.1203096256488
2095.0	12.270746	445.1203097978562
2096.0	12.277098	445.1202937806052
2100.0	12.286733	445.12031318322573
2101.0	12.293083	445.120479539929
2102.0	12.299108	445.1204818478266
2104.0	12.306494	445.1203752458931
2105.0	12.312835	445.1203996621813
2108.0	12.321677	445.12043880805675
2109.0	12.328025	445.12035206811885
2111.0	12.335337	445.1203943526458
2112.0	12.341683	445.1204687083851
2115.0	12.350533	445.12061654805007
2116.0	12.356883	445.12045398526834
2118.0	12.364258	445.12042285055026
2119.0	12.37061	445.12046451583274
2120.0	12.376633	445.1205050035175
2121.0	12.382652	445.1205543431363
2124.0	12.391469	445.1205194235374
2125.0	12.397821	445.12050049503733
2131.0	12.410433	445.12034821656124
2132.0	12.416785	445.1203036484132
2139.0	12.430894	445.1202977081024
2145.0	12.44436	445.12023598951095
2152.0	12.45849	445.1202311758723
2160.0	12.474154	445.12012986885964
2161.0	12.480538	445.1200546635433
2164.0	12.488713	445.1199404380845
2171.0	12.50284	445.12007413006296
2179.0	12.518473	445.1201635024182
2186.0	12.532619	445.12010922511723
2187.0	12.538975	445.1202110738888
2193.0	12.551565	445.1202347311159
2199.0	12.564196	445.12022888495284
2200.0	12.570561	445.1202222002421
2206.0	12.583129	445.1202527393384
2213.0	12.597317	445.1202472301352
2221.0	12.612952	445.1201150152337
2228.0	12.627115	445.1201487350455
2229.0	12.633465	445.1200624851266
2233.0	12.643121	445.1200549152093
2239.0	12.655723	445.12006642601483
2245.0	12.668429	445.12016356821147
2246.0	12.674813	445.1201996221101
2250.0	12.6846	445.1201735799109
2251.0	12.690948	445.12014713598495
2255.0	12.700588	445.1201707967418
2262.0	12.714746	445.1199480381532
2270.0	12.730427	445.1199230230405
2279.0	12.747652	445.12008744115906
2290.0	12.767748	445.1201021573611
2299.0	12.7849	445.12003321887505
2308.0	12.802004	445.11999445705874
2318.0	12.82053	445.1197550881795
2329.0	12.840673	445.1198340470199
2335.0	12.853296	445.1195802848235
2341.0	12.86589	445.11990307395337
2348.0	12.880019	445.12012002906124
2354.0	12.89275	445.1200125639912
2363.0	12.909848	445.11989281571516
2371.0	12.925421	445.1196744499274
2377.0	12.938084	445.1197183635367
2385.0	12.953778	445.11971211043976
2386.0	12.960132	445.1197270976794
2397.0	12.980294	445.1198952230892
2399.0	12.986976	445.120000637261
2402.0	12.99514	445.119982428244
2409.0	13.009324	445.1199603018623
2418.0	13.026467	445.12000967903543
2428.0	13.045059	445.1199440618457
2434.0	13.057744	445.12004819093863
2442.0	13.073338	445.1197775789282
2446.0	13.083819	445.1197228519889
2454.0	13.099346	445.12065312284864
2455.0	13.105705	445.11941355032394
2464.0	13.12288	445.11946065696424
2474.0	13.141588	445.11959225651935
2482.0	13.157149	445.1195845464652
2488.0	13.169757	445.1195311904342
2494.0	13.182411	445.1195730566008
2497.0	13.190569	445.1195818280235
2500.0	13.198728	445.119503512373
2506.0	13.211357	445.11963031535373
2514.0	13.22703	445.11943024045553
2515.0	13.233384	445.1195096027278
2525.0	13.251949	445.1196947089716
2535.0	13.27057	445.11976063804644
2544.0	13.287688	445.120610644045
2555.0	13.307663	445.1205318454323
2565.0	13.326086	445.11944562232355
2576.0	13.346165	445.1205523854027
2587.0	13.366272	445.12058018593
[truncated: 4,762 more rows]
