# Supplementary material for: RawBeans: A Simple, Vendor-Independent, Raw-Data Quality-Control Tool
Source: J Proteome Res. 2021 Mar 4;20(4):2098–104. doi: 10.1021/acs.jproteome.0c00956 (PMC8041395; doi:10.1021/acs.jproteome.0c00956)
Supplement: Supplementary file 2 — pr0c00956_si_003.zip [file pr0c00956_si_003.zip › 100_samples_run1.0/resources/HF2_LC1_hela_190720_01-mass-deviation-matrix.tsv]

scan	retention	445.12003
1.0	0.0029066671	445.1194875717206
2.0	0.010106698	445.119512637213
3.0	0.016754515	445.12064298377953
4.0	0.023144081	445.1205813625838
5.0	0.029487847	445.11942951846976
6.0	0.035867014	445.1206550728097
7.0	0.042248284	445.12055310996686
8.0	0.048610782	445.12052450628664
9.0	0.054954548	445.1205436341066
10.0	0.0612775	445.1205056853927
11.0	0.067633767	445.1204711315105
12.0	0.073958698	445.1205053781819
13.0	0.079975397	445.1195648135886
14.0	0.0863318	445.1205298551722
15.0	0.092414982	445.1203841453304
16.0	0.098939998	445.12011816454066
17.0	0.10491933	445.1198778149049
18.0	0.1113318	445.11999819364485
19.0	0.11741087	445.1199132148016
20.0	0.12347763	445.1203313817914
23.0	0.13150477	445.12049313427974
24.0	0.13777977	445.12044960255946
28.0	0.14662758	445.12046904534134
29.0	0.15287562	445.1203700472588
30.0	0.15901726	445.1203114233467
35.0	0.1693756	445.1197946254413
36.0	0.17547355	445.11990024485857
39.0	0.18275063	445.12017772006783
40.0	0.18892555	445.1202567913766
46.0	0.20068603	445.1201674427507
47.0	0.20681105	445.12003469456397
48.0	0.21294842	445.11977231341785
49.0	0.21911308	445.1202336756915
50.0	0.2252465	445.12038893476455
53.0	0.23249233	445.1204944642335
56.0	0.23971722	445.1201697185475
57.0	0.24585272	445.1201308141028
62.0	0.25606102	445.12026194141504
63.0	0.26225068	445.12030108454854
67.0	0.2709589	445.11980836509855
68.0	0.2771464	445.1200475424103
70.0	0.28373193	445.12026528358433
71.0	0.28999435	445.11984707076954
74.0	0.29737352	445.1201060747076
75.0	0.30367975	445.11980428397476
79.0	0.3132902	445.12001391991686
80.0	0.3195777	445.11983846238417
81.0	0.32577358	445.1198172970768
84.0	0.33387147	445.11995385829624
85.0	0.34014232	445.11981676984595
87.0	0.34692151	445.1202118160054
88.0	0.35321538	445.119767583551
89.0	0.35951735	445.1200231316257
90.0	0.36605707	445.11995883236654
91.0	0.37235915	445.12012077386885
92.0	0.37870697	445.1201646957875
93.0	0.38513627	445.12025078891304
94.0	0.39145695	445.12017691731506
95.0	0.39776953	445.1201949005665
96.0	0.40408622	445.12024408193054
97.0	0.41037985	445.12030398266444
98.0	0.4166112	445.12024920353844
99.0	0.4229342	445.12029202208714
101.0	0.42995072	445.12022489825824
102.0	0.4361967	445.12029521092717
103.0	0.44255908	445.1204098389359
104.0	0.44886962	445.12025794752606
105.0	0.455182	445.12030813262743
106.0	0.46161753	445.1202809301061
107.0	0.46776337	445.12032271522605
108.0	0.4741299	445.1202235915636
109.0	0.4805175	445.12023857080993
110.0	0.48678633	445.120202502711
111.0	0.49315286	445.12028171047746
112.0	0.49935925	445.1203224353171
113.0	0.5057447	445.12020280233776
114.0	0.51200085	445.12036240007535
115.0	0.51828217	445.1202768178918
116.0	0.52461127	445.12044350921406
117.0	0.53096348	445.1201463802844
118.0	0.53734267	445.12031580730553
119.0	0.54358206	445.1204237937666
120.0	0.5498134	445.1204601609985
121.0	0.55622792	445.1204251430834
122.0	0.56257798	445.1203173815966
123.0	0.56884475	445.12036478310756
124.0	0.5751656	445.1202424981021
125.0	0.5814822	445.12044077623074
126.0	0.58786557	445.12024930908836
127.0	0.59410715	445.12028713800777
128.0	0.60041543	445.12020629818306
129.0	0.60679685	445.12028585361094
130.0	0.6132156	445.1202159363943
131.0	0.61938223	445.1203607782039
132.0	0.62584685	445.12022215463514
133.0	0.63210933	445.12028704685247
134.0	0.63850525	445.12002552782235
135.0	0.64468851	445.1202435418703
136.0	0.65098011	445.12049706793505
137.0	0.65727812	445.1204950942575
138.0	0.66381968	445.12022470295835
139.0	0.66998647	445.1201719637588
140.0	0.67641781	445.1201103326467
141.0	0.6826697	445.12048105576525
142.0	0.688974	445.12025264139254
143.0	0.69540311	445.1202936040871
144.0	0.70160737	445.1203287614201
145.0	0.70788652	445.1203669774621
146.0	0.71429055	445.12029595822287
147.0	0.72064055	445.1203041159906
148.0	0.72693237	445.1201056921393
149.0	0.73312813	445.120217568391
150.0	0.73959283	445.12014912849395
151.0	0.74583241	445.1202454548743
152.0	0.7521865	445.120228264877
153.0	0.75848656	445.12058508880494
154.0	0.76471977	445.12029053289496
155.0	0.77109695	445.1203048183118
156.0	0.77747823	445.12033798692914
157.0	0.7836781	445.12027466658674
159.0	0.79097405	445.1202444300577
160.0	0.79712818	445.12040656090517
161.0	0.80343863	445.12025865430104
162.0	0.80983233	445.12032521961714
163.0	0.81622612	445.1203089462374
164.0	0.82259077	445.1201572263087
165.0	0.8289761	445.1201983952833
166.0	0.8352449	445.1202041106625
167.0	0.8415699	445.1201792494358
168.0	0.84789692	445.1202831037632
169.0	0.85431361	445.12023538554257
170.0	0.86055527	445.12031914550715
171.0	0.86687407	445.1202516059098
172.0	0.87308865	445.1203405694597
173.0	0.8795095	445.1202736909498
174.0	0.8857658	445.12022161399165
175.0	0.89210323	445.12026134096203
176.0	0.89844915	445.1203150465624
177.0	0.90483253	445.12031460712944
178.0	0.91110962	445.1202306310753
179.0	0.91750746	445.12027085882136
180.0	0.92386385	445.12029333298534
181.0	0.93030535	445.12004293211
182.0	0.93647826	445.1200876834958
183.0	0.94279717	445.12008440569525
184.0	0.94896993	445.1200907519742
185.0	0.95540761	445.12003867029927
190.0	0.96680968	445.1200538638253
191.0	0.97302833	445.1199670056037
192.0	0.97933258	445.11996883226226
195.0	0.98768467	445.12015483074197
196.0	0.99393665	445.12001528595016
199.0	1.0023304	445.1200643580245
200.0	1.0085576	445.1200351480299
201.0	1.014866	445.1200430819298
204.0	1.0232076	445.12013549388547
205.0	1.0294451	445.1200565596812
206.0	1.0357618	445.1200431843047
207.0	1.0420138	445.1200504213891
208.0	1.0482388	445.1200706197633
211.0	1.0565472	445.12009385598395
212.0	1.0627702	445.1204356736948
215.0	1.0709785	445.12012807116207
216.0	1.0771721	445.12023443618574
218.0	1.0841555	445.12012569343756
219.0	1.0904076	445.11990598180677
220.0	1.0966159	445.1199283122347
221.0	1.1027701	445.12010040516645
222.0	1.1091868	445.1200653368477
223.0	1.1153556	445.1201075261546
224.0	1.1216889	445.11997644302704
225.0	1.1279576	445.1201439201163
226.0	1.1341347	445.1200768972737
227.0	1.1404056	445.1199610322236
228.0	1.1465639	445.1201486673535
229.0	1.1528431	445.12013774406233
230.0	1.1590993	445.1200319466665
231.0	1.1653036	445.12004894534067
232.0	1.1716619	445.120095543812
233.0	1.1778369	445.12005384899203
234.0	1.1840764	445.12007119749666
235.0	1.1903806	445.12008293263466
236.0	1.1966056	445.12011735136474
237.0	1.2028369	445.11999403374034
239.0	1.2094744	445.12019519025137
240.0	1.2156369	445.1200820561871
241.0	1.2219161	445.1201149740334
242.0	1.2281682	445.12019573823454
243.0	1.2343932	445.12006547940734
244.0	1.2407203	445.12010321479977
245.0	1.2469119	445.12009052563485
247.0	1.2537932	445.1202209996567
248.0	1.2600662	445.12002540574116
249.0	1.2662682	445.120084483706
250.0	1.2725308	445.1200066471123
251.0	1.2787808	445.12010586727075
252.0	1.2849641	445.12003578982143
253.0	1.2912391	445.1200382016749
254.0	1.2974766	445.1200463138231
255.0	1.303662	445.12007720843934
256.0	1.3098224	445.1200860242065
257.0	1.3160433	445.12009876836316
260.0	1.3242246	445.12011869967864
261.0	1.3304578	445.120056208061
263.0	1.3371537	445.1201806097993
264.0	1.3433684	445.12018421097406
265.0	1.3496246	445.1200515671411
266.0	1.3557683	445.12027056778425
268.0	1.3623787	445.12019337271624
269.0	1.3686767	445.1199088627536
270.0	1.3748496	445.12005027485264
271.0	1.3811808	445.1199983833215
272.0	1.3873433	445.1200328430327
273.0	1.393635	445.1199950331892
275.0	1.4002038	445.1203572546105
276.0	1.4065601	445.12004414511307
277.0	1.412808	445.12005961028257
278.0	1.4189996	445.11996544618086
282.0	1.4279371	445.12018676434616
283.0	1.4342309	445.119794689646
284.0	1.4404392	445.12007422738475
285.0	1.4467101	445.1199701620677
286.0	1.4528871	445.1200488145453
287.0	1.4590934	445.1200607875616
288.0	1.4652914	445.12002709114796
291.0	1.4734435	445.1201829458837
292.0	1.4797455	445.1199296406585
293.0	1.4859289	445.1200716985873
294.0	1.4921352	445.1200483990336
295.0	1.4983309	445.1200396961442
296.0	1.5045789	445.1200278206246
298.0	1.5113976	445.12030004808787
299.0	1.5177101	445.12000746490725
300.0	1.5238539	445.1200421702285
301.0	1.5301143	445.12005457556927
302.0	1.5362538	445.12011715745086
303.0	1.5425164	445.12009432972604
305.0	1.5491164	445.12018374989424
306.0	1.5554186	445.1198774961669
307.0	1.5616727	445.1199594952038
308.0	1.5678476	445.12011141165425
309.0	1.5740935	445.1199793752643
311.0	1.5809206	445.12028360015194
312.0	1.5872186	445.1199879780951
313.0	1.5934394	445.1199932629065
314.0	1.5996561	445.1199307783809
315.0	1.6058644	445.120024533477
316.0	1.6119957	445.1200678239136
317.0	1.6181539	445.12003251826474
318.0	1.6243665	445.12013236528753
319.0	1.6305977	445.1200976664473
320.0	1.636804	445.1200377924844
321.0	1.6430206	445.1199814369143
322.0	1.6492332	445.11999261357107
324.0	1.6558498	445.1202271255063
325.0	1.6621082	445.1200700711258
327.0	1.6687624	445.12017706460176
328.0	1.6750352	445.1200435622855
329.0	1.6812082	445.1199617076002
330.0	1.687406	445.1200126028879
333.0	1.6955416	445.1201383155499
334.0	1.7017978	445.11998581491855
335.0	1.7080187	445.1200438156888
336.0	1.7142561	445.12006143215586
337.0	1.7204437	445.1200456204238
339.0	1.7270687	445.1202510397778
340.0	1.7334207	445.1198762154675
342.0	1.7401583	445.1201570385521
343.0	1.7464207	445.12006982971445
344.0	1.7527812	445.12006355548345
345.0	1.7588458	445.1201745708417
346.0	1.7651915	445.1199605840594
347.0	1.7713583	445.1200518112186
348.0	1.7775167	445.120167031473
349.0	1.783752	445.1200813552281
350.0	1.7899625	445.1200800973716
351.0	1.7961792	445.1200037244276
352.0	1.8023626	445.12008301961316
354.0	1.8091666	445.1201700763195
355.0	1.8154041	445.12005594240964
356.0	1.8216186	445.12006781769463
357.0	1.8277728	445.1199570262798
358.0	1.8340686	445.11952109968746
359.0	1.8401624	445.1203343980882
360.0	1.8464583	445.11997067712065
361.0	1.852627	445.12011212291344
362.0	1.8588041	445.1200791436422
364.0	1.8654104	445.1202263852426
365.0	1.8716958	445.11993470050624
366.0	1.8778478	445.12007055765514
368.0	1.8845979	445.12056290889035
369.0	1.8907666	445.12006282750696
370.0	1.8970687	445.1201235685417
371.0	1.9032521	445.12005937408884
372.0	1.9093771	445.12022435866186
374.0	1.9161167	445.12031135492634
375.0	1.9223834	445.1200628897599
376.0	1.9285605	445.1201180835976
377.0	1.9347709	445.1200597057055
378.0	1.9409542	445.120070670585
379.0	1.9471646	445.12005758807635
380.0	1.953323	445.1200880014974
381.0	1.9596501	445.11998253453953
382.0	1.9657647	445.1202812457038
383.0	1.9719626	445.1203174535481
384.0	1.978198	445.1201057569191
385.0	1.9844417	445.1201225439536
386.0	1.9905813	445.12009292771444
387.0	1.9968209	445.1200832869235
388.0	2.0029668	445.1200445133141
389.0	2.0092105	445.11999962506803
390.0	2.0154167	445.1201033851654
391.0	2.0216105	445.12002987123594
392.0	2.0278001	445.12004057949457
395.0	2.0352085	445.12027229462524
396.0	2.0414294	445.12002792800627
397.0	2.0476294	445.120024993811
398.0	2.053821	445.12005315730755
399.0	2.0600272	445.1200391164779
402.0	2.0674294	445.12021569319495
403.0	2.0736878	445.1200007582895
405.0	2.0804919	445.1201766997275
406.0	2.0867294	445.12004171600097
407.0	2.0929648	445.12009914091556
408.0	2.0990357	445.1201947138294
409.0	2.1054191	445.11989342601856
410.0	2.111494	445.1202031445223
411.0	2.1178523	445.1200811887204
412.0	2.123942	445.120089076853
413.0	2.1301419	445.1200841814212
414.0	2.1363462	445.1201566120358
416.0	2.1429545	445.12021927823105
417.0	2.1491877	445.12017242623017
418.0	2.155444	445.1200590664781
419.0	2.1616378	445.1200999959094
420.0	2.1678252	445.12018978806555
421.0	2.1739982	445.12013311250473
424.0	2.1814107	445.12014028981275
425.0	2.1876045	445.1201255166164
427.0	2.194367	445.1203717257786
428.0	2.2006608	445.12002837050574
429.0	2.2068795	445.12012176334605
430.0	2.2130754	445.120116656994
431.0	2.2192899	445.1201009162391
432.0	2.2254462	445.12008261008873
433.0	2.2316982	445.120040655319
434.0	2.2378441	445.1201099353563
435.0	2.24414	445.1201215341944
437.0	2.2507837	445.120140908757
438.0	2.2568774	445.1202851001525
439.0	2.2632232	445.1200348317318
440.0	2.2693587	445.12014560705904
441.0	2.2755796	445.1200617901504
442.0	2.2818254	445.1200375095
443.0	2.2880233	445.1201165831692
445.0	2.2947983	445.1202297660222
446.0	2.301142	445.1197747866823
447.0	2.3072817	445.12015533743556
448.0	2.3134858	445.1201167298124
449.0	2.3197317	445.12008030479006
450.0	2.3259234	445.1201513239927
451.0	2.3320567	445.12024102601464
452.0	2.3383879	445.1199770310344
453.0	2.3445671	445.1200997764517
454.0	2.3507526	445.12003676276964
456.0	2.3574067	445.120234852626
457.0	2.363663	445.1200967362257
458.0	2.3698589	445.1200859240203
459.0	2.3761172	445.1199637631945
463.0	2.3850338	445.120297154367
464.0	2.3912983	445.1200674143799
465.0	2.3974838	445.1200446234136
466.0	2.403663	445.1201044455649
467.0	2.4098901	445.11997254001415
468.0	2.4161067	445.1199641705952
469.0	2.4222672	445.12012080199764
470.0	2.4284651	445.12019663395296
471.0	2.4346713	445.1201643969691
472.0	2.4407713	445.1201847921736
473.0	2.4471172	445.11997927388495
475.0	2.4539172	445.1202677197026
476.0	2.4601235	445.1200523592636
477.0	2.4663818	445.1200537696593
478.0	2.4726381	445.1201074620416
480.0	2.4793339	445.12028018333075
481.0	2.4856277	445.1200432820712
482.0	2.491736	445.1201641531923
483.0	2.4979713	445.1201046263703
484.0	2.5041214	445.1199498607398
485.0	2.5103652	445.12001277719673
486.0	2.5165298	445.1201380300067
487.0	2.5228339	445.1198503364819
488.0	2.5289486	445.1200686947999
490.0	2.5357152	445.12032421264416
491.0	2.541934	445.12004026044093
493.0	2.5485256	445.1203105147285
494.0	2.5548027	445.11991461557176
495.0	2.5609465	445.1201247792763
497.0	2.567636	445.1204003479247
498.0	2.5739173	445.1199743521131
500.0	2.5804507	445.1200607752926
501.0	2.5867652	445.1200185980823
503.0	2.5935465	445.12034990638097
504.0	2.5997611	445.12002216606123
507.0	2.607132	445.12036334460606
508.0	2.6134027	445.1199781237389
509.0	2.6196216	445.1201346592694
511.0	2.6263194	445.1202882737734
512.0	2.632657	445.120066299647
513.0	2.6388195	445.1201997782325
514.0	2.644957	445.12014507663775
515.0	2.6511549	445.1201245072478
516.0	2.6574424	445.12010055355006
517.0	2.6636278	445.1201142939019
518.0	2.6698008	445.12012272104414
519.0	2.6759529	445.12006876228963
521.0	2.6824446	445.12034275728456
522.0	2.6887216	445.12004390633797
524.0	2.6954278	445.1202647584062
525.0	2.7017133	445.12003709785154
526.0	2.7078883	445.12009165956607
527.0	2.7140571	445.12000344278607
530.0	2.7221424	445.1202340733748
531.0	2.72853	445.1199752089833
532.0	2.7344945	445.12044975480524
534.0	2.7409529	445.1203890124997
535.0	2.7473196	445.1198788851086
536.0	2.7534132	445.1201851717988
539.0	2.7608217	445.1202431073689
540.0	2.7670821	445.12004818644937
542.0	2.7738488	445.1203961248332
543.0	2.7801321	445.12006032595247
545.0	2.786678	445.1204885657854
546.0	2.7930238	445.1200196996407
548.0	2.7996343	445.1202561125422
549.0	2.8058759	445.1201305754469
550.0	2.812078	445.12013700241107
551.0	2.8181779	445.1201240861072
552.0	2.8244259	445.1201283676764
553.0	2.8305572	445.12018696529293
554.0	2.8368468	445.11989753394005
555.0	2.8430384	445.1201317056366
557.0	2.8498198	445.12015512755835
558.0	2.8559926	445.1202236221052
559.0	2.8622676	445.11977374428784
560.0	2.8683239	445.12050874596713
561.0	2.8746113	445.1200790584788
562.0	2.8808551	445.12003436327245
565.0	2.8888927	445.12030721996507
566.0	2.8953552	445.1196926150294
567.0	2.9013551	445.1201927736532
568.0	2.9076968	445.1200390647573
569.0	2.9138781	445.1201350610964
570.0	2.920051	445.1200833298045
571.0	2.9263115	445.12012336049366
572.0	2.9324448	445.1201741601433
578.0	2.944278	445.1204485242288
579.0	2.9503969	445.12024858066394
590.0	2.9693947	445.1195127209269
601.0	2.9852926	445.1201949918042
604.0	2.9925052	445.12050227449595
609.0	3.0027114	445.1201491742728
616.0	3.0159761	445.1202947140538
617.0	3.022224	445.1199185925911
621.0	3.0310741	445.11962286915076
622.0	3.0372823	445.11995859224396
624.0	3.0438053	445.12020746054924
625.0	3.0500553	445.1198763336892
626.0	3.0564219	445.1198716012639
627.0	3.0625241	445.12009699432997
628.0	3.068749	445.1199225109016
630.0	3.075349	445.1202509546717
631.0	3.0817469	445.1198373402329
633.0	3.0886761	445.12006491652227
634.0	3.0949448	445.1200395067504
635.0	3.1012157	445.11990416344895
636.0	3.1074928	445.1200110417402
638.0	3.1142261	445.120180617864
639.0	3.1205782	445.11989841124154
640.0	3.1267969	445.12001268968896
641.0	3.1330074	445.11995912759465
642.0	3.1391949	445.1200312470725
644.0	3.1459784	445.1201938688088
645.0	3.152247	445.1200059679383
648.0	3.1604741	445.1202237813115
649.0	3.1668055	445.12001649118554
652.0	3.1750784	445.12020127579876
653.0	3.1813262	445.1199782072635
654.0	3.1876305	445.1200020846877
656.0	3.194468	445.1200865328773
657.0	3.2007658	445.12004457973217
658.0	3.207018	445.1200648355656
659.0	3.2133325	445.12008262235184
660.0	3.2195347	445.1201365683944
661.0	3.2258492	445.1200206805374
662.0	3.2320491	445.12014672406076
663.0	3.2383992	445.1199769500657
664.0	3.244595	445.12012369237056
665.0	3.2509429	445.12000830834916
666.0	3.257145	445.12016682793325
667.0	3.2634492	445.1201034524531
668.0	3.2696867	445.12002110797704
669.0	3.2759763	445.1201095601495
670.0	3.2821762	445.12008664772935
671.0	3.2883575	445.12017149349776
672.0	3.2946826	445.1201452049095
673.0	3.3009263	445.12013002325375
674.0	3.3071721	445.12009161808373
675.0	3.3134409	445.1199755863461
676.0	3.3196347	445.1202200262952
677.0	3.3260763	445.1200555368654
678.0	3.3322222	445.12003397651074
679.0	3.3384347	445.1202147257627
680.0	3.3448555	445.11975301051666
681.0	3.3510159	445.12011993884033
682.0	3.3571763	445.1202401662307
683.0	3.3636576	445.12001413911304
684.0	3.369868	445.1200672352435
685.0	3.3761451	445.1200844445002
686.0	3.3823743	445.12013265847384
687.0	3.388441	445.1202893794191
688.0	3.3947368	445.11994642592686
689.0	3.4011015	445.1199275769025
690.0	3.4073098	445.12021033507256
691.0	3.4135764	445.11991840280024
692.0	3.4196703	445.12020286691654
693.0	3.4260514	445.1199867120229
695.0	3.4328474	445.12012094977695
696.0	3.4391015	445.1201668291599
697.0	3.4453556	445.12000552345575
699.0	3.4523161	445.1203069265111
700.0	3.4587244	445.1199825030826
701.0	3.4648515	445.12003418026575
702.0	3.4710661	445.1201061161531
703.0	3.4773827	445.12006997383793
704.0	3.4836911	445.1200744429474
705.0	3.4900285	445.12012970565354
706.0	3.4961015	445.1201193538525
707.0	3.5024745	445.12004057053434
708.0	3.5087287	445.1202018004208
711.0	3.5163058	445.1201630932096
712.0	3.522664	445.1200306140926
713.0	3.5289015	445.12011306360375
714.0	3.5350765	445.1201577711462
715.0	3.5413348	445.1200453259961
716.0	3.5477078	445.1200891455976
717.0	3.5539036	445.1201172288234
718.0	3.5599869	445.1202472035786
719.0	3.5663745	445.12002523747685
720.0	3.5726557	445.120082892911
721.0	3.5788578	445.12020556829134
722.0	3.5851515	445.12007710633844
724.0	3.592062	445.12022854439846
725.0	3.5985433	445.1199779923976
726.0	3.6046725	445.1202449685376
727.0	3.6110078	445.11997572457017
728.0	3.6171391	445.12016853060214
729.0	3.6234661	445.1200192586756
730.0	3.62971	445.1201842477966
731.0	3.6359766	445.12011080725705
732.0	3.6422454	445.1201226257895
733.0	3.6484891	445.12013712040584
734.0	3.6547329	445.1199921503936
735.0	3.6609662	445.120154003169
736.0	3.6672933	445.1200678502819
737.0	3.6735392	445.1201282966596
738.0	3.6798225	445.12009764950886
739.0	3.6860059	445.1200668674168
740.0	3.692285	445.1199629663204
741.0	3.6985058	445.1200807086397
742.0	3.7048371	445.12006375932754
743.0	3.711085	445.12015879173
744.0	3.7172766	445.120054097258
745.0	3.72366	445.1199511972961
746.0	3.7296829	445.12021455767626
747.0	3.7358912	445.12026312054024
748.0	3.7421996	445.1199949845988
749.0	3.748385	445.12014030286593
750.0	3.754685	445.1199985039531
751.0	3.7609767	445.1200311123648
752.0	3.7671767	445.1200479727583
753.0	3.7734142	445.1200316159681
754.0	3.7797017	445.1200544234578
755.0	3.7859476	445.1200087789802
756.0	3.7922121	445.1200146139702
757.0	3.7984789	445.12005228789246
758.0	3.8046539	445.1201908064978
759.0	3.8108685	445.1203063666199
760.0	3.8172081	445.1199918503174
762.0	3.8238894	445.1204956621914
763.0	3.8301372	445.12027625420194
765.0	3.8370039	445.1202558883083
766.0	3.8433289	445.1200724377908
767.0	3.8495852	445.12011871963796
768.0	3.8557581	445.12013193829637
769.0	3.8620518	445.1199945963366
770.0	3.8683207	445.12011023463225
771.0	3.874431	445.1201500843869
772.0	3.8806144	445.12031712023463
773.0	3.8869728	445.11998071023106
774.0	3.8931145	445.1201606295724
776.0	3.9000228	445.12018648322237
777.0	3.9063289	445.120031175791
779.0	3.9130686	445.12035107171096
780.0	3.9194395	445.12001117860694
781.0	3.9256164	445.12001236201684
782.0	3.9319019	445.1201097207989
783.0	3.9381644	445.120106246058
785.0	3.9449249	445.12024535321456
786.0	3.9512187	445.1199454798017
787.0	3.9573998	445.1200140058028
790.0	3.9657832	445.1199977351784
791.0	3.9719874	445.1200855461846
792.0	3.9782624	445.12004436166063
793.0	3.9845499	445.1202366480318
794.0	3.9907583	445.1201913744536
795.0	3.9969977	445.1202428053835
796.0	4.0032187	445.1200284633549
797.0	4.0094603	445.12008258037605
798.0	4.0155374	445.1194871388706
800.0	4.0223894	445.120246504493
801.0	4.0286853	445.12002294188534
802.0	4.0349436	445.11999873135494
803.0	4.0412811	445.1197514783772
804.0	4.0473978	445.1200413073252
805.0	4.0535686	445.12009764841275
806.0	4.0597228	445.12027355652236
807.0	4.0658895	445.1201876722234
808.0	4.0721374	445.12003095653284
810.0	4.078677	445.12058056374644
811.0	4.0850958	445.1199967992523
812.0	4.0911833	445.1202351714913
813.0	4.0974625	445.1201363468366
814.0	4.1036458	445.12010519247156
815.0	4.1099979	445.12000471402746
816.0	4.1160521	445.1203548719958
817.0	4.1223521	445.12013130458996
818.0	4.1284583	445.1204198110761
819.0	4.1347979	445.11992870516474
820.0	4.1409208	445.12028045359386
821.0	4.1472042	445.1200974696602
822.0	4.1534397	445.12019079880037
824.0	4.1603063	445.1202128125152
825.0	4.166475	445.1201939501142
826.0	4.1727458	445.12016298159995
827.0	4.1790938	445.11993797953545
828.0	4.1852396	445.12016972601054
829.0	4.1915021	445.1201500811764
830.0	4.1978042	445.12009967568224
831.0	4.204048	445.11998531634964
832.0	4.2101896	445.12017024091466
833.0	4.2163854	445.12013694180723
834.0	4.2226959	445.11997473515714
835.0	4.2289542	445.11998641196294
836.0	4.2350834	445.1201793097579
837.0	4.2414417	445.12011112393026
838.0	4.2476105	445.1201635045104
840.0	4.2544169	445.1201848219367
841.0	4.2605565	445.1202355265304
842.0	4.2668292	445.120129404161
843.0	4.2730648	445.1200234542588
844.0	4.279271	445.12012434848316
845.0	4.2854668	445.1201195694993
846.0	4.2917106	445.1201371054723
849.0	4.2998919	445.1202045241249
851.0	4.3067543	445.1204005260752
852.0	4.3129648	445.12025522555854
853.0	4.3192627	445.1200416771309
854.0	4.3254751	445.12012486570717
856.0	4.3323252	445.1204056280517
857.0	4.3387064	445.12001677171696
860.0	4.3467793	445.12026886446876
861.0	4.3532211	445.1198925904822
862.0	4.3594064	445.1201534379473
864.0	4.3661607	445.12015935764055
865.0	4.3724544	445.12017626574044
866.0	4.3786731	445.12015957491155
867.0	4.3848315	445.1201865149075
870.0	4.3930274	445.1204483606405
871.0	4.3992545	445.1199076963653
872.0	4.4055564	445.1200504994269
873.0	4.4116502	445.1201231533211
874.0	4.4179711	445.1200915678501
875.0	4.4241711	445.1200399372875
876.0	4.4304066	445.12015686298747
877.0	4.4366504	445.12003017335024
878.0	4.4428753	445.1200918204592
879.0	4.4490482	445.1201349750432
881.0	4.4559065	445.12023653838486
882.0	4.4622003	445.1201476521025
883.0	4.4683753	445.12012078008894
885.0	4.475069	445.12026742405175
886.0	4.4814191	445.1199824043407
887.0	4.4876253	445.12010389398705
888.0	4.4938671	445.1201128811925
890.0	4.5006025	445.120211214122
891.0	4.5067586	445.1202545498888
892.0	4.5129962	445.12012957354136
893.0	4.5192421	445.12017040805887
894.0	4.5254524	445.120141481819
895.0	4.531817	445.11998220995315
896.0	4.5378775	445.1203898835939
897.0	4.5441816	445.120020314979
898.0	4.5503879	445.12028554659327
900.0	4.5572191	445.11974984057053
901.0	4.5634692	445.11997360085024
902.0	4.5696755	445.1198359864872
904.0	4.5763317	445.12031144382837
905.0	4.5825859	445.12010532263884
906.0	4.5888608	445.1201224373088
907.0	4.5951504	445.1197697123557
908.0	4.601288	445.1200700454714
909.0	4.6075338	445.1200169085895
910.0	4.6137254	445.1201397101129
912.0	4.620511	445.12030476544277
913.0	4.6268463	445.119997772731
915.0	4.6335005	445.1202811408971
916.0	4.6397339	445.12020825618697
919.0	4.6479171	445.12026966362123
920.0	4.6542776	445.1200325806603
921.0	4.660486	445.12007457107524
922.0	4.6667296	445.12014552019605
923.0	4.6729797	445.12009978856804
924.0	4.6791568	445.1202066379624
925.0	4.6853255	445.12018477063054
926.0	4.691661	445.12004566295366
928.0	4.698411	445.1201779416191
929.0	4.7046755	445.12018583785976
930.0	4.7108277	445.1202167890452
931.0	4.7171005	445.12004463629034
933.0	4.7237048	445.120422649675
935.0	4.7304944	445.12034406262893
936.0	4.7368527	445.1199442049264
937.0	4.7429963	445.1202035707564
939.0	4.7497068	445.1201409255037
940.0	4.7559631	445.12020830889344
941.0	4.7622007	445.1200727350557
942.0	4.7684026	445.1201689866512
943.0	4.7746423	445.1201507289764
944.0	4.780732	445.1202103850942
945.0	4.7869715	445.12004692559543
946.0	4.7930924	445.1203269662051
947.0	4.799459	445.11984867776613
949.0	4.8063653	445.12031542565705
950.0	4.8125444	445.1201362035775
953.0	4.8207424	445.12054077050476
954.0	4.8269798	445.1201022639762
956.0	4.8338216	445.12021561277646
957.0	4.8400861	445.12020402447484
958.0	4.8463382	445.1200253591081
959.0	4.852557	445.12007569059944
960.0	4.8587735	445.1201315494863
961.0	4.8649465	445.1201336768458
963.0	4.8718652	445.1201083805698
964.0	4.8782195	445.12005011790893
965.0	4.8843966	445.12012209483527
966.0	4.890632	445.120084830491
967.0	4.8968153	445.12010478354335
968.0	4.9030446	445.12010908184465
969.0	4.9092736	445.12008897127305
970.0	4.9154987	445.12000665286325
971.0	4.9217236	445.120138056076
972.0	4.9279195	445.12019432731483
973.0	4.9341007	445.12012735749255
974.0	4.9403279	445.1200844626641
975.0	4.9465799	445.1201712450356
976.0	4.9527362	445.1201426566679
977.0	4.9589403	445.12017243219987
980.0	4.9671216	445.12021886092725
981.0	4.9734049	445.12000148583013
982.0	4.9796008	445.1200459207748
986.0	4.9892403	445.1203026452946
987.0	4.9954945	445.1200823297567
988.0	5.0018008	445.1201175872769
989.0	5.0079841	445.1200748226667
990.0	5.014255	445.1201260590298
991.0	5.0204988	445.12006222487565
992.0	5.0265946	445.1201107345769
993.0	5.0329383	445.1201177621502
994.0	5.038982	445.12032060988537
995.0	5.0452799	445.11984035989303
997.0	5.0522112	445.1202910470498
998.0	5.0584737	445.12013934579363
999.0	5.0647237	445.12010163174716
1000.0	5.0709133	445.1201547311397
1001.0	5.0771071	445.1200906651583
1002.0	5.0833405	445.1200763160674
1003.0	5.0895363	445.12022966517657
1004.0	5.0958425	445.12016133343747
1005.0	5.1020675	445.1201141017907
1006.0	5.1081738	445.1202380880418
1007.0	5.1144675	445.12007983038313
1008.0	5.1207301	445.1200376468949
1010.0	5.1276029	445.12029491501556
1011.0	5.1339113	445.12011616758764
1012.0	5.1401176	445.12014384970536
1014.0	5.1468155	445.12032025847657
1015.0	5.1531323	445.1201333849795
1016.0	5.1593447	445.12020164763317
1017.0	5.1655613	445.1201316678374
1018.0	5.1717405	445.1201804767598
1019.0	5.1779718	445.12012544856435
1020.0	5.1841988	445.1201672442453
1022.0	5.191051	445.1202303036254
1023.0	5.1973176	445.1201429552981
1025.0	5.2039781	445.12025269602657
1026.0	5.2102677	445.1201023914493
1027.0	5.2164406	445.1201338183335
1028.0	5.2227072	445.12000062518433
1029.0	5.2289864	445.120129475867
1030.0	5.2352156	445.12008190198753
1031.0	5.241474	445.12009629402417
1033.0	5.2481427	445.1201782424568
1034.0	5.2544823	445.12002921421276
1036.0	5.2613843	445.1202600899914
1037.0	5.2676448	445.12006739074764
1039.0	5.2743865	445.1202674211907
1040.0	5.2806177	445.12007325439265
1041.0	5.2868011	445.1202242656565
1042.0	5.2931177	445.1200635408733
1043.0	5.2993448	445.12014527326824
1044.0	5.3055448	445.1201337379011
1045.0	5.3117427	445.1202064101111
1046.0	5.3179698	445.12015729374065
1047.0	5.3241928	445.12012115884784
1052.0	5.3346969	445.1201844421489
1053.0	5.3408823	445.12016301452473
1054.0	5.3470719	445.12008298301856
1055.0	5.3532803	445.12013260412414
1056.0	5.3595761	445.12009999477283
1057.0	5.3657907	445.1200588519387
1058.0	5.372074	445.12004965401434
1059.0	5.3781011	445.12027841950754
1060.0	5.3844615	445.120004639766
1062.0	5.3912386	445.1200025096917
1063.0	5.397299	445.1201282175855
1064.0	5.4035574	445.1202896228174
1065.0	5.4098762	445.1199354205393
1066.0	5.415997	445.1202615324964
1067.0	5.422274	445.12027090211114
1069.0	5.4289595	445.1202148139694
1070.0	5.4352303	445.120088702731
1071.0	5.4414136	445.1201118061714
1072.0	5.4476345	445.1201473522246
1073.0	5.4538304	445.11995374556835
1074.0	5.4600659	445.1198293415102
1076.0	5.4667138	445.12025880141283
1077.0	5.4730887	445.1200208385826
1078.0	5.4791701	445.1202018097558
1080.0	5.4858242	445.1203869867266
1081.0	5.4922513	445.12000191571985
1082.0	5.4984826	445.12021405552804
1083.0	5.5045637	445.12025311937185
1084.0	5.5108492	445.12014327359054
1085.0	5.5170846	445.12016387046987
1087.0	5.5238116	445.12020920495024
1088.0	5.5301262	445.1200557851391
1089.0	5.5363013	445.1201600454717
1090.0	5.5424846	445.12015054113886
1091.0	5.5488158	445.12000138138694
1092.0	5.5550346	445.12000206592637
1093.0	5.5610888	445.12027184937045
1094.0	5.5675034	445.11988832671034
1095.0	5.5736659	445.1201585457141
1096.0	5.5799096	445.1199794864266
1097.0	5.586195	445.1200282061048
1098.0	5.5924409	445.1200607531132
1099.0	5.5986868	445.12010358007467
1100.0	5.6049285	445.1200683610561
1101.0	5.6111055	445.1202419331669
1102.0	5.6173619	445.1200500808504
1104.0	5.624193	445.12031322384564
1105.0	5.6304911	445.12005478665327
1106.0	5.6367161	445.1201506543015
1107.0	5.6429076	445.12013111870624
1108.0	5.6491764	445.1200097074083
1109.0	5.6553848	445.1201423451055
1110.0	5.6615931	445.12010216417605
1111.0	5.6678328	445.1201620171882
1114.0	5.675268	445.1201598404452
1115.0	5.6815472	445.1202978599347
1116.0	5.6876243	445.12035181960994
1117.0	5.694116	445.1199266291156
1119.0	5.7008035	445.12020145991664
1120.0	5.7071139	445.12002910583175
1122.0	5.7140745	445.1202539172715
1123.0	5.7203223	445.12009474535296
1124.0	5.7265932	445.12008685438326
1125.0	5.7327369	445.12022372578133
1126.0	5.7390181	445.1200227963807
1127.0	5.7453598	445.11995309669175
1128.0	5.7515037	445.1202182673057
1129.0	5.7576994	445.1201410371232
1130.0	5.7639162	445.12021784058123
1131.0	5.7701287	445.1202483726119
1132.0	5.7764265	445.1200367830543
1133.0	5.7825723	445.12013163163715
1134.0	5.7888743	445.1201718664431
1135.0	5.7952015	445.11995177383045
1136.0	5.8014015	445.120183787722
1137.0	5.8077411	445.11988641816424
1138.0	5.8138682	445.1200495031609
1140.0	5.8208015	445.12006925776467
1141.0	5.8270723	445.12001253948796
1142.0	5.8332349	445.12019396232773
1143.0	5.8395432	445.1201047357565
1144.0	5.8456995	445.11982424329943
1146.0	5.8525161	445.1204167542769
1147.0	5.8588745	445.12007247082335
1148.0	5.8651161	445.1201211621975
1149.0	5.8713536	445.1200234995477
1150.0	5.8776099	445.1201653503228
1151.0	5.8838412	445.12007156523214
1152.0	5.8901143	445.1200700267551
1153.0	5.8963516	445.1198091592947
1154.0	5.9024704	445.120142445115
1155.0	5.9089059	445.11993582387424
1156.0	5.9149183	445.1202743745891
1157.0	5.9212663	445.12022195226206
1158.0	5.927612	445.1200463252752
1159.0	5.9337349	445.12007100362047
1160.0	5.9400162	445.1199914066024
1161.0	5.9462829	445.12011554182766
1162.0	5.9525016	445.11997428819876
1163.0	5.958762	445.12002754587115
1164.0	5.9649037	445.1202083478851
1165.0	5.9711829	445.12009194414634
1166.0	5.9774246	445.12012164145364
1167.0	5.9837017	445.12009095778285
1168.0	5.9898767	445.1201478725753
1169.0	5.9961809	445.12003567073197
1171.0	6.0031101	445.1202285621107
1173.0	6.0100227	445.12022811772493
1174.0	6.0163267	445.11999479768303
1175.0	6.0225247	445.12016665160496
1177.0	6.0294079	445.1202003053536
1178.0	6.03571	445.1200247369754
1180.0	6.0424309	445.12019114516215
1181.0	6.0486913	445.1201803897587
1183.0	6.0555746	445.12027679393253
1184.0	6.0619288	445.1200329472055
1185.0	6.0680976	445.1200579132622
1186.0	6.0744267	445.1200382130745
1187.0	6.0807476	445.1200750385688
1188.0	6.0869497	445.12019086672547
1189.0	6.0931997	445.1200865438403
1191.0	6.0999998	445.1202618717031
1192.0	6.106329	445.12002333951204
1193.0	6.1125955	445.1200981119238
1194.0	6.1187623	445.12017641562585
1195.0	6.1250684	445.11980204772533
1196.0	6.1313268	445.1200236820288
1197.0	6.1376726	445.12006086363004
1198.0	6.1438226	445.1201398616829
1199.0	6.150056	445.11996775826077
1200.0	6.1562685	445.120043157881
1201.0	6.162481	445.12016649189025
1202.0	6.1688039	445.1199371391573
1203.0	6.1749039	445.1201597088306
1204.0	6.1812122	445.1201414219891
1207.0	6.1887685	445.1202009882431
1208.0	6.1950456	445.1200628107179
1209.0	6.2012144	445.1202132437599
1210.0	6.2075895	445.1199899855285
1212.0	6.2144915	445.1202850561843
1213.0	6.2205937	445.12050358200315
1214.0	6.227054	445.1199005401887
1215.0	6.2331561	445.12018861333877
1216.0	6.2393416	445.1202859509879
1217.0	6.2455227	445.1203567575043
1218.0	6.2519103	445.11993022090024
1219.0	6.2579875	445.12028494592164
1221.0	6.2646207	445.1202748099919
1222.0	6.2708937	445.1201466552889
1223.0	6.2770958	445.12009527169926
1224.0	6.2834103	445.12008268861115
1225.0	6.2896353	445.1200599395372
1226.0	6.2956811	445.12052258236025
1227.0	6.302152	445.1198309746576
1229.0	6.3089062	445.1202350923382
1230.0	6.3151436	445.12004550961893
1231.0	6.321425	445.120129806628
1232.0	6.3276936	445.1201968072226
1233.0	6.3339333	445.1201454423465
1234.0	6.3401459	445.1201409798695
1235.0	6.3463583	445.12022883806964
1236.0	6.3525749	445.12013224812546
1237.0	6.3589833	445.1199624561306
1238.0	6.3651249	445.12017839786546
1241.0	6.3733187	445.1201385083704
1242.0	6.3796958	445.12001306300016
1243.0	6.3858541	445.1201527539628
1244.0	6.3921645	445.1200388192234
1245.0	6.3984062	445.1201271322219
1246.0	6.4046375	445.12005535122444
1247.0	6.4109041	445.1200520370192
1249.0	6.4178396	445.1201992231662
1250.0	6.4241313	445.11999969531774
1252.0	6.4309146	445.1201288271778
1253.0	6.4370168	445.1202864630373
1254.0	6.4433396	445.1200809273647
1255.0	6.4496188	445.1200522456825
1257.0	6.456498	445.12027383668783
1258.0	6.4628959	445.1200115783344
1260.0	6.4697126	445.1201601231583
1261.0	6.4759709	445.11999643605424
1262.0	6.4821022	445.12020618581187
1263.0	6.4883563	445.12021649912805
1264.0	6.4945772	445.1200194196385
1265.0	6.5008626	445.11989235518195
1266.0	6.5070896	445.12010748607645
1267.0	6.5132647	445.12040596874147
1268.0	6.5196209	445.1200447355949
1269.0	6.525773	445.12016548127446
1271.0	6.5323772	445.11951696862695
1272.0	6.538673	445.12006629945904
1273.0	6.5448939	445.1200789934692
1275.0	6.5517772	445.120303810364
1276.0	6.5579855	445.1202501312201
1277.0	6.5642522	445.1201334648773
1278.0	6.5705293	445.1200334452918
1279.0	6.5766938	445.1200458737347
1280.0	6.5830084	445.12012775889883
1281.0	6.5892439	445.1202068626783
1282.0	6.5954648	445.120091464611
1283.0	6.6016857	445.12015505533924
1284.0	6.6079586	445.12008149794144
1285.0	6.6142315	445.12006785074715
1286.0	6.6204712	445.1200497467144
1287.0	6.6266835	445.12014907505545
1288.0	6.6329086	445.11988006078246
1290.0	6.6397274	445.12018845685003
1291.0	6.6458523	445.12032220166714
1292.0	6.6523128	445.12001123257994
1293.0	6.6583585	445.1202333470474
1294.0	6.6647253	445.1201385062142
1295.0	6.6709774	445.1200585655382
1297.0	6.6776773	445.120260468001
1298.0	6.6840441	445.1199738181863
1300.0	6.690819	445.1205084198583
1301.0	6.6973108	445.11994438913655
1303.0	6.7040275	445.12028176775493
1304.0	6.7101482	445.1205739626642
1305.0	6.7164067	445.12006369499073
1307.0	6.7232211	445.12013933353586
1308.0	6.7293774	445.1202802303984
1310.0	6.7362753	445.1202906766049
1311.0	6.7426649	445.1200198828366
1312.0	6.7488941	445.12014587491126
1314.0	6.7556858	445.12021975209376
1315.0	6.7619315	445.1200568806406
1316.0	6.7681878	445.1200482784969
1318.0	6.775069	445.12026375240885
1319.0	6.781367	445.12006527416577
1320.0	6.7877003	445.12006619292475
1321.0	6.7939462	445.12013727444867
1324.0	6.8022607	445.12019169225846
1325.0	6.8085253	445.1200982419972
1328.0	6.8167399	445.120640667756
1329.0	6.8229857	445.12009036278187
1330.0	6.8292962	445.1200295394082
1331.0	6.8354274	445.1201637116249
1332.0	6.8417358	445.1200542359901
1333.0	6.8480338	445.12009880410017
1334.0	6.8542567	445.1200271332201
1335.0	6.8604546	445.1200985638182
1336.0	6.8667275	445.1200158608585
1337.0	6.8730109	445.120064030636
1338.0	6.879236	445.12005596456834
1339.0	6.8853755	445.1200740429227
1342.0	6.8929547	445.12024016061935
1343.0	6.8990775	445.12017479021614
1344.0	6.9055089	445.12002756308493
1345.0	6.911586	445.1203091934076
1346.0	6.9179796	445.12007209883296
1347.0	6.9241859	445.1201411167248
1348.0	6.9303796	445.1201185738385
1349.0	6.9365568	445.1201573481539
1350.0	6.9428485	445.1200245453801
1351.0	6.9490652	445.1200682922878
1352.0	6.9552546	445.12014446563103
1353.0	6.9615714	445.12002365010017
1354.0	6.9677942	445.1202886587262
1355.0	6.9741964	445.11996227293287
1356.0	6.9803548	445.11985581316765
1357.0	6.9866318	445.12008505857744
1358.0	6.9928421	445.12007696788066
1359.0	6.9990943	445.1200788973424
1360.0	7.005363	445.12008011167825
1361.0	7.0115339	445.1200532420022
1362.0	7.0179255	445.1199764300149
1363.0	7.0239943	445.12021530375375
1364.0	7.0302714	445.1200453002651
1365.0	7.0365214	445.12015379608374
1366.0	7.0427401	445.1201442107896
1368.0	7.0494507	445.1201948406948
1369.0	7.055784	445.1199789956984
1370.0	7.062011	445.1200285032218
1371.0	7.0682527	445.12013657479497
1372.0	7.0745047	445.1200876389317
1373.0	7.0807069	445.12016692153014
1374.0	7.0869716	445.12000418599314
1376.0	7.0939318	445.1202196324221
1377.0	7.1002631	445.1200350915042
1379.0	7.1072673	445.1201117820577
1380.0	7.1135735	445.1200454445291
1381.0	7.1197319	445.1199738137387
1382.0	7.1260423	445.1199826158254
1383.0	7.1323527	445.12005526892983
1386.0	7.1399277	445.12015777496254
1387.0	7.1461215	445.12009351533527
1390.0	7.1543485	445.1202983907153
1391.0	7.1606632	445.12005333497666
1393.0	7.1674195	445.1202532302365
1394.0	7.173759	445.1199966784668
1395.0	7.1798216	445.1203624371351
1398.0	7.1883299	445.1201176485776
1399.0	7.1945132	445.1200740141586
1400.0	7.2007611	445.1201332984363
1401.0	7.2070154	445.11993591814877
1402.0	7.2133486	445.12003842873463
1403.0	7.2195924	445.12008270514076
1404.0	7.2257945	445.1201943493645
1407.0	7.2347341	445.1202166291599
1408.0	7.2410528	445.11997012131894
1409.0	7.2472029	445.1200808075561
1410.0	7.2535633	445.1200809642354
1412.0	7.26048	445.1202828189405
1413.0	7.266782	445.1201285128536
1414.0	7.2729924	445.12002990884184
1415.0	7.2792237	445.120098152381
1416.0	7.2854903	445.120127089643
1417.0	7.2917716	445.12011110232726
1418.0	7.2980217	445.1200915044625
1419.0	7.30428	445.1200699843459
1422.0	7.3125424	445.12023719802767
1423.0	7.3188425	445.12001194184325
1424.0	7.3250883	445.1200338639594
1425.0	7.3313217	445.120098889313
1426.0	7.3374572	445.120233121408
1427.0	7.3438447	445.1200461798176
1428.0	7.3499487	445.1200912487608
1429.0	7.3563238	445.12012793441085
1430.0	7.3625446	445.1201816744257
1431.0	7.3687405	445.1201048823696
1432.0	7.3750677	445.1200643301942
1433.0	7.3812552	445.1201813696434
1434.0	7.3874155	445.1201732863265
1435.0	7.3937426	445.11992329178935
1436.0	7.3999238	445.1199972624517
1437.0	7.4062697	445.11999256075467
1438.0	7.4124426	445.120109389676
1439.0	7.4187427	445.11997378265266
1440.0	7.4249009	445.1202766345408
1442.0	7.4317425	445.12031750677806
1443.0	7.4381031	445.11990960544045
1444.0	7.444324	445.1201138783274
1445.0	7.4506115	445.1200437171631
1447.0	7.4575239	445.12027482915806
1448.0	7.4638363	445.119948433573
1449.0	7.4700343	445.1201556121158
1450.0	7.4764115	445.11997603593517
1452.0	7.4830488	445.120361487675
1453.0	7.4893302	445.1202760213312
1454.0	7.4954822	445.1202081366381
1456.0	7.5021156	445.12036013343396
1457.0	7.5083824	445.12018771876836
1458.0	7.514724	445.1199712284022
1459.0	7.5208948	445.12022384687447
1460.0	7.527147	445.12006167318026
1461.0	7.5334197	445.1200532617538
1463.0	7.5401949	445.1202081314472
1464.0	7.5465532	445.1200355332058
1465.0	7.5526531	445.12014819935564
1466.0	7.5589469	445.1200841706622
1469.0	7.5664282	445.1203355943563
1470.0	7.572647	445.1200088139333
1472.0	7.5794802	445.1199985984491
1473.0	7.5857428	445.1200103896724
1474.0	7.5920906	445.11988969255844
1475.0	7.598197	445.1201960857408
1477.0	7.604947	445.120211266512
1478.0	7.6112365	445.1201533576457
1479.0	7.6175678	445.1200353613768
1482.0	7.6251366	445.1200626547443
1483.0	7.6314971	445.12009410153547
1484.0	7.6376388	445.12022917284014
1485.0	7.6438178	445.1194076963045
1486.0	7.6501804	445.1199539973878
1487.0	7.6563219	445.1203047816248
1489.0	7.663022	445.1202930651036
1490.0	7.6693096	445.12006480441835
1491.0	7.6754762	445.1201800069864
1492.0	7.6818013	445.12010450740706
1493.0	7.6880928	445.12007641880155
1494.0	7.6944325	445.11998307700895
1495.0	7.7005909	445.1201041616924
1496.0	7.7067221	445.1204558507507
1497.0	7.7131303	445.1200877671364
1498.0	7.7193929	445.12012296835496
1499.0	7.7255158	445.12030673018614
1500.0	7.7318138	445.12018772830123
1503.0	7.7400096	445.120411780986
1504.0	7.7462513	445.12009209002747
1505.0	7.7525763	445.12009663613253
1506.0	7.7588576	445.1201892075463
1507.0	7.7651618	445.1201053401865
1508.0	7.7715054	445.12001213013133
1509.0	7.7776472	445.1201323234724
1510.0	7.7839471	445.1199326821599
1511.0	7.7901346	445.120152555789
1512.0	7.7963701	445.12009152131105
1513.0	7.8026951	445.12010305337884
1514.0	7.8089888	445.12011144284315
1516.0	7.8159387	445.12024322092094
1517.0	7.8222034	445.12013339500027
1518.0	7.8284639	445.12004221285343
1520.0	7.8352846	445.1202753801911
1522.0	7.8423618	445.1202186415828
1523.0	7.8485784	445.12014719250124
1524.0	7.8548493	445.1200212744638
1525.0	7.861139	445.12009531360854
1526.0	7.8672618	445.1202053934773
1527.0	7.8735555	445.1202263186329
1528.0	7.87987	445.12019624001175
1529.0	7.886141	445.120148224436
1530.0	7.8923619	445.12011894064926
1531.0	7.898664	445.12012212596755
1532.0	7.9048868	445.1200581068744
1533.0	7.9111765	445.12002002082625
1535.0	7.9180973	445.1201865708777
1536.0	7.9243911	445.1200939023267
1537.0	7.9306765	445.12005691874566
1539.0	7.9375744	445.1202079032655
1540.0	7.943891	445.12018892274835
1545.0	7.9544639	445.1201921247835
1546.0	7.960741	445.1201409529533
1547.0	7.9671078	445.12010073477967
1549.0	7.9738743	445.1202077859644
1550.0	7.9802348	445.12009242917435
1551.0	7.9864722	445.1200714039004
1552.0	7.9926848	445.1202834124808
1553.0	7.9989453	445.120092255937
1554.0	8.0051162	445.1200157461869
1555.0	8.011364	445.1200399513883
1556.0	8.0177703	445.12003643005033
1557.0	8.0238869	445.1202094127472
1558.0	8.0303328	445.11998463052134
1559.0	8.0364203	445.1203051090744
1560.0	8.0425745	445.1206423733383
1561.0	8.0488848	445.1203040004293
1564.0	8.0570391	445.1202558968811
1565.0	8.0634412	445.1200147744972
1566.0	8.069662	445.1202198893552
1567.0	8.0759349	445.120086686063
1568.0	8.0820704	445.12029178074044
1569.0	8.0885411	445.1199741892222
1570.0	8.0947474	445.12014826743854
1571.0	8.1008683	445.1203513454007
1572.0	8.1072807	445.11995329518425
1573.0	8.1133849	445.1202507910406
1574.0	8.1196558	445.12004957948864
1575.0	8.1258495	445.1201785311322
1576.0	8.1321162	445.12008816764796
1577.0	8.1384059	445.12004348342356
1578.0	8.1446516	445.1199231524004
1579.0	8.1508788	445.12014893520825
1581.0	8.1579329	445.1200999411703
1582.0	8.1640559	445.1202310634652
1584.0	8.170858	445.1201103042832
1585.0	8.1771787	445.1200495172353
1587.0	8.1841204	445.12014861678404
1588.0	8.1904433	445.12007210685215
1589.0	8.1967788	445.1200276245389
1590.0	8.2029246	445.12021478736585
1591.0	8.2091829	445.1201199403067
1592.0	8.2154101	445.12009628233886
1593.0	8.2216475	445.1200838848553
1594.0	8.2279247	445.12008168553336
1595.0	8.2342559	445.12010507918313
1596.0	8.2403101	445.12002940192576
1597.0	8.2466954	445.120327004834
1598.0	8.2527412	445.1205480671013
1599.0	8.2592225	445.1199740033288
1600.0	8.2653017	445.12014567136356
1601.0	8.2715767	445.1202779010356
1602.0	8.2778392	445.1201143962898
1603.0	8.2841455	445.1200208043164
1605.0	8.2911538	445.12010842163454
1606.0	8.2975205	445.12011015425423
1608.0	8.3043788	445.11993067697466
1609.0	8.3104913	445.120360655091
1611.0	8.3173725	445.12011515602796
1612.0	8.3235017	445.1203381463025
1614.0	8.3302413	445.12038718952994
1615.0	8.3365663	445.1200230852903
1619.0	8.3455685	445.12031940595256
1620.0	8.3518477	445.1200859133117
1621.0	8.3579788	445.120256808252
1622.0	8.364404	445.12006291966446
1624.0	8.3713914	445.1202269946322
1625.0	8.377706	445.12010062043805
1626.0	8.3839123	445.12014478465056
1627.0	8.3901622	445.1200548079765
1630.0	8.3986019	445.12021519699306
1631.0	8.4048936	445.1200404137508
1632.0	8.4111122	445.12019065993593
1633.0	8.4173331	445.1201706465364
1636.0	8.4256039	445.1202349664677
1637.0	8.4319622	445.1200738618802
1638.0	8.4381997	445.1200879670155
1639.0	8.4444352	445.1201063784777
1640.0	8.4506852	445.12014377122273
1641.0	8.4569186	445.1200705693145
1642.0	8.4631978	445.12009907654976
1643.0	8.4693603	445.12027823421346
1644.0	8.4756415	445.12004975949486
1645.0	8.4819207	445.1200717171359
1647.0	8.4889082	445.1201770534272
1648.0	8.4952062	445.1200311928686
1650.0	8.5019686	445.12018310732486
1651.0	8.5082499	445.12014786339563
1653.0	8.5151874	445.1201606752341
1654.0	8.5214583	445.1200863268872
1655.0	8.527777	445.1201301097285
1657.0	8.5347979	445.1201399435319
1658.0	8.5409854	445.1201746285286
1659.0	8.547327	445.12007253542487
1662.0	8.5555207	445.12054110684966
1663.0	8.5620667	445.1200479433936
1664.0	8.5682332	445.1201193904982
1665.0	8.5745083	445.1201216431784
1666.0	8.5808125	445.1200806618509
1667.0	8.5870063	445.12016253314516
1668.0	8.5932729	445.12009148616573
1669.0	8.5994771	445.1200448918228
1670.0	8.6058374	445.1200939228445
1672.0	8.6126	445.12019061085846
1673.0	8.6190563	445.11994526041366
1675.0	8.6260584	445.12019654091
1676.0	8.6322666	445.120061702931
1679.0	8.6405311	445.1201989549704
1680.0	8.6468333	445.12004347305964
1681.0	8.6530376	445.12021154474064
1682.0	8.659325	445.1201279042334
1683.0	8.6655521	445.120032824598
1684.0	8.6718084	445.12001816548883
1685.0	8.6780354	445.1202240289482
1686.0	8.6843376	445.120051670215
1687.0	8.6906166	445.1201083682945
1689.0	8.6974355	445.12016271874387
1690.0	8.7037564	445.12011468094863
1691.0	8.7099792	445.12010482943276
1693.0	8.7169751	445.1201762271456
1694.0	8.7232625	445.1201142969431
1695.0	8.7294814	445.1201649524715
1696.0	8.7357897	445.12009003642976
1698.0	8.7427501	445.1201959498726
1699.0	8.7490022	445.12012819253465
1700.0	8.7552563	445.12008417186183
1701.0	8.7615356	445.1200822175857
1702.0	8.7678648	445.1201016573362
1703.0	8.7740438	445.1201768960931
1704.0	8.7803543	445.12018487567286
1706.0	8.7872501	445.1203398232657
1707.0	8.7934168	445.12027087325686
1708.0	8.799921	445.11997107429954
1709.0	8.8060376	445.1202382913699
1710.0	8.8122918	445.1201817585534
1711.0	8.8186626	445.12004067762996
1712.0	8.824946	445.11997255995
1713.0	8.8310482	445.12011732765035
1714.0	8.8373419	445.12013223618993
1715.0	8.8435751	445.12021875513057
1716.0	8.8498544	445.1201077303798
1718.0	8.8568356	445.1201163429846
1719.0	8.8631836	445.1199998935248
1720.0	8.8694148	445.1201358529995
1721.0	8.875596	445.1201481355248
1722.0	8.8818232	445.1201412419504
1723.0	8.8881044	445.1201321550475
1726.0	8.8964585	445.12025351904737
1727.0	8.9027398	445.1201358689836
1728.0	8.9089566	445.1200907623264
1729.0	8.9152482	445.1200970509706
1731.0	8.9220337	445.12012921080316
1732.0	8.9283337	445.1202437861364
1733.0	8.9344795	445.12011097614663
1734.0	8.940792	445.119945823787
1735.0	8.9470252	445.12023840195434
1736.0	8.9533295	445.1200845675775
1737.0	8.9596691	445.12008239910057
1738.0	8.9659461	445.12003817346056
1740.0	8.9729191	445.12021690841624
1741.0	8.9793503	445.1200597617082
1742.0	8.9853837	445.12018566406164
1744.0	8.9922046	445.1202386263129
1745.0	8.9985836	445.1200233178931
1747.0	9.0055524	445.12013279901663
1748.0	9.0119025	445.12000163146394
1749.0	9.0182004	445.1200150676795
1751.0	9.0250607	445.1201129056742
1752.0	9.0313754	445.1201237785794
1753.0	9.0375274	445.12034835316183
1755.0	9.0442421	445.1203979519716
1756.0	9.0507442	445.12013329300464
1757.0	9.0569711	445.12013032736735
1758.0	9.0630629	445.12033560253053
1759.0	9.0694837	445.1200109537435
1760.0	9.0756379	445.12024946674956
1761.0	9.0818463	445.120152467498
1763.0	9.0886441	445.1202616715311
1764.0	9.0949609	445.1201418490155
1767.0	9.103188	445.1203375937191
1768.0	9.1096816	445.11999735433477
1769.0	9.1158504	445.1201315734598
1770.0	9.1221275	445.1199973688642
1774.0	9.131315	445.12013653867956
1775.0	9.1376171	445.12005634549195
1776.0	9.1437316	445.1202043830677
1778.0	9.150642	445.1201723048401
1779.0	9.1569483	445.12011579302583
1780.0	9.1632254	445.12008945692264
1781.0	9.1694983	445.12016047362084
1782.0	9.1756797	445.1200927856794
1783.0	9.1819734	445.12013833656783
1784.0	9.1882047	445.1201071935355
1786.0	9.1950798	445.1202194490966
1787.0	9.201436	445.1200448444014
1789.0	9.2082755	445.1201606706916
1790.0	9.2145193	445.1201083548981
1791.0	9.2207673	445.120100445819
1793.0	9.2276213	445.1202204564987
1794.0	9.2339277	445.1200421595562
1795.0	9.2401067	445.12021898173344
1796.0	9.2462818	445.120212777458
1797.0	9.2525985	445.1201412305398
1798.0	9.258886	445.1200393286291
1799.0	9.2651276	445.12009683541856
1800.0	9.271459	445.12006733847284
1802.0	9.2782797	445.1201170688837
1803.0	9.2844923	445.1201438941906
1805.0	9.2913359	445.1200956318241
1806.0	9.2975568	445.1201139858433
1808.0	9.3044464	445.1202456773576
1810.0	9.3113444	445.12021306057346
1811.0	9.3176799	445.1200770967547
1812.0	9.3238818	445.1200737679561
1813.0	9.3301278	445.1201004179448
1814.0	9.336384	445.1200987072805
1816.0	9.343184	445.1202277231049
1817.0	9.3495049	445.1200589066363
1819.0	9.3564007	445.1203240553403
1820.0	9.3627548	445.12007334864813
1821.0	9.3690111	445.12016339267376
1822.0	9.3752758	445.1201218115983
1825.0	9.3835674	445.12029407856755
1826.0	9.3899486	445.1201532555631
1828.0	9.3969028	445.1202013248648
1829.0	9.403211	445.1201393209565
1830.0	9.4092882	445.1202128035863
1831.0	9.41573	445.12003597899536
1832.0	9.4217924	445.1202342777488
1833.0	9.4281633	445.11998327808163
1835.0	9.4349612	445.1201803318753
1836.0	9.4412758	445.12015144570773
1837.0	9.4475529	445.1201003139086
1838.0	9.4538049	445.12013834439995
1839.0	9.4600008	445.1201755082233
1841.0	9.4667758	445.1203829623326
1842.0	9.4732778	445.1200096478072
1844.0	9.480257	445.1202849979918
1845.0	9.4865175	445.12031878904537
1846.0	9.4927821	445.12012596964126
1847.0	9.4990842	445.12013247949915
1849.0	9.5059238	445.12029411168885
1850.0	9.5121987	445.1200803074049
1853.0	9.5205299	445.12003931452017
1854.0	9.5267216	445.1201939373609
1855.0	9.5331321	445.1199370233383
1856.0	9.5393466	445.12013539169976
1857.0	9.5454842	445.1202639693544
1860.0	9.5538446	445.12012686619437
1861.0	9.5600632	445.12003887854223
1862.0	9.566255	445.12035965788095
1863.0	9.5727239	445.12002559508187
1864.0	9.5788093	445.1202750204911
1865.0	9.5849592	445.12014080610646
1866.0	9.5915093	445.12009763021337
1867.0	9.5974779	445.12049763121024
1868.0	9.6036926	445.12017374333504
1869.0	9.6102697	445.119809123336
1870.0	9.6165009	445.1197037632566
1872.0	9.6234468	445.1202410635408
1873.0	9.629755	445.1200577773164
1874.0	9.6360322	445.1200154895886
1879.0	9.6466697	445.1201385338635
1880.0	9.6529156	445.1200379628105
1883.0	9.6605531	445.12022066370236
1884.0	9.6669071	445.12005540857234
1885.0	9.6733322	445.1197830734983
1889.0	9.682376	445.120220158785
1890.0	9.6886634	445.1201386349269
1891.0	9.6949781	445.120125662868
1892.0	9.7012219	445.12014485876756
1893.0	9.7074238	445.1201393287659
1894.0	9.7137302	445.12012244412665
1895.0	9.7200467	445.12008582120654
1897.0	9.7267885	445.1201814750881
1898.0	9.7332677	445.1199014491883
1899.0	9.739278	445.1202810445663
1900.0	9.7454927	445.1199967003333
1902.0	9.7524281	445.1201966492059
1903.0	9.7587865	445.12014414936425
1904.0	9.7651282	445.12007408401956
1905.0	9.7713051	445.12016158690767
1907.0	9.7782865	445.1202750860106
1908.0	9.7844656	445.12040193251244
1909.0	9.7908157	445.1200879682967
1910.0	9.7970573	445.120090945223
1911.0	9.8034948	445.1199845321679
1913.0	9.8104615	445.12018370005165
1914.0	9.8167365	445.12008168727345
1915.0	9.8230074	445.1200583968919
1916.0	9.8294053	445.1195134747938
1917.0	9.8355281	445.120320930811
1919.0	9.8424449	445.12013528154426
1920.0	9.8487303	445.1201104719011
1921.0	9.8549741	445.1200638359803
1922.0	9.8612199	445.1200764535429
1923.0	9.867549	445.1201404125294
1924.0	9.8735886	445.12038928097076
1925.0	9.8800302	445.1200371852924
1927.0	9.8867033	445.12045125777655
1928.0	9.8930929	445.12009185158746
1931.0	9.901399	445.1202264989262
1932.0	9.9077574	445.1200187720402
1934.0	9.9145137	445.12010607118
1935.0	9.9207782	445.1200849292877
1937.0	9.9278325	445.12014210570425
1938.0	9.9338928	445.1203286933926
1939.0	9.9403533	445.1199753259043
1940.0	9.9464762	445.12014787140237
1941.0	9.9528011	445.1200522230461
1942.0	9.9590596	445.1201058152179
1943.0	9.9653845	445.1201029156
1944.0	9.9715803	445.1200789538553
1947.0	9.979847	445.12027896743194
1948.0	9.9862096	445.1201136247758
1949.0	9.9923908	445.1203177981201
1952.0	10.000797	445.1200826100388
1953.0	10.007051	445.1201479277138
1954.0	10.013237	445.1201670915207
1956.0	10.02002	445.12033564030446
1957.0	10.026333	445.11999803096444
1958.0	10.032774	445.1199834051762
1959.0	10.038862	445.1202324455988
1960.0	10.045206	445.1200844410298
1961.0	10.051551	445.1200266849482
1962.0	10.057781	445.1201560256287
1963.0	10.064014	445.12012447295496
1964.0	10.070168	445.12027419224387
1965.0	10.076551	445.120020240109
1966.0	10.08277	445.1200600796342
1968.0	10.089608	445.1201906825091
1969.0	10.09597	445.120083692742
1970.0	10.102176	445.12010133527167
1971.0	10.108466	445.1200970014177
1972.0	10.114726	445.1201309852614
1973.0	10.121001	445.1200710550358
1974.0	10.127322	445.12003896017166
1975.0	10.133589	445.1199847978696
1977.0	10.140641	445.1201086544623
1978.0	10.146924	445.1200252585345
1979.0	10.153124	445.12011709659265
1980.0	10.159439	445.1200868434608
1981.0	10.165787	445.12007835282833
1982.0	10.17201	445.12009087729786
1983.0	10.178304	445.1201141987862
1984.0	10.184378	445.12028077148943
1987.0	10.191926	445.12042491102
1988.0	10.198239	445.12029750372784
1989.0	10.204493	445.11997900920807
1990.0	10.210895	445.1199316580436
1991.0	10.216937	445.12048110884575
1992.0	10.223379	445.11993030869286
1993.0	10.229641	445.12007113527653
1995.0	10.236537	445.12020209611694
1997.0	10.243701	445.12002497515317
1998.0	10.249893	445.12024127516133
1999.0	10.256189	445.1201472330825
2000.0	10.262343	445.1200307252075
2001.0	10.268749	445.1200688401145
2002.0	10.275004	445.120051131323
2004.0	10.28187	445.12021002193035
2005.0	10.288141	445.120052089916
2006.0	10.29426	445.12017715106185
2007.0	10.30057	445.12008108641623
2009.0	10.307474	445.12041830314536
2010.0	10.313816	445.1201204228936
2011.0	10.320174	445.12019205551127
2012.0	10.326352	445.12017496689515
2013.0	10.332641	445.12001192906155
2014.0	10.338941	445.1201473849126
2016.0	10.345887	445.11978192492927
2017.0	10.352172	445.11988432237274
2020.0	10.359752	445.12024302722193
2021.0	10.365947	445.1200670917297
2022.0	10.372379	445.1200372628746
2023.0	10.378643	445.1200989950628
2024.0	10.384889	445.12007006532514
2025.0	10.39116	445.1200660685925
2026.0	10.397372	445.12017994474877
2028.0	10.404295	445.12007008372797
2029.0	10.410522	445.1201357026176
2030.0	10.416814	445.1201090646647
2031.0	10.423093	445.12017391337974
2032.0	10.429275	445.1200857613023
2033.0	10.43562	445.120022154506
2034.0	10.441987	445.12012083095794
2037.0	10.449733	445.1199411570192
2038.0	10.455906	445.12002389764285
2040.0	10.462698	445.12018973394146
2041.0	10.469041	445.1201447585725
2042.0	10.475123	445.1202322202665
2043.0	10.481393	445.11992374568086
2044.0	10.487716	445.12019790995737
2045.0	10.493916	445.12011366790483
2046.0	10.500227	445.1200726641793
2047.0	10.506533	445.12023001350235
2048.0	10.512841	445.12008201153685
2049.0	10.519085	445.1201583035605
2050.0	10.52537	445.1200788326028
2051.0	10.531568	445.1200727860282
2052.0	10.537848	445.12003301221114
2055.0	10.545466	445.1201970831035
2056.0	10.551835	445.12009902660515
2059.0	10.560258	445.1200901379255
2060.0	10.566529	445.12011658304914
2062.0	10.573523	445.12019307825346
2063.0	10.579643	445.1202276313885
2064.0	10.586033	445.12003233725346
2066.0	10.592731	445.1205150773731
2067.0	10.59916	445.1202605896368
2071.0	10.608981	445.1202333478691
2072.0	10.6153	445.1199830183949
2073.0	10.621577	445.12006049619856
2074.0	10.627837	445.12009042692983
2075.0	10.634125	445.12016700059127
2076.0	10.640387	445.1201787578126
2077.0	10.646537	445.1200732337474
2078.0	10.652948	445.12008897622866
2080.0	10.659766	445.1200704118297
2081.0	10.666156	445.1200504256301
2082.0	10.672393	445.1200634221309
2083.0	10.678604	445.1201612373124
2086.0	10.68616	445.1202775060288
2087.0	10.692521	445.1201325578024
2088.0	10.698633	445.1202396635516
2091.0	10.706231	445.1201364914521
2092.0	10.712521	445.1201638384306
2093.0	10.718823	445.1201322620164
2094.0	10.724889	445.1203005773925
2097.0	10.733233	445.1201206599163
2098.0	10.739335	445.12018648289273
2099.0	10.745769	445.1200819376056
2100.0	10.751956	445.12012795053033
2101.0	10.758252	445.1200803942267
2102.0	10.764581	445.1201684415068
2103.0	10.770873	445.1201091251051
2104.0	10.777148	445.1200793685739
2105.0	10.783412	445.1201619084087
2106.0	10.78965	445.1201030827562
2107.0	10.796064	445.1201475288716
2108.0	10.802375	445.1201158322093
2109.0	10.808546	445.1202318375825
2110.0	10.815071	445.1199229834642
2112.0	10.822012	445.1200838202848
2113.0	10.828321	445.12013907288076
2114.0	10.834552	445.1201067680493
2115.0	10.84084	445.12005598629094
2117.0	10.847667	445.1201727439612
2118.0	10.854033	445.12005435746175
2120.0	10.860996	445.1201689535916
2121.0	10.867306	445.12011426903445
2122.0	10.873623	445.1201314150714
2123.0	10.87989	445.12014125495534
2124.0	10.886254	445.1198643955003
2125.0	10.892256	445.1202511429604
2126.0	10.898756	445.12000132012906
2129.0	10.907123	445.1201859138872
2130.0	10.913494	445.12005456559893
2131.0	10.919669	445.12017084452555
2134.0	10.928096	445.12007545831466
2135.0	10.934325	445.12010334831825
2136.0	10.94055	445.1201700120923
2138.0	10.947519	445.1202005909937
2139.0	10.953921	445.1200763986677
2142.0	10.961535	445.120214792805
2143.0	10.967873	445.12009565631627
2144.0	10.974152	445.12010215731937
2146.0	10.980977	445.1202446314185
2147.0	10.987275	445.12009006522965
2148.0	10.993577	445.1200471386947
2149.0	10.999858	445.1200667517017
2150.0	11.006075	445.1202279544418
2151.0	11.012275	445.12011520407526
2152.0	11.018685	445.1201361032576
2153.0	11.02486	445.12001722096556
2155.0	11.031973	445.1201408706007
2156.0	11.038242	445.1200824213847
2160.0	11.047227	445.12038767466214
2161.0	11.053879	445.11997100909275
2162.0	11.059915	445.1201013859002
2163.0	11.066244	445.12008209594893
2164.0	11.072486	445.1201531176419
2165.0	11.07875	445.1202003996746
2166.0	11.084929	445.12015424596444
2168.0	11.091767	445.12053709440926
2169.0	11.097988	445.12031546231606
2172.0	11.106304	445.12020301125034
2173.0	11.112667	445.1201142386738
2174.0	11.118917	445.1201669487578
2175.0	11.125223	445.12011113722474
2176.0	11.131442	445.12017203310353
2178.0	11.138469	445.1202324536977
2179.0	11.144817	445.1201309504223
2180.0	11.151104	445.1201203519005
2181.0	11.157315	445.12004263362905
2182.0	11.163631	445.12014312120476
2183.0	11.16984	445.1201359971019
2185.0	11.176898	445.1201696293026
2186.0	11.183148	445.1201709222403
2187.0	11.189373	445.12014558508076
2188.0	11.195696	445.12005295822615
2189.0	11.201934	445.1199370416942
2190.0	11.208317	445.11997238715776
2191.0	11.214398	445.12033827372545
2192.0	11.220736	445.1200257662078
2193.0	11.227075	445.1201143287254
2194.0	11.233369	445.12015420007333
2195.0	11.239627	445.1201391501871
2196.0	11.2459	445.1201373160347
2197.0	11.252146	445.1200980825282
2198.0	11.258525	445.1200728804521
2201.0	11.266846	445.12020815455185
2202.0	11.273167	445.1201098074649
2204.0	11.279973	445.1201703490431
2205.0	11.286342	445.1200817817855
2208.0	11.294021	445.1202988199528
2209.0	11.300232	445.1201735542485
2210.0	11.306552	445.1199471246293
2211.0	11.312788	445.12020205264764
2212.0	11.319023	445.12011012999193
2213.0	11.325348	445.12002280196145
2215.0	11.332292	445.12015409840654
2216.0	11.338638	445.12010261236003
2217.0	11.34489	445.1201927549355
2218.0	11.351161	445.12011548616454
2219.0	11.35735	445.1201585833992
2220.0	11.363684	445.1201406179938
2223.0	11.372023	445.1201655715513
2224.0	11.378215	445.12020480564894
2228.0	11.387323	445.1202413931012
2229.0	11.393732	445.1201002588901
2230.0	11.399969	445.11996650550225
2231.0	11.406171	445.1200190403817
2234.0	11.414588	445.120211837201
2235.0	11.420921	445.12010440727335
2236.0	11.427227	445.1200343431685
2237.0	11.433465	445.12013986957027
2238.0	11.439738	445.1201568401274
2239.0	11.44593	445.12005964088706
2240.0	11.452273	445.12018636754647
2241.0	11.458536	445.1201246573904
2244.0	11.466194	445.1202140767755
2245.0	11.472555	445.1200945905038
2246.0	11.478813	445.12004762041414
2248.0	11.485609	445.1203463162109
2249.0	11.492234	445.1196784675371
2253.0	11.502269	445.11985467721763
2254.0	11.508584	445.11997939864096
2255.0	11.514771	445.1201523986668
2256.0	11.521013	445.11995453486867
2257.0	11.527313	445.1202060268698
2258.0	11.533732	445.11999623506074
2260.0	11.540453	445.12031569272347
2261.0	11.546976	445.1200972789671
2262.0	11.553186	445.1203229690475
2263.0	11.559442	445.1198834841611
2264.0	11.565701	445.12034696216574
2265.0	11.571959	445.12004151964186
2266.0	11.578182	445.1202043751012
2267.0	11.584507	445.12017623538685
2268.0	11.590855	445.1199378543523
2269.0	11.596978	445.12015492875645
2270.0	11.603367	445.1201423045839
2272.0	11.610172	445.1202151628411
2273.0	11.616599	445.119968139614
2274.0	11.622634	445.12034576146647
2276.0	11.629705	445.1200439894239
2277.0	11.636015	445.12004351304773
2279.0	11.64282	445.1203369282315
2280.0	11.649428	445.11974571394353
2282.0	11.656307	445.1203346434262
2283.0	11.662807	445.119694439019
2284.0	11.669009	445.1201258231065
2285.0	11.675482	445.1199004367674
2286.0	11.681605	445.1200489600676
2287.0	11.687882	445.12030069489
2291.0	11.696942	445.12018073580504
2292.0	11.703303	445.11987039559915
2295.0	11.711617	445.120210113306
2296.0	11.717928	445.12005856013883
2300.0	11.727238	445.12013829920016
2301.0	11.733497	445.12008640069087
2302.0	11.739824	445.1200508931524
2303.0	11.746232	445.1201185334966
2304.0	11.752488	445.12010540358716
2305.0	11.758753	445.12007271709535
2309.0	11.767967	445.12021137012835
2310.0	11.774217	445.12010455939685
2311.0	11.780432	445.1201215508126
2312.0	11.786724	445.12012634621647
2314.0	11.793707	445.1203233351262
2315.0	11.800013	445.1200525445425
2317.0	11.806899	445.1201227777898
2318.0	11.813176	445.1201166768405
2319.0	11.819534	445.1201583135443
2320.0	11.825567	445.12034430831574
2321.0	11.83208	445.11996619840534
2322.0	11.838199	445.12017702835544
2323.0	11.844524	445.120124333335
2324.0	11.850882	445.1200521840696
2325.0	11.85709	445.1204413896285
2326.0	11.86338	445.1199802998178
2329.0	11.871607	445.12029114065115
2330.0	11.878005	445.12006982424356
2331.0	11.884388	445.12017159043035
2332.0	11.890541	445.12011876525173
2333.0	11.896907	445.12010945385623
2334.0	11.903032	445.1200127281644
2335.0	11.909303	445.12007534782424
2336.0	11.915465	445.1200172116381
2337.0	11.921734	445.12024657346484
2338.0	11.928184	445.12009984285964
2339.0	11.934413	445.1200454042325
2340.0	11.940655	445.1200880670708
2343.0	11.949172	445.1200787179993
2344.0	11.955501	445.12002644769456
2345.0	11.961609	445.1202493099103
2346.0	11.967934	445.120069190511
2347.0	11.97424	445.120046329191
2350.0	11.981863	445.1201202290098
2351.0	11.988203	445.12005075048245
2352.0	11.994484	445.1200858686683
2353.0	12.000757	445.12007405788347
2354.0	12.007043	445.1200694433713
2355.0	12.013341	445.12009230579355
2356.0	12.019601	445.1201542685574
2357.0	12.025901	445.12009671645654
2358.0	12.03213	445.1201320393607
2359.0	12.038472	445.12018222155774
2360.0	12.044751	445.1199432313558
2361.0	12.051068	445.12005509405327
2362.0	12.057322	445.12002029062967
2365.0	12.065549	445.12033764055496
2368.0	12.07392	445.1202421970024
2369.0	12.080334	445.12010040237334
2372.0	12.087997	445.1202277194269
2373.0	12.094316	445.12021696551534
2375.0	12.101268	445.120087940867
2377.0	12.108611	445.1200306143855
2378.0	12.114911	445.1199196842305
2379.0	12.121159	445.12024818657403
2380.0	12.127272	445.12042317083825
2381.0	12.13372	445.1200436787516
2382.0	12.140014	445.1200796745982
2384.0	12.147114	445.120156479606
2385.0	12.153391	445.1201066183442
2386.0	12.159734	445.120055204534
2387.0	12.166037	445.12012848803556
2390.0	12.174545	445.1201423189307
2391.0	12.180903	445.12002330532687
2392.0	12.187172	445.1200057647925
2393.0	12.193499	445.1201078926321
2394.0	12.199747	445.12009127175753
2395.0	12.205872	445.1200784571295
2396.0	12.21238	445.1200291187064
2397.0	12.218578	445.1200593713293
2398.0	12.225001	445.1200442299952
2400.0	12.232158	445.1201311120989
2401.0	12.238351	445.12007381132116
2402.0	12.244633	445.12017623702997
2403.0	12.250953	445.1200828717832
2405.0	12.258045	445.12006790090607
2406.0	12.26438	445.1201039546936
2407.0	12.27073	445.12014031206246
2408.0	12.277166	445.1198535282402
2409.0	12.283426	445.11986982814665
2410.0	12.289501	445.120190447671
2411.0	12.295918	445.11997235794195
2412.0	12.302208	445.1201073589395
2413.0	12.308387	445.1201395044705
2414.0	12.314764	445.12013711445667
2415.0	12.321051	445.1201383376607
2416.0	12.327274	445.1201267186409
2417.0	12.333541	445.1201093962699
2418.0	12.339822	445.1201002215409
2421.0	12.348289	445.11999006901044
2422.0	12.354576	445.12006105842056
2423.0	12.36082	445.1201031047078
2424.0	12.36713	445.1201521747372
2426.0	12.374087	445.1201061515866
2427.0	12.380314	445.12014987333856
2428.0	12.386624	445.12003438695064
2429.0	12.392874	445.11982887391275
2432.0	12.400579	445.1201493196526
2433.0	12.406845	445.120043513157
2437.0	12.416195	445.12008079837506
2438.0	12.42237	445.1201768986552
2439.0	12.428491	445.1202899712359
2442.0	12.436906	445.12009236831847
2443.0	12.443177	445.12008899866345
2444.0	12.449487	445.1201214283081
2447.0	12.457924	445.1201389305029
2448.0	12.464245	445.1200775999518
2449.0	12.470503	445.12010991415536
2450.0	12.476856	445.1201158917166
2451.0	12.483137	445.12009446229325
2454.0	12.491556	445.1200802455603
2455.0	12.497831	445.1200705752501
2456.0	12.503966	445.1201038194803
2458.0	12.511008	445.12010848203016
2459.0	12.517354	445.1201116916843
2461.0	12.524391	445.1201587127417
2462.0	12.530812	445.12006352421105
2464.0	12.537697	445.1202074268745
2465.0	12.544022	445.12011795087744
2466.0	12.550295	445.1200561842146
2467.0	12.556633	445.1200653112582
2468.0	12.562776	445.12008627904925
2469.0	12.569089	445.12011986046934
2470.0	12.575435	445.12008088530365
2472.0	12.582293	445.1200251856446
2473.0	12.588716	445.1200554012819
2477.0	12.597924	445.1202015922353
2478.0	12.60431	445.1200063926305
2479.0	12.61061	445.12013104586407
2481.0	12.617581	445.1200537157013
2482.0	12.623687	445.12017669759143
2483.0	12.629983	445.1200352227648
2484.0	12.636216	445.1201409025633
2486.0	12.643133	445.1201319932088
2487.0	12.649433	445.12018224660153
2489.0	12.656304	445.120117886757
2490.0	12.662677	445.12011713177395
2492.0	12.669606	445.12025519686
2493.0	12.675885	445.1199652149954
2494.0	12.68212	445.1200466415008
2497.0	12.690568	445.12005431333404
2498.0	12.696835	445.1201161779112
2501.0	12.704445	445.12025223606406
2502.0	12.710856	445.12005057562754
2505.0	12.719245	445.1200869825032
2506.0	12.725414	445.12013315633703
2508.0	12.732433	445.12006344880996
2509.0	12.738879	445.12004845540827
2510.0	12.745039	445.1201004315297
2514.0	12.754183	445.1201375733741
2515.0	12.760435	445.12014256822266
2517.0	12.767308	445.1202090851668
2518.0	12.773635	445.12007129367566
2520.0	12.780552	445.1201302087213
2521.0	12.78696	445.11991942904234
2525.0	12.796912	445.1200680316762
2528.0	12.805366	445.12024665006027
2529.0	12.811583	445.1202333516411
2532.0	12.819991	445.12006655034685
2533.0	12.826318	445.1200488896834
2538.0	12.836929	445.12018606523714
2539.0	12.843123	445.12006856255505
2540.0	12.849656	445.11990793057646
2546.0	12.861775	445.12024918559905
2547.0	12.86811	445.12011795120594
2550.0	12.875585	445.12051706012795
2551.0	12.882137	445.11994381523294
2557.0	12.895104	445.120147455872
2558.0	12.901481	445.12002033324154
2559.0	12.9077	445.1201242872184
2560.0	12.913985	445.120130765727
2562.0	12.920906	445.1201339870302
2563.0	12.927012	445.12022226899995
2568.0	12.938335	445.1202083167297
2569.0	12.944594	445.12012126686784
2572.0	12.953173	445.1200762893139
2573.0	12.959275	445.12031959553946
2574.0	12.965708	445.1200092522293
2575.0	12.971914	445.1201903561516
[truncated: 4,689 more rows]
