# Supplementary material for: RawBeans: A Simple, Vendor-Independent, Raw-Data Quality-Control Tool
Source: J Proteome Res. 2021 Mar 4;20(4):2098–104. doi: 10.1021/acs.jproteome.0c00956 (PMC8041395; doi:10.1021/acs.jproteome.0c00956)
Supplement: Supplementary file 2 — pr0c00956_si_003.zip [file pr0c00956_si_003.zip › 100_samples_run1.0/resources/HF2_LC1_hela_200120_01_30B-mass-deviation-matrix.tsv]

scan	retention	445.12003
1.0	0.0028478493	445.1196977085963
2.0	0.010591466	445.1206344772689
3.0	0.016929049	445.12060084259673
4.0	0.023270697	445.1206043358503
5.0	0.029603997	445.12063044191945
6.0	0.035956147	445.11944381463417
8.0	0.043276917	445.11954880334184
9.0	0.049614615	445.11954492391567
10.0	0.055643697	445.1195849843295
11.0	0.061666666	445.11954218716585
12.0	0.067693733	445.1195340786292
13.0	0.073716715	445.1206018212185
14.0	0.079741564	445.1206358362837
20.0	0.092447796	445.1194574505656
21.0	0.098793764	445.11956354216125
22.0	0.1048188	445.11959910346894
23.0	0.11084171	445.12012962184366
24.0	0.11686868	445.1195543626078
25.0	0.1228958	445.1196009592685
26.0	0.12892295	445.1196543642136
27.0	0.13495217	445.11964579819073
28.0	0.14097927	445.1195440067161
29.0	0.14700222	445.1195007398723
30.0	0.15302513	445.1206309310412
31.0	0.15904805	445.11957948705265
32.0	0.16507495	445.1196794184034
33.0	0.17110416	445.11960727052895
34.0	0.1771314	445.11948809259917
35.0	0.18316042	445.11941877533883
36.0	0.18918555	445.1206414097674
37.0	0.1952104	445.1194110978566
38.0	0.20124386	445.12059331249964
39.0	0.20726877	445.12056293077245
40.0	0.21329383	445.1205704591066
41.0	0.21932293	445.119410552916
42.0	0.22534598	445.1194976997839
43.0	0.23137293	445.1196456173152
44.0	0.23739813	445.1196406205701
45.0	0.24342713	445.1194541501455
46.0	0.24945017	445.1205380625078
47.0	0.25547502	445.12052252852465
48.0	0.26149383	445.1203095919331
49.0	0.26751465	445.12045846819547
52.0	0.27570436	445.12046327133555
54.0	0.28316463	445.1202320704907
55.0	0.28950647	445.1204081586946
60.0	0.30138756	445.1202003906813
61.0	0.3077315	445.1203230136765
62.0	0.31375218	445.12033623593936
63.0	0.31977508	445.12050406140753
64.0	0.32579596	445.1204719904787
65.0	0.33181482	445.1203161141537
66.0	0.3378377	445.1203833846128
67.0	0.34385857	445.12018339691224
68.0	0.3498835	445.12040365515355
69.0	0.35542111	445.11955566134066
70.0	0.36144395	445.1203179982631
71.0	0.36746261	445.1202608507147
72.0	0.3734835	445.12052214201515
73.0	0.37950642	445.12029958876644
77.0	0.38896478	445.120466271539
78.0	0.39530443	445.11949585541777
79.0	0.4013107	445.12027239641196
86.0	0.42457935	445.1203499750287
87.0	0.43092943	445.12038135353856
88.0	0.43695226	445.12036180849555
89.0	0.44297527	445.1203794330491
90.0	0.44899617	445.12057048505574
91.0	0.45501703	445.12044311327736
92.0	0.46103787	445.12032765384106
93.0	0.46706076	445.11995897642134
94.0	0.47308155	445.11974832486305
95.0	0.47910248	445.1203563666926
96.0	0.48512316	445.1205219497143
97.0	0.4911441	445.12061308962865
98.0	0.49716701	445.12057467541865
99.0	0.50318578	445.11942235055113
100.0	0.50920666	445.1204389907624
101.0	0.51522748	445.12025336859267
102.0	0.52124836	445.1201000535338
103.0	0.52726913	445.12015938581914
104.0	0.53328986	445.1202587242875
105.0	0.5393108	445.12031358497677
106.0	0.54533156	445.12031079419245
107.0	0.55135045	445.12040245691884
108.0	0.55737335	445.12040115951487
109.0	0.56339613	445.1203263460686
110.0	0.5694213	445.1205798569145
111.0	0.57544407	445.12049555722325
112.0	0.58146913	445.1205443135083
113.0	0.58749203	445.1203955773316
114.0	0.59352136	445.1203195340387
115.0	0.59954617	445.1203554313702
116.0	0.60557345	445.12033627161054
117.0	0.61159826	445.1203886500564
118.0	0.61762137	445.12023723138316
119.0	0.6236483	445.1203819752382
120.0	0.6296712	445.12047905701024
121.0	0.63569008	445.120388768466
122.0	0.64170873	445.1204220624957
123.0	0.64772975	445.1204978896178
124.0	0.6537504	445.1203246689228
125.0	0.65977975	445.1203557706088
126.0	0.66580876	445.12036849886596
127.0	0.67183583	445.1203735733422
128.0	0.67786298	445.1203062063767
129.0	0.68389017	445.1202845884242
130.0	0.68991298	445.1201892135806
131.0	0.69593811	445.1202163867157
132.0	0.70196933	445.12017758893705
133.0	0.70798796	445.1203443142114
134.0	0.714011	445.12026120977197
135.0	0.7200317	445.12037616025265
136.0	0.72605053	445.1202897630565
137.0	0.73207133	445.1203108694467
138.0	0.73809435	445.12034041804156
139.0	0.74411508	445.1202653655841
140.0	0.75013603	445.1201920096983
141.0	0.75615677	445.12021519678086
142.0	0.76217757	445.1201565565576
143.0	0.76820473	445.12012150354076
144.0	0.7742276299999999	445.1202356947401
145.0	0.78024855	445.1201824462212
146.0	0.78626931	445.12010399248953
147.0	0.79229232	445.1201835260739
148.0	0.79831517	445.11994074542815
149.0	0.80433608	445.12037581057433
150.0	0.81035678	445.1206443602418
151.0	0.81637765	445.12033264662574
152.0	0.82239645	445.1197753286519
153.0	0.82841945	445.1202272548182
154.0	0.83444236	445.1200185837581
155.0	0.84046103	445.12017964028144
156.0	0.84648403	445.1200739788212
157.0	0.85250265	445.1201121685953
158.0	0.85852351	445.120240829728
159.0	0.86454648	445.1200402201307
160.0	0.87056947	445.1201596993911
161.0	0.87659233	445.1201193659852
162.0	0.8826195	445.1200699674284
163.0	0.88864445	445.1200636163784
164.0	0.89466741	445.12007518953465
165.0	0.90069026	445.12012958229786
166.0	0.90671106	445.1197562768029
167.0	0.91272987	445.1200528493928
168.0	0.9187549	445.1200288013814
169.0	0.92477577	445.1200114914422
170.0	0.93079658	445.12002190110104
171.0	0.93681745	445.1201260166052
172.0	0.94283825	445.11995348677857
173.0	0.94885898	445.12018921105863
174.0	0.95488198	445.1201009598524
175.0	0.96090285	445.12012813027087
176.0	0.9669237	445.12007069682625
177.0	0.9729446	445.1200851236345
178.0	0.97896745	445.11997427772565
179.0	0.98498831	445.12004836845415
180.0	0.99101128	445.1199932034279
181.0	0.99703195	445.11996678138433
182.0	1.0030528	445.1200330290304
183.0	1.0090736	445.1198231919638
184.0	1.0150946	445.1200147535496
185.0	1.0211154	445.12000630934847
186.0	1.0271363	445.11985950947707
187.0	1.0331571	445.1198935530527
188.0	1.0391801	445.1199722760067
189.0	1.0452008	445.1199803969198
190.0	1.0512216	445.11992403957214
191.0	1.0572425	445.11988618267816
192.0	1.0632613	445.11981601050707
193.0	1.0692947	445.1199580384817
194.0	1.0753155	445.1200077361517
195.0	1.0813405	445.11999033581685
196.0	1.0873676	445.12000927399
197.0	1.0933924	445.1198583754355
198.0	1.0994113	445.11986565213346
199.0	1.1054322	445.1198523659753
200.0	1.111453	445.1199067584295
201.0	1.1174759	445.11988881753524
202.0	1.1234947	445.11993730668513
203.0	1.1295176	445.1198882692428
204.0	1.1355383	445.1198803748014
205.0	1.1415592	445.11983764796173
206.0	1.1475801	445.11994481232983
207.0	1.1536008	445.1199568857706
208.0	1.1596218	445.11998376044136
209.0	1.1656425	445.11997763149185
210.0	1.1716635	445.1198217709078
211.0	1.1776863	445.1198774185933
212.0	1.1837093	445.1197068479742
213.0	1.1897321	445.1196794992164
214.0	1.1957552	445.11974744407877
215.0	1.201778	445.11984449298836
216.0	1.2077989	445.1197640160051
217.0	1.2138196	445.11979781338675
218.0	1.2198406	445.1196365362382
219.0	1.2258634	445.11964900534264
220.0	1.2318843	445.11966555449857
221.0	1.2379072	445.11973329775776
222.0	1.243928	445.11982946469345
223.0	1.249949	445.1197478134698
224.0	1.2559801	445.1197750834624
225.0	1.2620032	445.1198129820456
226.0	1.2680281	445.1198296485097
227.0	1.2740532	445.11977501729245
228.0	1.2800739	445.1197998437638
229.0	1.2860948	445.1197559890994
230.0	1.2921177	445.1196929168178
231.0	1.2981386	445.11969679263376
232.0	1.3041614	445.1197370135935
233.0	1.3101844	445.1197591759846
234.0	1.3162073	445.1196366704473
235.0	1.3222281	445.11977599054546
236.0	1.328249	445.11988876346203
237.0	1.3342698	445.1199402810341
238.0	1.3402907	445.1198279797042
239.0	1.3463115	445.1197617587341
240.0	1.3523323	445.11977534601783
241.0	1.3583532	445.1198735861344
242.0	1.3643762	445.11963094745414
243.0	1.370401	445.1198401498426
244.0	1.3764261	445.1196320713237
245.0	1.382449	445.11975278965986
246.0	1.38847	445.1196576704086
247.0	1.3944928	445.1196222259727
248.0	1.4005137	445.11969417519987
249.0	1.4065345	445.1197639972886
250.0	1.4125533	445.11977839768167
251.0	1.4185782	445.11970912464125
252.0	1.4246012	445.1197895139812
253.0	1.430622	445.11957107853004
254.0	1.4366471	445.11955040573986
255.0	1.4426782	445.11948627541176
256.0	1.4487054	445.11960471204594
257.0	1.4547261	445.1197698697778
258.0	1.4607471	445.1196959574739
259.0	1.4667657	445.1195786859499
260.0	1.4727866	445.1196024340217
261.0	1.4788095	445.1195515036142
262.0	1.4848325	445.119553644153
263.0	1.4908533	445.11953366761816
264.0	1.4968721	445.11971792319474
265.0	1.5028929	445.11959082006024
266.0	1.5089158	445.11948652161993
267.0	1.5149345	445.1196309721026
268.0	1.5209575	445.11973244998376
269.0	1.5269804	445.1195702953883
270.0	1.5330013	445.1196406179286
271.0	1.5390241	445.1196300947438
272.0	1.5450472	445.11949530652413
273.0	1.5510679	445.1195831168904
274.0	1.5570887	445.11954281968036
275.0	1.5631096	445.1195560792913
276.0	1.5691305	445.1198542933095
277.0	1.5751513	445.1195194179559
278.0	1.5811722	445.11965235104844
279.0	1.587193	445.1195154077786
280.0	1.5932118	445.1206185678427
281.0	1.5992347	445.11945603864064
282.0	1.6052534	445.11948681738323
283.0	1.6112763	445.1196903172045
284.0	1.6172972	445.11958103901077
285.0	1.623316	445.1195159374612
286.0	1.6293452	445.1195877609292
287.0	1.6353702	445.1195261128618
288.0	1.6413931	445.11951292253855
289.0	1.647416	445.1194817242022
290.0	1.6534388	445.1194525074937
291.0	1.6594618	445.1195700748913
292.0	1.6654827	445.1196690884486
293.0	1.6715015	445.1194841914974
294.0	1.6775223	445.1206123195272
295.0	1.6835431	445.1195454112249
296.0	1.6895661	445.1195181107622
297.0	1.6955888	445.1195717943144
298.0	1.7016097	445.119564425932
299.0	1.7076285	445.1195726902858
300.0	1.7136515	445.1194252194531
301.0	1.7196723	445.1206159952056
302.0	1.7256932	445.1194792924205
303.0	1.731714	445.11951912013393
304.0	1.7377349	445.1194565933698
305.0	1.7437597	445.1206043999787
306.0	1.7497806	445.119437876454
307.0	1.7558015	445.12063116728785
308.0	1.7618224	445.1194705559681
309.0	1.7678474	445.11957243546664
310.0	1.7738724	445.11956321136785
311.0	1.7798995	445.11948024897987
312.0	1.7859224	445.1195251458904
313.0	1.7919431	445.119473133814
314.0	1.797964	445.1194426110655
315.0	1.8039891	445.11956875398374
316.0	1.8100141	445.11958527204825
317.0	1.8160474	445.11950318659285
318.0	1.8220704	445.11955464817987
319.0	1.8280933	445.11957431288744
320.0	1.8341141	445.11956927408613
321.0	1.8401348	445.11946435517314
322.0	1.8461578	445.1205657489985
323.0	1.8521807	445.11940629247937
324.0	1.8582016	445.11946338324805
325.0	1.8642225	445.1194238017792
326.0	1.8702433	445.1194799493035
327.0	1.8762683	445.1205942343502
328.0	1.882289	445.1194265341496
329.0	1.8883099	445.1194958937974
330.0	1.8943307	445.11946469587286
331.0	1.9003496	445.11962702513136
332.0	1.9063683	445.1195782943108
333.0	1.9123913	445.1206244476645
334.0	1.9184121	445.1194464408587
335.0	1.924435	445.11949391092753
336.0	1.9304536	445.11952975660256
337.0	1.9364745	445.1195117447772
338.0	1.9424975	445.1194896514714
339.0	1.9485184	445.1206054866207
340.0	1.9545392	445.1206353070121
341.0	1.9605642	445.1194134156658
342.0	1.9665851	445.12058867350885
343.0	1.972608	445.1194146306828
344.0	1.9786287	445.1194581636305
345.0	1.9846516	445.1195758580061
346.0	1.9906705	445.11942864500435
347.0	1.9966933	445.1205644098676
348.0	2.0027226	445.11940506591236
349.0	2.0087475	445.1194114372046
350.0	2.0147747	445.1205455956623
351.0	2.0207975	445.1194043848805
352.0	2.0268183	445.1206000443228
353.0	2.0328392	445.1206311743522
354.0	2.0388622	445.1206143448647
355.0	2.0448829	445.12059239794706
356.0	2.050906	445.1205071307861
357.0	2.0569246	445.11940246145724
358.0	2.0629454	445.1194019385963
359.0	2.0689683	445.1194308778812
360.0	2.0749871	445.1205791520982
361.0	2.0810101	445.1205891343584
362.0	2.0870309	445.12064193889046
363.0	2.0930539	445.12064447408864
364.0	2.0990767	445.1194090912661
365.0	2.1050977	445.12056605199797
366.0	2.1111205	445.12057631434897
367.0	2.1171455	445.12062875582234
368.0	2.1231747	445.11940698520255
369.0	2.1291956	445.1194109346761
370.0	2.1352164	445.1205505897501
371.0	2.1412394	445.12056967306575
372.0	2.1472601	445.12049205246007
373.0	2.153279	445.1205435445967
374.0	2.1593018	445.1205667750868
375.0	2.1653205	445.12062393803984
376.0	2.1713435	445.1201567602332
377.0	2.1773665	445.12010843293774
378.0	2.1833894	445.1204773138028
379.0	2.1894185	445.12059206379433
380.0	2.1954415	445.12054081942085
381.0	2.2014685	445.11948423748646
382.0	2.2074915	445.1195528771813
383.0	2.2135164	445.1206192644775
384.0	2.2195436	445.11943585098345
385.0	2.2255665	445.1194148761433
386.0	2.2315872	445.1195526538215
387.0	2.2376102	445.12056659918636
388.0	2.2436311	445.1206321949171
389.0	2.249654	445.1206117495515
390.0	2.2556727	445.1205516026784
391.0	2.2616957	445.12050898150443
392.0	2.2677165	445.12049295149643
393.0	2.2737374	445.1205776662816
394.0	2.2797583	445.1205373926015
395.0	2.2857833	445.1206024759765
396.0	2.2918041	445.1205697713739
397.0	2.2978292	445.12060527652625
398.0	2.3038561	445.1205789268395
399.0	2.3098873	445.12060214668475
400.0	2.3159103	445.1205577415406
401.0	2.3219354	445.12063991753206
402.0	2.3279562	445.1206209809581
403.0	2.3339813	445.1206514349261
404.0	2.3400062	445.1205282148579
405.0	2.3460313	445.1205078203474
406.0	2.352054	445.120540302307
408.0	2.3593624	445.1204551102994
409.0	2.3657062	445.1203822596537
410.0	2.3717292	445.1204005394448
411.0	2.3777499	445.1204204614146
412.0	2.3837707	445.1204304450474
413.0	2.3897916	445.12031088668414
414.0	2.3958145	445.1203051407003
416.0	2.4031291	445.1203306161016
417.0	2.4094813	445.12047808134344
418.0	2.4155167	445.1204328233387
419.0	2.4215417	445.12041428369287
420.0	2.4275646	445.12047531057993
421.0	2.4335876	445.12056675867575
422.0	2.4396168	445.12050121589294
423.0	2.4456418	445.12049151200995
424.0	2.4516709	445.12054350492315
425.0	2.4576917	445.1205823809467
426.0	2.4637124	445.12058086935434
427.0	2.4697313	445.1205449199753
428.0	2.4757522	445.1205676121985
429.0	2.4817751	445.12045947930056
430.0	2.4877939	445.12045596970745
431.0	2.4938188	445.12062778890237
432.0	2.4998397	445.12056788372485
433.0	2.5058626	445.12053643086176
434.0	2.5118833	445.12042548976046
435.0	2.5179042	445.12048964670703
436.0	2.5239292	445.1204110631652
438.0	2.5312334	445.1204429133877
439.0	2.5375773	445.12034376600826
440.0	2.5436044	445.1202309411717
441.0	2.5496251	445.1200761328067
442.0	2.555646	445.1197705275624
444.0	2.5629626	445.11973612590015
445.0	2.5693022	445.11996666217823
446.0	2.5753273	445.11977050785976
447.0	2.5813501	445.1198853123626
448.0	2.5873689	445.1197714698223
449.0	2.5933877	445.1200750833265
451.0	2.6007043	445.1201056827562
452.0	2.6068732	445.1202685850513
453.0	2.6128565	445.1203212790566
454.0	2.6187793	445.12034307867884
455.0	2.6247648	445.1203696765421
456.0	2.6307898	445.12038407113175
457.0	2.6368127	445.12025475772543
458.0	2.6428378	445.12047598357253
459.0	2.6488606	445.12037382782137
460.0	2.6548815	445.12052988716437
461.0	2.6609024	445.1204212277451
462.0	2.6669231	445.1204296676571
463.0	2.672944	445.1204323496727
464.0	2.678967	445.12038455910556
465.0	2.6849877	445.12038636915594
466.0	2.6910106	445.12043333134625
467.0	2.6970316	445.12047271155296
468.0	2.7030524	445.1206252431407
469.0	2.7090731	445.12043324871684
470.0	2.7150961	445.12040959276493
471.0	2.721119	445.1205235730948
472.0	2.7271399	445.12043773873165
473.0	2.7331608	445.12046594297806
474.0	2.7391837	445.1204455996844
475.0	2.7452066	445.1205380474801
476.0	2.7512295	445.1204035468796
477.0	2.7572502	445.12043814073894
478.0	2.7632711	445.1204164932154
479.0	2.769292	445.12049435901156
480.0	2.7753129	445.12047977036747
481.0	2.7813337	445.120406803758
482.0	2.7873566	445.1204354949864
483.0	2.7933796	445.1204762687488
484.0	2.7994004	445.1204996052534
485.0	2.8054211	445.12025842165656
486.0	2.811442	445.12038938151244
487.0	2.8174753	445.12043544327065
488.0	2.8234983	445.1204225151494
489.0	2.8295275	445.12050237593786
490.0	2.8355483	445.1204779318653
491.0	2.8415692	445.12043984511826
492.0	2.8475921	445.1206119781794
493.0	2.8536149	445.1205284825894
494.0	2.8596357	445.12053321994813
495.0	2.8656588	445.12058556323854
496.0	2.8716797	445.1205461647396
497.0	2.8777026	445.1205737136662
498.0	2.8837234	445.12045585606694
499.0	2.8897442	445.1204671475023
500.0	2.8957649	445.12044870488165
501.0	2.9017879	445.12038235521703
502.0	2.9078109	445.12050546507555
503.0	2.9138317	445.1205618490075
504.0	2.9198526	445.12047639948133
505.0	2.9258755	445.12055619460114
506.0	2.9318984	445.1205034102423
507.0	2.9379214	445.1205587897982
508.0	2.94394	445.1204956553441
509.0	2.9499609	445.1204934390028
510.0	2.9559858	445.12049261284835
511.0	2.9620068	445.1204765341718
512.0	2.9680296	445.1205154275735
513.0	2.9740526	445.12047840574104
514.0	2.9800755	445.12047599217215
515.0	2.9860964	445.12046951919905
516.0	2.9921171	445.12049998937505
517.0	2.9981401	445.120527989025
518.0	3.004163	445.12035649248423
519.0	3.0101902	445.1204063429012
520.0	3.016213	445.12038647379757
521.0	3.022234	445.1204502330005
522.0	3.0282547	445.12051232286586
523.0	3.0342756	445.12043586286535
524.0	3.0402943	445.12048746195626
525.0	3.0463193	445.12048606185886
526.0	3.0523402	445.1204562554941
527.0	3.058361	445.12045638917283
528.0	3.0643861	445.1205527854868
529.0	3.0704047	445.1206060930213
530.0	3.0764298	445.12050551044433
531.0	3.0824505	445.1205463540704
532.0	3.0884714	445.12048469338606
533.0	3.0944922	445.12048757010825
534.0	3.1005132	445.1204915436072
535.0	3.1065318	445.1204133401441
536.0	3.1125549	445.120458236968
537.0	3.1185777	445.12057648811145
538.0	3.1245986	445.12051381705766
539.0	3.1306193	445.1204902588965
540.0	3.1366465	445.1203834206551
541.0	3.1426694	445.12039502027534
542.0	3.1486903	445.1204012648456
543.0	3.1547132	445.12043156302485
544.0	3.1607361	445.1203915302517
545.0	3.166757	445.12031517120823
546.0	3.1727819	445.12045159633334
547.0	3.1788006	445.12034998605355
548.0	3.1848277	445.1203840010761
549.0	3.190857	445.1203905960833
550.0	3.1968882	445.12015900733167
551.0	3.2029112	445.1202740757708
552.0	3.208934	445.12052663218947
553.0	3.2149549	445.1204122245071
554.0	3.2209757	445.12046920369755
555.0	3.2269986	445.1203260018381
556.0	3.2330216	445.1204129350132
557.0	3.2390424	445.1204733397949
558.0	3.2450716	445.12045447045307
559.0	3.2510967	445.1205559135191
560.0	3.2571217	445.12048940501865
561.0	3.2631466	445.1205603406689
562.0	3.2691715	445.12035052151754
563.0	3.2751924	445.1205171719992
564.0	3.2812195	445.1205743955927
565.0	3.2872383	445.120562519112
566.0	3.2932613	445.1204156891203
567.0	3.2992821	445.12047228857256
568.0	3.305303	445.12058824445523
569.0	3.3113216	445.12049001568926
570.0	3.3173445	445.12054809811247
571.0	3.3233653	445.1203993235019
572.0	3.3293884	445.12052079328873
573.0	3.3354133	445.1204933554928
574.0	3.3414363	445.1205370709126
575.0	3.3474592	445.1205104373316
576.0	3.353478	445.12042185740785
577.0	3.3595009	445.12041203275766
578.0	3.36553	445.12035477383023
579.0	3.371555	445.1204980132101
580.0	3.3775821	445.12039874822955
581.0	3.3836051	445.12049206261855
582.0	3.389628	445.12053058222784
583.0	3.3956468	445.1204220845557
584.0	3.4016717	445.12039881907583
585.0	3.4076926	445.1205369781359
586.0	3.4137134	445.12049672697947
587.0	3.4197343	445.1203903854879
588.0	3.4257572	445.1204463771201
589.0	3.431778	445.1203579214011
590.0	3.4377989	445.12042458402095
591.0	3.4438218	445.1204140689349
592.0	3.4498426	445.12044215941546
593.0	3.4558654	445.12046890602556
594.0	3.4618864	445.1203465764439
595.0	3.4679073	445.12056667706065
596.0	3.4739344	445.1202960989517
597.0	3.4799635	445.12035611732307
598.0	3.4859906	445.1204062147672
599.0	3.4920219	445.1204625026198
600.0	3.4980448	445.12036693577056
601.0	3.5040655	445.120416610048
602.0	3.5100906	445.12039029093125
603.0	3.5161136	445.12043816225037
604.0	3.5221344	445.12051761945514
605.0	3.5281552	445.12048486627253
606.0	3.5341761	445.1202982634695
607.0	3.5402157	445.1203474323428
608.0	3.5462365	445.12037583171593
609.0	3.5522635	445.1203747936602
610.0	3.5582865	445.1204081148808
611.0	3.5643094	445.12044560090175
612.0	3.5703303	445.1203623453939
613.0	3.576351	445.12039708234266
614.0	3.582372	445.12037632543434
615.0	3.588397	445.1203950678162
616.0	3.5944176	445.12042606370653
617.0	3.6004406	445.1203296674834
618.0	3.6064677	445.120328503699
619.0	3.6124887	445.1203843491797
620.0	3.6185115	445.1203538198
621.0	3.6245407	445.12037979540264
622.0	3.6305678	445.12029523356097
623.0	3.636597	445.12019802078123
624.0	3.6426198	445.12025788320244
625.0	3.6486407	445.12024612212656
626.0	3.6546615	445.1203492554171
627.0	3.6606845	445.1203345276785
628.0	3.6667032	445.12044569892475
629.0	3.6727283	445.1203853320075
630.0	3.6787491	445.1204097727941
631.0	3.6847698	445.12045157133906
632.0	3.6907907	445.1203556207869
633.0	3.6968157	445.12039522578345
634.0	3.7028367	445.12037475716716
635.0	3.7088575	445.1205179206659
636.0	3.7148846	445.1204263837054
637.0	3.7209053	445.12034447369666
638.0	3.7269305	445.1203708554477
639.0	3.7329596	445.1203201177821
640.0	3.7389803	445.12047758773434
641.0	3.7449991	445.1204950965587
642.0	3.7510221	445.12041090151695
643.0	3.7570429	445.12034829035355
644.0	3.7630638	445.1203496237098
645.0	3.7690888	445.12036172377236
646.0	3.7751096	445.1203557891097
647.0	3.7811345	445.12041163454927
648.0	3.7871554	445.12035609728275
649.0	3.7931763	445.120481578995
650.0	3.7991971	445.1203939016369
651.0	3.8052201	445.1203636687466
652.0	3.8112429	445.12035401695573
653.0	3.8172638	445.1203902473874
654.0	3.8232868	445.1204407193462
655.0	3.8293096	445.12028727773117
656.0	3.8353367	445.120305911968
657.0	3.8413576	445.1204856088604
658.0	3.8473805	445.120364397847
659.0	3.8534076	445.12025498640867
660.0	3.8594326	445.12021320638394
661.0	3.8654535	445.1203091221463
662.0	3.8714762	445.12031718136996
663.0	3.8774992	445.1202503194302
664.0	3.8835201	445.12032637201685
665.0	3.8895431	445.12039635693026
666.0	3.895566	445.1203583069462
667.0	3.9015972	445.120356571822
668.0	3.9076223	445.1204023124852
669.0	3.9136473	445.12041592235755
670.0	3.9196681	445.1204052176587
671.0	3.9256909	445.1203522709514
672.0	3.9317139	445.1204011915693
673.0	3.9377411	445.1203459187192
674.0	3.9437702	445.1203139357503
675.0	3.9497931	445.12029280513576
676.0	3.9558161	445.12039276461786
677.0	3.9618369	445.1204053606935
678.0	3.9678576	445.1204235622656
679.0	3.9738785	445.12034523401996
680.0	3.9798994	445.120386470615
681.0	3.9859244	445.12037166907373
682.0	3.9919453	445.120309829279
683.0	3.9979681	445.1202652078763
684.0	4.0039911	445.1202719182547
685.0	4.010012	445.1203924489984
686.0	4.0160326	445.1202735046064
687.0	4.0220556	445.12025338355227
688.0	4.0280786	445.1203989328001
689.0	4.0340993	445.1204106261666
690.0	4.0401224	445.1204836362356
691.0	4.0461432	445.12043177824313
692.0	4.0521683	445.12042791320033
693.0	4.058187	445.1203996916846
694.0	4.0642098	445.12022257377873
695.0	4.0702307	445.1203311264211
696.0	4.0762535	445.1202736397805
697.0	4.0822765	445.1203677750234
698.0	4.0882995	445.120256912751
699.0	4.0943306	445.12013945431164
700.0	4.1003537	445.1201823729803
701.0	4.1063765	445.1202484477739
702.0	4.1124037	445.12024760639497
703.0	4.1184244	445.1202992460539
704.0	4.1244474	445.12021574377104
705.0	4.1304702	445.1202425244735
706.0	4.1364933	445.1202732685762
707.0	4.142514	445.1203164504035
708.0	4.148537	445.12023795087686
709.0	4.1545578	445.1203286210044
710.0	4.1605828	445.12016921447366
711.0	4.1666078	445.1203300578365
713.0	4.1739182	445.1202078356053
714.0	4.1802808	445.1200910670727
715.0	4.1863038	445.12024487766723
716.0	4.1923287	445.12024995236044
717.0	4.1983516	445.12032932263145
718.0	4.2043724	445.1202460501585
719.0	4.2103954	445.1202978142658
720.0	4.2164163	445.120296638062
721.0	4.2224434	445.1203234100617
722.0	4.2284641	445.1202345695127
723.0	4.234487	445.120273132566
724.0	4.24051	445.12040736684736
725.0	4.2465308	445.1203581875818
726.0	4.2525538	445.12027739196105
727.0	4.2585724	445.120272908319
728.0	4.2645955	445.12040541488267
729.0	4.2706142	445.1203250299632
730.0	4.2766372	445.1202719604823
731.0	4.2826579	445.1203218544087
732.0	4.2886829	445.12031067898585
733.0	4.2947017	445.1203347703325
734.0	4.3007247	445.12029084953144
735.0	4.3067455	445.12027160876954
736.0	4.3127664	445.12025915788814
737.0	4.3187872	445.12028396778163
738.0	4.3248101	445.1202500733219
739.0	4.3308287	445.12013421698356
740.0	4.3368497	445.1202695742447
741.0	4.3428747	445.1202830157215
742.0	4.3488956	445.12019776986097
743.0	4.3549164	445.1202531944254
744.0	4.3609414	445.120207141134
745.0	4.3669706	445.1202189790841
746.0	4.3729956	445.12026226188965
747.0	4.3790163	445.12040179930705
748.0	4.3850414	445.12031882372077
749.0	4.3910602	445.1202966274359
750.0	4.3970852	445.12013881151444
751.0	4.4031061	445.1202121196961
752.0	4.4091269	445.12018858722746
753.0	4.4151477	445.1201693172698
754.0	4.4211684	445.1202170682616
755.0	4.4271893	445.12029520840696
756.0	4.4332123	445.12022725093794
757.0	4.4392332	445.1203438503292
758.0	4.4452519	445.1202976685979
759.0	4.451279	445.1203847242826
760.0	4.4573081	445.12034505970064
761.0	4.463329	445.12034594011516
762.0	4.4693518	445.12035322317314
763.0	4.4753727	445.1202421119837
764.0	4.4813977	445.12030350593477
765.0	4.4874165	445.12032814271754
766.0	4.4934416	445.12031265209004
767.0	4.4994624	445.1202954376149
768.0	4.5054853	445.1201829265363
769.0	4.5115062	445.120278225472
770.0	4.5175352	445.1202302493551
771.0	4.523554	445.1201785452788
772.0	4.529577	445.12022954907775
773.0	4.5355999	445.12032860387404
774.0	4.5416206	445.12025260646317
775.0	4.5476416	445.12028005012604
776.0	4.5536625	445.120169746479
777.0	4.5596937	445.12019419259076
778.0	4.5657144	445.12029280664507
779.0	4.5717353	445.12019543355245
780.0	4.5777581	445.1202007569497
781.0	4.5837769	445.120207831879
782.0	4.5897998	445.1202084820984
783.0	4.5958208	445.1201634920639
784.0	4.6018498	445.12025671841826
785.0	4.607879	445.1202326267736
786.0	4.6139061	445.120233002735
787.0	4.6199291	445.12026086928546
788.0	4.6259478	445.1203019310163
789.0	4.6319708	445.120178881026
790.0	4.6379936	445.12013976983593
791.0	4.6440146	445.12026374226093
792.0	4.6500332	445.12039314607017
793.0	4.6560541	445.1203274724995
794.0	4.662077	445.1202898119456
795.0	4.6680999	445.12027594200975
796.0	4.6741209	445.1202578627212
797.0	4.6801416	445.12020525441386
798.0	4.6861645	445.1202408058074
799.0	4.6921854	445.1203039834252
800.0	4.6982105	445.1202028009814
801.0	4.7042312	445.12024334775
802.0	4.7102604	445.1202582048336
803.0	4.7162854	445.1202816523519
804.0	4.7223147	445.12031522922086
805.0	4.7283395	445.12032686748285
806.0	4.7343647	445.1201916316789
807.0	4.7403875	445.12013444091065
808.0	4.7464126	445.12018478199855
809.0	4.7524375	445.1201570480892
810.0	4.7584647	445.1202543086693
811.0	4.7644918	445.1202048208619
812.0	4.7705168	445.12014643254855
813.0	4.77655	445.120158854272
814.0	4.7825793	445.1202364089178
815.0	4.7886044	445.1202571884546
816.0	4.7946334	445.12018365740965
817.0	4.8006563	445.1202229808159
818.0	4.8066877	445.12014185594546
819.0	4.8127106	445.1201595461485
820.0	4.8187398	445.1201210148057
821.0	4.8247669	445.120160119645
822.0	4.830794	445.1200767551503
823.0	4.836821	445.120185528108
824.0	4.842848	445.12014662261464
825.0	4.8488752	445.1202308922507
826.0	4.8549065	445.12018502247207
827.0	4.8609314	445.1202853515738
828.0	4.8669502	445.12030177881076
829.0	4.872971	445.120206442414
830.0	4.8789898	445.12019929936525
831.0	4.8850211	445.12017402038447
832.0	4.8910522	445.12023453533396
833.0	4.8970835	445.1201692626905
834.0	4.9031107	445.1202020805134
835.0	4.9091357	445.1202405737056
836.0	4.9151627	445.1202192544208
837.0	4.9211878	445.120221438904
838.0	4.9272169	445.12018414238514
839.0	4.9332439	445.12024596416546
840.0	4.939271	445.1202803440923
841.0	4.9452983	445.12032042220676
842.0	4.9513232	445.12026349586944
843.0	4.9573483	445.12020096459736
844.0	4.9633752	445.1201900098435
845.0	4.9694024	445.1202729921178
846.0	4.9754274	445.1201820954695
847.0	4.9814544	445.12027830063784
848.0	4.9874836	445.1202330914093
849.0	4.9935107	445.120257331026
850.0	4.99954	445.12023206346333
851.0	5.0055671	445.1202026183892
852.0	5.0115962	445.120234244863
853.0	5.0176192	445.12015212590586
854.0	5.0236462	445.12017423885317
855.0	5.029669	445.12015993210423
856.0	5.0356962	445.12029880561005
857.0	5.0417234	445.1201609764586
858.0	5.0477546	445.12025589026746
859.0	5.0537858	445.1202692816596
860.0	5.0598129	445.12021954565256
861.0	5.06584	445.12021136328264
862.0	5.071865	445.1201812042288
863.0	5.077892	445.12023066069617
864.0	5.083919	445.12025428456695
865.0	5.0899442	445.1202175429677
866.0	5.0959713	445.1201231449454
867.0	5.1019984	445.12007560173544
868.0	5.1080254	445.12016995279487
869.0	5.1140483	445.1201518844759
870.0	5.1200712	445.12014225072863
871.0	5.126092	445.12015568611145
872.0	5.1321171	445.12012937829604
873.0	5.1381359	445.12017396429945
874.0	5.1441588	445.12020185819665
875.0	5.1501797	445.12031548098116
876.0	5.1562026	445.1201864351228
877.0	5.1622234	445.12023159967504
878.0	5.1682441	445.1202261022304
879.0	5.174265	445.12011903310616
880.0	5.180288	445.12018819904137
881.0	5.1863089	445.12023655925054
882.0	5.1923318	445.1200939231303
883.0	5.1983568	445.1202052693124
884.0	5.2043901	445.12014807391853
885.0	5.2104214	445.12011482785084
886.0	5.2164505	445.1201520258594
887.0	5.2224755	445.1201222048472
888.0	5.2285027	445.1200694204706
889.0	5.2345297	445.1200877130741
890.0	5.2405568	445.12016150779425
891.0	5.2465777	445.1199969399956
892.0	5.2526027	445.1200747284265
893.0	5.2586254	445.1201157187737
894.0	5.2646485	445.1200994760122
895.0	5.2706714	445.1201814407415
896.0	5.2766923	445.12018413923863
897.0	5.2827131	445.120178342322
898.0	5.288736	445.12013571036306
899.0	5.2947589	445.12004924604184
900.0	5.3007819	445.1201805457226
901.0	5.3068026	445.12013329956136
902.0	5.3128234	445.1200891154791
903.0	5.3188507	445.1201708149916
904.0	5.3248777	445.12023477179804
905.0	5.3309048	445.1201274186616
906.0	5.3369359	445.1199815815748
907.0	5.3429632	445.1201650258298
908.0	5.3489901	445.12016859654705
909.0	5.3550131	445.1202076498548
910.0	5.3610443	445.1202190188299
911.0	5.3670736	445.12011621976677
912.0	5.3731089	445.12017365391375
913.0	5.379132	445.1200739533084
914.0	5.3851569	445.1201671451071
915.0	5.3911841	445.12019872843723
916.0	5.3972068	445.12021166930157
917.0	5.4032298	445.12021209177664
918.0	5.4092548	445.1202099411151
919.0	5.4152798	445.1202734328165
920.0	5.4213112	445.1202143911454
921.0	5.4273402	445.12009611439805
922.0	5.4333675	445.12013590795186
923.0	5.4393923	445.1201722695523
924.0	5.4454236	445.1200720256611
925.0	5.4514507	445.1201599837229
926.0	5.4574799	445.12014259368266
927.0	5.4635048	445.1202663935392
928.0	5.4695321	445.1202150580163
929.0	5.4755611	445.1201058228334
930.0	5.4815925	445.1201790782653
931.0	5.4876257	445.1202014889394
932.0	5.4936507	445.1201797243194
933.0	5.4996778	445.12024098137744
934.0	5.505705	445.1202082331892
935.0	5.5117299	445.12010300938977
936.0	5.517755	445.12008088110525
937.0	5.5237799	445.12009292358846
938.0	5.5298009	445.1200991469836
939.0	5.5358257	445.12012726363844
940.0	5.5418486	445.12002625447894
941.0	5.5478694	445.12011886975495
942.0	5.5538946	445.1200755040266
943.0	5.5599174	445.1200221442684
944.0	5.5659405	445.12003398872855
945.0	5.5719611	445.12011394333746
946.0	5.5779863	445.11998351651715
947.0	5.584007	445.1201024564358
948.0	5.5900278	445.12012399073257
949.0	5.5960508	445.12014510736367
950.0	5.6020717	445.1201095591351
951.0	5.6080945	445.12011491734944
952.0	5.6141155	445.12010904777713
953.0	5.6201362	445.1201734264699
954.0	5.6261633	445.1200868002164
955.0	5.6321862	445.1201826208439
956.0	5.6382155	445.1201707501584
957.0	5.6442447	445.12022649954514
958.0	5.6502738	445.1202321456206
959.0	5.656301	445.1201577585193
960.0	5.6623321	445.12009281274885
961.0	5.6683572	445.1201057981802
962.0	5.6743821	445.12002829320807
963.0	5.6804113	445.1200873237451
964.0	5.6864446	445.12011735784216
965.0	5.692476	445.1201089010223
966.0	5.6985093	445.1201267937136
967.0	5.7045343	445.1201520304309
968.0	5.7105571	445.12011852659606
969.0	5.7165781	445.1202314982009
970.0	5.7225989	445.12014568009016
971.0	5.7286217	445.12012522407065
972.0	5.7346427	445.1201345120932
973.0	5.7406655	445.1200904534665
974.0	5.7466844	445.12013558166626
975.0	5.7527093	445.12005307252053
976.0	5.7587343	445.12022856501994
977.0	5.7647573	445.1200959226498
978.0	5.7707884	445.1201127555217
979.0	5.7768135	445.120110197404
980.0	5.7828427	445.11999779210555
981.0	5.7888656	445.1200726028202
982.0	5.7948886	445.1201031833456
983.0	5.8009093	445.1201336938473
984.0	5.8069324	445.12014253149624
985.0	5.8129552	445.1200774384376
986.0	5.8189761	445.12019287433304
987.0	5.825001	445.12011057478077
988.0	5.831024	445.1201545519163
989.0	5.8370449	445.12023566736224
990.0	5.8430636	445.1202061457942
991.0	5.8490866	445.120153032717
992.0	5.8551198	445.12019968391485
993.0	5.8611428	445.1201527094406
994.0	5.8671677	445.1202194559077
995.0	5.8731949	445.120215700764
996.0	5.8792261	445.1201793312583
997.0	5.8852491	445.12020852445204
998.0	5.8912761	445.1200772399969
999.0	5.8973012	445.12025172181706
1000.0	5.9033324	445.12019683525875
1001.0	5.9093594	445.1202083599681
1002.0	5.9153866	445.12025681580764
1003.0	5.9214138	445.12016170496486
1004.0	5.9274386	445.1201785945049
1005.0	5.9334637	445.12005184797675
1006.0	5.9394928	445.12019371679804
1007.0	5.9455221	445.12020331849374
1008.0	5.951547	445.1201571421251
1009.0	5.957574	445.1201623308457
1010.0	5.9636032	445.12007221758637
1011.0	5.9696365	445.120079545359
1012.0	5.9756616	445.1200520805141
1013.0	5.9816888	445.12006972244006
1014.0	5.9877178	445.12019105051246
1015.0	5.9937449	445.120149865908
1016.0	5.9997721	445.1201362375847
1017.0	6.0058033	445.12017712605564
1018.0	6.0118366	445.12001942344614
1019.0	6.0178637	445.12004181288626
1020.0	6.023893	445.12016565590596
1021.0	6.02992	445.120311521222
1022.0	6.0359472	445.1201915304655
1023.0	6.0419699	445.12013299016917
1024.0	6.0479908	445.12013861822766
1025.0	6.0540116	445.12025492631085
1026.0	6.0600346	445.1201922320289
1027.0	6.0660554	445.1201400241965
1028.0	6.0720763	445.12025000451166
1029.0	6.0780992	445.12009034496066
1030.0	6.08412	445.120050132882
1031.0	6.090143	445.1201253815547
1032.0	6.0961658	445.12004224932406
1033.0	6.1021867	445.1200589290668
1034.0	6.1082117	445.1200040174273
1035.0	6.1142326	445.1200447067585
1036.0	6.1202555	445.1200444970009
1037.0	6.1262785	445.1200795118814
1038.0	6.1323013	445.12001216682773
1039.0	6.1383243	445.12017048715165
1040.0	6.144345	445.1200675512151
1041.0	6.150368	445.12023669339555
1042.0	6.1563868	445.12017651574615
1043.0	6.1624097	445.1201834155622
1044.0	6.1684305	445.1200921092396
1045.0	6.1744514	445.12006276936944
1046.0	6.1804847	445.1200555549742
1047.0	6.1865077	445.1200846295262
1048.0	6.1925368	445.12009183059916
1049.0	6.1985639	445.12007764112485
1050.0	6.2045931	445.1201758802748
1051.0	6.210616	445.12000516941936
1052.0	6.2166432	445.1200256850057
1053.0	6.2226681	445.1202045151926
1054.0	6.2286993	445.12014267175834
1055.0	6.2347284	445.12013839131805
1056.0	6.2407576	445.12012696637595
1057.0	6.2467869	445.1201567413584
1058.0	6.252814	445.1200418336373
1059.0	6.258839	445.1201721065238
1060.0	6.264862	445.1201358101229
1061.0	6.2708848	445.12010669237935
1062.0	6.2769057	445.1200678889303
1063.0	6.2829264	445.12011833200825
1064.0	6.2889473	445.1201085394943
1065.0	6.2949702	445.12007891275834
1066.0	6.3009932	445.120102419469
1067.0	6.307014	445.12012685072534
1068.0	6.313037	445.11999354721587
1069.0	6.3190577	445.1198917630947
1070.0	6.3250828	445.1199553466813
1071.0	6.3311014	445.1200119736896
1072.0	6.3371265	445.119978360851
1073.0	6.3431515	445.1201554567882
1074.0	6.3491745	445.12001574285307
1075.0	6.3551973	445.12014118810896
1076.0	6.3612308	445.1201983815515
1077.0	6.3672536	445.12009058241995
1078.0	6.3732766	445.12001607347827
1079.0	6.3793015	445.1200365423659
1080.0	6.3853246	445.12015028771674
1081.0	6.3913557	445.12012889450597
1082.0	6.3973807	445.12002940018124
1083.0	6.4034058	445.1201575796432
1084.0	6.4094266	445.1201112336773
1085.0	6.4154495	445.12010730430495
1086.0	6.4214723	445.12004855582006
1087.0	6.4274932	445.1200454083888
1088.0	6.4335161	445.12006097487665
1089.0	6.4395392	445.1200952711274
1090.0	6.445562	445.12016913046017
1091.0	6.4515829	445.1200471672619
1092.0	6.4576058	445.1200886067329
1093.0	6.4636267	445.12013451459694
1094.0	6.4696474	445.1201349091595
1095.0	6.4756682	445.1201337484876
1096.0	6.4816912	445.12000862729576
1097.0	6.4877121	445.12008210995305
1098.0	6.493735	445.1200061013944
1099.0	6.4997559	445.1201254564526
1100.0	6.5057766	445.1201300754527
1101.0	6.5117996	445.12001887540663
1102.0	6.5178204	445.1200870538089
1103.0	6.5238454	445.1200063183029
1104.0	6.5298705	445.1201068951159
1105.0	6.5358975	445.1201103638651
1106.0	6.5419226	445.12008803156846
1107.0	6.5479434	445.12004627618904
1108.0	6.5539664	445.12013148580644
1109.0	6.5599871	445.1200517298549
1110.0	6.56601	445.11994890324524
1111.0	6.572033	445.1199800685566
1112.0	6.5780539	445.11990675570206
1113.0	6.5840767	445.11996667216334
1114.0	6.5900977	445.11993811224045
1115.0	6.5961184	445.12008185647244
1116.0	6.6021393	445.12019643877346
1117.0	6.60816	445.1199496565168
1118.0	6.6141809	445.1199765535519
1119.0	6.620206	445.12010020960355
1120.0	6.6262268	445.12011159555686
1121.0	6.6322497	445.1201744926619
1122.0	6.6382726	445.12018497280746
1123.0	6.6442915	445.11993761635614
1124.0	6.6503164	445.12010969448136
1125.0	6.6563392	445.1200723822927
1126.0	6.6623622	445.12005451210894
1127.0	6.6683831	445.1200448452664
1128.0	6.674406	445.120052874873
1129.0	6.680429	445.1200583473322
1130.0	6.6864498	445.1200151109081
1131.0	6.6924706	445.11997226124083
1132.0	6.6984914	445.12010864559676
1133.0	6.7045122	445.12014308522527
1134.0	6.7105331	445.12011216264824
1135.0	6.7165561	445.1201910131336
1136.0	6.7225831	445.1201608772056
1137.0	6.7286061	445.12016337811053
1138.0	6.734627	445.12011633970553
1139.0	6.7406478	445.12014133489686
1140.0	6.7466707	445.1201395679895
1141.0	6.7526893	445.1199816057964
1142.0	6.7587144	445.1200933439061
1143.0	6.7647332	445.1201247077211
1144.0	6.7707562	445.12006230539293
1145.0	6.7767832	445.1200644563578
1146.0	6.7828083	445.12012365690384
1147.0	6.7888312	445.12005506498906
1148.0	6.7948582	445.12012647663744
1149.0	6.8008873	445.1201414378994
1150.0	6.8069082	445.12004317220516
1151.0	6.8129332	445.1201470975314
1152.0	6.8189583	445.12013502028805
1153.0	6.8249875	445.1201628503968
1154.0	6.8310104	445.12009150322046
1155.0	6.8370416	445.1201185759806
1156.0	6.8430665	445.11998484312625
1157.0	6.8490958	445.12010462433466
1158.0	6.855127	445.1199529566907
1159.0	6.8611541	445.11992202232585
1160.0	6.8671812	445.1199099915597
1161.0	6.8732083	445.12006467608336
1162.0	6.8792396	445.12002393218734
1163.0	6.8852728	445.1199267644238
1164.0	6.8912999	445.1200110406373
1165.0	6.8973249	445.1199079182544
1166.0	6.9033521	445.1200000178136
1167.0	6.9093728	445.11990810315234
1168.0	6.9153979	445.120136928656
1169.0	6.9214166	445.120068352726
1170.0	6.9274396	445.11996669449996
1171.0	6.9334624	445.1200032268994
1172.0	6.9394833	445.11996075803455
1173.0	6.9455062	445.12007143440235
1174.0	6.9515271	445.12000107724083
1175.0	6.9575499	445.11996694912807
1176.0	6.9635751	445.1200264633475
1177.0	6.9695979	445.1201617340667
1178.0	6.9756272	445.1201927827538
1179.0	6.981652	445.12007481928106
1180.0	6.9876792	445.12011034013153
1181.0	6.9937022	445.12009235823814
1182.0	6.999727	445.12003673423135
1183.0	7.005748	445.12004536987405
1184.0	7.0117687	445.12006364735157
1185.0	7.0177918	445.120102378482
1186.0	7.0238125	445.11995593007305
1187.0	7.0298333	445.1200656233973
1188.0	7.0358542	445.12009473746986
1189.0	7.041873	445.12012438474164
1190.0	7.0478979	445.12004030433684
1191.0	7.053921	445.1199883670908
1192.0	7.0599459	445.12002772640835
1193.0	7.0659668	445.12002673526365
1194.0	7.0719896	445.11992016969236
1195.0	7.0780126	445.12000824452116
1196.0	7.0840355	445.1199277920415
1197.0	7.0900565	445.1200376329124
1198.0	7.0960834	445.1199717802218
1199.0	7.1021042	445.1200492378777
1200.0	7.1081294	445.1200191711041
1201.0	7.1141522	445.12000589444267
1202.0	7.120173	445.12012021566505
1203.0	7.1262023	445.12005436373664
1204.0	7.1322294	445.1201009302067
1205.0	7.1382543	445.1200451460613
1206.0	7.1442794	445.1199912293653
1207.0	7.1503043	445.1200482266353
1208.0	7.1563274	445.1200313074417
1209.0	7.1623565	445.12001996919173
1210.0	7.1683815	445.12014243097826
1211.0	7.1744064	445.1200396246632
1212.0	7.1804378	445.1200184227963
1213.0	7.1864606	445.1200413822639
1214.0	7.1924899	445.1200903734416
1215.0	7.1985127	445.12006668417416
1216.0	7.2045461	445.120079219586
1217.0	7.2105753	445.1200812518371
1218.0	7.2166085	445.1200317059746
1219.0	7.222642	445.12004792817254
1220.0	7.2286712	445.12009491749313
1221.0	7.2346899	445.120231458177
1222.0	7.2407108	445.1202177012907
1223.0	7.2467316	445.1200580149558
1224.0	7.2527545	445.1199246352474
1225.0	7.2587752	445.1199553519599
1226.0	7.264794	445.1200908667938
1227.0	7.2708191	445.1200274745212
1228.0	7.2768398	445.12007233840444
1229.0	7.2828671	445.12001784887894
1230.0	7.2888962	445.1201085399074
1231.0	7.2949254	445.11991746024256
1232.0	7.3009525	445.120048037262
1233.0	7.3069773	445.1194113720992
1234.0	7.3130087	445.1199817826377
1235.0	7.3190337	445.12002174855195
1236.0	7.3250629	445.120057559108
1237.0	7.3310859	445.1200291842345
1238.0	7.3371109	445.11995484131205
1239.0	7.3431317	445.1199755987138
1240.0	7.3491546	445.1200030454291
1241.0	7.3551774	445.12005829085257
1242.0	7.3611982	445.12002747649143
1243.0	7.3672192	445.12003845945844
1244.0	7.3732401	445.12000441057035
1245.0	7.3792734	445.1199047384429
1246.0	7.3852963	445.1200479567907
1247.0	7.3913276	445.1199485658512
1248.0	7.3973526	445.1200559177447
1249.0	7.4033753	445.11994453441065
1250.0	7.4094046	445.1199364865132
1251.0	7.4154255	445.120083210499
1252.0	7.4214505	445.12008934128505
1253.0	7.4274714	445.1199476226152
1254.0	7.4334964	445.1201225215187
1255.0	7.4395193	445.1199384355231
1256.0	7.44554	445.1199737957736
1257.0	7.4515609	445.1200748143474
1258.0	7.4575817	445.1200374249632
1259.0	7.4636026	445.1198348861574
1260.0	7.4696254	445.11998152436735
1261.0	7.4756464	445.1200621742789
1262.0	7.4816671	445.1199606597073
1263.0	7.4876922	445.1200017093183
1264.0	7.4937129	445.1200489583327
1265.0	7.4997338	445.1200107727428
1266.0	7.5057567	445.1199304889908
1267.0	7.5117776	445.11997308952556
1268.0	7.5178025	445.11995359458155
1269.0	7.5238235	445.11990204015916
1270.0	7.5298484	445.11992968115123
1271.0	7.5358693	445.1199362797977
1272.0	7.5418921	445.11999460690765
1273.0	7.547913	445.11994749854705
1274.0	7.5539359	445.1199970798018
1275.0	7.5599589	445.11987863459996
1276.0	7.5659798	445.119894956689
1277.0	7.5720067	445.1199211292344
1278.0	7.5780278	445.11995640603794
1279.0	7.5840484	445.11993105543
1280.0	7.5900693	445.1199062602151
1281.0	7.5960922	445.1199304804958
1282.0	7.6021152	445.1200152856259
1283.0	7.608138	445.11992510183774
1284.0	7.6141611	445.11999387179225
1285.0	7.6201839	445.120026715247
1286.0	7.6262069	445.11998733444346
1287.0	7.6322276	445.1199270914425
1288.0	7.6382506	445.11998926677944
1289.0	7.6442714	445.11999470999626
1290.0	7.6502966	445.1200714642546
1291.0	7.6563193	445.1200380244196
1292.0	7.6623527	445.1198947601524
1293.0	7.6683799	445.1200609871291
1294.0	7.6744069	445.11997068881146
1295.0	7.6804298	445.1199260063148
1296.0	7.6864548	445.11998513414284
1297.0	7.692482	445.11993241145996
1298.0	7.6985069	445.1200327402022
1299.0	7.7045341	445.1200603056419
1300.0	7.7105632	445.119824251923
1301.0	7.7165883	445.11989081600063
1302.0	7.7226215	445.11989454204326
1303.0	7.7286465	445.1197861543532
1304.0	7.7346778	445.1199668159522
1305.0	7.7407007	445.1200183817231
1306.0	7.746732	445.11997665582874
1307.0	7.7527592	445.1199699747132
1308.0	7.7587882	445.1200338331828
1309.0	7.7648133	445.1198432831327
1310.0	7.7708444	445.11993963220374
1311.0	7.7768757	445.1199970717136
1312.0	7.7829008	445.1200051160213
1313.0	7.7889237	445.1199455069324
1314.0	7.7949488	445.12004725336783
1315.0	7.8009737	445.11990392740256
1316.0	7.8069967	445.12003314913034
1317.0	7.8130279	445.11993625046864
1318.0	7.819057	445.1200452836026
1319.0	7.82508	445.11997957609617
1320.0	7.8311092	445.1199760207848
1321.0	7.837132	445.1200038227266
1322.0	7.8431613	445.11990271681805
1323.0	7.8491842	445.1198532213355
1324.0	7.8552176	445.1199844668956
1325.0	7.8612446	445.1198575178624
1326.0	7.8672737	445.1198793741663
1327.0	7.8732988	445.119835042879
1328.0	7.8793301	445.1198837168707
1329.0	7.8853593	445.1199635256454
1330.0	7.8913863	445.12007582010614
1331.0	7.8974114	445.1198858450173
1332.0	7.9034342	445.1199475789638
1333.0	7.9094614	445.11997752827847
1334.0	7.9154842	445.12005218483307
1335.0	7.9215155	445.119944437143
1336.0	7.9275426	445.1200630325781
1337.0	7.9335718	445.1200121081165
1338.0	7.9396009	445.12007353798197
1339.0	7.945626	445.11995361960317
1340.0	7.951653	445.1200104443663
1341.0	7.9576759	445.1200395573237
1342.0	7.9637072	445.1199896176428
1343.0	7.9697344	445.12002768499394
1344.0	7.9757656	445.1199098651071
1345.0	7.9817885	445.1199256569728
1346.0	7.9878197	445.11985495209757
1347.0	7.9938489	445.11992304899053
1348.0	7.999874	445.12000219150974
1349.0	8.0058988	445.1199804054114
1350.0	8.0119219	445.1199344506134
1351.0	8.0179447	445.1198032216185
1352.0	8.0239719	445.11995524509655
1353.0	8.0300114	445.11984655022445
1354.0	8.0360447	445.11984335641955
1355.0	8.0420739	445.11989193022487
1356.0	8.0481053	445.11989539601393
1357.0	8.0541301	445.11996991021965
1358.0	8.0601573	445.11998671297187
1359.0	8.0661865	445.11995959285343
1360.0	8.0722157	445.11986062653784
1361.0	8.0782468	445.1198166923144
1362.0	8.0842761	445.1199931006084
1363.0	8.0902989	445.11990388246596
1364.0	8.0963281	445.11999057027685
1365.0	8.1023553	445.12000110440056
1366.0	8.1083803	445.1199783906902
1367.0	8.1144074	445.11979132465405
1368.0	8.1204345	445.1199475316596
1369.0	8.1264615	445.1199942231087
1370.0	8.1324845	445.1199342404787
1371.0	8.1385178	445.11997072905564
1372.0	8.1445448	445.1199283818086
1373.0	8.1505719	445.11986721033685
1374.0	8.1566033	445.1200408580024
1375.0	8.1626283	445.1199171070432
1376.0	8.1686554	445.11993108809764
1377.0	8.1746803	445.12000125870367
1378.0	8.1807096	445.11997329741763
1379.0	8.1867428	445.1199853881917
1380.0	8.1927699	445.11992888283265
1381.0	8.1987969	445.11981570891857
1382.0	8.2048178	445.1198476661818
1383.0	8.2108387	445.1199912661966
1384.0	8.2168616	445.1199673963043
1385.0	8.2228825	445.1198732267046
1386.0	8.2289033	445.11986136346695
1387.0	8.2349324	445.1199048448296
1388.0	8.2409553	445.11995079841586
1389.0	8.2469783	445.1198411889339
1390.0	8.2530053	445.11998742664576
1391.0	8.2590304	445.12003115525516
1392.0	8.2650596	445.1200018536815
1393.0	8.2710888	445.11990749093604
1394.0	8.2771117	445.1199325303303
1395.0	8.2831345	445.11992930972553
1396.0	8.2891575	445.11983885124926
1397.0	8.2951783	445.1197993799771
1398.0	8.3012034	445.1198026565637
1399.0	8.3072242	445.11992311478116
1400.0	8.3132492	445.11992503636424
1401.0	8.3192784	445.119933081814
1402.0	8.3252992	445.11982594012983
1403.0	8.3313262	445.1198809644655
1404.0	8.3373492	445.1198905800755
1405.0	8.3433784	445.11993550098754
1406.0	8.3494055	445.1199980562568
1407.0	8.3554347	445.11987388398285
1408.0	8.3614618	445.12008744176507
1409.0	8.3674847	445.1199046278966
1410.0	8.3735139	445.1200504016958
1411.0	8.3795408	445.1199781932804
1412.0	8.385568	445.11983274788815
1413.0	8.3915931	445.1199024264244
1414.0	8.3976223	445.1199382116369
1415.0	8.4036493	445.11987506829917
1416.0	8.4096765	445.11993974395085
1417.0	8.4156994	445.1200016350619
1418.0	8.4217242	445.1199201032219
1419.0	8.4277513	445.11988071899384
1420.0	8.4337806	445.11986714525983
1421.0	8.4398097	445.1199219578565
1422.0	8.4458327	445.1200468395705
1423.0	8.4518577	445.11998018780764
1424.0	8.4578826	445.1198677319254
1425.0	8.4639119	445.1198515668732
1426.0	8.4699409	445.1199543164317
1427.0	8.4759639	445.11988885478075
1428.0	8.4819931	445.11985797400706
1429.0	8.4880202	445.1199211394005
1430.0	8.4940578	445.1197355698519
1431.0	8.500091	445.119844693092
1432.0	8.5061161	445.1199001588227
1433.0	8.5121472	445.1199725637752
1434.0	8.5181764	445.1198633173331
1435.0	8.5242035	445.1198921303485
1436.0	8.5302265	445.1199302260353
1437.0	8.5362577	445.11984994059367
1438.0	8.542287	445.1199018521502
1439.0	8.5483139	445.11996169312215
1440.0	8.5543391	445.119714476863
1441.0	8.560366	445.11974121362897
1442.0	8.566389	445.1199159380683
1443.0	8.5724244	445.119887169201
1444.0	8.5784516	445.1199756996185
1445.0	8.5844743	445.1199140526004
1446.0	8.5905058	445.1199657299631
1447.0	8.5965307	445.12004589047194
1448.0	8.6025558	445.1197363544025
1449.0	8.6085848	445.11994898682303
1450.0	8.6146119	445.11996041947305
1451.0	8.6206411	445.11976233581464
1452.0	8.6266744	445.1198320693221
1453.0	8.6327037	445.11989698457825
1454.0	8.6387306	445.1197920550554
1455.0	8.6447537	445.1197428491605
1456.0	8.6507786	445.1197688575549
1457.0	8.6568036	445.11998894416166
1458.0	8.6628223	445.12003423384965
1459.0	8.6688516	445.1199809994519
1460.0	8.6748723	445.1199299598159
1461.0	8.6808954	445.1198766520134
1462.0	8.6869203	445.11973369826666
1463.0	8.6929433	445.1200090807192
1464.0	8.6989682	445.11989822591147
1465.0	8.704989	445.119910811021
1466.0	8.711012	445.11983761062896
1467.0	8.7170349	445.11972189490643
1468.0	8.7230579	445.11980965352836
1469.0	8.7290807	445.1197204841913
1470.0	8.7351038	445.1198191134035
1471.0	8.7411266	445.1197996160134
1472.0	8.7471495	445.11988594984274
1473.0	8.7531704	445.11979400973223
1474.0	8.7591913	445.1198061651057
1475.0	8.7652142	445.11977387210385
1476.0	8.7712393	445.1199143689174
1477.0	8.7772683	445.11981209054807
1478.0	8.7832934	445.119867251702
1479.0	8.7893245	445.11980020706744
1480.0	8.7953495	445.1197839251561
1481.0	8.8013725	445.1198331206894
1482.0	8.8073976	445.1198022359182
1483.0	8.8134204	445.1199297477397
1484.0	8.8194454	445.11991156649515
1485.0	8.8254747	445.1198776768815
1486.0	8.8314996	445.11990534073675
1487.0	8.8375206	445.11983586305695
1488.0	8.8435434	445.11994595049237
1489.0	8.8495642	445.11987693035064
1490.0	8.8555851	445.11984263393583
1491.0	8.861606	445.1200104123611
1492.0	8.8676267	445.11986241763145
1493.0	8.8736519	445.11976860613163
1494.0	8.8796726	445.119847070135
1495.0	8.8856954	445.119771261878
1496.0	8.8917163	445.11980525335946
1497.0	8.8977394	445.1197581043463
1498.0	8.9037664	445.1197015899514
1499.0	8.9097873	445.1197471930105
1500.0	8.9158101	445.1197359166962
1501.0	8.9218331	445.1199167645787
1502.0	8.9278561	445.1198459089943
1503.0	8.9338788	445.12000711343995
1504.0	8.9399018	445.1199120089335
1505.0	8.9459227	445.1199112570079
1506.0	8.9519477	445.11992375846654
1507.0	8.9579706	445.11984668577327
1508.0	8.9639936	445.1198906220254
1509.0	8.9700143	445.11979440052943
1510.0	8.9760352	445.11980991421103
1511.0	8.9820581	445.11985475814
1512.0	8.9880789	445.11970971478684
1513.0	8.9941144	445.1198534002001
1514.0	9.0001415	445.11991537028956
1515.0	9.0061644	445.11986046991615
1516.0	9.0121894	445.11977475306617
1517.0	9.0182102	445.1198681896825
1518.0	9.0242332	445.1198039059372
1519.0	9.0302561	445.1198537668672
1520.0	9.0362811	445.11975243571675
1521.0	9.0423039	445.1197906744696
1522.0	9.048329	445.1197677085665
1523.0	9.054352	445.1197370409525
1524.0	9.0603791	445.11976711392583
1525.0	9.066402	445.1197841383767
1526.0	9.0724289	445.1197357187123
1527.0	9.0784582	445.11981188311387
1528.0	9.0844852	445.1197101095624
1529.0	9.0905146	445.1198075908087
1530.0	9.0965416	445.1197872423551
1531.0	9.1025687	445.11988599403594
1532.0	9.1085916	445.11994694393877
1533.0	9.1146229	445.11989318191235
1534.0	9.1206519	445.1199699043354
1535.0	9.1266791	445.1197312412842
1536.0	9.1327105	445.1198989891283
1537.0	9.1387354	445.119826275205
1538.0	9.1447584	445.11972094987425
1539.0	9.1507833	445.11972796916064
1540.0	9.1568104	445.1197124944523
1541.0	9.1628437	445.1197214191095
1542.0	9.1688728	445.1197044410709
1543.0	9.1748958	445.1198090797943
1544.0	9.1809251	445.1197610514655
1545.0	9.1869521	445.11976099769697
1546.0	9.1929792	445.11975919296543
1547.0	9.1990063	445.1197887433598
1548.0	9.2050313	445.11985132046743
1549.0	9.2110624	445.11979092438827
1550.0	9.2170896	445.11982877022706
1551.0	9.2231209	445.11976731342867
1552.0	9.2291501	445.1197067653211
1553.0	9.2351793	445.119739213635
1554.0	9.2412126	445.11981793055924
1555.0	9.2472418	445.1197763723205
1556.0	9.2532709	445.119727257222
1557.0	9.259298	445.1198756793658
1558.0	9.2653271	445.1197806204306
1559.0	9.2713564	445.1197568083668
1560.0	9.2773856	445.1198925497978
1561.0	9.2834106	445.1198605301096
1562.0	9.2894356	445.1196887115909
1563.0	9.295473	445.1198312814396
1564.0	9.3015002	445.11984711685363
1565.0	9.3075292	445.1197187999975
1566.0	9.3135543	445.1198612997474
1567.0	9.3195856	445.1198095812076
1568.0	9.3256085	445.1198201870175
1569.0	9.3316419	445.11960812276527
1570.0	9.337669	445.11973415609197
1571.0	9.3436981	445.11989387010624
1572.0	9.3497293	445.11981263415385
1573.0	9.3557543	445.1197724115797
1574.0	9.3617793	445.1198595994588
1575.0	9.3678065	445.1197803026124
1576.0	9.3738315	445.119775764774
1577.0	9.3798628	445.1198528048288
1578.0	9.385894	445.11975420193346
1579.0	9.3919169	445.1198003491646
1580.0	9.3979439	445.1197617795729
1581.0	9.403971	445.1197569146878
1582.0	9.4100024	445.1198148880805
1583.0	9.4160357	445.1199801033442
1584.0	9.4220586	445.1198041815894
1585.0	9.4280878	445.11976513591594
1586.0	9.4341086	445.1199048114779
1587.0	9.4401441	445.1197581500476
1588.0	9.4461732	445.11977805175155
1589.0	9.4522085	445.11985378420803
1590.0	9.458242	445.1197405391246
1591.0	9.4642668	445.119764053091
1592.0	9.470292	445.11984888174965
1593.0	9.4763212	445.1197050709677
1594.0	9.4823483	445.1197235511573
1595.0	9.4883773	445.11985351669875
1596.0	9.4944065	445.11990504071093
1597.0	9.5004336	445.11963978897955
1598.0	9.5064587	445.11976191175467
1599.0	9.5124878	445.1197275808227
1600.0	9.518515	445.11966380052615
1601.0	9.5245441	445.119618136786
1602.0	9.5305712	445.1197379860936
1603.0	9.5366002	445.1197469172735
1604.0	9.5426231	445.1196553677767
1605.0	9.5486545	445.1197212581297
1606.0	9.5546817	445.1196718701923
1607.0	9.5607108	445.1197639753948
1608.0	9.56674	445.1197687681072
1609.0	9.5727671	445.119720258285
1610.0	9.5787942	445.11976360697224
1611.0	9.5848294	445.11971669246947
1612.0	9.5908587	445.1197818251953
1613.0	9.596888	445.1197134842529
1614.0	9.6029171	445.1197968099561
1615.0	9.60894	445.11984847589696
1616.0	9.6149713	445.1199098726277
1617.0	9.6209984	445.1198260841724
1618.0	9.6270253	445.11984255095365
1619.0	9.6330566	445.1199062745503
1620.0	9.6390796	445.11995570891014
1621.0	9.6451109	445.11976421042135
1622.0	9.6511359	445.11962854602285
1623.0	9.6571693	445.11966856410083
1624.0	9.6631985	445.1196913032502
1625.0	9.6692254	445.11977645288033
1626.0	9.6752545	445.1197815046356
1627.0	9.6812817	445.1196909478915
1628.0	9.6873109	445.11981221526486
1629.0	9.693338	445.1199252304437
1630.0	9.6993651	445.11974430904695
1631.0	9.7053921	445.1197951033973
1632.0	9.7114193	445.1197329138344
1633.0	9.71744	445.1198253639686
1634.0	9.7234671	445.1199088304247
1635.0	9.7294942	445.1198398824787
1636.0	9.7355235	445.11970328476696
1637.0	9.7415588	445.11977024413216
1638.0	9.747586	445.11975792714344
1639.0	9.753613	445.1198279908284
1640.0	9.759636	445.1198027168054
1641.0	9.7656693	445.1198199322156
1642.0	9.7716942	445.1198833582505
1643.0	9.7777172	445.1198366078886
1644.0	9.7837401	445.11974720536887
1645.0	9.7897631	445.1198233937607
1646.0	9.7957943	445.1197380871193
1647.0	9.8018214	445.119790136664
1648.0	9.8078463	445.11963723075877
1649.0	9.8138672	445.11985622378586
1650.0	9.8198922	445.11991204188183
1651.0	9.8259152	445.1197965604273
1652.0	9.8319359	445.1197326148435
1653.0	9.8379569	445.11957718376397
1654.0	9.8439797	445.11961550167393
1655.0	9.8500049	445.119779324516
1656.0	9.8560298	445.1197041065555
1657.0	9.8620568	445.1197701669647
1658.0	9.8680818	445.11978228511276
1659.0	9.8741132	445.119718084775
1660.0	9.8801423	445.1196609865822
1661.0	9.8861673	445.11976166593155
1662.0	9.8921945	445.1198567011933
1663.0	9.8982173	445.1198082649805
1664.0	9.9042465	445.1198009588979
1665.0	9.9102693	445.11970291432965
1666.0	9.9162923	445.1197501047952
1667.0	9.9223131	445.1198238026944
1668.0	9.9283362	445.11985228641197
1669.0	9.9343569	445.1197008328886
1670.0	9.9403798	445.1198134279336
1671.0	9.9464006	445.1196289718092
1672.0	9.9524256	445.11981678276635
1673.0	9.9584486	445.11970331106266
1674.0	9.9644694	445.1197784816014
1675.0	9.9704945	445.1196671695999
1676.0	9.9765153	445.11974371571915
1677.0	9.9825403	445.1197481589424
1678.0	9.9885632	445.1197759996825
1679.0	9.9945842	445.11978637825473
1680.0	10.000609	445.1198171063996
1681.0	10.006634	445.11981536680054
1682.0	10.012657	445.1198960579887
1683.0	10.018682	445.11985381041995
1684.0	10.024705	445.11979232362705
1685.0	10.030732	445.11986158835884
1686.0	10.036763	445.11982078810115
1687.0	10.042793	445.1198244650372
1688.0	10.048815	445.11973208489746
1689.0	10.054845	445.1197375694884
1690.0	10.060884	445.11984212092113
1691.0	10.066915	445.11980728383344
1692.0	10.072942	445.11985612559977
1693.0	10.07897	445.11979130899135
1694.0	10.084993	445.1197176723271
1695.0	10.091026	445.1197612971397
1696.0	10.097057	445.1197114977885
1697.0	10.103086	445.119758022294
1698.0	10.109118	445.11974940990564
1699.0	10.115145	445.1197630160866
1700.0	10.121176	445.1196950553354
1701.0	10.127203	445.11985296466935
1702.0	10.133232	445.11975104624634
1703.0	10.139261	445.11977109112746
1704.0	10.145292	445.1196802913765
1705.0	10.151318	445.1197034432546
1706.0	10.157341	445.11979176790385
1707.0	10.163368	445.1196963446966
1708.0	10.169399	445.11981586736937
1709.0	10.175422	445.119863590373
1710.0	10.181445	445.11970307408603
1711.0	10.187474	445.11970272946047
1712.0	10.193499	445.11977539432104
1713.0	10.199532	445.11981710213877
1714.0	10.205559	445.11975776874846
1715.0	10.211588	445.11973839852095
1716.0	10.217626	445.119692753014
1717.0	10.223655	445.11975913500333
1718.0	10.229686	445.11968125973476
1719.0	10.235713	445.11964064078177
1720.0	10.241743	445.11967914442005
1721.0	10.24777	445.11966018328127
1722.0	10.253803	445.11976019767235
1723.0	10.259826	445.1197067023865
1724.0	10.265851	445.1197198854048
1725.0	10.271874	445.11974239734474
1726.0	10.277899	445.11979433885426
1727.0	10.283928	445.1197592290837
1728.0	10.289951	445.1197911168026
1729.0	10.29598	445.11973236140307
1730.0	10.302003	445.1197035287717
1731.0	10.308036	445.11991514851417
1732.0	10.314064	445.1197085943018
1733.0	10.320091	445.1197536707509
1734.0	10.326122	445.119722714399
1735.0	10.332151	445.11980928347253
1736.0	10.33818	445.11968598137105
1737.0	10.344207	445.11976354633714
1738.0	10.350241	445.11983571699653
1739.0	10.356268	445.1197649576443
1740.0	10.362295	445.1195806356837
1741.0	10.368324	445.11990368972823
1742.0	10.374345	445.1198316180262
1743.0	10.380366	445.1196902807198
1744.0	10.386387	445.1197054124944
1745.0	10.392409	445.1197047410256
1746.0	10.398432	445.1196380490478
1747.0	10.404459	445.1195756102453
1748.0	10.41048	445.11971999118236
1749.0	10.416503	445.1198827203213
1750.0	10.422526	445.1197720350199
1751.0	10.428549	445.1196907714527
1752.0	10.434572	445.119737071726
1753.0	10.440595	445.11983242599734
1754.0	10.446618	445.1198213467994
1755.0	10.452643	445.11983251957093
1756.0	10.458666	445.11962188227693
1757.0	10.464686	445.1198061365533
1758.0	10.470709	445.1197330088014
1759.0	10.47673	445.11964635393093
1760.0	10.482749	445.1196882414781
1761.0	10.48877	445.11985462200414
1762.0	10.494793	445.11983974183835
1763.0	10.500818	445.1197992341446
1764.0	10.506839	445.11973384899665
1765.0	10.512862	445.1197559106802
1766.0	10.518882	445.11981323461157
1767.0	10.524907	445.11969738152334
1768.0	10.530933	445.1197262006487
1769.0	10.536953	445.1196699316843
1770.0	10.542983	445.1198417537198
1771.0	10.549005	445.1197396919162
1772.0	10.555028	445.1197195329835
1773.0	10.561051	445.11969842708083
1774.0	10.56708	445.119736736592
1775.0	10.57311	445.11975719119823
1776.0	10.579137	445.11970318893265
1777.0	10.585164	445.1195971426181
1778.0	10.591187	445.1195865885341
1779.0	10.59721	445.11956070831565
1780.0	10.603232	445.11965549216535
1781.0	10.60926	445.1196708233608
1782.0	10.615289	445.11961197140215
1783.0	10.621316	445.11974537752366
1784.0	10.627341	445.1197903171553
1785.0	10.63337	445.1196144892782
1786.0	10.639397	445.1195033888976
1787.0	10.645426	445.1196179386908
1788.0	10.651455	445.119703647217
1789.0	10.65748	445.1196211849164
1790.0	10.663514	445.11983625638885
1791.0	10.669541	445.1197449534304
1792.0	10.67557	445.1198986811622
1793.0	10.681601	445.11985338272933
1794.0	10.687633	445.1197215243443
1795.0	10.693668	445.11979326184905
1796.0	10.699693	445.1196985738463
1797.0	10.705718	445.119917771654
1798.0	10.711743	445.11967714617447
1799.0	10.717772	445.1198085244553
1800.0	10.723795	445.119923900622
1801.0	10.729824	445.1197653669187
1802.0	10.735851	445.1197396361418
1803.0	10.74188	445.1196396220513
1804.0	10.747912	445.1197048226292
1805.0	10.753941	445.1197582784819
1806.0	10.759968	445.11979110233864
1807.0	10.765993	445.1196476911657
1808.0	10.77202	445.11984842018177
1809.0	10.778049	445.1197387476028
1810.0	10.784079	445.1197078446607
1811.0	10.790106	445.1196192379114
1812.0	10.796139	445.1196230050057
1813.0	10.802166	445.1196482211047
1814.0	10.808193	445.11959832088905
1815.0	10.814216	445.11968550661874
1816.0	10.820239	445.119687087837
1817.0	10.826262	445.1206458763348
1818.0	10.832287	445.11975873518276
1819.0	10.838314	445.1197030192855
1820.0	10.844345	445.1197695368998
1821.0	10.850376	445.1197378664641
1822.0	10.856406	445.1195955490395
1823.0	10.862433	445.1196816776896
1824.0	10.868464	445.119600703018
1825.0	10.874491	445.1195878181565
1826.0	10.880516	445.1196726786198
1827.0	10.886541	445.11965126256655
1828.0	10.892564	445.11961282919276
1829.0	10.898585	445.11964101872496
1830.0	10.904608	445.1196245148718
1831.0	10.910629	445.1195750837375
1832.0	10.916649	445.1197073315122
1833.0	10.92267	445.1196904126716
1834.0	10.928693	445.11976514184715
1835.0	10.934716	445.11972277902606
1836.0	10.940739	445.1197020293857
1837.0	10.946762	445.11966870912414
1838.0	10.952783	445.1196457375669
1839.0	10.958808	445.1197518157156
1840.0	10.964831	445.1196818917266
1841.0	10.970854	445.11959281935066
1842.0	10.976877	445.1197155009193
1843.0	10.9829	445.1198039549201
1844.0	10.988923	445.1197243667583
1845.0	10.994945	445.1196132096296
1846.0	11.000981	445.11975715474495
1847.0	11.007004	445.1196759244455
1848.0	11.013031	445.1197515291317
1849.0	11.019056	445.11961087740167
1850.0	11.025079	445.1197388701749
1851.0	11.0311	445.1195843750554
1852.0	11.03712	445.1196409385862
1853.0	11.043143	445.1197764045202
1854.0	11.049166	445.11961653326136
1855.0	11.055189	445.11968090276395
1856.0	11.061212	445.1197563720154
1857.0	11.067235	445.11968925909434
1858.0	11.07326	445.11972316526214
1859.0	11.079281	445.1196709218863
1860.0	11.085304	445.11969594486317
1861.0	11.091327	445.1196957735517
1862.0	11.09735	445.1196605056384
1864.0	11.104662	445.119688566303
1865.0	11.111012	445.1195763840754
1866.0	11.117044	445.119672967701
1867.0	11.123075	445.1197073081264
1868.0	11.129104	445.11959997585706
1869.0	11.135127	445.1195267871342
1870.0	11.141154	445.11964224337675
1871.0	11.147177	445.1195244246004
1872.0	11.153198	445.1195673132823
1873.0	11.159223	445.119547293974
1874.0	11.165243	445.11956458257924
1875.0	11.171273	445.119528646393
1876.0	11.177302	445.11955514152135
1877.0	11.183331	445.11969979485656
1878.0	11.189354	445.119598327998
1879.0	11.195377	445.11965412528724
1880.0	11.2014	445.11966257418845
1881.0	11.207425	445.1197623423704
1882.0	11.213448	445.1197293361826
1883.0	11.219473	445.11970171906773
1884.0	11.225494	445.1196551760623
1885.0	11.231514	445.11969349503806
1886.0	11.237535	445.1196429718509
1887.0	11.243558	445.1196049614328
1888.0	11.249579	445.1196164965848
1889.0	11.2556	445.1197607138871
1890.0	11.261621	445.1195875605737
1891.0	11.267646	445.11977777890667
1892.0	11.273669	445.1197967776941
1893.0	11.279698	445.1197412589774
1894.0	11.285733	445.1196751831452
1895.0	11.291764	445.1196124529484
1896.0	11.297796	445.1196610052501
1897.0	11.303823	445.11965647103347
1898.0	11.309856	445.11961914482777
1899.0	11.315885	445.1195405638968
1900.0	11.321915	445.11954652468535
1901.0	11.327944	445.11954709071836
1902.0	11.333971	445.1195909190421
1903.0	11.339998	445.11957935706437
1904.0	11.346025	445.11957764076203
1905.0	11.35205	445.11972717999316
1906.0	11.358077	445.1197387445974
1907.0	11.364104	445.1196666607318
1908.0	11.370129	445.1196697648466
1909.0	11.376152	445.11961656597356
1910.0	11.382173	445.1196134643295
1911.0	11.388198	445.11967867732074
1912.0	11.394221	445.11960764804337
1913.0	11.400244	445.1196306233077
1914.0	11.406267	445.11966205416184
1915.0	11.412287	445.1195897130503
1916.0	11.418315	445.1196887849951
1917.0	11.424346	445.11971326254184
1918.0	11.430377	445.119707548523
1919.0	11.436419	445.1196907089248
1921.0	11.443748	445.11961213661857
1922.0	11.450094	445.11956148364885
1923.0	11.456119	445.1195219374
1924.0	11.462144	445.11956168205523
1925.0	11.468175	445.1195323196385
1926.0	11.474198	445.1197322075257
1927.0	11.480225	445.1196552788029
1928.0	11.48625	445.119697866988
1929.0	11.492279	445.11957439193407
1930.0	11.498308	445.1196469217268
1931.0	11.504338	445.11947582134997
1932.0	11.510371	445.11967471548894
1933.0	11.516402	445.1196000836362
1934.0	11.522429	445.11962215164056
1935.0	11.528456	445.11975408980516
1936.0	11.534483	445.11962075352506
1937.0	11.540515	445.1195834562553
1938.0	11.546546	445.11952899839974
1939.0	11.552571	445.11949990888763
1940.0	11.558602	445.1195937143164
1941.0	11.564625	445.11950204462073
1942.0	11.570652	445.1195797935187
1943.0	11.576681	445.11978870968915
1944.0	11.582706	445.1197688571807
1945.0	11.588731	445.11968848999027
1946.0	11.594758	445.11968971573936
1947.0	11.600785	445.1196976103321
1948.0	11.606813	445.1196506191589
1949.0	11.612842	445.1196671287779
1950.0	11.618871	445.11961891955434
1951.0	11.624898	445.11977151447445
1952.0	11.630925	445.11971445218416
1953.0	11.636956	445.1195650407976
1954.0	11.642984	445.11966781041184
1955.0	11.649013	445.1195422598497
1956.0	11.655042	445.1195738158453
1957.0	11.661067	445.11961342540565
1958.0	11.667102	445.1195813495529
1959.0	11.673127	445.11966855162007
1960.0	11.67915	445.11969574176544
1961.0	11.685175	445.119583639316
1962.0	11.691202	445.11953388254807
1963.0	11.697229	445.119734161481
1964.0	11.703252	445.11964912401453
1965.0	11.709284	445.1195688485004
1966.0	11.715313	445.1197170542945
1967.0	11.721344	445.11961416695846
1968.0	11.727373	445.119694073942
1969.0	11.7334	445.1196542549616
1970.0	11.739421	445.11959969633887
1971.0	11.745448	445.1194745600331
1972.0	11.751473	445.11962423826054
1973.0	11.757502	445.1196852171878
1974.0	11.763536	445.1195906771952
1975.0	11.769559	445.11955090724615
1976.0	11.775586	445.11965785322917
1978.0	11.782917	445.11953215756927
1979.0	11.789261	445.11963271330893
1980.0	11.795284	445.1195504461984
1981.0	11.801307	445.11957285603796
1982.0	11.807329	445.1194976126008
1983.0	11.813354	445.1195363257639
1984.0	11.819381	445.1195309074365
1985.0	11.825413	445.1195154922512
1986.0	11.83144	445.1195539654426
1987.0	11.837467	445.1196136747732
1988.0	11.843494	445.1196622957814
1989.0	11.849519	445.11967543087724
1990.0	11.855546	445.11957025298153
1991.0	11.861575	445.11960352454935
1992.0	11.867607	445.11961061920795
1993.0	11.873636	445.11961160936573
1994.0	11.879665	445.11968851350053
1995.0	11.885688	445.11958084279127
1996.0	11.891709	445.11958086457287
1997.0	11.897732	445.1194802913108
1998.0	11.903753	445.1194767373732
1999.0	11.909775	445.1197253934321
2000.0	11.915798	445.1196936097292
2001.0	11.921819	445.11977806957617
2002.0	11.92784	445.11958152275633
2003.0	11.933865	445.11954636512553
2004.0	11.939892	445.1197883963101
2005.0	11.945923	445.11972389429195
2006.0	11.95195	445.11961520153693
2007.0	11.957975	445.1195973617405
2008.0	11.964003	445.11969168261504
2009.0	11.970032	445.11962582241165
2010.0	11.976065	445.1194726305083
2011.0	11.982086	445.1195805837823
2012.0	11.988107	445.11956774623087
2013.0	11.994136	445.1195335761576
2014.0	12.000157	445.11947378715564
2015.0	12.00618	445.11963658267325
2016.0	12.0122	445.1195789018036
2017.0	12.018219	445.11959675106255
2018.0	12.024242	445.119710322742
2019.0	12.030263	445.1195734454844
2020.0	12.036284	445.11952544918825
2021.0	12.042307	445.1196599352816
2022.0	12.048334	445.11962338270274
2023.0	12.054361	445.1196048397188
2024.0	12.060384	445.1197220192389
2025.0	12.066424	445.1196184400825
2026.0	12.072453	445.1195672580743
2027.0	12.078482	445.11974078379194
2028.0	12.084513	445.11978057630427
2029.0	12.090542	445.1197543150554
2030.0	12.096571	445.11972396464523
[truncated: 4,955 more rows]
