# Supplementary material for: RawBeans: A Simple, Vendor-Independent, Raw-Data Quality-Control Tool
Source: J Proteome Res. 2021 Mar 4;20(4):2098–104. doi: 10.1021/acs.jproteome.0c00956 (PMC8041395; doi:10.1021/acs.jproteome.0c00956)
Supplement: Supplementary file 2 — pr0c00956_si_003.zip [file pr0c00956_si_003.zip › 100_samples_run1.0/resources/HF2_LC1_hela_210520_01-mass-deviation-matrix.tsv]

scan	retention	445.12003
1.0	0.0028836995	445.1194048637855
2.0	0.010360649	445.12052247570244
3.0	0.016706553	445.1203377479303
4.0	0.023454419	445.12042235973735
5.0	0.029798185	445.12052642437897
6.0	0.036141935	445.1204351561242
7.0	0.042483583	445.1205304827152
8.0	0.048825319	445.12044506113654
9.0	0.055167002	445.12047443608554
10.0	0.061510753	445.1204384498261
11.0	0.067852385	445.12036578372476
12.0	0.074200299	445.12045014763316
13.0	0.080556551	445.1203640209961
14.0	0.086906567	445.12033934402785
15.0	0.0932524	445.1204369928764
16.0	0.099600318	445.1202200791199
17.0	0.10595242	445.1203912655801
18.0	0.11229417	445.12013326040983
19.0	0.11864415	445.12005785681265
20.0	0.12499417	445.1201016655231
21.0	0.13133792	445.12024793266505
22.0	0.1376837	445.12029789729684
23.0	0.14402953	445.1204459109229
24.0	0.15037328	445.1204174061058
25.0	0.15671912	445.1203018509209
26.0	0.16306289	445.1204076629289
27.0	0.16940664	445.12043022349076
28.0	0.17574832	445.12050039531005
29.0	0.18209623	445.1203958320441
30.0	0.18844207	445.12058709357393
31.0	0.19479005	445.12058413213407
32.0	0.20113583	445.1206141988407
33.0	0.20748167	445.12057223400024
34.0	0.2138275	445.1205038231959
35.0	0.22017127	445.12050842152587
36.0	0.22651919	445.1205765586859
37.0	0.23286295	445.1205534843328
38.0	0.23921087	445.12050764806565
39.0	0.24555468	445.12057640253255
40.0	0.25191094	445.11943916474837
41.0	0.25824427	445.11949991621077
42.0	0.26459213	445.1194703597332
43.0	0.27093382	445.120554347172
44.0	0.27727965	445.1194321264258
45.0	0.28362133	445.1194395073117
46.0	0.28997133	445.1206347935048
47.0	0.29631317	445.12063547193014
53.0	0.30898383	445.1205343508021
54.0	0.31533177	445.1205828099959
58.0	0.32570468	445.12045652677426
59.0	0.3320526	445.12055120876965
63.0	0.34172352	445.1204943763369
70.0	0.35584655	445.12046418828606
77.0	0.36997973	445.1205473285643
78.0	0.37632352	445.12046181907397
85.0	0.39045269	445.1203129472769
86.0	0.39680478	445.1203929155839
87.0	0.40282992	445.12042365840864
89.0	0.41018604	445.12045916618035
90.0	0.41654024	445.12036919489464
91.0	0.42256117	445.12038178087005
92.0	0.42859238	445.12036767226215
95.0	0.43747772	445.12024490565045
96.0	0.44382775	445.1204012763333
98.0	0.4510174	445.1201478471097
99.0	0.4568153	445.1196932480976
100.0	0.46296332	445.11988100390033
101.0	0.46940904	445.12042050851056
102.0	0.47568825	445.1201840896222
103.0	0.48242985	445.1202281170473
104.0	0.48877567	445.11994459626555
105.0	0.49512157	445.12037368059214
106.0	0.5014716	445.1201346325647
107.0	0.50782779	445.11969098303416
108.0	0.51417782	445.12034519787454
109.0	0.52043412	445.1202351372226
111.0	0.52780697	445.12042072484905
112.0	0.53415913	445.1200919793236
113.0	0.5401863	445.1203075430365
114.0	0.54621337	445.12044674714195
115.0	0.55223415	445.1205070043688
116.0	0.55825504	445.1204311872118
117.0	0.56427793	445.12054828462067
118.0	0.57029658	445.12048385374237
119.0	0.57631957	445.12049472225635
120.0	0.58234254	445.1204473178305
121.0	0.58836327	445.1205230877488
122.0	0.59438424	445.12059654166166
123.0	0.60040303	445.1204943320316
124.0	0.60642178	445.1205632307301
125.0	0.61244467	445.120558003818
126.0	0.6184633	445.12049289007456
127.0	0.6244842	445.1205422460859
128.0	0.63050512	445.1205486698818
129.0	0.636526	445.12050280532253
130.0	0.64254889	445.12047574729536
131.0	0.64857813	445.1205469800126
132.0	0.65460505	445.1206273466211
133.0	0.66063435	445.12052297932087
134.0	0.66666129	445.1205716488481
135.0	0.67269055	445.1205547372924
136.0	0.6787177	445.1204198890523
137.0	0.6847448	445.120407221409
138.0	0.69076768	445.12045265907165
139.0	0.69679268	445.12044674952097
140.0	0.70281128	445.1203608274188
141.0	0.70883433	445.12051343891414
142.0	0.71485505	445.12043973560054
143.0	0.72087392	445.12037960867156
144.0	0.72689257	445.1204321501913
145.0	0.73291565	445.1203270331167
146.0	0.73893432	445.120443856742
147.0	0.74495519	445.1203943691108
148.0	0.75097607	445.12042480993836
149.0	0.75699467	445.1204971281991
150.0	0.7630156	445.12032864993733
151.0	0.76903845	445.1203582545153
152.0	0.77505732	445.12040728945186
153.0	0.78108012	445.12016160842853
154.0	0.78709903	445.1203184697033
155.0	0.79311975	445.1202133971597
156.0	0.79914275	445.1203930928867
157.0	0.80516347	445.1204404952527
158.0	0.81118642	445.12028600758225
159.0	0.8172115	445.12037627514565
160.0	0.82323439	445.1204246060015
161.0	0.82926158	445.1203242431649
162.0	0.83529067	445.1204253184788
163.0	0.84132202	445.12036459649147
164.0	0.84735522	445.1203330917802
165.0	0.85338442	445.1203786225354
166.0	0.85940733	445.1203189584403
167.0	0.86543025	445.12033464138756
168.0	0.87145948	445.12034309485676
169.0	0.87748662	445.12035296899523
170.0	0.8835136	445.1203582274914
171.0	0.88954078	445.1202654839488
172.0	0.89556779	445.12027494301753
173.0	0.90159702	445.1203157719983
174.0	0.90762399	445.1203346991367
175.0	0.91365333	445.1203380158218
176.0	0.91968038	445.12036678714765
177.0	0.92570115	445.1203349308925
178.0	0.93172204	445.1202671799051
179.0	0.93774287	445.12030843875385
180.0	0.94376152	445.1203476564215
181.0	0.94978445	445.12029647065754
182.0	0.95580535	445.12027760224095
183.0	0.96182829	445.1203258554548
184.0	0.96784708	445.1203205527086
185.0	0.9738721	445.12033732964153
186.0	0.97990128	445.1203401923585
187.0	0.98592635	445.1203113907796
188.0	0.99195537	445.12036020235814
189.0	0.99798463	445.1202837157053
190.0	1.0040117	445.1202379085254
191.0	1.0100388	445.1202729753168
192.0	1.016068	445.12038675071506
193.0	1.0220951	445.1202774763866
194.0	1.028118	445.1202929722914
195.0	1.0341429	445.1202893113576
196.0	1.0401679	445.12020311837284
197.0	1.0461972	445.1202620442843
198.0	1.0522243	445.1203036928653
199.0	1.0582514	445.12022237296355
200.0	1.0642785	445.1202241634965
201.0	1.0703014	445.12030719100835
202.0	1.0763243	445.12025695370323
203.0	1.0823471	445.120393276134
204.0	1.0883722	445.12035581426045
205.0	1.0943993	445.1202822533338
206.0	1.1004243	445.12028217533754
207.0	1.1064514	445.12027830772644
208.0	1.1117701	445.11995637960047
209.0	1.1177952	445.11950622582583
210.0	1.1238202	445.1202374012611
211.0	1.1298411	445.1202100309809
212.0	1.1358596	445.1201942547937
213.0	1.1418805	445.1201637049043
214.0	1.1479033	445.12064619951275
215.0	1.1536598	445.1203976542674
216.0	1.1596826	445.1194875800257
217.0	1.1657035	445.11984902215363
218.0	1.1717263	445.1200366548511
219.0	1.1777452	445.11998119364114
220.0	1.1837638	445.12014609887274
221.0	1.1897868	445.1201572439861
222.0	1.1958055	445.12007053390874
223.0	1.2018265	445.1200578897328
224.0	1.2078473	445.12021169277637
225.0	1.2138681	445.12024085040815
226.0	1.2198911	445.12017417732903
227.0	1.2259118	445.12011677632785
228.0	1.2319305	445.12023629840485
229.0	1.2379515	445.1201901021768
230.0	1.2439743	445.1202173057858
231.0	1.2500014	445.12021792844166
232.0	1.2560328	445.12023308860466
233.0	1.2620681	445.12015852367546
234.0	1.2675349	445.1206083865439
235.0	1.2735556	445.1202326049597
236.0	1.2795786	445.12014506828905
237.0	1.2855972	445.12022446154623
238.0	1.2916181	445.12014178689225
239.0	1.2976391	445.1202188208867
240.0	1.3036619	445.12027720870645
241.0	1.3096829	445.1201596082624
242.0	1.3157015	445.12015926350267
243.0	1.3217223	445.1201755468485
244.0	1.3277431	445.1202927004983
245.0	1.3337619	445.12017961226906
246.0	1.3397849	445.1201936082809
247.0	1.3458058	445.1202265619741
248.0	1.3518265	445.1201261062861
249.0	1.3578454	445.1201198296838
250.0	1.3638662	445.12024777418014
251.0	1.3698849	445.12021162408183
252.0	1.3759077	445.12016969569487
253.0	1.3819286	445.12018233395236
254.0	1.3879496	445.1201998911607
255.0	1.3939703	445.1201310911546
256.0	1.3999892	445.120145322785
257.0	1.4060141	445.12022795694185
258.0	1.4120371	445.12018537751976
259.0	1.4180599	445.12011617052224
260.0	1.4240828	445.12021090506045
261.0	1.43011	445.12018859564523
262.0	1.4361371	445.120125882164
263.0	1.4421642	445.12013837013706
264.0	1.4481913	445.1202265721488
265.0	1.4542203	445.1201175470527
266.0	1.4602455	445.1201953913901
267.0	1.4662725	445.12018869564645
268.0	1.4722954	445.1201812469553
269.0	1.4783184	445.12014809339
270.0	1.4843433	445.1200837288088
271.0	1.4903705	445.120043484776
272.0	1.4963954	445.1200693606697
273.0	1.5024184	445.1200643599114
274.0	1.5084434	445.1201875769253
275.0	1.5144683	445.12008620189823
276.0	1.5204975	445.1200705051339
277.0	1.5265226	445.1200788359303
278.0	1.5325517	445.1201019842234
279.0	1.5385769	445.12008305019793
280.0	1.5446059	445.1202150194107
281.0	1.5506351	445.12013989554083
282.0	1.5566621	445.12008281469946
283.0	1.5626893	445.1201340697298
284.0	1.5687164	445.1200875028659
285.0	1.5747414	445.1201352854679
286.0	1.5807685	445.1200686537097
287.0	1.5867934	445.12001123067887
288.0	1.5928206	445.12006644236857
289.0	1.5988456	445.1200442852619
290.0	1.6048686	445.12013490854355
291.0	1.6108934	445.1200965558356
292.0	1.6169164	445.1201575726771
293.0	1.6229413	445.1201210673387
294.0	1.6289706	445.12014747564103
295.0	1.6349997	445.12013742875234
296.0	1.6410248	445.1200792587037
297.0	1.6470497	445.12007029946733
298.0	1.6530747	445.12013175930775
299.0	1.6591039	445.1201878527435
300.0	1.665133	445.1201953930867
301.0	1.6711518	445.1201034188965
302.0	1.6771728	445.12008298123607
303.0	1.6831957	445.12010614901624
304.0	1.6892186	445.1202044912796
305.0	1.6952436	445.1201407006628
306.0	1.7012706	445.12020127980645
307.0	1.7072977	445.1202262351489
308.0	1.7133249	445.1201515246234
309.0	1.7193478	445.120135576987
310.0	1.7253708	445.1201385179961
311.0	1.7313936	445.12015537217724
312.0	1.7374249	445.1201204992895
313.0	1.7434562	445.1201594688093
314.0	1.7494832	445.1200834043047
315.0	1.7555083	445.12008844950844
316.0	1.7615375	445.1201331778328
317.0	1.7675666	445.1201876593662
318.0	1.7735916	445.1201508695466
319.0	1.7796187	445.1202093530528
320.0	1.7856479	445.120148536904
321.0	1.7916708	445.1201230857505
322.0	1.7976936	445.12011986171933
323.0	1.8037208	445.1201659287969
324.0	1.8097479	445.12009742511265
325.0	1.815775	445.12018201956283
326.0	1.8217977	445.1202387967
327.0	1.8278207	445.1200947185162
328.0	1.8338417	445.1201148712052
329.0	1.8398644	445.1201570832964
330.0	1.8458875	445.1200759295909
331.0	1.8519145	445.1201986717811
332.0	1.8579458	445.12016022580036
333.0	1.8639749	445.1201439482559
334.0	1.8700021	445.1201508133793
335.0	1.8760291	445.12015407165234
336.0	1.8820542	445.1202222532982
337.0	1.8880874	445.1200447202049
338.0	1.8941187	445.1201948367082
339.0	1.9001437	445.12012225508096
340.0	1.9061688	445.12006796405547
341.0	1.9121916	445.1201181287464
342.0	1.9182168	445.1202154703243
343.0	1.9242416	445.12008179267445
344.0	1.9302667	445.1201386979559
345.0	1.9362938	445.12010561996914
346.0	1.9423209	445.1201399378593
347.0	1.9483439	445.120123128512
348.0	1.9543709	445.1200629095794
349.0	1.960398	445.1201412760411
350.0	1.9664272	445.12006448581076
351.0	1.9724543	445.12005594729044
352.0	1.9784813	445.1201294750924
353.0	1.9845084	445.12014148225006
354.0	1.9905376	445.1201013313049
355.0	1.9965647	445.1201579914622
356.0	2.0025897	445.12017487025935
357.0	2.0086147	445.12002550221257
358.0	2.0146397	445.12012204941595
359.0	2.0206647	445.1201426550415
360.0	2.0266959	445.1200789705198
361.0	2.0327231	445.12015144447895
362.0	2.0387544	445.12023137129154
363.0	2.0447814	445.12003224423825
364.0	2.0508127	445.1200941336602
365.0	2.0568355	445.12015450412633
366.0	2.0628648	445.12011064516037
367.0	2.0688918	445.12009902529064
368.0	2.0749188	445.120097393115
369.0	2.0809481	445.12011719089054
370.0	2.0869751	445.1201190586332
371.0	2.0930002	445.12017720183616
372.0	2.0990273	445.12011827591374
373.0	2.1050585	445.1200578939977
374.0	2.1110815	445.12001218069054
375.0	2.1171063	445.1200507813333
376.0	2.1231313	445.12004187697363
377.0	2.1291565	445.12011799159677
378.0	2.1351857	445.120254438987
379.0	2.1412106	445.1202659239683
380.0	2.1472336	445.1201448319768
381.0	2.1532627	445.1200629915393
382.0	2.159292	445.12017956502666
383.0	2.1653189	445.12007036260894
384.0	2.1713481	445.12008780592254
385.0	2.1773773	445.1200582381512
386.0	2.1834045	445.1199617640297
387.0	2.1894335	445.1201431841722
388.0	2.1954607	445.1200121432641
389.0	2.2014856	445.12004029493175
390.0	2.2075212	445.1201290422837
391.0	2.2135502	445.1201468595728
392.0	2.2195711	445.120109941339
393.0	2.2255919	445.1201379235766
394.0	2.2316169	445.12013044088013
395.0	2.2376399	445.1200989406067
396.0	2.2436669	445.12007591187506
397.0	2.2496962	445.1201146251821
398.0	2.255719	445.12025607236563
399.0	2.2617441	445.12004125927336
400.0	2.2677753	445.12014507618835
401.0	2.2738025	445.1202488136387
402.0	2.2798233	445.12030270829933
403.0	2.2858462	445.12018712901636
404.0	2.291869	445.12010082193626
405.0	2.2978921	445.12001798027194
406.0	2.3039128	445.11992306418426
407.0	2.3099316	445.11986565829625
408.0	2.3159545	445.1199516702947
409.0	2.3219794	445.119918015661
410.0	2.3280024	445.11977501877834
411.0	2.3340316	445.1198049438883
412.0	2.3400587	445.11987944818395
413.0	2.3460816	445.11998840429277
414.0	2.3521107	445.120112226089
415.0	2.3581379	445.1201013545653
416.0	2.3641609	445.12011769779826
417.0	2.37019	445.1201134981541
418.0	2.3762192	445.12005088278937
419.0	2.3822441	445.1201224480038
420.0	2.3882734	445.1201511949523
421.0	2.3942941	445.12016303810645
422.0	2.4003172	445.1201212804337
423.0	2.4063379	445.12015271140973
424.0	2.4123609	445.1201483842072
425.0	2.4183838	445.1201298316222
426.0	2.4244046	445.12006064262334
427.0	2.4304255	445.1200624511223
428.0	2.4364463	445.12016609036823
429.0	2.442467	445.1201504546355
430.0	2.4484879	445.1200736895891
431.0	2.4545088	445.12007891702984
432.0	2.4605297	445.1201219723612
433.0	2.4665526	445.1201238494569
434.0	2.4725734	445.1199934321567
435.0	2.4785943	445.1201019630872
436.0	2.4846151	445.12001210659366
437.0	2.4906359	445.1199560854192
438.0	2.4966568	445.12004241987995
439.0	2.5026775	445.11993254176497
440.0	2.5087047	445.1198722759264
441.0	2.5147256	445.119754059322
442.0	2.5207464	445.11961441834575
443.0	2.5267673	445.1197675862321
444.0	2.5327901	445.11978740269785
445.0	2.5388213	445.11988825189826
446.0	2.5448463	445.1199490098037
447.0	2.5508694	445.1199157505595
448.0	2.5568923	445.1199642105965
449.0	2.5629152	445.1200292835927
450.0	2.5689402	445.1199778697823
451.0	2.5749631	445.1200481801103
452.0	2.5809882	445.1200335722766
453.0	2.5870152	445.12009321571526
454.0	2.5930381	445.11957676979165
455.0	2.5990611	445.11988070714057
456.0	2.6050819	445.11998712435815
457.0	2.6111028	445.11995874393887
458.0	2.6171257	445.1200752440144
459.0	2.6231465	445.11998742819037
460.0	2.6291672	445.11999377350713
461.0	2.6351881	445.1199321760434
462.0	2.641209	445.11996060454277
463.0	2.647232	445.1200191155976
464.0	2.6532528	445.1200482857193
465.0	2.6592715	445.1199990236902
466.0	2.6652924	445.120008063638
467.0	2.6713173	445.12003037122247
468.0	2.677336	445.1200011227853
469.0	2.6833569	445.11999469721394
470.0	2.6893799	445.12002854804877
471.0	2.6954007	445.12009411468176
472.0	2.7014195	445.1200285379827
473.0	2.7074425	445.11987559390485
474.0	2.7134654	445.1199819512613
475.0	2.7194883	445.11991222477116
476.0	2.7255173	445.11974139629683
477.0	2.7315466	445.1196421304156
478.0	2.7375675	445.11976508090464
479.0	2.7435925	445.11994551958765
480.0	2.7496133	445.1199247611865
481.0	2.7556341	445.1199515820511
482.0	2.761655	445.1199039382322
483.0	2.7676738	445.12001309674497
484.0	2.7736945	445.1199440373226
485.0	2.7797154	445.1200718155037
486.0	2.7857363	445.1200872657705
487.0	2.7917571	445.1201012781485
488.0	2.7977801	445.12000262408145
489.0	2.8038009	445.1199313097377
490.0	2.8098217	445.11999356649136
491.0	2.8158445	445.11995631740893
492.0	2.8218716	445.11996847384773
493.0	2.8278967	445.119895232799
494.0	2.8339218	445.11998885098495
495.0	2.8399426	445.11996220356565
496.0	2.8459634	445.11996498846577
497.0	2.8519841	445.120020034262
498.0	2.8580051	445.1199472490422
499.0	2.8640279	445.1199567874931
500.0	2.8700488	445.12004011033775
501.0	2.8760717	445.1201290595559
502.0	2.8820926	445.11995938667553
503.0	2.8881133	445.11986391027403
504.0	2.8941343	445.120045620321
505.0	2.900155	445.12053240392834
506.0	2.9061801	445.1196806550334
507.0	2.9122092	445.1198143675737
508.0	2.9182426	445.1199182216829
509.0	2.9242675	445.11998938406293
510.0	2.9302864	445.1199762193961
511.0	2.9363092	445.1199466643023
512.0	2.9423385	445.11992521796685
513.0	2.9483634	445.1199766566816
514.0	2.9543884	445.11995321638705
515.0	2.9604113	445.1199948113548
516.0	2.96643	445.1199319216261
517.0	2.9724531	445.1198235129515
518.0	2.9784739	445.1198772738119
519.0	2.9844948	445.1199329806685
520.0	2.9905156	445.1199198314093
521.0	2.9965385	445.1198466368912
522.0	3.0025592	445.1197399491575
523.0	3.0085822	445.1198176628074
524.0	3.0146051	445.11971266551586
525.0	3.020626	445.1197437597088
526.0	3.0266469	445.1196972223776
527.0	3.0326718	445.11976661552575
528.0	3.038699	445.11955753214465
529.0	3.044726	445.11970519231033
530.0	3.0507489	445.1195560068531
531.0	3.0567761	445.1195440407192
532.0	3.0628011	445.1196924689135
533.0	3.0688219	445.1197134002771
534.0	3.0748428	445.11964192444935
535.0	3.0808657	445.11967844374834
537.0	3.0881989	445.1196218023116
538.0	3.0945489	445.11971829271556
539.0	3.1005698	445.11965979446967
540.0	3.1065949	445.119759019429
541.0	3.1126177	445.11970754364893
542.0	3.1186449	445.11983180071525
543.0	3.1246698	445.11983236755816
544.0	3.1306906	445.11985429500686
545.0	3.1367136	445.1199587118599
546.0	3.1427345	445.11993910313697
547.0	3.1487573	445.119912125997
548.0	3.1547781	445.11996419670976
549.0	3.1608011	445.119937959315
550.0	3.1668221	445.1198234849541
551.0	3.1728428	445.1199740426865
552.0	3.1788678	445.1200040315555
553.0	3.1848969	445.11988897711046
554.0	3.1909304	445.119835427839
555.0	3.1969574	445.11991646369984
556.0	3.2029824	445.1197935667517
557.0	3.2090096	445.11988064465777
558.0	3.2150366	445.11998065317925
559.0	3.2210617	445.11996979553624
560.0	3.2270887	445.11998743673894
561.0	3.2331096	445.1199160028046
562.0	3.2391324	445.11972581338364
568.0	3.2515661	445.1204542971683
569.0	3.2577534	445.1204734338403
578.0	3.2745699	445.1203998976739
582.0	3.2842053	445.1205989315846
583.0	3.2905512	445.11974558762944
584.0	3.2965784	445.11981165057887
585.0	3.3026054	445.11983975467246
586.0	3.3086346	445.1198421372527
587.0	3.3146555	445.11982549367474
588.0	3.3206763	445.1198827730959
589.0	3.3266972	445.1199022025213
590.0	3.332718	445.11994997861075
591.0	3.3387429	445.1199405117143
592.0	3.3447658	445.1199316266221
593.0	3.3507868	445.12002258709214
594.0	3.3568076	445.1200599465077
595.0	3.3628284	445.1198785535028
596.0	3.3688493	445.12008607782076
597.0	3.3748681	445.1201107313024
598.0	3.3808931	445.1200564845951
599.0	3.38692	445.1200504928032
600.0	3.3929472	445.12002627533354
601.0	3.398968	445.1200851904477
602.0	3.4049889	445.1200527445106
603.0	3.4110077	445.12002002039355
604.0	3.4170327	445.1199654058985
605.0	3.4230535	445.11997568614413
606.0	3.4290743	445.12013200291665
607.0	3.4350951	445.1202522716834
608.0	3.441116	445.12001490086016
609.0	3.4471369	445.1200298029629
610.0	3.4531577	445.1200631106096
611.0	3.4591785	445.1200913889606
612.0	3.4651973	445.12006690419605
613.0	3.4712223	445.119994644291
614.0	3.4772451	445.11982230332995
615.0	3.483266	445.120011856704
616.0	3.4892888	445.12011023698204
617.0	3.4953099	445.1200276976289
618.0	3.5013286	445.12012997153994
619.0	3.5073514	445.1199585155459
620.0	3.5133723	445.1199377149528
621.0	3.5193911	445.11989506112417
622.0	3.525416	445.1199500208691
623.0	3.5314369	445.11990455477587
624.0	3.5374557	445.1198628431959
625.0	3.5434786	445.11986835003665
626.0	3.5494974	445.12020972676675
627.0	3.5555182	445.11999656436404
628.0	3.5615412	445.1199495130204
629.0	3.5675599	445.11995851543355
630.0	3.5735931	445.1199538918609
631.0	3.5796161	445.1200382207153
632.0	3.5856432	445.120017837747
633.0	3.5916662	445.1201598944424
634.0	3.5976891	445.12000509255
635.0	3.6037098	445.12001403918407
636.0	3.6097287	445.1199650918467
637.0	3.6157494	445.1198691828269
638.0	3.6217682	445.119906845483
639.0	3.627789	445.1199540313736
640.0	3.6338141	445.12004677146604
641.0	3.6398348	445.1199736138194
642.0	3.6458537	445.1199824807867
643.0	3.6518744	445.1201769579906
644.0	3.6578933	445.1201216469443
645.0	3.6639161	445.1200405401695
646.0	3.669939	445.11997906272313
647.0	3.6759599	445.1200920395459
648.0	3.6819829	445.1199492457571
649.0	3.6880059	445.1200082813029
650.0	3.6940266	445.12000746994534
651.0	3.7000475	445.1198341413975
652.0	3.7060703	445.1199788427201
653.0	3.7120891	445.11999871280875
654.0	3.718112	445.1198342610713
655.0	3.724137	445.12009361044505
656.0	3.7301641	445.12005156826433
657.0	3.7361914	445.12011040138657
658.0	3.7422183	445.12001099358315
659.0	3.7482455	445.120076168996
660.0	3.7542746	445.11995065061683
661.0	3.7602975	445.11997510638435
662.0	3.7663267	445.1199579177016
663.0	3.7723518	445.1198546577665
664.0	3.7783808	445.1198504470073
665.0	3.784408	445.1199629944356
666.0	3.7904309	445.1198791458636
667.0	3.796458	445.1199387676753
668.0	3.8024852	445.1199020696725
669.0	3.8085142	445.1199531242431
670.0	3.8145393	445.12001056719333
671.0	3.8205643	445.11997211704335
672.0	3.8265914	445.11998083874647
673.0	3.8326121	445.119929472069
674.0	3.8386352	445.1199992305209
675.0	3.8446559	445.11992219493993
676.0	3.8506809	445.1199376178197
677.0	3.8567081	445.12000677943286
678.0	3.8627351	445.12000434546235
679.0	3.8687601	445.1199752754081
680.0	3.8747831	445.11994634582487
681.0	3.8808101	445.1200394136957
682.0	3.8868395	445.1200170764341
683.0	3.8928665	445.1199946001907
684.0	3.8988913	445.11995402699824
685.0	3.9049143	445.1199581749482
686.0	3.9109435	445.11993680032305
687.0	3.9169728	445.11997371830523
688.0	3.9230018	445.1199219784769
689.0	3.9290249	445.11995500528826
690.0	3.9350518	445.11988647483355
691.0	3.941079	445.1199076846775
692.0	3.9471039	445.1199865822261
693.0	3.9531332	445.1201262237664
694.0	3.9591602	445.1200335064172
695.0	3.9651895	445.1199066941258
696.0	3.9712185	445.1199778613115
697.0	3.9772415	445.11999421466254
698.0	3.9832644	445.11987935514856
699.0	3.9892873	445.1200382405441
700.0	3.9953165	445.12000011476664
701.0	4.0013436	445.12000573420767
702.0	4.0073707	445.1199894819957
703.0	4.0133937	445.11993365778983
704.0	4.0194229	445.1198618117569
705.0	4.0254519	445.11993843946516
706.0	4.0314791	445.1199389869896
707.0	4.037506	445.11997780764864
708.0	4.0435312	445.119894593216
709.0	4.0495582	445.1199032745321
710.0	4.0555812	445.11991697769554
711.0	4.0616103	445.1199422222359
712.0	4.0676395	445.1198945632899
713.0	4.0736666	445.1199298468111
714.0	4.0797021	445.12004748631466
715.0	4.085727	445.1199710807551
716.0	4.091752	445.11996919846916
717.0	4.097775	445.11978120922424
718.0	4.1038042	445.11980920212596
719.0	4.1098313	445.1198295953883
720.0	4.1158563	445.1199417282579
721.0	4.1218813	445.11985598324856
722.0	4.1279125	445.11980398619625
723.0	4.1339395	445.1198001556394
724.0	4.1399646	445.11980049273143
725.0	4.1459895	445.1198350228001
726.0	4.1520146	445.1199351857864
727.0	4.1580459	445.1198689217152
728.0	4.1640709	445.119829839313
729.0	4.170098	445.1199472192834
730.0	4.176127	445.1197921678268
731.0	4.1821521	445.11983273938847
732.0	4.1881728	445.11994440181167
733.0	4.1942001	445.119967797725
734.0	4.200223	445.12001757933166
735.0	4.2062438	445.1199453076889
736.0	4.2122709	445.1198265241177
737.0	4.2182918	445.11983652863233
738.0	4.2243249	445.11996042187286
739.0	4.2303459	445.11999728827413
740.0	4.2363688	445.119885223837
741.0	4.242398	445.1198714968993
742.0	4.248423	445.1198372410041
743.0	4.2544439	445.11984258855585
744.0	4.2604647	445.1198329013424
745.0	4.2664876	445.11984947121994
746.0	4.2725083	445.1199388231505
747.0	4.2785293	445.11981193748767
748.0	4.2845543	445.11982309695605
749.0	4.2905772	445.11980323048215
750.0	4.296596	445.11988245719743
751.0	4.3026147	445.11982697881245
752.0	4.3086354	445.11987037087187
753.0	4.3146584	445.1199194304714
754.0	4.3206792	445.1199133851763
755.0	4.3267001	445.11989910723526
756.0	4.3327209	445.119857588126
757.0	4.338744	445.1198939400614
758.0	4.344773	445.1200134785075
759.0	4.3507919	445.119785328256
760.0	4.3568146	445.1199301239502
761.0	4.3628355	445.11997238246
762.0	4.3688563	445.11996319458945
763.0	4.3748752	445.11992433074374
764.0	4.3809043	445.1198570810223
765.0	4.3869273	445.11991800355094
766.0	4.3929501	445.1199676671187
767.0	4.398973	445.1199021111022
768.0	4.404996	445.1197907725572
769.0	4.4110251	445.1198324005855
770.0	4.4170522	445.1197760587809
771.0	4.4230752	445.1198801732694
772.0	4.4290939	445.11975561343036
773.0	4.4351149	445.1198366972649
774.0	4.4411356	445.1197305884604
775.0	4.4471586	445.1198428277113
776.0	4.4531815	445.11985430233153
777.0	4.4592002	445.11972149469796
778.0	4.465219	445.11989451726777
779.0	4.471242	445.1198436796321
780.0	4.4772628	445.11977123996826
781.0	4.4832816	445.11984198424074
782.0	4.4893002	445.119805734998
783.0	4.4953212	445.1198707687142
784.0	4.501346	445.1199259747801
785.0	4.507369	445.1198253424448
786.0	4.5133878	445.1198403270891
787.0	4.5194108	445.1198146263425
788.0	4.5254316	445.11986386979254
789.0	4.5314524	445.11985484922144
790.0	4.5374712	445.1199350337122
791.0	4.5434941	445.11992603614624
792.0	4.5495148	445.11985458637866
793.0	4.5555336	445.11989192248706
794.0	4.5615566	445.1199318071379
795.0	4.5675796	445.11980401595446
796.0	4.5735983	445.1198265800428
797.0	4.5796171	445.11995634631023
798.0	4.5856379	445.11995385094355
799.0	4.5916567	445.1198273018105
800.0	4.5976795	445.11987022564153
801.0	4.6037004	445.1198180562435
802.0	4.6097253	445.11980312435884
803.0	4.6157567	445.1199488427512
804.0	4.6217796	445.1199437817748
805.0	4.6277984	445.1199660529396
806.0	4.6338192	445.1198766348429
807.0	4.6398421	445.1198222131952
808.0	4.645867	445.1198854198549
809.0	4.65189	445.11982231332627
810.0	4.6579108	445.11982896545226
811.0	4.6639318	445.11978904070634
812.0	4.6699504	445.1199012296272
813.0	4.6759734	445.11981186147784
814.0	4.681992	445.11983853197387
815.0	4.6880128	445.1197924155039
816.0	4.6940338	445.11977770128595
817.0	4.7000525	445.11983740768164
818.0	4.7060733	445.119930100131
819.0	4.7120964	445.11992869119
820.0	4.7181192	445.1198787162671
821.0	4.7241422	445.11999921612176
822.0	4.7301629	445.1200071678903
823.0	4.7361837	445.11988837390646
824.0	4.7422046	445.11993915874126
825.0	4.7482256	445.11984769516175
826.0	4.7542464	445.1198144162839
827.0	4.7602671	445.1198672860019
828.0	4.7662901	445.1199660617268
829.0	4.7723088	445.11987502778993
830.0	4.7783277	445.1199311588526
831.0	4.7843484	445.1198724397377
832.0	4.7903734	445.1199848251324
833.0	4.7963942	445.1198859867837
834.0	4.8024194	445.1198768957597
835.0	4.8084422	445.1198077256894
836.0	4.8144652	445.1198446809136
837.0	4.8204838	445.11984103543574
838.0	4.8265089	445.1198425927464
839.0	4.8325318	445.1198786205341
840.0	4.8385527	445.11983530943814
841.0	4.8445756	445.1197860595932
842.0	4.8505986	445.11978750108045
843.0	4.8566214	445.11984354762853
844.0	4.8626444	445.11978489483386
845.0	4.8686674	445.1198075495438
846.0	4.8746922	445.11984490645165
847.0	4.8807152	445.11989791525434
848.0	4.886734	445.1198882117193
849.0	4.8927569	445.11986593444163
850.0	4.8987778	445.11985020833436
851.0	4.9047986	445.1197765130099
852.0	4.9108174	445.1198655062856
853.0	4.9168382	445.1199475165079
854.0	4.9228589	445.11996151802117
855.0	4.9288798	445.11995402885395
856.0	4.9349049	445.1198825334131
857.0	4.9409279	445.1199062188699
858.0	4.9469486	445.119913130348
859.0	4.9529716	445.1198635043714
860.0	4.9589903	445.1199067351311
861.0	4.9650112	445.1198715947678
862.0	4.971034	445.1198408472083
863.0	4.977059	445.11986269004734
864.0	4.983082	445.1198715655978
865.0	4.9891048	445.11995757234496
866.0	4.9951258	445.11988060699224
867.0	5.0011487	445.11983081856357
868.0	5.0071695	445.1199093994728
869.0	5.0131904	445.119868378944
870.0	5.019209	445.11986628256597
871.0	5.0252298	445.11981534774014
872.0	5.0312508	445.1198883169341
873.0	5.0372717	445.11987289939344
874.0	5.0432966	445.1199285827265
875.0	5.0493196	445.11988148236753
876.0	5.0553467	445.1198218286773
877.0	5.0613655	445.1198006805305
878.0	5.0673903	445.11979632694965
879.0	5.0734113	445.1197886574689
880.0	5.07943	445.1197776308288
881.0	5.085453	445.119799280736
882.0	5.0914738	445.11983942729694
883.0	5.0974947	445.1198122970812
884.0	5.1035134	445.11976285966904
885.0	5.1095362	445.11975259398395
886.0	5.115555	445.11983723688377
887.0	5.121578	445.11982986818606
888.0	5.1275968	445.11983480926676
889.0	5.1336176	445.1198525423302
890.0	5.1396405	445.11987182651666
891.0	5.1456655	445.11982797212505
892.0	5.1516905	445.11991418153144
893.0	5.1577133	445.1198355557805
894.0	5.1637342	445.119856610276
895.0	5.1697572	445.11983750128286
896.0	5.1757779	445.1198713964142
897.0	5.1818031	445.1197519205808
898.0	5.1878258	445.11992175237157
899.0	5.1938468	445.11973003560445
900.0	5.1998675	445.1198472389497
901.0	5.2058863	445.11983237790713
902.0	5.2119113	445.1197903715914
903.0	5.2179364	445.1198984572619
904.0	5.223955	445.11979985769534
905.0	5.2299781	445.1197796333403
906.0	5.2359967	445.11983831482
907.0	5.2420177	445.1197366319033
908.0	5.2480363	445.11988985457293
909.0	5.2540572	445.119940912185
910.0	5.2600801	445.11992315578345
911.0	5.2661052	445.1198017041654
912.0	5.2721239	445.11989372493804
913.0	5.2781448	445.1198238016342
914.0	5.2841657	445.1197531186972
915.0	5.2901865	445.11987492625656
916.0	5.2962113	445.1197950612627
917.0	5.3022343	445.1198468124561
918.0	5.3082573	445.11990528877976
919.0	5.3142782	445.11984313592603
920.0	5.3202989	445.1198847200256
921.0	5.3263219	445.1199044566198
922.0	5.3323447	445.1199618329239
923.0	5.3383699	445.1198756829867
924.0	5.3443968	445.1199181295394
925.0	5.3504198	445.11984120012767
926.0	5.3564448	445.1198540759366
927.0	5.3624699	445.1199483720447
928.0	5.3684948	445.119901257377
929.0	5.3745178	445.11989983619304
930.0	5.3805365	445.1198705303671
931.0	5.3865595	445.11983232780136
932.0	5.3925781	445.11986181491255
933.0	5.398599	445.1198827309306
934.0	5.4046219	445.1198543673345
935.0	5.4106428	445.1199323131649
936.0	5.4166636	445.1198400687697
937.0	5.4226844	445.11988272994694
938.0	5.4287075	445.11989843106886
939.0	5.4347345	445.1198901082773
940.0	5.4407594	445.1199133839071
941.0	5.4467823	445.1199775451302
942.0	5.4528033	445.1199018267165
943.0	5.458822	445.11976511740585
944.0	5.464845	445.11987214256266
945.0	5.4708637	445.11976572848886
946.0	5.4768887	445.11984898265973
947.0	5.4829115	445.1199483478989
948.0	5.4889303	445.1199245065725
949.0	5.4949533	445.1196910361019
950.0	5.5009742	445.11977832716326
951.0	5.5069991	445.11984709197776
952.0	5.5130241	445.1197164941673
953.0	5.5190471	445.1198037022969
954.0	5.5250658	445.1197498082915
955.0	5.5310866	445.11982745943976
956.0	5.5371075	445.1197899058805
957.0	5.5431346	445.11988920869527
958.0	5.5491596	445.11986616723
959.0	5.5551805	445.11992009026073
960.0	5.5612013	445.1198020748119
961.0	5.5672222	445.11991971147853
962.0	5.573245	445.1199191586972
963.0	5.5792679	445.1198339363764
964.0	5.5852909	445.1199125943437
965.0	5.5913159	445.119864379113
966.0	5.5973451	445.1199682228013
967.0	5.6033723	445.1198224848909
968.0	5.6093972	445.1198379189846
969.0	5.6154159	445.1198774469243
970.0	5.6214387	445.1197908501819
971.0	5.6274575	445.1197596424027
972.0	5.6334784	445.1198744921251
973.0	5.6394972	445.11991402016076
974.0	5.6455201	445.11984308432136
975.0	5.6515431	445.11988199750766
976.0	5.6575618	445.1198190998561
977.0	5.6635826	445.1198231596471
978.0	5.6696013	445.1198887263014
979.0	5.6756201	445.11982117787363
980.0	5.6816431	445.1197875805819
981.0	5.687666	445.11979446667823
982.0	5.693691	445.1197476351613
983.0	5.699716	445.11970077249885
984.0	5.7057346	445.1197812858242
985.0	5.7117577	445.1198260034772
986.0	5.7177784	445.119856189784
987.0	5.7238035	445.1197064643864
988.0	5.7298286	445.1198023496997
989.0	5.7358639	445.1198253245574
990.0	5.7418848	445.1198207503589
991.0	5.7479077	445.11976460557366
992.0	5.7539265	445.11982024740865
993.0	5.7599514	445.1197386751249
994.0	5.7659722	445.11979955884914
995.0	5.7719931	445.11982148828383
996.0	5.7780161	445.119964165738
997.0	5.7840348	445.1198972412432
998.0	5.7900535	445.1197801429229
999.0	5.7960724	445.11975170077915
1000.0	5.8020974	445.1199138511806
1001.0	5.8081243	445.1198689209474
1002.0	5.8141473	445.1198115373052
1003.0	5.8201682	445.11980310590053
1004.0	5.826189	445.11980003078776
1005.0	5.832212	445.1198107839354
1006.0	5.8382307	445.11983987525997
1007.0	5.8442537	445.1197431941697
1008.0	5.8502724	445.1198235483057
1009.0	5.8562931	445.1198708391354
1010.0	5.8623161	445.1198735752992
1011.0	5.868339	445.11982801619956
1012.0	5.8743579	445.11988001689537
1013.0	5.8803807	445.11980534783925
1014.0	5.8863995	445.119742389988
1015.0	5.8924183	445.1198044056493
1016.0	5.8984412	445.11981336870326
1017.0	5.9044598	445.1198449871386
1018.0	5.910489	445.11995434269437
1019.0	5.916512	445.1199051406878
1020.0	5.9225412	445.1198784054889
1021.0	5.92856	445.1197813269585
1022.0	5.9345829	445.11977064506806
1023.0	5.9406016	445.1197443016113
1024.0	5.9466246	445.1198420329394
1025.0	5.9526432	445.119883136199
1026.0	5.9586642	445.11989915137764
1027.0	5.9646829	445.11989763231315
1028.0	5.9707058	445.1198231601828
1029.0	5.9767309	445.1198541671043
1030.0	5.9827538	445.11988110639896
1031.0	5.9887724	445.1198442021069
1032.0	5.9947953	445.11983686200614
1033.0	6.0008141	445.11982261962777
1034.0	6.006835	445.1198257882562
1035.0	6.0128538	445.1198067042012
1036.0	6.0188788	445.1197315707138
1037.0	6.0249039	445.1198386129595
1038.0	6.0309226	445.1197511085397
1039.0	6.0369434	445.11983238750815
1040.0	6.042962	445.11987013917866
1041.0	6.0489829	445.11984701747997
1042.0	6.0550038	445.11983096293443
1043.0	6.0610226	445.1198472892534
1044.0	6.0670476	445.11984800881635
1045.0	6.0730664	445.1198162548963
1046.0	6.0790872	445.11976623601544
1047.0	6.0851123	445.1197812430731
1048.0	6.0911371	445.11976378180236
1049.0	6.0971559	445.1197386196522
1050.0	6.1031871	445.11982409450235
1051.0	6.1092081	445.1197759547597
1052.0	6.1152329	445.11982331007994
1053.0	6.1212539	445.1198017502757
1054.0	6.1272788	445.1198675892509
1055.0	6.1333018	445.1198102198594
1056.0	6.1393205	445.11979037446713
1057.0	6.1453435	445.1197987582452
1058.0	6.1513663	445.11969646416236
1059.0	6.1573893	445.11967344648025
1060.0	6.1634122	445.11971614800916
1061.0	6.169431	445.1198565190882
1062.0	6.1754538	445.11978441767883
1063.0	6.1814748	445.1198449749959
1064.0	6.1874935	445.11972896750086
1065.0	6.1935227	445.11985130868084
1066.0	6.1995478	445.1198921894362
1067.0	6.2055705	445.11984856257897
1068.0	6.2115894	445.11981981898975
1069.0	6.217608	445.1197708528109
1070.0	6.2236269	445.1198022511953
1071.0	6.2296476	445.11972781145863
1072.0	6.2356727	445.11983681506797
1073.0	6.2416977	445.1197990521735
1074.0	6.2477186	445.1198198598598
1075.0	6.2537393	445.1194545262415
1076.0	6.2597603	445.11973784667066
1077.0	6.2657831	445.1197883806383
1078.0	6.271802	445.1198281326024
1079.0	6.2778248	445.1197444200675
1080.0	6.2838477	445.1197071753008
1081.0	6.2898748	445.1198613891439
1082.0	6.2958998	445.1197903963557
1083.0	6.3019229	445.1197466982675
1084.0	6.3079457	445.11980830579404
1085.0	6.3139645	445.11984386804943
1086.0	6.3199852	445.1197882275736
1087.0	6.326004	445.1197474716411
1088.0	6.3320248	445.11974594309544
1089.0	6.3380478	445.119666885316
1090.0	6.3440707	445.11974245579444
1091.0	6.3500958	445.11980860614165
1092.0	6.3561166	445.1198481662091
1093.0	6.3621396	445.11976221703037
1094.0	6.3681603	445.11981445494695
1095.0	6.3741811	445.1197950982345
1096.0	6.3801999	445.119923278068
1097.0	6.3862229	445.11983123756556
1098.0	6.3922459	445.1197777503605
1099.0	6.3982645	445.11989767977974
1100.0	6.4042833	445.1197690107517
1101.0	6.4103062	445.11985270048075
1102.0	6.416327	445.11977142574233
1103.0	6.4223478	445.11988363277703
1104.0	6.4283688	445.11976851402403
1105.0	6.4343916	445.1197837670211
1106.0	6.4404104	445.1198113838154
1107.0	6.4464312	445.11986789433615
1108.0	6.4524563	445.11984618887647
1109.0	6.4584792	445.1197197216633
1110.0	6.4644979	445.1197990976405
1111.0	6.4705208	445.1197660846547
1112.0	6.4765459	445.1197445930637
1113.0	6.4825667	445.1197753565009
1114.0	6.4885895	445.11979135684345
1115.0	6.4946209	445.1197920523761
1116.0	6.5006417	445.11986700117933
1117.0	6.5066605	445.1197979969628
1118.0	6.5126854	445.1198027722088
1119.0	6.5187168	445.1197731001851
1120.0	6.5247397	445.1199263896139
1121.0	6.5307584	445.11982878195295
1122.0	6.5367792	445.1197600612005
1123.0	6.5428001	445.1197691621824
1124.0	6.5488209	445.1198635361764
1125.0	6.5548439	445.1197021664722
1126.0	6.5608667	445.11969034067226
1127.0	6.5668897	445.1197278246424
1128.0	6.5729106	445.11978681996914
1129.0	6.5789314	445.1198622822094
1130.0	6.5849543	445.11982318757447
1131.0	6.5909731	445.11975566277613
1132.0	6.5969981	445.1198289700687
1133.0	6.6030188	445.1198092688096
1134.0	6.6090397	445.1198598877584
1135.0	6.6150627	445.1198557603549
1136.0	6.6210835	445.11975278958056
1137.0	6.6271065	445.1198447795599
1138.0	6.6331335	445.11980978602617
1139.0	6.6391565	445.1197370135517
1140.0	6.6451773	445.1197704999999
1141.0	6.6512043	445.1198630701878
1142.0	6.6572272	445.1199552777127
1143.0	6.6632502	445.11982634698927
1144.0	6.6692753	445.1198344222715
1145.0	6.6753003	445.11976378256117
1146.0	6.6813211	445.11979095392564
1147.0	6.6873398	445.1198208675553
1148.0	6.6933607	445.11971922507973
1149.0	6.6993835	445.11976064083547
1150.0	6.7054044	445.1197953481806
1151.0	6.7114252	445.1197515489191
1152.0	6.7174461	445.119802637059
1153.0	6.723469	445.11982321609645
1154.0	6.7294899	445.1197331661229
1155.0	6.7355128	445.1197914341184
1156.0	6.7415316	445.11981793408694
1157.0	6.7475544	445.1198562426109
1158.0	6.7535752	445.11983408471053
1159.0	6.7595941	445.11984270103426
1160.0	6.765617	445.1197529118886
1161.0	6.7716379	445.11983423716026
1162.0	6.7776608	445.1197187071267
1163.0	6.7836837	445.1197105059823
1164.0	6.7897044	445.11982868774925
1165.0	6.7957231	445.1198573364578
1166.0	6.8017441	445.11979863300985
1167.0	6.8077627	445.1198149984272
1168.0	6.8137858	445.1197697300332
1169.0	6.8198065	445.11981962832004
1170.0	6.8258294	445.1197160805939
1171.0	6.8318504	445.119722641367
1172.0	6.837869	445.1197082629255
1173.0	6.8438941	445.1197638566296
1174.0	6.8499253	445.11988739161507
1175.0	6.8559463	445.1197789096599
1176.0	6.8619733	445.119872044443
1177.0	6.8679963	445.1197765384202
1178.0	6.8740191	445.11984101610284
1179.0	6.88004	445.1198237503553
1180.0	6.8860629	445.1197665997493
1181.0	6.8920858	445.11974477670896
1182.0	6.8981087	445.1197594216065
1183.0	6.9041296	445.1197539736711
1184.0	6.9101504	445.1197468493249
1185.0	6.9161734	445.11979388403665
1186.0	6.9221941	445.1198300353412
1187.0	6.928215	445.11982565470095
1188.0	6.9342358	445.1197410625849
1189.0	6.9402588	445.1198259500694
1190.0	6.9462839	445.11973609403873
1191.0	6.952315	445.1198333540509
1192.0	6.9583359	445.1198250029967
1193.0	6.9643567	445.1197664462309
1194.0	6.9703776	445.11989227414784
1195.0	6.9763962	445.11986502754627
1196.0	6.9824192	445.11979381544
1197.0	6.9884421	445.11981154067786
1198.0	6.9944714	445.1198837360217
1199.0	7.0005005	445.1198820862621
1200.0	7.0065276	445.11985675931874
1201.0	7.0125547	445.11978821543704
1202.0	7.0185776	445.1198230656866
1203.0	7.0246026	445.11974936057624
1204.0	7.0306234	445.1198449138005
1205.0	7.0366463	445.11978611602996
1206.0	7.0426756	445.11982488136726
1207.0	7.0486942	445.11983396611515
1208.0	7.0547173	445.11991463500567
1209.0	7.0607401	445.11994136109297
1210.0	7.066761	445.1198086723946
1211.0	7.0727839	445.1197561411693
1212.0	7.0788027	445.1198592148725
1213.0	7.0848256	445.1197577633915
1214.0	7.0908465	445.11984179437644
1215.0	7.0968651	445.11976826396244
1216.0	7.1028903	445.1198340439044
1217.0	7.1089151	445.1198383797443
1218.0	7.1149359	445.11974726931
1219.0	7.1209589	445.11968211941945
1220.0	7.1269798	445.1197391722901
1221.0	7.1329984	445.1198170693249
1222.0	7.1390215	445.1197128945068
1223.0	7.1450444	445.11974171279013
1224.0	7.1510715	445.1197891176444
1225.0	7.1570944	445.11975706445253
1226.0	7.1631172	445.119791503842
1227.0	7.1691402	445.11971175200915
1228.0	7.1751611	445.1197016281339
1229.0	7.181184	445.1197081689062
1230.0	7.1872049	445.11976183915425
1231.0	7.1932236	445.11973476714013
1232.0	7.1992466	445.1198069212247
1233.0	7.2052653	445.11972244270464
1234.0	7.2112985	445.1197773186924
1235.0	7.2173236	445.11978556600496
1236.0	7.2233486	445.1197572467489
1237.0	7.2293716	445.11967672172426
1238.0	7.2353966	445.1197051197286
1239.0	7.2414154	445.1197799230196
1240.0	7.2474382	445.11983717019683
1241.0	7.253457	445.11983670917596
1242.0	7.2594778	445.11991045959263
1243.0	7.2654987	445.11982621986226
1244.0	7.2715196	445.12000617393943
1245.0	7.2775445	445.1198521484753
1246.0	7.2835633	445.11987549886925
1247.0	7.2895863	445.1198038070585
1248.0	7.295605	445.1197554216598
1249.0	7.3016299	445.1198889284287
1250.0	7.3076528	445.1197987072259
1251.0	7.3136716	445.11986007338874
1252.0	7.3196967	445.1197914341385
1253.0	7.3257196	445.11979770315827
1254.0	7.3317404	445.1198292347755
1255.0	7.3377613	445.119708640414
1256.0	7.3437842	445.11972337301347
1257.0	7.349807	445.11976395814355
1258.0	7.3558258	445.11974884182445
1259.0	7.3618488	445.1197301073287
1260.0	7.3678738	445.11975286110965
1261.0	7.3738946	445.11977431687404
1262.0	7.3799155	445.11984814143113
1263.0	7.3859384	445.11974630520433
1264.0	7.3919613	445.1198052677468
1265.0	7.3979883	445.11983201402427
1266.0	7.4040134	445.11974689859574
1267.0	7.4100384	445.11980482099074
1268.0	7.4160593	445.1197350247254
1269.0	7.4220822	445.1197598923929
1270.0	7.4281051	445.11980984209004
1271.0	7.434128	445.1197681804418
1272.0	7.4401509	445.1197780745126
1273.0	7.4461696	445.11979593245456
1274.0	7.4521947	445.1197838740555
1275.0	7.4582155	445.1198116901164
1276.0	7.4642364	445.11980397472627
1277.0	7.4702572	445.1199080871699
1278.0	7.4762843	445.11977627177987
1279.0	7.4823031	445.11976610030564
1280.0	7.488328	445.1197639215754
1281.0	7.4943509	445.11982463549697
1282.0	7.5003718	445.11978987585104
1283.0	7.5063927	445.11989693866946
1284.0	7.5124135	445.1198807805229
1285.0	7.5184385	445.11983388658564
1286.0	7.5244572	445.1198823283453
1287.0	7.530476	445.119775174422
1288.0	7.5365009	445.1198696590961
1289.0	7.5425239	445.1197623538085
1290.0	7.5485468	445.11985192799006
1291.0	7.5545698	445.11982196588866
1292.0	7.5605927	445.1198513903456
1293.0	7.5666135	445.11979222826574
1294.0	7.5726323	445.11985794350613
1295.0	7.5786552	445.1199165173972
1296.0	7.5846843	445.11981806495186
1297.0	7.5907134	445.11984474880086
1298.0	7.5967323	445.11987821105237
1299.0	7.6027574	445.11976038097924
1300.0	7.6087803	445.1197114855745
1301.0	7.6147991	445.11981896335
1302.0	7.6208219	445.1199123551888
1303.0	7.6268449	445.1198378886637
1304.0	7.6328635	445.11983247268495
1305.0	7.6388865	445.1199134406335
1306.0	7.6449095	445.11976109470453
1307.0	7.6509387	445.119804176015
1308.0	7.6569658	445.11989216345034
1309.0	7.662997	445.1197272463296
1310.0	7.6690199	445.11977101024837
1311.0	7.6750406	445.11975676828024
1312.0	7.6810657	445.1198056149648
1313.0	7.6870929	445.1198312892054
1314.0	7.69312	445.1197942793066
1315.0	7.6991387	445.1198426013814
1316.0	7.7051596	445.11981122615566
1317.0	7.7111845	445.119887655302
1318.0	7.7172054	445.11977455910085
1319.0	7.7232261	445.1198186608799
1320.0	7.729247	445.1198981962246
1321.0	7.7352698	445.1198667567288
1322.0	7.7412908	445.1198435281367
1323.0	7.7473115	445.11979317348266
1324.0	7.7533386	445.11981881691474
1325.0	7.7593615	445.1197530564425
1326.0	7.7653867	445.11981345884504
1327.0	7.7714074	445.1197435765324
1328.0	7.7774324	445.11976526235134
1329.0	7.7834511	445.1197878002715
1330.0	7.78947	445.1197990317854
1331.0	7.7954928	445.11978986458325
1332.0	7.8015138	445.1197801264379
1333.0	7.8075345	445.11984207157894
1334.0	7.8135555	445.11988501565025
1335.0	7.8195803	445.1198718867748
1336.0	7.8256013	445.1198202161561
1337.0	7.83162	445.1199341991087
1338.0	7.8376429	445.1198436223198
1339.0	7.8436659	445.1199039121686
1340.0	7.8496866	445.1197630014986
1341.0	7.8557076	445.11985357324147
1342.0	7.8617366	445.11983452106847
1343.0	7.8677617	445.11984003809556
1344.0	7.8737867	445.1198255601155
1345.0	7.879816	445.1198469480109
1346.0	7.8858387	445.1199069313177
1347.0	7.8918576	445.1198348100094
1348.0	7.8978825	445.11982440445024
1349.0	7.9039097	445.11980832634936
1350.0	7.9099367	445.1198646300533
1351.0	7.9159617	445.1198410168175
1352.0	7.9219867	445.11981292792626
1353.0	7.9280223	445.1198664005744
1354.0	7.9340534	445.1198766311449
1355.0	7.9400867	445.11988309330735
1356.0	7.9461119	445.1198358129081
1357.0	7.9521368	445.11984926697363
1358.0	7.9581597	445.11985748111323
1359.0	7.9641847	445.1197873828848
1360.0	7.970218	445.11981662995214
1361.0	7.9762472	445.11980888844477
1362.0	7.9822744	445.1198458738969
1363.0	7.9883034	445.1198572089469
1364.0	7.9943286	445.11983068982414
1365.0	8.0003514	445.11984267506585
1366.0	8.0063764	445.1197792764711
1367.0	8.0124076	445.1199032959375
1368.0	8.0184348	445.1198884602506
1369.0	8.0244577	445.119674250684
1370.0	8.0304828	445.1196813222241
1371.0	8.0365181	445.1197536085483
1372.0	8.0425431	445.11972884781426
1373.0	8.0485722	445.1197352678554
1374.0	8.0545972	445.11978480505
1375.0	8.0606244	445.11976597842425
1376.0	8.0666473	445.11976513245423
1377.0	8.0726703	445.11989843646313
1378.0	8.0787015	445.11977849891383
1379.0	8.0847308	445.1198092725963
1380.0	8.0907661	445.11977212499374
1381.0	8.0967952	445.1196570102609
1382.0	8.1028202	445.11978132694406
1383.0	8.1088433	445.1198511078254
1384.0	8.1148661	445.1197466150254
1385.0	8.1208954	445.11979936639455
1386.0	8.1269245	445.11988165457143
1387.0	8.1329516	445.11971542692714
1388.0	8.1389724	445.11989836656915
1389.0	8.1449973	445.11986547386965
1390.0	8.1510182	445.1198330234839
1391.0	8.1570391	445.11982736073276
1392.0	8.16306	445.11976293355315
1393.0	8.1690849	445.1197789085615
1394.0	8.17511	445.11978885686324
1395.0	8.1811329	445.1197364831847
1396.0	8.1871619	445.11980396941397
1397.0	8.1931891	445.11979568436857
1398.0	8.1992142	445.1198074293072
1399.0	8.2052412	445.1197610432717
1400.0	8.2112705	445.1196965366272
1401.0	8.2172975	445.1196813967577
1402.0	8.2233204	445.11969882753317
1403.0	8.2293474	445.1197078081606
1404.0	8.2353766	445.1197414002894
1405.0	8.2414037	445.1196805200718
1406.0	8.2474288	445.1196680737837
1407.0	8.2534642	445.1197018389035
1408.0	8.2594934	445.1197370978929
1409.0	8.2655205	445.11978525490116
1410.0	8.2715434	445.1197454784096
1411.0	8.2775705	445.11973474363504
1412.0	8.2835933	445.11972931324533
1413.0	8.2896184	445.1197873392952
1414.0	8.2956517	445.11976360407624
1415.0	8.301683	445.1197388278115
1416.0	8.307708	445.11980007378435
1417.0	8.3137372	445.11971824563017
1418.0	8.3197643	445.1197818487385
1419.0	8.325787	445.1197445589101
1420.0	8.3318121	445.11981083049744
1421.0	8.3378393	445.1196967388138
1422.0	8.3438663	445.11982548273375
1423.0	8.3498851	445.11981658223226
1424.0	8.3559081	445.1197210729538
1425.0	8.3619372	445.11977941100866
1426.0	8.3679581	445.11981133114443
1427.0	8.373985	445.11977923426883
1428.0	8.380008	445.11977488866575
1429.0	8.386031	445.11972153173724
1430.0	8.3920539	445.1198322202935
1431.0	8.3980914	445.11992692609516
1432.0	8.4041227	445.119880463798
1433.0	8.410154	445.11976258220244
1434.0	8.4161769	445.1198248887576
1435.0	8.4221996	445.11978047128747
1436.0	8.4282226	445.1197919466296
1437.0	8.4342434	445.11971841676007
1438.0	8.4402644	445.11975022187454
1439.0	8.4462873	445.1197805896035
1440.0	8.4523102	445.119841114127
1441.0	8.4583289	445.11979965967095
1442.0	8.4643498	445.1197199782158
1443.0	8.4703726	445.1197210974607
1444.0	8.4763934	445.1197481439645
1445.0	8.4824145	445.1198007680075
1446.0	8.4884351	445.1197164453921
1447.0	8.4944602	445.11977298584753
1448.0	8.5004832	445.11978371245414
1449.0	8.506502	445.11974814272446
1450.0	8.5125268	445.11977802701455
1451.0	8.5185497	445.11981196079876
1452.0	8.5245707	445.11978012461594
1453.0	8.5305957	445.1197901440773
1454.0	8.5366187	445.1198121160473
1455.0	8.5426395	445.11980887200195
1456.0	8.5486666	445.11966353015066
1457.0	8.5546874	445.11973874600903
1458.0	8.5607081	445.1197471706546
1459.0	8.566729	445.11975897048706
1460.0	8.572752	445.11971532662307
1461.0	8.5787791	445.1198200127526
1462.0	8.5848083	445.1198375278497
1463.0	8.5908416	445.1198415025931
1464.0	8.5968645	445.11976908563713
1465.0	8.6028875	445.1196607160317
1466.0	8.6089082	445.11979051041493
1467.0	8.6149311	445.11984253814046
1468.0	8.6209541	445.1198209361514
1469.0	8.626977	445.1198366195571
1470.0	8.6329979	445.1198693517499
1471.0	8.6390209	445.1198435229993
1472.0	8.6450457	445.11970383971357
1473.0	8.6510644	445.1198105365728
1474.0	8.6570832	445.11979794771577
1475.0	8.6631062	445.1197217650672
1476.0	8.669125	445.11967159012676
1477.0	8.6751437	445.1197672283902
1478.0	8.6811646	445.11973844157217
1479.0	8.6871895	445.1197987035388
1480.0	8.6932146	445.11974495379235
1481.0	8.6992353	445.11983206428073
1482.0	8.7052541	445.11972935623413
1483.0	8.7112791	445.1197622576303
1484.0	8.717298	445.119820285457
1485.0	8.7233209	445.1196900342998
1486.0	8.7293438	445.1197767578045
1487.0	8.7353667	445.11977009562855
1488.0	8.7413876	445.1197730830822
1489.0	8.7474083	445.1197660164137
1490.0	8.7534333	445.1198029845228
1491.0	8.7594626	445.11968446754145
1492.0	8.7654876	445.11970176522556
1493.0	8.7715084	445.1197299883932
1494.0	8.7775313	445.1198947846233
1495.0	8.7835501	445.11974450736045
1496.0	8.789573	445.11982179076
1497.0	8.7956021	445.11980762431585
1498.0	8.8016251	445.11982661853267
1499.0	8.807648	445.11975741759056
1500.0	8.8136709	445.11982703429186
1501.0	8.8196981	445.1198178253989
1502.0	8.8257189	445.11979289346937
1503.0	8.8317376	445.1197064562078
1504.0	8.8377625	445.1197382841633
1505.0	8.8437855	445.11979042792103
1506.0	8.8498064	445.1197170641626
1507.0	8.8558293	445.11977162508805
1508.0	8.8618544	445.11974361490127
1509.0	8.8678772	445.1197499028088
1510.0	8.873896	445.11969334853916
1511.0	8.879919	445.11981453497816
1512.0	8.8859397	445.1197767187666
1513.0	8.8919606	445.1197901772882
1514.0	8.8979813	445.1198623974
1515.0	8.9040065	445.1197921069989
1516.0	8.9100294	445.1197156524551
1517.0	8.9160503	445.11988545480284
1518.0	8.922069	445.11983263894336
1519.0	8.928094	445.11980901566665
1520.0	8.9341126	445.11973101124914
1521.0	8.9401335	445.1198355218624
1522.0	8.9461586	445.11978813718264
1523.0	8.9521857	445.11992386284703
1524.0	8.9582086	445.1197624824778
1525.0	8.9642294	445.1197802341971
1526.0	8.9702524	445.1198160467873
1527.0	8.9762753	445.1196943352016
1528.0	8.9822939	445.1198269532429
1529.0	8.9883168	445.119833645826
1530.0	8.9943378	445.1197737334132
1531.0	9.0003587	445.1198563772887
1532.0	9.0063794	445.1197336674271
1533.0	9.0124024	445.11977317947463
1534.0	9.0184253	445.11977642730324
1535.0	9.024446	445.1198357761667
1536.0	9.0304648	445.1197015446608
1537.0	9.0364899	445.1198132292443
1538.0	9.0425108	445.11986169671775
1539.0	9.0485316	445.11979849905185
1540.0	9.0545566	445.11988936566473
1541.0	9.0605795	445.11970822652705
1542.0	9.0665982	445.1197691427899
1543.0	9.072619	445.11987041388556
1544.0	9.078642	445.119738993747
1545.0	9.084667	445.11970443480936
1546.0	9.0906857	445.11975904620505
1547.0	9.0967087	445.11983915269155
1548.0	9.1027274	445.119859271563
1549.0	9.1087504	445.1199052196062
1550.0	9.114769	445.11979340981486
1551.0	9.120792	445.11970418017796
1552.0	9.1268128	445.11984686574704
1553.0	9.1328359	445.11978071485754
1554.0	9.1388566	445.11983690587124
1555.0	9.1448817	445.1196287642009
1556.0	9.1509045	445.11987374206416
1557.0	9.1569234	445.1197123358908
1558.0	9.1629484	445.1197328813259
1559.0	9.1689712	445.11979848333914
1560.0	9.17499	445.1198193155803
1561.0	9.1810129	445.11972922861975
1562.0	9.1870359	445.11988137062593
1563.0	9.1930608	445.11980355172875
1564.0	9.1990817	445.1197423797205
1565.0	9.2051004	445.11981043369985
1566.0	9.2111233	445.1197681561993
1567.0	9.2171421	445.11975216517624
1568.0	9.223163	445.119805628358
1569.0	9.2291879	445.11980079306477
1570.0	9.2352109	445.1197928612703
1571.0	9.2412337	445.11983166444526
1572.0	9.2472588	445.11967330690464
1573.0	9.2532838	445.11981745838324
1574.0	9.2593108	445.11986689062246
1575.0	9.2653296	445.1196969217077
1576.0	9.2713547	445.1198318071582
1577.0	9.2773775	445.11982386524744
1578.0	9.2833985	445.119754976342
1579.0	9.2894213	445.119828654061
1580.0	9.2954444	445.1198462425344
1581.0	9.301465	445.119792743523
1582.0	9.3074838	445.11978182621016
1583.0	9.3135068	445.11984902978696
1584.0	9.3195255	445.11978692727564
1585.0	9.3255485	445.11978187407584
1586.0	9.3315692	445.11977017031694
1587.0	9.3375923	445.11972578692394
1588.0	9.343613	445.11983868295926
1589.0	9.349634	445.11980268914726
1590.0	9.3556526	445.11987145177045
1591.0	9.3616755	445.1197178284429
1592.0	9.3676984	445.11980146477214
1593.0	9.3737173	445.1198404468307
1594.0	9.3797422	445.1196736073708
1595.0	9.3857652	445.11980406296215
1596.0	9.3917859	445.1197348478145
1597.0	9.3978068	445.11973881562335
1598.0	9.4038297	445.1197876320755
1599.0	9.4098548	445.1198138973967
1600.0	9.4158735	445.11987161897497
1601.0	9.4219007	445.1199270263902
1602.0	9.4279257	445.11991994044024
1603.0	9.4339506	445.1198131060353
1604.0	9.4399736	445.11989716317083
1605.0	9.4460027	445.1198130358746
1606.0	9.4520236	445.1198042206877
1607.0	9.4580444	445.11977242838054
1608.0	9.4640632	445.11975256455275
1609.0	9.470086	445.11977169403144
1610.0	9.476107	445.11985150178646
1611.0	9.4821257	445.1198187321417
1612.0	9.4881506	445.1198268499443
1613.0	9.4941777	445.1199754545858
1614.0	9.5001965	445.11988701774925
1615.0	9.5062173	445.119818148997
1616.0	9.5122466	445.11996850939965
1617.0	9.5182715	445.1199562119251
1618.0	9.5242967	445.1199384673984
1619.0	9.5303216	445.119880468653
1620.0	9.5363403	445.11984387062466
1621.0	9.5423632	445.1197451688783
1622.0	9.548384	445.11977884595115
1623.0	9.5544091	445.11977436422757
1624.0	9.5604278	445.1198515712356
1625.0	9.5664508	445.1198021701601
1626.0	9.5724695	445.1196978988621
1627.0	9.5784988	445.11980871835266
1628.0	9.5845194	445.11982287187243
1629.0	9.5905403	445.11980048062566
1630.0	9.5965654	445.11988627445766
1631.0	9.6025905	445.1198188005095
1632.0	9.6086091	445.11980767760235
1633.0	9.6146383	445.11979527241954
1634.0	9.6206612	445.11979071023086
1635.0	9.6266842	445.1198647710675
1636.0	9.6327028	445.1198196123952
1637.0	9.6387237	445.11976126457836
1638.0	9.6447446	445.1197210829287
1639.0	9.6507654	445.1198613882921
1640.0	9.6567843	445.1198367847614
1641.0	9.6628092	445.11978533387116
1642.0	9.668828	445.11979003279043
1643.0	9.6748488	445.1197181703346
1644.0	9.6808716	445.11976179459884
1645.0	9.6868925	445.1198899947293
1646.0	9.6929155	445.1197951920892
1647.0	9.6989447	445.1197666420562
1648.0	9.7049676	445.1197518089551
1649.0	9.7109905	445.1198088916202
1650.0	9.7170093	445.1198146720846
1651.0	9.7230322	445.1197120353779
1652.0	9.7290571	445.11968206343147
1653.0	9.7350801	445.11975318580585
1654.0	9.7411031	445.11982658620167
1655.0	9.7471238	445.11977130779803
1656.0	9.7531448	445.11977573099387
1657.0	9.7591676	445.11985215491956
1658.0	9.7651906	445.1197667888033
1659.0	9.7712196	445.119856307859
1660.0	9.7772468	445.1196876851647
1661.0	9.7832738	445.11965614106475
1662.0	9.7892948	445.1197423788214
1663.0	9.7953197	445.11974823849465
1664.0	9.8013385	445.11971661048904
1665.0	9.8073593	445.1198198551118
1666.0	9.8133906	445.1198385766314
1667.0	9.8194134	445.1197824501969
1668.0	9.8254364	445.1197488677967
1669.0	9.8314573	445.1198285671188
1670.0	9.8374802	445.11975963107074
1671.0	9.8435031	445.11980259499273
1672.0	9.8495282	445.11978431682866
1673.0	9.8555594	445.11976991563324
1674.0	9.8615845	445.1198500054009
1675.0	9.8676135	445.11974956846905
1676.0	9.8736385	445.1197473292104
1677.0	9.8796615	445.11977618269583
1678.0	9.8856865	445.11980801209154
1679.0	9.8917136	445.11975962311067
1680.0	9.8977406	445.1198865602844
1681.0	9.9037678	445.1197879815449
1682.0	9.9097928	445.11982036694405
1683.0	9.9158178	445.1198355702102
1684.0	9.9218449	445.1197895415958
1685.0	9.927872	445.1197676483313
1686.0	9.9338949	445.11983184014787
1687.0	9.9399262	445.1197666705652
1688.0	9.9459491	445.1197840638133
1689.0	9.9519741	445.1198271049708
1690.0	9.9579927	445.11983802016016
1691.0	9.9640136	445.11991238303733
1692.0	9.9700345	445.11980674243915
1693.0	9.9760554	445.1197831328011
1694.0	9.9820761	445.1197735264547
1695.0	9.9881011	445.11978705680633
1696.0	9.9941199	445.11978486776184
1697.0	10.000141	445.1197845204684
1698.0	10.006166	445.11980433487986
1699.0	10.012193	445.11970246820044
1700.0	10.018218	445.11971561740484
1701.0	10.024245	445.1197216943781
1702.0	10.030276	445.1197685359918
1703.0	10.036314	445.11973090751815
1704.0	10.042335	445.1197665119149
1705.0	10.048358	445.11967623213377
1706.0	10.05438	445.11980677016203
1707.0	10.060405	445.1198328622181
1708.0	10.066428	445.1198489426822
1709.0	10.072449	445.1197734160026
1710.0	10.07847	445.1197702123629
1711.0	10.084491	445.11982100161663
1712.0	10.090512	445.1198653169759
1713.0	10.096537	445.11978868595446
1714.0	10.102555	445.119816282714
1715.0	10.10858	445.11984373562217
1716.0	10.11461	445.1198948478154
1717.0	10.120635	445.1198606144241
1718.0	10.12666	445.11971175478476
1719.0	10.132681	445.11977499747064
1720.0	10.138703	445.1198174739577
1721.0	10.144726	445.11978380585265
1722.0	10.150745	445.1198015646579
1723.0	10.156768	445.11977874041855
1724.0	10.162791	445.1198158868932
1725.0	10.168814	445.1197406481925
1726.0	10.174837	445.11978249048525
1727.0	10.180856	445.11982679715857
1728.0	10.186876	445.1197512462355
1729.0	10.192897	445.11973020752106
1730.0	10.19892	445.1197948783893
1731.0	10.204945	445.11983194531024
1732.0	10.210968	445.11979798445265
1733.0	10.216993	445.11973866872177
1734.0	10.223014	445.1197582939839
1735.0	10.229035	445.1197587587721
1736.0	10.235053	445.1197676625165
1737.0	10.241074	445.1197824413604
1738.0	10.247099	445.11980727804234
1739.0	10.253122	445.1197534377547
1740.0	10.259143	445.1198555460113
1741.0	10.265166	445.1198226840494
1742.0	10.271189	445.1197927375243
1743.0	10.277212	445.1198760103429
1744.0	10.28323	445.1198405401682
1745.0	10.289253	445.11979693041513
1746.0	10.295272	445.11982448460293
1747.0	10.301291	445.11977023130805
1748.0	10.307314	445.1198049994883
1749.0	10.313341	445.1198120671696
1750.0	10.31936	445.1198393795739
1751.0	10.325381	445.1197992161449
1752.0	10.331401	445.11979387994364
1753.0	10.337424	445.1197956153301
1754.0	10.343445	445.1197676298163
1755.0	10.349472	445.11984287117076
1757.0	10.356789	445.1197880521029
1758.0	10.363135	445.1197440346859
1759.0	10.369154	445.1196593787636
1760.0	10.375183	445.11979761821317
1761.0	10.381208	445.1197057439147
1762.0	10.387237	445.1196657869518
1763.0	10.393262	445.11975089560514
1764.0	10.399289	445.1198052967615
1765.0	10.405316	445.11972961303206
1766.0	10.411339	445.11975410510024
1767.0	10.417368	445.11978120483957
1768.0	10.423393	445.11974977303873
1769.0	10.429424	445.1198178977211
1770.0	10.435454	445.11978176474315
1771.0	10.441483	445.119729615868
1772.0	10.447508	445.1197656496614
1773.0	10.453537	445.1196759728076
1774.0	10.459566	445.1197345444732
1775.0	10.465595	445.1197748501136
1776.0	10.471637	445.119658983012
1777.0	10.477668	445.1194395116747
1778.0	10.483693	445.11962282183583
1779.0	10.489714	445.11962939460886
1780.0	10.495735	445.1198040628801
1781.0	10.501756	445.11969245485557
1782.0	10.507777	445.11968533315303
1783.0	10.513797	445.1197210914227
1784.0	10.51982	445.11970801991936
1785.0	10.525845	445.119699155343
1786.0	10.531868	445.119805145574
1787.0	10.537889	445.119725174104
1788.0	10.54391	445.1197081840825
1789.0	10.549933	445.1197424372893
1790.0	10.555954	445.1197845041788
1791.0	10.561975	445.11980918214493
1792.0	10.567998	445.11982725322787
1793.0	10.57402	445.1197805033376
1794.0	10.580046	445.11965513715967
1795.0	10.586064	445.11972074853924
1796.0	10.592093	445.1197074044826
1797.0	10.598122	445.11975610605657
1798.0	10.60415	445.11978027996423
1799.0	10.610171	445.11979779050114
1800.0	10.616189	445.11971931177465
1801.0	10.62221	445.1197181862061
1802.0	10.628231	445.11973754792353
1803.0	10.634254	445.1196387964394
1804.0	10.640279	445.1197014473257
1805.0	10.646302	445.11975501195246
1806.0	10.652325	445.1197616022231
1807.0	10.65835	445.1198427933654
1808.0	10.664379	445.11983550159835
1809.0	10.6704	445.1196792436855
1810.0	10.676425	445.11984745806785
1811.0	10.682448	445.1197438639711
1812.0	10.688471	445.11969369454397
1813.0	10.694498	445.11975463379207
1815.0	10.701841	445.11973984029646
1816.0	10.708189	445.11970316095613
1817.0	10.714219	445.1196602731383
1818.0	10.720248	445.1197976701345
1819.0	10.726268	445.1197058699199
1820.0	10.732287	445.11975669215167
1821.0	10.738314	445.1197004253256
1822.0	10.744341	445.11973575511996
1823.0	10.750364	445.1197960843491
1824.0	10.756392	445.1197447776206
1825.0	10.762414	445.11977361312347
1826.0	10.768435	445.11970524348436
1827.0	10.774454	445.1197497230157
1828.0	10.780479	445.11962522306146
1829.0	10.786504	445.11965364105475
1830.0	10.792527	445.11977324703753
1831.0	10.79855	445.1197964055388
1832.0	10.804573	445.119865639375
1833.0	10.810596	445.119679420756
1834.0	10.816618	445.11975080832707
1835.0	10.822646	445.11977147392616
1836.0	10.828675	445.1198399885476
1837.0	10.8347	445.1198242242756
1838.0	10.840725	445.119757587558
1839.0	10.84675	445.1197780465845
1840.0	10.852773	445.11966269031933
1841.0	10.858798	445.1197142754553
1842.0	10.864819	445.1197123541689
1843.0	10.870842	445.1197267545648
1844.0	10.87686	445.1196852744479
1845.0	10.882883	445.119780633438
1846.0	10.888906	445.1197632470437
1847.0	10.894929	445.1197724433056
1848.0	10.900952	445.1197574548488
1849.0	10.906973	445.1198223488516
1850.0	10.91301	445.1197163005836
1851.0	10.919035	445.11978654398433
1852.0	10.925065	445.1197204123011
1853.0	10.931087	445.11986791664543
1854.0	10.937106	445.1198158231895
1855.0	10.943129	445.1197495473024
1856.0	10.949148	445.11984220341236
1857.0	10.955171	445.119781304491
1858.0	10.9612	445.11985033496273
1859.0	10.967225	445.11979649124487
1860.0	10.973248	445.1197694262727
1861.0	10.979269	445.1197756154819
1862.0	10.985288	445.11974197773844
1863.0	10.991308	445.1197350097392
1864.0	10.997331	445.11980180513166
1865.0	11.003356	445.11978315430395
1866.0	11.009379	445.1197847930088
1867.0	11.015408	445.11979958770235
1868.0	11.021436	445.1198134012924
1869.0	11.027463	445.1198384979154
1870.0	11.03349	445.1198992061999
1871.0	11.039519	445.11984435467383
1872.0	11.045546	445.11976113324755
1873.0	11.051575	445.1198560303904
1874.0	11.0576	445.1198145436895
1875.0	11.063623	445.1197379537741
1876.0	11.069644	445.11981621936394
1877.0	11.075665	445.11980775341743
1878.0	11.081688	445.1197837212026
1879.0	11.087708	445.1197593724558
1880.0	11.093731	445.11968451900435
1881.0	11.099752	445.1198418276295
1882.0	11.105777	445.1198016238312
1883.0	11.1118	445.1197616740581
1884.0	11.117829	445.11980997675926
1885.0	11.123859	445.1198536589287
1886.0	11.129881	445.1198670259983
1887.0	11.135904	445.11976691804614
1888.0	11.141929	445.11977826624076
1889.0	11.14795	445.11981734044275
1890.0	11.153969	445.1198749550811
1891.0	11.159992	445.11977837052876
1892.0	11.166015	445.11981824543676
1893.0	11.172038	445.1198991001417
1894.0	11.178056	445.11985574247944
1895.0	11.184079	445.1197620724877
1896.0	11.190102	445.1198590888996
1897.0	11.196123	445.1197559154704
1898.0	11.202142	445.11994952980274
1899.0	11.208163	445.11982223988804
1900.0	11.214188	445.11983739573725
1901.0	11.220213	445.11979558405284
1902.0	11.226236	445.1197460058704
1903.0	11.232256	445.11990306957534
1904.0	11.238284	445.1198969696325
1905.0	11.244309	445.11979446919423
1906.0	11.250332	445.1198655419942
1907.0	11.256352	445.1198658980241
1908.0	11.262384	445.11985915866654
1909.0	11.268404	445.1197785609891
1910.0	11.274427	445.1198572380348
1911.0	11.280454	445.1197688595442
1912.0	11.286475	445.11984986544826
1913.0	11.292498	445.119704872178
1914.0	11.298519	445.1199035295849
1915.0	11.30454	445.11986428158593
1916.0	11.310561	445.11986231415153
1917.0	11.316586	445.1197994992645
1918.0	11.322609	445.119863220922
1919.0	11.328632	445.11979786231694
1920.0	11.334654	445.1198591912019
1921.0	11.340679	445.1198044878191
1922.0	11.346709	445.11985954534515
1923.0	11.352734	445.119831439228
1924.0	11.358757	445.1199117957462
1925.0	11.36478	445.1198243292135
1926.0	11.370798	445.11987186271756
1927.0	11.376819	445.11986777178276
1928.0	11.38284	445.119984881212
1929.0	11.388865	445.11986143483966
1930.0	11.394886	445.1198764980406
1931.0	11.400905	445.1198543482796
1932.0	11.406925	445.1198206749752
1933.0	11.412948	445.1197665880502
1934.0	11.418967	445.1197274216205
1935.0	11.424988	445.1197303482921
1936.0	11.431011	445.11962886277325
1937.0	11.437034	445.11980055586827
1938.0	11.443057	445.119780681145
1939.0	11.44908	445.1197702224513
1940.0	11.455109	445.11977394156037
1941.0	11.461134	445.1198057534236
1942.0	11.467157	445.1197283752679
1943.0	11.473177	445.1198055873138
1944.0	11.479203	445.1198192892229
1946.0	11.486502	445.1198156041428
1947.0	11.492855	445.11973532957427
1948.0	11.498876	445.11966663824376
1949.0	11.504896	445.11984530345643
1950.0	11.510917	445.1197738874892
1951.0	11.516942	445.11980285150787
1952.0	11.522967	445.11980225556977
1953.0	11.528986	445.11995281087985
1954.0	11.535007	445.1197649054677
1955.0	11.541026	445.1198736058806
1956.0	11.547049	445.11972228640025
1957.0	11.55308	445.1198724162104
1958.0	11.559103	445.11994308624236
1959.0	11.565132	445.11968589347083
1960.0	11.571155	445.1197690213381
1961.0	11.577176	445.11980209103467
1962.0	11.583199	445.1198416112179
1963.0	11.589226	445.11978579869606
1964.0	11.595255	445.1198100677167
1965.0	11.601282	445.1198026193019
1966.0	11.607311	445.11990572937833
1967.0	11.613332	445.1198406307565
1968.0	11.619353	445.1198437478298
1969.0	11.625374	445.11995014367074
1970.0	11.631396	445.1199637620326
1971.0	11.637417	445.11991591446434
1972.0	11.64344	445.1198152463647
1973.0	11.649463	445.1198565916282
1974.0	11.655488	445.11979034811645
1975.0	11.661509	445.11972254841714
1976.0	11.667536	445.11976293631477
1977.0	11.673559	445.11982037055185
1978.0	11.679582	445.1198167222954
1979.0	11.685601	445.11985536748574
1980.0	11.691623	445.1198329730234
1981.0	11.697649	445.11983893525684
1982.0	11.703669	445.119812781491
1983.0	11.709692	445.11980459680484
1984.0	11.715713	445.1198096886647
1985.0	11.721732	445.11982662460764
1986.0	11.727765	445.11977424465556
1987.0	11.733786	445.1197363180872
1988.0	11.739809	445.11984662016766
1989.0	11.745828	445.1198767633498
1990.0	11.751851	445.1198113632322
1991.0	11.757869	445.1197962201123
1992.0	11.763895	445.11974109237883
1993.0	11.769915	445.1199145037378
1994.0	11.77594	445.11978174275595
1995.0	11.781965	445.11980950243435
1996.0	11.787988	445.1198242570682
1997.0	11.794009	445.1197237732088
1998.0	11.80003	445.11971803007873
1999.0	11.806053	445.1198205789675
2000.0	11.812072	445.11986494129343
2001.0	11.818097	445.1198498246999
2002.0	11.824115	445.11989254053583
2003.0	11.830138	445.1198399152208
2004.0	11.836161	445.1197679484533
2005.0	11.842182	445.1197741347742
2006.0	11.848201	445.11981855826554
2007.0	11.854222	445.1197523770184
2008.0	11.860244	445.1198151238888
2009.0	11.866265	445.1199094679433
2010.0	11.87229	445.1199091699347
2011.0	11.878311	445.1199041175516
2012.0	11.884336	445.11996265195654
2013.0	11.890359	445.1197771569878
2014.0	11.896382	445.11990302708904
2015.0	11.902403	445.1197191459131
2016.0	11.908428	445.11991515845205
2017.0	11.914451	445.11998572062464
2018.0	11.920472	445.11978972822357
2019.0	11.926501	445.11976413232657
2020.0	11.932522	445.11993118672956
2021.0	11.938543	445.1198800446095
2022.0	11.944563	445.119815143172
2023.0	11.950584	445.1198523635802
2024.0	11.956603	445.11979349574926
2025.0	11.96263	445.1197599140675
2026.0	11.968653	445.1197810256773
2027.0	11.97468	445.11980352526825
2028.0	11.980707	445.1199297052601
2029.0	11.986726	445.1198690984659
2030.0	11.992749	445.11985272224945
2031.0	11.998774	445.1198317702571
2032.0	12.004797	445.1197765014841
2033.0	12.01082	445.11985467697957
2034.0	12.01684	445.1197992189385
2036.0	12.024338	445.1198404481294
2037.0	12.030688	445.1197878656533
2038.0	12.036709	445.11985745731135
2039.0	12.042734	445.1198144635887
2040.0	12.048761	445.11987570582585
2041.0	12.054788	445.12001818482526
2042.0	12.060813	445.1199513590437
2043.0	12.066832	445.11996367485636
2044.0	12.072853	445.1199433675475
2045.0	12.078872	445.11996241341325
2046.0	12.084895	445.1198358799335
2047.0	12.090914	445.1198258716824
2048.0	12.096938	445.11983153941236
2049.0	12.102961	445.119771291281
2050.0	12.108984	445.11990124440825
2051.0	12.115005	445.11983396933067
2052.0	12.121028	445.11976134163746
2053.0	12.127051	445.1199434975267
2054.0	12.133074	445.11996134327467
[truncated: 4,959 more rows]
