# Supplementary material for: RawBeans: A Simple, Vendor-Independent, Raw-Data Quality-Control Tool
Source: J Proteome Res. 2021 Mar 4;20(4):2098–104. doi: 10.1021/acs.jproteome.0c00956 (PMC8041395; doi:10.1021/acs.jproteome.0c00956)
Supplement: Supplementary file 2 — pr0c00956_si_003.zip [file pr0c00956_si_003.zip › 100_samples_run1.0/resources/HF2_LC1_hela_211020_01-mass-deviation-matrix.tsv]

scan	retention	445.12003
1.0	0.0029335846	445.12020959708065
2.0	0.010393901	445.11972320054457
3.0	0.016737718	445.1197264864115
4.0	0.023398084	445.11970850575864
5.0	0.029750183	445.1196824691021
6.0	0.036102218	445.12052351338343
7.0	0.042456399	445.11962632896285
8.0	0.0488106	445.1205772996709
9.0	0.055160617	445.11943314910707
10.0	0.061514786	445.12030254628417
11.0	0.067868967	445.1198975877645
12.0	0.073550283	445.1206418577809
13.0	0.080433566	445.12022044615486
14.0	0.086785649	445.1205211744626
15.0	0.092417017	445.12034903633247
16.0	0.098627467	445.12028759027487
17.0	0.10486065	445.1199823946568
18.0	0.11105652	445.12031304645546
20.0	0.11762524	445.1195881100428
21.0	0.12382732	445.1202627797464
22.0	0.1300232	445.1205835251947
24.0	0.13697322	445.12062063272174
25.0	0.1433524	445.12043153092696
26.0	0.1499794	445.12027897426765
27.0	0.15634609	445.120630671857
28.0	0.16269195	445.1194879769304
30.0	0.17005032	445.12020271677574
31.0	0.17641282	445.1202779942785
32.0	0.18243788	445.1205257005411
33.0	0.18846082	445.12036717535926
34.0	0.19448385	445.12043904180194
35.0	0.20050252	445.12046567634525
36.0	0.20652325	445.1204720704688
37.0	0.21254622	445.12030000988295
38.0	0.21857127	445.12022432779776
39.0	0.22459207	445.12021645788457
40.0	0.230613	445.12015948287257
41.0	0.23663377	445.1201865433202
42.0	0.24265463	445.12009841516226
43.0	0.24867742	445.1200043748983
45.0	0.25599207	445.11982807222915
46.0	0.26236089	445.11986491753896
47.0	0.26838802	445.1198405147322
48.0	0.27441724	445.1197525499654
49.0	0.28043808	445.119690599834
50.0	0.28645873	445.12009644845233
51.0	0.29247953	445.1204721080235
52.0	0.29849853	445.1205910620796
53.0	0.30451917	445.12062753672535
54.0	0.31054223	445.1194949176995
55.0	0.31656093	445.11946716680933
56.0	0.32258167	445.1194758453988
57.0	0.32860252	445.1194823323252
58.0	0.3346234	445.1194891493551
59.0	0.34064227	445.1194581223387
60.0	0.34666515	445.11945601828984
61.0	0.35268379	445.1194863004305
62.0	0.35870885	445.11950276191516
63.0	0.36472762	445.11946841150393
64.0	0.37075273	445.119473547922
65.0	0.37677139	445.1195604751952
66.0	0.38279219	445.1195157078265
67.0	0.38881515	445.1195924863191
68.0	0.394838	445.11956959528936
69.0	0.40086102	445.11946087496034
70.0	0.40687972	445.11940744326364
71.0	0.41290053	445.11944962258036
72.0	0.41892145	445.1194196644515
73.0	0.42494222	445.11943114899907
74.0	0.43096524	445.1195906575185
75.0	0.436984	445.1194003605314
76.0	0.44300467	445.11955916498596
77.0	0.44903185	445.1194612634065
78.0	0.45505067	445.11963894119464
79.0	0.46107575	445.1194632780172
80.0	0.46710073	445.120576686284
81.0	0.47312349	445.1206445384332
82.0	0.47914647	445.1194882920483
83.0	0.48516537	445.1196045675467
84.0	0.49118607	445.11955079130973
85.0	0.49721115	445.11946687405066
86.0	0.50323404	445.1195767888367
87.0	0.50925485	445.11946710981437
88.0	0.51527564	445.12059064395766
89.0	0.52130068	445.12058825834106
90.0	0.52732365	445.1203536957231
91.0	0.53334237	445.1205199520496
92.0	0.53936103	445.11953779292736
93.0	0.54538195	445.1195738064626
94.0	0.55140504	445.11940226989276
95.0	0.55742585	445.1206119372858
96.0	0.56345487	445.11940715262523
97.0	0.56947357	445.1195477291632
98.0	0.57549448	445.1194344809863
99.0	0.58151944	445.1194940589605
100.0	0.58754247	445.1194536887214
101.0	0.59356542	445.12060876003574
102.0	0.59958412	445.11941090581234
103.0	0.60560898	445.11953013343197
104.0	0.61162782	445.1195724999993
105.0	0.6176528	445.1206434041021
106.0	0.62367794	445.11947919683035
107.0	0.6296965	445.1206208363042
108.0	0.6357216	445.12053433749696
109.0	0.64174463	445.12031957306493
110.0	0.64777369	445.1206494045065
111.0	0.65379883	445.12057280841844
112.0	0.65982157	445.12056159999804
113.0	0.66584457	445.12061486138333
114.0	0.67187165	445.11946257704614
115.0	0.67790292	445.1206279653251
116.0	0.68392372	445.12065540215707
117.0	0.68994878	445.11942505669384
118.0	0.69597369	445.1194640510287
119.0	0.70199247	445.1206273649619
120.0	0.70801332	445.1194274499334
121.0	0.71404052	445.12065419106113
122.0	0.72006327	445.119484012337
123.0	0.72608832	445.1205987525367
124.0	0.7321113	445.1194064202555
125.0	0.73813628	445.12051819627857
126.0	0.74415932	445.12050490033306
127.0	0.75018215	445.1203709573334
128.0	0.75620297	445.12057746935113
129.0	0.76222375	445.1206065789682
130.0	0.76824882	445.11948828220824
131.0	0.77427175	445.11946031638024
132.0	0.78029259	445.12044421181713
133.0	0.78631137	445.1194640068036
134.0	0.79233207	445.1196180993438
135.0	0.79835509	445.1196282738054
136.0	0.80437807	445.1195477483436
137.0	0.81040314	445.1206472544819
138.0	0.81643212	445.11943151958224
139.0	0.82246335	445.11959536941197
140.0	0.82848222	445.119453493211
141.0	0.83450735	445.1194061621599
142.0	0.84053444	445.1195228535478
143.0	0.84655305	445.1194324393054
144.0	0.8525781	445.1194093018943
145.0	0.85860103	445.1205759389936
146.0	0.86462177	445.1205918487968
147.0	0.87064272	445.1194849486979
148.0	0.87666355	445.1194783094189
149.0	0.88268642	445.1194916210162
150.0	0.88870513	445.1196124085319
151.0	0.89472815	445.1194562457784
152.0	0.90074903	445.119630966105
153.0	0.90677192	445.11953620216747
154.0	0.91279472	445.1195451422148
155.0	0.91881978	445.11950967304404
156.0	0.92483865	445.11961970452353
157.0	0.93086369	445.1197985660118
158.0	0.93688848	445.11967982992763
159.0	0.94291145	445.11969936703406
160.0	0.94893649	445.11954088477074
161.0	0.95495937	445.1195965953326
162.0	0.96098445	445.1206504265776
163.0	0.9670053	445.1206181851347
164.0	0.97302612	445.11942852409726
165.0	0.97904907	445.1195527986892
166.0	0.985074	445.11953501572765
167.0	0.99110327	445.1206438735016
168.0	0.99713665	445.1206089540985
169.0	1.0031636	445.1194419310181
170.0	1.0091866	445.1195387902246
171.0	1.0152137	445.11958336729276
172.0	1.0212388	445.11943551843314
173.0	1.0272638	445.11961234555775
174.0	1.0332865	445.1196254913919
175.0	1.0393116	445.1195365753794
176.0	1.0453325	445.1194336078004
177.0	1.0513512	445.12065814086606
178.0	1.0573762	445.1194515830054
179.0	1.0633992	445.119480874423
180.0	1.0694242	445.1195971490094
181.0	1.0754491	445.1194877140932
182.0	1.0814679	445.11950333144614
183.0	1.0874909	445.11950311418957
184.0	1.0935157	445.11951570008677
185.0	1.0995387	445.11955593679386
186.0	1.1055596	445.1195445195279
187.0	1.1115888	445.11947103082593
188.0	1.1176159	445.11946913667265
189.0	1.1236387	445.1194186950413
190.0	1.1296637	445.1194025135409
191.0	1.1356866	445.12063268394786
192.0	1.1417054	445.12063011346385
193.0	1.1477305	445.1195097201673
194.0	1.1537513	445.11944916765543
195.0	1.1597742	445.1194425185771
196.0	1.1657971	445.11969226355035
197.0	1.1718263	445.1194589811372
198.0	1.177845	445.1194964763986
199.0	1.1838702	445.1196961415417
200.0	1.1898929	445.1195425600453
201.0	1.1959159	445.11943369902366
202.0	1.2019388	445.1194876682967
203.0	1.207966	445.11941174869474
204.0	1.2139888	445.11950515604514
205.0	1.220018	445.1196154926961
206.0	1.2260452	445.11948528690226
207.0	1.2320721	445.11957365005287
208.0	1.2380951	445.1196865044217
209.0	1.2441221	445.1206327025475
210.0	1.250141	445.12062889670995
211.0	1.2561701	445.1195870719519
212.0	1.262195	445.1195694813289
213.0	1.2682139	445.1196389835553
214.0	1.2742348	445.11956973545625
215.0	1.2802575	445.1195183703236
216.0	1.2862784	445.1195225564323
217.0	1.2923034	445.11941188417376
218.0	1.2983264	445.1205575608922
219.0	1.3043515	445.11942281987734
220.0	1.3103743	445.1194041117358
221.0	1.3163993	445.1206425743782
222.0	1.3224222	445.119497207651
223.0	1.3284451	445.1194577556993
224.0	1.3344661	445.1195798219349
225.0	1.3404995	445.1194798916437
226.0	1.3465285	445.1195515418845
227.0	1.3525536	445.119566514415
228.0	1.3585723	445.11951865683733
229.0	1.3645953	445.1195232391133
230.0	1.3706182	445.1194680789598
231.0	1.376641	445.1195764788848
232.0	1.3826618	445.11969549103634
233.0	1.3886849	445.1195900210853
234.0	1.3947078	445.1196125164767
235.0	1.4007306	445.11945567601595
236.0	1.4067515	445.11946608122315
237.0	1.4127744	445.1194344674253
238.0	1.4187974	445.1194477743932
239.0	1.4248182	445.11946108948257
240.0	1.4308432	445.1194542738009
241.0	1.436864	445.11944649296095
242.0	1.4428912	445.1196414609259
243.0	1.4489182	445.11944881836655
244.0	1.4549412	445.1194359941074
245.0	1.4609641	445.11945862472214
246.0	1.466989	445.12064966060325
247.0	1.4730161	445.1195860935712
248.0	1.4790432	445.1196707579251
249.0	1.4850684	445.11956399980875
250.0	1.4910913	445.1196243273369
251.0	1.4971141	445.11942682218773
252.0	1.5031475	445.1195338729146
253.0	1.5091746	445.11948545286106
254.0	1.5152037	445.119593587662
255.0	1.5212246	445.1194681667372
256.0	1.5272475	445.11955261546916
257.0	1.5332704	445.1194663156523
258.0	1.5392933	445.11956910928245
259.0	1.5453204	445.11941330349237
260.0	1.5513413	445.11962739387855
261.0	1.5573664	445.11959186172845
262.0	1.5633912	445.1195602230858
263.0	1.5694141	445.1195516574938
264.0	1.575433	445.1196235483906
265.0	1.5814601	445.11958187493286
266.0	1.5874849	445.11956413234157
267.0	1.5935079	445.1194544561586
268.0	1.5995351	445.1194377777077
269.0	1.60556	445.1194338800395
270.0	1.6115788	445.11954724034894
271.0	1.6176039	445.1195758852548
272.0	1.6236246	445.1194994290169
273.0	1.6296434	445.1196169181242
274.0	1.6356642	445.1196645817707
275.0	1.6416851	445.1195502823798
276.0	1.647706	445.11954503320277
277.0	1.653735	445.1194968062507
278.0	1.6597642	445.1194598853948
279.0	1.6657933	445.1194192043308
280.0	1.6718227	445.12061083772977
281.0	1.6778519	445.11959242931334
282.0	1.6838788	445.1195562998849
283.0	1.6899037	445.1195627170784
284.0	1.695931	445.1196361535908
285.0	1.701958	445.1195701683304
286.0	1.7079809	445.11952572433756
287.0	1.7140018	445.11968329900213
288.0	1.7200268	445.1198343710826
289.0	1.7260559	445.11941610424475
290.0	1.732081	445.119684791636
291.0	1.7381061	445.1194240919444
292.0	1.7441289	445.11955821603806
293.0	1.7501476	445.11957083828764
294.0	1.7561726	445.1195042162829
295.0	1.7621999	445.11942421786637
296.0	1.7682186	445.11953435155976
297.0	1.7742435	445.1194374962525
298.0	1.7802664	445.1195142879707
299.0	1.7862893	445.11962452570816
300.0	1.7923101	445.1196799825905
301.0	1.7983394	445.1195762486201
302.0	1.8043624	445.11959990026514
303.0	1.8103811	445.11954078910213
304.0	1.816404	445.1196782391004
305.0	1.8224247	445.11967709637537
306.0	1.8284478	445.1197414667342
307.0	1.834477	445.11961482145495
308.0	1.8405103	445.1195193534344
309.0	1.8465331	445.1195706357644
310.0	1.8525561	445.11950893217573
311.0	1.8585833	445.1206520811877
312.0	1.8646083	445.11971970969694
314.0	1.8719185	445.11951887480797
315.0	1.878279	445.1206373942069
316.0	1.884302	445.1194685067261
317.0	1.890327	445.1196813013046
318.0	1.89635	445.11967393629544
319.0	1.9023728	445.1195825993815
320.0	1.9084041	445.11960758905616
321.0	1.9144312	445.1195982680278
322.0	1.9204602	445.11957982914316
323.0	1.9264811	445.11956083043
324.0	1.9324999	445.11961025576596
325.0	1.938525	445.1195628470539
326.0	1.9445459	445.11968903678974
327.0	1.9505708	445.11948836992667
328.0	1.9565937	445.12059922783294
329.0	1.9626167	445.1194425942635
330.0	1.9686437	445.11950168837006
331.0	1.9746687	445.11940792423036
332.0	1.9806917	445.12061436626317
333.0	1.9867188	445.11952592849144
334.0	1.9927439	445.1194796798736
335.0	1.9987708	445.119447296017
336.0	2.0047959	445.1195410462881
337.0	2.010823	445.1195723337366
338.0	2.0168457	445.1194676251328
339.0	2.0228707	445.1194951228639
340.0	2.028898	445.11956513274345
341.0	2.0349229	445.1195955065389
342.0	2.0409416	445.1196159693686
343.0	2.0469686	445.11951801776263
344.0	2.0529979	445.1206026182214
345.0	2.0590229	445.1195688557765
346.0	2.0650438	445.11955955067447
347.0	2.0710646	445.11943550054497
348.0	2.0770855	445.1195951949962
349.0	2.0831104	445.1194656667329
350.0	2.0891292	445.1194713208089
351.0	2.0951541	445.11960710111896
352.0	2.1011793	445.1196705147902
353.0	2.1072145	445.1195495527682
354.0	2.1132459	445.11945021921275
355.0	2.1192751	445.120544648702
356.0	2.1253042	445.11954067990854
357.0	2.1313231	445.1196228479639
358.0	2.1373459	445.11954015332924
359.0	2.1433688	445.11946818491793
360.0	2.1493938	445.11955369711734
362.0	2.1568834	445.11954046368015
363.0	2.1632397	445.1197611760608
364.0	2.1692688	445.11958002392936
365.0	2.1752917	445.1206143251644
366.0	2.181319	445.11940219126996
367.0	2.1873376	445.1206200296474
368.0	2.1933606	445.1194093861303
369.0	2.1993834	445.11948627645177
370.0	2.2054065	445.1206480512205
371.0	2.2114335	445.1205629730419
372.0	2.2174585	445.1194278560914
373.0	2.2234877	445.1194323697831
374.0	2.2295169	445.1195666680447
375.0	2.2355377	445.1196374968231
376.0	2.2415607	445.119653033379
377.0	2.2475795	445.11963471052013
378.0	2.2536001	445.11956542782747
379.0	2.2596251	445.1195394723013
380.0	2.2656481	445.1194364513746
381.0	2.2716711	445.11963362308063
382.0	2.2776918	445.1195968162622
383.0	2.2837148	445.1197290195305
384.0	2.2897377	445.1196597726847
385.0	2.2957566	445.11959772144684
386.0	2.3017774	445.11953563764627
389.0	2.3106147	445.11958840796467
390.0	2.3169649	445.11954947546405
392.0	2.3242669	445.1195098884588
393.0	2.3306316	445.1204236794406
394.0	2.3366606	445.12055239161896
395.0	2.3426898	445.12036570222784
396.0	2.3487192	445.1202088082325
399.0	2.3568606	445.1203117096526
400.0	2.3632544	445.12038466467226
401.0	2.3692835	445.1205945091536
402.0	2.3753067	445.1203776916541
403.0	2.3813273	445.12032919857666
404.0	2.3873484	445.1205257362505
405.0	2.393369	445.1204134022689
406.0	2.3993899	445.1194229541912
407.0	2.4054149	445.119406767062
408.0	2.4114337	445.11950206900883
409.0	2.4174546	445.1204384976939
410.0	2.4234836	445.12023641355796
411.0	2.4295108	445.1195789262646
412.0	2.435542	445.1195669876345
413.0	2.4415691	445.1195334514457
414.0	2.4475899	445.11941401393113
415.0	2.4536191	445.1194338295526
416.0	2.4596399	445.1195371450368
417.0	2.4656607	445.1195812314282
418.0	2.4716837	445.1195229400017
420.0	2.479017	445.1194389522968
421.0	2.4853755	445.1195164843876
422.0	2.4913983	445.1206291367667
423.0	2.4974213	445.11946222960484
424.0	2.503442	445.11965683767284
425.0	2.509465	445.1194853061655
426.0	2.5154899	445.1194662649635
427.0	2.521515	445.11960022207705
428.0	2.5275339	445.11960914233373
429.0	2.5335567	445.1195755622586
430.0	2.5395775	445.11958538494025
431.0	2.5456025	445.1195145463493
432.0	2.5516235	445.12062023003506
433.0	2.5576485	445.120648974335
435.0	2.5649609	445.12057758061854
436.0	2.5713192	445.1205264450155
437.0	2.57734	445.1194682133359
438.0	2.583361	445.11948985067664
439.0	2.5893859	445.1194039322295
440.0	2.595411	445.12062510499493
441.0	2.6014339	445.11948685168505
442.0	2.6074548	445.11954907971585
443.0	2.6134755	445.119434277276
444.0	2.6194984	445.11944896585516
445.0	2.6255172	445.11945870504167
446.0	2.6315402	445.12061358554354
447.0	2.6375652	445.11941572103296
448.0	2.6435922	445.11950463073447
449.0	2.6496214	445.11949408553824
450.0	2.6556444	445.12053884567115
451.0	2.6616673	445.1194982242259
452.0	2.6676902	445.11962283157095
453.0	2.6737089	445.11959617151626
454.0	2.6797339	445.11954803824597
455.0	2.6857549	445.11960642683727
456.0	2.6917776	445.11954562707876
457.0	2.6978007	445.11963667880025
458.0	2.7038235	445.1195111600888
459.0	2.7098464	445.119580452076
460.0	2.7158652	445.1196069709774
461.0	2.7218882	445.1197017288364
462.0	2.7279112	445.11954947731607
463.0	2.7339424	445.1194478014995
464.0	2.7399652	445.1196309127614
465.0	2.7459882	445.1196522797763
466.0	2.7520174	445.1196013070789
467.0	2.7580402	445.1196107656744
468.0	2.764059	445.1196721213921
469.0	2.770082	445.11964439718935
470.0	2.7761049	445.1195588354562
471.0	2.7821237	445.1195098093256
472.0	2.7881507	445.1195065390095
473.0	2.7941696	445.1196663897939
474.0	2.8001902	445.119578577751
475.0	2.8062152	445.11952169483635
476.0	2.812234	445.11947346120826
477.0	2.8182571	445.11955913406825
478.0	2.8242777	445.1194611091999
479.0	2.8302985	445.1195484178027
480.0	2.8363173	445.11945137476994
481.0	2.8423383	445.12059798719054
482.0	2.8483611	445.11941167179816
483.0	2.8543862	445.11948580704643
484.0	2.8604069	445.1206026070464
485.0	2.8664341	445.1194531748713
486.0	2.8724528	445.1194983671477
487.0	2.8784757	445.12063264294767
488.0	2.8845007	445.1205874086608
489.0	2.8905195	445.1196087842184
490.0	2.8965423	445.119413628287
491.0	2.9025633	445.1195333740984
492.0	2.9085905	445.1194817848294
493.0	2.9146216	445.11956626178494
494.0	2.9206446	445.1206339477379
495.0	2.9266799	445.12047823898007
497.0	2.9340091	445.12040927605443
498.0	2.9403633	445.1202088173126
499.0	2.9463862	445.1200109907606
500.0	2.9524072	445.11980219353404
501.0	2.9584279	445.11972800213874
502.0	2.9644551	445.12051690189384
503.0	2.9704779	445.12064409774814
504.0	2.9764987	445.12040115877625
505.0	2.9825237	445.12049029215797
506.0	2.9885488	445.12032930572235
507.0	2.9945697	445.1205144459525
509.0	3.0019446	445.1203909826172
510.0	3.0083072	445.11947381963955
511.0	3.014328	445.11968623576496
513.0	3.0218613	445.1199595997014
514.0	3.0282217	445.1199647055178
515.0	3.0342426	445.1201919562625
516.0	3.0402634	445.1200809012147
517.0	3.0462675	445.12029079385593
518.0	3.0522634	445.12052097652855
519.0	3.0582864	445.11944929538544
520.0	3.0643094	445.1205265203656
521.0	3.07033	445.1206004252036
522.0	3.0763551	445.1205569351562
523.0	3.0823822	445.120415322993
524.0	3.088403	445.1205957782698
525.0	3.0944259	445.120576433734
526.0	3.1004488	445.1204934835776
527.0	3.1064718	445.11954209590596
528.0	3.1124968	445.1194369955297
529.0	3.1185155	445.1194872983635
530.0	3.1245406	445.11959110471565
531.0	3.1305635	445.12063080138677
532.0	3.1365863	445.11945800639666
533.0	3.1426052	445.1195828779824
534.0	3.1486302	445.1196457872189
535.0	3.1546553	445.11962575045
536.0	3.160676	445.11952861126656
537.0	3.166701	445.1195850646025
538.0	3.1727219	445.11956352673695
539.0	3.1787449	445.11949468845194
540.0	3.1847635	445.11962238693127
541.0	3.1907823	445.1194593058765
542.0	3.1968032	445.11955865533486
543.0	3.2028281	445.11962320635246
544.0	3.208847	445.1195784937665
545.0	3.2148719	445.1194447688012
546.0	3.2208969	445.1196089547783
547.0	3.2269157	445.11952891927746
548.0	3.2329406	445.1195158245538
549.0	3.2389636	445.1194859161244
550.0	3.2449866	445.1194579092665
551.0	3.2510075	445.1194536556347
552.0	3.2570281	445.1195545122867
553.0	3.2630531	445.1196183474469
554.0	3.2690721	445.11953845584924
555.0	3.2750928	445.1196642113981
556.0	3.2811116	445.11951728231395
557.0	3.2871345	445.1194747846292
558.0	3.2931552	445.1195673992915
559.0	3.2991763	445.1195450975546
560.0	3.305199	445.1194167009737
561.0	3.3112221	445.1194022884014
562.0	3.3172449	445.1206323344948
563.0	3.3232719	445.1206362955161
564.0	3.329297	445.1206550515938
565.0	3.33532	445.11969397486104
566.0	3.341345	445.1195186779994
567.0	3.34737	445.11944510576217
568.0	3.3534032	445.1194209860097
569.0	3.3594242	445.1195832075862
570.0	3.3654451	445.11945483500836
571.0	3.3714679	445.1206021416502
572.0	3.3774887	445.1195846663422
573.0	3.3835096	445.1195134360742
574.0	3.3895305	445.11948619485435
575.0	3.3955514	445.12060454860966
576.0	3.4015825	445.1205372968146
577.0	3.4076033	445.12054285588226
578.0	3.4136242	445.1204297831539
579.0	3.419647	445.120484666604
580.0	3.425668	445.11944112038924
581.0	3.431691	445.1205489556398
582.0	3.4377181	445.1205044924844
583.0	3.4437408	445.1194980966313
584.0	3.4497721	445.12062628627245
585.0	3.4558014	445.1206430596826
586.0	3.4618242	445.1205803393671
587.0	3.4678451	445.12054491297005
588.0	3.4738658	445.1195540693056
589.0	3.4798888	445.1194420426102
590.0	3.4859098	445.11941443751255
591.0	3.4919284	445.12064367523436
592.0	3.4979514	445.12056964489307
593.0	3.5039722	445.12054759215056
594.0	3.509995	445.1202153174293
595.0	3.516018	445.12023764628634
596.0	3.5220369	445.1202040181194
597.0	3.5280619	445.12026056411275
598.0	3.5340827	445.12020333997975
599.0	3.5401034	445.1201242213223
600.0	3.5461265	445.12013323491067
601.0	3.5521453	445.1201653433513
602.0	3.5581701	445.12013596705003
603.0	3.5642014	445.12008441767705
604.0	3.5702265	445.1201552306009
605.0	3.5762557	445.12016345116166
606.0	3.5822847	445.1202237833158
607.0	3.5883118	445.12018254900016
608.0	3.5943369	445.1201474245976
609.0	3.6003599	445.12016382327386
610.0	3.6063868	445.11999189593155
611.0	3.6124078	445.12008656449484
612.0	3.6184306	445.1201791163342
613.0	3.6244495	445.12011258667695
614.0	3.6304764	445.12008062170736
615.0	3.6365014	445.1200293254007
616.0	3.6425244	445.120169979233
617.0	3.6485473	445.12029499026244
618.0	3.6545702	445.12008899277146
619.0	3.6605973	445.12022623998575
620.0	3.6666285	445.1200554296144
621.0	3.6726579	445.1200928062297
622.0	3.6786806	445.1200299769876
623.0	3.6847141	445.12002899361005
624.0	3.6907452	445.12005622433156
625.0	3.6967744	445.1200221885067
626.0	3.7027973	445.12006368587316
627.0	3.7088162	445.1200454923083
628.0	3.7148371	445.12009808321915
629.0	3.7208683	445.12015407587614
630.0	3.7268952	445.12028011086846
631.0	3.7329203	445.1201504007652
632.0	3.7389412	445.1201024544001
633.0	3.744964	445.1201346720162
634.0	3.7509828	445.1201704416348
635.0	3.7570057	445.1201823256767
636.0	3.7630287	445.12030890590006
637.0	3.7690494	445.1201335476251
638.0	3.7750746	445.1201029223565
639.0	3.7810975	445.1202218105604
640.0	3.7871223	445.1200377647875
641.0	3.7931432	445.1201099274691
642.0	3.7991642	445.1200876940548
643.0	3.805187	445.1201710811578
644.0	3.811208	445.1201426589445
645.0	3.8172328	445.1201866158593
646.0	3.823262	445.12010871647294
647.0	3.8292849	445.1201827505245
648.0	3.8353037	445.1201632895914
649.0	3.8413225	445.12006082555814
650.0	3.8473454	445.1200351882296
651.0	3.8533704	445.12005400918804
652.0	3.8593975	445.1200586693846
653.0	3.8654225	445.120126853143
654.0	3.8714475	445.1201115856214
655.0	3.8774705	445.12020287450497
656.0	3.8834954	445.12019659114105
657.0	3.8895184	445.1201495616438
658.0	3.8955412	445.120141834616
659.0	3.9015643	445.12007606517835
660.0	3.907585	445.1201584387418
661.0	3.9136079	445.1200824023134
662.0	3.9196309	445.120038995076
663.0	3.9256519	445.1200281144692
664.0	3.9316726	445.11999574950437
665.0	3.9376933	445.1200316441447
666.0	3.9437142	445.1200407959652
667.0	3.9497372	445.1200225978339
668.0	3.9557559	445.1200429459245
669.0	3.961781	445.11999940753
670.0	3.9678039	445.1200157978538
671.0	3.9738246	445.1199555702514
672.0	3.9798475	445.1199780906798
673.0	3.9858664	445.119914970175
674.0	3.9918915	445.119905164827
675.0	3.9979164	445.1200774766805
676.0	4.0039392	445.12000769117896
677.0	4.0099622	445.1199605491669
678.0	4.0159874	445.1199865974468
679.0	4.0220101	445.1199575052403
680.0	4.0280289	445.120056636181
681.0	4.0340518	445.1200221278025
682.0	4.0400748	445.11998096586143
683.0	4.0460977	445.1200424532668
684.0	4.0521247	445.1199656519287
685.0	4.0581457	445.12009457898176
686.0	4.0641685	445.1200415135971
687.0	4.0701934	445.12002983502765
688.0	4.0762123	445.1198600866789
689.0	4.0822332	445.1200012109483
690.0	4.0882582	445.11995015448525
691.0	4.094279	445.11991441840394
692.0	4.1003039	445.1198847216286
693.0	4.106327	445.11989323955925
694.0	4.1123498	445.1199932858123
695.0	4.1183686	445.119922326784
696.0	4.1243935	445.11988319404406
697.0	4.1304165	445.11992654158126
698.0	4.1364374	445.1198967445168
699.0	4.1424602	445.1199305850888
700.0	4.1484811	445.1200008842043
701.0	4.154504	445.12000970237074
702.0	4.1605248	445.12007345884956
703.0	4.1665456	445.1200409265565
704.0	4.1725645	445.1199851219768
705.0	4.1785895	445.11980779390086
706.0	4.1846084	445.1198885438773
707.0	4.1906311	445.12002204090453
708.0	4.1966561	445.1198957411241
709.0	4.2026749	445.1199149616379
710.0	4.2086999	445.11990804608286
711.0	4.2147229	445.119956038115
712.0	4.2207479	445.11999066314297
713.0	4.2267707	445.119997724072
714.0	4.2327959	445.1199959016381
715.0	4.238827	445.1198740833097
716.0	4.2448479	445.11996496906846
717.0	4.2508708	445.1199377327525
718.0	4.2568915	445.12000509142894
719.0	4.2629146	445.1200449511263
720.0	4.2689376	445.120048722812
721.0	4.2749584	445.1201066880918
722.0	4.2809832	445.1199427955668
723.0	4.2870124	445.119990376404
724.0	4.2930353	445.11998790123596
725.0	4.2990584	445.12002260391534
726.0	4.3050834	445.1199681378439
727.0	4.3111062	445.1200545775912
728.0	4.3171292	445.1199647903309
729.0	4.3231522	445.12001139812924
730.0	4.3291812	445.11988200523984
731.0	4.3352022	445.1199799435989
732.0	4.3412251	445.11993175308913
733.0	4.3472478	445.1199157692374
734.0	4.3532666	445.1199585615609
735.0	4.3592896	445.1199059063538
736.0	4.3653106	445.1199074648872
737.0	4.3713335	445.1199974778594
738.0	4.3773541	445.1198891272714
739.0	4.383373	445.1199196227625
740.0	4.3893919	445.11987062697773
741.0	4.3954167	445.1200210155248
742.0	4.4014396	445.12005680340764
743.0	4.4074605	445.1200352005738
744.0	4.4134855	445.11997221586375
745.0	4.4195086	445.1199778456022
746.0	4.4255314	445.12000719806525
747.0	4.4315544	445.1200412100548
748.0	4.4375772	445.1200285244437
749.0	4.443598	445.12004551049125
750.0	4.4496231	445.1199378865697
751.0	4.4556503	445.1199497848489
752.0	4.4616752	445.12004779986677
753.0	4.4677	445.1199785018859
754.0	4.4737293	445.1200223486545
755.0	4.4797586	445.11996508073105
756.0	4.4857793	445.1200044077852
757.0	4.4918002	445.12007295362605
758.0	4.4978231	445.1199467325217
759.0	4.5038522	445.1201074151067
760.0	4.5098711	445.1200517993187
761.0	4.5158939	445.1199534827265
762.0	4.5219211	445.12000741886294
763.0	4.5279418	445.1200713361257
764.0	4.5339751	445.11994843000224
765.0	4.5400043	445.11997584502956
766.0	4.5460337	445.11996962994505
767.0	4.5520564	445.11998649770874
768.0	4.5580837	445.1200269337622
769.0	4.5641106	445.1199890968751
770.0	4.5701377	445.11996908437374
771.0	4.5761627	445.1199712042574
772.0	4.5821877	445.1199631963018
773.0	4.5882128	445.12029140884016
774.0	4.5942335	445.11993323502077
775.0	4.6002545	445.1199837996604
776.0	4.6062732	445.1199772208152
777.0	4.6122982	445.119970898356
778.0	4.618317	445.11991628129147
779.0	4.6243399	445.12007323639216
780.0	4.6303648	445.12001924277746
781.0	4.6363857	445.11993725205673
782.0	4.6424086	445.11997314275476
783.0	4.6484317	445.1197880873058
784.0	4.6544585	445.1199764247409
785.0	4.6604815	445.11995250138756
786.0	4.6665044	445.120001740866
787.0	4.6725296	445.1200067523966
788.0	4.6785504	445.12007036852384
789.0	4.6845691	445.12005073807916
790.0	4.690592	445.11999148380175
791.0	4.696615	445.12000664605836
792.0	4.7026378	445.12007642365734
793.0	4.7086587	445.1201463883964
794.0	4.7146796	445.1201151422111
795.0	4.7207045	445.1200172658723
796.0	4.7267233	445.1199807953034
797.0	4.7327462	445.1200342146533
798.0	4.7387755	445.12000383099996
799.0	4.7448025	445.1199589944351
800.0	4.7508274	445.11994542416215
801.0	4.7568545	445.1200817954934
802.0	4.7628818	445.1198971671245
803.0	4.7689025	445.1198976001588
804.0	4.7749276	445.11996832105194
805.0	4.7809503	445.1199530622176
806.0	4.7869691	445.11990848403383
807.0	4.79299	445.11992946328155
808.0	4.7990129	445.11986392204415
809.0	4.805036	445.12004539947213
810.0	4.8110588	445.1199098063584
811.0	4.8170775	445.11993871061867
812.0	4.8230963	445.1199140881459
813.0	4.8291193	445.11990170878465
814.0	4.835138	445.12003883505486
815.0	4.841165	445.1200087454789
816.0	4.8471963	445.1198501646011
817.0	4.8532193	445.1198388648732
818.0	4.8592505	445.1199498328031
819.0	4.8652776	445.1198472586719
820.0	4.8713068	445.1200396902425
821.0	4.8773318	445.12003239102665
822.0	4.8833589	445.1199542905496
823.0	4.889388	445.1198902643384
824.0	4.8954152	445.11998337738873
825.0	4.9014422	445.12009448708454
826.0	4.907463	445.12010243766144
827.0	4.9134943	445.12004950947517
828.0	4.9195235	445.11996563064685
829.0	4.925561	445.11992401651315
830.0	4.9315903	445.1198665992182
831.0	4.9376172	445.11985122443605
832.0	4.9436402	445.1198433018062
833.0	4.9496631	445.11992620611466
834.0	4.9556881	445.11998422699355
835.0	4.961711	445.1200362633266
836.0	4.9677403	445.1198994051664
837.0	4.9737715	445.120042901938
838.0	4.9798026	445.1199545762297
839.0	4.9858298	445.12003669363673
840.0	4.9918549	445.11995379300083
841.0	4.9978776	445.1199733591836
842.0	5.0039027	445.12011267574775
843.0	5.0099236	445.1200534050897
844.0	5.0159508	445.1200446993772
845.0	5.0219758	445.1199625643734
846.0	5.0280027	445.11996386853934
847.0	5.0340319	445.1200346921885
848.0	5.0400591	445.1200494791528
849.0	5.0460881	445.1200153433749
850.0	5.052107	445.11996550805037
851.0	5.0581299	445.12008792861684
852.0	5.0641549	445.1199920545506
853.0	5.0701882	445.1199809535994
854.0	5.0762174	445.1199057456873
855.0	5.0822425	445.1198555733285
856.0	5.0882654	445.1199758219507
857.0	5.0942881	445.1200190364025
858.0	5.1003111	445.11998421072036
859.0	5.1063342	445.11990220511
860.0	5.1123612	445.1199166925886
861.0	5.1183903	445.11999058612207
862.0	5.1244111	445.1199642113285
863.0	5.1304341	445.1199327660376
864.0	5.1364529	445.1199778912805
865.0	5.1424758	445.1199076860776
866.0	5.1484967	445.1199136000575
867.0	5.1545195	445.11993108867745
868.0	5.1605383	445.1199452190559
869.0	5.1665611	445.120049057136
870.0	5.1725862	445.11997112742387
871.0	5.1786071	445.1199342518735
872.0	5.1846299	445.11994179767055
873.0	5.1906529	445.1199346957628
874.0	5.1966758	445.1197917250792
875.0	5.2026988	445.11992443842144
876.0	5.2087196	445.11994779405916
877.0	5.2147424	445.11985753922676
878.0	5.2207675	445.11983012584074
879.0	5.2267864	445.12002160647893
880.0	5.2328071	445.1199599783
881.0	5.23883	445.12004678725464
882.0	5.244855	445.11998400831965
883.0	5.2508842	445.11993866851043
884.0	5.2569134	445.11991864984714
885.0	5.2629404	445.11993770287205
886.0	5.2689634	445.1198966503265
887.0	5.2749843	445.11996547279796
888.0	5.2810049	445.11994418743546
889.0	5.28703	445.1198746564334
890.0	5.293053	445.11985938357975
891.0	5.299076	445.12004157721486
892.0	5.3051009	445.1199461790746
893.0	5.3111217	445.11990976662
894.0	5.3171446	445.1200415060851
895.0	5.3231677	445.1199831473433
896.0	5.3291905	445.1199844068268
897.0	5.3352135	445.12009780761264
898.0	5.3412342	445.119861968897
899.0	5.3472573	445.11990599076984
900.0	5.3532801	445.11992705762117
901.0	5.359301	445.12000254289023
902.0	5.3653218	445.12011750770733
903.0	5.3713446	445.1200428284933
904.0	5.3773655	445.11989066476104
905.0	5.3833927	445.119974082455
906.0	5.3894197	445.1198573619711
907.0	5.3954449	445.1198997288707
908.0	5.4014717	445.1199037378823
909.0	5.4074947	445.1198402364849
910.0	5.4135176	445.1198644877611
911.0	5.4195406	445.1199122458289
912.0	5.4255656	445.11986407493566
913.0	5.4315906	445.119903541682
914.0	5.4376197	445.119885437408
915.0	5.4436427	445.119910744957
916.0	5.4496697	445.1199101870338
917.0	5.4556927	445.11990020071795
918.0	5.4617179	445.11985246183485
919.0	5.4677385	445.1198554614133
920.0	5.4737636	445.11988789251734
921.0	5.4797928	445.11985658373493
922.0	5.4858158	445.1198507064099
923.0	5.4918365	445.1198539149896
924.0	5.4978636	445.119954664092
925.0	5.5038864	445.12006104854794
926.0	5.5099116	445.1199359423223
927.0	5.5159365	445.11989319022877
928.0	5.5219617	445.11992762234445
929.0	5.5279802	445.1199264909735
930.0	5.5340053	445.1199913991229
931.0	5.5400281	445.1198251245232
932.0	5.5460512	445.1198606212562
933.0	5.552074	445.11972397020554
934.0	5.5580948	445.11992188603693
935.0	5.5641219	445.12000938275787
936.0	5.570145	445.12000595462376
937.0	5.5761657	445.11990915391453
938.0	5.5821867	445.11984348457406
939.0	5.5882094	445.11979678646503
940.0	5.5942428	445.11984538087466
941.0	5.6002679	445.11985240766126
942.0	5.6062928	445.1198975298996
943.0	5.6123158	445.1199239383245
944.0	5.6183386	445.1198953632245
945.0	5.6243616	445.1198798389311
946.0	5.6303845	445.11986133018377
947.0	5.6364075	445.11983896390916
948.0	5.6424304	445.11995203813024
949.0	5.6484534	445.11995347172933
950.0	5.6544782	445.1199274857892
951.0	5.6604991	445.11989220962494
952.0	5.6665262	445.11981473007535
953.0	5.6725576	445.1199537959607
954.0	5.6785762	445.1199784056224
955.0	5.6845992	445.1199893242762
956.0	5.6906242	445.11989247847373
957.0	5.6966512	445.1199381603155
958.0	5.7026741	445.1199571496111
959.0	5.7086971	445.11999429174153
960.0	5.7147242	445.12001669022163
961.0	5.7207471	445.11989475116155
962.0	5.7267721	445.1199818592363
963.0	5.7327951	445.11996919943886
964.0	5.7388202	445.11988177116643
965.0	5.7448387	445.12002544510557
966.0	5.7508638	445.11987362873236
967.0	5.7568868	445.1198865464393
968.0	5.762914	445.11992056798044
969.0	5.7689389	445.1199903050084
970.0	5.7749659	445.11993777598747
971.0	5.7809909	445.11981069419403
972.0	5.7870119	445.1198657512088
973.0	5.7930326	445.1199489910393
974.0	5.7990514	445.11982593136474
975.0	5.8050764	445.119886137955
976.0	5.8110993	445.1199660485035
977.0	5.8171181	445.1199091508344
978.0	5.823143	445.11990211344886
979.0	5.8291661	445.11994924528375
980.0	5.835189	445.1199286534802
981.0	5.8412118	445.11988955708586
982.0	5.8472347	445.1198505795958
983.0	5.8532557	445.1198798417341
984.0	5.8592786	445.1199006174387
985.0	5.8653014	445.11978439342954
986.0	5.8713264	445.11992920603643
987.0	5.8773473	445.1199893117615
988.0	5.8833681	445.11999545585104
989.0	5.8893911	445.1199165769077
990.0	5.8954119	445.11984740981575
991.0	5.9014348	445.11997623627025
992.0	5.9074557	445.1199804920511
993.0	5.9134785	445.1200001714334
994.0	5.9195015	445.1200558216472
995.0	5.9255203	445.1200010377113
996.0	5.9315451	445.1199864848087
997.0	5.937566	445.11989586441445
998.0	5.9435912	445.11988443900435
999.0	5.9496162	445.1198627740635
1000.0	5.9556433	445.11992227985894
1001.0	5.9616702	445.11978672737655
1002.0	5.9676953	445.1198763442294
1003.0	5.9737182	445.119848810085
1004.0	5.9797432	445.1199149965251
1005.0	5.9857641	445.1198745739327
1006.0	5.9917849	445.11994376065735
1007.0	5.9978099	445.1198673014063
1008.0	6.0038327	445.12000595521647
1009.0	6.0098516	445.11994739636503
1010.0	6.0158746	445.11994834016843
1011.0	6.0218975	445.11996474815254
1012.0	6.0279161	445.1199094133639
1013.0	6.033937	445.1198653889809
1014.0	6.0399621	445.1199315121268
1015.0	6.0459809	445.1198643510714
1016.0	6.0520058	445.11992571545
1017.0	6.0580287	445.11990798719694
1018.0	6.0640516	445.11985071234545
1019.0	6.0700724	445.11989812418875
1020.0	6.0760954	445.11990292516674
1021.0	6.0821245	445.1198545431085
1022.0	6.0881537	445.1198916839408
1023.0	6.0941767	445.1198630425802
1024.0	6.1001974	445.11993792014385
1025.0	6.1062205	445.1199627645833
1026.0	6.1122393	445.11989626103696
1027.0	6.118262	445.1199136763259
1028.0	6.124285	445.1200051066372
1029.0	6.1303101	445.1198782603649
1030.0	6.1363331	445.1199569438979
1031.0	6.1423539	445.1199779138725
1032.0	6.1483766	445.1199519411192
1033.0	6.1543975	445.119972280169
1034.0	6.1604205	445.11997879628757
1035.0	6.1664434	445.1199727021082
1036.0	6.1724685	445.11992706246593
1037.0	6.1784892	445.1198964981031
1038.0	6.1845163	445.11985351039533
1039.0	6.1905391	445.119858897503
1040.0	6.1965622	445.1198258258274
1041.0	6.2025831	445.1199079580729
1042.0	6.208604	445.11989411091713
1043.0	6.2146288	445.1198658030729
1044.0	6.2206497	445.11988688601537
1045.0	6.2266706	445.1198404818269
1046.0	6.2326936	445.1198768728047
1047.0	6.2387164	445.1198077090673
1048.0	6.2447351	445.1199180793452
1049.0	6.2507581	445.1199048705567
1050.0	6.2567809	445.11998383598507
1051.0	6.2628039	445.1200347888554
1052.0	6.2688269	445.1199441473834
1053.0	6.274856	445.11989055538044
1054.0	6.2808873	445.11985863149977
1055.0	6.2869143	445.1199171732747
1056.0	6.2929393	445.1198566998138
1057.0	6.2989686	445.1198702145873
1058.0	6.3049955	445.11999536606044
1059.0	6.3110206	445.1199235762417
1060.0	6.3170436	445.11983919735417
1061.0	6.3230666	445.11992068258775
1062.0	6.3290874	445.1199598732354
1063.0	6.3351081	445.1199904438191
1064.0	6.341129	445.1198983361013
1065.0	6.347154	445.11978664420377
1066.0	6.3531727	445.11984990784106
1067.0	6.3591957	445.119954493211
1068.0	6.3652207	445.1198108944877
1069.0	6.3712394	445.1199152266462
1070.0	6.3772622	445.11997301408456
1071.0	6.3832853	445.11990133822724
1072.0	6.3893083	445.1199387469538
1073.0	6.3953312	445.1199634277785
1074.0	6.4013539	445.1199617843866
1075.0	6.407379	445.1200105651954
1076.0	6.4134082	445.1198959257544
1077.0	6.4194292	445.1199035763017
1078.0	6.4254499	445.11994710016825
1079.0	6.4314749	445.1199203182972
1080.0	6.4374978	445.11996128314996
1081.0	6.4435186	445.11994419146345
1082.0	6.4495395	445.1199421010197
1083.0	6.4555645	445.1199386883389
1084.0	6.4615874	445.120009721107
1085.0	6.4676103	445.1199117051817
1086.0	6.4736353	445.11985289616985
1087.0	6.4796687	445.1199307371845
1088.0	6.4857	445.1199039258621
1089.0	6.4917311	445.11978626749294
1090.0	6.4977582	445.11992547649146
1091.0	6.5037875	445.1200608962462
1092.0	6.5098167	445.1199645081266
1093.0	6.5158417	445.11982033964165
1094.0	6.5218749	445.11990863664397
1095.0	6.5279062	445.11979494072733
1096.0	6.5339334	445.1198422178856
1097.0	6.5399624	445.1198349493815
1098.0	6.5459813	445.1199009084019
1099.0	6.5520042	445.11978739786696
1100.0	6.558025	445.1198325150517
1101.0	6.5640478	445.1198053068711
1102.0	6.5700688	445.11991494609214
1103.0	6.5760897	445.11970891569706
1104.0	6.5821166	445.1198560815996
1105.0	6.5881375	445.1198075184111
1106.0	6.5941604	445.11975054281453
1107.0	6.6001856	445.11979086182043
1108.0	6.6062085	445.1198730112422
1109.0	6.6122313	445.11974756265755
1110.0	6.6182521	445.1198102113482
1111.0	6.6242751	445.11981128888294
1112.0	6.6302979	445.1198548662253
1113.0	6.6363188	445.1198392408572
1114.0	6.6423502	445.1199497222804
1115.0	6.6483751	445.1198563649239
1116.0	6.6544001	445.1199959367395
1117.0	6.660423	445.1198451476844
1118.0	6.6664439	445.1197377790256
1119.0	6.6724667	445.1198292672099
1120.0	6.6784875	445.11990253460925
1121.0	6.6845063	445.1199540935487
1122.0	6.6905314	445.11989613375556
1123.0	6.6965544	445.11995062319136
1124.0	6.7025792	445.1199153123959
1125.0	6.7086021	445.1199207578044
1126.0	6.7146251	445.11982926659783
1127.0	6.720646	445.11974790054586
1128.0	6.7266689	445.1198040041256
1129.0	6.732694	445.11999645029346
1130.0	6.7387232	445.11990167842515
1131.0	6.7447523	445.11984645334314
1132.0	6.7507793	445.11982332176024
1133.0	6.7568065	445.11991212072024
1134.0	6.7628336	445.11989166318676
1135.0	6.7688543	445.1199037524527
1136.0	6.7748773	445.11985413634017
1137.0	6.7809023	445.11989901351427
1138.0	6.7869253	445.11978531515945
1139.0	6.7929439	445.1198436597872
1140.0	6.798969	445.11975145703224
1141.0	6.8049877	445.1198593387117
1142.0	6.8110169	445.11988793540235
1143.0	6.817046	445.1198011198585
1144.0	6.8230774	445.1198377596294
1145.0	6.8290983	445.1198637080779
1146.0	6.8351211	445.11981215304905
1147.0	6.8411439	445.11976771652536
1148.0	6.8471732	445.119792350405
1149.0	6.8532003	445.1198029007489
1150.0	6.8592212	445.11976607908286
1151.0	6.865244	445.1197843927167
1152.0	6.8712669	445.1198029308384
1153.0	6.8772879	445.11981703650355
1154.0	6.8833086	445.1198215149318
1155.0	6.8893315	445.1197649422504
1156.0	6.8953523	445.11995982371394
1157.0	6.9013732	445.11991751697354
1158.0	6.907396	445.1199666136761
1159.0	6.913417	445.1199092005155
1160.0	6.9194419	445.1199264701963
1161.0	6.925465	445.1198378598281
1162.0	6.9314877	445.1198403305827
1163.0	6.9375086	445.11989181005754
1164.0	6.9435294	445.1198807823351
1165.0	6.9495546	445.1198895367966
1166.0	6.9555774	445.11977373875243
1167.0	6.9615982	445.11982397351807
1168.0	6.9676295	445.1198419970579
1169.0	6.9736568	445.1198628530134
1170.0	6.9796755	445.11986712827843
1171.0	6.9857004	445.1198424766734
1172.0	6.9917233	445.11986686248065
1173.0	6.9977503	445.11996085727276
1174.0	7.0037712	445.1199449949798
1175.0	7.00979	445.11987592616043
1176.0	7.0158151	445.1198281740035
1177.0	7.0218358	445.11994585004226
1178.0	7.0278588	445.11985649731974
1179.0	7.0338817	445.1198279521635
1180.0	7.0399047	445.1199017125207
1181.0	7.0459254	445.11994825802344
1182.0	7.0519504	445.1198879000502
1183.0	7.0579733	445.11989162235454
1184.0	7.0639964	445.1198410886405
1185.0	7.0700171	445.11999779317824
1186.0	7.0760358	445.119951896123
1187.0	7.0820608	445.11982366564746
1188.0	7.0880817	445.1199032852271
1189.0	7.0941047	445.119932293783
1190.0	7.1001255	445.1197922704365
1191.0	7.1061485	445.1198355236162
1192.0	7.1121693	445.1197784424281
1193.0	7.1181901	445.11988500498325
1194.0	7.1242171	445.1197611724757
1195.0	7.130238	445.11993343501973
1196.0	7.1362631	445.11996885834094
1197.0	7.1422859	445.1199508498423
1198.0	7.1483088	445.11987151229016
1199.0	7.1543297	445.11995548877513
1200.0	7.1603547	445.11986586393823
1201.0	7.1663861	445.1197632076395
1202.0	7.1724172	445.1198286285839
1203.0	7.1784423	445.1198071773245
1204.0	7.1844756	445.119809265925
1205.0	7.1905068	445.1198412561478
1206.0	7.1965256	445.11982067745043
1207.0	7.2025486	445.119808247467
1208.0	7.2085715	445.11989152762277
1209.0	7.2145943	445.11979032455906
1210.0	7.2206131	445.1198086135109
1211.0	7.2266361	445.11984980885524
1212.0	7.2326591	445.1198220117393
1213.0	7.2386797	445.11985607588775
1214.0	7.2447027	445.11983464237716
1215.0	7.2507257	445.11982025911
1216.0	7.2567506	445.1198792936858
1217.0	7.2627693	445.11987206769317
1218.0	7.2687943	445.11982019510367
1219.0	7.2748193	445.11990298787265
1220.0	7.2808422	445.11992720064137
1221.0	7.2868652	445.1199512582045
1222.0	7.292884	445.1197964654226
1223.0	7.2989091	445.1198166652038
1224.0	7.3049277	445.1198498080361
1225.0	7.3109485	445.1198189808921
1226.0	7.3169695	445.11991496137875
1227.0	7.3229946	445.1199423360063
1228.0	7.3290153	445.11984178742085
1229.0	7.3350361	445.1198670710273
1230.0	7.341059	445.1197862427498
1231.0	7.3470821	445.1198412812817
1232.0	7.353105	445.1198902556534
1233.0	7.3591403	445.1199347908106
1234.0	7.3651695	445.11985662240227
1235.0	7.3711987	445.11976750408684
1236.0	7.3772236	445.11972447588005
1237.0	7.3832444	445.1198756661952
1238.0	7.3892696	445.11972129279854
1239.0	7.3952966	445.11985152853475
1240.0	7.4013194	445.11978172183876
1241.0	7.4073424	445.1198727961767
1242.0	7.4133634	445.119915754731
1243.0	7.4193821	445.1198907702834
1244.0	7.4254029	445.11986936672645
1245.0	7.43143	445.1199337350295
1246.0	7.437455	445.11987829339586
1247.0	7.443478	445.1199064699857
1248.0	7.4495029	445.1198875054843
1249.0	7.4555216	445.11988242842415
1250.0	7.4615467	445.11996836338756
1251.0	7.4675695	445.1199744822144
1252.0	7.4735925	445.11986225962943
1253.0	7.4796134	445.1198855735781
1254.0	7.4856364	445.1197589223947
1255.0	7.4916613	445.1198476397451
1256.0	7.497682	445.11998121464455
1257.0	7.503705	445.1199131001481
1258.0	7.5097239	445.11988265217866
1259.0	7.5157488	445.1198833896248
1260.0	7.5217696	445.1198873479234
1261.0	7.5277904	445.11998732010534
1262.0	7.5338156	445.1200255454231
1263.0	7.5398405	445.11984843059435
1264.0	7.5458613	445.1198448604744
1265.0	7.5518821	445.11994586938994
1266.0	7.5579071	445.1199998157202
1267.0	7.5639321	445.1199111937289
1268.0	7.5699572	445.11989991883394
1269.0	7.5759885	445.11988886548806
1270.0	7.5820196	445.1197964091838
1271.0	7.5880467	445.1198387374806
1272.0	7.5940739	445.1198588682101
1273.0	7.600099	445.119814468282
1274.0	7.6061323	445.1198586772546
1275.0	7.6121592	445.11974130167147
1276.0	7.6181842	445.1197974195296
1277.0	7.6242135	445.1199027634685
1278.0	7.6302343	445.1199036339747
1279.0	7.6362551	445.1198047679461
1280.0	7.6422738	445.1198636638808
1281.0	7.6482989	445.11983520836736
1282.0	7.6543176	445.11993265013325
1283.0	7.6603386	445.1199651882839
1284.0	7.6663635	445.11989941196424
1285.0	7.6723845	445.11999622702126
1286.0	7.6784072	445.11980754958114
1287.0	7.6844343	445.11986807755386
1288.0	7.6904593	445.1197929026886
1289.0	7.6964864	445.11989509483277
1290.0	7.7025073	445.1199853548532
1291.0	7.7085322	445.11994691132344
1292.0	7.7145553	445.119997909701
1293.0	7.7205781	445.11993106018525
1294.0	7.7266053	445.11991124012275
1295.0	7.7326323	445.11996748457153
1296.0	7.7386635	445.11987541309657
1297.0	7.7446906	445.1199115202754
1298.0	7.7507198	445.11986953201375
1299.0	7.7567427	445.11975864104784
1300.0	7.7627637	445.11988081518297
1301.0	7.7687864	445.11985787837403
1302.0	7.7748093	445.11988974315017
1303.0	7.7808303	445.11993109430273
1304.0	7.7868554	445.11988995797225
1305.0	7.7928782	445.1198820643809
1306.0	7.7989011	445.11990877137856
1307.0	7.8049219	445.11989421334204
1308.0	7.8109449	445.11968824489276
1309.0	7.81697	445.11988038824234
1310.0	7.8229907	445.1198820672385
1311.0	7.8290136	445.11991047408026
1312.0	7.8350365	445.1198321775025
1313.0	7.8410594	445.11976835242257
1314.0	7.8470803	445.1198274582915
1315.0	7.8531013	445.11974563304176
1316.0	7.8591221	445.1198146677732
1317.0	7.8651533	445.1197970739535
1318.0	7.8711782	445.11975992464306
1319.0	7.8771992	445.11965216632666
1320.0	7.8832242	445.1196845935453
1321.0	7.8892491	445.1199590080795
1322.0	7.895272	445.1197382651289
1323.0	7.901295	445.1198013457176
1324.0	7.9073201	445.11976500390824
1325.0	7.9133408	445.11970457588166
1326.0	7.9193659	445.1197751807471
1327.0	7.9253866	445.11975306714265
1328.0	7.9314117	445.11977651222406
1329.0	7.9374346	445.11980921966517
1330.0	7.9434534	445.1197649781007
1331.0	7.9494784	445.1197844046422
1332.0	7.9554992	445.1198478218409
1333.0	7.9615199	445.1197939155963
1334.0	7.967543	445.11985446256404
1335.0	7.9735659	445.1198295101194
1336.0	7.9795845	445.1198025882587
1337.0	7.9856075	445.1198133029849
1338.0	7.9916305	445.11978653388616
1339.0	7.9976534	445.11977968863806
1340.0	8.0036764	445.11982741173335
1341.0	8.0096992	445.1197968073006
1342.0	8.0157242	445.11975425310857
1343.0	8.021743	445.11980560694354
1344.0	8.0277637	445.1197801438652
1345.0	8.0337868	445.1198754950679
1346.0	8.039816	445.11977197932083
1347.0	8.045839	445.119886771146
1348.0	8.0518618	445.1199486086746
1349.0	8.0578888	445.1198892628634
1350.0	8.0639118	445.11977504891775
1351.0	8.0699348	445.1197861210982
1352.0	8.0759556	445.1199283342472
1353.0	8.0819784	445.1197939896125
1354.0	8.0879993	445.1196779475273
1355.0	8.0940203	445.1196227393903
1356.0	8.1000451	445.1196862928452
1357.0	8.106066	445.11974360135565
1358.0	8.112091	445.1197929633598
1359.0	8.1181139	445.1197700058042
1360.0	8.1241368	445.1197615136442
1361.0	8.1301578	445.1197076617311
1362.0	8.1361828	445.1197168867121
1363.0	8.1422077	445.119727428116
1364.0	8.1482368	445.1197596159577
1365.0	8.1542598	445.11984486012165
1366.0	8.1602787	445.1198618417085
1367.0	8.1663014	445.11973010451794
1368.0	8.1723223	445.11976906610164
1369.0	8.1783452	445.1196984758934
1370.0	8.1843662	445.1197228702776
1371.0	8.1903912	445.1197395613266
1372.0	8.1964119	445.119779991281
1373.0	8.2024327	445.1198232051931
1374.0	8.2084557	445.11978111675245
1375.0	8.2144743	445.11983601912846
1376.0	8.2205036	445.1197464583319
1377.0	8.2265265	445.1196378031996
1378.0	8.2325558	445.11967655941345
1379.0	8.2385807	445.11976347839015
1380.0	8.2446015	445.1197724904248
1382.0	8.2519077	445.11966242096196
1383.0	8.258264	445.11978993956245
1384.0	8.2642871	445.1197601898998
1385.0	8.27031	445.1197127695948
1386.0	8.2763307	445.1197109844529
1387.0	8.2823579	445.1197400366184
1388.0	8.2883849	445.1198290968934
1389.0	8.2944078	445.1197808267269
1390.0	8.3004287	445.1198274021662
1391.0	8.3064474	445.1197071608741
1392.0	8.3124723	445.1197349287784
1393.0	8.3184933	445.1196707778811
1394.0	8.3245182	445.11970309332764
1395.0	8.3305413	445.11966923774423
1396.0	8.3365703	445.1196026447614
1397.0	8.3425912	445.1196416730959
1398.0	8.3486161	445.1196731270111
1399.0	8.3546412	445.11968802493215
1400.0	8.3606683	445.11952595851034
1401.0	8.3666955	445.1196877569033
1402.0	8.3727142	445.11963557137057
1403.0	8.3787371	445.1197113169026
1404.0	8.3847599	445.11967685447155
1405.0	8.3907808	445.1196623491365
1406.0	8.3968016	445.11964335195387
1407.0	8.4028247	445.1197952054444
1408.0	8.4088475	445.11974038531264
1409.0	8.4148724	445.1196720229311
1410.0	8.4208996	445.1196847811621
1411.0	8.4269246	445.11963137117044
1412.0	8.4329475	445.11963500756764
1413.0	8.4389704	445.11959920905963
1414.0	8.4449934	445.119512174859
1415.0	8.4510163	445.1196193643121
1416.0	8.4570394	445.1196525797938
1417.0	8.4630621	445.11960517095787
1418.0	8.469085	445.1196642741977
1419.0	8.47511	445.119710492688
1420.0	8.4811288	445.1197389584585
1421.0	8.4871517	445.1196195498814
1422.0	8.4931706	445.1196676888299
1423.0	8.4991954	445.1196434068759
1424.0	8.5052185	445.11958105732515
1425.0	8.5112496	445.11965458163536
1426.0	8.5172685	445.11956318021464
1427.0	8.5232936	445.1196414420187
1428.0	8.5293185	445.11953332730366
1429.0	8.5353393	445.1196128520982
1430.0	8.5413622	445.1196752265152
1431.0	8.5473874	445.1196949816502
1432.0	8.5534101	445.11965290683366
1433.0	8.5594331	445.1196402189724
1434.0	8.565456	445.1197116217785
1435.0	8.5714789	445.1197782747313
1436.0	8.5775018	445.11971285173655
1437.0	8.5835248	445.11964968370404
1438.0	8.5895498	445.1196634100642
1439.0	8.5955748	445.119762574194
1441.0	8.6028768	445.1197432309585
1442.0	8.6092456	445.1196703261703
1443.0	8.6152769	445.11972850823713
1444.0	8.621304	445.1197201320931
1445.0	8.627327	445.11968945417016
1446.0	8.6333498	445.11981787701825
1447.0	8.639379	445.1198296477566
1448.0	8.6454082	445.11971643471384
1449.0	8.6514374	445.1195918086565
1450.0	8.6574644	445.11965369249543
1451.0	8.6634915	445.1196800730012
1452.0	8.6695187	445.1196728408623
1453.0	8.6755458	445.1197159543588
1454.0	8.6815727	445.1196837807691
1455.0	8.6875999	445.11963427295456
1456.0	8.6936249	445.11980105032444
1457.0	8.6996519	445.1197475080824
1458.0	8.705677	445.11974736044203
1459.0	8.711702	445.1196376897915
1460.0	8.7177333	445.11966779436085
1461.0	8.7237521	445.11976628906103
1462.0	8.7297749	445.1197843122325
1463.0	8.7357957	445.11975322629513
1464.0	8.7418166	445.11975739016964
1465.0	8.7478353	445.1196963287111
1466.0	8.7538603	445.1195646776866
1467.0	8.7598896	445.11972157117566
1468.0	8.7659125	445.1195877037566
1469.0	8.7719333	445.1196060522879
1470.0	8.7779645	445.1195255789591
1471.0	8.7839875	445.1195906539511
1472.0	8.7900105	445.11955298086474
1473.0	8.7960333	445.1196021426229
1474.0	8.8020583	445.11950765976184
1475.0	8.8080813	445.11972752877335
1476.0	8.8141063	445.11967294603824
1477.0	8.8201291	445.1195279571533
1478.0	8.8261521	445.1196817209747
1479.0	8.8321708	445.11969885031215
1480.0	8.8381917	445.1198891737881
1481.0	8.8442125	445.11984110012673
1482.0	8.8502334	445.11968258362265
1483.0	8.8562543	445.11981760347544
1484.0	8.8622771	445.11985814162523
1485.0	8.8683083	445.11994815978625
1486.0	8.8743355	445.11977266857286
1487.0	8.8803647	445.11967354287174
1488.0	8.8863875	445.1196759818318
1489.0	8.8924125	445.1197429064871
1490.0	8.8984375	445.11959682570034
1491.0	8.9044627	445.1197076310785
1492.0	8.9104856	445.11979577014415
1493.0	8.9165084	445.1197819887163
1494.0	8.9225313	445.1197616718224
1495.0	8.9285604	445.1198242326296
1496.0	8.9345896	445.11968788906165
1497.0	8.9406147	445.11972610297505
1499.0	8.9479188	445.11974337698086
1500.0	8.9542668	445.1196351894902
1501.0	8.960296	445.11961664577376
1502.0	8.966323	445.1196106610038
1503.0	8.9723459	445.11961547225064
1504.0	8.9783688	445.1197345225027
1505.0	8.9843897	445.1196806872729
1506.0	8.9904147	445.119714462566
1507.0	8.9964397	445.1195935106452
1508.0	9.0024625	445.11973093836093
1509.0	9.0084877	445.119617559018
1510.0	9.0145105	445.11978019806946
1511.0	9.0205314	445.11970056975804
1512.0	9.0265543	445.11965559647007
1513.0	9.0325773	445.11965736005726
1514.0	9.0386063	445.1196745566504
1515.0	9.0446293	445.1196610468335
1516.0	9.0506543	445.11970611607455
1517.0	9.0566773	445.119525198076
1518.0	9.0627022	445.11961481241536
1519.0	9.068723	445.11959873802647
1520.0	9.074744	445.119551924935
1521.0	9.0807689	445.11961341117035
1522.0	9.0867939	445.1196269397214
1523.0	9.0928148	445.11956319595106
1524.0	9.0988398	445.1196564439786
1525.0	9.1048626	445.11961659530374
1526.0	9.1108857	445.119705190152
1527.0	9.1169065	445.1196199466258
1528.0	9.1229254	445.1197546115352
1529.0	9.1289439	445.11971725836776
1530.0	9.134971	445.1196751444033
1531.0	9.1409919	445.1197684794665
1532.0	9.1470169	445.11977359053964
1533.0	9.1530461	445.1197463132841
1534.0	9.1590711	445.11961380148983
1535.0	9.165092	445.1196617000063
1536.0	9.171117	445.11982275750023
1537.0	9.1771379	445.1196956022316
1538.0	9.1831607	445.1196180147595
1539.0	9.1891878	445.11963809475014
1540.0	9.1952128	445.1196006804724
1541.0	9.2012357	445.1197604178011
1542.0	9.2072628	445.11972653192834
1543.0	9.2132879	445.1196819583674
1544.0	9.2193149	445.11958793892296
1545.0	9.2253379	445.11970178618606
1546.0	9.2313587	445.11987814049144
1547.0	9.2373775	445.1197323474972
1548.0	9.2434004	445.1196993688817
1549.0	9.2494211	445.11968798769385
1550.0	9.2554441	445.11970205786884
1551.0	9.2614649	445.11978586011156
1552.0	9.2674922	445.1195944771234
1553.0	9.2735149	445.1194979150964
1554.0	9.2795358	445.11950393467185
1555.0	9.2855566	445.1196235953199
1556.0	9.2915776	445.1197211814412
1557.0	9.2976004	445.11957584421464
1558.0	9.3036255	445.1195474369174
1559.0	9.3096484	445.11953042072224
1560.0	9.3156734	445.1195043667996
1561.0	9.3216962	445.11969905734634
1562.0	9.3277192	445.11985220398697
1563.0	9.3337401	445.11963676747683
1564.0	9.3397608	445.1196565940391
1565.0	9.3457837	445.11957541276894
1566.0	9.3518067	445.11966593676135
1567.0	9.3578298	445.11968592068496
1568.0	9.3638527	445.11961243053725
1569.0	9.3698713	445.1196105572484
1570.0	9.3758963	445.1196459066977
1571.0	9.3819172	445.11955870037696
1572.0	9.3879442	445.1194863419104
1573.0	9.3939651	445.11959978017177
1574.0	9.399986	445.1195806068509
1575.0	9.406013	445.11962217912946
1576.0	9.412038	445.1195664368552
1577.0	9.4180589	445.11964006718347
1578.0	9.4240819	445.1197110437753
1579.0	9.4301048	445.1197134375287
1580.0	9.4361276	445.1196045743211
1581.0	9.4421504	445.11976120369195
1582.0	9.4481693	445.11964591483036
1583.0	9.4541902	445.11958647853095
1584.0	9.4602151	445.11952654902154
1585.0	9.466236	445.1196309795887
1586.0	9.4722589	445.11961016876603
1587.0	9.4782777	445.11961147396437
1588.0	9.4843005	445.11947653823967
1589.0	9.4903236	445.11958194788735
1590.0	9.4963466	445.1195611177193
1591.0	9.5023735	445.11954743407176
1592.0	9.5083985	445.11955892228895
1593.0	9.5144257	445.119547685409
1594.0	9.5204528	445.1196051763208
1595.0	9.526481799999999	445.11967751952585
1596.0	9.5325068	445.11963195790537
1597.0	9.5385361	445.11961222822924
1598.0	9.5445611	445.1195386009694
1599.0	9.5505862	445.11960743896645
1600.0	9.5566048	445.11961473840614
1601.0	9.5626319	445.11963844070203
1602.0	9.568659	445.1195369561233
1603.0	9.574684	445.11954929758167
1604.0	9.5807153	445.11955995505184
1605.0	9.5867423	445.11948317145306
1606.0	9.5927654	445.11957337548216
1607.0	9.5987882	445.11947003885973
1608.0	9.6048132	445.11951186381424
1609.0	9.610834	445.1195014828417
1610.0	9.6168528	445.1195082042442
1611.0	9.6228778	445.11960824486835
1612.0	9.6289028	445.11957833857934
1613.0	9.63493	445.119522468507
1614.0	9.6409549	445.1196365781698
1615.0	9.6469799	445.1196539873536
1616.0	9.6530028	445.1195767477185
1617.0	9.6590299	445.1195820740818
1618.0	9.6650528	445.1196085741373
1619.0	9.6710716	445.1195921470726
1620.0	9.6770966	445.1196539968016
1621.0	9.6831155	445.11966461722824
1622.0	9.6891424	445.1196070488574
1623.0	9.6951653	445.11940594577567
1624.0	9.7011862	445.1194739458023
1625.0	9.7072071	445.1194919978208
1626.0	9.713232	445.1195354161576
1627.0	9.7192508	445.1195694284597
1628.0	9.7252738	445.1196036955315
1629.0	9.7312988	445.11962287081406
1630.0	9.7373322	445.11970382748046
1631.0	9.743355	445.11964162820686
1632.0	9.7493841	445.11967636421724
1633.0	9.7554133	445.1195687417293
1634.0	9.7614425	445.11953623476694
1635.0	9.7674655	445.1196925290594
1636.0	9.7734843	445.11953047733476
1637.0	9.779505	445.11944959296545
1638.0	9.7855278	445.11953965752247
1639.0	9.7915508	445.1196253420328
1640.0	9.7975739	445.11961660920167
1641.0	9.8035947	445.1195226292804
1642.0	9.8096154	445.1194999815115
1643.0	9.8156383	445.11956810030887
1644.0	9.8216613	445.1196056624053
1645.0	9.8276823	445.11960875847495
1646.0	9.833705	445.1196740725999
1647.0	9.8397301	445.1195233434878
1648.0	9.845753	445.1195926266143
1649.0	9.8517737	445.11952792757785
1650.0	9.8577967	445.11957811092446
1651.0	9.8638196	445.11965644989283
1652.0	9.8698448	445.11965746629136
1653.0	9.8758676	445.11972712990865
1654.0	9.8818863	445.11956150532154
1655.0	9.8879093	445.11943785851366
1656.0	9.8939323	445.1195506614935
1657.0	9.8999551	445.1195120892604
1658.0	9.905978	445.11955705670835
1659.0	9.9120051	445.11944938258154
1660.0	9.9180281	445.1194761890215
1661.0	9.9240552	445.1195840108261
1662.0	9.9300843	445.11947866082136
1663.0	9.9361114	445.119540478835
1664.0	9.9421386	445.1195190387787
1665.0	9.9481697	445.119448856576
1666.0	9.9542031	445.1194422983707
1667.0	9.9602303	445.12064569118144
1668.0	9.9662595	445.1195240294397
1669.0	9.9722864	445.1195231410854
1670.0	9.9783156	445.11951045929504
1671.0	9.9843386	445.11948197976415
1672.0	9.9903616	445.11949222717766
1673.0	9.9963802	445.11956303232154
1674.0	10.002403	445.1195457777471
1675.0	10.008432	445.11940759475823
1676.0	10.014459	445.1194428378689
1677.0	10.020484	445.11940414351307
1678.0	10.026514	445.119496013304
1679.0	10.032537	445.12062817927324
1680.0	10.038559	445.1194529135045
1681.0	10.044582	445.11964225113223
1682.0	10.050603	445.1194505172387
1683.0	10.056626	445.12062863869886
1684.0	10.062649	445.1205827774682
1685.0	10.06867	445.12062613416276
1686.0	10.074705	445.1205487628712
1687.0	10.080735	445.1194690661849
1688.0	10.086759	445.1194125731217
1689.0	10.092782	445.1205782818338
1690.0	10.098803	445.12064804607417
1691.0	10.104824	445.12063712687495
1692.0	10.110845	445.119456642015
1693.0	10.11687	445.1194988687947
1694.0	10.122893	445.1195779463897
1695.0	10.128916	445.120505344684
1696.0	10.134941	445.11946261526845
1697.0	10.140964	445.11956621972104
1698.0	10.146985	445.12064049830985
1699.0	10.153005	445.1194474318258
1700.0	10.159026	445.1195203243836
1701.0	10.165051	445.1194539979459
1702.0	10.171074	445.12060215214217
1703.0	10.177097	445.1195481619718
1704.0	10.18312	445.1194037948616
1705.0	10.189147	445.1206179816573
1706.0	10.19517	445.12065057729586
1707.0	10.201191	445.120617604972
1708.0	10.207212	445.119476747167
1709.0	10.213235	445.1206297427634
1710.0	10.219258	445.12065887302157
1711.0	10.225282	445.11955091208677
1712.0	10.231305	445.11942351012283
1713.0	10.237328	445.1195220427315
1714.0	10.243351	445.11942204394944
1715.0	10.249387	445.11960580825746
1716.0	10.255416	445.12064366497106
1717.0	10.261441	445.1195048605428
1718.0	10.267466	445.11949994172403
1719.0	10.273489	445.11944718266597
1720.0	10.279512	445.1206545069153
1721.0	10.285537	445.11942631614016
1722.0	10.291566	445.11947129332276
1723.0	10.297589	445.11963829753114
1724.0	10.303614	445.1195491969795
1725.0	10.309639	445.1196272077279
1726.0	10.315666	445.1195473459866
1727.0	10.321691	445.1194463396176
1728.0	10.327714	445.12059001308995
1729.0	10.333739	445.1194159017874
1730.0	10.339762	445.1205898802831
1731.0	10.345787	445.12048299796015
1732.0	10.35181	445.12059273342896
1733.0	10.357831	445.11940921694537
1734.0	10.363853	445.1195013453943
1735.0	10.369874	445.1206445835977
1736.0	10.375897	445.1194401480648
1737.0	10.38192	445.1194735970751
1738.0	10.387943	445.11954576554194
1739.0	10.393966	445.120653362095
1740.0	10.399989	445.11950863951114
1741.0	10.406012	445.1194889489596
1742.0	10.412033	445.1206553073037
1743.0	10.418062	445.119404461839
1744.0	10.424083	445.11947321061933
1745.0	10.43011	445.1206238007233
1746.0	10.436135	445.1194168727351
1747.0	10.442158	445.1206060820745
1748.0	10.448181	445.1194357941058
1749.0	10.454204	445.1194280469794
1750.0	10.460227	445.1194988237131
1751.0	10.466249	445.12065043799356
1752.0	10.472277	445.1206125850991
1753.0	10.478297	445.1194964012248
1754.0	10.484318	445.11945023101265
1755.0	10.490341	445.11950258929477
1756.0	10.496364	445.1194723574819
1757.0	10.502385	445.11946159099193
1758.0	10.508414	445.1194637991879
1759.0	10.514441	445.1194380460768
1760.0	10.520472	445.1205846443946
1761.0	10.526499	445.11941312805845
1762.0	10.53252	445.1206467041186
1763.0	10.538543	445.11945590449557
1764.0	10.544566	445.1206426708641
1765.0	10.550591	445.1194510005727
1766.0	10.556614	445.12058751349696
1767.0	10.562639	445.12056811742167
1768.0	10.568662	445.12061387239186
1769.0	10.574681	445.11947551104043
1770.0	10.580706	445.11947679896406
1771.0	10.586727	445.11941757418083
1772.0	10.592752	445.1205424811981
1773.0	10.598779	445.1206468603902
1774.0	10.604808	445.1206482460634
1775.0	10.610831	445.1205921381841
1776.0	10.616854	445.1194522893681
1777.0	10.622877	445.12064610524266
1778.0	10.628899	445.12065986074884
1779.0	10.634925	445.1206585835582
1780.0	10.640945	445.1206215698343
1781.0	10.646968	445.1206189750672
1782.0	10.652993	445.120613871787
1783.0	10.659016	445.1194887219443
1784.0	10.665043	445.12060931238966
1785.0	10.671066	445.1205942979507
1786.0	10.677093	445.1205803150321
1787.0	10.68312	445.12063350343203
1788.0	10.689147	445.1194358318831
1789.0	10.695175	445.1206190974121
1790.0	10.701198	445.1194574861431
1791.0	10.707229	445.12064245228487
1792.0	10.713254	445.1194011460073
1793.0	10.719279	445.1206378356067
1794.0	10.725308	445.1195041973454
1795.0	10.731333	445.11944499219067
1796.0	10.737356	445.1194906940989
1797.0	10.743379	445.11955816908323
1798.0	10.7494	445.1196264368331
1799.0	10.755425	445.1195330383267
1800.0	10.761454	445.1194763056023
1801.0	10.767483	445.11944808803844
1802.0	10.773506	445.1206549801951
1803.0	10.779531	445.120616903916
1804.0	10.785554	445.1206356281961
1805.0	10.791577	445.1195348386072
1806.0	10.7976	445.11941968611364
1807.0	10.803621	445.12060638863807
1808.0	10.809639	445.12059821862914
1809.0	10.815664	445.12059846837286
1810.0	10.821687	445.1194236283296
1811.0	10.827706	445.12063264007315
1812.0	10.833729	445.1206103784091
1813.0	10.839754	445.12062341669304
1814.0	10.845779	445.12058810905853
1815.0	10.851808	445.1194090972748
1816.0	10.857831	445.1206188730914
1817.0	10.863856	445.11954823934326
1818.0	10.869879	445.1195312128075
1819.0	10.8759	445.11951316942583
1820.0	10.881923	445.1195090698408
1821.0	10.887946	445.120634041977
1822.0	10.893971	445.1194075016517
1823.0	10.899998	445.1195218701389
1824.0	10.906031	445.11949142041976
1825.0	10.912058	445.1205901188191
1826.0	10.918081	445.11940947217585
1827.0	10.924108	445.12061983528184
1828.0	10.930131	445.1194865330389
1829.0	10.936154	445.12063564705176
1830.0	10.942185	445.120651903712
1831.0	10.948208	445.12065529531384
1832.0	10.954237	445.1206437303386
1833.0	10.96026	445.1195099588678
1834.0	10.966281	445.119456587094
1835.0	10.972306	445.1195560207682
1836.0	10.978329	445.12045906372333
1837.0	10.984354	445.12051595483234
1838.0	10.990377	445.1194399732094
1839.0	10.9964	445.1194136736243
1840.0	11.002423	445.12059630060463
1841.0	11.008446	445.1194499373257
1842.0	11.014471	445.1206529421931
1843.0	11.020492	445.12065823411615
1844.0	11.026517	445.12064525584725
1845.0	11.03254	445.1206276463469
1846.0	11.038562	445.11950162064437
1847.0	11.044581	445.11955539799857
1848.0	11.050606	445.1194418818865
1849.0	11.056629	445.12060371357774
1850.0	11.062652	445.12058855287063
1851.0	11.068673	445.119432794792
1852.0	11.074694	445.12060895013104
1853.0	11.080719	445.1205591312121
1854.0	11.086742	445.1206229392402
1855.0	11.092764	445.1194065941488
1856.0	11.09879	445.11944558107973
1857.0	11.104813	445.1194224431224
1858.0	11.110837	445.12065926864904
1859.0	11.116869	445.1206400263208
1860.0	11.122894	445.12059499920883
1861.0	11.128915	445.1194017860369
1862.0	11.134936	445.11951453947745
1863.0	11.140958	445.11948690388704
1864.0	11.146986	445.119479599028
1865.0	11.153006	445.12065726719675
1866.0	11.159031	445.1195698664397
1867.0	11.165056	445.1205236856745
1868.0	11.171081	445.1204996435953
1869.0	11.177102	445.12060045779174
1870.0	11.183123	445.1206089234952
1871.0	11.189152	445.1206022960794
1872.0	11.195177	445.12058722559595
1873.0	11.201202	445.11943340934204
1874.0	11.207225	445.1205769932088
1875.0	11.213246	445.12054577226604
1876.0	11.219271	445.12061230607225
1877.0	11.225294	445.11954637739797
1878.0	11.231317	445.11944604303346
1879.0	11.237338	445.1206128191354
1880.0	11.243358	445.1206225021644
1881.0	11.249383	445.1194251216601
1882.0	11.255406	445.1206535543855
1883.0	11.261427	445.1205646203311
1884.0	11.26745	445.12045232989817
1885.0	11.273477	445.12049619274933
1886.0	11.2795	445.1205362515718
1887.0	11.285523	445.12046249520654
1888.0	11.291552	445.1205908575141
1889.0	11.297577	445.1205010539039
1890.0	11.3036	445.12048233084647
1891.0	11.309625	445.1205899799762
1892.0	11.315648	445.12058259578663
1893.0	11.321673	445.1205359026858
1894.0	11.327696	445.11940682331567
1895.0	11.333719	445.1206395390231
1896.0	11.339742	445.1206581001246
1897.0	11.345763	445.1194441238325
1898.0	11.351784	445.12060425771483
1899.0	11.357807	445.11945729936184
1900.0	11.363832	445.12058794595725
1901.0	11.369852	445.1206061142861
1902.0	11.375875	445.11947795655607
1903.0	11.3819	445.1206373038354
1904.0	11.387923	445.11942767996726
1905.0	11.393944	445.11945067543826
1906.0	11.399965	445.11951634727416
1907.0	11.405988	445.1195788126829
1908.0	11.412013	445.12065660429994
1909.0	11.418038	445.1194291030862
1910.0	11.424063	445.12062540175725
1911.0	11.430086	445.1205573600747
1912.0	11.436109	445.1205686993012
1913.0	11.442132	445.11954639832857
1914.0	11.448159	445.1194141598375
1915.0	11.45418	445.1194800740244
1916.0	11.4602	445.12065554957894
1917.0	11.466229	445.1194266803046
1918.0	11.472252	445.1194213377767
1919.0	11.478273	445.11940891872325
1920.0	11.484298	445.11942642489936
1921.0	11.490325	445.1206344658223
1922.0	11.49635	445.1194494013137
1923.0	11.502377	445.1195083329135
1924.0	11.5084	445.1194354033312
1925.0	11.514423	445.1194755339582
1926.0	11.520446	445.11944168979903
1927.0	11.526469	445.11945323645
1928.0	11.532492	445.11941800014336
1929.0	11.538517	445.1206477437418
1930.0	11.54454	445.1206500771169
1931.0	11.550565	445.1194856401408
1932.0	11.556594	445.12065022054503
1933.0	11.562621	445.1194260170884
1934.0	11.568644	445.1206072849554
1935.0	11.574667	445.12053660518995
1936.0	11.580692	445.11942852586094
1937.0	11.586719	445.1194458828778
1938.0	11.592752	445.12064505836673
1939.0	11.598782	445.12059772111013
1940.0	11.604805	445.11941845806086
1941.0	11.610826	445.119419612423
1942.0	11.61685	445.1206163021926
1943.0	11.622877	445.12053352794436
1944.0	11.628913	445.12051293289585
1945.0	11.63494	445.1206376763389
1946.0	11.640963	445.11944611133555
1947.0	11.646992	445.12053792476763
1948.0	11.653019	445.120618672996
1949.0	11.659048	445.1206342525999
1950.0	11.665076	445.1194104285116
1951.0	11.671096	445.1206150509495
1952.0	11.677119	445.12063547440374
1953.0	11.683146	445.1206578391284
1954.0	11.689173	445.1194263807504
1955.0	11.6952	445.1194703093241
1956.0	11.701228	445.1195453172037
1957.0	11.707253	445.11943626454934
1958.0	11.713278	445.11943547535316
1959.0	11.719298	445.120522000083
1960.0	11.725319	445.12060326516377
1961.0	11.731342	445.1205649323599
1962.0	11.737365	445.12053939816417
1963.0	11.743388	445.1205363221067
1964.0	11.749411	445.1205501649405
1965.0	11.755436	445.11943271755445
1966.0	11.761459	445.1195437197524
1967.0	11.767482	445.1196686523751
1968.0	11.773505	445.11950763551573
1969.0	11.77953	445.1195359007798
1970.0	11.785555	445.1194495837869
1971.0	11.79158	445.1205853379313
1972.0	11.797605	445.11942769334445
1973.0	11.803626	445.11952451282406
1974.0	11.809651	445.11958354425497
1975.0	11.815674	445.1194672993405
1976.0	11.821697	445.1205400239089
1977.0	11.827719	445.12054969463236
1978.0	11.83374	445.1205603944489
1979.0	11.839767	445.120543681333
1980.0	11.84579	445.11942540144184
1981.0	11.851813	445.1195088281148
1982.0	11.857836	445.1194837856705
1983.0	11.863859	445.12057077377926
1984.0	11.869884	445.12062586285424
1985.0	11.875907	445.11940305523547
1986.0	11.88193	445.12058896344126
1987.0	11.887953	445.1206517888665
1988.0	11.893974	445.11944512478897
1989.0	11.899996	445.1206297873663
1990.0	11.906019	445.1206422852049
1991.0	11.91204	445.1206158496501
1992.0	11.918065	445.1194147189424
1993.0	11.924088	445.11944055696875
1994.0	11.930113	445.1206560450101
1995.0	11.936134	445.11944897376463
1996.0	11.942155	445.1205168316531
1997.0	11.948178	445.12044450763204
1998.0	11.954201	445.1206193833858
1999.0	11.960232	445.12062332725327
2000.0	11.966257	445.1206536426422
2001.0	11.972282	445.12062173369395
2002.0	11.978309	445.1205666433519
2003.0	11.984336	445.12060676311216
2004.0	11.990368	445.1205999094787
2005.0	11.996392	445.12045901563334
2006.0	12.002417	445.1205523256818
2007.0	12.008447	445.11941336148504
2008.0	12.014472	445.12063621273586
2009.0	12.020492	445.1206011923523
2010.0	12.026515	445.1206534483157
2011.0	12.032538	445.1205432653204
2012.0	12.038561	445.120581908645
2013.0	12.044582	445.12058129161346
2014.0	12.050603	445.1205037194359
2015.0	12.056632	445.119461590886
2016.0	12.062657	445.1205688211059
2017.0	12.068686	445.1205326033223
2018.0	12.074713	445.12047401547494
[truncated: 5,193 more rows]
