# Supplementary material for: RawBeans: A Simple, Vendor-Independent, Raw-Data Quality-Control Tool
Source: J Proteome Res. 2021 Mar 4;20(4):2098–104. doi: 10.1021/acs.jproteome.0c00956 (PMC8041395; doi:10.1021/acs.jproteome.0c00956)
Supplement: Supplementary file 2 — pr0c00956_si_003.zip [file pr0c00956_si_003.zip › 100_samples_run1.0/resources/HF2_LC1_hela_220320_30B_01-mass-deviation-matrix.tsv]

scan	retention	445.12003
9.0	0.055115667	445.11976067288344
11.0	0.067680251	445.12030911726407
31.0	0.19470533	445.11973168030744
33.0	0.20740745	445.12029243295115
34.0	0.21375128	445.11982437430424
40.0	0.23576375	445.1197798347782
42.0	0.247818	445.1197628023946
43.0	0.25383673	445.12055387083495
44.0	0.25985757	445.11953789913406
45.0	0.26588058	445.1197417276967
51.0	0.30200562	445.1204178359738
52.0	0.30802437	445.12058317302314
54.0	0.31554298	445.11940686352324
55.0	0.321893	445.1194566992039
56.0	0.32791392	445.119697797991
57.0	0.33394102	445.11976249428847
58.0	0.33995977	445.12001389342225
59.0	0.34598465	445.1198398084092
60.0	0.35200558	445.1198838316351
61.0	0.35802425	445.12013083784444
62.0	0.36404522	445.1196828804806
63.0	0.369968	445.1198732487333
64.0	0.37599095	445.1198427953142
65.0	0.38200985	445.11972904948937
66.0	0.38802849	445.1199879642418
67.0	0.39405135	445.11992340667854
68.0	0.40007222	445.1201656571123
69.0	0.40609097	445.1201183080957
70.0	0.4121224	445.1200539040496
71.0	0.41815352	445.12020593447363
72.0	0.4241828	445.12017404570116
73.0	0.43020977	445.1200352443101
74.0	0.43623272	445.1203815975891
75.0	0.44226392	445.1202616439105
76.0	0.44828485	445.1202123967295
77.0	0.45430368	445.1201830050703
78.0	0.46032852	445.12024204180676
79.0	0.46634732	445.1201790744401
80.0	0.47236617	445.1201691408374
81.0	0.47838905	445.1202538002975
82.0	0.48440787	445.1202287925936
83.0	0.49042855	445.12027757449846
84.0	0.49644945	445.12027530046316
85.0	0.50247038	445.1202096697178
86.0	0.50849107	445.12021482715704
87.0	0.51451199	445.1201634715845
88.0	0.52053492	445.12022345478306
89.0	0.52655785	445.1201786266265
90.0	0.53257667	445.12014814092964
91.0	0.53860573	445.1201098626805
92.0	0.54462662	445.120169145402
93.0	0.55064955	445.1202212108894
94.0	0.5566703	445.12015758101904
95.0	0.5626912	445.1200870918882
96.0	0.56871004	445.12022285520015
97.0	0.57473088	445.1201959755991
98.0	0.58074944	445.12025300513443
99.0	0.5867745	445.12023567309836
100.0	0.5927954	445.12028475231523
101.0	0.59881422	445.12021128464113
102.0	0.60483287	445.1200693767974
103.0	0.61085377	445.1201453929097
104.0	0.6168724	445.12019396258285
105.0	0.62289338	445.1200904120288
106.0	0.62891412	445.1201422069718
107.0	0.63493712	445.12026859946906
108.0	0.64096832	445.12018785345566
109.0	0.64698702	445.1202565523155
110.0	0.65300999	445.1201545295843
111.0	0.65903502	445.1201617423214
112.0	0.66505387	445.120246149892
113.0	0.67107464	445.12026997121967
114.0	0.6770954	445.1202033921918
115.0	0.68311623	445.12016752124447
116.0	0.68913722	445.1201207698117
117.0	0.69516	445.1202268772321
118.0	0.7011809	445.12024292017867
119.0	0.70719968	445.12025523991895
120.0	0.71322047	445.1201648981417
121.0	0.71923932	445.1201971950249
122.0	0.72525798	445.1201042150465
123.0	0.73127888	445.1201475816974
124.0	0.73729765	445.1202415722046
125.0	0.74332253	445.1202378059075
126.0	0.74934137	445.12022696954324
127.0	0.7553622	445.12021151755823
128.0	0.76138105	445.12019797915434
129.0	0.76740378	445.120214919853
130.0	0.7734226	445.1201711389063
131.0	0.77944132	445.12021734781837
132.0	0.78546023	445.12017924247135
133.0	0.79148097	445.1201354273077
134.0	0.79750182	445.1201527291328
135.0	0.80352477	445.12018586438944
136.0	0.80954558	445.1201826620172
137.0	0.81556637	445.1202689989403
138.0	0.82158512	445.1200749160567
139.0	0.82760608	445.12009032481427
140.0	0.83362675	445.1201357903781
141.0	0.8396601	445.1202325694161
142.0	0.84568522	445.12019627331847
143.0	0.85171235	445.1201879032414
144.0	0.8577353	445.1202201186632
145.0	0.86376228	445.1200904135729
146.0	0.86978737	445.12019310047145
147.0	0.87581447	445.1202069063684
148.0	0.88184142	445.12010288333323
149.0	0.88786652	445.1201602695891
150.0	0.89389369	445.12021609413443
151.0	0.89992075	445.12020318794845
152.0	0.90594785	445.12020552029026
153.0	0.91197273	445.1201824433698
154.0	0.91799367	445.12019355180365
155.0	0.92401665	445.1201778417543
156.0	0.93003945	445.12009977716684
157.0	0.93606445	445.1201734179213
158.0	0.94208745	445.1202192913032
159.0	0.94811038	445.1201710030534
160.0	0.95413738	445.12020853824015
161.0	0.96016867	445.1201970289992
162.0	0.96619168	445.12020400128796
163.0	0.97222083	445.12017325991906
164.0	0.97823945	445.1201778493682
165.0	0.9842625	445.1202422386242
166.0	0.99028122	445.12025940957335
167.0	0.99630205	445.12013147054745
168.0	1.0023291	445.1201292478037
169.0	1.0083499	445.12015960037
170.0	1.0143708	445.1202500729354
171.0	1.0203999	445.1202256526127
172.0	1.0264187	445.1202154671016
173.0	1.0324394	445.1202090402444
174.0	1.0384605	445.1201784949599
175.0	1.0444874	445.1201372845231
176.0	1.0505104	445.12014829904274
177.0	1.0565333	445.12016450632467
178.0	1.0625626	445.12017849312775
179.0	1.0685916	445.1201288807733
180.0	1.0746146	445.12006159711603
181.0	1.0806374	445.12005680528534
182.0	1.0866563	445.1200479147731
183.0	1.0926814	445.12013060457963
184.0	1.0987	445.12013116378034
185.0	1.1047209	445.1201414521224
186.0	1.1107395	445.1201674436219
187.0	1.1167604	445.12011881043765
188.0	1.1227812	445.12018283369184
189.0	1.1288064	445.1202214922741
190.0	1.134825	445.1201700288318
191.0	1.1408459	445.12019864831336
192.0	1.146873	445.12019705813236
193.0	1.1528959	445.1202368387335
194.0	1.1589209	445.1201423214002
195.0	1.1649459	445.12011223226284
196.0	1.170973	445.12014265528944
197.0	1.1770044	445.12021119320224
198.0	1.1830292	445.12010301443064
199.0	1.1890542	445.1202183421895
200.0	1.1950855	445.12015544622443
201.0	1.2011167	445.1201204036019
202.0	1.2071397	445.1200545437735
203.0	1.2131627	445.1201476566416
204.0	1.2191856	445.1202495663078
205.0	1.2252106	445.1201444078827
206.0	1.2312356	445.1201386911381
207.0	1.2372648	445.1201327212161
208.0	1.2432876	445.12010729786914
209.0	1.2493086	445.1200990312503
210.0	1.2553314	445.12017959869104
211.0	1.2613543	445.1201539560894
212.0	1.2673773	445.12008933576465
213.0	1.2734003	445.12021821813335
214.0	1.2794294	445.12009380677137
215.0	1.2854585	445.1202007397406
216.0	1.2914857	445.1201928331105
217.0	1.2975149	445.1202226658329
218.0	1.3035419	445.1201426991724
219.0	1.309569	445.1201953706117
220.0	1.3155941	445.12012660400785
221.0	1.321617	445.12024203986
222.0	1.3276439	445.12018845352316
223.0	1.3336711	445.1201844622145
224.0	1.3397086	445.1202422153497
225.0	1.3457356	445.1202559936564
226.0	1.3517648	445.12020724291335
227.0	1.3577878	445.12014256282566
228.0	1.3638108	445.1201753107596
229.0	1.3698379	445.1201298716454
230.0	1.3758607	445.1201683205201
231.0	1.3818857	445.120134744534
232.0	1.3879129	445.12021279482855
233.0	1.3939419	445.12020955964323
234.0	1.3999649	445.1202455471157
235.0	1.405992	445.1201522112294
236.0	1.4120191	445.1201940923351
237.0	1.4180483	445.1201746022672
238.0	1.4240712	445.1201869156164
239.0	1.4300962	445.12006706258774
240.0	1.4361254	445.1201502615726
241.0	1.4421524	445.1201812791122
242.0	1.4481816	445.12010642077036
243.0	1.4542088	445.1202294333557
244.0	1.4602359	445.12019163274164
245.0	1.4662607	445.12018711328807
246.0	1.4722857	445.12011069097645
247.0	1.4783109	445.1202675141336
248.0	1.4843337	445.12020227553074
249.0	1.4903587	445.1201248534167
250.0	1.4963795	445.12017308131897
251.0	1.5024046	445.12013352855337
252.0	1.5084275	445.1201861390994
253.0	1.5144483	445.1201678865767
254.0	1.5204691	445.12022084384125
255.0	1.5264921	445.1201836532319
256.0	1.5325108	445.12020180601695
257.0	1.5385317	445.1201725538435
258.0	1.5445609	445.12012911838406
259.0	1.55059	445.12021583512785
260.0	1.5566192	445.12007163435584
261.0	1.5626421	445.1200992034233
262.0	1.5686672	445.12020386481976
263.0	1.5746901	445.12019364087485
264.0	1.5807129	445.1200862769907
265.0	1.586738	445.1202042514047
266.0	1.592763	445.1202207508927
267.0	1.598788	445.1201398680687
268.0	1.6048087	445.12015375107853
269.0	1.6108317	445.1201105193916
270.0	1.6168526	445.1201025781777
271.0	1.6228714	445.1201016558205
272.0	1.6288984	445.1202678627045
273.0	1.6349235	445.12012991098237
274.0	1.6409464	445.1201508221534
275.0	1.6469715	445.12012130300076
276.0	1.6529984	445.1202499439281
277.0	1.6590193	445.12016983389793
278.0	1.6650442	445.1201744339916
279.0	1.6710713	445.12018594975194
280.0	1.6771026	445.12023057612106
281.0	1.6831339	445.1201321417778
282.0	1.6891568	445.1201741116557
283.0	1.6951777	445.1203000177513
284.0	1.7011984	445.1202867458182
285.0	1.7072192	445.1202240267747
286.0	1.7132402	445.1201737173771
287.0	1.719263	445.1201429726132
288.0	1.7252818	445.12026323352234
289.0	1.7313027	445.12015357405704
290.0	1.7373256	445.12026554516564
291.0	1.7433485	445.1202043949241
292.0	1.7493673	445.12014883680837
293.0	1.7553902	445.1201071260926
294.0	1.7614111	445.12007801293703
295.0	1.7674318	445.12018586570844
296.0	1.7734548	445.1202300964943
297.0	1.7794778	445.1201113670107
298.0	1.7855049	445.1201319200227
299.0	1.7915297	445.12016520253314
300.0	1.7975528	445.12013750293573
301.0	1.8035758	445.1202219061918
302.0	1.8096007	445.12022784238917
303.0	1.8156236	445.12020458887713
304.0	1.8216528	445.1201707037979
305.0	1.827682	445.1201392487287
306.0	1.8337112	445.1201369691962
307.0	1.8397402	445.1201979198584
308.0	1.8457653	445.1201582139139
309.0	1.8517924	445.1201168701548
310.0	1.8578215	445.1201491770686
311.0	1.8638466	445.1202362331389
312.0	1.8698695	445.12022213200527
313.0	1.8758946	445.12015995694406
314.0	1.8819196	445.1201751758206
315.0	1.8879487	445.1201577255677
316.0	1.8939758	445.1201088142308
317.0	1.9000008	445.12009362265906
318.0	1.9060257	445.1201637275266
319.0	1.9120508	445.1202136037637
320.0	1.9180758	445.12021052549335
321.0	1.9241008	445.12018892510457
322.0	1.9301237	445.12012047231985
323.0	1.9361528	445.1201884335939
324.0	1.9421737	445.12012703889957
325.0	1.9481946	445.1202018709905
326.0	1.9542133	445.12021724189447
327.0	1.9602383	445.1202257131566
328.0	1.9662592	445.1201712609999
329.0	1.97228	445.1202006752862
330.0	1.9783028	445.12019378527174
331.0	1.9843258	445.12014956564775
332.0	1.9903468	445.1201457509393
333.0	1.9963696	445.12025330083287
334.0	2.0023883	445.1202749061695
335.0	2.0084092	445.12024263144843
336.0	2.0144363	445.1202360939106
337.0	2.0204551	445.12027297548093
338.0	2.0264841	445.1203153052812
339.0	2.0325092	445.1202529004403
340.0	2.0385322	445.12012872626696
341.0	2.0445592	445.12014715147455
342.0	2.0505843	445.1201337620669
343.0	2.0566135	445.1202090706044
344.0	2.0626364	445.12011591993485
345.0	2.0686614	445.12015088931264
346.0	2.0746863	445.1200864275215
347.0	2.0807092	445.1201655861802
348.0	2.0867365	445.12010684117797
349.0	2.0927655	445.12014156369673
350.0	2.0987906	445.1201006893675
351.0	2.1048198	445.11999513958307
352.0	2.1108469	445.12013927163815
353.0	2.1168696	445.1202710251824
354.0	2.1228926	445.1201503224004
355.0	2.1289156	445.1201733392277
356.0	2.1349385	445.12011242341345
357.0	2.1409635	445.12017326978844
358.0	2.1469885	445.1201333061766
359.0	2.1530177	445.12026994426196
360.0	2.1590427	445.1202950382857
361.0	2.1650634	445.1201550561306
362.0	2.1710843	445.12012806400446
363.0	2.1771114	445.1200941662572
364.0	2.1831301	445.12008162900344
365.0	2.1891489	445.12020715466264
366.0	2.1951761	445.12011217999924
367.0	2.2011989	445.1201406152791
368.0	2.2072198	445.1200730826388
369.0	2.2132427	445.1200838450947
370.0	2.2192678	445.1200296910172
371.0	2.2252907	445.12016293035305
372.0	2.2313135	445.1200994668896
373.0	2.2373365	445.1202494848225
374.0	2.2433657	445.12019614702024
375.0	2.2493928	445.1201288056733
376.0	2.2554199	445.1201136232411
377.0	2.261449	445.12015950888895
378.0	2.267472	445.1201223938276
379.0	2.273497	445.120086765365
380.0	2.2795219	445.12006877402933
381.0	2.2855491	445.12012728444205
382.0	2.2915678	445.12003761348564
383.0	2.2975866	445.12018918612875
384.0	2.3036073	445.1201967710597
385.0	2.3096261	445.12014328033905
386.0	2.315647	445.12012722797556
387.0	2.321672	445.12017897591
388.0	2.3276928	445.12023683424724
389.0	2.3337136	445.12017271599854
390.0	2.3397344	445.1202391076424
391.0	2.3457554	445.12012792335264
392.0	2.351774	445.1201068002446
393.0	2.3578012	445.12025019312154
394.0	2.3638304	445.1202066777559
395.0	2.3698657	445.12026758030447
396.0	2.3758949	445.120142238651
397.0	2.3819138	445.12004399704557
398.0	2.3879346	445.12002650553194
399.0	2.3939596	445.1198915639004
400.0	2.3999845	445.1198390526905
401.0	2.4060095	445.1198415421932
402.0	2.4120346	445.1206004450233
403.0	2.4180262	445.1194237365603
405.0	2.4252928	445.12057953431605
406.0	2.431722	445.1194891504085
407.0	2.4381137	445.1196015916478
408.0	2.4444575	445.11967283736135
409.0	2.4507971	445.1197154147023
410.0	2.4571471	445.11980142452353
411.0	2.4634845	445.1198456584414
412.0	2.4698283	445.1199860898873
413.0	2.4761679	445.11985279255777
414.0	2.4825075	445.1199849769256
415.0	2.4888533	445.1199297167785
416.0	2.4952033	445.1200216482662
417.0	2.5015408	445.1199588482519
418.0	2.5078763	445.12006515314687
419.0	2.51422	445.12006540517325
420.0	2.5205596	445.1199920412482
421.0	2.5268992	445.12009392115107
422.0	2.5332388	445.12023136253515
423.0	2.5395805	445.1201816342806
424.0	2.54592	445.12010291020124
425.0	2.5522554	445.12020615351196
426.0	2.558593	445.1201492532251
427.0	2.5649326	445.12004965530514
428.0	2.5712763	445.1199686129882
429.0	2.5776159	445.1200263902965
430.0	2.5839597	445.11998971891404
431.0	2.5902993	445.1201023468993
432.0	2.5966472	445.11998270756703
434.0	2.6041409	445.12016647718843
435.0	2.6105014	445.1200185059768
436.0	2.6165264	445.1201482974446
438.0	2.623843	445.1200918074501
439.0	2.6301785	445.1201573150606
440.0	2.6362057	445.1200877936523
441.0	2.6422326	445.12008624289285
442.0	2.6482619	445.12002710948383
443.0	2.654289	445.1199973304242
444.0	2.6603119	445.1200455569489
445.0	2.6663347	445.1201335018057
446.0	2.6723598	445.1200694335945
447.0	2.678389	445.1200397240486
448.0	2.6844182	445.1199598502447
449.0	2.6904431	445.1201305667437
450.0	2.6964723	445.1201682076218
452.0	2.7037889	445.1201321140208
453.0	2.7101369	445.12014189633203
454.0	2.7161662	445.1201139565424
456.0	2.7234785	445.120168674271
457.0	2.7298287	445.1200276442039
458.0	2.735866	445.12003957689245
459.0	2.7419016	445.1200909091777
460.0	2.7479327	445.12013238417586
461.0	2.7539619	445.12019716519825
462.0	2.759989	445.1201287258873
463.0	2.766012	445.12011128973796
464.0	2.7720348	445.12012389266397
465.0	2.7780579	445.1201905464916
466.0	2.7840849	445.1202073491903
467.0	2.7901163	445.1201648620979
468.0	2.7961432	445.120124920545
469.0	2.8021703	445.1202187461044
470.0	2.8081995	445.11980270457303
471.0	2.8142288	445.11974478059483
472.0	2.8202558	445.119884307312
473.0	2.8262849	445.1199357058665
474.0	2.8323058	445.120130053071
475.0	2.8383266	445.120191053294
476.0	2.8443496	445.11983987319906
477.0	2.8503683	445.119917131608
478.0	2.8563892	445.119931563251
479.0	2.8624142	445.1200276673946
481.0	2.8697182	445.1198608650269
482.0	2.8760642	445.1196703914167
483.0	2.882087	445.1197758152853
484.0	2.8881079	445.11959019811957
485.0	2.8941309	445.1195688905175
486.0	2.9001538	445.1197726924694
487.0	2.9061766	445.1198510857522
488.0	2.9121975	445.1197027777313
489.0	2.9182163	445.119867316568
490.0	2.9242371	445.1200394314328
491.0	2.9302579	445.12011120488023
492.0	2.9362767	445.11996639254374
493.0	2.9422996	445.12008430509843
494.0	2.9483205	445.1199401564861
496.0	2.9557933	445.1200769160402
497.0	2.9621371	445.12010501290814
498.0	2.9681601	445.1200669481277
499.0	2.9741852	445.1200347164404
500.0	2.9802165	445.119910847606
501.0	2.9862393	445.1206338804782
510.0	3.002758	445.1206194010519
517.0	3.0166621	445.12064399299436
524.0	3.0307288	445.11971466675044
525.0	3.037081	445.11995728896915
526.0	3.043108	445.1201313442933
527.0	3.0491352	445.12010410400035
528.0	3.055158	445.12009013188367
529.0	3.061181	445.1200546633314
530.0	3.0672081	445.1201055040276
531.0	3.0732352	445.12001039360877
532.0	3.0792684	445.1200107622378
533.0	3.0852977	445.1200236550536
534.0	3.0913247	445.1199892150148
535.0	3.097354	445.12005902766595
536.0	3.1033747	445.120056675172
537.0	3.1093977	445.1199444742564
538.0	3.1154185	445.12009554103196
539.0	3.1214393	445.12013815633253
540.0	3.1274622	445.1200170755836
541.0	3.133481	445.1200714507814
542.0	3.139504	445.1201281905913
543.0	3.1455248	445.120109984461
544.0	3.1515457	445.1201666075353
545.0	3.1575685	445.1201583829152
546.0	3.1635874	445.12003961986665
547.0	3.1696081	445.1200138227742
548.0	3.175629	445.1201000756542
549.0	3.1816519	445.120086719915
550.0	3.1876727	445.12003713623676
551.0	3.1936957	445.12015855879184
552.0	3.1997185	445.11999026507243
553.0	3.2057415	445.12012887665855
554.0	3.2117603	445.1201672106253
555.0	3.2177833	445.12017673488543
556.0	3.2238019	445.12007129332454
557.0	3.2298207	445.12005813700017
558.0	3.2358394	445.12019626293716
559.0	3.2418625	445.1201686276675
560.0	3.2478957	445.1201758518278
561.0	3.2539249	445.1201752539392
562.0	3.259954	445.12012886888306
563.0	3.265979	445.12016805283804
564.0	3.272002	445.12012608162206
565.0	3.2780228	445.12007138783247
566.0	3.2840437	445.1200382710727
567.0	3.2900624	445.12003199695914
568.0	3.2960812	445.1200630917939
569.0	3.3021061	445.1201148400765
570.0	3.3081313	445.12013833408986
571.0	3.314152	445.1200234874686
572.0	3.3201708	445.120099276298
573.0	3.3261937	445.12015967233657
574.0	3.3322146	445.12009632240637
575.0	3.3382375	445.12007653330284
576.0	3.3442604	445.12006570822683
577.0	3.3502875	445.12009975892227
578.0	3.3563084	445.1201533289254
579.0	3.3623312	445.12009688535284
580.0	3.3683563	445.12010769584566
581.0	3.3743855	445.11999442533926
582.0	3.3804083	445.12018303819644
583.0	3.3864312	445.1199910814381
584.0	3.3924521	445.1199955493807
585.0	3.3984751	445.12012801765496
586.0	3.4044959	445.12011044175995
587.0	3.4105188	445.12005527569767
588.0	3.4165417	445.1200386803282
589.0	3.4225647	445.1199865703162
590.0	3.4285876	445.1199644775022
591.0	3.4346104	445.11994363747783
592.0	3.4406355	445.12007397907274
593.0	3.4466585	445.11999561704056
594.0	3.4526771	445.12013917171896
595.0	3.4587022	445.11995442199003
596.0	3.464723	445.12010350659455
597.0	3.4707439	445.1199605914226
598.0	3.4767627	445.11999010862996
599.0	3.4827855	445.1200300084524
600.0	3.4888064	445.1200384690766
601.0	3.4948293	445.1199849993347
602.0	3.5008501	445.12018423858257
603.0	3.5068689	445.1200594860654
604.0	3.5128898	445.120024598815
605.0	3.5189127	445.1199757975371
606.0	3.5249377	445.12001637061906
607.0	3.5309585	445.1199149857267
608.0	3.5369815	445.1200219406319
609.0	3.5430002	445.12011449243204
610.0	3.5490189	445.12014665539834
611.0	3.5550419	445.12008741047305
612.0	3.5610628	445.1199561424114
613.0	3.5670857	445.11997987470124
615.0	3.5745814	445.1200187600584
616.0	3.5809252	445.11997865219683
617.0	3.5869523	445.12002833266575
618.0	3.5929732	445.1200250713641
619.0	3.5989961	445.1201254736645
620.0	3.6050189	445.11991797668463
621.0	3.611042	445.1200570934942
622.0	3.617067	445.1199538172026
623.0	3.623092	445.12014516930594
624.0	3.629119	445.1200270472717
625.0	3.6351441	445.1200589362968
626.0	3.6411733	445.1201828545446
627.0	3.6472004	445.1201184427148
628.0	3.6532252	445.1200446067533
629.0	3.6592586	445.12014614507956
630.0	3.6652816	445.12015178997905
631.0	3.6713128	445.1200625214008
632.0	3.677342	445.11998547953436
633.0	3.6833711	445.12012211791705
634.0	3.6893962	445.12003851688013
635.0	3.6954212	445.12003844978346
636.0	3.7014462	445.1200993032312
637.0	3.7074692	445.12003809690526
638.0	3.7134921	445.1200143680918
639.0	3.7195169	445.1200385329473
640.0	3.725542	445.12003957989265
641.0	3.731565	445.1200208875722
642.0	3.73759	445.1199983745853
643.0	3.743615	445.12003426225965
644.0	3.7496378	445.12010247920955
645.0	3.755665	445.1201133105121
646.0	3.7616942	445.12008614007834
647.0	3.7677191	445.11980264920743
648.0	3.7737441	445.11997705545303
649.0	3.7797713	445.12008711178873
650.0	3.7858026	445.1200130765615
651.0	3.7918295	445.1199998404215
652.0	3.7978546	445.12009975140506
653.0	3.8038753	445.12004585178227
654.0	3.8098942	445.11982538665745
655.0	3.8159171	445.1197940827942
656.0	3.8219442	445.11990664815124
657.0	3.8279755	445.120021845087
658.0	3.8340047	445.119920401556
659.0	3.8400296	445.12009603860304
660.0	3.8460525	445.12006088114646
661.0	3.8520756	445.1200165537529
662.0	3.8581026	445.1199926474623
663.0	3.8641318	445.12000003089923
664.0	3.8701589	445.1200400319196
665.0	3.876186	445.1200755844715
666.0	3.8822089	445.12006587638854
667.0	3.8882338	445.11989776971996
668.0	3.8942631	445.1199939388062
669.0	3.9002901	445.1200074914995
670.0	3.9063213	445.1199152076286
671.0	3.9123422	445.12006156380824
672.0	3.9183672	445.1200286195428
673.0	3.9243903	445.120096559845
674.0	3.930413	445.1199902492715
675.0	3.936436	445.1199514643676
676.0	3.942461	445.11992512674453
677.0	3.948486	445.1200481488308
678.0	3.9545109	445.1200419364427
679.0	3.9605381	445.1199804226567
680.0	3.9665653	445.1200209231659
681.0	3.9725902	445.1199697134266
682.0	3.9786151	445.1198317020442
683.0	3.9846402	445.1200242530025
684.0	3.990659	445.1198269113318
685.0	3.9966943	445.119972697117
686.0	4.0027214	445.11996647098323
687.0	4.0087486	445.1201063916951
688.0	4.0147778	445.1198274272779
689.0	4.0208028	445.1198806679847
690.0	4.0268298	445.1198822353943
691.0	4.0328507	445.1200229448777
692.0	4.0388778	445.1199718606052
693.0	4.0449068	445.1198803217124
694.0	4.0509297	445.11997343571267
695.0	4.0569528	445.1199114206937
696.0	4.0629756	445.119840237401
697.0	4.0689986	445.11993000005975
698.0	4.0750194	445.119895365716
699.0	4.0810507	445.11994901864915
700.0	4.0870777	445.11986895016486
701.0	4.0931027	445.1200011993358
702.0	4.0991256	445.1199409515126
703.0	4.1051528	445.11990671972006
704.0	4.1111798	445.11996836455904
705.0	4.1172069	445.1198730828709
706.0	4.1232381	445.1199887955769
707.0	4.1292654	445.1198847786717
708.0	4.1352881	445.1199267939999
709.0	4.1413174	445.1199418118798
710.0	4.1473403	445.1199706426194
711.0	4.1533674	445.11988929965287
712.0	4.1593925	445.11990801171726
713.0	4.1654174	445.1198934640995
714.0	4.1714403	445.1198509333185
715.0	4.1774611	445.11988562848325
716.0	4.183482	445.11991758435744
717.0	4.1895028	445.1199280144523
718.0	4.1955237	445.11976598697703
719.0	4.2015487	445.1199868208921
720.0	4.2075696	445.1199191952294
721.0	4.2135904	445.11999611597884
722.0	4.2196133	445.1198811351058
723.0	4.2256341	445.1198605237265
724.0	4.231657	445.11993517788244
725.0	4.2376779	445.11997094774523
726.0	4.2436967	445.11988464112517
727.0	4.2497196	445.11977554595654
728.0	4.2557424	445.11997707294336
729.0	4.2617633	445.11977334444066
730.0	4.267782	445.11986391335404
731.0	4.273803	445.11987532192614
732.0	4.2798258	445.1198277643793
733.0	4.2858488	445.1199208882557
734.0	4.2918696	445.11989118523144
735.0	4.2978926	445.1198408363554
736.0	4.3039113	445.1199613233083
737.0	4.3099362	445.1199050026436
738.0	4.315955	445.1199539378655
739.0	4.3219779	445.11999502124416
740.0	4.3280154	445.1198622710473
741.0	4.3340363	445.11985436008524
742.0	4.3400655	445.11981816576997
743.0	4.3460906	445.11983017388945
744.0	4.3521133	445.1198101759149
745.0	4.3581343	445.11990871180615
746.0	4.3641531	445.119858206384
747.0	4.3701738	445.1197077810198
748.0	4.3761947	445.1199590459878
749.0	4.3822155	445.1197388064656
750.0	4.3882385	445.11971249848597
751.0	4.3942593	445.1198145870817
752.0	4.400278	445.11940209672844
753.0	4.406301	445.1197745190718
754.0	4.4123219	445.11980374408944
755.0	4.4183447	445.11976592015793
756.0	4.4243676	445.1199939834874
757.0	4.4303864	445.11996438151914
758.0	4.4364115	445.11975022584244
759.0	4.4424322	445.1199508298034
760.0	4.4484552	445.1199365752919
761.0	4.454476	445.1198305219513
762.0	4.4604948	445.1198624288977
763.0	4.4665156	445.11988207051104
764.0	4.4725365	445.1197523686612
765.0	4.4785552	445.119909763738
766.0	4.4845781	445.1198633658033
767.0	4.4905968	445.11981808439293
768.0	4.4966177	445.11986346730663
769.0	4.5026407	445.11980706734414
770.0	4.5086614	445.1199865265186
771.0	4.5146885	445.11991837291947
772.0	4.5207094	445.1199088959617
773.0	4.5267345	445.11976888013913
774.0	4.5327594	445.11984632920314
775.0	4.5387823	445.1198313373889
776.0	4.5448053	445.11983312370063
777.0	4.5508241	445.119724190819
778.0	4.5568469	445.119920434232
779.0	4.5628698	445.1198397140505
780.0	4.5688887	445.11990718017853
781.0	4.5749116	445.11978963663165
782.0	4.5809324	445.12000902525807
783.0	4.5869511	445.1199856016197
784.0	4.592972	445.12002041615756
785.0	4.5989929	445.1198557695769
786.0	4.6050157	445.11984408431186
787.0	4.6110387	445.11991979318304
788.0	4.6170574	445.1199252117052
789.0	4.6230783	445.119923180289
790.0	4.6291033	445.1199498949457
791.0	4.6351262	445.1199018503394
792.0	4.641147	445.1198086754019
793.0	4.6471658	445.11970783338296
794.0	4.6531907	445.1197167173982
795.0	4.6592116	445.1198571978854
796.0	4.6652367	445.1197981608138
797.0	4.6712576	445.1198182230409
798.0	4.6772845	445.11993763459515
799.0	4.6833033	445.119870881904
800.0	4.6893241	445.1197749869005
801.0	4.6953449	445.1198389358932
802.0	4.7013699	445.1198169771553
803.0	4.7073909	445.11983241550115
804.0	4.7134096	445.11985278576464
805.0	4.7194367	445.1197826220029
806.0	4.7254595	445.11982031872805
807.0	4.7314784	445.1197682756156
808.0	4.7374993	445.1198553890207
809.0	4.7435241	445.1196963695335
810.0	4.7495429	445.1198441264057
811.0	4.7555659	445.11990118218284
812.0	4.7615889	445.11984071818387
813.0	4.7676096	445.11984950789713
814.0	4.7736325	445.1199100040853
815.0	4.7796533	445.119857073574
816.0	4.7856743	445.1198222545243
817.0	4.791695	445.1196453577949
818.0	4.7977159	445.11980116859047
819.0	4.8037388	445.11979494987287
820.0	4.8097576	445.11977025021434
821.0	4.8157804	445.11993350099607
822.0	4.8218013	445.11993348428524
823.0	4.8278221	445.1199002125799
824.0	4.833841	445.11989570318394
825.0	4.8398638	445.11985600913476
826.0	4.8458889	445.1198991108462
827.0	4.8519159	445.11983369079667
828.0	4.857939	445.1197910997885
829.0	4.8639659	445.1199276092302
830.0	4.8699888	445.11981192219935
831.0	4.8760098	445.11991012863047
832.0	4.8820326	445.119930604672
833.0	4.8880577	445.1198974802371
834.0	4.8940806	445.1197703418812
835.0	4.9001078	445.11980423436455
836.0	4.9061389	445.11989889625283
837.0	4.9121639	445.11991751449693
838.0	4.9181869	445.1198470012093
839.0	4.9242099	445.1198240143948
840.0	4.9302347	445.11969923395833
841.0	4.9362598	445.11983264060916
842.0	4.9422869	445.11987104766604
843.0	4.9483141	445.1199329433421
844.0	4.9543431	445.11976470784657
845.0	4.9603681	445.1197135683751
846.0	4.966391	445.1197861619849
847.0	4.9724203	445.1198730989676
848.0	4.9784473	445.1196838036184
849.0	4.9844765	445.11985690498386
850.0	4.9905037	445.1198200829582
851.0	4.9965266	445.11980551706984
852.0	5.0025535	445.11995248660577
853.0	5.0085807	445.1199490357746
854.0	5.0146059	445.1199300049413
855.0	5.0206329	445.11978017203006
856.0	5.0266557	445.1198916358576
857.0	5.0326808	445.11994286913136
858.0	5.0387058	445.1198248838397
859.0	5.0447329	445.1197665262302
860.0	5.0507703	445.1197063885613
861.0	5.0568037	445.11983354284877
862.0	5.0628309	445.11991168276677
863.0	5.0688557	445.11972629763807
864.0	5.0748787	445.1197011596689
865.0	5.0809079	445.12052870221873
866.0	5.086937	445.1198352413166
867.0	5.09296	445.1198270896076
868.0	5.0989891	445.11972294092874
869.0	5.1050142	445.11984789675193
870.0	5.1110412	445.1198080891524
871.0	5.1170703	445.1197087565144
872.0	5.1230974	445.1197512342187
873.0	5.1291246	445.1197411768913
874.0	5.1351537	445.11978028200303
875.0	5.1411766	445.11974065506365
876.0	5.1471995	445.11971681342857
877.0	5.1532246	445.1198284787402
878.0	5.1592538	445.1196950289868
879.0	5.1652808	445.1197630439686
880.0	5.1713039	445.1198700833428
881.0	5.1773329	445.1195494971904
882.0	5.1833539	445.11985604832665
883.0	5.1893725	445.1197020951505
884.0	5.1953975	445.1196533777806
885.0	5.2014204	445.119772848774
886.0	5.2074454	445.1196111636044
887.0	5.2134704	445.1196574492702
888.0	5.2194976	445.1196915141589
889.0	5.2255225	445.1196857974932
890.0	5.2315434	445.11982840335816
891.0	5.2375621	445.119866121551
892.0	5.2435851	445.1198521786553
893.0	5.249608	445.11983544160535
894.0	5.2556288	445.11981420356165
895.0	5.2616497	445.11957632626854
896.0	5.2676726	445.11970083570645
897.0	5.2736914	445.1197245409286
898.0	5.2797143	445.1198200828187
899.0	5.2857372	445.1198253636464
900.0	5.2917581	445.11961534074555
901.0	5.297781	445.1196421878037
902.0	5.3038038	445.1198053123323
903.0	5.3098268	445.11963489871306
904.0	5.3158518	445.1198101132174
905.0	5.3218727	445.119682882318
906.0	5.3278955	445.1197782265624
907.0	5.3339185	445.1198382369038
908.0	5.3399394	445.1198063463268
909.0	5.3459602	445.1198843471117
910.0	5.3519789	445.11981496803276
911.0	5.3580019	445.11975753369614
912.0	5.3640207	445.1198853112015
913.0	5.3700436	445.11981096092734
914.0	5.3760643	445.1198797808805
915.0	5.3820852	445.11975085737043
916.0	5.3881103	445.11975687857085
917.0	5.3941351	445.1197606223381
918.0	5.4001581	445.11977238052225
919.0	5.4061832	445.1197968488246
920.0	5.4122061	445.11975408679643
921.0	5.4182248	445.1197810945984
922.0	5.4242498	445.1197250954487
923.0	5.4302707	445.11968016174666
924.0	5.4362957	445.1197441059521
925.0	5.4423185	445.1198074101092
926.0	5.4483415	445.1198414777964
927.0	5.4543624	445.1197288482345
928.0	5.4603833	445.1196487350932
929.0	5.4664041	445.11965327027696
930.0	5.4724248	445.11973170095547
931.0	5.4784457	445.11976764809646
932.0	5.4844666	445.1198464827828
933.0	5.4904874	445.1198216123542
934.0	5.4965103	445.119697031875
935.0	5.5025354	445.11976429416256
936.0	5.5085541	445.1198681994612
937.0	5.5145748	445.119698476273
938.0	5.5205978	445.1197294414093
939.0	5.5266186	445.1196385829553
940.0	5.5326437	445.1197019405585
941.0	5.5386645	445.1195850626965
942.0	5.5446895	445.1198128414278
943.0	5.5507125	445.11985865741167
944.0	5.5567333	445.11980797103064
945.0	5.562754	445.1196971223014
946.0	5.5687749	445.1198553237098
947.0	5.5748021	445.1196861474646
948.0	5.5808228	445.1198580601544
949.0	5.5868479	445.11978070194164
950.0	5.5928729	445.11974361950286
951.0	5.5988938	445.1196866437314
952.0	5.6049146	445.1196211073994
953.0	5.6109374	445.1196060853537
954.0	5.6169563	445.1196795808202
955.0	5.6229793	445.119720896512
956.0	5.629002	445.1196800580969
957.0	5.6350229	445.1195301640573
958.0	5.641048	445.11958543843815
959.0	5.6470688	445.1196573978377
960.0	5.6530918	445.1198492551664
961.0	5.6591146	445.1198159801685
962.0	5.6651355	445.1197996297076
963.0	5.6711562	445.1196924536403
964.0	5.677175	445.11958079947146
965.0	5.6831979	445.1197137027618
966.0	5.6892231	445.1196688301739
967.0	5.6952479	445.1198144933206
968.0	5.701275	445.1197076095391
969.0	5.7073	445.1197830123007
970.0	5.7133272	445.11963499816676
971.0	5.7193521	445.1196177280845
972.0	5.7253772	445.1195704992392
973.0	5.7314063	445.119550443876
974.0	5.7374335	445.11970048060397
975.0	5.7434584	445.11965135047035
976.0	5.7494959	445.11960402963734
977.0	5.7555251	445.11982388675455
978.0	5.7615524	445.1197175917047
979.0	5.7675793	445.11965893295917
980.0	5.7736064	445.1196644773709
981.0	5.7796336	445.1196629645601
982.0	5.7856586	445.11966473985444
983.0	5.7916815	445.11958324648634
984.0	5.7977043	445.11963604875996
985.0	5.8037315	445.12015114706657
986.0	5.8097586	445.11962168133516
988.0	5.8170855	445.11963556794825
989.0	5.8234336	445.119601156045
990.0	5.8294564	445.11955729777446
991.0	5.8354836	445.11955662383167
992.0	5.8415128	445.11976526153984
993.0	5.8475376	445.11962117830154
994.0	5.8535669	445.1195028097054
995.0	5.8595899	445.1196401127284
996.0	5.865619	445.11953022692916
997.0	5.8716462	445.11951719828926
998.0	5.8776752	445.11954936078786
999.0	5.8837024	445.11957208732
1000.0	5.8897294	445.1196351802453
1001.0	5.8957544	445.11956875317173
1002.0	5.9017815	445.1194989167271
1003.0	5.9078066	445.11954840321044
1004.0	5.9138357	445.11955201012626
1005.0	5.9198629	445.1196524152797
1006.0	5.9258878	445.1195370057196
1007.0	5.9319171	445.1196706996196
1008.0	5.9379399	445.11965255293893
1009.0	5.9439628	445.1195924943874
1010.0	5.949992	445.1196241211378
1011.0	5.9560171	445.11971129343135
1012.0	5.9620441	445.11968736916594
1013.0	5.9680711	445.1196580819937
1014.0	5.9740982	445.1196618702499
1015.0	5.9801275	445.1199148922635
1016.0	5.9861482	445.11976881941536
1017.0	5.9921795	445.11968851881727
1018.0	5.9982024	445.1197647593453
1019.0	6.0042254	445.11967432777493
1020.0	6.0102503	445.1195889115069
1021.0	6.0162712	445.119599378819
1022.0	6.022292	445.1195812301819
1023.0	6.0283149	445.1197787431383
1024.0	6.0343336	445.1197108986932
1025.0	6.0403587	445.1197702109321
1026.0	6.0463796	445.1195345088368
1027.0	6.0524025	445.1197527393591
1028.0	6.0584276	445.11960367955993
1029.0	6.0644483	445.11959363923575
1030.0	6.0704713	445.11951964726325
1031.0	6.0764921	445.1196202630676
1032.0	6.082515	445.1197068580613
1033.0	6.0885379	445.1195765638532
1034.0	6.0945588	445.1194771111426
1035.0	6.1005838	445.11956796411374
1036.0	6.1066046	445.11963692029343
1037.0	6.1126254	445.1196917153724
1038.0	6.1186462	445.11965779048495
1039.0	6.1246672	445.1197189936472
1040.0	6.1306879	445.1196303239438
1041.0	6.1367109	445.1197176246652
1042.0	6.1427317	445.11966111688804
1043.0	6.1487568	445.11972962532866
1044.0	6.1547754	445.11965865283065
1045.0	6.1607983	445.1195097893315
1046.0	6.1668213	445.1196184513301
1047.0	6.1728442	445.11962132615514
1048.0	6.1788734	445.11964094445193
1049.0	6.1848922	445.1195118544939
1050.0	6.1909214	445.11952251895855
1051.0	6.1969485	445.11959072782895
1052.0	6.2029692	445.11958253500734
1053.0	6.2089943	445.1194958572092
1054.0	6.2150173	445.11951547527076
1055.0	6.2210359	445.1195727249507
1056.0	6.2270589	445.11952533629534
1057.0	6.2330777	445.11965452431684
1058.0	6.2391006	445.1194948764844
1059.0	6.2451235	445.11968678365224
1060.0	6.2511422	445.11978289322127
1061.0	6.2571652	445.1196886330671
1062.0	6.263186	445.11964139651434
1063.0	6.2692089	445.11956449732685
1064.0	6.2752319	445.11959795393034
1065.0	6.2812527	445.1197194496049
1066.0	6.2872777	445.11956071441466
1067.0	6.2932985	445.1194964119442
1068.0	6.2993214	445.1206455585068
1069.0	6.3053444	445.11941710490163
1070.0	6.3113652	445.119611704376
1071.0	6.3173902	445.1196385382092
1072.0	6.3234111	445.11947800797543
1073.0	6.329434	445.11959029748243
1074.0	6.3354549	445.1195099524528
1075.0	6.3414735	445.1195829831959
1076.0	6.3475007	445.119590762057
1077.0	6.3535257	445.1196859081967
1078.0	6.3595527	445.11963614506215
1079.0	6.3655757	445.1196267141164
1080.0	6.3716007	445.1197256353305
1081.0	6.3776216	445.1196149280611
1082.0	6.3836466	445.1196490982262
1083.0	6.3896673	445.11951862366976
1084.0	6.3956903	445.11955588405505
1085.0	6.4017091	445.1195104906949
1086.0	6.407734	445.119525704033
1087.0	6.413757	445.1195385166725
1088.0	6.41978	445.1196198645221
1089.0	6.4258029	445.11955870781225
1090.0	6.4318279	445.11958093584514
1091.0	6.4378528	445.11960723433907
1092.0	6.4438779	445.11950808623635
1093.0	6.4499009	445.11958765439545
1094.0	6.4559279	445.119555491055
1095.0	6.461955	445.1196338505997
1096.0	6.4679738	445.1195515938011
1097.0	6.4739967	445.1194843655056
1098.0	6.4800195	445.11953289852573
1099.0	6.4860383	445.1196509746921
1100.0	6.4920695	445.11964608893226
1101.0	6.4980884	445.11966979136054
1102.0	6.5041133	445.1196424981721
1103.0	6.5101362	445.11951321284175
1104.0	6.5161592	445.11949829127354
1105.0	6.5221821	445.1195205796608
1106.0	6.5282029	445.1195611416064
1107.0	6.5342299	445.119471152899
1108.0	6.5402508	445.1195788041109
1109.0	6.5462758	445.1206212568159
1110.0	6.5522966	445.11951360946756
1111.0	6.5583155	445.11946937275627
1112.0	6.5643362	445.1195217233811
1113.0	6.5703593	445.11952287856747
1114.0	6.57638	445.1194870357041
1115.0	6.582403	445.1195940378748
1116.0	6.5884216	445.1195204129765
1117.0	6.5944425	445.1194454291697
1118.0	6.6004675	445.119537774113
1119.0	6.6064884	445.11945563148487
1120.0	6.6125133	445.1195250873961
1121.0	6.6185343	445.1196922187952
1122.0	6.6245592	445.11956001635235
1123.0	6.6305822	445.11953563417296
1124.0	6.6366031	445.11944705860714
1125.0	6.6426259	445.1195813339274
1126.0	6.6486489	445.1195322315227
1127.0	6.6546696	445.1196762205366
1128.0	6.6606906	445.1194447678598
1129.0	6.6667113	445.11954348031094
1130.0	6.6727321	445.11950444225147
1131.0	6.6787551	445.119428889698
1132.0	6.684774	445.11955541389744
1133.0	6.6907989	445.11957963940006
1134.0	6.6968239	445.11966054145563
1135.0	6.7028469	445.11959191223133
1136.0	6.7088761	445.1195060065088
1137.0	6.714901	445.1194751793514
1138.0	6.7209302	445.1195357225505
1139.0	6.7269572	445.1195168365543
1140.0	6.7329906	445.1194924079477
1141.0	6.7390177	445.1195193001504
1142.0	6.7450427	445.1194647420545
1143.0	6.7510761	445.11948720991785
1144.0	6.757101	445.1195526742142
1145.0	6.763124	445.11957075502636
1146.0	6.769149	445.11940373105807
1147.0	6.7751719	445.1194482435192
1148.0	6.781201	445.1195856443731
1149.0	6.7872261	445.119455384211
1150.0	6.7932532	445.11943851728194
1151.0	6.7992845	445.11952122125894
1152.0	6.8053073	445.12064115456127
1153.0	6.8113323	445.1194937060225
1154.0	6.8173574	445.11943707897717
1155.0	6.8233782	445.11958816888233
1156.0	6.8294011	445.11947937704747
1157.0	6.835422	445.11950814533424
1158.0	6.841445	445.1194704103081
1159.0	6.8474678	445.1196070706745
1160.0	6.8534906	445.1194884773224
1161.0	6.8595136	445.1194662875572
1162.0	6.8655345	445.1195629487836
1163.0	6.8715552	445.1194774953034
1164.0	6.8775761	445.1195094450776
1165.0	6.8835991	445.1195717545743
1166.0	6.8896221	445.12065202744594
1167.0	6.8956491	445.11943756415906
1168.0	6.9016699	445.11962609372705
1169.0	6.9076929	445.11943593705905
1170.0	6.9137136	445.1195433693343
1171.0	6.9197344	445.1195320787978
1172.0	6.9257574	445.1196514166002
1173.0	6.9317783	445.1195497491376
1174.0	6.9378033	445.11952135847855
1175.0	6.9438242	445.119576727234
1176.0	6.9498491	445.11961240506764
1177.0	6.955872	445.1196144825288
1178.0	6.9618908	445.11958197296735
1179.0	6.9679137	445.11945384120156
1180.0	6.9739346	445.11955608715783
1181.0	6.9799575	445.11959112279385
1182.0	6.9859784	445.1195741747452
1183.0	6.9920013	445.11954748588283
1184.0	6.99802	445.1194596580734
1185.0	7.004043	445.11942118363794
1186.0	7.0100638	445.11945267324603
1187.0	7.0160929	445.11953368846923
1188.0	7.0221138	445.1194176424261
1189.0	7.0281326	445.11965478151296
1190.0	7.0341576	445.1194162611857
1191.0	7.0401804	445.1206150739357
1192.0	7.0462034	445.1195766777303
1193.0	7.0522242	445.12058190649583
1194.0	7.0582492	445.12063265880084
1195.0	7.0642867	445.1194795557174
1196.0	7.0703077	445.120597493493
1197.0	7.0763368	445.1195791042385
1198.0	7.0823702	445.1194552605886
1199.0	7.0883951	445.11950788983785
1200.0	7.0944201	445.11941334856726
1201.0	7.100441	445.11950243539474
1202.0	7.1064638	445.1206146076106
1203.0	7.1124847	445.11955032943723
1204.0	7.1185035	445.11958789648213
1205.0	7.1245286	445.1194837868585
1206.0	7.1305473	445.11944003541504
1207.0	7.136566	445.1195259017309
1208.0	7.142591	445.11953282454175
1209.0	7.1486097	445.1206293935521
1210.0	7.1546347	445.12063651796467
1211.0	7.1606536	445.1194044871561
1212.0	7.1666786	445.1194459808233
1213.0	7.1727036	445.120637687877
1214.0	7.1787243	445.11941554038106
1215.0	7.1847472	445.1194245264854
1216.0	7.1907682	445.1205990910552
1217.0	7.196789	445.1196701162806
1218.0	7.2028097	445.11949312108385
1219.0	7.2088327	445.1194634666371
1220.0	7.2148536	445.1195276289082
1221.0	7.2208787	445.12060926675855
1222.0	7.2268973	445.119496881675
1223.0	7.2329223	445.1194629987719
1224.0	7.2389432	445.1194028857735
1225.0	7.2449639	445.12063861689035
1226.0	7.2509932	445.11954612237565
1227.0	7.2570203	445.11955539844706
1228.0	7.2630432	445.1195295559776
1229.0	7.2690641	445.11940959927796
1230.0	7.2750869	445.1195403225315
1231.0	7.2811099	445.1194830477009
1232.0	7.2871308	445.11954650983233
1233.0	7.2931557	445.11947299090826
1235.0	7.3004557	445.1194065042834
1236.0	7.3068036	445.11954937956165
1237.0	7.3128286	445.11946410493135
1238.0	7.3188495	445.1195506163439
1239.0	7.3248704	445.1195962543918
1240.0	7.3308911	445.1194234191645
1241.0	7.3369141	445.119478987155
1242.0	7.3429329	445.11942067237806
1243.0	7.3489558	445.119504686034
1244.0	7.3549932	445.11943483082257
1245.0	7.361012	445.12065024707226
1246.0	7.3670392	445.12064055348395
1247.0	7.373064	445.1194205335821
1248.0	7.379087	445.11951779323164
1249.0	7.38511	445.119580234488
1250.0	7.3911288	445.1195312481166
1251.0	7.3971517	445.11948420918134
1252.0	7.4031746	445.1194408132059
1253.0	7.4091997	445.11950875240365
1254.0	7.4152309	445.11941775358815
1255.0	7.4212537	445.1194039269478
1256.0	7.4272809	445.119411117455
1257.0	7.4333059	445.12064377942124
1258.0	7.4393309	445.1194074172709
1259.0	7.445358	445.11943897489044
1260.0	7.4513829	445.1206588642469
1261.0	7.457408	445.1206158641987
1262.0	7.4634392	445.1205664204982
1263.0	7.4694621	445.11951915819674
1264.0	7.4754913	445.12063695562733
1265.0	7.4815101	445.1195177216935
1266.0	7.4875351	445.11949990085907
1267.0	7.49356	445.12061057125106
1268.0	7.4995809	445.1206467341998
1269.0	7.5056017	445.11945953622256
1270.0	7.5116246	445.11943590432077
1271.0	7.5176455	445.11950070852726
1272.0	7.5236705	445.1194196453008
1273.0	7.5296893	445.11954913184974
1274.0	7.5357185	445.11943442010875
1275.0	7.5417392	445.120628102057
1276.0	7.547758	445.11942338624243
1277.0	7.5537768	445.1194643200135
1278.0	7.5597996	445.1206145298464
1279.0	7.5658226	445.119421220469
1280.0	7.571856	445.12060625247864
1281.0	7.5778789	445.119453856798
1282.0	7.5839082	445.11942642068686
1283.0	7.589931	445.11948213508526
1284.0	7.5959602	445.1194170234094
1285.0	7.6019873	445.11944387582906
1286.0	7.6080184	445.1206324709738
1287.0	7.6140394	445.11949861232904
1288.0	7.6200623	445.1196002610865
1289.0	7.6260895	445.1194790108124
1290.0	7.6321185	445.11949477817075
1291.0	7.6381435	445.1194499957175
1292.0	7.6441707	445.11948304841655
1293.0	7.6501978	445.12059030396995
1294.0	7.6562206	445.11946002206
1295.0	7.6622457	445.11954398066695
1296.0	7.6682707	445.1194553259541
1297.0	7.6742936	445.11941676984793
1298.0	7.6803227	445.1206323351123
1299.0	7.6863478	445.11940919710264
1300.0	7.6923749	445.12060083143297
1301.0	7.6983997	445.119434763622
1302.0	7.7044228	445.1195045873739
1303.0	7.7104457	445.1206310597754
1304.0	7.7164665	445.1194850664203
1305.0	7.7224874	445.11940669020294
1306.0	7.7285102	445.11953058302026
1307.0	7.7345332	445.11951070741395
1308.0	7.7405561	445.11947631400426
1309.0	7.746579	445.1194540132008
1310.0	7.752602	445.1194591777264
1311.0	7.7586228	445.11940865888744
1312.0	7.7646416	445.11944832377526
1313.0	7.7706666	445.119460744363
1314.0	7.7766853	445.11943676735075
1315.0	7.7827083	445.1195662525627
1316.0	7.7887312	445.11945698165414
1317.0	7.7947519	445.1195376551244
1318.0	7.800777	445.11943898696353
1319.0	7.8067979	445.1195429234318
1320.0	7.8128271	445.11950342347177
1321.0	7.818854	445.1195458985152
1322.0	7.8248833	445.1194671318592
1323.0	7.8309041	445.11948833892245
1324.0	7.8369292	445.11946379504286
1325.0	7.8429541	445.1194249559984
1326.0	7.8489813	445.1194659246006
1327.0	7.8550042	445.11951820281246
1328.0	7.8610334	445.119539654928
1329.0	7.8670604	445.1195276042432
1331.0	7.8743812	445.1195762836389
1332.0	7.880725	445.1194889698
1333.0	7.8867459	445.1206594358864
1334.0	7.8927751	445.11940298638797
1335.0	7.898802	445.119476202966
1336.0	7.904825	445.12061467233724
1337.0	7.9108459	445.119525521444
1338.0	7.916871	445.1194465015391
1339.0	7.922898	445.11941003645796
1340.0	7.9289188	445.1195964259652
1341.0	7.9349417	445.1194103829262
1342.0	7.9409647	445.11947244011884
1343.0	7.9469875	445.1206574899183
1344.0	7.9530104	445.1194646857809
1345.0	7.9590334	445.1195489962447
1346.0	7.9650542	445.11942209671474
1347.0	7.9710772	445.11945178904614
1348.0	7.9771106	445.119523180703
1349.0	7.9831356	445.11945889571757
1350.0	7.9891585	445.12054443725117
1351.0	7.9951771	445.12064366802383
1352.0	8.0012043	445.12060046614016
1353.0	8.0072314	445.12056749800297
1354.0	8.0132521	445.12065114457556
1355.0	8.0192751	445.12065487403424
1356.0	8.0252981	445.11941391344067
1357.0	8.0313211	445.1194352546641
1358.0	8.0373419	445.1194751496782
1359.0	8.0433626	445.1194438359891
1360.0	8.0493855	445.12053821558584
1361.0	8.0554085	445.12063639808065
1362.0	8.0614314	445.1194394411082
1363.0	8.0674523	445.12059510899144
1364.0	8.0734753	445.11940858536485
1365.0	8.079494	445.1205377603857
1366.0	8.0855189	445.11941581713256
1367.0	8.0915397	445.1194917989533
1368.0	8.0975648	445.1194776488979
1369.0	8.1035837	445.12064487548867
1370.0	8.1096043	445.11943742388064
1371.0	8.1156252	445.1195118890638
1372.0	8.1216461	445.11945271428385
1373.0	8.127667	445.1206128476464
1374.0	8.133696	445.11943687572165
1375.0	8.1397274	445.12064128789757
1376.0	8.1457565	445.12062352493905
1377.0	8.1517814	445.1205958824633
1378.0	8.1578065	445.11943573495097
1379.0	8.1638274	445.11940392197727
1380.0	8.1698503	445.1206128597642
1381.0	8.1758712	445.12061330314026
1382.0	8.1818919	445.1194961550274
1383.0	8.1879148	445.1194070555343
1384.0	8.1939379	445.1205794000349
1385.0	8.1999585	445.1206293834185
1386.0	8.2059836	445.12060762870425
1387.0	8.2120023	445.12060661174064
1388.0	8.2180233	445.12061355310897
1389.0	8.2240461	445.1194039254506
1390.0	8.230067	445.11941012067007
1391.0	8.236092	445.11940065416667
1392.0	8.2421234	445.1205801216784
1393.0	8.2481524	445.12065729481947
1394.0	8.2541796	445.11945869001204
1395.0	8.2602066	445.1194287404482
1396.0	8.2662338	445.1206490032836
1397.0	8.2722629	445.1194025136387
1398.0	8.2782941	445.1206336869254
1399.0	8.2843171	445.12056052264126
1400.0	8.2903441	445.12058080358275
1401.0	8.2963692	445.1205564510343
1402.0	8.3024004	445.12065506979474
1403.0	8.3084276	445.1206509244153
1404.0	8.3144566	445.1206587073516
1405.0	8.3204816	445.11944226346446
1406.0	8.3265108	445.11944448159494
1407.0	8.3325422	445.1206331684975
1408.0	8.338567	445.1194200382089
1409.0	8.3445921	445.1205749036287
1410.0	8.3506191	445.1205931362507
1411.0	8.3566506	445.120640191009
1412.0	8.3626796	445.1194624042028
1413.0	8.3687067	445.11941889840097
1414.0	8.3747337	445.1206263992039
1415.0	8.380763	445.12064047194997
1416.0	8.38679	445.1195269863647
1417.0	8.3928172	445.11944709691124
1418.0	8.3988421	445.1194220961817
1419.0	8.4048693	445.1206050221382
1420.0	8.4108963	445.120624203164
1421.0	8.4169193	445.1194256489439
1422.0	8.4229443	445.1195566286186
1423.0	8.4289673	445.11948322026177
1424.0	8.4349963	445.1194232377854
1425.0	8.4410256	445.11944617081895
1426.0	8.4470484	445.1194193362421
1427.0	8.4530735	445.1205949315539
1428.0	8.4591068	445.11941113678176
1429.0	8.465138	445.1206169542589
1430.0	8.4711671	445.11949293958844
1431.0	8.4771942	445.11940975074464
1432.0	8.4832214	445.1205251561185
1433.0	8.4892485	445.1194041254813
1434.0	8.4952777	445.1194057067195
1435.0	8.5013048	445.1206239108442
1436.0	8.5073339	445.12065390929996
1437.0	8.5133589	445.1194196090197
1438.0	8.5193882	445.1194816932568
1439.0	8.525411	445.1206003876488
1440.0	8.5314381	445.1206023166999
1441.0	8.5374611	445.119422652779
1442.0	8.5434924	445.1206261100654
1443.0	8.5495214	445.12062942729773
1444.0	8.5555464	445.1206323713181
1445.0	8.5615715	445.1205970874378
1446.0	8.5675965	445.1195016852758
1447.0	8.5736256	445.1194118769724
1448.0	8.5796507	445.1194353413824
1449.0	8.5856799	445.1205877764087
1450.0	8.591707	445.12056085342704
1451.0	8.5977318	445.12057818233245
1452.0	8.6037548	445.12062362474546
1453.0	8.6097861	445.11940588786615
1454.0	8.6158089	445.1205733219035
1455.0	8.6218361	445.12056616559175
1456.0	8.6278611	445.12062892594724
1457.0	8.6338862	445.1205714408763
1458.0	8.6399133	445.1194091584199
1459.0	8.6459361	445.1194369745446
1460.0	8.6519653	445.12065064997006
1461.0	8.6579945	445.119414039574
1462.0	8.6640194	445.12062988867217
1463.0	8.6700445	445.120656580731
1464.0	8.6760737	445.1194068743892
1465.0	8.6821029	445.1194204004671
1466.0	8.6881319	445.12064053102733
1467.0	8.6941591	445.1206283483043
1468.0	8.7001883	445.1194044425766
1469.0	8.7062154	445.1194795667248
1470.0	8.7122424	445.12065716408364
1471.0	8.7182654	445.1194609402177
1472.0	8.7242946	445.1194632220069
1473.0	8.7303196	445.1194160244991
1474.0	8.7363466	445.11943794823696
1475.0	8.7423716	445.1206390891897
1476.0	8.7483986	445.1206036809902
1477.0	8.7544215	445.11946589797765
1478.0	8.7604445	445.119499326224
1479.0	8.7664696	445.1194821339073
1480.0	8.7724924	445.1194725566337
1481.0	8.7785217	445.11941350850134
1482.0	8.7845466	445.1206528839955
1483.0	8.7905696	445.12063675705923
1484.0	8.7965904	445.12061998495096
1485.0	8.8026174	445.1206198476543
1486.0	8.8086466	445.1206069861726
1487.0	8.8146718	445.12064894085904
1488.0	8.8206987	445.1205903457025
1489.0	8.8267176	445.12053198609215
1490.0	8.8327404	445.11942194797865
1491.0	8.8387591	445.12054655957394
1492.0	8.8447843	445.12063183790565
1493.0	8.8508071	445.1206294938896
1494.0	8.8568301	445.1194371162239
1495.0	8.8628509	445.11943188540425
1496.0	8.8688718	445.1195053441347
1497.0	8.8748925	445.1205356526343
1498.0	8.8809154	445.1205595774604
1499.0	8.8869364	445.1205340347008
1500.0	8.8929593	445.12047774559454
1501.0	8.8989842	445.12064272415876
1502.0	8.905003	445.11944726097653
1503.0	8.9110259	445.12057243334925
1504.0	8.917051	445.1205929171785
1505.0	8.9230738	445.1205842910427
1506.0	8.9290968	445.12065311747045
1507.0	8.9351155	445.1205910923587
1508.0	8.9411426	445.119421584267
1509.0	8.9471655	445.11945256250385
1510.0	8.9531927	445.1194473045963
1511.0	8.9592155	445.12065715570196
1512.0	8.9652386	445.12056940274664
1513.0	8.9712593	445.1206346860468
1514.0	8.977278	445.1194013618437
1515.0	8.9833009	445.12063768798413
1516.0	8.9893238	445.1205384367568
1517.0	8.9953426	445.11940679382457
1518.0	9.0013677	445.1206317466
1519.0	9.0073927	445.12065427862706
1520.0	9.0134135	445.11944822686706
1521.0	9.0194343	445.1205234085792
1522.0	9.0254614	445.1205498597154
1523.0	9.0314844	445.11942189779467
1524.0	9.0375073	445.12064192923594
1525.0	9.0435281	445.1206003835711
1526.0	9.0495573	445.12061376870486
1527.0	9.0555824	445.12057314026987
1528.0	9.0616114	445.12056145790643
1529.0	9.0676302	445.1205550441291
1530.0	9.0736552	445.1206593895547
1531.0	9.0796782	445.12062344489186
1532.0	9.0856969	445.12051686614194
1533.0	9.0917178	445.1194155235805
1534.0	9.0977386	445.1194011862014
1535.0	9.1037595	445.1206568363684
1536.0	9.1097823	445.11942696425064
1537.0	9.1158053	445.1206491009889
1538.0	9.1218345	445.1206442425482
1539.0	9.1278573	445.11943041407073
1540.0	9.1338845	445.1205642008739
1541.0	9.1399095	445.12052176304616
1542.0	9.1459325	445.11944906989936
1543.0	9.1519511	445.12061890240284
1544.0	9.1579741	445.1205641088802
1545.0	9.1639949	445.1206539286799
1546.0	9.1700242	445.1205859080679
1547.0	9.1760511	445.1206425491831
1548.0	9.1820824	445.12053824016283
1549.0	9.1881053	445.1206249674471
1550.0	9.1941263	445.1206030745263
1551.0	9.200147	445.1206584689901
1552.0	9.2061699	445.1205624489566
1553.0	9.212195	445.1205766904194
1554.0	9.218218	445.119414477622
1555.0	9.2242428	445.12063368108716
1556.0	9.2302638	445.12062800372206
1557.0	9.2362909	445.12065556161565
1558.0	9.2423222	445.1206276575707
1559.0	9.2483512	445.12062702539475
1560.0	9.2543783	445.1206169051692
1561.0	9.2604013	445.1194360237846
1562.0	9.2664221	445.1194194987334
1563.0	9.2724429	445.1205604935669
1564.0	9.2784659	445.1194095157367
1565.0	9.2844867	445.1205887008016
1566.0	9.2905138	445.1206434526527
1567.0	9.2965408	445.12062195503626
1568.0	9.3025679	445.1194335333329
1569.0	9.3085868	445.1206523540944
1570.0	9.3146096	445.12060655741277
1571.0	9.3206305	445.1206510090619
1572.0	9.3266534	445.1206522586975
1573.0	9.3326764	445.11944324039877
1574.0	9.3386972	445.119405068227
1575.0	9.34472	445.12062887731423
1576.0	9.3507451	445.11940634729876
1577.0	9.3567679	445.1205946499234
1578.0	9.3627909	445.11945675757624
1579.0	9.3688097	445.11946784120386
1580.0	9.3748327	445.1206156717514
1581.0	9.3808535	445.11941078944164
1582.0	9.3868764	445.1194315781808
1583.0	9.3928972	445.1206406323852
1584.0	9.3989222	445.12063118895236
1585.0	9.4049431	445.11950026113317
1586.0	9.4109639	445.11948480197
1587.0	9.4169847	445.1205961691117
1588.0	9.4230057	445.12063556593154
1589.0	9.4290285	445.12063093194035
1590.0	9.4350576	445.1205837999385
1592.0	9.4425284	445.12058165391494
1593.0	9.4488723	445.1206381963578
1594.0	9.4548932	445.1206088894
1595.0	9.460916	445.1205430558735
1596.0	9.4669409	445.1194430012865
1597.0	9.4729618	445.1205476230471
1598.0	9.4789806	445.1206543164051
1599.0	9.4850035	445.1194368859515
1600.0	9.4910264	445.11942767361876
1601.0	9.4970494	445.12059719334377
1602.0	9.5030722	445.1206356949418
1603.0	9.5090932	445.1194405656627
1604.0	9.5151139	445.11948456243925
1605.0	9.5211348	445.120621568746
1606.0	9.5271557	445.1204878125717
1607.0	9.5331764	445.1206339068943
1608.0	9.5392036	445.1205943066327
1609.0	9.5452286	445.1206163866938
1610.0	9.5512557	445.1205769980471
1611.0	9.5572807	445.1205033236186
1612.0	9.5633015	445.1205677284108
1613.0	9.5693307	445.1205830829153
1614.0	9.5753599	445.1205869556283
1615.0	9.5813827	445.12065502674164
1616.0	9.5874036	445.1205808565486
1617.0	9.5934245	445.12045274185454
1618.0	9.5994495	445.120567681172
1619.0	9.6054683	445.12041847118314
1620.0	9.6114932	445.1205857548974
1621.0	9.6175141	445.12056232354945
1622.0	9.6235349	445.12052302014797
1623.0	9.6295578	445.12056591629266
1624.0	9.6355766	445.120557286283
1625.0	9.6415996	445.12053912432185
1626.0	9.6476246	445.12059823115055
1627.0	9.6536474	445.12055789179993
1628.0	9.6596682	445.1194435630064
1629.0	9.6656913	445.12062801930364
1630.0	9.671712	445.12057800645925
1631.0	9.677737	445.1205375929007
1632.0	9.68376	445.12058711715673
1633.0	9.689783	445.12061727239785
1634.0	9.6958037	445.1206092714499
1635.0	9.7018224	445.12058914203567
1636.0	9.7078455	445.120511905819
1637.0	9.7138663	445.1205335116155
1638.0	9.7198891	445.12058302087956
1639.0	9.7259142	445.12055846575527
1640.0	9.7319434	445.12058792955656
1641.0	9.7379643	445.11940891676585
1642.0	9.743985	445.12057843191246
1643.0	9.7500121	445.1206242496126
1644.0	9.7560413	445.12051061188146
1645.0	9.7620684	445.12055077735414
1646.0	9.7680933	445.1205037094137
1647.0	9.7741226	445.1205879396636
1648.0	9.7801476	445.1204599984823
1650.0	9.7874517	445.1205279740225
1651.0	9.7937956	445.12049079650274
1652.0	9.7998204	445.12054520261563
1653.0	9.8058392	445.12050411816034
1654.0	9.8118601	445.1205365461879
1655.0	9.8178789	445.1205680325117
1656.0	9.8239018	445.12058941976045
1657.0	9.8299267	445.12052731461944
1658.0	9.8359517	445.12059802570064
1659.0	9.8419727	445.120516136679
1660.0	9.8479955	445.12052618259094
1661.0	9.8540143	445.1205875348675
1662.0	9.8600351	445.1204924495594
1663.0	9.8660602	445.1206044712824
1664.0	9.8720809	445.119409192729
1665.0	9.878106	445.1205717761061
1666.0	9.8841289	445.1204817410019
1667.0	9.8901539	445.12053417395623
1668.0	9.8961789	445.1205734844883
1669.0	9.9022018	445.1205870543141
1670.0	9.9082207	445.12057071807067
1671.0	9.9142415	445.1204959805516
1672.0	9.9202624	445.1205767417631
1673.0	9.926281	445.12065098273393
1674.0	9.932304	445.1205454656444
1675.0	9.9383227	445.12057145772036
1676.0	9.9443414	445.1204663535689
1677.0	9.9503623	445.12053957935524
1678.0	9.9563853	445.1205627118283
1679.0	9.962406	445.1206514008334
1680.0	9.9684269	445.1205154018107
1681.0	9.9744519	445.11941830264556
1682.0	9.9804728	445.11940862293676
1683.0	9.9864977	445.11940775496083
1684.0	9.9925165	445.12055736194066
1685.0	9.9985478	445.120623114672
1686.0	10.004573	445.12054269193084
1687.0	10.010598	445.12060362355066
1688.0	10.016623	445.12058719123837
1689.0	10.022652	445.1205609967954
1690.0	10.028673	445.1205082649774
1691.0	10.034696	445.12050613902113
1692.0	10.040719	445.12058531227905
1693.0	10.04674	445.12048784968914
1694.0	10.05276	445.1204347070213
1695.0	10.058781	445.12058109366444
1696.0	10.064804	445.12057563238113
1697.0	10.070825	445.12059291228934
1698.0	10.076848	445.12050779234045
1699.0	10.082871	445.12055786489873
1700.0	10.08889	445.1205043689383
1701.0	10.094915	445.12062828584993
1702.0	10.100937	445.1205490597461
1703.0	10.10696	445.12051887300487
1704.0	10.112983	445.1206390176036
1705.0	10.119008	445.12063330073715
1706.0	10.125029	445.1206258734609
1708.0	10.132329	445.12057610387296
1709.0	10.138679	445.120482453884
1710.0	10.144702	445.12053128538435
1711.0	10.150723	445.1205919249349
1712.0	10.156742	445.1204999891124
1713.0	10.162762	445.12058384250327
1714.0	10.168783	445.12059646477377
1715.0	10.174806	445.1206264203116
1716.0	10.180829	445.1206254891583
1717.0	10.186852	445.12048895316207
1718.0	10.192871	445.12060121778427
1719.0	10.198894	445.1205970417587
1720.0	10.204915	445.12062517250985
1721.0	10.210937	445.1205519201947
1722.0	10.21696	445.12064311219433
1723.0	10.222983	445.1206567053445
1724.0	10.229006	445.1206127528253
1725.0	10.235029	445.1206053235272
1726.0	10.241048	445.1206234566846
1727.0	10.247073	445.1206567661482
1728.0	10.253092	445.12060027618725
1729.0	10.259113	445.12054586843726
1730.0	10.265136	445.12052676683743
1731.0	10.271156	445.1205468704202
1732.0	10.277179	445.1204568992944
1733.0	10.2832	445.1205007014227
1734.0	10.289219	445.1205320167288
1735.0	10.295244	445.1206173779495
1736.0	10.301267	445.12062237367655
1737.0	10.307296	445.1206186950538
1738.0	10.313321	445.1206255630754
1739.0	10.319344	445.11942500754816
1740.0	10.325369	445.1205975771551
1741.0	10.331394	445.11940440497887
1742.0	10.337415	445.12050835454966
1743.0	10.343438	445.1205836868233
1744.0	10.349458	445.12061770451066
1745.0	10.355481	445.12064935379794
1746.0	10.361502	445.1205681026385
1747.0	10.367525	445.1205801795991
1748.0	10.373544	445.12058609630475
1749.0	10.379563	445.1206324558482
1750.0	10.385583	445.1206459663472
1751.0	10.391604	445.1205223844745
1752.0	10.397625	445.1205799265487
1753.0	10.403648	445.1204723947302
1754.0	10.409669	445.1206241915445
1755.0	10.415692	445.1206344676119
1756.0	10.421713	445.1205378808026
1757.0	10.427734	445.1206435751821
1758.0	10.433763	445.11943792392725
1759.0	10.43979	445.1205671390436
1760.0	10.445821	445.11942098164036
1761.0	10.451844	445.1205320137602
1762.0	10.457867	445.12057132260225
1763.0	10.463894	445.1205625641109
1764.0	10.469917	445.1205471964176
1766.0	10.47739	445.12058695428925
1767.0	10.483734	445.1205837147874
1768.0	10.489754	445.12057748560846
1769.0	10.495779	445.12055375831227
1770.0	10.501802	445.12064402635593
1771.0	10.507821	445.12045053851176
1772.0	10.513842	445.12056663558855
1773.0	10.519867	445.1205333803043
1774.0	10.525886	445.12054443575266
1775.0	10.531907	445.1205365015587
1776.0	10.537934	445.12064730771937
1777.0	10.543965	445.1205946295523
1778.0	10.549998	445.1205282936689
1779.0	10.556038	445.1205274156875
1780.0	10.562063	445.1205893265775
1781.0	10.56809	445.12055096728756
1782.0	10.574113	445.1205918036428
1783.0	10.580138	445.1205476174998
1784.0	10.586165	445.12065074071893
1785.0	10.592194	445.1205969867484
1786.0	10.598219	445.1206051397733
1787.0	10.604238	445.12050290507267
1788.0	10.610261	445.12064926366764
1789.0	10.61628	445.12059077807663
1790.0	10.6223	445.1194171539446
1791.0	10.628325	445.12058668974794
1792.0	10.634344	445.12049214425633
1793.0	10.640367	445.1205807813942
1794.0	10.646392	445.1205109532943
1795.0	10.652413	445.1206361039354
1796.0	10.658432	445.1205759309294
1797.0	10.664457	445.1206016022654
1798.0	10.670475	445.1205151573254
1799.0	10.676501	445.1205211257258
1800.0	10.682519	445.12063674566434
1801.0	10.688544	445.1205011196891
1802.0	10.694565	445.1205360032707
1803.0	10.70059	445.12051769101276
1804.0	10.706609	445.12055187090976
1805.0	10.71263	445.1205265896863
1806.0	10.718653	445.1205353060737
1807.0	10.724674	445.12056019657797
1808.0	10.730696	445.12047245589474
1809.0	10.736721	445.12060064584216
1810.0	10.742742	445.11943239992377
1811.0	10.748763	445.1205761198327
1812.0	10.75479	445.1205828089646
1813.0	10.760811	445.12059166963184
1814.0	10.766832	445.1206274458456
1815.0	10.772855	445.12054244622686
1816.0	10.778876	445.1206349038845
1817.0	10.784901	445.1194263007043
1818.0	10.790919	445.12058280193236
1819.0	10.796944	445.12054439911657
1820.0	10.802963	445.1205554028895
1821.0	10.808986	445.12056916841505
1822.0	10.815007	445.12060816420205
1824.0	10.822311	445.1205918041452
1825.0	10.828663	445.120609840101
1826.0	10.834686	445.12056179407057
1827.0	10.840715	445.12044078415005
1828.0	10.846744	445.1206146826586
1829.0	10.852774	445.1205675225332
1830.0	10.858801	445.1205628847607
1831.0	10.864828	445.12064026945814
1832.0	10.870846	445.1206032191029
1833.0	10.876871	445.120501927933
1834.0	10.882892	445.12063336921204
1835.0	10.888917	445.1206035367309
1836.0	10.894936	445.1194412761883
1837.0	10.900961	445.11942034142584
1838.0	10.90698	445.12057881233693
1839.0	10.913005	445.12050293962415
1840.0	10.919024	445.12056355382515
1841.0	10.925049	445.1205184291974
1842.0	10.931072	445.1205269253281
1843.0	10.937097	445.12055349725784
1844.0	10.943115	445.12060012018657
1845.0	10.949134	445.120580158683
1846.0	10.955155	445.1205585545382
1847.0	10.961178	445.12059874205033
1848.0	10.967205	445.11940280059724
1849.0	10.973228	445.1206401194964
1850.0	10.979249	445.1205573873005
1851.0	10.985272	445.12047601458715
1852.0	10.991292	445.1205301752527
1853.0	10.997315	445.1204533559787
1854.0	11.003336	445.120517468871
1855.0	11.009361	445.12052765376893
1856.0	11.01538	445.12047728870533
1857.0	11.021407	445.11940524067575
1858.0	11.027428	445.1204412296522
1859.0	11.033453	445.11940107410646
1860.0	11.039472	445.1204909488837
1861.0	11.045495	445.1205272973578
1862.0	11.051513	445.1205616885287
1863.0	11.057536	445.1205240477715
1864.0	11.063557	445.1206038084735
1865.0	11.069576	445.1205675062593
1866.0	11.075603	445.12048741069395
1867.0	11.081626	445.12053401603174
1868.0	11.087645	445.1204783691341
1869.0	11.093668	445.12052147376613
1870.0	11.099693	445.12052428952376
1871.0	11.105722	445.12051025909744
1872.0	11.111743	445.1205611465241
1873.0	11.117767	445.1204725353541
1874.0	11.123788	445.1205328516556
1875.0	11.129809	445.12049784890837
1876.0	11.135828	445.12047571191977
1877.0	11.141853	445.12045193086414
1878.0	11.147876	445.1205138824367
1879.0	11.153899	445.1205945687357
1880.0	11.15992	445.1204816646008
1882.0	11.167228	445.12052317900924
1883.0	11.173574	445.12047751366316
1884.0	11.179601	445.1205163891814
1885.0	11.18563	445.12049645050956
1886.0	11.191657	445.1205166367985
1887.0	11.19768	445.12055800375197
1888.0	11.203701	445.1205909980347
1889.0	11.209726	445.12043094230336
1890.0	11.215745	445.12051977754555
1891.0	11.221768	445.1205004038605
1892.0	11.227788	445.12051753277535
1893.0	11.233811	445.1205229810452
1894.0	11.239832	445.1205365486784
1895.0	11.245855	445.1205528426712
1896.0	11.251876	445.1205108276396
1897.0	11.257899	445.12051384992185
1898.0	11.26392	445.1206155962899
1899.0	11.269947	445.12060852315955
1900.0	11.275966	445.1205234514974
1901.0	11.281991	445.12059470716156
1902.0	11.288011	445.12059412768247
1903.0	11.294036	445.119405292265
1904.0	11.300059	445.1205535860121
1905.0	11.306082	445.12049769610206
1906.0	11.312109	445.12056162078807
1907.0	11.318136	445.1204954910578
1908.0	11.324159	445.1206275896089
1909.0	11.330182	445.120599968205
1910.0	11.336207	445.12054381621107
1911.0	11.342239	445.1205765642479
1912.0	11.348262	445.12054782521386
1913.0	11.354287	445.12056474119885
1914.0	11.360307	445.1204694667957
1915.0	11.36633	445.12050357128413
1916.0	11.372349	445.12057835740956
1917.0	11.378376	445.1194213097421
1918.0	11.384399	445.1194379586676
1919.0	11.390422	445.1205017676381
1920.0	11.396443	445.12051977540494
1921.0	11.402468	445.1204876506535
1922.0	11.408489	445.12048041419536
1923.0	11.414512	445.1204843794271
1924.0	11.420535	445.12049388495063
1925.0	11.426562	445.1205670074535
1926.0	11.432582	445.11943910911475
1927.0	11.438603	445.11940341375777
1928.0	11.444624	445.12049234759996
1929.0	11.450649	445.1205663866228
1930.0	11.45667	445.12051242109123
1931.0	11.462691	445.12056232904786
1932.0	11.468712	445.120579603312
1933.0	11.474737	445.1205549298736
1934.0	11.480762	445.1205720142649
1935.0	11.486797	445.12051683288104
1936.0	11.492824	445.1204652422866
1937.0	11.498849	445.12058453773756
1938.0	11.504876	445.1205902524025
1940.0	11.512205	445.1206414592995
1941.0	11.518555	445.1206343610859
1942.0	11.524578	445.120438765796
1943.0	11.530603	445.12057582083804
1944.0	11.536628	445.1206373674943
1945.0	11.542653	445.1206135492245
1946.0	11.548676	445.1194234962576
1947.0	11.554705	445.12059147503123
1948.0	11.56073	445.1204450972231
1949.0	11.56676	445.1204766441734
1950.0	11.572778	445.12062074227197
1951.0	11.578812	445.1206502940664
1952.0	11.584837	445.1206273425229
1953.0	11.590858	445.12065559903857
1954.0	11.596876	445.1205293211619
1955.0	11.602903	445.1205229619193
1956.0	11.608924	445.12064427878676
1957.0	11.614945	445.12063347091237
1958.0	11.62097	445.1204529180988
1959.0	11.626995	445.1205814971333
1960.0	11.633014	445.12051036026776
1961.0	11.639035	445.12049265351857
1962.0	11.645056	445.1205035626752
1963.0	11.651076	445.12055411845256
1964.0	11.657099	445.12056960903703
1965.0	11.663122	445.1205809051897
1966.0	11.669143	445.12055923556477
1967.0	11.675168	445.12050486066215
1968.0	11.681191	445.1204668463378
1969.0	11.687214	445.12046562332256
1970.0	11.693233	445.1205569222338
1971.0	11.699258	445.120569648485
1972.0	11.705279	445.1205805380968
1973.0	11.711302	445.1205201170729
1974.0	11.717324	445.1204744279672
1975.0	11.723347	445.1206440658751
1976.0	11.72937	445.1205174837491
1977.0	11.735393	445.120509905642
1978.0	11.741416	445.1205480067467
1979.0	11.747443	445.1205006822031
1980.0	11.753468	445.12053615007636
1981.0	11.759493	445.12059606096403
1982.0	11.765516	445.12055688545587
1983.0	11.771541	445.12043096414277
1984.0	11.77756	445.1206035178529
1985.0	11.783585	445.12052407737576
1986.0	11.789606	445.120540095925
1987.0	11.795631	445.12048969157763
1988.0	11.80165	445.12062212246525
1989.0	11.807674	445.120484504133
1990.0	11.813695	445.1205028249446
1991.0	11.819718	445.12055265433474
1992.0	11.825739	445.12050619260185
1993.0	11.831762	445.1205212658768
1994.0	11.837787	445.1204946661807
1995.0	11.84381	445.1205326970449
1996.0	11.849833	445.12057514626133
1998.0	11.857164	445.1204871542743
1999.0	11.863512	445.1206000900257
2000.0	11.869535	445.1205070535289
2001.0	11.875558	445.12050192376427
2002.0	11.881581	445.1205668316354
2003.0	11.887604	445.1206043198727
2004.0	11.893629	445.1205658418996
2005.0	11.899654	445.12048599503606
2006.0	11.905681	445.12050654399104
2007.0	11.911704	445.1205336615389
2008.0	11.917729	445.1205198099342
2009.0	11.923754	445.12060463019367
2010.0	11.929775	445.12056765033407
2011.0	11.935798	445.12050878837164
2012.0	11.941823	445.1204677131133
2013.0	11.947843	445.1204315428285
2014.0	11.953866	445.1205780500223
2015.0	11.959889	445.1206177043977
2016.0	11.96591	445.12045337374406
2017.0	11.971937	445.1205231604352
2018.0	11.977962	445.1205424497967
2019.0	11.983983	445.1205637829781
2020.0	11.990004	445.1206077990781
2021.0	11.996025	445.12053630966005
2022.0	12.002043	445.12060218752015
2023.0	12.008068	445.1206367861649
2024.0	12.014087	445.1204986987542
2025.0	12.020106	445.1205519858499
2026.0	12.026135	445.12044745157584
2027.0	12.03216	445.12048310526416
2028.0	12.038185	445.1205752959303
2029.0	12.04421	445.12049250578053
2030.0	12.050233	445.12055689703334
2031.0	12.056258	445.12042441343607
2032.0	12.062279	445.1204807080737
2033.0	12.068304	445.1205372660192
2034.0	12.074325	445.1204086325379
2035.0	12.080348	445.1205105420094
2037.0	12.087823	445.1206068851258
2038.0	12.094171	445.1204855271567
2039.0	12.1002	445.12052310839994
2040.0	12.106221	445.12044815024956
2042.0	12.113539	445.1204578622583
2043.0	12.119877	445.1205642298795
2044.0	12.1259	445.12040616701165
2045.0	12.131921	445.120497945597
2046.0	12.137944	445.1205016762726
2047.0	12.143964	445.120531480643
2048.0	12.149989	445.1204655376839
2049.0	12.156012	445.1205288989471
2050.0	12.162037	445.1204653473902
2051.0	12.168058	445.12043761673846
2052.0	12.174081	445.120472333386
2054.0	12.181425	445.1204671178146
2055.0	12.187771	445.1203986535187
2058.0	12.196571	445.12053378412907
2059.0	12.202914	445.12046534782667
2060.0	12.208937	445.1204647584132
2061.0	12.214958	445.1204364078653
2062.0	12.220979	445.12040953205104
2063.0	12.227	445.12044218298723
2064.0	12.233019	445.12038021890356
2065.0	12.239042	445.1204162623195
2068.0	12.247848	445.12041179089005
2069.0	12.254181	445.12035646946885
2070.0	12.260127	445.12043466812105
2071.0	12.266019	445.12044187665424
2072.0	12.27184	445.1204054740002
2075.0	12.280377	445.12053738986145
2076.0	12.28666	445.12045634863523
2079.0	12.295179	445.1204130093522
2080.0	12.301425	445.1205415395215
2083.0	12.309842	445.12052324560983
2084.0	12.316087	445.1205248797022
2087.0	12.324462	445.120438375783
2088.0	12.3307	445.1205904501509
2089.0	12.336967	445.1205544331359
2090.0	12.343265	445.1204576759719
2092.0	12.350329	445.11943310400227
2093.0	12.356667	445.1206081055808
2094.0	12.363037	445.12057691005475
2095.0	12.369394	445.12054432366085
[truncated: 4,899 more rows]
