# Supplementary material for: RawBeans: A Simple, Vendor-Independent, Raw-Data Quality-Control Tool
Source: J Proteome Res. 2021 Mar 4;20(4):2098–104. doi: 10.1021/acs.jproteome.0c00956 (PMC8041395; doi:10.1021/acs.jproteome.0c00956)
Supplement: Supplementary file 2 — pr0c00956_si_003.zip [file pr0c00956_si_003.zip › 100_samples_run1.0/resources/HF2_LC1_hela_220620_01-mass-deviation-matrix.tsv]

scan	retention	445.12003
1.0	0.0029060671	445.1202970931085
2.0	0.010360101	445.1202125521555
3.0	0.016701852	445.12026244191213
4.0	0.023428852	445.1201748071758
5.0	0.029774701	445.12026555687936
6.0	0.036124701	445.1202781531609
7.0	0.042464299	445.12026964845495
8.0	0.048816418	445.1202181896482
9.0	0.055158086	445.12018672718233
10.0	0.061501852	445.1202242057138
11.0	0.067847652	445.12019810046144
12.0	0.074191418	445.12019266099344
13.0	0.080539333	445.12026847753657
14.0	0.086887251	445.12018263954434
15.0	0.093241432	445.1201945495066
16.0	0.0995831	445.12023194011255
17.0	0.1059269	445.1202197200887
18.0	0.11227482	445.1202650097631
19.0	0.11813323	445.12012349594494
20.0	0.12488522	445.1203537115495
22.0	0.13219353	445.1204382478189
23.0	0.13854773	445.12026290754244
24.0	0.1445748	445.1202814310979
25.0	0.15060195	445.120205791031
26.0	0.15663123	445.12019079361573
27.0	0.16265405	445.12025503359655
28.0	0.16867695	445.1201887625399
29.0	0.17469983	445.12023453279176
30.0	0.1807228	445.12016626892085
31.0	0.18674572	445.12037279256305
32.0	0.19277073	445.120318703019
33.0	0.19879368	445.12043833766165
34.0	0.20482083	445.1204553230139
35.0	0.21084369	445.1201960295407
36.0	0.2168667	445.12026828778414
37.0	0.22288537	445.12028674850586
38.0	0.22891248	445.1201607914515
39.0	0.23493533	445.11985699992283
40.0	0.24095418	445.1204971274918
41.0	0.24697713	445.1204048771869
42.0	0.2530021	445.1205140158213
43.0	0.2590251	445.12021777150227
44.0	0.26504785	445.12022549880953
45.0	0.27107082	445.1196578065082
46.0	0.27709162	445.12041655385366
47.0	0.28311042	445.1204397622331
49.0	0.29043535	445.120422245702
50.0	0.29678553	445.12016441982956
51.0	0.30281252	445.1202310868373
52.0	0.30884175	445.120211849392
53.0	0.31486457	445.12018413730954
54.0	0.32088548	445.1201957802923
55.0	0.3269083	445.12015603088304
56.0	0.33293558	445.12024279178326
57.0	0.33896455	445.1203346830458
58.0	0.34498538	445.1204323448636
59.0	0.35101047	445.1204825178049
60.0	0.35703334	445.1204675243635
61.0	0.36305218	445.1204360268137
62.0	0.36907293	445.12049637824913
63.0	0.3750918	445.12046079905207
64.0	0.38111269	445.12048899412486
65.0	0.3871313	445.1205399958962
66.0	0.39315213	445.1204335653082
67.0	0.39917507	445.1204625893296
68.0	0.40519797	445.1205328148135
69.0	0.411223	445.1205340909195
70.0	0.41724603	445.1204579254919
71.0	0.42327092	445.12047904365807
72.0	0.42930233	445.1204552342389
73.0	0.43532945	445.1205210436652
74.0	0.4413564	445.1205463533523
75.0	0.4473856	445.1204414351812
76.0	0.45341058	445.12046083761527
77.0	0.45942937	445.1204847327573
78.0	0.46545013	445.1204452358577
79.0	0.47147107	445.1205177843014
80.0	0.47748985	445.1204970797742
81.0	0.48351063	445.1204052141843
82.0	0.48953145	445.12050041844674
83.0	0.4955502	445.1205638602429
84.0	0.50157308	445.1205426490467
85.0	0.50759182	445.12056863717146
86.0	0.51361282	445.120453082501
87.0	0.51963363	445.12047697816814
88.0	0.52565442	445.12049533161314
89.0	0.53167514	445.120439321234
90.0	0.53769603	445.12046713755234
91.0	0.54371477	445.1204642710514
92.0	0.5497356	445.1205577672158
93.0	0.55575445	445.12055042320173
94.0	0.56177322	445.1204626774217
95.0	0.56779407	445.1205268034892
96.0	0.57381495	445.12058213731507
97.0	0.57983353	445.1204524086175
98.0	0.58585442	445.1204417094436
99.0	0.59187522	445.1204629751217
100.0	0.59789612	445.1205147227606
101.0	0.60391497	445.1204400905831
102.0	0.60994207	445.1205423549831
103.0	0.61596913	445.1205266209221
104.0	0.62198788	445.1205540283721
105.0	0.6280086	445.1205461765367
106.0	0.63403785	445.1205526039807
107.0	0.64005653	445.12046064022536
108.0	0.64607748	445.1204898615745
109.0	0.65209819	445.12053785509124
110.0	0.65811707	445.1205123023043
111.0	0.6641357	445.1205001485109
112.0	0.6701567	445.1204223062535
113.0	0.67617739	445.1204800232342
114.0	0.68220037	445.1204690866822
115.0	0.68822114	445.1205085978723
116.0	0.69424207	445.1204534803627
117.0	0.70026298	445.12050558461266
118.0	0.70628163	445.1205315382479
119.0	0.71230253	445.1204741660322
120.0	0.71832323	445.12043777742673
121.0	0.7243441	445.12050677213955
122.0	0.73036705	445.1205082056926
123.0	0.73638794	445.12045611378363
124.0	0.74240662	445.1204604215323
125.0	0.74842547	445.12045933526633
126.0	0.75444638	445.1205141278717
127.0	0.7604671	445.12044157815615
128.0	0.76648788	445.12052663123103
129.0	0.77250875	445.1204919786508
130.0	0.77853165	445.1205423711102
131.0	0.7845567	445.1204506312043
132.0	0.7905797	445.1205600575477
133.0	0.79660257	445.12046287449226
134.0	0.80262547	445.1204663999242
135.0	0.80865267	445.120533167505
136.0	0.81467758	445.12040407499296
137.0	0.82070883	445.12054492568484
138.0	0.82673175	445.12058645244457
139.0	0.8327547	445.12032837620035
140.0	0.83877767	445.12044157443626
141.0	0.84480044	445.1204908866925
142.0	0.85081927	445.1204660301506
143.0	0.85684227	445.12048646079904
144.0	0.86286512	445.1204060762215
145.0	0.86889439	445.1204697829136
146.0	0.8749214	445.1204131759443
147.0	0.88094643	445.1203930784305
148.0	0.88697147	445.1204146438197
149.0	0.89299437	445.12050822012935
150.0	0.89901937	445.12042944534267
151.0	0.90504215	445.12051799070184
152.0	0.91106307	445.12051520496357
153.0	0.91708177	445.120503991206
154.0	0.9231006	445.12054177937506
155.0	0.92912135	445.12054666133525
156.0	0.93514232	445.12053247347626
157.0	0.94116735	445.1205418947807
158.0	0.94719237	445.12048471942177
159.0	0.95321515	445.120484103591
160.0	0.95924025	445.12056229286304
161.0	0.9652631	445.1205115226789
162.0	0.971286	445.1204686828711
163.0	0.97731115	445.12053607224306
164.0	0.98334032	445.12049639854695
165.0	0.98936533	445.1205315442208
166.0	0.99539245	445.1204890698377
167.0	1.0014173	445.1204715028626
168.0	1.0074403	445.120489370465
169.0	1.0134631	445.120485243685
170.0	1.0194861	445.1205340329509
171.0	1.0255091	445.1203915148607
172.0	1.031532	445.12051050975725
173.0	1.0375529	445.1204420271195
174.0	1.0435758	445.1204296427248
175.0	1.0495944	445.12034150342566
176.0	1.0556153	445.12045964166833
179.0	1.0644236	445.120479099941
180.0	1.0707715	445.12033370204796
181.0	1.0767945	445.12051034110203
184.0	1.0856298	445.12032064038675
185.0	1.091982	445.1201835045572
188.0	1.1001425	445.120195656415
192.0	1.1097861	445.1201901008192
193.0	1.1161904	445.12027929040624
196.0	1.1250236	445.1203691339923
197.0	1.1313758	445.1203349283626
198.0	1.1374007	445.1202793453383
199.0	1.1434384	445.12035759732447
200.0	1.1494695	445.12038950012465
201.0	1.1554924	445.1203053936039
202.0	1.1615216	445.12029194512564
203.0	1.1675445	445.1203487764386
204.0	1.1735654	445.12036244127347
205.0	1.1795903	445.12023343547196
206.0	1.1856176	445.1203108683144
207.0	1.1916425	445.1202428015354
208.0	1.1976697	445.12026158204094
209.0	1.2036925	445.12034574471807
210.0	1.2097134	445.12028271559296
211.0	1.2157341	445.1202459608199
212.0	1.2217571	445.1203444680155
213.0	1.2277779	445.12021370078537
214.0	1.2337967	445.12026057636365
215.0	1.2398197	445.120166447109
218.0	1.2486321	445.12032584612456
219.0	1.2549781	445.120327212953
220.0	1.261003	445.12027052191485
221.0	1.2670239	445.12033362374615
222.0	1.2730467	445.12026212570635
224.0	1.28038	445.12022787246474
225.0	1.2867302	445.12026363838777
226.0	1.2927593	445.12029437985274
227.0	1.2987844	445.1203065730623
228.0	1.3048113	445.1202368748694
229.0	1.3108384	445.12033371631526
230.0	1.3168655	445.1202786574035
231.0	1.3228947	445.12030076035046
232.0	1.3289156	445.1202530469129
233.0	1.3349384	445.1202631362072
236.0	1.3437988	445.12035153318396
237.0	1.3501531	445.1203427408201
238.0	1.3561739	445.12029529111066
239.0	1.3621969	445.12025526512326
240.0	1.3682219	445.12022494083897
241.0	1.3742469	445.1201597645268
242.0	1.3802718	445.1202177471305
243.0	1.3863031	445.1202891686484
244.0	1.3923323	445.12029204416837
245.0	1.3983553	445.1203285866077
248.0	1.4064989	445.12023762539474
250.0	1.4139865	445.1202533573141
252.0	1.4214719	445.1202387240491
254.0	1.4289594	445.12017054364816
257.0	1.4379948	445.12019450202655
260.0	1.4461594	445.12029445136756
263.0	1.454324	445.1202473459983
266.0	1.4633053	445.1201334848865
268.0	1.470801	445.12029929072236
269.0	1.4771552	445.12027412556574
270.0	1.4831845	445.12028481742345
271.0	1.4892158	445.12025485149894
272.0	1.4952449	445.1201371098376
273.0	1.5012741	445.12009687667165
274.0	1.5072991	445.1203350971663
275.0	1.513324	445.12029595670015
276.0	1.5193512	445.12013662689805
277.0	1.5253761	445.1201739817825
278.0	1.5314012	445.12024825520126
279.0	1.5374241	445.1202521066716
280.0	1.5434491	445.12028108251064
281.0	1.549472	445.1202385325644
282.0	1.5554929	445.1203600737912
283.0	1.5615136	445.12023780725366
284.0	1.5675345	445.12030806826823
285.0	1.5735553	445.12031181366325
286.0	1.5795846	445.1202476901967
288.0	1.5869034	445.12025739845245
290.0	1.5943928	445.120317532156
291.0	1.6007512	445.120228017809
292.0	1.6067763	445.1201146760842
293.0	1.6128076	445.1201922307839
294.0	1.6188326	445.12016761395023
295.0	1.6248555	445.12021107159956
296.0	1.6308824	445.12014039040577
297.0	1.6369055	445.12020792652976
298.0	1.6429325	445.12019562896637
299.0	1.6489576	445.1201856925541
300.0	1.6549826	445.12019523989267
301.0	1.6610097	445.1201913531462
302.0	1.6670326	445.1201025269246
303.0	1.6730597	445.1201584176731
304.0	1.6790846	445.12018321962455
306.0	1.6865784	445.12015150320445
308.0	1.6940533	445.1203014187373
309.0	1.7004055	445.12024596833396
310.0	1.7064305	445.12017158419826
311.0	1.7124597	445.1202472441189
312.0	1.7184846	445.12020755905235
313.0	1.7245118	445.1202185066823
314.0	1.7305348	445.12012313735204
315.0	1.7365618	445.12013909632776
316.0	1.7425847	445.12004912215053
318.0	1.7499076	445.1201795911868
323.0	1.7610181	445.12013291395476
325.0	1.7684973	445.11999771117013
327.0	1.7759805	445.12021199632875
330.0	1.7841555	445.1202398247099
333.0	1.7922971	445.12022296599486
336.0	1.8004576	445.1201944202515
338.0	1.8079659	445.1202538958921
339.0	1.8143244	445.12015000764046
340.0	1.8203493	445.12027813756066
342.0	1.8276763	445.1202000292444
343.0	1.8340264	445.12034068213944
344.0	1.8404264	445.1202417887968
345.0	1.8468284	445.1202527628647
346.0	1.8531743	445.12017749207826
347.0	1.859518	445.12021950806115
348.0	1.8658618	445.1202499823146
349.0	1.8722056	445.12028618228794
351.0	1.8795597	445.1202161978457
352.0	1.8859097	445.12022197719995
353.0	1.8919348	445.1201285281585
354.0	1.8979619	445.12021279862273
355.0	1.9039827	445.1202210449341
356.0	1.9100057	445.1202672648241
357.0	1.9160264	445.1202234886916
358.0	1.9220495	445.12025804583857
360.0	1.9293639	445.1202058914742
362.0	1.9368306	445.120099504015
363.0	1.9431704	445.12020876712535
365.0	1.9505119	445.12026024521384
366.0	1.956862	445.1202216957811
367.0	1.9628849	445.12021762997745
368.0	1.9689078	445.12018961307945
369.0	1.9749348	445.1202094365159
370.0	1.9809599	445.1201301808093
371.0	1.9869829	445.12021741072823
372.0	1.9930057	445.1202930860365
373.0	1.9990286	445.12024534012045
374.0	2.0050536	445.1201512838031
375.0	2.0110828	445.1200645827752
376.0	2.0171078	445.12014403033817
377.0	2.0231308	445.1201351687828
379.0	2.0304391	445.1201715747066
381.0	2.037889	445.12005978002776
382.0	2.0442413	445.1200738639073
383.0	2.0502621	445.12024615694435
384.0	2.056283	445.1201429477809
385.0	2.0623037	445.120278764834
386.0	2.0683266	445.12018377280225
387.0	2.0743537	445.1201881022704
388.0	2.0803766	445.12012392856735
389.0	2.0863974	445.12023673109286
391.0	2.0937601	445.1201250658018
395.0	2.1033934	445.12029324035876
397.0	2.1108954	445.1201908036835
400.0	2.1190393	445.1201332805209
403.0	2.1280537	445.12026089221297
407.0	2.1376954	445.1202120855469
410.0	2.1458766	445.1202193592571
411.0	2.1522247	445.120233050609
412.0	2.1582476	445.12002695026354
413.0	2.1642683	445.12014731310074
415.0	2.1716183	445.120213139225
416.0	2.1779954	445.12024291255847
417.0	2.1840164	445.120186408841
418.0	2.1900392	445.1202094762512
419.0	2.1960642	445.1202684714758
420.0	2.202085	445.1202017658096
421.0	2.2081059	445.12016278658234
422.0	2.2141288	445.12022944422074
423.0	2.2201517	445.12017534128603
424.0	2.2261767	445.1201970398587
425.0	2.2321977	445.1202425585828
426.0	2.2382184	445.12018181777745
427.0	2.2442392	445.12021774956406
428.0	2.2502622	445.1202862749273
429.0	2.256283	445.1201598135151
431.0	2.2637768	445.12022369149764
433.0	2.2712414	445.1202028387957
435.0	2.2788789	445.1202073303783
436.0	2.2852249	445.1202236587516
437.0	2.2912478	445.1202710415358
438.0	2.2972684	445.1202472363195
439.0	2.3032894	445.1202404580487
440.0	2.3093101	445.12023697372985
441.0	2.315331	445.12026200312073
442.0	2.3213518	445.1202582234558
443.0	2.3273749	445.1202112550976
444.0	2.3333956	445.12029216047927
445.0	2.3394165	445.12025176882236
446.0	2.3454372	445.1203230126929
447.0	2.3514582	445.1202725366054
448.0	2.3574893	445.1202789504648
449.0	2.3635123	445.12026292916545
451.0	2.3708394	445.1201840634635
453.0	2.3783144	445.1202714892394
454.0	2.3846624	445.12013985520025
455.0	2.3906831	445.1201697747275
456.0	2.3967041	445.12011646326533
457.0	2.4027269	445.12009502632753
458.0	2.4087479	445.12013874347343
459.0	2.4147686	445.1200802120037
460.0	2.4207895	445.12008541984636
461.0	2.4268144	445.1202342984534
463.0	2.4343124	445.12017772220423
466.0	2.4424707	445.1202485256858
468.0	2.4501311	445.1203035874187
470.0	2.4576478	445.1201916196789
472.0	2.4653416	445.12018141006706
476.0	2.4749936	445.12029626310914
481.0	2.4861416	445.12015243153235
483.0	2.4936561	445.1202186489229
484.0	2.5000082	445.12017949663385
485.0	2.5060291	445.12023542699774
486.0	2.5120499	445.12017631780316
487.0	2.5180728	445.12025655213233
488.0	2.5240938	445.1202601602712
489.0	2.5301147	445.1202138641806
490.0	2.5361354	445.12022012950564
491.0	2.5421605	445.12018516424996
493.0	2.5494999	445.12024710156095
494.0	2.5558459	445.12011988608623
496.0	2.5631729	445.12007662525775
497.0	2.5695521	445.12028175887065
501.0	2.5798937	445.12005889113703
502.0	2.5862542	445.1201077987598
503.0	2.5922813	445.1200518566576
504.0	2.5983105	445.12006715344205
505.0	2.6043312	445.12008955821904
507.0	2.6116897	445.120124841758
509.0	2.6192187	445.120212016373
510.0	2.6255689	445.12006641148423
511.0	2.631596	445.1202549659337
512.0	2.6376169	445.12027072821763
513.0	2.6436397	445.1202653305952
514.0	2.6496605	445.1201636098367
515.0	2.6556834	445.12028795379325
517.0	2.6631896	445.12026346085645
518.0	2.6695377	445.12020272290573
519.0	2.675571	445.1201890204477
520.0	2.6815959	445.12015056123977
521.0	2.6876189	445.1201300436027
522.0	2.6936439	445.1202307076339
523.0	2.6996669	445.120143675181
524.0	2.7056961	445.1202062985206
526.0	2.7130148	445.1201627873993
528.0	2.7204709	445.1202146108439
529.0	2.7268272	445.120142755898
530.0	2.7328502	445.1201320538234
531.0	2.7388752	445.12018868933023
532.0	2.7449002	445.1202693726303
533.0	2.7509231	445.12020003949704
534.0	2.756944	445.1202549561379
535.0	2.7629668	445.12031413875866
536.0	2.7689877	445.12025699223904
538.0	2.7763065	445.12020449444435
541.0	2.7844648	445.12033755474664
543.0	2.7919586	445.12029449261576
545.0	2.7994294	445.1203347632508
547.0	2.8071024	445.12019221347435
550.0	2.8161127	445.1202709536139
552.0	2.8237711	445.1202301993083
556.0	2.8334439	445.12027687438234
557.0	2.839792	445.1202189456086
558.0	2.8458191	445.12019739403866
559.0	2.8518442	445.1201952276992
560.0	2.857869	445.1202236774392
561.0	2.863892	445.12025534554436
562.0	2.8699128	445.12014286240395
563.0	2.8759357	445.12023382833024
564.0	2.8819566	445.1201882104703
565.0	2.8879775	445.12023157292793
566.0	2.8939983	445.12035670880266
567.0	2.900019	445.1202180135923
568.0	2.9060399	445.12033034290204
570.0	2.9135378	445.1202930845488
571.0	2.9198754	445.12024863573043
572.0	2.9258984	445.1202480915993
573.0	2.9319232	445.1202767842769
574.0	2.9379504	445.12026477074596
575.0	2.9439711	445.1202320740668
577.0	2.9514588	445.12023772280276
580.0	2.960467	445.1200299204632
581.0	2.9668213	445.1198214688283
584.0	2.9749649	445.1194082618335
595.0	2.9950295	445.12052935685625
606.0	3.0151296	445.11992190525444
610.0	3.0248024	445.1200964053245
611.0	3.0311526	445.1200370007202
613.0	3.0385108	445.12015270146054
614.0	3.0448734	445.12012134410406
616.0	3.05239	445.1201309153315
618.0	3.0599025	445.1199985054893
619.0	3.0662526	445.1200815748316
620.0	3.0722754	445.1201063998217
621.0	3.0782984	445.12016464445895
622.0	3.0843193	445.12014338530537
623.0	3.0903402	445.1201953640003
624.0	3.096361	445.12026819771296
626.0	3.1036921	445.1201632112899
628.0	3.11134	445.12019039974524
630.0	3.118838	445.12021506842
632.0	3.1263026	445.12026975651133
634.0	3.1338276	445.1202306932662
636.0	3.1413005	445.12014995401375
638.0	3.148988	445.12027149457623
641.0	3.1580005	445.1202260434482
643.0	3.1655088	445.12022268519684
647.0	3.1751713	445.12019248926725
648.0	3.1815236	445.1201053194873
649.0	3.1875443	445.1202786482482
650.0	3.1935777	445.1202102910632
651.0	3.1995985	445.12020902114733
652.0	3.2056214	445.12018650468326
653.0	3.2116443	445.1202033686895
654.0	3.2176653	445.1202413233362
655.0	3.223686	445.12027355618227
656.0	3.2297069	445.1202360447824
657.0	3.2357278	445.1202047215548
658.0	3.2417527	445.1202378745794
659.0	3.2477757	445.1202131859664
660.0	3.2537986	445.12020568245214
662.0	3.2613048	445.12019057705265
663.0	3.2676528	445.1202140349724
664.0	3.2736736	445.1202327720132
665.0	3.2796944	445.1202834425258
666.0	3.2857152	445.12029568903466
668.0	3.293034	445.1203048995027
670.0	3.3005048	445.1202913532219
671.0	3.3068569	445.12025630495515
672.0	3.3128777	445.12027264897546
673.0	3.3189028	445.1202347221868
674.0	3.3249278	445.12031407830267
675.0	3.3309508	445.12033393112443
676.0	3.336982	445.12027992013316
677.0	3.3430048	445.1202450216987
678.0	3.3490257	445.1202613256709
679.0	3.3550465	445.12015725009246
680.0	3.3610674	445.1202269972883
681.0	3.3670904	445.12025843228287
682.0	3.3731112	445.12028042348925
683.0	3.379132	445.120261264012
684.0	3.3851549	445.12018659225004
685.0	3.3911841	445.12022870923767
687.0	3.398509	445.1202996074924
688.0	3.4048613	445.1203116599273
689.0	3.4108821	445.12025689451184
690.0	3.416903	445.12025715351825
693.0	3.4250611	445.12022540084854
694.0	3.4314134	445.1202772183556
695.0	3.4374363	445.12026715490214
696.0	3.4434592	445.1203271245287
698.0	3.4507508	445.1202260465713
700.0	3.4583821	445.120185192756
702.0	3.4658383	445.1203357405959
704.0	3.4735009	445.1201948248291
706.0	3.4809863	445.1202108689589
708.0	3.48848	445.12031416343655
710.0	3.4959821	445.12028119296525
712.0	3.5034342	445.12029382657613
714.0	3.5110947	445.1202833584366
717.0	3.5192529	445.12025647337686
718.0	3.5256113	445.1202948937972
719.0	3.5316405	445.12033587555015
720.0	3.5376614	445.12029704002276
721.0	3.5436823	445.1202175276172
722.0	3.5497051	445.12031812703316
723.0	3.555726	445.12026420492214
724.0	3.5617447	445.1202948038228
725.0	3.5677656	445.1202427699988
726.0	3.5737884	445.12026937962537
727.0	3.5798093	445.12021989406674
728.0	3.5858323	445.12029720574344
729.0	3.5918531	445.1203228259409
730.0	3.597874	445.12031864507145
731.0	3.6038949	445.1202032934664
732.0	3.6099155	445.12027789111033
733.0	3.6159364	445.1202677492998
734.0	3.6219593	445.1203410533179
735.0	3.6279802	445.1203125662634
737.0	3.6352969	445.1202940673878
739.0	3.6427864	445.12026138715527
740.0	3.6491343	445.1203240979505
741.0	3.6551553	445.1203608673176
742.0	3.6611782	445.1202474164581
743.0	3.6672094	445.1202669015205
744.0	3.6732324	445.1201848129385
745.0	3.6792552	445.1202347697537
746.0	3.6852823	445.12015313601154
747.0	3.6913052	445.1201921605696
750.0	3.699476	445.1202522536497
751.0	3.7058281	445.12030401133063
752.0	3.7118511	445.12025333148955
753.0	3.7178719	445.12028070040765
754.0	3.7238928	445.1203337219066
755.0	3.7299135	445.12028395755465
756.0	3.7359407	445.1203240565232
758.0	3.7432698	445.120342229274
759.0	3.7496281	445.1203471947656
760.0	3.7556553	445.1202352632571
761.0	3.7616802	445.120342980306
762.0	3.7677075	445.1202425863574
763.0	3.7737303	445.1202511190418
764.0	3.7797512	445.12025198526146
765.0	3.7857719	445.120312656161
767.0	3.793122	445.12033368298285
770.0	3.8012804	445.12021017247326
772.0	3.8089366	445.1203064583265
774.0	3.8164221	445.12028315523605
777.0	3.8254429	445.1201805627963
779.0	3.8329679	445.1203686550779
781.0	3.8404949	445.12025713078555
783.0	3.8479575	445.1203617726967
785.0	3.8554283	445.12022099459176
787.0	3.8630782	445.1202825445344
788.0	3.8694262	445.12016885181254
789.0	3.8754492	445.1203179337394
790.0	3.8814741	445.12032011837994
791.0	3.8874971	445.12035597613567
792.0	3.8935199	445.1203097794492
793.0	3.8995428	445.1203056746099
794.0	3.9055637	445.1203171503526
795.0	3.9115847	445.1202907155657
796.0	3.9176054	445.12026649173936
797.0	3.9236305	445.12035589230163
798.0	3.9296554	445.1203515849758
799.0	3.9356825	445.12034631232007
800.0	3.9417012	445.1202970425562
801.0	3.9477242	445.1203001843394
802.0	3.9537451	445.1202306885584
803.0	3.9597659	445.1202619478616
804.0	3.9657868	445.12035806360217
805.0	3.9718076	445.1203688916931
806.0	3.9778305	445.1202374107784
807.0	3.9838514	445.1202820288562
809.0	3.9913471	445.120267480304
810.0	3.9976993	445.12031459958274
812.0	4.0050138	445.12026041881626
813.0	4.0114888	445.1203290130715
814.0	4.0178346	445.1203839115589
815.0	4.0241784	445.120348717212
816.0	4.0305284	445.1202339312972
817.0	4.0368743	445.12032904855414
818.0	4.0432222	445.12030787660564
819.0	4.049568	445.120268714387
820.0	4.0559159	445.1203386928934
821.0	4.0622597	445.1202941637484
822.0	4.0686034	445.120218542923
823.0	4.0749472	445.12030402881004
824.0	4.081293	445.12025427270044
825.0	4.0876388	445.12028535160766
826.0	4.0939848	445.12027009239944
828.0	4.1013097	445.12036041686525
829.0	4.107666	445.1203197846311
830.0	4.1136869	445.12024288645233
831.0	4.119714	445.12035146285945
832.0	4.1257348	445.12033807303317
834.0	4.1330577	445.1203202471024
837.0	4.1412182	445.12029229404936
839.0	4.1486702	445.1203147222758
841.0	4.1563474	445.1202812474524
843.0	4.163839	445.1202858382949
845.0	4.1713244	445.1202874797621
847.0	4.1788203	445.120303332794
849.0	4.1862848	445.1202489215753
851.0	4.193941	445.1202656400124
852.0	4.2002932	445.12028155970285
853.0	4.2063225	445.1202343816375
854.0	4.2123515	445.1203413417924
856.0	4.2196869	445.1203205993544
857.0	4.226037	445.1202613743715
858.0	4.23206	445.12033124007945
859.0	4.2380849	445.1203110631588
860.0	4.244114	445.1203856576792
861.0	4.2501433	445.12032399994763
862.0	4.2561703	445.12040130365455
863.0	4.2621953	445.1202608780349
864.0	4.2682204	445.1202749291267
865.0	4.2742474	445.1203215071497
866.0	4.2802725	445.1203808230198
867.0	4.2862955	445.12027953193166
868.0	4.2923245	445.1202251794705
869.0	4.2983474	445.12033727649793
870.0	4.3043703	445.1203026609443
871.0	4.3103995	445.120288655717
872.0	4.3164224	445.12044626966315
873.0	4.3224433	445.1203643066762
874.0	4.3284642	445.12039181699146
875.0	4.3344829	445.12026541942765
876.0	4.3405058	445.12028102082496
877.0	4.3465309	445.1203132538305
878.0	4.3525558	445.1203541522298
879.0	4.358587	445.12033084908506
880.0	4.3646143	445.1202387827767
881.0	4.3706371	445.12026040602797
884.0	4.3787995	445.12029779691414
885.0	4.3851475	445.12028572672955
886.0	4.3911747	445.12030470892944
887.0	4.3972018	445.1202983503214
888.0	4.4032268	445.1202818620007
889.0	4.4092497	445.1203254038938
890.0	4.4152767	445.12035366322084
891.0	4.4213039	445.12023114600055
892.0	4.4273267	445.12030784097414
893.0	4.4333538	445.12028068776357
894.0	4.4393811	445.1202270920397
895.0	4.4454039	445.1202521128797
896.0	4.4514289	445.1203623528864
897.0	4.4574559	445.1202680168665
898.0	4.4634789	445.120333311755
899.0	4.4695059	445.12036011954547
901.0	4.4774748	445.1202676071017
905.0	4.4871351	445.12030703695496
907.0	4.4946102	445.1202742365878
909.0	4.5020622	445.1202890256299
911.0	4.5095498	445.1203350848988
914.0	4.5185247	445.12030123728096
916.0	4.5259915	445.1203538397767
918.0	4.5334893	445.1203206382281
919.0	4.5398435	445.12018968325043
920.0	4.5458665	445.12019612872075
921.0	4.5518914	445.12032130649095
923.0	4.5592476	445.1203468886082
924.0	4.5656018	445.120266042217
925.0	4.571631	445.12027970955444
926.0	4.5776582	445.12035410327746
927.0	4.5836811	445.12033677787616
928.0	4.5897166	445.1203047777319
929.0	4.5957415	445.12021486886675
930.0	4.6017706	445.1201731113197
931.0	4.6077978	445.1203424722317
933.0	4.6152873	445.1203185666333
934.0	4.6216333	445.1202493312629
935.0	4.6276583	445.1203283001885
936.0	4.6336811	445.1203768525627
937.0	4.6397061	445.12036302658805
938.0	4.6457394	445.12030945484213
939.0	4.6517727	445.12027536559924
940.0	4.6577999	445.12034237197184
941.0	4.6638229	445.1203500121476
942.0	4.6698458	445.12031004996015
943.0	4.6758728	445.12026237321965
944.0	4.681902	445.12033086781014
945.0	4.6879249	445.12031050651507
946.0	4.6939498	445.1203306714899
947.0	4.699975	445.12028763336275
948.0	4.706	445.12042603576424
949.0	4.7120208	445.12035259916587
950.0	4.7180417	445.12034157927064
951.0	4.7240644	445.12026420380846
952.0	4.7300832	445.1203711970811
953.0	4.7361061	445.1202747300936
954.0	4.7421291	445.1203036639787
955.0	4.7481479	445.12029975536046
956.0	4.7541688	445.1203385105772
957.0	4.7601875	445.1202912160403
958.0	4.7662104	445.12030202246825
959.0	4.7722312	445.12035221607607
960.0	4.7782541	445.120256919897
961.0	4.7842728	445.12028583226925
962.0	4.7902958	445.1202912630053
963.0	4.7963166	445.1202794485667
965.0	4.8036249	445.12022342316044
966.0	4.809975	445.12036176415864
968.0	4.8172958	445.1203869778547
970.0	4.8247604	445.12037250200484
974.0	4.8344187	445.1203533729487
976.0	4.8419041	445.12033558788437
978.0	4.849575	445.1203189554421
980.0	4.8570833	445.1203281795015
981.0	4.8634313	445.12029308576945
984.0	4.8716062	445.1203512254438
985.0	4.8779606	445.12035392637364
986.0	4.8839875	445.1203397081877
987.0	4.8900083	445.12033222493693
988.0	4.8960293	445.1202172514491
989.0	4.90205	445.1202885931776
990.0	4.908071	445.12027773256773
991.0	4.9140959	445.12035449434154
992.0	4.9201168	445.12020896283747
993.0	4.9261396	445.12020486217966
994.0	4.9321605	445.1202793662473
995.0	4.9381813	445.1202958358582
997.0	4.9456688	445.12034181643935
998.0	4.9520169	445.12036097948976
999.0	4.9580397	445.12031915985636
1000.0	4.9640586	445.12033509416
1001.0	4.9700813	445.12027651441116
1002.0	4.9761043	445.1204015254954
1003.0	4.9821272	445.120337245721
1004.0	4.9881501	445.1202652728834
1005.0	4.9941773	445.12034237066473
1006.0	5.0001981	445.1203144427847
1007.0	5.006219	445.1203205861165
1008.0	5.0122397	445.1203372949136
1009.0	5.0182606	445.12026427413764
1010.0	5.0242835	445.1202501190454
1011.0	5.0303043	445.1202768896614
1012.0	5.0363272	445.12035023797426
1013.0	5.0423482	445.1203566646678
1014.0	5.0483689	445.12036994762985
1015.0	5.0543878	445.12031501598625
1016.0	5.0604127	445.1203567463689
1017.0	5.0664335	445.12023400658796
1018.0	5.0724543	445.12027467589655
1019.0	5.0784898	445.1202967569166
1020.0	5.0845107	445.12031609903113
1021.0	5.0905294	445.1203299701599
1022.0	5.0965503	445.12032279215106
1023.0	5.1025711	445.12037530645665
1024.0	5.1085898	445.1203160061202
1025.0	5.1146128	445.1203355599958
1026.0	5.1206336	445.1203624358117
1027.0	5.1266544	445.1203295436118
1028.0	5.1326774	445.1203056085075
1029.0	5.1386961	445.1205042951262
1030.0	5.1447171	445.120314567217
1031.0	5.1507379	445.12034747913987
1033.0	5.1580565	445.12037779728394
1035.0	5.1655316	445.1202701076804
1039.0	5.1751733	445.12036248256703
1041.0	5.1826358	445.12033669245795
1043.0	5.1901107	445.1203085412816
1044.0	5.1964608	445.1203802027081
1046.0	5.203792	445.1202746221908
1047.0	5.2101462	445.1202319849308
1051.0	5.2205129	445.1203901607949
1052.0	5.226867	445.12021631765555
1053.0	5.2328879	445.1202928268144
1054.0	5.2389087	445.1203306275392
1055.0	5.2449296	445.1202847522705
1056.0	5.2509526	445.1202791945943
1057.0	5.2569733	445.12036822787127
1058.0	5.2629941	445.12027382202206
1059.0	5.269015	445.1203270535213
1060.0	5.2750358	445.12040268508895
1061.0	5.2810566	445.12033444710625
1062.0	5.2870796	445.12037338024896
1063.0	5.2931026	445.1203318303032
1064.0	5.2991276	445.1202999519338
1065.0	5.3051547	445.12036519705254
1066.0	5.3111775	445.1203765342759
1067.0	5.3172005	445.1203880989242
1068.0	5.3232212	445.1203943987452
1069.0	5.3292443	445.1203353282741
1070.0	5.3352651	445.12029416962315
1071.0	5.341286	445.1203127190767
1073.0	5.3486046	445.120276592972
1074.0	5.3549525	445.1203923184586
1075.0	5.3609776	445.12030372035497
1076.0	5.3670005	445.12037364782805
1077.0	5.3730256	445.1204419795018
1078.0	5.3790485	445.12034047912243
1079.0	5.3850713	445.1203178421271
1080.0	5.3910942	445.1201996740693
1081.0	5.3971172	445.1203362719182
1082.0	5.4031463	445.12044240591575
1084.0	5.4104671	445.1203657005601
1085.0	5.4168152	445.12042091652495
1086.0	5.4228359	445.12030362948065
1087.0	5.4288568	445.1202922766134
1088.0	5.4348755	445.12033805980946
1089.0	5.4408985	445.12045470186445
1090.0	5.4469193	445.1203204286876
1091.0	5.4529381	445.1203873543269
1092.0	5.4589611	445.1203965586309
1093.0	5.464984	445.12038603415425
1094.0	5.4710026	445.1202764600464
1095.0	5.4770256	445.12041366608304
1096.0	5.4830506	445.1203164274413
1097.0	5.4890797	445.12031392967066
1098.0	5.495107	445.12034395340993
1100.0	5.5024611	445.1204488558159
1103.0	5.5106194	445.12038892961374
1106.0	5.5187861	445.12039592429556
1109.0	5.5277673	445.12025634749494
1110.0	5.5341216	445.1203481643317
1111.0	5.5401527	445.1203032779333
1112.0	5.546182	445.1204780754193
1113.0	5.552211	445.1203895711378
1115.0	5.5595569	445.120459914862
1116.0	5.5659112	445.1203679362586
1117.0	5.5719383	445.12033587198897
1118.0	5.5779632	445.1204375233788
1119.0	5.5839883	445.12034202805347
1122.0	5.592159	445.1204139913148
1123.0	5.5985175	445.12034369974594
1124.0	5.6045423	445.12041876834434
1125.0	5.6105674	445.12043947790755
1126.0	5.6165924	445.1202950535694
1127.0	5.6226153	445.1204349066887
1128.0	5.6286383	445.12031270621145
1129.0	5.6346675	445.1203782430474
1130.0	5.6406946	445.12034575314436
1131.0	5.6467196	445.12047073228575
1132.0	5.6527445	445.1202869997563
1133.0	5.6587716	445.1205471985632
1134.0	5.6647987	445.1204905507295
1135.0	5.6708258	445.12024526362563
1136.0	5.6768467	445.12039001571014
1137.0	5.6828654	445.1204045379104
1138.0	5.6888884	445.1203206639954
1139.0	5.6949091	445.1204206787514
1140.0	5.70093	445.1201446937224
1141.0	5.7069507	445.1204124525744
1142.0	5.7129696	445.12048935922724
1143.0	5.7189945	445.12039938469763
1144.0	5.7250176	445.1202655800552
1145.0	5.7310405	445.120346770565
1146.0	5.7370656	445.12040451534205
1147.0	5.7430925	445.12031707545293
1148.0	5.7491196	445.1204527011541
1149.0	5.7551487	445.12031842758154
1150.0	5.7611759	445.1203119455913
1151.0	5.7672052	445.12044384149885
1152.0	5.7732364	445.1203269509648
1153.0	5.7792656	445.12035470428714
1154.0	5.7852864	445.12037235442597
1155.0	5.7913071	445.1202830504033
1156.0	5.7973259	445.1203547636981
1157.0	5.8033488	445.1204562500554
1158.0	5.8093697	445.12044987266177
1159.0	5.8153927	445.12041363222437
1160.0	5.8214156	445.12036727661354
1161.0	5.8274364	445.1203275208364
1162.0	5.8334552	445.12044790072963
1163.0	5.8394759	445.1203999019138
1165.0	5.8467864	445.12038224481626
1169.0	5.8564342	445.1204584868306
1171.0	5.8640946	445.12042516301176
1172.0	5.8704489	445.1203659068201
1173.0	5.8764738	445.1204715137193
1175.0	5.8837905	445.1203907395361
1176.0	5.8901386	445.120477741467
1177.0	5.8961615	445.12041569430517
1178.0	5.9021865	445.1203504551491
1179.0	5.9082155	445.1203490120017
1180.0	5.9142406	445.1204443067783
1182.0	5.9217509	445.1204434531879
1183.0	5.9281031	445.1203325994647
1184.0	5.9341219	445.12040757170024
1185.0	5.9401489	445.12027479611083
1186.0	5.9461718	445.1204549752086
1187.0	5.9521968	445.12033237320037
1189.0	5.9596989	445.120418495202
1190.0	5.9660469	445.1204463085573
1191.0	5.9720678	445.1204212067924
1192.0	5.9780906	445.1204595346905
1193.0	5.9841115	445.1203285851606
1194.0	5.9901323	445.12052106744056
1195.0	5.9961531	445.1204229927897
1196.0	6.0021762	445.1204096075686
1197.0	6.0081969	445.1204349272946
1198.0	6.0142179	445.1203820840691
1199.0	6.0202385	445.12037467563607
1200.0	6.0262594	445.12039212232025
1201.0	6.0322802	445.1204231866742
1202.0	6.038299	445.1204441614701
1203.0	6.0443199	445.12047258876913
1204.0	6.0503387	445.12043468180076
1205.0	6.0563573	445.1205235762364
1206.0	6.0623867	445.1203861033529
1207.0	6.0684115	445.12046141820775
1208.0	6.0744345	445.1203224841085
1211.0	6.0832803	445.1203995123293
1212.0	6.0896324	445.1203868523722
1213.0	6.0956533	445.1203659519484
1214.0	6.101674	445.1203086798906
1215.0	6.1076929	445.1205418165542
1216.0	6.1137137	445.12048185336664
1217.0	6.1197344	445.12039187139555
1218.0	6.1257555	445.1205048391242
1219.0	6.1317804	445.1203670252074
1220.0	6.1378033	445.12046144722956
1221.0	6.143822	445.1204478249104
1222.0	6.1498428	445.1205739599765
1223.0	6.1558679	445.1205001808553
1224.0	6.1618866	445.1204811948345
1225.0	6.1679096	445.1204751640648
1226.0	6.1739305	445.1203859408424
1227.0	6.1799512	445.120488794758
1229.0	6.1872616	445.12043770296395
1231.0	6.1947554	445.120498863738
1235.0	6.2052033	445.1204062279838
1236.0	6.2115764	445.12052618107333
1237.0	6.2175992	445.1204180337188
1238.0	6.2236179	445.1204121669513
1239.0	6.2296408	445.120487233373
1240.0	6.2356596	445.12044655069377
1241.0	6.2416805	445.1204971394278
1243.0	6.2490325	445.12037732836984
1244.0	6.2553763	445.1204040288324
1245.0	6.2614013	445.1204645961194
1246.0	6.26742	445.1205056935308
1247.0	6.273443	445.1204225686618
1248.0	6.2794618	445.12049137667617
1249.0	6.2854826	445.12046118049324
1250.0	6.2915014	445.1203996470427
1251.0	6.2975201	445.12040064117406
1252.0	6.303543	445.1204487432878
1253.0	6.3095638	445.12045309673704
1254.0	6.3155847	445.12046618667677
1255.0	6.3216077	445.1204934160293
1256.0	6.3276264	445.12050004401806
1257.0	6.3336472	445.1205100157129
1258.0	6.3396701	445.12046893148
1259.0	6.3456888	445.1204548580977
1260.0	6.3517119	445.12038391107035
1261.0	6.3577326	445.1204723714242
1262.0	6.3637535	445.12042168770756
1263.0	6.3697743	445.1204701388354
1264.0	6.3757952	445.1203409882842
1265.0	6.381814	445.12046886271787
1266.0	6.3878348	445.12039977101637
1267.0	6.3938556	445.12047413904827
1268.0	6.3998765	445.1204384848993
1269.0	6.4059076	445.1204520695729
1270.0	6.4119285	445.1205195572608
1271.0	6.4179536	445.12038508642604
1272.0	6.4239786	445.12044833464824
1273.0	6.4300077	445.1203734037119
1274.0	6.4360349	445.12045814682585
1275.0	6.4420535	445.12045995759235
1276.0	6.4480745	445.1204913175421
1277.0	6.4540952	445.12045679664266
1278.0	6.4601161	445.12043747745906
1279.0	6.466137	445.12052777589435
1280.0	6.4721558	445.1204647354616
1281.0	6.4781787	445.12046013601525
1282.0	6.4841974	445.1204260807943
1283.0	6.4902223	445.12040225990404
1284.0	6.4962412	445.1204393030284
1285.0	6.5022598	445.12032118971325
1286.0	6.5082808	445.12038196216
1287.0	6.5143015	445.12037337429064
1288.0	6.5203224	445.12039725758876
1291.0	6.5284661	445.1204026618421
1293.0	6.5360995	445.1204223969555
1296.0	6.5450786	445.1204527620173
1297.0	6.551435	445.1205029096251
1299.0	6.5589182	445.12042928422363
1300.0	6.5652662	445.1204307724248
1301.0	6.5712912	445.12046196413576
1302.0	6.5773162	445.12041956902
1303.0	6.5833411	445.12041039353335
1304.0	6.5893642	445.12040521418845
1305.0	6.595385	445.12039611228613
1306.0	6.6014038	445.1204392904176
1307.0	6.6074245	445.12048105785465
1309.0	6.6147745	445.1205095580172
1310.0	6.6211247	445.1204958962028
1311.0	6.6271455	445.1204155908172
1312.0	6.6331642	445.1204629597802
1313.0	6.6391829	445.1204579034473
1314.0	6.6452038	445.1204490397813
1315.0	6.6512225	445.12038869316746
1316.0	6.6572475	445.1204661231802
1317.0	6.6632705	445.1203964826679
1318.0	6.6692891	445.12038013294296
1319.0	6.6753164	445.1204786055662
1320.0	6.6813351	445.1204378859403
1321.0	6.6873558	445.12041165022487
1322.0	6.6933767	445.1203993526936
1323.0	6.6993975	445.1205011018437
1324.0	6.7054205	445.12039677060017
1325.0	6.7114434	445.1204537515285
1326.0	6.7174664	445.1204752728952
1327.0	6.7234914	445.1204593595953
1328.0	6.7295143	445.12048321268344
1329.0	6.7355351	445.1204749283418
1330.0	6.7415539	445.12049495998065
1331.0	6.7475788	445.12046327666314
1332.0	6.7536017	445.1205243652104
1333.0	6.7596269	445.12040402944206
1334.0	6.765654	445.12048288449904
1335.0	6.7716769	445.1204507378619
1336.0	6.7776955	445.12042267128817
1337.0	6.7837205	445.12040756717596
1338.0	6.7897434	445.1204111209578
1339.0	6.7957747	445.1203763569548
1340.0	6.8017977	445.12043730490586
1341.0	6.8078165	445.12053630212034
1342.0	6.8138394	445.1204129884051
1343.0	6.8198602	445.12034968946443
1344.0	6.825881	445.12045461757117
1345.0	6.8319019	445.12037353221234
1346.0	6.8379206	445.12037705389355
1347.0	6.8439435	445.12044796489164
1348.0	6.8499623	445.1204000767765
1349.0	6.8559874	445.12043578975886
1351.0	6.8633039	445.1204396594466
1354.0	6.8723018	445.120479026186
1355.0	6.8786562	445.12042867956393
1356.0	6.8846832	445.12042607657196
1357.0	6.8907082	445.1205148575481
1359.0	6.8981873	445.1204273286448
1360.0	6.9045353	445.12039607983513
1361.0	6.9105624	445.12047384716783
1362.0	6.9165852	445.1203753191582
1365.0	6.9253956	445.12043684318445
1366.0	6.9318394	445.12047264134094
1367.0	6.9381852	445.1204093203439
1368.0	6.9445269	445.12043679859437
1369.0	6.9508728	445.12050752534446
1370.0	6.9572207	445.1204803836779
1371.0	6.9635686	445.12039899233145
1372.0	6.9699186	445.1204271130104
1373.0	6.9762666	445.1204425593417
1375.0	6.9837582	445.1203814909669
1376.0	6.9901146	445.1204747361349
1377.0	6.9961375	445.1204707786025
1378.0	7.0021603	445.12045258265306
1379.0	7.0081854	445.1204307295001
1380.0	7.0142083	445.1204302680194
1381.0	7.0202334	445.1204501769748
1382.0	7.0262584	445.12045445204245
1383.0	7.0322771	445.12047527304077
1384.0	7.0383021	445.12042666647847
1385.0	7.044327	445.12046175361877
1386.0	7.0503521	445.1204922445379
1387.0	7.0563812	445.1204201029293
1388.0	7.0624042	445.12049688265
1389.0	7.0684291	445.1204866714533
1390.0	7.0744563	445.12047573331387
1391.0	7.0804875	445.1204901225716
1392.0	7.0865125	445.1204594367168
1393.0	7.0925396	445.1204257803532
1394.0	7.0985667	445.12042166517676
1395.0	7.1045917	445.12041420410964
1396.0	7.1106147	445.1203997226706
1397.0	7.1166479	445.12042325944185
1398.0	7.1226751	445.1204428241207
1399.0	7.1287021	445.12049722873826
1400.0	7.1347293	445.12045329448205
1401.0	7.1407521	445.1204694494822
1402.0	7.1467751	445.1205308190546
1403.0	7.1527979	445.1204679528685
1404.0	7.158823	445.12044266962494
1405.0	7.1648542	445.1204229017188
1406.0	7.1708792	445.120380284273
1407.0	7.1769023	445.1203905632001
1408.0	7.1829252	445.1203680398166
1409.0	7.1889459	445.1203924003087
1410.0	7.1949646	445.12050332642707
1411.0	7.2009855	445.1204363487595
1412.0	7.2070084	445.1204414287919
1414.0	7.2143313	445.120504879403
1415.0	7.2206771	445.12049291058037
1416.0	7.2267064	445.1203677385613
1417.0	7.2327313	445.12044183531674
1419.0	7.2400501	445.12037844414687
1420.0	7.2463876	445.12042817146573
1421.0	7.2524105	445.1204101954512
1422.0	7.2584293	445.1204722343589
1423.0	7.264448	445.1203647803597
1426.0	7.2732772	445.1203306166403
1427.0	7.2796293	445.12038462167044
1428.0	7.2856523	445.1204563872063
1429.0	7.2916731	445.1204148434806
1430.0	7.2976959	445.1204604464688
1431.0	7.303719	445.1204324354751
1432.0	7.309744	445.12043847072806
1433.0	7.3157649	445.1204676299203
1434.0	7.3217835000000004	445.1203898435127
1435.0	7.3278044	445.1204375123369
1436.0	7.3338273	445.1204645804779
1437.0	7.3398461	445.120419629213
1438.0	7.3458669	445.12044110848154
1439.0	7.3518878	445.12044247691045
1440.0	7.3579086	445.1204523649335
1441.0	7.3639316	445.12049381607306
1442.0	7.3699523	445.12044724194635
1443.0	7.3759711	445.1204637953736
1445.0	7.3834565	445.1203963821978
1446.0	7.3898065	445.1203910551805
1447.0	7.3958275	445.1204405428993
1448.0	7.4018482	445.1202769654829
1450.0	7.4091731	445.12047532568914
1451.0	7.4155232	445.12041810457816
1452.0	7.4215421	445.1205263033697
1453.0	7.4275628	445.1205013705837
1454.0	7.4335816	445.1205055325722
1455.0	7.4396024	445.1204688369837
1456.0	7.4456212	445.12045351810366
1457.0	7.4516441	445.1201863702727
1458.0	7.457667	445.1205129115005
1459.0	7.463692	445.1204437878868
1460.0	7.469715	445.1204317017789
1461.0	7.4757358	445.1204002777661
1462.0	7.4817545	445.12050660592575
1463.0	7.4877774	445.12051966259514
1464.0	7.4937961	445.1204800199763
1465.0	7.4998191	445.1203771841033
1466.0	7.50584	445.120467857013
1467.0	7.5118651	445.1203745805023
1468.0	7.517888	445.12047350166716
1469.0	7.5239151	445.1204052804056
1470.0	7.5299421	445.1204403811151
1471.0	7.535965	445.12040928370277
1472.0	7.5419837	445.1204819061873
1473.0	7.5480067	445.12041931792714
1475.0	7.5553045	445.12045035909506
1476.0	7.5616568	445.12043863900465
1477.0	7.5676838	445.120495632702
1478.0	7.5737068	445.1204908291285
1479.0	7.5797296	445.1204608039618
1480.0	7.5857505	445.1204782265459
1482.0	7.5930712	445.12038277665715
1483.0	7.5994254	445.12042646056005
1484.0	7.6054463	445.12043653080497
1487.0	7.6142733	445.1203592364919
1488.0	7.6206275	445.1204594954809
1490.0	7.6279629	445.1203848237845
1491.0	7.6343421	445.1203193656244
1493.0	7.641865	445.1203611729399
1494.0	7.6482131	445.1203411400574
1495.0	7.6542338	445.12034177892826
1496.0	7.6602547	445.1202701649478
1497.0	7.6662755	445.12033367249705
1498.0	7.6722944	445.12037096817244
1499.0	7.6783151	445.1203820408881
1500.0	7.684336	445.12022749101817
1501.0	7.6903568	445.12024778102983
1502.0	7.6963776	445.1203256563975
1503.0	7.7024006	445.12021613092617
1504.0	7.7084235	445.1202602314832
1505.0	7.7144465	445.120352742276
1506.0	7.7204714	445.1203624317395
1507.0	7.7264965	445.1203955903331
1508.0	7.7325214	445.1204202827375
1509.0	7.7385485	445.1203870943894
1510.0	7.7445776	445.1202895641299
1511.0	7.7506027	445.12030446932323
1512.0	7.7566256	445.120345616461
1513.0	7.7626528	445.1203111325714
1514.0	7.7686715	445.1204016308601
1515.0	7.7746965	445.12030452961403
1516.0	7.7807193	445.1203007308906
1517.0	7.7867444	445.1202125261822
1518.0	7.7927694	445.1203238850519
1521.0	7.8009714	445.120336300202
1522.0	7.8073235	445.12031997880445
1523.0	7.8133465	445.1203736614557
1524.0	7.8193694	445.1203925282714
1525.0	7.8253945	445.12033753334987
1526.0	7.8314173	445.12031699549703
1527.0	7.8374445	445.1204059794437
1528.0	7.8434695	445.12032653540757
1529.0	7.8494966	445.12031437926225
1530.0	7.8555194	445.12037919803663
1531.0	7.8615466	445.12044166085144
1532.0	7.8675673	445.1204101461249
1533.0	7.8735861	445.1204373073412
1534.0	7.879607	445.1204635406489
1535.0	7.8856277	445.1204420728924
1536.0	7.8916508	445.1204846485617
1538.0	7.8989632	445.12044620814606
1539.0	7.9053154	445.1204187425712
1540.0	7.9113383	445.1205057686805
1541.0	7.9173613	445.12041218234015
1542.0	7.9233945	445.1204647078339
1543.0	7.929428	445.12047882417386
1544.0	7.9354486	445.1204220716976
1546.0	7.9427757	445.120490942072
1547.0	7.9491217	445.12048463039423
1549.0	7.9564445	445.1204003816429
1550.0	7.9627946	445.12044424807965
1551.0	7.9688153	445.12043249853764
1552.0	7.9748341	445.12036239922315
1553.0	7.980855	445.1204310588947
1554.0	7.9868738	445.1203860009424
1555.0	7.9928947	445.12044384449683
1556.0	7.9989155	445.1204835071605
1557.0	8.0049467	445.1204248398912
1558.0	8.0109738	445.12046225542235
1559.0	8.0170029	445.1204737545821
1560.0	8.0230217	445.12038665900474
1561.0	8.0290447	445.1204501301108
1562.0	8.0350718	445.12046637851086
1563.0	8.0410968	445.12039510697787
1564.0	8.0471217	445.120349229022
1565.0	8.0531508	445.12045971572246
1566.0	8.0591737	445.1204783607675
1567.0	8.0651968	445.12042680438975
1568.0	8.0712218	445.1204585340962
1569.0	8.0772489	445.1205038589279
1570.0	8.0832718	445.1203919495468
1571.0	8.089301	445.1204385675639
1572.0	8.0953196	445.1204302066676
1573.0	8.1013384	445.1204213595182
1574.0	8.1073592	445.1204671369506
1575.0	8.1133843	445.1204460003675
1576.0	8.1194156	445.12045618549985
1577.0	8.1254385	445.12042928549107
1578.0	8.1314635	445.1204735950532
1579.0	8.1374823	445.12052262785573
1580.0	8.143503	445.1204114499718
1581.0	8.1495218	445.1204854421729
1582.0	8.1555447	445.1204393555512
1583.0	8.1615635	445.1203667492049
1584.0	8.1675865	445.12046328949106
1586.0	8.1749072	445.12049271177455
1587.0	8.1812635	445.1204043453404
1588.0	8.1872927	445.1204074537043
1589.0	8.1933239	445.12048078530535
1590.0	8.1993428	445.120431598296
1591.0	8.2053636	445.12053441648146
1592.0	8.2113824	445.1204416260019
1593.0	8.2174115	445.1204119244479
1594.0	8.2234406	445.1203746977187
1595.0	8.2294657	445.1205107691057
1596.0	8.2354864	445.1204438910453
1597.0	8.2415136	445.12046713828653
1598.0	8.2475386	445.1205107135043
1599.0	8.2535678	445.1205148420583
1600.0	8.259597	445.12044467928314
1601.0	8.2656241	445.1204231370646
1602.0	8.2716448	445.1204511780589
1603.0	8.277672	445.1204465039331
1604.0	8.2836948	445.12041534334423
1605.0	8.289722	445.12046971567105
1606.0	8.2957469	445.12052633998724
1607.0	8.30177	445.12041233035484
1608.0	8.3077885	445.12041656028015
1609.0	8.3138136	445.12038430001047
1610.0	8.3198344	445.12042588690036
1612.0	8.3273052	445.12048260067456
1613.0	8.333672	445.1204466907438
1614.0	8.3396928	445.1204443690769
1615.0	8.3457117	445.1204196783893
1616.0	8.3517324	445.12048451376506
1617.0	8.3577554	445.12043851948175
1618.0	8.3637761	445.120416397709
1619.0	8.369797	445.1204659148801
1620.0	8.37582	445.1204220129751
1621.0	8.3818429	445.12040809253324
1622.0	8.3878658	445.12043602631155
1623.0	8.3938845	445.12039368173794
1624.0	8.3999075	445.12038259634613
1625.0	8.4059262	445.12041589716483
1626.0	8.4119512	445.1204629755754
1627.0	8.4179742	445.1205371235547
1628.0	8.4239992	445.120430634211
1629.0	8.4300263	445.1204655770279
1630.0	8.4360513	445.12040269794727
1631.0	8.4420762	445.1205360802426
1633.0	8.4493929	445.12048842129815
1634.0	8.4557451	445.1204368053729
1635.0	8.4617638	445.1203881650504
1636.0	8.4677909	445.1204312457833
1637.0	8.4738158	445.1204001242793
1638.0	8.479845	445.1204409806207
1639.0	8.48587	445.1204942543849
1640.0	8.4918888	445.12050533775715
1641.0	8.4979097	445.1205275116094
1642.0	8.5039326	445.1204928142452
1643.0	8.5099534	445.120387424164
1644.0	8.5159743	445.12046343253775
1645.0	8.5219929	445.1204509417441
1646.0	8.5280139	445.12043288217507
1647.0	8.5340388	445.12039337264554
1648.0	8.5400638	445.12046625639516
1649.0	8.5460827	445.1204357169651
1650.0	8.5521075	445.12038145091657
1651.0	8.5581368	445.12045846137244
1652.0	8.5641639	445.1203989699513
1653.0	8.5701847	445.1204797733803
1654.0	8.5762056	445.12043968089927
1655.0	8.5822242	445.12037678546255
1656.0	8.5882451	445.1205309798248
1657.0	8.5942681	445.1204906735641
1658.0	8.6002889	445.12050539661715
1659.0	8.6063078	445.12048278038776
1660.0	8.6123286	445.1204033342941
1661.0	8.6183493	445.1204465011249
1662.0	8.6243723	445.12049069128136
1663.0	8.6303909	445.12045752336206
1664.0	8.6364119	445.12046888183824
1665.0	8.6424306	445.120392855368
1666.0	8.6484536	445.1204800587052
1667.0	8.6544765	445.12047347428955
1668.0	8.6604993	445.1204158160642
1669.0	8.6665202	445.1205210488017
1670.0	8.6725451	445.12051560052566
1671.0	8.678564	445.1204879349664
1672.0	8.6845847	445.12050985770054
1673.0	8.6906057	445.1204281685455
1674.0	8.6966266	445.1204311661642
1675.0	8.7026495	445.12049539490164
1676.0	8.7086681	445.1204563594729
1677.0	8.714689	445.1204098719942
1678.0	8.7207098	445.1204049480652
1679.0	8.7267306	445.1204955902376
1680.0	8.7327514	445.1204021700917
1681.0	8.7387745	445.1205269116875
1682.0	8.7447973	445.1204485396202
1683.0	8.7508183	445.1204349695765
1684.0	8.756841	445.1204589395136
1685.0	8.7628641	445.1205102952192
1686.0	8.768889	445.1204044598049
1687.0	8.774912	445.1204027040604
1688.0	8.7809348	445.12040276026113
1689.0	8.7869537	445.12049249813487
1690.0	8.7929765	445.1203732452566
1691.0	8.7989954	445.1205803743723
1692.0	8.8050181	445.12048840192887
1693.0	8.8110391	445.12041785654924
1694.0	8.8170578	445.12059363518813
1695.0	8.8230765	445.1205101025863
1696.0	8.8290954	445.1204895614227
1697.0	8.8351162	445.1205337315109
1698.0	8.8411433	445.1204575316724
1699.0	8.8471703	445.12051516566544
1700.0	8.8531974	445.1204331816725
1701.0	8.8592224	445.1204781445457
1702.0	8.8652454	445.12048644958696
1703.0	8.8712641	445.12042057291876
1704.0	8.8772892	445.12042555420976
1705.0	8.8833079	445.1203886268841
1706.0	8.889333	445.1204360610383
1707.0	8.8953516	445.1204257695268
1708.0	8.9013746	445.12048967381156
1709.0	8.9073933	445.1203989368039
1710.0	8.9134121	445.12052380693586
1711.0	8.9194329	445.12040132740947
1712.0	8.9254517	445.12040653663956
1714.0	8.9327579	445.1204839008698
1715.0	8.9391142	445.12049421720735
1716.0	8.9451351	445.1204627946183
1717.0	8.9511538	445.1204204010086
1718.0	8.9571746	445.1205138935761
1719.0	8.9631956	445.1205168660514
1720.0	8.9692163	445.12055048406296
1721.0	8.9752371	445.12045229569003
1722.0	8.9812559	445.1204742352912
1723.0	8.9872767	445.1203771153584
1724.0	8.9932976	445.1204949222509
1725.0	8.9993185	445.12042403585446
1726.0	9.0053393	445.1204840955537
1727.0	9.0113581	445.1204086229824
1728.0	9.0173788	445.120431557999
1729.0	9.0233976	445.12046073550437
1730.0	9.0294185	445.120461646612
1731.0	9.0354434	445.12050475301584
1732.0	9.0414622	445.1204063298861
1733.0	9.0474893	445.1204448215417
1734.0	9.0535123	445.1205162395803
1735.0	9.059531	445.120501582137
1736.0	9.0655582	445.120488448748
1737.0	9.0715831	445.1204175203845
1738.0	9.0776082	445.1204366728718
1739.0	9.083631	445.12039624927877
1741.0	9.0909476	445.1204370157516
1742.0	9.097304	445.12044650220844
1743.0	9.1033289	445.120462118412
1744.0	9.1093498	445.12047657907243
1745.0	9.1153747	445.1205419906396
1746.0	9.1213998	445.1204529036648
1747.0	9.1274291	445.12040040978655
1748.0	9.1334519	445.12048816382554
1749.0	9.1394749	445.12046129472304
1750.0	9.1455019	445.12041432747736
1751.0	9.151529	445.12044466846345
1752.0	9.1575624	445.1204779971799
1753.0	9.1635852	445.120441821923
1754.0	9.1696082	445.1204995447462
1756.0	9.1769081	445.1204951927418
1757.0	9.183254	445.120341218464
1758.0	9.189277	445.1204439103144
1759.0	9.1952998	445.12041282743314
1760.0	9.2013249	445.12045185182626
1761.0	9.2073521	445.12042808140274
1762.0	9.2133791	445.1204168368102
1763.0	9.219404	445.12047611646074
1764.0	9.2254312	445.12051209917917
1765.0	9.2314561	445.12048634253256
1766.0	9.2374812	445.1204316682043
1767.0	9.2435061	445.1204619808579
1768.0	9.2495312	445.1204602497792
1769.0	9.2555625	445.12040639090014
1770.0	9.2615938	445.1205817064433
1771.0	9.2676188	445.1204453283521
1772.0	9.2736438	445.12048205776307
1773.0	9.2796707	445.12046192218463
1774.0	9.2856938	445.12038123641406
1775.0	9.2917208	445.1203942660004
1776.0	9.2977438	445.12047431703826
1777.0	9.3037709	445.1205065016114
1778.0	9.3097959	445.1204550080229
1779.0	9.3158229	445.1204001569064
1780.0	9.321852	445.12040264430703
1781.0	9.3278771	445.12046902935384
1782.0	9.3339022	445.12045067019017
1783.0	9.3399312	445.12039690209394
1784.0	9.3459521	445.12052827871645
1785.0	9.351973	445.1204894385676
1786.0	9.3579959	445.12055313052343
1787.0	9.364021	445.1205163396083
1788.0	9.3700479	445.1204756970223
1789.0	9.3760751	445.12049089810887
1790.0	9.3821	445.1205200876573
1791.0	9.3881292	445.12052599034325
1792.0	9.3941522	445.1205018884457
1793.0	9.4001793	445.1205365644507
1794.0	9.4062126	445.1204634080098
1795.0	9.4122418	445.12040105408335
1796.0	9.4182646	445.1204806572542
1797.0	9.4242939	445.12043768019737
1799.0	9.4317667	445.12047637220195
1800.0	9.438121	445.1205007340311
1801.0	9.4441461	445.12052061106635
1802.0	9.4501709	445.12051488255594
1803.0	9.4561981	445.12035999145405
1804.0	9.4622334	445.1204207253286
1805.0	9.4682669	445.1205040221709
1806.0	9.4742961	445.1204533329856
1807.0	9.480319	445.120493639956
1808.0	9.486344	445.1204425078433
1809.0	9.4923669	445.12047433787734
1810.0	9.4983939	445.1204456102763
1811.0	9.5044169	445.12045522572225
1812.0	9.5104418	445.1203924344772
1813.0	9.5164669	445.12043949115883
1814.0	9.5224919	445.12049269194864
1815.0	9.5285148	445.1205195619731
1816.0	9.5345441	445.12053702987436
1817.0	9.540571	445.1204868617487
1818.0	9.5466001	445.12052930846414
1819.0	9.5526293	445.12049510830497
1820.0	9.5586585	445.12037088768244
1821.0	9.5646773	445.12043884642156
1822.0	9.570696	445.12048943683857
1823.0	9.576717	445.12041801448396
1824.0	9.5827377	445.12043084811535
1826.0	9.5900543	445.12049513182757
1827.0	9.5964065	445.12051206765153
1828.0	9.6024252	445.1204935893658
1829.0	9.6084482	445.1204126711971
1830.0	9.6144689	445.1205114727781
1831.0	9.6204878	445.120467019392
1832.0	9.6265106	445.1205258912338
1833.0	9.6325295	445.1204567239654
1834.0	9.6385523	445.12045000845967
1835.0	9.6445732	445.1204694415243
1836.0	9.6505919	445.1205215622735
1837.0	9.6566107	445.1204642052403
1838.0	9.6626316	445.1204637291612
1839.0	9.6686523	445.1205065062499
1840.0	9.6746753	445.1204115168474
1841.0	9.6806961	445.1203741384788
1842.0	9.6867149	445.12048464192446
1843.0	9.6927398	445.120395350573
1844.0	9.6987587	445.1203799218278
1845.0	9.7047836	445.12047308871945
1846.0	9.7108046	445.1204961202124
1847.0	9.7168232	445.12043085971175
1848.0	9.7228483	445.12039576259787
1849.0	9.7288711	445.1204479371884
1850.0	9.734894	445.1204915706111
1851.0	9.7409149	445.1204332623471
1852.0	9.7469359	445.12046500160744
1853.0	9.7529607	445.1204117214176
1854.0	9.7589838	445.1205142320961
1855.0	9.7650065	445.1204179230908
1856.0	9.7710275	445.1204688798043
1857.0	9.7770462	445.1205195462198
1858.0	9.783067	445.12049927509514
1859.0	9.7890901	445.12042952873753
1860.0	9.7951107	445.1204671628366
1861.0	9.8011359	445.12044156829097
1862.0	9.8071545	445.1204141586842
1863.0	9.8131796	445.1205061022257
1864.0	9.8192004	445.1205155558439
1865.0	9.8252212	445.1204517061196
1866.0	9.8312462	445.1205121916528
1867.0	9.8372651	445.120531939265
1868.0	9.8432858	445.12044779792757
1869.0	9.8493089	445.1204887373124
1870.0	9.8553275	445.120473673978
1871.0	9.8613525	445.12049349769285
1872.0	9.8673754	445.1205247525319
1873.0	9.8734026	445.1204525925045
1874.0	9.8794212	445.1204694615383
1875.0	9.8854442	445.1203740546243
1876.0	9.8914651	445.1205201534035
1877.0	9.8974881	445.1205044779945
1878.0	9.9035067	445.1204540831557
1879.0	9.9095297	445.12049866736186
1880.0	9.9155484	445.1204958101791
1881.0	9.9215755	445.1204657990138
1882.0	9.9276026	445.1204594177146
1883.0	9.9336235	445.1204664788525
1884.0	9.9396527	445.12054369160876
1885.0	9.9456735	445.12048789315634
1886.0	9.9516922	445.12042029202416
1887.0	9.9577131	445.1204510511185
1888.0	9.9637339	445.12045981987046
1889.0	9.9697569	445.1204917416511
1890.0	9.9757777	445.12050991796264
1891.0	9.9818006	445.12050940974586
1892.0	9.9878235	445.1204372015301
1893.0	9.9938423	445.1204274057549
1894.0	9.999861	445.1204648078927
1895.0	10.005884	445.120380960088
1896.0	10.011905	445.1203932652701
1897.0	10.017928	445.120491829335
1898.0	10.023949	445.1204591478464
1899.0	10.029974	445.1204612082061
1900.0	10.035994	445.12050931315207
1901.0	10.042015	445.1204132946326
1902.0	10.048038	445.12044149040605
1903.0	10.054057	445.12048543122535
1904.0	10.060078	445.1204269896529
1905.0	10.066099	445.1204612860928
1906.0	10.072119	445.120494498063
1907.0	10.078138	445.1204086917516
1908.0	10.084159	445.12042141960575
1909.0	10.090184	445.1204373571557
1910.0	10.096205	445.1204484033252
1911.0	10.102224	445.12044287013043
1912.0	10.108247	445.12048008208836
1913.0	10.114286	445.120458194348
1914.0	10.120315	445.1204052029968
1915.0	10.126342	445.1204256205621
1916.0	10.132363	445.1205124584854
1917.0	10.138386	445.1205344227559
1918.0	10.144405	445.12045564345146
1919.0	10.150426	445.1203920589216
1920.0	10.156451	445.120392153559
1921.0	10.162472	445.12044345156136
1923.0	10.169784	445.1205026099793
1924.0	10.176136	445.1204750176076
1925.0	10.182157	445.1205137930009
1926.0	10.188178	445.120489382565
1927.0	10.194197	445.1205237066422
1928.0	10.200215	445.1204179937802
1929.0	10.206236	445.12051981253825
1930.0	10.212255	445.12044210089056
1931.0	10.218278	445.1204941297742
1932.0	10.224299	445.12043137132207
1933.0	10.23032	445.1204837683683
1934.0	10.236345	445.1204857070577
1935.0	10.242369	445.1204440416627
1936.0	10.248388	445.1204183708236
1937.0	10.254409	445.12055738940194
1938.0	10.260438	445.12041273470464
1939.0	10.266459	445.1204721929897
1940.0	10.272482	445.1203877592579
1941.0	10.278501	445.12047113772087
1942.0	10.284526	445.12042288613065
1943.0	10.290547	445.1204092994331
1944.0	10.296566	445.12051203254606
1945.0	10.302586	445.120428467235
1946.0	10.308607	445.12041184335567
1947.0	10.314628	445.12045096262295
1948.0	10.320649	445.12042675430905
1949.0	10.326668	445.1205081162273
1950.0	10.332688	445.12045062420566
1951.0	10.338711	445.1204655107423
1952.0	10.34473	445.1205058730782
1953.0	10.350755	445.12036861932387
1954.0	10.356776	445.1204379679853
1955.0	10.362799	445.1205498428771
1956.0	10.368824	445.120437501679
1957.0	10.374847	445.12053022821806
1958.0	10.380878	445.1204812801641
1959.0	10.386903	445.1203975309468
1960.0	10.392932	445.1205528129815
1961.0	10.398959	445.12040697902256
1962.0	10.404988	445.1205528706525
1963.0	10.411018	445.1203842524448
1964.0	10.417045	445.1204371069692
1965.0	10.423064	445.1204645123798
1966.0	10.429086	445.12049642894397
1967.0	10.435105	445.1205029392379
1968.0	10.441128	445.12042972453355
1969.0	10.447147	445.12041063245744
1970.0	10.453168	445.1204855526492
1971.0	10.459193	445.1204589241157
1972.0	10.465213	445.1204596652174
1973.0	10.471234	445.1204341152166
1974.0	10.477259	445.1204064407299
1975.0	10.483278	445.1204944371477
1976.0	10.489301	445.12053178551673
1977.0	10.495322	445.1203891933046
1978.0	10.501345	445.12047181058995
1979.0	10.507364	445.1203431830997
1980.0	10.513384	445.1203995194529
1981.0	10.519405	445.120408718452
1982.0	10.525424	445.1205181889168
1983.0	10.531445	445.120455762733
1984.0	10.537472	445.12052378689066
1985.0	10.543501	445.1205449557712
1986.0	10.549528	445.11984422740056
1987.0	10.555557	445.1204356287999
1990.0	10.563716	445.1203631037004
1991.0	10.570066	445.12040855037384
1992.0	10.576089	445.1204665715353
1993.0	10.582114	445.12050219499
1994.0	10.588139	445.1204976964852
1995.0	10.594168	445.1204482068928
1996.0	10.600191	445.120410877517
1997.0	10.606216	445.12046301919605
1998.0	10.612247	445.1205042360514
1999.0	10.618272	445.1204469141951
2000.0	10.624301	445.12050709253975
2001.0	10.630339	445.120513741456
2002.0	10.636357	445.1204696696723
2003.0	10.642382	445.1204704193381
2004.0	10.648408	445.12041750764365
2005.0	10.654428	445.12049541182813
2006.0	10.660451	445.12049080580744
2007.0	10.66647	445.1204439977917
2008.0	10.672493	445.12047916610976
2009.0	10.678514	445.1204738932597
2010.0	10.684535	445.1204319370272
2011.0	10.69056	445.1204469802925
2012.0	10.696578	445.120416102121
2013.0	10.702601	445.1204812243674
2014.0	10.70862	445.1204453044252
2015.0	10.714643	445.12051240859813
2016.0	10.720662	445.1204534100521
2017.0	10.726682	445.120360385084
2018.0	10.732705	445.1203595543909
2019.0	10.738726	445.1205226850026
2020.0	10.744747	445.120500263028
2021.0	10.750766	445.12049203716776
2022.0	10.756785	445.12044584956
2023.0	10.762805	445.1205160235807
2024.0	10.76883	445.1204464875929
2025.0	10.774853	445.1204250858642
2026.0	10.780872	445.1205648250803
2027.0	10.786893	445.1205207926106
2028.0	10.792914	445.1204343301428
2029.0	10.798939	445.1204364925917
2030.0	10.804958	445.12049099772145
2031.0	10.810983	445.1204282061299
2032.0	10.817003	445.1204780425057
2033.0	10.823028	445.1204630297062
2034.0	10.829047	445.12046197257683
2035.0	10.835074	445.12044822644987
2036.0	10.841093	445.12043968640313
2037.0	10.847114	445.12039602588266
2038.0	10.853135	445.1205823660514
2039.0	10.859154	445.1204721823657
2040.0	10.865174	445.12046211192194
2041.0	10.871195	445.12046310990655
2042.0	10.877218	445.1203450061308
2043.0	10.883239	445.12043611531084
2044.0	10.889258	445.1204721637366
2045.0	10.895279	445.12045230232326
2046.0	10.901297	445.12042432135036
2047.0	10.90732	445.12051332436334
2048.0	10.913339	445.1204016820232
2049.0	10.919364	445.12048083287885
2050.0	10.925383	445.12040658449615
2051.0	10.931408	445.1204746747214
2052.0	10.937429	445.120449467271
2053.0	10.943449	445.12048085114947
2054.0	10.94947	445.1204384660049
2055.0	10.955491	445.12049093000957
2056.0	10.961512	445.1204064757088
2057.0	10.967533	445.1203860343072
2058.0	10.973554	445.1204344436565
2059.0	10.979577	445.1204280630959
2060.0	10.985606	445.1204585814351
2061.0	10.991629	445.1204715817428
2062.0	10.997652	445.1204784567188
2063.0	11.003676	445.1204616583755
2064.0	11.009702	445.12038213642523
2065.0	11.015727	445.12040948605727
2066.0	11.02176	445.120496957575
2067.0	11.027787	445.1204309692329
2068.0	11.033812	445.1204248042852
2069.0	11.039837	445.120383485012
2070.0	11.045864	445.12041553038966
2071.0	11.051893	445.1204497532069
2072.0	11.057918	445.12052442808204
2073.0	11.063945	445.1204777626317
2074.0	11.069968	445.12054808870204
2075.0	11.075991	445.12051111250554
2076.0	11.082016	445.12043106603846
2077.0	11.088041	445.1205270886539
2078.0	11.094068	445.120400812214
2079.0	11.100093	445.1204855785355
2080.0	11.106123	445.1205010179585
2081.0	11.112145	445.1204244937687
2082.0	11.118168	445.120451132275
2083.0	11.124193	445.12043971813944
2084.0	11.130218	445.1204053862
2085.0	11.136248	445.1203998726837
2086.0	11.142272	445.1204181663894
2087.0	11.148297	445.1204436081758
2088.0	11.154327	445.1205245392655
2089.0	11.160352	445.120460447285
2090.0	11.166387	445.12040624316126
2091.0	11.172416	445.1205186367394
2092.0	11.178445	445.1204288395478
2093.0	11.184473	445.12041677427294
2094.0	11.190504	445.12054641070614
2095.0	11.196529	445.12039581081876
2096.0	11.202556	445.1204785478384
2097.0	11.208581	445.120410000335
2098.0	11.214612	445.12053061378816
2099.0	11.220635	445.1204338223877
2100.0	11.226658	445.1204379668499
2101.0	11.232685	445.12047793468616
2102.0	11.238708	445.1204601290284
2103.0	11.244737	445.12043455045904
2104.0	11.250756	445.1205215495648
2105.0	11.256781	445.12049057611006
2106.0	11.262802	445.12040288006307
2107.0	11.268823	445.1204950542984
2108.0	11.274845	445.120463393754
2109.0	11.280864	445.12044855606985
2110.0	11.286885	445.1204403423826
2111.0	11.292908	445.1205030168481
2112.0	11.298927	445.1204344760014
2113.0	11.304954	445.1204164602985
2115.0	11.312279	445.12051544088837
2116.0	11.318637	445.12052339432665
2117.0	11.32466	445.12049627727913
2118.0	11.330683	445.12043019328314
2119.0	11.33671	445.120460854628
2120.0	11.342735	445.1204782095236
2121.0	11.348764	445.12048310058185
2122.0	11.354787	445.12040412928474
2123.0	11.360814	445.12044815974053
2124.0	11.366837	445.12044210945373
2125.0	11.372856	445.12059136986414
2126.0	11.378877	445.12044674970775
2127.0	11.384896	445.1204286792886
2128.0	11.390916	445.120475477178
2129.0	11.396937	445.12038861385065
2130.0	11.402958	445.12049500429237
2131.0	11.408979	445.1204141141351
2132.0	11.415002	445.1204587242206
2133.0	11.421025	445.12046155295064
2134.0	11.427048	445.12045939681036
2135.0	11.433071	445.1204156001628
2137.0	11.440373	445.1203836495354
2138.0	11.446723	445.12039759277644
2139.0	11.452742	445.1204837797011
2140.0	11.458762	445.120432644257
2141.0	11.464783	445.1203995614822
2142.0	11.470812	445.12031311057154
2143.0	11.476839	445.12031228716455
2145.0	11.484146	445.1203580047383
2146.0	11.490502	445.1202509307951
2147.0	11.496521	445.1203799146172
2148.0	11.502539	445.12034540250914
2149.0	11.50856	445.12021864925924
2150.0	11.514581	445.12021170143527
2153.0	11.523404	445.1203073599586
2154.0	11.52976	445.12034404941704
2155.0	11.535783	445.1203617928866
2156.0	11.541806	445.12039032323963
2157.0	11.547827	445.12042317442183
2158.0	11.553846	445.1204530953239
2159.0	11.559867	445.1204614191604
2160.0	11.56589	445.1204973183321
2161.0	11.57191	445.1203731275021
2162.0	11.577931	445.12042245357475
2163.0	11.58395	445.120461299775
2164.0	11.589971	445.1204530667286
2165.0	11.595996	445.12048230612464
2166.0	11.602017	445.12046946226803
2167.0	11.608042	445.12037369378
2170.0	11.616852	445.1203990964524
2171.0	11.623206	445.1204322231924
2172.0	11.629233	445.12038652817523
2173.0	11.635258	445.1203894692867
2174.0	11.641286	445.12044937995796
2175.0	11.64731	445.1204549664573
2177.0	11.654615	445.12043367386883
2178.0	11.660965	445.12046523075895
2179.0	11.666986	445.1204472926585
2181.0	11.674302	445.120290015852
2182.0	11.680658	445.1204872853871
2183.0	11.686679	445.12049427484277
2184.0	11.692702	445.12027888540825
2185.0	11.698721	445.12041900678673
2186.0	11.704742	445.12039459529745
2187.0	11.710765	445.1203768880274
2188.0	11.716785	445.1204251015631
2192.0	11.726421	445.12031148073237
2193.0	11.7328	445.12037269675693
2195.0	11.740148	445.12027705225586
2196.0	11.746502	445.1203075378429
2199.0	11.754646	445.1203365741657
2200.0	11.761002	445.12021857731673
2203.0	11.769881	445.12008813813935
2204.0	11.776231	445.120006132687
2209.0	11.787329	445.1198070601398
2210.0	11.793688	445.11979382377604
2214.0	11.803327	445.1199015132649
2215.0	11.809679	445.12003898595043
2217.0	11.817038	445.12011940536155
2218.0	11.823386	445.12024030469075
2219.0	11.829406	445.12017469901565
2221.0	11.836988	445.12028995661825
2222.0	11.843344	445.12027176502164
2223.0	11.849367	445.12017419740425
2227.0	11.85899	445.120232622293
2228.0	11.865369	445.1201691899418
2232.0	11.875025	445.1202568150451
2233.0	11.881375	445.1202361760096
2237.0	11.891002	445.12013426796074
2238.0	11.8974	445.120234880564
2243.0	11.908504	445.1201729961618
2244.0	11.914854	445.1201619167038
2247.0	11.923002	445.12007538631184
2254.0	11.93714	445.1200041257215
2255.0	11.943488	445.11995529568276
2262.0	11.957598	445.11990630943944
2270.0	11.973211	445.11999120500843
2271.0	11.979565	445.11992587890535
2277.0	11.992227	445.1200776737687
2278.0	11.998577	445.12014343609223
2279.0	12.004598	445.12003058855385
2283.0	12.014938	445.1201284544313
2290.0	12.029082	445.1200398055728
2291.0	12.035434	445.12001085757487
2298.0	12.049596	445.1199448816036
2305.0	12.063742	445.1198914981652
2306.0	12.070094	445.1198003488179
2312.0	12.08344	445.11993424712654
2313.0	12.089832	445.11995569984003
2316.0	12.097978	445.1200712959018
2324.0	12.113586	445.12000424563047
2325.0	12.11994	445.12003463867086
2335.0	12.138496	445.11996443860556
2343.0	12.154119	445.11985492895263
2344.0	12.160478	445.11991547976
2352.0	12.176067	445.11986450073755
2353.0	12.182421	445.1199043664686
2357.0	12.192057	445.11982506382725
2364.0	12.206173	445.11977077565103
2365.0	12.212532	445.11968270637925
2370.0	12.223625	445.11976889559605
2377.0	12.237713	445.11997704758846
2378.0	12.244065	445.1200313711515
2381.0	12.252228	445.12003236192845
2388.0	12.266326	445.1199558352654
2395.0	12.281334	445.1196049933883
2404.0	12.298426	445.11950840011525
2412.0	12.314082	445.1206487681474
2419.0	12.328228	445.1203436993383
2430.0	12.348244	445.12027389220935
2432.0	12.354911	445.12035691087675
2441.0	12.371917	445.1203880001047
2448.0	12.386124	445.12050308773604
2455.0	12.400201	445.12032367427355
2461.0	12.412807	445.1203468132679
2467.0	12.425461	445.12039341544573
2478.0	12.445528	445.12053807922325
2481.0	12.45367	445.11941906589976
2488.0	12.467774	445.119439086115
2498.0	12.486342	445.11946609650215
2509.0	12.506509	445.12059202552337
2513.0	12.516155	445.11951172961204
2521.0	12.531816	445.11946999520416
2529.0	12.547505	445.1204861523113
2530.0	12.553865	445.1205980191481
2539.0	12.570936	445.11948294087136
2546.0	12.585057	445.12046071772556
2547.0	12.591409	445.12037924699206
2557.0	12.609415	445.120379487101
2568.0	12.628661	445.1202908394689
2571.0	12.636084	445.1203469460396
2582.0	12.65532	445.1206544299315
2585.0	12.662711	445.1205710130361
2596.0	12.682009	445.1206262465217
2604.0	12.696903	445.1204302694078
2615.0	12.716432	445.1204506406466
2619.0	12.72577	445.1203196425586
2629.0	12.744314	445.12029597508376
2637.0	12.759888	445.12014753826173
2638.0	12.766268	445.12036327607285
2646.0	12.781826	445.1202014025759
2649.0	12.789884	445.12014357740867
2660.0	12.809557	445.12022897298914
2662.0	12.815745	445.12043932356175
2665.0	12.823426	445.12024485746826
2675.0	12.84172	445.12034191815235
2684.0	12.858691	445.12022333431037
2692.0	12.874276	445.1201952893073
2700.0	12.889868	445.1203423831673
2710.0	12.90846	445.1201014085106
2713.0	12.91648	445.1201410854708
2724.0	12.936114	445.120281851622
2735.0	12.955916	445.1202888420226
2743.0	12.971162	445.1203525119792
2754.0	12.991199	445.1202014481261
2756.0	12.997666	445.1202100237747
2767.0	13.017787	445.1202763787235
2770.0	13.025889	445.12006298788015
2781.0	13.045943	445.1201193223323
2784.0	13.054087	445.12015349626654
2795.0	13.074018	445.1200832888847
2806.0	13.093691	445.1203095998524
2817.0	13.113406	445.1202384276451
2828.0	13.132958	445.12037250997565
2839.0	13.152526	445.12025019081574
2850.0	13.172404	445.12016288623727
2852.0	13.179041	445.1201480201948
2862.0	13.197493	445.12014564896623
2873.0	13.217647	445.1202528380475
2880.0	13.231749	445.1202111842568
2888.0	13.247247	445.12022508391175
2897.0	13.264335	445.12022916692143
2908.0	13.283902	445.1202537781669
2919.0	13.303537	445.12017184312407
2923.0	13.312535	445.1204717207424
2934.0	13.332233	445.12021784369267
2938.0	13.341514	445.1201797223734
2941.0	13.349212	445.1202130876001
2950.0	13.365802	445.1203802195136
2961.0	13.38556	445.12011933467994
[truncated: 4,636 more rows]
