# Supplementary material for: RawBeans: A Simple, Vendor-Independent, Raw-Data Quality-Control Tool
Source: J Proteome Res. 2021 Mar 4;20(4):2098–104. doi: 10.1021/acs.jproteome.0c00956 (PMC8041395; doi:10.1021/acs.jproteome.0c00956)
Supplement: Supplementary file 2 — pr0c00956_si_003.zip [file pr0c00956_si_003.zip › 100_samples_run1.0/resources/HF2_LC1_hela_220720_01-mass-deviation-matrix.tsv]

scan	retention	445.12003
1.0	0.0029147177	445.1201973104812
2.0	0.010362652	445.1201985667816
3.0	0.016702202	445.12019614322395
4.0	0.023454315	445.1202682545483
5.0	0.029793917	445.12022884009866
6.0	0.036141816	445.12025992157106
7.0	0.042487684	445.1202239796054
8.0	0.048835598	445.12029685112674
9.0	0.055177266	445.1202664179294
10.0	0.061527267	445.12026372561473
11.0	0.067868951	445.120309004345
12.0	0.074210619	445.1202743943946
13.0	0.080556467	445.1202054449138
14.0	0.086902351	445.1203368708022
15.0	0.093248168	445.12031582443916
16.0	0.099589899	445.12031958799105
17.0	0.1059357	445.1202332838461
18.0	0.11228148	445.1201908708937
19.0	0.11862733	445.1203021669352
20.0	0.12497525	445.1202840017411
21.0	0.13134192	445.12029094990953
22.0	0.13768983	445.1202402147638
23.0	0.14403567	445.1202698831006
24.0	0.15037943	445.12020371041547
25.0	0.15672742	445.12023160537177
26.0	0.16307325	445.12020678141636
27.0	0.16941493	445.1202040262041
28.0	0.17576487	445.1202230221855
29.0	0.18211488	445.12019203184354
30.0	0.18846283	445.1201199494166
31.0	0.19481282	445.1201594724891
32.0	0.20115657	445.12021759056364
33.0	0.20750033	445.12017764421034
34.0	0.2138441	445.1201521305984
35.0	0.22019622	445.1202917060772
36.0	0.22653582	445.1203924544949
37.0	0.23288582	445.1202237940455
38.0	0.2392566	445.1200272241996
39.0	0.24560258	445.1201651067478
45.0	0.25820245	445.1203323403866
46.0	0.2645525	445.120491092664
50.0	0.27486913	445.1203177762403
51.0	0.28121092	445.12049152029044
52.0	0.28723388	445.120491566709
54.0	0.2945879	445.12053373443644
55.0	0.30094207	445.12045447976817
56.0	0.30696922	445.1204210728187
57.0	0.3129942	445.1204091513448
59.0	0.3203213	445.12044652864375
60.0	0.32667335	445.1204989957893
61.0	0.33269637	445.1205092849156
62.0	0.3387192	445.12042038451
63.0	0.34474003	445.1200337033529
64.0	0.35076309	445.1202389301063
65.0	0.3567838	445.1202586490336
66.0	0.36280475	445.12024017732523
67.0	0.36883592	445.12006972710554
68.0	0.37486092	445.12020123062337
69.0	0.38088603	445.12024593417635
70.0	0.38691092	445.1202832110919
71.0	0.39293597	445.1201965636663
72.0	0.39896107	445.1202179655944
73.0	0.40498807	445.1201605128559
74.0	0.41101733	445.120175413374
75.0	0.41704228	445.1201968224622
76.0	0.42306732	445.1201557031379
77.0	0.4290924	445.1197590192565
78.0	0.43511515	445.1199794636364
79.0	0.44113814	445.12006517645284
80.0	0.44716522	445.1200566513454
81.0	0.45319238	445.12010492491964
82.0	0.4592152	445.1201359627841
83.0	0.4652402	445.1199638026455
84.0	0.47126737	445.12001057170875
85.0	0.47729432	445.12002209884906
86.0	0.48331933	445.1200203705725
87.0	0.4893444	445.1200848844435
88.0	0.4953674	445.12006407032607
89.0	0.5013924	445.12006095610946
90.0	0.50742353	445.11993821667056
91.0	0.51345067	445.11998371826013
92.0	0.51947784	445.11998121638084
93.0	0.5255027	445.1199740861147
94.0	0.53152778	445.12009982223
95.0	0.5375591	445.12012911838315
96.0	0.543582	445.1200565611086
97.0	0.54960494	445.1201413349234
98.0	0.55562985	445.1200296207134
99.0	0.56165907	445.12012548685976
100.0	0.56768403	445.12008988273783
101.0	0.57370907	445.12006686535324
102.0	0.57973204	445.1200221854083
103.0	0.58576122	445.1199649183496
104.0	0.59178208	445.1196266034079
105.0	0.59780293	445.119929448266
106.0	0.60382573	445.1199635549096
107.0	0.60984877	445.12005753918174
108.0	0.61587575	445.1199260417309
109.0	0.62190073	445.11982752361524
110.0	0.62792572	445.1200456357528
111.0	0.63395085	445.12010362300344
112.0	0.6399757	445.12002365292307
113.0	0.64599862	445.12009224442113
114.0	0.65202163	445.12006862750826
115.0	0.65804243	445.1199783207555
116.0	0.66406115	445.12002933920735
117.0	0.67008204	445.11993430566605
118.0	0.67610294	445.1200748653191
119.0	0.6821237	445.1199461585606
120.0	0.68814673	445.1200653037256
121.0	0.69416538	445.11999175081564
122.0	0.70019042	445.1199701064269
123.0	0.70621132	445.11997377037255
124.0	0.71223622	445.1200169837345
125.0	0.71825503	445.1199613628331
126.0	0.72427797	445.11997783191526
127.0	0.73029677	445.1200405310989
128.0	0.7363196	445.1199659489091
129.0	0.74233833	445.11992557928244
130.0	0.74836128	445.1198411891997
131.0	0.75438223	445.11986074034627
132.0	0.76040085	445.1198445875061
133.0	0.76642173	445.11988661678123
134.0	0.77244263	445.11988768755293
135.0	0.77846337	445.11996131234713
136.0	0.78449268	445.12001493394797
137.0	0.7905197	445.11998815415785
138.0	0.79655102	445.11993374121624
139.0	0.80257805	445.1200005639215
140.0	0.80860302	445.12002920378296
141.0	0.81462597	445.1199707542787
142.0	0.82065103	445.1199338815203
143.0	0.82667392	445.11991743690913
144.0	0.83269887	445.1199935169241
145.0	0.83872803	445.12003376012416
146.0	0.84475728	445.1200377869683
147.0	0.85078425	445.1200431466124
148.0	0.85680727	445.1200172667784
149.0	0.86283015	445.1199524856281
150.0	0.868849	445.1200295406661
151.0	0.87487606	445.1199432211259
152.0	0.88090307	445.1199809255829
153.0	0.88693237	445.120044368341
154.0	0.89295942	445.12004166431734
155.0	0.89897807	445.120015698747
156.0	0.90500107	445.12002893568445
157.0	0.9110199	445.120070410388
158.0	0.9170428	445.11998181435945
159.0	0.92306569	445.11993269094904
160.0	0.92908442	445.1199037489117
161.0	0.93510947	445.1199576373154
162.0	0.94112808	445.11991246690997
163.0	0.94715103	445.120002907302
164.0	0.95317192	445.11984939042304
165.0	0.95919073	445.11989961994436
166.0	0.96521159	445.1200337100043
167.0	0.97123243	445.1199058436933
168.0	0.97725315	445.11996694332976
169.0	0.98327603	445.1200261644689
170.0	0.98929908	445.1199495275709
171.0	0.99531777	445.1200072678003
172.0	1.0013429	445.1200105260986
173.0	1.0073615	445.1199317434904
174.0	1.0133844	445.1199187541086
175.0	1.0194073	445.11990775796244
176.0	1.0254261	445.11996757530375
177.0	1.0314491	445.1199457310396
178.0	1.0374698	445.1199594685691
179.0	1.0434928	445.1199006001769
180.0	1.0495115	445.1199070273131
181.0	1.0555325	445.11990269403213
182.0	1.0615574	445.1198771979516
183.0	1.0675844	445.1199597078198
184.0	1.0736117	445.1199674715514
185.0	1.0796408	445.119941649144
186.0	1.0856657	445.1198583215337
187.0	1.0916907	445.11983079973857
188.0	1.0977138	445.1199195878926
189.0	1.1037366	445.1199390969243
190.0	1.1097554	445.1199787655812
191.0	1.1157783	445.11996701585196
192.0	1.1217971	445.120000385735
193.0	1.1278179	445.11990120206303
194.0	1.1338387	445.1199045387996
195.0	1.1398617	445.119976910758
196.0	1.1458825	445.1199554611985
197.0	1.1519034	445.11991284184245
198.0	1.1579221	445.11985095822286
199.0	1.163945	445.11989971322157
200.0	1.16997	445.1199461030751
201.0	1.175993	445.11985017432573
202.0	1.1820159	445.1199581353043
203.0	1.1880389	445.11993725338556
204.0	1.1940576	445.1197996932294
205.0	1.2000804	445.11992665313534
206.0	1.2061012	445.1197665781077
207.0	1.2121201	445.1199684743242
208.0	1.218141	445.1199747198024
209.0	1.2241617	445.12001594095926
210.0	1.2301826	445.1199369305096
211.0	1.2362034	445.1199675492978
212.0	1.2422242	445.119996577411
213.0	1.2482472	445.1198428672982
214.0	1.2542722	445.11986732788813
215.0	1.2603056	445.1199535927082
216.0	1.2663307	445.11987536782533
217.0	1.2723534	445.1199568611915
218.0	1.2783806	445.11995899250235
219.0	1.2844035	445.1198890733376
220.0	1.2904286	445.1199950547289
221.0	1.2964556	445.1199282388392
222.0	1.3024805	445.11990429054765
223.0	1.3085035	445.11989520870077
224.0	1.3145265	445.1199023976538
225.0	1.3205556	445.11993844212924
226.0	1.3265848	445.1199290972078
227.0	1.3326099	445.1198659283616
228.0	1.3386328	445.1199509251551
229.0	1.3446599	445.11988671167114
230.0	1.3506848	445.11987593076975
231.0	1.3567078	445.11992729326437
232.0	1.3627327	445.11989505654975
233.0	1.3687598	445.1200158100277
234.0	1.3747827	445.1199941524618
235.0	1.3808078	445.1199591543948
236.0	1.3868369	445.11990962031155
237.0	1.3928598	445.1198658860669
238.0	1.3988827	445.1198813240603
239.0	1.4049098	445.1199201858601
240.0	1.4109327	445.1199484839382
241.0	1.4169557	445.11993821074105
242.0	1.4229848	445.1198800909001
243.0	1.4290079	445.11995221052666
244.0	1.4350286	445.11994832360745
245.0	1.4410494	445.1199070936306
246.0	1.4470723	445.11992466454603
247.0	1.4530994	445.119903429574
248.0	1.4591286	445.11998513614975
249.0	1.4651494	445.1199263395492
250.0	1.4711683	445.11987839092626
251.0	1.4771911	445.1198598620815
252.0	1.483212	445.11987267614063
253.0	1.4892327	445.11992239150146
254.0	1.4952558	445.1198653179633
255.0	1.5012765	445.11989331618827
256.0	1.5072974	445.1198692464053
257.0	1.5133182	445.11994573806805
258.0	1.5193412	445.1199330338934
259.0	1.52536	445.11997843798633
260.0	1.5313807	445.1199570244744
261.0	1.5374016	445.1199079007419
262.0	1.5434203	445.11990056052963
263.0	1.5494411	445.11989054598183
264.0	1.5554641	445.1198946394308
265.0	1.5614829	445.1200177113654
266.0	1.5675058	445.11990122146204
267.0	1.5735288	445.11987713037877
268.0	1.5795517	445.11985589834876
269.0	1.5855829	445.11983770878953
270.0	1.59161	445.1198957400713
271.0	1.5976371	445.1198598840285
272.0	1.6036684	445.1198916198983
273.0	1.6096934	445.11991428759177
274.0	1.6157142	445.1198701034515
275.0	1.6217351	445.11995832746413
276.0	1.6277538	445.11993474266256
277.0	1.6337767	445.1199063464249
278.0	1.6397997	445.1199323981977
279.0	1.6458183	445.1198379589889
280.0	1.6518393	445.1198992562615
281.0	1.6578622	445.11992954957367
282.0	1.663883	445.11977935488875
283.0	1.6699038	445.11992530388267
284.0	1.6759246	445.11994178845737
285.0	1.6819455	445.1198696595375
286.0	1.6879664	445.11991855009944
287.0	1.6939892	445.1198044729536
288.0	1.7000122	445.1198403414374
289.0	1.706031	445.1198642882533
290.0	1.7120539	445.1199172674239
291.0	1.7180746	445.11985551534264
292.0	1.7240934	445.11986832801034
293.0	1.7301144	445.11991354543477
294.0	1.7361371	445.11984280350646
295.0	1.742158	445.1198601744428
296.0	1.7481789	445.11984034642285
297.0	1.7542019	445.1198585859785
298.0	1.7602227	445.11986051046284
299.0	1.7662434	445.11983173219755
300.0	1.7722643	445.1198939354654
301.0	1.7782832	445.11983376196093
302.0	1.7843039	445.11980331222696
303.0	1.7903268	445.119942802051
304.0	1.7963498	445.1199528210965
305.0	1.8023728	445.11977895354
306.0	1.8083936	445.1198590342538
307.0	1.8144143	445.11967715404484
308.0	1.8204373	445.11978396270774
309.0	1.826456	445.11983185441164
310.0	1.8324789	445.1197815701999
311.0	1.8384999	445.11981006355757
312.0	1.8445207	445.1197573487284
313.0	1.8505436	445.11985533194434
314.0	1.8565644	445.1197887460476
315.0	1.8625832	445.11989083657977
316.0	1.868606	445.1198559911197
317.0	1.8746291	445.1198950722403
318.0	1.880654	445.1199454600818
319.0	1.886677	445.1199930325471
320.0	1.8927062	445.11988401392034
321.0	1.8987291	445.11985566463346
322.0	1.9047519	445.1198598782171
323.0	1.9107749	445.11982815618717
324.0	1.9167979	445.11985474356686
325.0	1.9228227	445.11984447083677
326.0	1.928852	445.11985683814066
327.0	1.934875	445.11981754928064
328.0	1.9408979	445.1199346767234
329.0	1.9469187	445.1198459695921
330.0	1.9529394	445.11986095374766
331.0	1.9589583	445.11988834539284
332.0	1.9649833	445.11989812363703
333.0	1.9710041	445.1198411970632
334.0	1.9770249	445.11999964887735
335.0	1.9830521	445.1198697679862
336.0	1.989073	445.11984695784554
337.0	1.9950917	445.119810094464
338.0	2.0011145	445.11981537598837
339.0	2.0071354	445.1198157368294
340.0	2.0131542	445.119805411434
341.0	2.019177	445.1198050252263
342.0	2.0251979	445.1197498105692
343.0	2.0312207	445.11991938078836
344.0	2.0372417	445.1197663118371
345.0	2.0432645	445.1197428796863
346.0	2.0492833	445.11978708190674
347.0	2.0553062	445.11977980654103
348.0	2.0613272	445.119741441824
349.0	2.0673499	445.11980987218357
350.0	2.073373	445.1197476755111
351.0	2.0793937	445.11978419441016
352.0	2.0854147	445.1197851574122
353.0	2.0914375	445.11977085308644
354.0	2.0974647	445.11986237281457
355.0	2.1034938	445.11980346821923
356.0	2.109525	445.119821085483
357.0	2.11555	445.1198602177763
358.0	2.121573	445.1197648042541
359.0	2.1276022	445.11976213220373
360.0	2.1336273	445.1198189179278
361.0	2.1396543	445.11982489275977
362.0	2.1456834	445.1197677167284
363.0	2.1517063	445.11980371525635
364.0	2.1577376	445.1197777490181
365.0	2.1637606	445.1197771977915
366.0	2.1697856	445.11980653505543
367.0	2.1758126	445.1198812626085
368.0	2.1818377	445.1198297300488
369.0	2.1878626	445.11986204507537
370.0	2.1938919	445.1199020975353
371.0	2.199917	445.11986159269844
372.0	2.2059438	445.11978392206083
373.0	2.2119669	445.11974897758347
374.0	2.2179939	445.11986535838406
375.0	2.224017	445.1199237422556
376.0	2.2300398	445.1198597808925
377.0	2.2360647	445.1199433059328
378.0	2.2420898	445.1197379961374
379.0	2.2481189	445.11991423217006
380.0	2.254146	445.1200382479407
381.0	2.260169	445.12001451180413
382.0	2.266194	445.1198910401184
383.0	2.272219	445.1198997723043
384.0	2.2782439	445.11992312907057
385.0	2.2842711	445.1199163964477
386.0	2.2902981	445.1198950335011
387.0	2.2963168	445.1199700077456
388.0	2.3023419	445.1198852901565
389.0	2.3083649	445.11989077696245
390.0	2.3143858	445.1199271857998
391.0	2.3204107	445.11991607510157
392.0	2.3264315	445.11993874123345
393.0	2.3324585	445.11990276935444
394.0	2.3384837	445.1199748073042
395.0	2.3445065	445.1199883802861
396.0	2.3505295	445.1199408490527
397.0	2.3565566	445.11987862485756
398.0	2.3625858	445.1198355509543
399.0	2.3686108	445.1197878214343
400.0	2.3746336	445.11991322172133
401.0	2.3806587	445.11986335917607
402.0	2.3866817	445.11973345963406
403.0	2.3927107	445.11989024119214
404.0	2.3987379	445.1198848578577
405.0	2.4047649	445.11987965547263
406.0	2.4107921	445.11995480715694
407.0	2.416817	445.1199366297343
408.0	2.4228462	445.119943505776
409.0	2.4288712	445.11988595834305
410.0	2.4348961	445.1199260368566
411.0	2.4409212	445.11995966987547
412.0	2.4469463	445.1200150998588
413.0	2.4529712	445.11996687449476
414.0	2.4589984	445.1199481196451
415.0	2.4650212	445.11995655506877
416.0	2.4710504	445.1199023499705
417.0	2.4770733	445.1199229179498
418.0	2.4831045	445.12000540497274
419.0	2.4891296	445.1199658705301
420.0	2.4951484	445.1198952916684
421.0	2.5011712	445.119886944852
422.0	2.5072005	445.1198497894221
423.0	2.5132255	445.1197646601997
424.0	2.5192505	445.11976012763915
425.0	2.5252775	445.11987164751963
426.0	2.5313046	445.11987872474384
428.0	2.5386295	445.1198190800249
429.0	2.5449775	445.11990890026397
430.0	2.5509983	445.1198482607316
431.0	2.5570192	445.11979983382537
432.0	2.5630421	445.1198394003361
433.0	2.5690713	445.1197728114119
434.0	2.5750962	445.11983580413556
435.0	2.5811277	445.11986565586284
436.0	2.5871483	445.1198628795577
437.0	2.5931692	445.1199411962437
438.0	2.5991922	445.1199318643618
439.0	2.605213	445.1198982812803
440.0	2.6112338	445.1198812318041
441.0	2.6172567	445.1199206950815
442.0	2.6232797	445.1198360141131
443.0	2.6293026	445.11989353440515
444.0	2.6353236	445.1198090897546
445.0	2.6413443	445.1198089971342
446.0	2.6473652	445.1199686924641
447.0	2.6533859	445.1198260980032
448.0	2.6594068	445.11984865208103
449.0	2.6654297	445.11988244723506
450.0	2.6714526	445.11995021216177
451.0	2.6774734	445.11992955929185
452.0	2.6834943	445.11990348413093
453.0	2.6895131	445.11989824493924
454.0	2.6955339	445.1199045469552
455.0	2.7015526	445.119855543624
456.0	2.7075735	445.1198361178784
457.0	2.7135965	445.11982017957257
458.0	2.7196152	445.1198737676784
459.0	2.7256361	445.11981175528695
460.0	2.7316568	445.1199528764056
461.0	2.7376778	445.11988891358425
462.0	2.7436985	445.1199239630416
463.0	2.7497214	445.1199081692255
464.0	2.7557465	445.11987924561214
465.0	2.7617674	445.11987828580743
466.0	2.7677923	445.11994151772643
467.0	2.7738195	445.1199124693114
468.0	2.7798403	445.1198183982414
469.0	2.7858653	445.11982206080535
470.0	2.7918923	445.11985707816024
471.0	2.7979173	445.11981548880874
472.0	2.8039403	445.1198097112166
473.0	2.8099654	445.1199157155056
474.0	2.8159923	445.1198205909303
475.0	2.8220154	445.1198829873678
476.0	2.8280403	445.11978727774766
477.0	2.8340653	445.11986353984287
478.0	2.8400904	445.1198715817627
479.0	2.8461111	445.11979995340334
480.0	2.852132	445.11989337336405
481.0	2.858155	445.11990606308075
482.0	2.8641737	445.1198809916618
483.0	2.8701944	445.1199123406754
484.0	2.8762153	445.1198372495605
485.0	2.8822383	445.1198643085378
486.0	2.8882611	445.1198768517776
487.0	2.894282	445.11988905564044
488.0	2.9003029	445.11991690658596
489.0	2.9063257	445.1198856044831
490.0	2.9123467	445.11983534797764
491.0	2.9183653	445.1198326787604
492.0	2.9243904	445.1198042939262
493.0	2.9304195	445.1198511986987
494.0	2.9364445	445.1198670265234
495.0	2.9424737	445.11989368584597
496.0	2.9485051	445.11982108710515
497.0	2.9545321	445.1198553181076
498.0	2.9605572	445.1198574639436
499.0	2.9665862	445.1198294034957
500.0	2.9726113	445.1198367244593
501.0	2.9786341	445.11982546713756
502.0	2.9846592	445.11982346990504
503.0	2.9906862	445.11981284879994
504.0	2.9967092	445.11990195506326
505.0	3.0027342	445.11996491263477
506.0	3.0087614	445.1198790130961
507.0	3.0147842	445.119860400906
508.0	3.0208051	445.11985684966754
509.0	3.026826	445.1199024830736
510.0	3.0328467	445.11989341432445
511.0	3.0388676	445.1198655705237
512.0	3.0448904	445.1198017811876
517.0	3.0560196	445.11979765953316
522.0	3.0671717	445.1198434586269
523.0	3.073526	445.11986857810217
524.0	3.0795488	445.1198888706407
525.0	3.0855696	445.1198768750851
526.0	3.0915905	445.1199071282221
527.0	3.0976135	445.1198752626446
528.0	3.1036363	445.1199184021686
529.0	3.1096636	445.1199162498884
530.0	3.1156863	445.1199962148229
531.0	3.1217073	445.1198953327634
532.0	3.1277259	445.1199064042866
533.0	3.1337488	445.11985992786697
534.0	3.139778	445.11995130251734
535.0	3.1457989	445.11981343990976
536.0	3.1518219	445.11992161273406
537.0	3.1578489	445.11990769240685
538.0	3.1638718	445.11998059979277
539.0	3.1698926	445.11983746901484
540.0	3.1759157	445.1199483541056
541.0	3.1819364	445.1200142732753
542.0	3.1879573	445.11994344148223
543.0	3.1939781	445.11983754430406
544.0	3.199999	445.1199589003319
545.0	3.2060219	445.11994061644543
546.0	3.2120468	445.11990860571984
547.0	3.2180677	445.11991427138435
548.0	3.2240865	445.119964975693
549.0	3.2301073	445.1199029504136
550.0	3.2361281	445.11991547507654
551.0	3.2421491	445.11989538504554
552.0	3.2481719	445.11996267166165
553.0	3.2541927	445.12004491715896
554.0	3.2602136	445.11996042194716
555.0	3.2662324	445.11995151451083
556.0	3.2722552	445.1200280303787
557.0	3.2782761	445.1200052278856
558.0	3.2843011	445.1198730590749
559.0	3.2903283	445.11992046125454
560.0	3.2963574	445.1199906673182
561.0	3.3023761	445.11990304775014
562.0	3.3083949	445.11995941719306
563.0	3.3144158	445.11986997138104
564.0	3.3204365	445.1199039377672
565.0	3.3264637	445.1199549684931
566.0	3.3324866	445.11994624616204
567.0	3.3385095	445.1199043268778
568.0	3.3445346	445.11980720043704
569.0	3.3505553	445.11990120620646
570.0	3.3565762	445.11986834931656
571.0	3.362597	445.1198511060646
572.0	3.3686178	445.1199327989178
573.0	3.3746387	445.11990137998123
574.0	3.3806617	445.11987883782257
575.0	3.3866825	445.1198270239988
576.0	3.3927055	445.11989790643383
577.0	3.3987262	445.1198378939469
578.0	3.4047471	445.1198542628482
579.0	3.4107658	445.11991770122125
580.0	3.4167908	445.11986034843244
581.0	3.4228116	445.1199016097807
582.0	3.4288305	445.11991107181603
583.0	3.4348534	445.1199007177298
584.0	3.4408742	445.1199735559705
585.0	3.446895	445.11993167456626
586.0	3.4529138	445.1198835760216
587.0	3.4589366	445.11988987810355
588.0	3.4649617	445.1198918055147
589.0	3.4709826	445.119798027455
590.0	3.4770034	445.1198196669451
591.0	3.4830264	445.11985987098467
592.0	3.4890513	445.1198649354673
593.0	3.4950784	445.11984991035126
594.0	3.5011056	445.1199514990793
595.0	3.5071367	445.1198619529165
596.0	3.513168	445.11986976746323
597.0	3.5191993	445.11985145950234
598.0	3.5252243	445.1198660250201
599.0	3.5312472	445.11991737353094
600.0	3.5372701	445.1199981700406
601.0	3.5432972	445.11983550940994
602.0	3.5493263	445.1198255873371
603.0	3.5553492	445.1198315783591
604.0	3.5613722	445.1198840721264
605.0	3.5673973	445.1199414345654
606.0	3.5734223	445.119850317298
607.0	3.5794452	445.1198368769319
608.0	3.5854701	445.1198485735929
609.0	3.5914952	445.11986753626536
610.0	3.5975203	445.119786933984
611.0	3.6035452	445.11983881782317
612.0	3.6095702	445.11987571632693
613.0	3.6155974	445.1198517417533
614.0	3.6216224	445.119932901981
615.0	3.6276451	445.1198201801626
616.0	3.6336701	445.11983660591375
617.0	3.6396932	445.119839261549
618.0	3.645718	445.11986415217996
619.0	3.6517431	445.1198217528372
620.0	3.657764	445.11982769635284
621.0	3.6637849	445.1200357583753
622.0	3.6698037	445.1198602377164
623.0	3.6758368	445.11982642913966
624.0	3.6818598	445.1198454193381
625.0	3.6878849	445.1197918999644
626.0	3.6939119	445.1198741507494
627.0	3.6999349	445.1198914075338
628.0	3.7059558	445.11993370415246
629.0	3.7119766	445.1198857083013
630.0	3.7179974	445.11991739029736
631.0	3.7240202	445.1199168688517
632.0	3.7300391	445.1197847741141
633.0	3.736062	445.11979899624635
634.0	3.7420828	445.1197253449478
635.0	3.7481036	445.11977532060286
636.0	3.7541245	445.1198388695666
637.0	3.7601454	445.11983459895526
638.0	3.7659871	445.120141798009
639.0	3.7720099	445.11986547303036
640.0	3.7780308	445.1199117310462
641.0	3.7840516	445.1198807951421
642.0	3.7900745	445.119815794671
643.0	3.7960975	445.11978127918417
644.0	3.8021184	445.1198548984212
645.0	3.8081392	445.11986861106635
646.0	3.81416	445.1197423957221
647.0	3.8201828	445.11985784931596
648.0	3.8262037	445.1198330455522
649.0	3.8322247	445.11986950792743
650.0	3.8382475	445.1197916015333
651.0	3.8442684	445.1197928317972
652.0	3.8502891	445.11986293233576
653.0	3.8563099	445.11990285825135
654.0	3.8623287	445.1198289924485
655.0	3.8683516	445.11978147760493
656.0	3.8743725	445.1198179163716
657.0	3.8803912	445.11989985320764
658.0	3.8864142	445.1197733264737
659.0	3.892435	445.11982715526125
660.0	3.8984539	445.1198545646287
661.0	3.9044766	445.119901674476
662.0	3.9104975	445.1198739425063
663.0	3.9165225	445.11977994755665
664.0	3.9225435	445.11984730347785
665.0	3.9285663	445.11984975434757
666.0	3.9345871	445.11989909803845
667.0	3.94061	445.11983469657
668.0	3.946631	445.1197865000743
669.0	3.9526518	445.1198368138096
670.0	3.9586726	445.11975096300387
671.0	3.9646956	445.11982341327143
672.0	3.9707205	445.11984206257733
673.0	3.9767434	445.1198154937535
674.0	3.9827705	445.1198277418877
675.0	3.9887936	445.1198324287818
676.0	3.9948164	445.1198395835533
677.0	4.0008436	445.1197544584792
678.0	4.0068706	445.1197786059378
679.0	4.0128997	445.1197692356906
680.0	4.0189288	445.1197677622581
681.0	4.0249518	445.11984703278284
682.0	4.0309768	445.1197821002815
683.0	4.0369998	445.11980717263583
684.0	4.0430226	445.11981656378936
685.0	4.0490518	445.1197542947054
686.0	4.055081	445.11976051792726
687.0	4.0611061	445.11985798284593
688.0	4.0671289	445.11975920785966
689.0	4.0731518	445.11982980996873
690.0	4.0791728	445.11981807786714
691.0	4.0851957	445.1198488114642
692.0	4.0912186	445.1197287409058
693.0	4.0972393	445.11985244621815
694.0	4.1032665	445.1198600808521
695.0	4.1092874	445.1197730251974
696.0	4.1153081	445.1198011720191
697.0	4.121329	445.1198428395199
698.0	4.1273499	445.119865748891
699.0	4.1333749	445.11982313755675
700.0	4.1394041	445.119876650331
701.0	4.1454248	445.1198239520742
702.0	4.1514478	445.1198716314236
703.0	4.1574687	445.11982441796664
704.0	4.1634873	445.11982500928974
705.0	4.1695103	445.1199086440423
706.0	4.1755311	445.11980071027665
707.0	4.1815541	445.1198492432331
708.0	4.1875748	445.11979491581735
709.0	4.1935957	445.11980513675206
710.0	4.1996186	445.11980755084676
711.0	4.2056375	445.1197830582721
712.0	4.2116624	445.1198169232441
713.0	4.2176875	445.11985618483976
714.0	4.2237124	445.11981147445385
715.0	4.2297375	445.11977671787014
716.0	4.2357645	445.1198501869905
717.0	4.2417895	445.119858942726
718.0	4.2478124	445.119885030126
719.0	4.2538353	445.11980234495996
720.0	4.2598582	445.1197917666519
721.0	4.2658896	445.1198131344322
722.0	4.2719166	445.1197765273303
723.0	4.277948	445.1197604440707
724.0	4.2839729	445.11967896495855
725.0	4.2899979	445.11983508543636
726.0	4.296023	445.1197160748651
727.0	4.302052	445.11970474955694
728.0	4.3080813	445.11970866512223
729.0	4.3141041	445.1197915946321
730.0	4.3201293	445.1199026599351
731.0	4.326152	445.1198205512586
732.0	4.3321792	445.11981204497965
733.0	4.3382084	445.11981192914794
734.0	4.3442314	445.1198255888716
735.0	4.3502562	445.11977222158373
736.0	4.3562813	445.1198039985753
737.0	4.3623104	445.11974159684314
738.0	4.3683314	445.1197940010945
739.0	4.374352	445.1197146440136
740.0	4.380373	445.11969095501155
741.0	4.3863937	445.1197327521612
742.0	4.3924167	445.1197262143248
743.0	4.3984376	445.1196969715879
744.0	4.4044604	445.1197459929886
745.0	4.4104814	445.1197908017042
746.0	4.4165042	445.11976438973073
747.0	4.4225251	445.1198719378831
748.0	4.4285459	445.1197799226521
749.0	4.4345688	445.1197065774468
750.0	4.4405938	445.119711469085
751.0	4.4466251	445.1198291673654
752.0	4.4526501	445.1197865619976
753.0	4.4586773	445.1198395317756
754.0	4.4647022	445.11985523594416
755.0	4.4707315	445.11991829090636
756.0	4.4767563	445.1198476436387
757.0	4.4827857	445.1197905023056
758.0	4.4888127	445.11983747432316
759.0	4.4948419	445.1198845273092
760.0	4.5008648	445.1198127501941
761.0	4.5068898	445.1198596911448
762.0	4.5129147	445.11980911871797
763.0	4.5189397	445.11984223158464
764.0	4.5249648	445.11992525516484
765.0	4.5309899	445.11982218761165
766.0	4.5370127	445.11964335354406
767.0	4.5430378	445.11968644730996
768.0	4.5490627	445.11964251886707
769.0	4.555092	445.11976282274316
770.0	4.5611169	445.11976220190445
771.0	4.5671419	445.1197358294106
772.0	4.5731712	445.1197811796838
773.0	4.5792002	445.11976960989756
774.0	4.5852232	445.1198247036057
775.0	4.5912483	445.1196933771775
776.0	4.5972775	445.11978014413353
777.0	4.6033108	445.1198140295628
778.0	4.6093336	445.11979611491563
779.0	4.6153566	445.11977774774584
780.0	4.6213796	445.1197691638049
781.0	4.6274065	445.1198039292301
782.0	4.6334316	445.11984710661943
783.0	4.6394544	445.11976046712937
784.0	4.6454775	445.1197934647988
785.0	4.6515023	445.1197843386195
786.0	4.6575274	445.11979385318267
787.0	4.6635544	445.11987989027244
788.0	4.6695794	445.1197903308622
789.0	4.6756024	445.119822699045
790.0	4.6816316	445.1198540946125
791.0	4.687663	445.11974328390414
792.0	4.6936857	445.1197798835032
793.0	4.6997086	445.1197881292502
794.0	4.7057378	445.11985095472755
795.0	4.711765	445.11973275015436
796.0	4.7177899	445.11979760924993
797.0	4.723815	445.119847211551
798.0	4.7298399	445.11982679575857
799.0	4.7358692	445.1198087481158
800.0	4.7418962	445.11973213793345
801.0	4.7479275	445.1198073669373
802.0	4.7539525	445.1197475645033
803.0	4.7599796	445.1198383914465
804.0	4.7660108	445.11981625012214
805.0	4.77204	445.1198955125875
806.0	4.778065	445.11989896585635
807.0	4.78409	445.1198857723156
808.0	4.790113	445.1198450307646
809.0	4.7961421	445.11980356332805
810.0	4.8021651	445.119812657488
811.0	4.8081901	445.1198193178666
812.0	4.8142192	445.1198057654014
813.0	4.8202463	445.1198140923185
814.0	4.8262693	445.11987142101606
815.0	4.8322942	445.11982709322297
816.0	4.8383192	445.11984234830504
817.0	4.8443443	445.1197727822149
818.0	4.8503694	445.1197410146121
819.0	4.8563921	445.1198620268825
820.0	4.8624151	445.1197561564921
821.0	4.868438	445.11980171970345
822.0	4.8744631	445.1199143355881
823.0	4.8804922	445.1199263483594
824.0	4.8865151	445.119826868961
825.0	4.892538	445.1198698129935
826.0	4.8985651	445.11976049386186
827.0	4.9045922	445.1197740847992
828.0	4.9106173	445.11974628000604
829.0	4.9166442	445.1198035574302
830.0	4.9226757	445.1197168823952
831.0	4.9287047	445.1196930489459
832.0	4.9347298	445.11980936166685
833.0	4.9407526	445.11976800607084
834.0	4.9467777	445.1197281532447
835.0	4.9528026	445.1197659724391
836.0	4.9588298	445.11980358331186
837.0	4.9648589	445.1197721721578
838.0	4.9708861	445.1197925901416
839.0	4.976911	445.11974768483157
840.0	4.9829339	445.1198071583258
841.0	4.988959	445.1197669921066
842.0	4.994982	445.11985027292735
843.0	5.0010069	445.1198244334204
844.0	5.0070361	445.1198447660424
845.0	5.0130633	445.11980306332936
846.0	5.0190861	445.11996091319827
847.0	5.025109	445.1198692003017
848.0	5.0311382	445.11989658134127
849.0	5.0371653	445.1198242630766
850.0	5.0431923	445.1198877766294
851.0	5.0492174	445.1197852514901
852.0	5.0552424	445.11980403220446
853.0	5.0612716	445.1198198337375
854.0	5.0672987	445.11982801839224
855.0	5.0733319	445.11979872457937
856.0	5.0793632	445.11989271463943
857.0	5.0853862	445.1198395820573
858.0	5.091409	445.119889014746
859.0	5.0974362	445.11984683792195
860.0	5.1034591	445.11980858268504
861.0	5.1094862	445.11982215284803
862.0	5.1155154	445.1198456834416
863.0	5.1215445	445.11987219997025
864.0	5.1275675	445.1197723711905
865.0	5.1335904	445.119870841164
866.0	5.1396195	445.11986239083984
867.0	5.1456466	445.1198318411622
868.0	5.1516696	445.1198831423814
869.0	5.1576925	445.1198359850146
870.0	5.1637132	445.11980318809964
871.0	5.1697362	445.11972922633333
872.0	5.1757613	445.1196913469771
873.0	5.1817904	445.1197273366931
874.0	5.1878133	445.1197378392421
875.0	5.1938384	445.11978269749454
876.0	5.1998634	445.1198443732792
877.0	5.2058946	445.11981960004056
878.0	5.2119195	445.1197708856517
879.0	5.2179426	445.1198259168633
880.0	5.2239697	445.1198194124065
881.0	5.2299945	445.1198696914935
882.0	5.2360176	445.1197638539409
883.0	5.2420467	445.11978291783134
884.0	5.248076	445.1197573917337
885.0	5.2541051	445.11982875507755
886.0	5.2601279	445.11985755895535
887.0	5.2661509	445.11981390953656
888.0	5.2721781	445.1197634109625
889.0	5.2782051	445.1197879535624
890.0	5.2842301	445.11993581352664
891.0	5.2902572	445.1198280574141
892.0	5.2962822	445.11987474617735
893.0	5.3023072	445.1198671595162
894.0	5.3083301	445.11986679341874
895.0	5.3143573	445.1198245419674
896.0	5.32038	445.11988322755485
897.0	5.3264072	445.1197722464664
898.0	5.3324301	445.1198661394284
899.0	5.3384531	445.11979326772195
900.0	5.3444822	445.1199281549869
901.0	5.3505071	445.1199032024646
902.0	5.3565385	445.1198832693501
903.0	5.3625634	445.11983016046577
904.0	5.3685885	445.11981612710133
905.0	5.3746135	445.11989310953055
906.0	5.3806364	445.11979547621536
907.0	5.3866656	445.1198628089979
908.0	5.3926927	445.11977413935534
909.0	5.398726	445.11979988626337
910.0	5.4047531	445.11981482169136
911.0	5.4107824	445.11977939145703
912.0	5.4168052	445.1198685056893
913.0	5.4228344	445.11987042069836
914.0	5.4288594	445.119713975415
915.0	5.4348844	445.11975223346235
916.0	5.4409074	445.1198629105006
917.0	5.4469301	445.1197602285038
918.0	5.4529532	445.1196380445482
919.0	5.4589761	445.11973945884307
920.0	5.4650032	445.1198361349453
921.0	5.4710323	445.1198180461417
922.0	5.4770511	445.11987079817237
923.0	5.483074	445.1198602709799
924.0	5.4890969	445.1197759262104
925.0	5.4951261	445.11975868109226
926.0	5.5011533	445.1197805388358
927.0	5.507176	445.1197537020544
928.0	5.5132011	445.1196664503147
929.0	5.5192261	445.11979612741436
930.0	5.525251	445.11973205116453
931.0	5.531274	445.1198082275685
932.0	5.5372948	445.1198407669816
933.0	5.5433157	445.11987993466823
934.0	5.5493366	445.1198073748898
935.0	5.5553636	445.11980331128774
936.0	5.5613865	445.1198023688323
937.0	5.5674137	445.1197572183351
938.0	5.5734345	445.1196878781071
939.0	5.5794533	445.11983998782034
940.0	5.5854762	445.11986000877056
941.0	5.5914992	445.1198658108813
942.0	5.5975221	445.11977439136496
943.0	5.603547	445.11974523818265
944.0	5.6095741	445.1197360359623
945.0	5.6156034	445.11981292762295
946.0	5.6216304	445.1198173520173
947.0	5.6276555	445.1197756756415
948.0	5.6336824	445.11975035797485
949.0	5.6397096	445.1197508428537
950.0	5.6457325	445.11977932580044
951.0	5.6517574	445.1197189604848
952.0	5.6577804	445.1199491705044
953.0	5.6638013	445.11971046083676
954.0	5.6698222	445.11976042849705
955.0	5.6758428	445.1197527289627
956.0	5.681868	445.1196855946272
957.0	5.6878951	445.11974940242834
958.0	5.69392	445.11973302143207
959.0	5.699945	445.1196501447531
960.0	5.7059701	445.11976002581565
961.0	5.7119951	445.1197568988737
962.0	5.7180284	445.1198159122824
963.0	5.7240533	445.11980784993244
964.0	5.7300784	445.11980459179233
965.0	5.7361014	445.1197696078685
966.0	5.7421242	445.11973499804526
967.0	5.7481471	445.1197540063553
968.0	5.7541701	445.1197757668073
969.0	5.760191	445.119808305216
970.0	5.7662118	445.11981834254664
971.0	5.7722326	445.11984500433175
972.0	5.7782513	445.11982123938805
973.0	5.7842742	445.11975212335875
974.0	5.790293	445.1198483047892
975.0	5.796316	445.1197680780677
976.0	5.8023368	445.11982429387007
977.0	5.8083577	445.11977207798043
978.0	5.8143786	445.11983679977885
979.0	5.8204055	445.1198202808758
980.0	5.8264347	445.1198778819196
981.0	5.8324619	445.11990126104075
982.0	5.8384889	445.11978806430784
983.0	5.8445119	445.1198273368641
984.0	5.850539	445.11977394226193
985.0	5.8565661	445.11980627857145
986.0	5.862591	445.119859968216
987.0	5.868616	445.11968927077584
988.0	5.8746432	445.11982960470885
989.0	5.8806702	445.11990807805034
990.0	5.8866931	445.11968468527016
991.0	5.8927203	445.1196876880688
992.0	5.8987432	445.11979331325733
993.0	5.9047682	445.1197586635015
994.0	5.9107932	445.119787064703
995.0	5.9168181	445.11986463775577
996.0	5.9228453	445.11988395604556
997.0	5.9288682	445.1197711353348
998.0	5.9348953	445.1196918028956
999.0	5.9409224	445.11968640905434
1000.0	5.9469454	445.11976310257313
1001.0	5.9529766	445.11975631217797
1002.0	5.9590015	445.11980197116736
1003.0	5.9650245	445.1197160969729
1004.0	5.9710517	445.11975768479584
1005.0	5.9770765	445.11987853689425
1006.0	5.9830995	445.1198022837407
1007.0	5.9891287	445.1197315141237
1008.0	5.9951536	445.1197281228302
1009.0	6.0011765	445.1198294027316
1010.0	6.0072015	445.11980945796745
1011.0	6.0132245	445.1197935513863
1012.0	6.0192494	445.11986276034617
1013.0	6.0252724	445.1198437666842
1014.0	6.0312975	445.11973921537515
1015.0	6.0373267	445.11977031637394
1016.0	6.0433579	445.1196554662479
1017.0	6.0493891	445.1196752326181
1018.0	6.0554184	445.1197620988888
1019.0	6.0614496	445.1197820699541
1020.0	6.0674787	445.11983570030804
1021.0	6.0735037	445.11982809943976
1022.0	6.0795267	445.11977943948136
1023.0	6.0855496	445.11979545534416
1024.0	6.0915746	445.11984498275064
1025.0	6.0976037	445.1198507562741
1026.0	6.1036267	445.11990139464126
1027.0	6.1096517	445.11982344396256
1028.0	6.1156766	445.1197770082729
1029.0	6.1217016	445.11983953369156
1030.0	6.1277267	445.1198761448309
1031.0	6.1337518	445.1197957345852
1032.0	6.1397746	445.1198594394249
1033.0	6.1457975	445.11978578080516
1034.0	6.1518268	445.11975542466223
1035.0	6.1578496	445.1198398271073
1036.0	6.1638746	445.11986110549753
1037.0	6.1699018	445.11982955769724
1038.0	6.1759247	445.1197427769779
1039.0	6.1819455	445.1198259715339
1040.0	6.1879662	445.1198788283669
1041.0	6.1939892	445.1199095403824
1042.0	6.2000101	445.1198122964071
1043.0	6.2060308	445.11983323539096
1044.0	6.2120517	445.1197238531257
1045.0	6.2180726	445.11970011316834
1046.0	6.2241039	445.11974316130676
1047.0	6.230131	445.11975590482723
1048.0	6.2361538	445.11975881434387
1049.0	6.2421747	445.1197403490876
1050.0	6.2481954	445.11979206021147
1051.0	6.2542142	445.11974260907755
1052.0	6.2602372	445.11975615996437
1053.0	6.2662581	445.11974679896855
1054.0	6.272281	445.11971426612274
1055.0	6.2783018	445.1198173015705
1056.0	6.2843226	445.1196854254066
1057.0	6.2903456	445.11984268219373
1058.0	6.2963644	445.1197893798456
1059.0	6.3023872	445.11974255935365
1060.0	6.3084081	445.1198283399694
1061.0	6.314429	445.1197262919481
1062.0	6.3204519	445.1197409808647
1063.0	6.3264728	445.11973276169465
1064.0	6.3324977	445.1197814378595
1065.0	6.3385291	445.11964460829677
1066.0	6.3445518	445.11977267867996
1067.0	6.3505748	445.1196877338702
1068.0	6.3565998	445.1197093208721
1069.0	6.3626291	445.1196937413957
1070.0	6.3686582	445.11971355700774
1071.0	6.3746831	445.1197607087933
1072.0	6.3807061	445.11977099531384
1073.0	6.3867353	445.11977464442475
1074.0	6.3927623	445.119726708311
1075.0	6.3987874	445.11972380467614
1076.0	6.4048166	445.1196766562643
1077.0	6.4108395	445.1196635960715
1078.0	6.4168644	445.11972499214596
1079.0	6.4228873	445.11977567069795
1080.0	6.4289082	445.1197653189355
1081.0	6.4349291	445.11975342479224
1082.0	6.4409498	445.1197951867837
1083.0	6.4469707	445.11978870752046
1084.0	6.4529916	445.1196658311241
1085.0	6.4590146	445.1198062835485
1086.0	6.4650354	445.11971984384235
1087.0	6.4710561	445.11980391608654
1088.0	6.477077	445.1197725700634
1089.0	6.4830979	445.11983857718974
1090.0	6.4891187	445.1198034623392
1091.0	6.4951395	445.11984571676646
1092.0	6.5011646	445.11976122518695
1093.0	6.5071854	445.1197879324033
1094.0	6.5132061	445.1197696498637
1095.0	6.5192312	445.119843885265
1096.0	6.5252521	445.1197990847723
1097.0	6.5312728	445.1197320901551
1098.0	6.5372958	445.11973245943506
1099.0	6.5433167	445.1197381138897
1100.0	6.5493376	445.1196179950716
1101.0	6.5553604	445.1196976007038
1102.0	6.5613812	445.11970492112795
1103.0	6.5674021	445.11980273173856
1104.0	6.573423	445.11979272867774
1105.0	6.5794437	445.11977371774634
1106.0	6.585475	445.11979795650404
1107.0	6.5914999	445.11978104816467
1108.0	6.597523	445.1198895407207
1109.0	6.6035479	445.11981777487125
1110.0	6.6095708	445.119806167856
1111.0	6.6155916	445.1197748573866
1112.0	6.6216125	445.11987010404266
1113.0	6.6276333	445.11988392060306
1114.0	6.6336542	445.1199063935244
1115.0	6.639675	445.1197826401613
1116.0	6.6456981	445.1198093525251
1117.0	6.6517187	445.11982751398904
1118.0	6.6577396	445.1197630272592
1119.0	6.6637604	445.11970588116
1120.0	6.6697814	445.1197378276822
1121.0	6.6758021	445.11976073422835
1122.0	6.6818252	445.1198380150607
1123.0	6.687848	445.11973191223683
1124.0	6.6938793	445.1198272114919
1125.0	6.6999084	445.1197212295794
1126.0	6.7059355	445.11978170998674
1127.0	6.7119627	445.1197964401353
1128.0	6.7179855	445.11975724068947
1129.0	6.7240085	445.11977278075864
1130.0	6.7300335	445.11972559158374
1131.0	6.7360586	445.1197640071972
1132.0	6.7420815	445.11980125760266
1133.0	6.7481043	445.1197564016755
1134.0	6.7541335	445.1198154644204
1135.0	6.7601607	445.1196739302595
1136.0	6.7661876	445.11976709334897
1137.0	6.7722106	445.11969423640886
1138.0	6.7782315	445.11975675741394
1139.0	6.7842523	445.11979898331174
1140.0	6.7902732	445.11975316562797
1141.0	6.7963022	445.1198022993683
1142.0	6.8023316	445.1198240280986
1143.0	6.8083586	445.1198213964434
1144.0	6.8143814	445.11984665845176
1145.0	6.8204065	445.1197598102004
1146.0	6.8264295	445.11980741270185
1147.0	6.8324524	445.1197736864551
1148.0	6.8384795	445.119690599462
1149.0	6.8445044	445.1197203501058
1150.0	6.8505295	445.11981438806487
1151.0	6.8565587	445.11977928957003
1152.0	6.8625857	445.1197861713106
1153.0	6.8686087	445.11978831821295
1154.0	6.8746316	445.1197204061296
1155.0	6.8806608	445.11973858191413
1156.0	6.8866877	445.1197531863004
1157.0	6.8927128	445.1196808707552
1158.0	6.8987337	445.1197172773408
1159.0	6.9047544	445.1197442593788
1160.0	6.9107753	445.1196704650468
1161.0	6.9167962	445.1197999583778
1162.0	6.9228191	445.1197035890834
1163.0	6.9288421	445.1197851427349
1164.0	6.9348627	445.1197233222006
1165.0	6.9408899	445.11976196919943
1166.0	6.9469108	445.11976736007426
1167.0	6.9529316	445.11980704532084
1168.0	6.9589524	445.11973849278814
1169.0	6.9649732	445.1197368165486
1170.0	6.9709942	445.11967266027705
1171.0	6.9770171	445.1197340481978
1172.0	6.9830379	445.11971569155406
1173.0	6.9890671	445.1197973653499
1174.0	6.9950963	445.11982303210726
1175.0	7.001117	445.11982785725746
1176.0	7.0071379	445.1198635060997
1177.0	7.0131588	445.11989060070465
1178.0	7.0191818	445.11983201329
1179.0	7.0252026	445.1197952465484
1180.0	7.0312212	445.11974350888966
1181.0	7.0372442	445.1198547186776
1182.0	7.043267	445.1197874833835
1183.0	7.04929	445.1197630388965
1184.0	7.0553129	445.11975735569297
1185.0	7.0613401	445.11977577667227
1186.0	7.0673629	445.1197979191034
1187.0	7.0733879	445.1198522002923
1188.0	7.0794171	445.1198853395813
1189.0	7.0854442	445.1198105006205
1190.0	7.0914713	445.1198252953744
1191.0	7.0975025	445.11979626133905
1192.0	7.1035317	445.11986262485584
1193.0	7.1095568	445.1198035527573
1194.0	7.1155859	445.11981813247303
1195.0	7.121613	445.1198819373413
1196.0	7.1276359	445.11981713669917
1197.0	7.1336589	445.11985620195793
1198.0	7.1396796	445.1198031826504
1199.0	7.1457025	445.11981822895024
1200.0	7.1517235	445.1197135656846
1201.0	7.1577463	445.11980016954976
1202.0	7.1637652	445.1198646153299
1203.0	7.169788	445.1198180388004
1204.0	7.1758089	445.11981261796194
1205.0	7.1818297	445.11971570728974
1206.0	7.1878505	445.11974296058986
1207.0	7.1938734	445.1197465256419
1208.0	7.1998944	445.1198108868511
1209.0	7.2059172	445.11975708427866
1210.0	7.2119401	445.11981459861295
1211.0	7.2179609	445.1197417810026
1212.0	7.2239819	445.11974162260714
1213.0	7.2300026	445.11976992924895
1214.0	7.2360277	445.1198385299365
1215.0	7.2420506	445.1198821641356
1216.0	7.2480778	445.1198901534323
1217.0	7.2541047	445.119918847839
1218.0	7.2601297	445.1198276620772
1219.0	7.2661548	445.11980388249987
1220.0	7.2721799	445.11974888310004
1221.0	7.2782048	445.119714213117
1222.0	7.2842298	445.1198390697316
1223.0	7.2902631	445.1198558590427
1224.0	7.2962903	445.1198643853623
1225.0	7.3023152	445.11978463910015
1226.0	7.3083423	445.1198382463492
1227.0	7.3143694	445.11971020721234
1228.0	7.3203966	445.1196342733511
1229.0	7.3264194	445.11967554874553
1230.0	7.3324466	445.1197863400799
1231.0	7.3384694	445.1198051128799
1232.0	7.3444987	445.11986986279203
1233.0	7.3505194	445.1198276998727
1234.0	7.3565403	445.11976303666563
1235.0	7.3625694	445.11982770685034
1236.0	7.3685925	445.11974841098254
1237.0	7.3746173	445.1197618905822
1238.0	7.3806404	445.11979051633887
1239.0	7.3866675	445.1197820939382
1240.0	7.3926904	445.1197972568741
1241.0	7.3987153	445.1198462809647
1242.0	7.4047404	445.1198406364968
1243.0	7.4107633	445.1197950497702
1244.0	7.4167861	445.1197317668371
1245.0	7.422807	445.1197648306184
1246.0	7.4288384	445.1198966498092
1247.0	7.4348612	445.11977805651765
1248.0	7.4408842	445.11972457984257
1249.0	7.4469112	445.11982118437
1250.0	7.4529467	445.1198528473267
1251.0	7.4589696	445.11964877073564
1252.0	7.4649946	445.11973188600615
1253.0	7.4710196	445.11985093218266
1254.0	7.4770446	445.11976238785263
1255.0	7.4830696	445.1198340230994
1256.0	7.4890947	445.11976476291414
1257.0	7.4951196	445.1197993719726
1258.0	7.5011446	445.1197817441669
1259.0	7.5071696	445.11979049027747
1260.0	7.5131967	445.1197960219908
1261.0	7.5192238	445.1197520036559
1262.0	7.525253	445.11983336112553
1263.0	7.5312801	445.1197445324441
1264.0	7.5373091	445.1197160379055
1265.0	7.5433321	445.11977748113924
1266.0	7.549355	445.1197896107131
1267.0	7.555378	445.1197901272438
1268.0	7.561403	445.1197247478282
1269.0	7.5674322	445.11990447579666
1270.0	7.5734573	445.11979986908773
1271.0	7.5794844	445.1198930871677
1272.0	7.5855072	445.1198245619061
1273.0	7.5915301	445.11979861138457
1274.0	7.5975593	445.1198327443265
1275.0	7.6035821	445.1198051333978
1276.0	7.6096051	445.1198572064828
1277.0	7.6156385	445.11976601260636
1278.0	7.6216615	445.11970022826614
1279.0	7.6276906	445.11976909819185
1280.0	7.6337176	445.1196954146742
1281.0	7.6397447	445.1197274240559
1282.0	7.645772	445.1198819960582
1283.0	7.6517968	445.11979922187817
1284.0	7.6578239	445.1198188763203
1285.0	7.6638469	445.1199019447827
1286.0	7.6698719	445.1198711624797
1287.0	7.675899	445.11983891026597
1288.0	7.6819261	445.11977490635127
1289.0	7.6879532	445.1197207914677
1290.0	7.6939782	445.11969122746626
1291.0	7.7000031	445.1197168726851
1292.0	7.7060261	445.11984470378195
1293.0	7.7120553	445.11982903553445
1294.0	7.7180783	445.1197678204691
1295.0	7.7241052	445.1197986426898
1296.0	7.7301302	445.11980073263135
1297.0	7.7361553	445.11978859713633
1298.0	7.7421781	445.11982160790564
1299.0	7.748199	445.1198767166151
1300.0	7.7542199	445.1198887553039
1301.0	7.7602428	445.11990632022986
1302.0	7.7662657	445.1198894664457
1303.0	7.7722948	445.11965981553834
1304.0	7.778322	445.1198488924078
1305.0	7.7843512	445.1197373581274
1306.0	7.790374	445.11985720324253
1307.0	7.7964012	445.1198273610949
1308.0	7.8024304	445.1197581084632
1309.0	7.8084533	445.11978953485675
1310.0	7.8144804	445.1197489219415
1311.0	7.8205032	445.1197253657617
1312.0	7.8265283	445.1197460409741
1313.0	7.8325534	445.11972195540767
1314.0	7.8385783	445.11984903163244
1315.0	7.8446033	445.1197597585975
1316.0	7.8506262	445.1198192599059
1317.0	7.8566554	445.1197779597775
1318.0	7.8626782	445.1197282332089
1319.0	7.8687033	445.11975795039626
1320.0	7.8747263	445.11976255857957
1321.0	7.880749	445.11973523571044
1322.0	7.8867741	445.11976043022634
1323.0	7.8927992	445.11975712910134
1324.0	7.8988242	445.119776157229
1325.0	7.9048513	445.11984963529653
1326.0	7.9108783	445.11981091245264
1327.0	7.9169033	445.11979304208705
1328.0	7.9229367	445.11974645542864
1329.0	7.9289617	445.11979273192696
1330.0	7.9349909	445.1196435214467
1331.0	7.9410138	445.1197149591828
1332.0	7.9470409	445.1197715470536
1333.0	7.9530638	445.11975110324045
1334.0	7.9590888	445.11969852712167
1335.0	7.9651118	445.11968911233384
1336.0	7.9711366	445.11979266090356
1337.0	7.9771638	445.11973145952885
1338.0	7.9831888	445.11977380354733
1339.0	7.9892118	445.11973169580733
1340.0	7.9952368	445.1197247304141
1341.0	8.0012618	445.1197179601759
1342.0	8.0072867	445.1197482227348
1343.0	8.013316	445.1197889715022
1344.0	8.019339	445.11973976877994
1345.0	8.0253617	445.1197903191554
1346.0	8.0313826	445.11978394635656
1347.0	8.0374035	445.1198174308558
1348.0	8.0434244	445.11974750095044
1349.0	8.049445	445.11978186061276
1350.0	8.0554723	445.11982587481424
1351.0	8.0614952	445.11982010207856
1352.0	8.067518	445.11975231540373
1353.0	8.0735389	445.1198433222271
1354.0	8.0795598	445.1198129250802
1355.0	8.0855806	445.1197201868982
1356.0	8.0916035	445.1197758947733
1357.0	8.0976284	445.1198595149338
1358.0	8.1036514	445.11977798694573
1359.0	8.1096786	445.1198010364536
1360.0	8.1157013	445.11981960343905
1361.0	8.1217244	445.11985915432206
1362.0	8.1277474	445.11983069316335
1363.0	8.1337703	445.1198151880039
1364.0	8.1397932	445.1197962527247
1365.0	8.145814	445.1198416643374
1366.0	8.151837	445.11976655278556
1367.0	8.157862	445.11977950163765
1368.0	8.1638848	445.1197895909383
1369.0	8.1699119	445.1197991241032
1370.0	8.1759411	445.11973186261105
1371.0	8.1819683	445.1197882484187
1372.0	8.1879911	445.1197947731794
1373.0	8.1940181	445.1197577217351
1374.0	8.2000432	445.1197351850763
1375.0	8.206066	445.1197809023541
1376.0	8.212089	445.11978331500535
1377.0	8.2181162	445.11988011843846
1378.0	8.2241391	445.1197799586235
1379.0	8.2301641	445.119772124802
1380.0	8.2361911	445.1196849058521
1381.0	8.2422162	445.1198355710799
1382.0	8.2482412	445.11969651668016
1383.0	8.2542661	445.1197597598217
1384.0	8.2602953	445.1197697691618
1385.0	8.2663204	445.119791727746
1386.0	8.2723454	445.1198274416844
1387.0	8.2783725	445.11979789979654
1388.0	8.2843974	445.11979081977046
1389.0	8.2904203	445.1198625364604
1390.0	8.2964412	445.1197870432924
1391.0	8.3024619	445.11972481879553
1392.0	8.3084828	445.1198242058278
1393.0	8.3145038	445.11973585912136
1394.0	8.3205267	445.1197579606644
1395.0	8.3265496	445.1198014858148
1396.0	8.3325704	445.11980632895643
1397.0	8.3385955	445.119809908213
1398.0	8.3446267	445.1197927201216
1399.0	8.3506495	445.1198334160092
1400.0	8.3566704	445.1198354787612
1401.0	8.3626913	445.1198531677326
1402.0	8.3687142	445.1198402136487
1403.0	8.3747349	445.1198046921255
1404.0	8.3807558	445.11977193817233
1405.0	8.3867767	445.11977219990405
1406.0	8.3927974	445.11974664483006
1407.0	8.3988204	445.1196839561022
1408.0	8.4048496	445.11972149687887
1409.0	8.4108788	445.11973796080747
1410.0	8.4168997	445.11979249970744
1411.0	8.4229204	445.1197307477172
1412.0	8.4289413	445.1197773427007
1413.0	8.4349664	445.1198498041497
1414.0	8.4409933	445.11981037586986
1415.0	8.4470205	445.11975961695276
1416.0	8.453056	445.1196833576101
1417.0	8.4590789	445.1197494103117
1418.0	8.4650997	445.11977286675466
1419.0	8.4711204	445.11975509956403
1420.0	8.4771414	445.1196981211118
1421.0	8.4831643	445.11975767262334
1422.0	8.489185	445.1198554444034
1423.0	8.495206	445.11973221196564
1424.0	8.501231	445.1197824468564
1425.0	8.507256	445.11980179903026
1426.0	8.513281	445.1198177663234
1427.0	8.519308	445.11967120125274
1428.0	8.5253289	445.1197903333662
1429.0	8.5313498	445.1197916650342
1430.0	8.5373705	445.119746779771
1431.0	8.5433935	445.119830037181
1432.0	8.5494143	445.1197149461946
1433.0	8.5554352	445.1197177761072
1434.0	8.5614559	445.1197185380385
1435.0	8.5674768	445.11966465735037
1436.0	8.5734977	445.11976106914904
1437.0	8.5795184	445.11975087902965
1438.0	8.5855393	445.1198568147298
1439.0	8.5915623	445.1198550210546
1440.0	8.5975832	445.11983094359834
1441.0	8.603604	445.1198160745081
1442.0	8.6096248	445.11976469401736
1443.0	8.6156456	445.11971835502976
1444.0	8.6216748	445.11974593709067
1445.0	8.6276956	445.1196763823263
1446.0	8.6337207	445.1196491731646
1447.0	8.6397436	445.11964919430335
1448.0	8.6457665	445.1197375200132
1449.0	8.6517874	445.11978555985127
1450.0	8.6578081	445.1198094885456
1451.0	8.663829	445.11969727700443
1452.0	8.669852	445.119745441617
1453.0	8.6758727	445.1197540516262
1454.0	8.6818957	445.1197654140407
1455.0	8.6879207	445.1197959719534
1456.0	8.6939437	445.1197982929131
1457.0	8.6999645	445.11978885904614
1458.0	8.7059853	445.11979588380086
1459.0	8.7120124	445.11978173718535
1460.0	8.7180395	445.119713286136
1461.0	8.7240624	445.1197578284361
1462.0	8.7300895	445.11973351531884
1463.0	8.7361187	445.1196809876287
1464.0	8.7421416	445.119714311959
1465.0	8.7481644	445.1198375928968
1466.0	8.7541895	445.1197198925146
1467.0	8.7602146	445.1197393302141
1468.0	8.7662416	445.11974559939154
1469.0	8.7722708	445.1197016823628
1470.0	8.7782979	445.1197689979236
1471.0	8.7843188	445.1197599543581
1472.0	8.7903417	445.1197275409714
1473.0	8.7963749	445.1197168759734
1474.0	8.8024042	445.11975738661266
1475.0	8.8084292	445.1197204704104
1476.0	8.814452	445.1198472649181
1477.0	8.8204729	445.11980871439766
1478.0	8.8264938	445.1196384878926
1479.0	8.8325146	445.1197289489758
1480.0	8.8385375	445.1198374961705
1481.0	8.8445583	445.1197556087453
1482.0	8.8505791	445.119866737358
1483.0	8.8566022	445.1197892570003
1484.0	8.862625	445.11977948634427
1485.0	8.8686543	445.1196850769377
1486.0	8.8746772	445.1197286323595
1487.0	8.8807022	445.1197362617334
1488.0	8.8867314	445.11980646525103
1489.0	8.8927563	445.1197761945744
1490.0	8.8987814	445.1197225325311
1491.0	8.9048062	445.1197570193085
1492.0	8.9108313	445.11983498315607
1493.0	8.9168605	445.1197113248537
1494.0	8.9228898	445.11971377346526
1495.0	8.9289189	445.11977069667944
1496.0	8.934948	445.11981235783304
1497.0	8.9409709	445.1197706479181
1498.0	8.9469939	445.11968534300127
1499.0	8.9530209	445.11979728520015
1500.0	8.9590501	445.119805932899
1501.0	8.9650773	445.1197163542326
1502.0	8.9711023	445.1196810235733
1503.0	8.9771314	445.1198208606473
1504.0	8.9831585	445.1197971502056
1505.0	8.9891835	445.1197839420582
1506.0	8.9952086	445.11970019805557
1507.0	9.0012334	445.11968500819313
1508.0	9.0072564	445.1197472268903
1509.0	9.0132814	445.11975166403755
1510.0	9.0193065	445.11978116452
1511.0	9.0253357	445.11973476276233
1512.0	9.0313627	445.11976588942076
1513.0	9.0373856	445.1197269693547
1514.0	9.0434065	445.11983360204033
1515.0	9.0494272	445.11970383181085
1516.0	9.0554502	445.11980990977014
1517.0	9.0614711	445.1198286823068
1518.0	9.0674919	445.11983720929436
1519.0	9.0735126	445.1197957783325
1520.0	9.0795335	445.11977882778683
1521.0	9.0855565	445.1197911827994
1522.0	9.0915772	445.11984898200313
1523.0	9.0976002	445.1197297396904
1524.0	9.1036211	445.11984447528215
1525.0	9.1096419	445.119826941278
1526.0	9.1156628	445.11975177309273
1527.0	9.1216835	445.11979607511915
1528.0	9.1277107	445.1197433369802
1529.0	9.1337399	445.1197445736174
1530.0	9.139769	445.11976389814475
1531.0	9.145792	445.11969503616143
1532.0	9.1518149	445.1196904895788
1533.0	9.1578399	445.119789830271
1534.0	9.163865	445.1197401792493
1535.0	9.1698919	445.11984971884675
1536.0	9.1759171	445.1198416187415
1537.0	9.1819421	445.11982148084377
1538.0	9.1879669	445.1198373963552
1539.0	9.1939899	445.1197886648977
1540.0	9.2000192	445.11975591876796
1541.0	9.2060441	445.11977779863224
1542.0	9.2120671	445.11966655045006
1543.0	9.218092	445.11976503938206
1544.0	9.2241129	445.1197751057854
1545.0	9.2301337	445.11970020007385
1546.0	9.2361587	445.11981514377277
1547.0	9.2421838	445.1198289007212
1548.0	9.2482129	445.11980451201737
1549.0	9.2542359	445.11979282358965
1550.0	9.2602628	445.11984360321645
1551.0	9.2662921	445.11983477804165
1552.0	9.2723171	445.1198566764363
1553.0	9.2783441	445.119899938882
1554.0	9.2843671	445.11982041656944
1555.0	9.2903921	445.11975093451906
1556.0	9.2964213	445.11973362765485
1557.0	9.3024505	445.1197336427188
1558.0	9.3084734	445.1197581258276
1559.0	9.3145004	445.11973461240046
1560.0	9.3205234	445.1197843167569
1561.0	9.3265504	445.1197404209518
1562.0	9.3325797	445.11974165016295
1563.0	9.3386047	445.119837513947
1564.0	9.3446318	445.11975821107023
1565.0	9.3506568	445.1197070823311
1566.0	9.3566858	445.1197493121577
1567.0	9.3627089	445.1196165692527
1568.0	9.3687339	445.11963048444653
1569.0	9.3747588	445.1197584249861
1570.0	9.3807818	445.119724218789
1571.0	9.3868048	445.11973672691835
1572.0	9.3928298	445.11972402398084
1573.0	9.3988546	445.11976585574126
1574.0	9.4048776	445.1197706214173
1575.0	9.4109069	445.1197663807419
1576.0	9.4169359	445.11980408697053
1577.0	9.4229652	445.11974808385764
1578.0	9.4289902	445.1197181277879
1579.0	9.4350152	445.11971394412234
1580.0	9.4410382	445.1197789987514
1581.0	9.447063	445.1197150991139
1582.0	9.4530902	445.1197213057037
1583.0	9.4591152	445.1197025660049
1584.0	9.4651464	445.11978505359764
1585.0	9.4711756	445.119765456297
1586.0	9.4772027	445.119721349071
1587.0	9.4832277	445.1198519733704
1588.0	9.4892527	445.1197606437744
1589.0	9.495284	445.11979284204585
1590.0	9.501311	445.11976315065994
1591.0	9.5073403	445.1198282127214
1592.0	9.5133652	445.11974346573794
1593.0	9.5193881	445.1197350176794
1594.0	9.525409	445.1197585613072
1595.0	9.5314299	445.11970145525544
1596.0	9.5374507	445.11972356441964
1597.0	9.5434735	445.11973037756974
1598.0	9.5494986	445.1197450428614
1599.0	9.5555214	445.1197445891752
1600.0	9.5615423	445.1197239131351
1601.0	9.5675631	445.11979033032327
1602.0	9.573584	445.1196787940073
1603.0	9.5796091	445.11977345167196
1604.0	9.585634	445.1197700514199
1605.0	9.5916569	445.1197549902464
1606.0	9.597682	445.1197439607506
1607.0	9.603711	445.11969693394195
1608.0	9.6097319	445.11970792974444
1609.0	9.6157529	445.1197632473658
1610.0	9.6217862	445.11977936302
1611.0	9.6278133	445.1197074543454
1612.0	9.633834	445.11976678086427
1613.0	9.639857	445.1197862214802
1614.0	9.6458779	445.11979043843155
1615.0	9.6518986	445.1198042180572
1616.0	9.6579195	445.11972566525395
1617.0	9.6639404	445.1197832756076
1618.0	9.6699633	445.11979553210637
1619.0	9.6759841	445.11968147449335
1620.0	9.682007	445.1197605814412
1621.0	9.6880279	445.11977046124304
1622.0	9.6940486	445.1197357922196
1623.0	9.7000695	445.1197394293759
1624.0	9.7060883	445.1197817300208
1625.0	9.7121113	445.11973107486676
1626.0	9.7181343	445.11979966778716
1627.0	9.7241551	445.1197199151522
1628.0	9.7301779	445.119728114384
1629.0	9.736205	445.11969709527153
1630.0	9.742232	445.11977069785127
1631.0	9.7482529	445.1197908641233
1632.0	9.7542759	445.11979180098587
1633.0	9.7602988	445.1197619176568
1634.0	9.7663197	445.1197691025446
1635.0	9.7723404	445.11981773457563
1636.0	9.7783633	445.11972933153436
1637.0	9.7843843	445.1197903671459
1638.0	9.790405	445.1197707085512
1639.0	9.7964363	445.11976297802636
1640.0	9.8024635	445.11979258033557
1641.0	9.8084863	445.1197763945005
1642.0	9.8145176	445.1197947821566
1643.0	9.8205466	445.119783327135
1644.0	9.8265718	445.1198144049213
1645.0	9.8325968	445.1198273601592
1646.0	9.8386217	445.11974286759795
1647.0	9.844653	445.11981736203
1648.0	9.8506802	445.11970958636095
1649.0	9.8567094	445.1196637931912
1650.0	9.8627301	445.1197927013677
1651.0	9.8687488	445.11982229104285
1652.0	9.8747739	445.11976270974424
1653.0	9.8807969	445.11977004119433
1654.0	9.8868176	445.11968023756214
1655.0	9.8928385	445.11974826992355
1656.0	9.8988615	445.1197928226335
1657.0	9.9048823	445.1197768766118
1658.0	9.910903	445.1197843691134
1659.0	9.9169239	445.1197303432871
1660.0	9.9229448	445.1196754228096
1661.0	9.9289656	445.119733409321
1662.0	9.9349885	445.11962919542924
1663.0	9.9410094	445.1196936438021
1664.0	9.9470323	445.1197191130192
1665.0	9.9530532	445.119707320543
1666.0	9.9590739	445.1197640263987
1667.0	9.9650948	445.1196976059378
1668.0	9.9711157	445.1197492557687
1669.0	9.9771385	445.11975269525885
1670.0	9.9831678	445.1197194187351
1671.0	9.989199	445.11978774283835
1672.0	9.995222	445.1198296276075
1673.0	10.001247	445.1197619801702
1674.0	10.007274	445.11979379111546
1675.0	10.013301	445.119784149308
1676.0	10.019332	445.11986843477814
1677.0	10.025355	445.119736058126
1678.0	10.03138	445.1197392933467
1679.0	10.037407	445.1197662699907
1680.0	10.04343	445.11980114483475
1681.0	10.04946	445.11971201283893
1682.0	10.055484	445.1197106753977
1683.0	10.061509	445.1197290035479
1684.0	10.067535	445.1197595083069
1685.0	10.073561	445.1197505157979
1686.0	10.079587	445.1197609265497
1687.0	10.085612	445.11974539640164
1688.0	10.091634	445.11969481964786
1689.0	10.097659	445.11976848434267
1690.0	10.103684	445.11974446511397
1691.0	10.109707	445.11965246412393
1692.0	10.115737	445.11978455087194
1693.0	10.121768	445.1197112779022
1694.0	10.127795	445.11980188363606
1695.0	10.133826	445.1197388742505
1696.0	10.139849	445.1196828146755
1697.0	10.145876	445.119761792749
1698.0	10.151903	445.119717126453
1699.0	10.157934	445.11975202481693
1700.0	10.163962	445.11975142213214
1701.0	10.169991	445.11971085638123
1702.0	10.176022	445.11971274403516
1703.0	10.182051	445.1197095781568
1704.0	10.188076	445.11970155449245
1705.0	10.194099	445.1197289684616
1706.0	10.200126	445.11965554664346
1707.0	10.206151	445.1196855640332
1708.0	10.212176	445.119708334911
1709.0	10.218203	445.11973349859574
1710.0	10.22423	445.11976717773075
1711.0	10.230258	445.11978517566473
1712.0	10.236285	445.11976608036446
1713.0	10.24231	445.11976986774596
1714.0	10.248335	445.11976736418745
1715.0	10.254364	445.1197382084634
1716.0	10.260387	445.11970570216664
1717.0	10.266418	445.1197053744446
1718.0	10.272443	445.1197157693826
1719.0	10.278468	445.1197348999624
1720.0	10.284493	445.11972709449157
1721.0	10.290522	445.11973914124565
1722.0	10.296549	445.11972058580534
1723.0	10.302578	445.119737774274
1724.0	10.308603	445.11976085878797
1725.0	10.314633	445.1198438003295
1726.0	10.320656	445.1197142782538
1727.0	10.326678	445.1198065395345
1728.0	10.332703	445.1197433038409
1729.0	10.338733	445.11976412207844
1730.0	10.344764	445.1196714657446
1731.0	10.350785	445.1196490295981
1732.0	10.356808	445.1196565972682
1733.0	10.362837	445.11982845563125
1734.0	10.368862	445.11978014328963
1735.0	10.374889	445.1198134568049
1736.0	10.380912	445.1197117296334
1737.0	10.386935	445.11969769956323
1738.0	10.392958	445.1196648927167
1739.0	10.398985	445.1197528057971
1740.0	10.405008	445.11973192784643
1741.0	10.411033	445.11976310680274
1742.0	10.41706	445.119888170221
1743.0	10.423089	445.1198103611216
1744.0	10.42911	445.1197026236745
1745.0	10.435131	445.1197290173778
1746.0	10.441151	445.1197805855665
1747.0	10.447172	445.1197850470022
1748.0	10.453193	445.1196964311862
1749.0	10.459216	445.1197248685523
1750.0	10.465239	445.1198250108006
1751.0	10.471262	445.11976596238594
1752.0	10.477283	445.1196951213605
1753.0	10.483304	445.11971620290495
1754.0	10.489324	445.1197314255804
1755.0	10.495345	445.1197483762373
1756.0	10.501366	445.1196686119161
1757.0	10.507387	445.11976574099435
1758.0	10.513408	445.11974441887196
1759.0	10.519431	445.1197207346274
1760.0	10.525452	445.1197816023655
1761.0	10.531472	445.11967051576283
1762.0	10.537493	445.11978587388603
1763.0	10.543514	445.1197627119103
1764.0	10.549543	445.1196888228781
1765.0	10.555572	445.11987288297354
1766.0	10.561593	445.11959667709425
1767.0	10.567616	445.11967969897984
1768.0	10.573637	445.1196871133554
1769.0	10.579658	445.1197952258506
1770.0	10.585679	445.1197434370504
1771.0	10.591699	445.1196949919876
1772.0	10.597723	445.11972491513706
1773.0	10.603743	445.1197753404106
1774.0	10.609766	445.1197426480403
1775.0	10.615789	445.11966517404704
1776.0	10.62181	445.1195833822092
1777.0	10.627831	445.11973256797944
1778.0	10.633852	445.1197759710158
1779.0	10.639877	445.11970058692873
1780.0	10.645897	445.11978078253463
1781.0	10.651923	445.1197178138343
1782.0	10.657943	445.1197852395655
1783.0	10.663962	445.11983033415646
1784.0	10.669985	445.1197985696018
1785.0	10.676006	445.11965525794307
1786.0	10.682027	445.1197842090318
1787.0	10.688048	445.1197855259969
1788.0	10.69407	445.11988996452783
1789.0	10.700095	445.11976988217765
1790.0	10.706118	445.1198555380895
1791.0	10.712139	445.1197092101962
1792.0	10.71816	445.1197817606211
1793.0	10.724181	445.1197244410176
1794.0	10.730202	445.11978765993666
1795.0	10.736225	445.1198201687823
1796.0	10.742248	445.11982146255514
1797.0	10.748277	445.11981154225543
1798.0	10.754302	445.11964290814296
1799.0	10.760325	445.1197038576477
1800.0	10.766345	445.1196728990801
1801.0	10.772366	445.11974913189135
1802.0	10.778387	445.11982362547684
1803.0	10.78441	445.11975526524316
1804.0	10.790431	445.1197280300724
1805.0	10.796454	445.1196722076387
1806.0	10.802475	445.1197383096254
1807.0	10.808496	445.11975030474946
1808.0	10.814516	445.119802231172
1809.0	10.820537	445.1197519977996
1810.0	10.826564	445.11982983637887
1811.0	10.832593	445.1198171673925
1812.0	10.838627	445.11984084320477
1813.0	10.84465	445.1198565925615
1814.0	10.850671	445.1198317277623
1815.0	10.856691	445.1197504716121
1816.0	10.862712	445.1197883081943
1817.0	10.868733	445.11971733121993
1818.0	10.874754	445.1198256553629
1819.0	10.880775	445.11970242915845
1820.0	10.886798	445.11976261432255
1821.0	10.892818	445.11981596872266
1822.0	10.898839	445.11975269938864
1823.0	10.90486	445.1197377085575
1824.0	10.910881	445.11980529718636
1825.0	10.916902	445.1197674068517
1826.0	10.922925	445.11979379713705
1827.0	10.928946	445.11974776990803
1828.0	10.934975	445.1198054927276
1829.0	10.941002	445.11969707286215
1830.0	10.947027	445.1197708831968
1831.0	10.953046	445.11978535789905
1832.0	10.959066	445.1197484866693
1833.0	10.965089	445.1198425637279
1834.0	10.97111	445.1198319496451
1835.0	10.977131	445.11980357361995
1836.0	10.983152	445.1197947094509
1837.0	10.989181	445.1197821708198
1838.0	10.995208	445.11973799159733
1839.0	11.001229	445.1198185564103
1840.0	11.00726	445.1197978629676
1841.0	11.013281	445.11984078498705
1842.0	11.019306	445.119804269404
1843.0	11.025335	445.119716931332
1844.0	11.031358	445.1197183337443
1845.0	11.037379	445.1198240474154
1846.0	11.0434	445.1198034418124
1847.0	11.049421	445.11979187161893
1848.0	11.055442	445.11986154753345
1849.0	11.061462	445.11976038284956
1850.0	11.067485	445.1198068126476
1851.0	11.073506	445.11968791430684
1852.0	11.079527	445.119596821105
1853.0	11.085548	445.1197669638939
1854.0	11.091569	445.1197587528892
1855.0	11.09759	445.11971635226433
1856.0	11.103612	445.1198540028689
1857.0	11.109633	445.119788223185
1858.0	11.115656	445.11971103096954
1859.0	11.121677	445.119804202001
1860.0	11.127698	445.1197379061358
1861.0	11.133719	445.1197006587312
1862.0	11.13974	445.1197156472225
1863.0	11.14576	445.11973076162633
1864.0	11.151783	445.1197892306795
1865.0	11.157804	445.1197296493584
1866.0	11.163827	445.11976700885805
1867.0	11.169848	445.11974864001326
1868.0	11.175869	445.1197864488635
1869.0	11.181894	445.1197493810632
1870.0	11.187921	445.11973122525245
1871.0	11.193952	445.119718272722
1872.0	11.199979	445.1196964855853
1873.0	11.206006	445.1197925805984
1874.0	11.212031	445.11977908677363
1875.0	11.218052	445.11974956946693
1876.0	11.224073	445.11983640595065
1877.0	11.230096	445.11979087300915
1878.0	11.236117	445.119760364054
1879.0	11.242138	445.1197957858905
1880.0	11.248158	445.1198060567745
1881.0	11.254181	445.11978437211366
1882.0	11.260202	445.1198430796901
1883.0	11.266227	445.1197100454069
1884.0	11.272248	445.1197577493761
1885.0	11.278269	445.11985516207045
1886.0	11.284294	445.1197907915314
1887.0	11.290325	445.11979898660263
1888.0	11.29635	445.1198176225908
1889.0	11.302377	445.1196934912817
1890.0	11.308402	445.1197549046325
1891.0	11.314423	445.1197534867477
1892.0	11.320446	445.1197546180061
1893.0	11.326471	445.1197739387953
1894.0	11.332498	445.1196107068276
1895.0	11.338529	445.1197104151252
1896.0	11.344552	445.11975294915766
1897.0	11.350575	445.1198201686699
1898.0	11.356604	445.11977520940934
1899.0	11.362631	445.1198232336504
1900.0	11.368652	445.1197873876773
1901.0	11.374679	445.1197437286375
1902.0	11.380702	445.1197236924549
1903.0	11.386727	445.1197613562799
1904.0	11.392752	445.1197189249125
1905.0	11.398777	445.11971568948985
1906.0	11.404802	445.1196536770992
1907.0	11.410821	445.1196659854175
1908.0	11.416844	445.1196711794104
1909.0	11.422867	445.1198214523136
1910.0	11.42889	445.11969080399973
1911.0	11.434913	445.1197762812119
1912.0	11.440934	445.11970892587703
1913.0	11.446954	445.1197618785267
1914.0	11.452977	445.1197214410416
1915.0	11.458998	445.11979206607646
1916.0	11.465019	445.11972695289194
1917.0	11.471042	445.11971571903996
1918.0	11.477063	445.11982514706915
1919.0	11.483084	445.11982280065854
1920.0	11.489105	445.1197877372285
1921.0	11.495125	445.11989907202496
1922.0	11.501148	445.11989863654696
1923.0	11.507169	445.1197995741129
1924.0	11.513192	445.11984544326606
1925.0	11.519215	445.1198699045371
1926.0	11.525236	445.1198111510031
1927.0	11.531257	445.1198841912569
1928.0	11.537277	445.11982820660387
1929.0	11.543304	445.11976191550065
1930.0	11.549325	445.11981209611787
1931.0	11.555348	445.119723450255
1932.0	11.561373	445.1198536134697
1933.0	11.567396	445.1198226857726
1934.0	11.573417	445.11973712977317
1935.0	11.579438	445.11979848743897
1936.0	11.585459	445.11983852987845
1937.0	11.591482	445.11976355113177
1938.0	11.597503	445.11977717558557
1939.0	11.603523	445.1197848092284
1940.0	11.609546	445.1197993612323
1941.0	11.615575	445.11981157693
1942.0	11.621598	445.1197288332191
1943.0	11.627621	445.1197550503736
1944.0	11.633648	445.1198280674123
1945.0	11.639673	445.11980285377865
1946.0	11.645696	445.1197568001548
1947.0	11.651725	445.11983505821627
1948.0	11.657753	445.1197777803652
1949.0	11.663782	445.1197642074714
1950.0	11.669805	445.11980208898444
1951.0	11.67583	445.11990510263473
1952.0	11.681853	445.1198004450529
1953.0	11.687876	445.11990674664173
1954.0	11.693899	445.1198444687442
1955.0	11.699919	445.1198252237545
1956.0	11.70594	445.11979197404094
1957.0	11.711961	445.1197972196067
1958.0	11.717986	445.1197301784245
1959.0	11.724009	445.1198919351453
1960.0	11.730032	445.11982770651656
1961.0	11.736061	445.1197175700135
1962.0	11.742084	445.11978680825507
1963.0	11.748105	445.1196915324654
1964.0	11.754132	445.11970173634637
1965.0	11.760157	445.11962890235486
1966.0	11.766184	445.1197542074743
1967.0	11.772209	445.119849015388
1968.0	11.778234	445.11977535103074
1969.0	11.784263	445.1197257798836
1970.0	11.79029	445.1196607948451
1971.0	11.796317	445.1196323922819
1972.0	11.802346	445.1196415272885
1973.0	11.808369	445.11963155210833
1974.0	11.814397	445.1196951562315
1975.0	11.820424	445.11972269300054
1976.0	11.826449	445.11972378038473
1977.0	11.832476	445.1197169861259
1978.0	11.838499	445.11980969777886
1979.0	11.844524	445.11976814666934
1980.0	11.850551	445.11982044818956
1981.0	11.85658	445.1197407626991
1982.0	11.862603	445.1197578225082
1983.0	11.86863	445.1196897379514
1984.0	11.874653	445.11969827582743
1985.0	11.880684	445.11979467547013
1986.0	11.886705	445.1197845457322
1987.0	11.89273	445.11985912488626
1988.0	11.898753	445.11983306015117
1989.0	11.904774	445.11976027407775
1990.0	11.910795	445.1198216032296
1991.0	11.916815	445.1198497192258
1992.0	11.922836	445.11979973482136
1993.0	11.928859	445.1196848497186
1994.0	11.93488	445.1197922783359
1995.0	11.940909	445.1198188353154
1996.0	11.946932	445.1197398307576
1997.0	11.952957	445.11973901347716
1998.0	11.958984	445.11974557618504
1999.0	11.965013	445.11975823294057
2000.0	11.971036	445.1197882581605
2001.0	11.977059	445.119811669475
2002.0	11.983084	445.1197661601727
2003.0	11.989111	445.119706641939
2004.0	11.995132	445.11971373628637
2005.0	12.001159	445.11983294413176
2006.0	12.007186	445.1198023416758
2007.0	12.013213	445.1198192634106
2008.0	12.019238	445.11980383428886
2009.0	12.025265	445.1196534540246
2010.0	12.031288	445.1197420424293
2011.0	12.037318	445.11958187127516
2012.0	12.04334	445.1196115193269
2013.0	12.049363	445.1196740570476
2014.0	12.055386	445.119726239845
2015.0	12.061413	445.11976874182216
2016.0	12.067436	445.1197924481508
2017.0	12.073457	445.11975635422516
2018.0	12.079478	445.11978214358015
[truncated: 5,098 more rows]
