# Supplementary material for: RawBeans: A Simple, Vendor-Independent, Raw-Data Quality-Control Tool
Source: J Proteome Res. 2021 Mar 4;20(4):2098–104. doi: 10.1021/acs.jproteome.0c00956 (PMC8041395; doi:10.1021/acs.jproteome.0c00956)
Supplement: Supplementary file 2 — pr0c00956_si_003.zip [file pr0c00956_si_003.zip › 100_samples_run1.0/resources/HF2_LC1_hela_220720_02-mass-deviation-matrix.tsv]

scan	retention	445.12003
1.0	0.0029197007	445.1200617513097
2.0	0.010375884	445.11972512315936
3.0	0.0167218	445.11973251311065
4.0	0.023400902	445.11975782620397
5.0	0.029753	445.11970797425977
6.0	0.036098884	445.1197574274973
7.0	0.042444701	445.11974200773966
8.0	0.048790533	445.1196896695017
9.0	0.055136334	445.11964823405816
10.0	0.061482182	445.11973278331965
11.0	0.067830116	445.1196766210879
12.0	0.074178035	445.119758748197
13.0	0.080525965	445.1198366372921
14.0	0.086871802	445.1202967576102
15.0	0.093223968	445.11966394164193
18.0	0.10138223	445.12063082793696
19.0	0.10773648	445.11943879714056
24.0	0.11889895	445.11953766766015
25.0	0.12525312	445.1195200860677
36.0	0.14535727	445.11977334615653
41.0	0.1564885	445.11974918388694
42.0	0.16284072	445.119819423578
43.0	0.1688636	445.1197707611309
44.0	0.17488873	445.1197568628641
45.0	0.18091567	445.119752987411
46.0	0.18694063	445.1197148881054
47.0	0.19296153	445.119816876351
48.0	0.19898438	445.1197287648271
49.0	0.20501152	445.11960345802794
55.0	0.21746573	445.11999850014416
56.0	0.22401775	445.1194367394801
57.0	0.23037194	445.1196503731475
58.0	0.23671777	445.1196570968016
59.0	0.24306995	445.11976818081763
61.0	0.25044277	445.11974509746153
62.0	0.2567887	445.11991331527616
63.0	0.26281164	445.1197983768827
64.0	0.26883655	445.11972360793123
65.0	0.27486368	445.1197784790173
67.0	0.28224072	445.11971007833307
68.0	0.28859084	445.11979879200754
69.0	0.29461582	445.11990819753896
70.0	0.30063865	445.11980724737043
71.0	0.30665957	445.11982400723264
72.0	0.31268043	445.1198130352538
73.0	0.31870547	445.11996592650553
74.0	0.32473464	445.11987900151223
75.0	0.33076175	445.11974622536184
76.0	0.3367825	445.11952049748714
80.0	0.3471637	445.11943110980195
81.0	0.35350122	445.1194775684804
82.0	0.35946585	445.11945887870513
83.0	0.36549085	445.11940436273005
84.0	0.371518	445.11940442073774
85.0	0.3775408	445.119802142694
86.0	0.38356595	445.1199312738478
87.0	0.38958457	445.1199312651449
88.0	0.3956075	445.11993866721065
89.0	0.40163052	445.11997810642305
90.0	0.40765125	445.1200803210262
91.0	0.4136722	445.12005632579326
92.0	0.41969293	445.1200461800517
93.0	0.42571388	445.1199708112523
94.0	0.43173474	445.1199504484347
95.0	0.43775963	445.1199879023173
96.0	0.4437847	445.1200272812928
97.0	0.44980757	445.12003506900203
98.0	0.4558284	445.1200286257645
99.0	0.46184717	445.11996537648366
100.0	0.46786603	445.120005614636
101.0	0.47388898	445.1200075072986
102.0	0.47991182	445.11998837384544
103.0	0.48593052	445.120121908933
104.0	0.49195132	445.1199724943929
105.0	0.49797425	445.1200012379234
106.0	0.50399307	445.1199019385096
107.0	0.51001397	445.11996616467576
108.0	0.5160348	445.1199395217578
109.0	0.52205559	445.1199291112829
110.0	0.5280743	445.11990385140535
111.0	0.53409725	445.12002018360425
112.0	0.5401161	445.11999288767566
113.0	0.54613887	445.12001796565295
114.0	0.55215979	445.1199745326285
115.0	0.55818065	445.1198672075686
116.0	0.56419947	445.11989976010165
117.0	0.5702203	445.11998031883394
118.0	0.57624305	445.11994938105676
119.0	0.58226397	445.1199235628029
120.0	0.58828277	445.119974160818
121.0	0.59430352	445.1199419761028
122.0	0.60032445	445.1198730576889
123.0	0.6063453	445.11990056265626
124.0	0.61236819	445.1198826850075
125.0	0.61838698	445.1199557665839
126.0	0.62441187	445.1198282135841
127.0	0.63043695	445.1198575395921
128.0	0.63645785	445.1198541360324
129.0	0.64248692	445.1199271213694
130.0	0.64850988	445.11992159038545
131.0	0.65452872	445.1198100317803
132.0	0.66054957	445.11983049576077
133.0	0.66657037	445.1198386907868
134.0	0.672589	445.1198043777813
135.0	0.678612	445.11969076724586
136.0	0.68463275	445.1196881912308
137.0	0.69065574	445.1197597383416
138.0	0.69667873	445.119725025694
139.0	0.70269955	445.11982512745607
140.0	0.70871832	445.11982921849045
141.0	0.71473918	445.11988652178974
142.0	0.720762	445.1197705074788
143.0	0.72678083	445.11973321707154
144.0	0.73279947	445.119784381794
145.0	0.73882238	445.11972561918753
146.0	0.74484127	445.1197448581057
147.0	0.75086407	445.119684372208
148.0	0.75688298	445.11973461307844
149.0	0.76290574	445.11966007777886
150.0	0.76892664	445.11970395754787
151.0	0.77494742	445.11980931640807
152.0	0.78096828	445.11983023597963
153.0	0.7869891	445.1197281447919
154.0	0.79301213	445.1197475047616
155.0	0.79903285	445.1198274205629
156.0	0.805058	445.1196105911558
157.0	0.8110808	445.1197392957384
158.0	0.81710792	445.11983345671933
159.0	0.82313092	445.11975736515114
160.0	0.82916207	445.11980934361213
161.0	0.83518507	445.11975058647323
162.0	0.84120792	445.11981289955173
163.0	0.8472268	445.11981058202963
164.0	0.85324755	445.1198257272659
165.0	0.85926835	445.11973895790044
166.0	0.86529132	445.1195680949169
167.0	0.87132043	445.1195382417443
168.0	0.87734127	445.1195126232098
169.0	0.88336218	445.11966375358725
170.0	0.88938098	445.1197796654539
171.0	0.8954038	445.1196917820023
172.0	0.90142477	445.11980461130946
173.0	0.90744967	445.11978742727996
174.0	0.91347255	445.1196864738996
175.0	0.91949548	445.11976038413377
176.0	0.92552055	445.1197749549829
177.0	0.93154552	445.11982509838396
178.0	0.93756649	445.11975025004904
179.0	0.9435894	445.1197419134678
180.0	0.94961007	445.11971003160033
181.0	0.95563305	445.11974825779873
182.0	0.96166017	445.1197039480033
183.0	0.96768722	445.11971948368864
184.0	0.97370812	445.1197327337888
185.0	0.97972898	445.1197524132475
186.0	0.98574975	445.1197084899247
187.0	0.99177068	445.1197180236476
188.0	0.9978018	445.1196677885867
189.0	1.0038248	445.1197085312443
190.0	1.0098498	445.11979717899
191.0	1.0158748	445.1197294947283
192.0	1.0218977	445.1195905578715
193.0	1.0279206	445.11961260654306
194.0	1.0339437	445.1196614630853
195.0	1.0399644	445.11966391759603
196.0	1.0459873	445.1196886152204
197.0	1.0520082	445.1197432109615
198.0	1.058031	445.11979915237544
199.0	1.064052	445.1198630621571
200.0	1.0700749	445.11984843221444
201.0	1.0760957	445.1195324386442
202.0	1.0821166	445.1198915559495
203.0	1.0881374	445.11980138785435
204.0	1.0941561	445.11994524138754
205.0	1.1001769	445.11998524491946
206.0	1.1061977	445.11985997202703
207.0	1.1122207	445.1197371420888
208.0	1.1182416	445.11972759669726
209.0	1.1242604	445.11980697330944
210.0	1.1302833	445.1198664495529
211.0	1.136304	445.1198576712279
212.0	1.1423249	445.11989501563704
213.0	1.1483437	445.11979711626515
214.0	1.1543666	445.11971219150365
215.0	1.1603854	445.1198889904609
216.0	1.1664062	445.1198022711385
217.0	1.1724271	445.1198117973385
218.0	1.1784459	445.1198023917643
219.0	1.1844708	445.11979853015265
220.0	1.1904937	445.1198016785254
221.0	1.1965167	445.1198903144922
222.0	1.2025457	445.11972767074235
223.0	1.2085688	445.11971637304885
224.0	1.2145876	445.11978789712634
225.0	1.2206063	445.1197609474431
226.0	1.2266293	445.11960528623655
227.0	1.232652	445.1197233581
228.0	1.2386729	445.1197805374989
229.0	1.2446958	445.1196983332491
230.0	1.2507166	445.11981951961207
231.0	1.2567376	445.11962883118184
232.0	1.2627584	445.11978628315654
233.0	1.2687792	445.1197289833488
234.0	1.2748022	445.11979115519085
235.0	1.280825	445.11979897465
236.0	1.2868459	445.1197301910443
237.0	1.2928667	445.1196464582079
238.0	1.2988896	445.11949477274976
239.0	1.3049106	445.1195883571703
240.0	1.3109293	445.11974137044984
241.0	1.3169523	445.11988866682145
242.0	1.3229729	445.1197471478565
243.0	1.3289938	445.11968451150625
244.0	1.3350146	445.11975044867876
245.0	1.3410355	445.11976808658756
246.0	1.3470606	445.1196800774446
247.0	1.3530813	445.11973838352714
248.0	1.3591043	445.1197127957102
249.0	1.3651273	445.11982334089646
250.0	1.3711501	445.11982277607245
251.0	1.377173	445.1197310911244
252.0	1.3831917	445.1196948164493
253.0	1.3892168	445.1198073683315
254.0	1.3952376	445.1197116737277
255.0	1.4012607	445.1195731364845
256.0	1.4072814	445.11961198488655
257.0	1.4133023	445.11961388948436
258.0	1.419323	445.11969638859136
259.0	1.4253439	445.1196743599366
260.0	1.4313647	445.11973917327424
261.0	1.4373835	445.1198034688651
262.0	1.4434043	445.1198169203231
263.0	1.4494273	445.11976083694935
264.0	1.455446	445.1196922845288
265.0	1.4614668	445.11970237759965
266.0	1.4674898	445.1197076345782
267.0	1.4735127	445.1199006262859
268.0	1.4795335	445.1197365767768
269.0	1.4855543	445.1197426717557
270.0	1.4915774	445.1198678666618
271.0	1.497596	445.1199145959231
272.0	1.503617	445.1195511497941
273.0	1.5096398	445.1195699067599
274.0	1.5156607	445.11952995893694
275.0	1.5216835	445.1196802586055
276.0	1.5277044	445.1196179646731
277.0	1.5337294	445.1196899486426
278.0	1.5397525	445.11977580749414
279.0	1.5457753	445.1197023862841
280.0	1.5517983	445.1196647894832
281.0	1.557819	445.1197399130343
282.0	1.5638482	445.1196646246945
283.0	1.5698712	445.11966855373066
284.0	1.575894	445.11963795923555
285.0	1.581917	445.1196389906226
286.0	1.5879378	445.1197658811485
287.0	1.5939588	445.11964324867273
288.0	1.5999773	445.1196969997114
289.0	1.6060003	445.11973468470745
290.0	1.6120212	445.11979264028685
291.0	1.618042	445.1197462056234
292.0	1.6240629	445.1196338728641
293.0	1.6300858	445.1197900603181
294.0	1.6361066	445.11972198432204
295.0	1.6421338	445.1197251979341
296.0	1.6481566	445.1196899478003
297.0	1.6541837	445.1197213074236
298.0	1.6602046	445.1196986720295
299.0	1.6662253	445.11979588997013
300.0	1.6722462	445.1197624228682
301.0	1.6782692	445.1197121746617
302.0	1.6842901	445.119707301738
303.0	1.6903109	445.11969169898197
304.0	1.6963316	445.119761582616
305.0	1.7023525	445.1197625016757
306.0	1.7083753	445.11970438538714
307.0	1.7143962	445.1196512937269
308.0	1.7204171	445.11978757688536
309.0	1.72644	445.11969731934596
310.0	1.7324609	445.1197752422114
311.0	1.7384817	445.11972739987704
312.0	1.7445025	445.11961624672256
313.0	1.7505296	445.11967596671036
314.0	1.7565484	445.1197170582749
315.0	1.7625734	445.1197432631179
316.0	1.7685963	445.1195236930258
317.0	1.7746193	445.11966149043144
318.0	1.7806401	445.11973078562414
319.0	1.786661	445.1197997608197
320.0	1.7926796	445.11976320924174
321.0	1.7987026	445.11966018065795
322.0	1.8047255	445.11975256287354
323.0	1.8107464	445.11979332022565
324.0	1.8167693	445.11986588023115
325.0	1.8227881	445.11977481951584
326.0	1.8288089	445.11976929905575
327.0	1.8348277	445.1197590073436
328.0	1.8408505	445.119731506514
329.0	1.8468714	445.11970198788896
330.0	1.8528942	445.11978734047875
331.0	1.8589131	445.1197037690488
332.0	1.864936	445.1196625528569
333.0	1.870959	445.11973302675193
334.0	1.8769798	445.11984190067784
335.0	1.8829984	445.1198048971341
336.0	1.8890214	445.11969783401514
337.0	1.8950423	445.1196701172909
338.0	1.9010631	445.11971196027173
339.0	1.9070861	445.1198196655528
340.0	1.913109	445.11977026955515
341.0	1.919134	445.1197693656451
342.0	1.9251569	445.11971537174816
343.0	1.9311777	445.1197162876029
344.0	1.9371986	445.11969824845215
345.0	1.9432319	445.11970356296183
346.0	1.9492527	445.11970044140566
347.0	1.9552757	445.1198017954659
348.0	1.9612987	445.11974374334983
349.0	1.9673257	445.11967758458144
350.0	1.9733487	445.11972403133615
351.0	1.9793736	445.1197619338253
352.0	1.9853986	445.1196696025023
353.0	1.9914235	445.1198473927536
354.0	1.9974466	445.1197379554307
355.0	2.0034673	445.11985009478065
356.0	2.0094904	445.11981826835
357.0	2.0155112	445.1196872565211
358.0	2.0215321	445.11975860053116
359.0	2.0275549	445.11973527739207
360.0	2.0335779	445.11963081826974
361.0	2.0395986	445.11977427672616
362.0	2.0456216	445.119798393196
363.0	2.0516446	445.1199004617549
364.0	2.0576654	445.1197932484179
365.0	2.0636863	445.1197639815321
366.0	2.069707	445.1196858907517
367.0	2.0757278	445.1197365102369
368.0	2.0817508	445.11983751995996
369.0	2.0877736	445.11976492422167
370.0	2.0937988	445.1197126605543
371.0	2.0998174	445.1198413926245
372.0	2.1058404	445.11974497653614
373.0	2.1118653	445.1197611502998
374.0	2.1178862	445.1197578952671
375.0	2.123907	445.11974154880284
376.0	2.1299299	445.11974488985555
377.0	2.1359528	445.1196955362069
378.0	2.1419716	445.1197945098137
379.0	2.1479926	445.1197104953226
380.0	2.1540154	445.119766373756
381.0	2.1600363	445.1197869873629
382.0	2.1660592	445.1197181433447
383.0	2.1720821	445.11963174766925
384.0	2.1781112	445.11976308872784
385.0	2.1841321	445.11981313200647
386.0	2.190155	445.1198161880496
387.0	2.1961759	445.11970929242034
388.0	2.2021967	445.11979922976616
389.0	2.2082156	445.1198155441821
390.0	2.2142383	445.1197593777547
391.0	2.2202655	445.1198722996901
392.0	2.2262863	445.11957879589147
393.0	2.2323092	445.1197647499991
394.0	2.2383281	445.119675211074
395.0	2.2443488	445.1197065098157
396.0	2.2503698	445.1198498726538
397.0	2.2563925	445.1197123291691
398.0	2.2624114	445.11984810999866
399.0	2.2684342	445.1198761033449
400.0	2.2744551	445.1199370071328
401.0	2.2804759	445.11967307504017
402.0	2.2864989	445.11962483950583
403.0	2.2925238	445.11965316819806
404.0	2.2985469	445.1198031766405
405.0	2.3045697	445.1197552290731
406.0	2.3105927	445.119622452994
407.0	2.3166155	445.1197164509891
408.0	2.3226385	445.11990580943774
409.0	2.3286635	445.1196855591983
410.0	2.3346822	445.119540292654
411.0	2.3407053	445.11964947814266
412.0	2.3467239	445.1197746537712
413.0	2.3527468	445.11978331464593
414.0	2.3587698	445.11967114558814
415.0	2.3647905	445.1197098720592
416.0	2.3708115	445.11962489359775
417.0	2.3768344	445.11959148362683
418.0	2.3828552	445.1197190867862
419.0	2.3888761	445.1196158360522
420.0	2.3948969	445.11961822027644
421.0	2.4009177	445.11960357220033
422.0	2.4069406	445.11965568871653
423.0	2.4129614	445.1194948785188
424.0	2.4189802	445.1196469793357
425.0	2.4250032	445.119493701655
426.0	2.431024	445.119626614512
427.0	2.4370449	445.1196499294692
428.0	2.4430656	445.1194894727265
429.0	2.4490865	445.11948861062683
430.0	2.4551074	445.1194621202163
431.0	2.4611282	445.1196251119783
432.0	2.4671491	445.1196515842036
433.0	2.473172	445.11964099603597
434.0	2.4791929	445.1197687063288
435.0	2.4852116	445.1197316296786
436.0	2.4912345	445.1196749496828
437.0	2.4972553	445.1195312442288
438.0	2.5032887	445.1195701708909
439.0	2.5093115	445.11948827724365
440.0	2.5153345	445.119845531872
441.0	2.5213575	445.1198058518129
442.0	2.5273784	445.1196493129942
443.0	2.5333991	445.1196129286219
444.0	2.5394199	445.1196742167755
445.0	2.5454408	445.11962632525774
446.0	2.5514636	445.11975281194555
447.0	2.5574846	445.11959393500763
448.0	2.5635054	445.11973735493893
449.0	2.5695284	445.11958544190026
450.0	2.5755492	445.1204885118569
451.0	2.5815701	445.1195913680805
452.0	2.5875992	445.1194897531952
453.0	2.5936242	445.1196139343801
454.0	2.5996512	445.1196313937127
455.0	2.6056784	445.11976716573594
456.0	2.6117076	445.11953253308053
457.0	2.6177347	445.11976273609605
458.0	2.6237555	445.1197965609194
459.0	2.6297762	445.11961968685966
460.0	2.6357971	445.11962976570214
461.0	2.6418201	445.11965247851833
462.0	2.6478429	445.11964121570895
463.0	2.6538659	445.11970504385096
464.0	2.6598868	445.1196804995394
465.0	2.6659055	445.11963159510026
466.0	2.6719243	445.1195955469599
467.0	2.6779575	445.1196363694037
468.0	2.6839805	445.11967766867696
469.0	2.6900097	445.11966904297975
470.0	2.6960388	445.11971868388156
471.0	2.702066	445.11958555614075
472.0	2.708089	445.1196410339439
473.0	2.7141097	445.1196923036749
474.0	2.7201306	445.1196718540492
475.0	2.7261555	445.11967226562547
476.0	2.7321785	445.11964095110596
477.0	2.7382034	445.11962474293546
478.0	2.7442223	445.11951012162086
479.0	2.7502452	445.11964087823253
480.0	2.7562659	445.1195507841194
481.0	2.7622868	445.11957164118195
482.0	2.7683077	445.11956841396625
483.0	2.7743285	445.1197524611346
484.0	2.7803493	445.1194228897927
485.0	2.7863722	445.119631887114
487.0	2.7936909	445.1195828889933
488.0	2.8000452	445.11966328178744
489.0	2.8060743	445.11967058269397
490.0	2.8121036	445.1195543094024
491.0	2.8181305	445.11982732352067
492.0	2.8241557	445.11957527124247
493.0	2.8301765	445.11972902543454
494.0	2.8361973	445.1197604313929
495.0	2.8422244	445.11969056101844
496.0	2.8482516	445.11966347131107
497.0	2.8542744	445.1196354535246
498.0	2.8603015	445.1197704353884
499.0	2.8663265	445.1197805497373
500.0	2.8723515	445.1196570926996
501.0	2.8783766	445.11977697172694
502.0	2.8843994	445.1196841894701
503.0	2.8904224	445.1195946364703
504.0	2.8964473	445.1197019520128
506.0	2.9037806	445.11971076126315
507.0	2.9101306	445.12065899574
509.0	2.9174723	445.11965781089367
510.0	2.9238203	445.1197200507893
511.0	2.9298475	445.1196852421846
512.0	2.9358744	445.119729836543
513.0	2.9418974	445.1195468400385
515.0	2.9492182	445.1194039769662
516.0	2.9555703	445.12019948133434
525.0	2.971962	445.1205593754165
536.0	2.9912329	445.1205860996332
547.0	3.0109183	445.11997550487587
558.0	3.03106	445.12027182041504
562.0	3.0407349	445.119496598532
563.0	3.046933	445.1206227750448
566.0	3.0557849	445.11940255808327
567.0	3.0621433	445.11942333873264
568.0	3.0681683	445.11944862032624
569.0	3.0741912	445.1194478713362
570.0	3.0802121	445.1195957783393
571.0	3.086235	445.1195672509471
572.0	3.0922559	445.1196106210978
573.0	3.0982767	445.11966933361634
574.0	3.1042976	445.119641570241
575.0	3.1103183	445.119635736108
576.0	3.1163392	445.11971176147523
577.0	3.1223621	445.11967332759184
578.0	3.1283809	445.11968632873413
579.0	3.1344039	445.11958575175123
580.0	3.1404247	445.1194966306344
581.0	3.1464455	445.11975090997413
582.0	3.1524663	445.11965906183514
583.0	3.158485	445.11984259443153
584.0	3.1645081	445.1197401598748
585.0	3.1705309	445.119717191616
586.0	3.1765518	445.1196479712549
587.0	3.1825748	445.1195621544689
588.0	3.1885977	445.1196519260023
589.0	3.1946185	445.11963154392646
590.0	3.2006393	445.11970646940557
591.0	3.2066601	445.1196133117308
592.0	3.2126894	445.1196351260714
593.0	3.2187143	445.1195779268346
594.0	3.2247415	445.11956474145313
595.0	3.2307644	445.1195127999415
596.0	3.2367853	445.11979028137125
597.0	3.2428082	445.1197048762323
598.0	3.248833	445.1197186430092
599.0	3.2548519	445.1197183265927
600.0	3.2608747	445.11976674237894
601.0	3.2668956	445.11967874794806
602.0	3.2729184	445.11977028500286
603.0	3.2789395	445.1196862325332
604.0	3.2849601	445.11973340132016
605.0	3.2909811	445.11961761237893
606.0	3.2970018	445.11963024442406
607.0	3.3030227	445.11975906855406
608.0	3.3090456	445.1195976832346
609.0	3.3150665	445.1196489903093
610.0	3.3210894	445.11960301535356
611.0	3.3271103	445.11979171198044
612.0	3.333131	445.11965830761017
613.0	3.3391519	445.11977457898104
614.0	3.3451748	445.11971428433714
615.0	3.3511977	445.11974222029266
616.0	3.3572228	445.119680421535
617.0	3.3632478	445.1196868839311
618.0	3.3692749	445.1197080947351
619.0	3.3752978	445.1197514859066
620.0	3.3813208	445.1196770274705
621.0	3.3873436	445.11967946459333
622.0	3.3933708	445.1196367557782
623.0	3.3993958	445.11964162465057
624.0	3.405427	445.11961415684914
625.0	3.4114562	445.11967967275365
626.0	3.4174791	445.1196361081213
627.0	3.4235042	445.1197394700054
628.0	3.429527	445.1195903782195
629.0	3.435552	445.11969309646713
630.0	3.441577	445.11962450087196
631.0	3.4476041	445.119562369473
632.0	3.453627	445.11946988032867
633.0	3.4596521	445.1196345181105
634.0	3.4656751	445.11981113241404
635.0	3.4717	445.119860985498
636.0	3.4777251	445.11975496157567
637.0	3.4837499	445.119721605885
638.0	3.4897729	445.1197372197647
639.0	3.4957937	445.11969517091705
640.0	3.5018125	445.11972888694964
641.0	3.5078375	445.119732224881
642.0	3.5138667	445.11965297265124
643.0	3.5198938	445.1195721066552
644.0	3.5259167	445.1195789488674
645.0	3.5319417	445.11962547673323
646.0	3.5379668	445.11978401255755
647.0	3.5439938	445.11967619745116
648.0	3.5500188	445.1196396013947
649.0	3.5560439	445.1196625891519
650.0	3.5620688	445.1196617080822
651.0	3.568096	445.1197097413603
652.0	3.574123	445.11980084287086
653.0	3.5801459	445.11959509528094
654.0	3.5861709	445.1196969044592
655.0	3.5921938	445.11976672808373
656.0	3.5982147	445.1197117895371
657.0	3.6042375	445.1195759955315
658.0	3.6102627	445.1195558622702
659.0	3.6162897	445.119628678617
660.0	3.6223168	445.1196254439728
661.0	3.6283377	445.11968035301936
662.0	3.6343584	445.1196311298787
663.0	3.6403793	445.11963130456667
664.0	3.6464022	445.11965785118406
665.0	3.6524232	445.1195847248869
666.0	3.658444	445.1195702646566
667.0	3.6644669	445.1196155992653
668.0	3.6704876	445.1196783937283
669.0	3.6765085	445.1196875936694
670.0	3.6825272	445.1196596732201
671.0	3.6885502	445.1195830819222
672.0	3.6945752	445.1197156941548
673.0	3.700596	445.1197405514674
674.0	3.7066169	445.1196483979415
675.0	3.7126397	445.11959708351276
676.0	3.7186606	445.1196442796701
677.0	3.7246814	445.1196584033724
678.0	3.7307023	445.11972247106166
679.0	3.7367252	445.11964780608156
680.0	3.7427461	445.11970699405083
681.0	3.7487691	445.11957305337944
682.0	3.7547941	445.1197970060426
683.0	3.7608169	445.11968394767433
684.0	3.7668356	445.1195522132926
685.0	3.7728585	445.1196633098955
686.0	3.7788794	445.1195921757121
687.0	3.7849002	445.1195986824734
688.0	3.7909254	445.1196161776701
689.0	3.7969439	445.11954744565753
690.0	3.802967	445.11975811272674
691.0	3.8089898	445.11964990604235
692.0	3.8150107	445.1196846902369
693.0	3.8210315	445.11958909410936
694.0	3.8270545	445.1196181003641
695.0	3.8330795	445.11971712454454
696.0	3.8391088	445.1197199785287
697.0	3.8451317	445.1195711797694
698.0	3.8511545	445.11974448774134
699.0	3.8571753	445.1196747710647
700.0	3.8631961	445.11963112245076
701.0	3.8692169	445.11977842167346
702.0	3.8752378	445.1196769201346
703.0	3.8812608	445.1196983975484
704.0	3.8872816	445.11969460221076
705.0	3.8933025	445.1195840144307
706.0	3.8993253	445.1195627023874
707.0	3.9053462	445.11965628898866
708.0	3.911367	445.1195404957529
709.0	3.9173899	445.11960353380107
710.0	3.9234149	445.1196654687888
711.0	3.92944	445.1196526069993
712.0	3.9354692	445.11955662512725
713.0	3.9414962	445.11961753033563
714.0	3.9475191	445.1195969104445
715.0	3.95354	445.119570458195
716.0	3.9595608	445.1196141900532
717.0	3.9655817	445.1196531951709
718.0	3.9716047	445.11952928150174
719.0	3.9776254	445.119664724332
720.0	3.9836463	445.11959191916293
721.0	3.9896692	445.1196979774992
722.0	3.99569	445.11972084244013
723.0	4.0017109	445.1195458614132
724.0	4.0077317	445.11968217822886
725.0	4.0137525	445.11968448625794
726.0	4.0197755	445.1196344440225
727.0	4.0257964	445.119739600561
728.0	4.0318172	445.1196338811904
729.0	4.0378402	445.11959337838147
730.0	4.0438609	445.1196854647342
731.0	4.0498818	445.11962947373553
732.0	4.0559025	445.1196115642476
733.0	4.0619234	445.11963595399664
734.0	4.0679464	445.11977437102695
735.0	4.0739673	445.1197421745329
736.0	4.079988	445.11985750303796
737.0	4.0860067	445.1197856023994
738.0	4.0920297	445.1197456316412
739.0	4.0980506	445.1196843579069
740.0	4.1040692	445.11970805441314
741.0	4.1100922	445.1197657504856
742.0	4.116111	445.11972752000094
743.0	4.1221339	445.1195816506689
744.0	4.1281569	445.1196376476529
745.0	4.1341797	445.1195768624939
746.0	4.1402006	445.1195698841672
747.0	4.1462213	445.1197305168716
748.0	4.1522402	445.1196276841977
749.0	4.1582631	445.1196131507614
750.0	4.164284	445.1195637706411
751.0	4.1703048	445.11960175995523
752.0	4.1763299	445.11961996587075
753.0	4.1823547	445.11958428155424
754.0	4.1883757	445.119665661177
755.0	4.1944006	445.1196623231239
756.0	4.2004215	445.11961483696155
757.0	4.2064445	445.1196478582533
758.0	4.2124715	445.11965863437985
759.0	4.2184924	445.1197300680501
760.0	4.2245152	445.1197464593687
761.0	4.230534	445.1196732153269
762.0	4.236557	445.1196903553351
763.0	4.2425756	445.11960664695033
764.0	4.2485965	445.1196751755081
765.0	4.2546174	445.1196890977643
766.0	4.2606403	445.11970193646465
767.0	4.2666589	445.1197256600206
768.0	4.2726819	445.1197433582326
769.0	4.2787049	445.119749599802
770.0	4.2847321	445.11972221294036
771.0	4.2907528	445.11975686595736
772.0	4.2967737	445.11970121840136
773.0	4.3027966	445.11963025717205
774.0	4.3088196	445.1196811654102
775.0	4.3148444	445.1196175556523
776.0	4.3208653	445.11965328969774
777.0	4.3268862	445.1196254884672
778.0	4.3329069	445.119577425847
779.0	4.3389278	445.11964532593976
780.0	4.3449508	445.11962075937345
781.0	4.3509759	445.119493758777
782.0	4.3569988	445.11983884471243
783.0	4.3630196	445.11964454594124
784.0	4.3690424	445.11973961038115
785.0	4.3750634	445.11970728843323
786.0	4.3810841	445.1196149698465
787.0	4.387105	445.1196610829048
788.0	4.3931259	445.1196526158438
789.0	4.3991488	445.1197430627811
790.0	4.4051695	445.11983216481775
791.0	4.4111926	445.1195719018055
792.0	4.4172133	445.1195675480764
793.0	4.4232342	445.11960488966105
794.0	4.4292549	445.1195214072076
795.0	4.435278	445.11975704726916
796.0	4.4412987	445.1197208464264
797.0	4.4473238	445.1196250882364
798.0	4.4533425	445.1194645637039
799.0	4.4593633	445.11958888073434
800.0	4.4653862	445.11963144354445
801.0	4.4714051	445.11979052149405
802.0	4.4774279	445.1197654266589
803.0	4.4834489	445.11968335445624
804.0	4.4894717	445.1197879819199
805.0	4.4954969	445.1194902340943
806.0	4.5015177	445.1197704174476
807.0	4.5075425	445.1195841381233
808.0	4.5135634	445.119592589657
809.0	4.5195821	445.1194503069944
810.0	4.5256051	445.1197683715639
811.0	4.5316259	445.11964646502594
812.0	4.5376447	445.119750972172
813.0	4.5436676	445.1196497622389
814.0	4.5496864	445.11971223982465
815.0	4.5557072	445.11975287739466
816.0	4.5617301	445.11976223594405
817.0	4.5677509	445.1196775071951
818.0	4.5737718	445.1196823544686
819.0	4.5797905	445.1197332866385
820.0	4.5858136	445.1197070756371
821.0	4.5918364	445.1196881859466
822.0	4.5978594	445.11975706245255
823.0	4.6038801	445.1196973635714
824.0	4.6099031	445.1197150107677
825.0	4.6159239	445.1196598055647
826.0	4.6219448	445.1196429637625
827.0	4.6279656	445.1195983136216
828.0	4.6339886	445.1195822420485
829.0	4.6400114	445.11962392834505
830.0	4.6460322	445.11963114092197
831.0	4.6520532	445.1197192329996
832.0	4.6580739	445.1197870245809
833.0	4.6640948	445.1197245385422
834.0	4.6701156	445.11972726919856
835.0	4.6761366	445.1196504586816
836.0	4.6821594	445.1197421066665
837.0	4.6881824	445.1197411009505
838.0	4.694201	445.11970485392646
839.0	4.7002303	445.1196809772247
840.0	4.7062511	445.1195839154212
841.0	4.7122719	445.11970905605534
842.0	4.7182927	445.1197302597657
843.0	4.7243137	445.11966626697017
844.0	4.7303344	445.1195229489991
845.0	4.7363574	445.1194638862117
846.0	4.7423782	445.11951465278906
847.0	4.7484012	445.1197197335111
848.0	4.754424	445.11971344997716
849.0	4.7604449	445.11954122915876
850.0	4.7664636	445.11959830983
851.0	4.7724865	445.1196852028905
852.0	4.7785075	445.1196618779012
853.0	4.7845304	445.1197347437066
854.0	4.7905512	445.1196078955437
855.0	4.7965741	445.11965737179236
856.0	4.8025928	445.1195746678078
857.0	4.8086158	445.1196440962629
858.0	4.8146367	445.1196556927102
859.0	4.8206574	445.11965825794283
860.0	4.8266784	445.11953350547554
861.0	4.8327011	445.1196789231087
862.0	4.8387241	445.11965208611895
863.0	4.844747	445.11965628720804
864.0	4.8507679	445.11968345069545
865.0	4.8567887	445.11963182567484
866.0	4.8628075	445.11957889478396
867.0	4.8688305	445.1196580356892
868.0	4.8748554	445.1195523423959
869.0	4.8808824	445.1196642213726
870.0	4.8869096	445.1197262701408
871.0	4.8929326	445.119715141199
872.0	4.8989533	445.1196529012266
873.0	4.9049742	445.1195285992536
874.0	4.910995	445.11966732801085
875.0	4.9170159	445.11964247301285
876.0	4.9230388	445.11968565023056
877.0	4.9290575	445.1196842139374
878.0	4.9350804	445.1195042786568
879.0	4.9411034	445.11966234848126
880.0	4.9471221	445.11981776611265
881.0	4.953143	445.1197642055209
882.0	4.959166	445.119627831024
883.0	4.9651868	445.11982649132506
884.0	4.9712098	445.11968042114523
885.0	4.9772304	445.1196573154281
886.0	4.9832514	445.1196336732627
887.0	4.9892722	445.11960583621567
888.0	4.9952952	445.11960013640953
889.0	5.001316	445.1196437730023
890.0	5.0073369	445.11969963410604
891.0	5.0133576	445.11976506908974
892.0	5.0193784	445.1197899815172
893.0	5.0254014	445.1196182608936
894.0	5.0314202	445.1196436927573
895.0	5.037443	445.11967330618654
896.0	5.0434639	445.1196186717261
897.0	5.0494827	445.1196900326015
898.0	5.0555057	445.11951765960305
899.0	5.0615307	445.1196850687147
900.0	5.0675535	445.1197433262612
901.0	5.0735764	445.1196258385353
902.0	5.0796015	445.1196072315242
903.0	5.0856264	445.1197151857748
904.0	5.0916494	445.1196405989374
905.0	5.0976703	445.11970719543393
906.0	5.1036911	445.1197052316686
907.0	5.109712	445.11968628405316
908.0	5.1157327	445.1196456936363
909.0	5.1217536	445.1196860035565
910.0	5.1277764	445.1195556783597
911.0	5.1337973	445.11960990885484
912.0	5.1398182	445.11953102629036
913.0	5.1458391	445.11968464015786
914.0	5.1518578	445.1198225715028
915.0	5.1578807	445.1195477080756
916.0	5.1639078	445.1197244615228
917.0	5.1699308	445.1197759633319
918.0	5.1759557	445.11970586707105
919.0	5.1819808	445.11950844175493
920.0	5.1880079	445.11963997251536
921.0	5.1940307	445.1196933170507
922.0	5.2000579	445.11960773901035
923.0	5.2060786	445.1197350054109
924.0	5.2120995	445.1196552232826
925.0	5.2181246	445.1196250444244
926.0	5.2241453	445.1197057083022
927.0	5.2301662	445.119638832404
928.0	5.2361871	445.1196546800683
929.0	5.242208	445.1195850741493
930.0	5.2482288	445.1196905269883
931.0	5.2542536	445.11967285168487
932.0	5.2602829	445.1197345996278
933.0	5.2663036	445.11965250262034
934.0	5.2723245	445.11957217104526
935.0	5.2783454	445.1196275048404
936.0	5.2843663	445.11972589868833
937.0	5.2903871	445.1197131082983
938.0	5.296408	445.11974194825683
939.0	5.3024308	445.11965843775596
940.0	5.3084538	445.11965255055117
941.0	5.3144766	445.11964220776497
942.0	5.3204975	445.11961146625634
943.0	5.3265184	445.11957480350543
944.0	5.3325393	445.119559674948
945.0	5.33856	445.1195919993677
946.0	5.3445809	445.11968815246905
947.0	5.3506038	445.1196185375868
948.0	5.3566225	445.1196518353455
949.0	5.3626454	445.11963460819163
950.0	5.3686663	445.1196385753347
951.0	5.3746872	445.1196447726913
952.0	5.380708	445.11967747201174
953.0	5.3867267	445.1195675546104
954.0	5.3927496	445.1195417638312
955.0	5.3987704	445.11964931506736
956.0	5.4047914	445.1195603022077
957.0	5.4108142	445.11968764072816
958.0	5.4168351	445.11965440061965
959.0	5.4228559	445.1196476767541
960.0	5.4288748	445.11965745364415
961.0	5.4349018	445.11973307850553
962.0	5.4409267	445.1197525271098
963.0	5.4469476	445.1197529446461
964.0	5.4529706	445.1195815456119
965.0	5.4589997	445.11962200329185
966.0	5.4650227	445.1195771953075
967.0	5.4710455	445.1197536892205
968.0	5.4770664	445.1196833192082
969.0	5.4830873	445.1197343793629
970.0	5.489108	445.11960550237075
971.0	5.495129	445.119600629891
972.0	5.5011518	445.11969721497786
973.0	5.5071747	445.1197266220815
974.0	5.5131935	445.11968314488365
975.0	5.5192144	445.1196958698801
976.0	5.5252373	445.1196234164274
977.0	5.5312624	445.11970079630214
978.0	5.5372873	445.1196415247352
979.0	5.5433102	445.119643851186
980.0	5.5493351	445.1196800621893
981.0	5.5553582	445.11957963075787
982.0	5.5613769	445.1196958149425
983.0	5.5673999	445.11956650029975
984.0	5.5734207	445.1196009324235
985.0	5.5794435	445.11969123232194
986.0	5.5854623	445.1196329804234
987.0	5.5914853	445.11972973906
988.0	5.5975081	445.11963087912636
989.0	5.603529	445.11972644957575
990.0	5.60955	445.11963670104177
991.0	5.6155708	445.1194128297811
992.0	5.6215999	445.119627033388
993.0	5.6276248	445.11965539154676
994.0	5.633654	445.1197301175942
995.0	5.6396728	445.1197406959928
996.0	5.6456957	445.11965808975447
997.0	5.6517166	445.1196448123119
998.0	5.6577374	445.1195898270145
999.0	5.6637582	445.1197005013527
1000.0	5.6697813	445.1196845365188
1001.0	5.675802	445.1196430509186
1002.0	5.6818229	445.11961300608704
1003.0	5.6878457	445.1195390874046
1004.0	5.6938666	445.11971065675385
1005.0	5.6998875	445.1196981874523
1006.0	5.7059083	445.1196320176798
1007.0	5.7119292	445.1196105253927
1008.0	5.7179521	445.1196366978295
1009.0	5.7239728	445.11958896041125
1010.0	5.7299917	445.11956263695413
1011.0	5.7360124	445.119596426581
1012.0	5.7420333	445.1196585916457
1013.0	5.7480542	445.11957627111843
1014.0	5.754075	445.11960691757014
1015.0	5.7600959	445.1196760405567
1016.0	5.7661187	445.11968212746154
1017.0	5.7721396	445.1196549606931
1018.0	5.7781604	445.1196332740258
1019.0	5.7841833	445.1195862488792
1020.0	5.790202	445.119621906574
1021.0	5.796223	445.1195150753844
1022.0	5.8022437	445.11965609841855
1023.0	5.8082647	445.11954408111444
1024.0	5.8142958	445.11945879587535
1025.0	5.8203166	445.1194660129043
1026.0	5.8263417	445.1195182368729
1027.0	5.8323709	445.12062738454415
1028.0	5.8383917	445.11950948545024
1029.0	5.8444126	445.1194909972209
1030.0	5.8504375	445.1196115067192
1031.0	5.8564606	445.1195608351208
1032.0	5.8624875	445.11968302675166
1033.0	5.8685084	445.1198358006077
1034.0	5.8745313	445.1197382033871
1035.0	5.8805522	445.1196254746571
1036.0	5.8865731	445.1196590048271
1037.0	5.892594	445.1195154872497
1038.0	5.8986148	445.119653454779
1039.0	5.9046377	445.11966053216685
1040.0	5.9106564	445.11963457440527
1041.0	5.9166793	445.11961390907305
1042.0	5.9227022	445.11959613076135
1043.0	5.9287251	445.1196121693371
1044.0	5.9347481	445.1195602494263
1045.0	5.9407709	445.11948919735926
1046.0	5.946794	445.1197072926172
1047.0	5.9528189	445.1197583039565
1048.0	5.9588419	445.11959426150986
1049.0	5.9648647	445.11942198817616
1050.0	5.9708855	445.1197323034998
1051.0	5.9769064	445.1196848427258
1052.0	5.9829294	445.11965215767987
1053.0	5.9889522	445.11953880746216
1054.0	5.9949753	445.119762743596
1055.0	6.0010001	445.11957399169387
1056.0	6.0070252	445.1196599280615
1057.0	6.013046	445.11965404180637
1058.0	6.0190669	445.1197407683955
1059.0	6.0250876	445.11965619527757
1060.0	6.0311106	445.1195083533049
1061.0	6.0371336	445.11952623491686
1062.0	6.0431565	445.1195597362747
1063.0	6.0491773	445.1195807120413
1064.0	6.0552002	445.11961204473346
1065.0	6.0612231	445.11955465586095
1066.0	6.067244	445.11958659465887
1067.0	6.073267	445.1196440667753
1068.0	6.0792877	445.11967652315633
1069.0	6.0853086	445.1196359086609
1070.0	6.0913315	445.1196800785176
1071.0	6.0973524	445.11962113866474
1072.0	6.1033753	445.1196306977291
1073.0	6.1093961	445.1196336920018
1074.0	6.1154169	445.11956694802956
1075.0	6.1214379	445.11958788494314
1076.0	6.1274586	445.1197031926057
1077.0	6.1334815	445.1197502033701
1078.0	6.1395023	445.1196359243937
1079.0	6.1455232	445.1195965998576
1080.0	6.1515461	445.1196072603895
1081.0	6.157567	445.11965465998736
1082.0	6.1635879	445.1196609608583
1083.0	6.1696087	445.11961122391085
1084.0	6.1756296	445.11956475020685
1085.0	6.1816525	445.1195358494442
1086.0	6.1876836	445.1195494338887
1087.0	6.1937107	445.1196386182405
1088.0	6.1997338	445.11957559038973
1089.0	6.2057566	445.1196566280445
1090.0	6.2117776	445.11971506541687
1091.0	6.2177962	445.11964377507087
1092.0	6.2238193	445.1196455685271
1093.0	6.2298421	445.1196605840171
1094.0	6.2358629	445.11965005216484
1095.0	6.2418838	445.1196512518831
1096.0	6.2479087	445.119666636873
1097.0	6.2539296	445.1196205491158
1098.0	6.2599505	445.11960891307547
1099.0	6.2659733	445.11967530826274
1100.0	6.2719942	445.11962485154396
1101.0	6.2780172	445.1197212938352
1102.0	6.2840379	445.11982068697506
1103.0	6.2900609	445.1196946448271
1104.0	6.2960796	445.12062299778194
1105.0	6.3021005	445.1197208847234
1106.0	6.3081192	445.1198800514752
1107.0	6.3141422	445.11959752622596
1108.0	6.320163	445.1196292925196
1109.0	6.3261859	445.1195752949235
1110.0	6.3322068	445.1197752876524
1111.0	6.3382297	445.1197575564913
1112.0	6.3442505	445.11972502119454
1113.0	6.3502755	445.11977896407643
1114.0	6.3563006	445.11969412494847
1115.0	6.3623193	445.1196282969038
1116.0	6.3683423	445.1197081196296
1117.0	6.3743693	445.11953640259793
1118.0	6.3804026	445.119497730307
1119.0	6.3864277	445.1195760608152
1120.0	6.3924568	445.11974065881265
1121.0	6.3984777	445.1195666359819
1122.0	6.4044984	445.1195991208934
1123.0	6.4105256	445.1196752914233
1124.0	6.4165444	445.1198601558261
1125.0	6.4225672	445.11964586401047
1126.0	6.4285902	445.11956527313254
1127.0	6.4346089	445.11969045185083
1128.0	6.4406298	445.1195328667713
1129.0	6.4466507	445.1195422224189
1130.0	6.4526715	445.11967591537206
1131.0	6.4586924	445.119643218839
1132.0	6.4647153	445.11953300788736
1133.0	6.470736	445.1196356785537
1134.0	6.476759	445.1195777945405
1135.0	6.4827819	445.11961845628923
1136.0	6.4888007	445.11955305266275
1137.0	6.4948236	445.11958320603117
1138.0	6.5008444	445.1196128165539
1139.0	6.5068674	445.1195958926158
1140.0	6.5128881	445.11958107553096
1141.0	6.518909	445.1197397539611
1142.0	6.524932	445.11964790703234
1143.0	6.5309528	445.1195694629429
1144.0	6.5369736	445.1195870326582
1145.0	6.5429987	445.11959391975853
1146.0	6.5490217	445.119576066972
1147.0	6.5550487	445.1196960845655
1148.0	6.5610757	445.11964542501846
1149.0	6.5671049	445.11959436130485
1150.0	6.5731298	445.11961232508145
1151.0	6.5791528	445.11969988538584
1152.0	6.5851779	445.1197438608548
1153.0	6.5911987	445.11981557007203
1154.0	6.5972217	445.1196933798248
1155.0	6.6032425	445.1196722917929
1156.0	6.6092653	445.1195874536653
1157.0	6.6152861	445.119728791247
1158.0	6.621307	445.1197095220245
1159.0	6.6273299	445.1196226086727
1160.0	6.6333529	445.1198077560351
1161.0	6.6393759	445.1196710453127
1162.0	6.6453946	445.11969933187646
1163.0	6.6514176	445.11960958493944
1164.0	6.6574382	445.1196857114066
1165.0	6.6634592	445.11971555286243
1166.0	6.669482	445.1195953721005
1167.0	6.6755029	445.11954962239923
1168.0	6.6815238	445.119579357808
1169.0	6.6875446	445.11959649204556
1170.0	6.6935634	445.11966077558367
1171.0	6.6995841	445.11969843686995
1172.0	6.7056071	445.11952020624847
1173.0	6.711628	445.1195160770902
1174.0	6.7176487	445.1194917698933
1175.0	6.7236738	445.11964039477147
1176.0	6.7296989	445.11971732218916
1177.0	6.735726	445.1196287646267
1178.0	6.741753	445.11971984982614
1179.0	6.7477801	445.1195916262436
1180.0	6.7538051	445.1195678788201
1181.0	6.75983	445.1196593215019
1182.0	6.7658508	445.1197792875029
1183.0	6.7718718	445.11965491948905
1184.0	6.7778926	445.1196310954898
1185.0	6.7839156	445.1195947020541
1186.0	6.7899342	445.1196152081571
1187.0	6.7959592	445.1196417167369
1188.0	6.8019822	445.1195615409144
1189.0	6.808003	445.1196037077065
1190.0	6.8140239	445.1195473588151
1191.0	6.8200448	445.1195920912443
1192.0	6.8260676	445.119634903247
1193.0	6.8320886	445.11956169788925
1194.0	6.8381092	445.11959436238004
1195.0	6.8441322	445.1196852622646
1196.0	6.850153	445.1196860067849
1197.0	6.8561739	445.1195468444062
1198.0	6.8621947	445.1196451086159
1199.0	6.8682156	445.1196021970181
1200.0	6.8742386	445.12064358908106
1201.0	6.8802593	445.1196950185673
1202.0	6.8862801	445.1196271335964
1203.0	6.8923031	445.11966152345497
1204.0	6.8983261	445.1195930606587
1205.0	6.9043468	445.1194554800566
1206.0	6.9103677	445.1195488676314
1207.0	6.9163927	445.11951238362576
1208.0	6.9224157	445.119556133766
1209.0	6.9284406	445.11963415044374
1210.0	6.9344635	445.11958030227936
1211.0	6.9404864	445.1196984635595
1212.0	6.9465073	445.1195538599022
1213.0	6.952526	445.11954149086733
1214.0	6.9585491	445.11955551830476
1215.0	6.9645698	445.1196038417019
1216.0	6.9705906	445.11964331590383
1217.0	6.9766116	445.1196438757597
1218.0	6.9826344	445.1195647256775
1219.0	6.9886552	445.11956606452503
1220.0	6.9946782	445.1197165836717
1221.0	7.0007033	445.1197015840518
1222.0	7.0067303	445.11970741906845
1223.0	7.0127575	445.1197095228793
1224.0	7.0187803	445.1196382338576
1225.0	7.0248095	445.11959323678633
1226.0	7.0308281	445.1196116248173
1227.0	7.0368512	445.11963738400397
1228.0	7.042872	445.119507639837
1229.0	7.0488929	445.11952725204884
1230.0	7.0549136	445.1195379184303
1231.0	7.0609346	445.1196090700613
1232.0	7.0669553	445.11968577799047
1233.0	7.0729782	445.1197010691526
1234.0	7.0789991	445.1195575250854
1235.0	7.08502	445.11968937546845
1236.0	7.0910407	445.11966638209503
1237.0	7.0970616	445.11960789431726
1238.0	7.1030847	445.1196010217762
1239.0	7.1091075	445.11969178386204
1240.0	7.1151305	445.11966276129965
1241.0	7.1211533	445.11971387626033
1242.0	7.1271742	445.11977266515197
1243.0	7.1331949	445.11960866088396
1244.0	7.1392158	445.1195559157863
1245.0	7.1452409	445.11956873245185
1246.0	7.1512659	445.1196256579167
1247.0	7.1572909	445.11954932983633
1248.0	7.163316	445.11957903290505
1249.0	7.169345	445.1196487614888
1250.0	7.1753701	445.1196405985218
1251.0	7.181395	445.1196928358966
1252.0	7.187418	445.1196562153603
1253.0	7.1934451	445.11964492102203
1254.0	7.1994723	445.11963844828216
1255.0	7.2055014	445.11958532716085
1256.0	7.2115284	445.1195991392048
1257.0	7.2175534	445.1195217400549
1258.0	7.2235764	445.1196259313516
1259.0	7.2296013	445.11968280470614
1260.0	7.2356243	445.1195651710161
1261.0	7.2416473	445.1197294795884
1262.0	7.2476723	445.1196136326976
1263.0	7.2536993	445.1196292392264
1264.0	7.2597222	445.1195829543929
1265.0	7.2657451	445.11960349899397
1266.0	7.2717828	445.11961966761527
1267.0	7.2778077	445.1196469296729
1268.0	7.2838348	445.1196425880581
1269.0	7.2898578	445.1196173915723
1270.0	7.2958807	445.1195613621216
1271.0	7.3019076	445.1194487717613
1272.0	7.3079348	445.1195740735075
1273.0	7.313966	445.1194718178663
1274.0	7.319993	445.1194818797123
1275.0	7.3260159	445.11962847262396
1276.0	7.3320369	445.11959495163995
1277.0	7.3380597	445.1196230242006
1278.0	7.3440807	445.1195750503411
1279.0	7.3501014	445.11967483527724
1280.0	7.3561223	445.1196215958265
1281.0	7.3621431	445.11953063394645
1282.0	7.3681639	445.1196405147809
1283.0	7.3741868	445.11962678337267
1284.0	7.3802078	445.119579833027
1285.0	7.3862285	445.1196183461943
1286.0	7.3922495	445.11969004168117
1287.0	7.3982702	445.1196164838297
1288.0	7.4042931	445.11963046218693
1289.0	7.4103139	445.1196540451245
1290.0	7.4163411	445.11961524368695
1291.0	7.4223641	445.11962129697014
1292.0	7.4283849	445.1195058047599
1293.0	7.4344058	445.1195763809882
1294.0	7.4404265	445.1194832655927
1295.0	7.4464515	445.1194891523352
1296.0	7.4524744	445.1195447647655
1297.0	7.4584995	445.11958309345135
1298.0	7.4645244	445.1197355511582
1299.0	7.4705474	445.1196744433587
1300.0	7.4765682	445.11970536742945
1301.0	7.4825892	445.11969373471925
1302.0	7.4886099	445.119660510591
1303.0	7.4946328	445.11975054353036
1304.0	7.5006536	445.11964585823665
1305.0	7.5066745	445.1195631050413
1306.0	7.5126973	445.11960540810463
1307.0	7.5187183	445.11968840689036
1308.0	7.524739	445.11969193793846
1309.0	7.53076	445.11959705837086
1310.0	7.5367807	445.11968687773356
1311.0	7.5428037	445.11969012028004
1312.0	7.5488246	445.11963352264394
1313.0	7.5548474	445.1196328156046
1314.0	7.5608683	445.11950740824966
1315.0	7.5668955	445.11969281226595
1316.0	7.5729163	445.11969715772085
1317.0	7.5789372	445.11965023568774
1318.0	7.5849641	445.11956539563363
1319.0	7.5909892	445.1196311600833
1320.0	7.5970121	445.1196599949325
1321.0	7.6030371	445.1196905525469
1322.0	7.6090559	445.1196858919653
1323.0	7.6150768	445.11963839732374
1324.0	7.6210976	445.11969761954697
1325.0	7.6271204	445.1196942153382
1326.0	7.6331496	445.1195807646615
1327.0	7.6391725	445.1196112714137
1328.0	7.6451955	445.1195079296757
1329.0	7.6512225	445.1195758904727
1330.0	7.6572434	445.1196952350644
1331.0	7.6632642	445.1197015599766
1332.0	7.6692873	445.11973005827036
1333.0	7.675308	445.11956951406466
1334.0	7.6813288	445.1196061787535
1335.0	7.6873496	445.1196879457905
1336.0	7.6933725	445.1196720691506
1337.0	7.6993934	445.1195711185361
1338.0	7.7054143	445.1195772742727
1339.0	7.711435	445.11956405675625
1340.0	7.7174559	445.11960766113447
1341.0	7.7234769	445.11962125164547
1342.0	7.7294997	445.1195749135646
1343.0	7.7355206	445.1197119068298
1344.0	7.7415434	445.1196897084449
1345.0	7.7475643	445.11965285992176
1346.0	7.7535851	445.11965636951237
1347.0	7.7596061	445.11953694827235
1348.0	7.7656268	445.11967459440643
1349.0	7.7716497	445.1195112197333
1350.0	7.7776726	445.11952167645546
1351.0	7.7836935	445.11963029190775
1352.0	7.7897164	445.11970548935915
1353.0	7.7957373	445.11972236841063
1354.0	7.801758	445.1196062808529
1355.0	7.807779	445.11966458022556
1356.0	7.8137997	445.11954907276044
1357.0	7.8198268	445.1195329469418
1358.0	7.8258498	445.11959755542216
1359.0	7.8318727	445.11950427412324
1360.0	7.8378977	445.1195906338958
1361.0	7.8439206	445.1195560693152
1362.0	7.8499416	445.1195722975711
1363.0	7.8559623	445.1194510828083
1364.0	7.8619833	445.11963446032377
1365.0	7.868006	445.11951072877446
1366.0	7.874029	445.1196965891144
1367.0	7.8800519	445.119698614313
1368.0	7.886077	445.1195235045082
1369.0	7.8920999	445.1195167579818
1370.0	7.8981208	445.11949086391496
1371.0	7.9041457	445.1195928357154
1372.0	7.9101687	445.1195023821969
1373.0	7.9161895	445.1196318515765
1374.0	7.9222103	445.1196039677762
1375.0	7.9282353	445.1195174749525
1376.0	7.9342603	445.11972690138555
1377.0	7.9402791	445.1195246738523
1378.0	7.946302	445.11961646059257
1379.0	7.952325	445.1195946117739
1380.0	7.9583478	445.11954995632476
1381.0	7.9643687	445.1195713891938
1382.0	7.9703895	445.11956076944995
1383.0	7.9764124	445.11953648587695
1384.0	7.9824333	445.11949387737144
1385.0	7.9884563	445.119556201133
1386.0	7.994477	445.1195746337469
1387.0	8.0005001	445.1196193820796
1388.0	8.006527	445.1197269392008
1389.0	8.0125521	445.11953631406647
1390.0	8.018575	445.11966060345816
1391.0	8.0245958	445.11959443288157
1392.0	8.0306167	445.1197414852675
1393.0	8.0366375	445.1197258804199
1394.0	8.0426626	445.11958431749156
1395.0	8.0486855	445.1197344204587
1396.0	8.0547083	445.1195828458725
1397.0	8.0607334	445.1196235671463
1398.0	8.0667604	445.11956582632325
1399.0	8.0727813	445.11954294175047
1400.0	8.0788022	445.11954633746205
1401.0	8.084823	445.11966967230626
1402.0	8.0908439	445.1196540827827
1403.0	8.0968646	445.1197137122329
1404.0	8.1028834	445.1197628281335
1405.0	8.1089043	445.1197658837656
1406.0	8.1149292	445.1197567054988
1407.0	8.1209522	445.1195760637448
1408.0	8.1269772	445.1196957249977
1409.0	8.1330002	445.1197459819411
1410.0	8.1390189	445.11961617251353
1411.0	8.1450417	445.1195407857626
1412.0	8.1510626	445.11963876822983
1413.0	8.1570856	445.1196662985303
1414.0	8.1631063	445.1194555864713
1415.0	8.1691252	445.11962763722056
1416.0	8.1751481	445.1196137560033
1417.0	8.1811689	445.11960234688195
1418.0	8.1871919	445.11959713145393
1419.0	8.1932209	445.1195645384536
1420.0	8.199246	445.11956420641087
1421.0	8.2052667	445.11947296636015
1422.0	8.2112876	445.11952495827563
1423.0	8.2173085	445.11956625171024
1424.0	8.2233294	445.119542867327
1425.0	8.2293503	445.1195457907786
1426.0	8.2353732	445.1196397522095
1427.0	8.241396	445.11959672723765
1428.0	8.2474168	445.1196380523199
1429.0	8.2534397	445.11948472038847
1430.0	8.2594606	445.1196568719796
1431.0	8.2654793	445.1196973547457
1432.0	8.2715024	445.1195769596361
1433.0	8.2775232	445.1194167534853
1434.0	8.2835462	445.1195082491111
1435.0	8.2895669	445.11959657111225
1436.0	8.2955878	445.1195041503414
1437.0	8.3016106	445.11946353965453
1438.0	8.3076315	445.1195182953635
1439.0	8.3136524	445.1195643865974
1440.0	8.3196733	445.1194535004822
1441.0	8.3256941	445.1195034226855
1442.0	8.3317169	445.11942685407246
1443.0	8.3377377	445.1195683041884
1444.0	8.3437587	445.1196540094413
1445.0	8.3497815	445.11956429835203
1446.0	8.3558024	445.1195646213688
1447.0	8.3618233	445.1195644642583
1448.0	8.3678442	445.11946685794413
1449.0	8.3738712	445.1195133674544
1450.0	8.3799023	445.11965904851724
1451.0	8.3859254	445.11962802225867
1452.0	8.3919462	445.1194016913574
1453.0	8.397967	445.11942798683185
1454.0	8.4039962	445.11976965984746
1455.0	8.4100171	445.1196606132068
1456.0	8.4160379	445.11962872482144
1457.0	8.4220629	445.119733978311
1458.0	8.4280878	445.11958219232616
1459.0	8.4341192	445.1196468950028
1460.0	8.440142	445.1195348658266
1461.0	8.446165	445.11963578536216
1462.0	8.4521879	445.11970162295006
1463.0	8.4582088	445.11966717194514
1464.0	8.4642316	445.1196769876764
1465.0	8.4702526	445.119600720742
1466.0	8.4762733	445.1196527492791
1467.0	8.4822963	445.11972771583754
1468.0	8.4883149	445.11962811954555
1469.0	8.4943358	445.1196247353218
1470.0	8.5003566	445.1194877202644
1471.0	8.5063776	445.1196965150981
1472.0	8.5124004	445.11954808080293
1473.0	8.5184212	445.11972719507105
1474.0	8.524442	445.11968479356386
1475.0	8.5304651	445.11964525390766
1476.0	8.5364858	445.11970784412244
1477.0	8.5425067	445.1194861466488
1478.0	8.5485276	445.1196364777196
1479.0	8.5545483	445.1197593395831
1480.0	8.5605693	445.1196282738778
1481.0	8.5665942	445.11961502692895
1482.0	8.5726214	445.1195031645427
1483.0	8.5786421	445.1194793868343
1484.0	8.584663	445.1195318670655
1485.0	8.5906838	445.1195579906425
1486.0	8.5967048	445.1196065154345
1487.0	8.6027255	445.1195648506521
1488.0	8.6087485	445.11951393599554
1489.0	8.6147713	445.1195500409868
1490.0	8.6207921	445.11946151215426
1491.0	8.6268151	445.11959443586545
1492.0	8.632836	445.11963532666994
1493.0	8.6388631	445.119550989963
1494.0	8.6448839	445.1195749716077
1495.0	8.6509111	445.11953333007483
1496.0	8.6569381	445.1194192138545
1497.0	8.6629588	445.119452518969
1498.0	8.6689818	445.1195073866872
1499.0	8.6750026	445.1196052607216
1500.0	8.6810256	445.11948467846645
1501.0	8.6870486	445.1194415944553
1502.0	8.6930714	445.1195145900782
1503.0	8.6990944	445.11943077573534
1504.0	8.7051151	445.12062277910354
1505.0	8.711136	445.11969868835297
1506.0	8.7171569	445.1194374374079
1507.0	8.7231798	445.11970440821676
1508.0	8.7292007	445.1194277108239
1509.0	8.7352215	445.11949940765925
1510.0	8.7412465	445.1195293298211
1511.0	8.7472673	445.11948440935294
1512.0	8.7532881	445.11957630345125
1513.0	8.7593153	445.1196638775309
1514.0	8.765336	445.1197069049002
1515.0	8.771359	445.11956797009486
1516.0	8.7773799	445.1195590373605
1517.0	8.7834069	445.1195329755011
1518.0	8.789432	445.11962620195595
1519.0	8.795459	445.11972918658483
1520.0	8.801484	445.1196909715565
1521.0	8.8075091	445.1195697936486
1522.0	8.8135319	445.1194765639446
1523.0	8.819557	445.11962792622325
1524.0	8.825582	445.1196539069446
1525.0	8.8316111	445.12055922649733
1526.0	8.8376383	445.119591252034
1527.0	8.8436633	445.11948334672655
1528.0	8.8496862	445.1196399778826
1529.0	8.8557091	445.1196028296425
1530.0	8.8617319	445.1195881497791
1531.0	8.867757	445.1195359989132
1532.0	8.8737821	445.11955134563186
1533.0	8.8798091	445.11971604944887
1534.0	8.8858321	445.11972209890945
1535.0	8.8918529	445.1197050816687
1536.0	8.8978758	445.119607090741
1537.0	8.9039008	445.119486096821
1538.0	8.9099279	445.1194133968859
1539.0	8.9159508	445.119496929226
1540.0	8.9219759	445.1195645482209
1541.0	8.9279987	445.1196071561182
1542.0	8.9340238	445.1196060379104
1543.0	8.9400466	445.11949901461617
1544.0	8.9460676	445.11960244017075
1545.0	8.9520883	445.11954816018294
1546.0	8.9581092	445.11961793558476
1547.0	8.9641301	445.1195091677704
1548.0	8.9701509	445.1196044358724
1549.0	8.9761739	445.11951808647495
1550.0	8.9821946	445.11952604758073
1551.0	8.9882154	445.1194823978963
1552.0	8.9942363	445.1196756699735
1553.0	9.0002571	445.11953092784114
1554.0	9.006278	445.11949565834595
1555.0	9.0123009	445.1195878885665
1556.0	9.0183217	445.1195664292652
1557.0	9.0243447	445.1194687731464
1558.0	9.0303654	445.1206135644222
1559.0	9.0363863	445.1196281872499
1560.0	9.0424072	445.11951067883314
1561.0	9.048428	445.1194567260783
1562.0	9.0544488	445.11964377357026
1563.0	9.0604781	445.11961312440206
1564.0	9.066501	445.11959461795817
1565.0	9.0725218	445.1196692900122
1566.0	9.0785425	445.11970137752024
1567.0	9.0845655	445.11965864324407
1568.0	9.0905865	445.11965826822774
1569.0	9.0966114	445.11963872103433
1570.0	9.1026365	445.1195753014173
1571.0	9.1086719	445.1195756367915
1572.0	9.1146948	445.11969247649785
1573.0	9.1207198	445.11962389887077
1574.0	9.1267426	445.1195470333549
1575.0	9.1327635	445.1196067311141
1576.0	9.1387843	445.11963666860265
1577.0	9.1448072	445.11967122597525
1578.0	9.1508281	445.1195809442677
1579.0	9.1568574	445.11957555079795
1580.0	9.1628782	445.11958536169686
1581.0	9.168899	445.11953573719694
1582.0	9.1749197	445.1196096589188
1583.0	9.1809407	445.11968223253916
1584.0	9.1869614	445.1195923781328
1585.0	9.1929844	445.1196495578487
1586.0	9.1990053	445.1197475797325
1587.0	9.2050282	445.11977168489676
1588.0	9.2110489	445.119652722873
1589.0	9.2170698	445.1196417079223
1590.0	9.2230907	445.11962020660565
1591.0	9.2291116	445.1195760277669
1592.0	9.2351323	445.11967456364334
1593.0	9.2411553	445.1197681546174
1594.0	9.2471741	445.1195058998567
1595.0	9.253197	445.119529709714
1596.0	9.25922	445.1196699008681
1597.0	9.2652386	445.1196914109649
1598.0	9.2712699	445.11955225741974
1599.0	9.2773033	445.1195983591577
1600.0	9.283324	445.119607478087
1601.0	9.289347	445.1195277173333
1602.0	9.2953783	445.11959030068607
1603.0	9.3014012	445.1195324197049
1604.0	9.3074242	445.1196859199728
1605.0	9.313447	445.11967304531936
1606.0	9.31947	445.1196618993172
1607.0	9.3254928	445.1197973772893
1608.0	9.3315137	445.1195908800621
1609.0	9.3375366	445.11952150057436
1610.0	9.3435596	445.11966854391505
1611.0	9.3495804	445.11963305947177
1612.0	9.3556013	445.1195713009611
1613.0	9.361622	445.11949178467165
1614.0	9.3676429	445.11957725563167
1615.0	9.3736657	445.1196605335523
1616.0	9.3796867	445.1195341694547
1617.0	9.3857096	445.11965598489905
1618.0	9.3917326	445.1195945376112
1619.0	9.3977534	445.1196722453513
1620.0	9.4037741	445.119568099663
1621.0	9.409795	445.11948909210605
1622.0	9.4158158	445.1195397958541
1623.0	9.4218387	445.11956175266545
1624.0	9.4278617	445.1196149471362
1625.0	9.4338909	445.119603195013
1626.0	9.4399118	445.1196185674444
1627.0	9.4459347	445.11968805729936
1628.0	9.4519575	445.11959846284964
1629.0	9.4579867	445.1195674403721
1630.0	9.4640118	445.1197048132363
1631.0	9.4700346	445.1196678244292
1632.0	9.4760597	445.1196319761094
1633.0	9.4820826	445.11970714634765
1634.0	9.4881035	445.119438185685
1635.0	9.4941222	445.1197346009678
1636.0	9.500145	445.11956539469134
1637.0	9.5061701	445.1194798359611
1638.0	9.512193	445.1194205149739
1639.0	9.5182202	445.11954729420023
1640.0	9.5242452	445.11949129558684
1641.0	9.530266	445.1195782076557
1642.0	9.5362869	445.11954395926256
1643.0	9.5423076	445.11968814681285
1644.0	9.5483284	445.11969472319674
1645.0	9.5543513	445.1196765739922
1646.0	9.5603722	445.1196576304643
1647.0	9.5663951	445.1196197499877
1648.0	9.5724181	445.1195655818967
1649.0	9.5784388	445.11956626590626
1650.0	9.5844598	445.1194804765077
1651.0	9.5904805	445.11957030196044
1652.0	9.5965015	445.1195587332009
1653.0	9.6025243	445.1196336700546
1654.0	9.6085472	445.11952731628645
1655.0	9.614568	445.11955038790717
1656.0	9.6205891	445.11964535194255
1657.0	9.6266097	445.11970764218574
1658.0	9.6326307	445.1197073232705
1659.0	9.6386514	445.1196565493128
1660.0	9.6446744	445.1195700733483
1661.0	9.6506974	445.1196354925904
1662.0	9.6567202	445.1197205087105
1663.0	9.6627432	445.1195616166695
1664.0	9.6687661	445.1195366849414
1665.0	9.6747932	445.11964562805184
1666.0	9.680814	445.119480347301
1667.0	9.6868348	445.11964967035715
1668.0	9.6928599	445.11955167254894
1669.0	9.6988806	445.11957691010673
1670.0	9.7049015	445.11963505576983
1671.0	9.7109245	445.11957209218815
1672.0	9.7169452	445.11965285498366
1673.0	9.7229662	445.11955386213396
1674.0	9.7289869	445.11960038041667
1675.0	9.7350078	445.11961378317426
1676.0	9.7410308	445.1195937776637
1677.0	9.7470515	445.1195860508533
1678.0	9.7530745	445.1195379592203
1679.0	9.7590953	445.1196687539347
1680.0	9.7651162	445.11964858322796
1681.0	9.771139	445.11960563151763
1682.0	9.777164	445.11960040995706
1683.0	9.783187	445.119675073032
1684.0	9.7892099	445.11965104144866
1685.0	9.7952307	445.1196398472184
1686.0	9.8012516	445.11958861844874
1687.0	9.8072746	445.1195039220171
1688.0	9.8132955	445.1194952745932
1689.0	9.8193162	445.11949952658676
1690.0	9.8253391	445.1196445898398
1691.0	9.8313641	445.12065170271524
1692.0	9.8373829	445.1195374672004
1693.0	9.8434079	445.11946343190067
1694.0	9.8494309	445.1195482538867
1695.0	9.8554517	445.1197084818762
1696.0	9.8614725	445.11963554666164
1697.0	9.8674934	445.11957973218176
1698.0	9.8735141	445.1196440859576
1699.0	9.879537	445.1196270731555
1700.0	9.8855579	445.1196272392806
1701.0	9.8915788	445.1196165161362
1702.0	9.8976017	445.11949027719277
1703.0	9.9036226	445.11948204280725
1705.0	9.9109371	445.11955448192185
1706.0	9.9172893	445.11940886630555
1707.0	9.9233121	445.11955548642294
1708.0	9.929333	445.11942931732983
1709.0	9.9353539	445.11954763147884
1710.0	9.9413851	445.11956330595535
1711.0	9.947408	445.11954890813047
1712.0	9.953433	445.1194847606314
1713.0	9.9594559	445.1195360784006
1714.0	9.9654767	445.11957902017366
1715.0	9.9714976	445.1196267612743
1716.0	9.9775185	445.1195437937543
1717.0	9.9835393	445.1195291688287
1718.0	9.9895623	445.1194823687584
1719.0	9.9955831	445.1196102998948
1720.0	10.001606	445.1197123333095
1721.0	10.007629	445.11969073692853
1722.0	10.01365	445.11966465835417
1723.0	10.019671	445.11967268719087
1724.0	10.025691	445.1195381027224
1725.0	10.031712	445.11969024969227
1726.0	10.037735	445.11968359688825
1727.0	10.043756	445.119696718642
1728.0	10.049779	445.11963161483806
1729.0	10.0558	445.1196281594323
1730.0	10.061821	445.119638425835
1731.0	10.067841	445.11961421482056
1732.0	10.073862	445.119437910986
1733.0	10.079883	445.11951594457173
1734.0	10.085906	445.1196115296355
1735.0	10.091929	445.11958731101413
1736.0	10.097954	445.1195584066282
1737.0	10.103977	445.119536407929
1738.0	10.109998	445.11956304658594
1739.0	10.116019	445.11946272689755
1740.0	10.122039	445.11960890539854
1741.0	10.128073	445.1196133966875
1742.0	10.134094	445.11952579174795
1743.0	10.140119	445.119642214405
1744.0	10.146142	445.1194176385439
1745.0	10.152162	445.119490978011
1746.0	10.158183	445.12059194190016
1747.0	10.164206	445.11949292628157
1748.0	10.170227	445.119501981251
1749.0	10.17625	445.11956675195347
1750.0	10.182271	445.11962951856447
1751.0	10.188294	445.1195772118808
1752.0	10.194315	445.11962428274376
1753.0	10.200335	445.1195364835915
1754.0	10.206356	445.11960990867937
1755.0	10.212377	445.1196389682263
1756.0	10.218398	445.1195550321767
1757.0	10.224421	445.1196148955953
1758.0	10.230442	445.11963892771024
1759.0	10.236465	445.11953202267983
1760.0	10.242487	445.1194858995328
1761.0	10.248508	445.1195174839708
1763.0	10.25585	445.1194568992293
1764.0	10.262204	445.11964229748827
1765.0	10.268229	445.11963105710646
1766.0	10.274258	445.11945630311936
1767.0	10.280283	445.12065332758146
1768.0	10.286308	445.1194742068307
1769.0	10.292331	445.1195398105169
1770.0	10.298354	445.11965169144923
1771.0	10.304377	445.1195435681292
1772.0	10.310398	445.11973822351365
1773.0	10.316421	445.11946563099025
1774.0	10.322442	445.11950316443676
1775.0	10.328465	445.1196899828642
1776.0	10.334487	445.11966295719344
1777.0	10.340508	445.11968805079675
1778.0	10.346529	445.11954456676216
1779.0	10.35255	445.11941663385034
1780.0	10.358571	445.12054443376445
1781.0	10.364594	445.1194770889991
1782.0	10.370615	445.1194451308532
1783.0	10.376635	445.1194608567702
1784.0	10.382658	445.11960904604234
1785.0	10.388679	445.11966930380925
1786.0	10.3947	445.119633887049
1787.0	10.400721	445.1196681146628
1788.0	10.406744	445.1195667016907
1789.0	10.412767	445.11954432222484
1790.0	10.41879	445.11955968110516
1791.0	10.424821	445.11951452273235
1792.0	10.430844	445.11959694506453
1793.0	10.436867	445.11964608573436
1794.0	10.442888	445.1195736000709
1795.0	10.448909	445.11965558667845
1796.0	10.454929	445.11949484688716
1797.0	10.46095	445.11947800884064
1798.0	10.466971	445.11961692297734
1799.0	10.472992	445.1197438453316
1800.0	10.479015	445.1196566162105
1801.0	10.485036	445.1196980001433
1802.0	10.491056	445.1196343144824
1803.0	10.497077	445.119694939303
1804.0	10.503098	445.1195351003146
1805.0	10.509121	445.11958357212325
1806.0	10.515144	445.11956372675104
1807.0	10.521169	445.1195192075718
1808.0	10.527192	445.11948547055016
1809.0	10.533215	445.11947080367366
1810.0	10.539238	445.1196314640889
1811.0	10.545258	445.11951835013275
1812.0	10.551281	445.11952644608436
1813.0	10.557302	445.11952539870083
1814.0	10.563327	445.1196381380195
1815.0	10.56935	445.11965449668116
1816.0	10.575371	445.1194979314819
1817.0	10.581394	445.11956057206334
1818.0	10.587415	445.1195897111596
1819.0	10.593438	445.11952677879003
1820.0	10.599465	445.1197182962546
1821.0	10.605494	445.11951835638723
1822.0	10.611519	445.11965498429635
1823.0	10.617544	445.11956000271107
1824.0	10.623567	445.119549496888
1825.0	10.629588	445.1196454597064
1827.0	10.636896	445.1196566823367
1828.0	10.643246	445.1195593150516
1829.0	10.649267	445.11946624930493
1830.0	10.65529	445.1195262969313
1831.0	10.661311	445.1195260757844
1832.0	10.667332	445.11955127689197
1833.0	10.673352	445.1196076090341
1834.0	10.679375	445.1194741575997
1835.0	10.685396	445.1194910836166
1836.0	10.691417	445.11952671326884
1837.0	10.697442	445.11949275842153
1838.0	10.703465	445.1196040417764
1839.0	10.709486	445.11958370641105
1840.0	10.715513	445.11961336431875
1841.0	10.721536	445.1196629564954
1842.0	10.727557	445.1196147245265
1843.0	10.733577	445.1195821756927
1844.0	10.739598	445.119467644264
1845.0	10.745619	445.1194993607075
1846.0	10.751642	445.1195490497417
1847.0	10.757663	445.119555056116
1848.0	10.763686	445.11954167198166
1849.0	10.769709	445.1195430974605
1850.0	10.77573	445.1196678457456
1851.0	10.78175	445.11946563272267
1852.0	10.787771	445.1194965904924
1853.0	10.79379	445.11965021892917
1854.0	10.799813	445.1195289571021
1855.0	10.805834	445.1194725961989
1856.0	10.811857	445.11960749799965
1857.0	10.81788	445.11966122688483
1858.0	10.8239	445.1195135755862
1859.0	10.829921	445.1197006423747
1860.0	10.835942	445.1195659502659
1861.0	10.841965	445.12052969339777
1862.0	10.84799	445.1197172249522
1863.0	10.854013	445.11958781251985
1864.0	10.860036	445.11958432741415
1865.0	10.866061	445.1196885366095
1866.0	10.872084	445.119699665794
1867.0	10.878105	445.119660478431
1868.0	10.884132	445.1195201045886
1869.0	10.890155	445.11956726962194
1870.0	10.896182	445.11941550100755
1871.0	10.902211	445.1194678968365
1872.0	10.90824	445.1196467115285
1873.0	10.914269	445.1195532178943
1874.0	10.92029	445.11952736896666
1875.0	10.926313	445.1196014435157
1876.0	10.932334	445.1195540540476
1877.0	10.938359	445.1196129090639
1878.0	10.944388	445.11964321126374
1879.0	10.950409	445.1196115338894
1880.0	10.956432	445.1196173118238
1881.0	10.962453	445.11947695892167
1882.0	10.968471	445.1196443044427
1883.0	10.974494	445.1196777984665
1884.0	10.980515	445.1196092031072
1885.0	10.986536	445.1195967980804
1886.0	10.992559	445.1195054439337
1887.0	10.99858	445.1194303947817
1888.0	11.004601	445.1195472103324
1889.0	11.010621	445.1194878830731
1890.0	11.016642	445.11958735696163
1891.0	11.022665	445.1195545860518
1892.0	11.028688	445.1196446784357
1893.0	11.034711	445.11965368947756
1894.0	11.040734	445.11961608043435
1895.0	11.046755	445.11968099451326
1896.0	11.052776	445.11971744985163
1897.0	11.058796	445.11971458119484
1898.0	11.064817	445.1196400292859
1899.0	11.070844	445.1197265252597
1900.0	11.07687	445.11971631841897
1901.0	11.082892	445.1195915049338
1902.0	11.088915	445.1195792214004
1903.0	11.094938	445.1195066100494
1904.0	11.100963	445.11949986179667
1905.0	11.106986	445.1195252412082
1906.0	11.113009	445.1194990001319
1907.0	11.119032	445.11954266939296
1908.0	11.125055	445.11957538264215
1909.0	11.131078	445.11949596016996
1910.0	11.137099	445.11956972272515
1911.0	11.143122	445.11964365299167
1912.0	11.149142	445.1196465263165
1913.0	11.155163	445.1196126369572
1914.0	11.161192	445.11960055436447
1915.0	11.167213	445.1196710882709
1916.0	11.173238	445.1196322441617
1917.0	11.179263	445.11958033318894
1918.0	11.18529	445.11960240437907
1920.0	11.192778	445.1197119324867
1921.0	11.199126	445.1196754276311
1922.0	11.205149	445.11960996350314
1923.0	11.211174	445.11952010163253
1924.0	11.217195	445.11952241656115
1925.0	11.223215	445.1196330909138
1926.0	11.229238	445.11959524915005
1927.0	11.235259	445.1196280392723
1928.0	11.24128	445.11968077553234
1929.0	11.247301	445.1196168694212
1930.0	11.253322	445.11967297900486
1931.0	11.259343	445.1194618335161
1932.0	11.265368	445.11959731902687
1933.0	11.271393	445.1195140285034
1934.0	11.277415	445.1195884323339
1935.0	11.283436	445.1194822872525
1936.0	11.289457	445.1195309695669
1937.0	11.295478	445.1194605738729
1938.0	11.301501	445.1195092197726
1939.0	11.307524	445.119577901304
1940.0	11.313547	445.11973650480996
1941.0	11.319576	445.1196102616412
1942.0	11.325599	445.1196217119312
1943.0	11.331622	445.11965970178903
1944.0	11.337643	445.1196332713363
1945.0	11.343664	445.1196514294274
1946.0	11.349684	445.1194630212518
1947.0	11.355705	445.1195472043029
1948.0	11.36173	445.1196920585488
1949.0	11.367751	445.1194324414118
1950.0	11.373772	445.1196535956923
1951.0	11.379793	445.11967702939916
1952.0	11.385814	445.12057530153385
1953.0	11.391834	445.1196117240893
1954.0	11.397855	445.1196678101823
1955.0	11.403878	445.1197240514352
1956.0	11.409899	445.11975175712774
1957.0	11.415924	445.1194921237862
1958.0	11.421947	445.1194830273061
1959.0	11.42797	445.1196802524879
1960.0	11.433995	445.11956258376085
1961.0	11.440018	445.1196293989769
1962.0	11.446041	445.11965094898767
1963.0	11.452061	445.1196644054566
1964.0	11.458082	445.11964610803983
1965.0	11.464105	445.1195749916967
1966.0	11.47013	445.11957810615286
1967.0	11.476151	445.1196010536171
1968.0	11.482172	445.11953622213514
1969.0	11.488201	445.119570041179
1970.0	11.494226	445.1196035008489
1971.0	11.500253	445.11956327680275
1972.0	11.506278	445.1195769228488
1973.0	11.512301	445.11953464095325
1974.0	11.518322	445.11952932935185
1975.0	11.524343	445.119579286103
1976.0	11.530364	445.1194812017371
1977.0	11.536387	445.11945491845665
1978.0	11.542412	445.11953406579426
1980.0	11.549905	445.1194248001572
1981.0	11.556259	445.1194580307649
1982.0	11.56228	445.1194043586404
1983.0	11.568303	445.1195148992953
1984.0	11.574324	445.1195450871988
1985.0	11.580345	445.1195838376771
1986.0	11.586366	445.12065724946916
1987.0	11.592389	445.11969150228197
1988.0	11.59841	445.11950640711444
1989.0	11.604428	445.119555611213
1990.0	11.610449	445.1195467097375
1991.0	11.616472	445.12061278434976
1992.0	11.622493	445.11951223081905
1993.0	11.628512	445.1196666817149
1994.0	11.634532	445.11959725794486
1995.0	11.640555	445.1206474966873
1996.0	11.646576	445.11974238819835
1997.0	11.652599	445.1195673389426
1998.0	11.65862	445.1195579206415
1999.0	11.664641	445.11964206274985
2000.0	11.670662	445.119703515472
2001.0	11.676685	445.11965965718446
2002.0	11.682708	445.11959627457384
2003.0	11.688732	445.1197171088606
2004.0	11.694762	445.1197092455121
2005.0	11.700787	445.1194126388304
2006.0	11.706808	445.11959748128845
2007.0	11.712828	445.1195374909461
2008.0	11.718849	445.11959792561333
2009.0	11.72487	445.11964262235347
2010.0	11.730903	445.1195069171704
2011.0	11.736924	445.1195213953059
2012.0	11.742947	445.11970200049376
2013.0	11.74897	445.1197179178168
2014.0	11.754991	445.1196411859409
2015.0	11.761012	445.11969710439166
2016.0	11.767033	445.11949213189376
2017.0	11.773058	445.11968269933845
2018.0	11.77908	445.11958984550375
2019.0	11.785101	445.1196472737535
2020.0	11.791124	445.1195976601717
2021.0	11.797145	445.11962960600664
2022.0	11.803166	445.1196674583846
2023.0	11.809189	445.11959241400604
2024.0	11.815212	445.1196674724209
2025.0	11.821237	445.1197927141865
2026.0	11.827262	445.1197023243245
2027.0	11.833285	445.119557072113
2028.0	11.839305	445.1194990342886
2029.0	11.845326	445.11951652384766
2030.0	11.851347	445.11954845203564
2031.0	11.857368	445.11952869202315
2032.0	11.863389	445.1194672318521
2033.0	11.869412	445.11959295485207
2034.0	11.875433	445.1195554048598
2035.0	11.881453	445.11961651241165
2036.0	11.887477	445.1195076240537
2037.0	11.893497	445.1195285627551
2038.0	11.899518	445.11966075450016
2039.0	11.905539	445.1195562698149
2040.0	11.91156	445.11969201932624
2041.0	11.917591	445.11960065548527
2042.0	11.923616	445.1195283956911
2043.0	11.929639	445.1194561753657
2044.0	11.93566	445.1195480676974
2045.0	11.941681	445.1195850366565
2046.0	11.947702	445.1194638018171
2047.0	11.953722	445.1196041997714
2048.0	11.959743	445.11955644031997
2049.0	11.965766	445.1196106079245
2050.0	11.971787	445.11958202586686
2051.0	11.97781	445.11963653579056
2052.0	11.983833	445.1196658098718
2053.0	11.989852	445.1194843180746
2054.0	11.995875	445.11957331528333
2055.0	12.001895	445.1196106299199
2056.0	12.007916	445.1196429988298
2057.0	12.013939	445.11952790868014
2058.0	12.01996	445.11958719632844
2059.0	12.025983	445.11950800343914
2060.0	12.032004	445.1194824845058
2061.0	12.038025	445.11946446733003
2062.0	12.044045	445.1194927523608
2063.0	12.050066	445.11957692664885
2064.0	12.056089	445.1195395522468
2066.0	12.063414	445.11950929822433
2067.0	12.069766	445.1195328299503
2068.0	12.075793	445.1195112034606
2069.0	12.081814	445.11953128585264
2070.0	12.087839	445.1195059011607
2071.0	12.09386	445.11965130928814
2072.0	12.099879	445.11970551566543
2073.0	12.105902	445.11966730945716
2074.0	12.111925	445.1195741334951
2075.0	12.117946	445.119676614301
2076.0	12.123966	445.1196256335295
2077.0	12.129989	445.1196845212887
2078.0	12.13601	445.11951816973703
2079.0	12.142033	445.11957879296386
2080.0	12.148054	445.1196330950552
2081.0	12.154077	445.1196042428921
2082.0	12.160098	445.1196174262386
[truncated: 5,045 more rows]
