# Supplementary material for: RawBeans: A Simple, Vendor-Independent, Raw-Data Quality-Control Tool
Source: J Proteome Res. 2021 Mar 4;20(4):2098–104. doi: 10.1021/acs.jproteome.0c00956 (PMC8041395; doi:10.1021/acs.jproteome.0c00956)
Supplement: Supplementary file 2 — pr0c00956_si_003.zip [file pr0c00956_si_003.zip › 100_samples_run1.0/resources/HF2_LC1_hela_221020_01-mass-deviation-matrix.tsv]

scan	retention	445.12003
1.0	0.002923881	445.1197073176086
2.0	0.010382079	445.1205967761959
3.0	0.01672788	445.12058828982373
4.0	0.023409199	445.11960725940816
5.0	0.029761266	445.1197969591466
6.0	0.036113364	445.11966615603535
7.0	0.042465447	445.1195665803165
8.0	0.048821663	445.11981072077293
9.0	0.055175832	445.12011178096697
10.0	0.061527931	445.11988380612024
11.0	0.067882147	445.11995959053115
12.0	0.074238399	445.1199848628339
13.0	0.080594666	445.1200250131544
14.0	0.086950897	445.12001178640077
15.0	0.093311333	445.11978772440773
16.0	0.099669666	445.1199579362051
17.0	0.10530523	445.11963444310965
18.0	0.11149896	445.12046030227236
19.0	0.11767181	445.120516221895
22.0	0.12519048	445.1202315100052
23.0	0.13134465	445.1206322288149
25.0	0.13787178	445.12065429850287
26.0	0.14439885	445.1194965316414
27.0	0.15073218	445.11983857988105
28.0	0.1567968	445.1204134907691
32.0	0.16650098	445.11975116570324
33.0	0.172876	445.11993691582654
34.0	0.1788968	445.1202038888634
35.0	0.18491776	445.1196472392269
36.0	0.19093648	445.1197727500103
37.0	0.19695942	445.1197961533543
38.0	0.20298443	445.1200016848318
39.0	0.20900721	445.1197218850003
40.0	0.2150302	445.1197325228312
41.0	0.22105317	445.1197628459027
42.0	0.2270782	445.11978155718765
43.0	0.2331033	445.1197940825279
44.0	0.2391261	445.1197617323655
45.0	0.24515105	445.1197101450076
46.0	0.25117403	445.1196460935922
47.0	0.25720106	445.1195570394049
48.0	0.2632241	445.1206121799818
49.0	0.26924498	445.11944534962396
50.0	0.27526576	445.1206083439541
51.0	0.28128653	445.1204618633424
52.0	0.28730748	445.11951667953406
53.0	0.29333448	445.1196877835701
54.0	0.29935956	445.1199046022449
55.0	0.30538026	445.11974024306795
56.0	0.31140533	445.11990650749357
57.0	0.31742838	445.11976698121464
58.0	0.32344923	445.1197986080197
59.0	0.32947215	445.11989295448245
60.0	0.33549705	445.11987085541455
61.0	0.34152405	445.1199638841984
62.0	0.34755332	445.11984882099574
63.0	0.35357198	445.1199287698755
64.0	0.35959295	445.1199443675784
65.0	0.3656136	445.1200237601294
66.0	0.37163665	445.1199207398326
67.0	0.37766158	445.1199998420267
68.0	0.38368262	445.1200333312794
69.0	0.38970545	445.1198688676865
70.0	0.39572615	445.1198964654689
71.0	0.40174911	445.12000960786276
72.0	0.40776991	445.11996942832394
73.0	0.4137889	445.1199422047595
74.0	0.41981182	445.1199299965198
75.0	0.42583661	445.1198308857956
76.0	0.43185743	445.11966765911825
77.0	0.43788243	445.11988561695864
78.0	0.44390125	445.1197419128233
79.0	0.44992005	445.1196960016845
80.0	0.45594101	445.1197373650914
81.0	0.46195966	445.1198129704447
82.0	0.46798251	445.1197149139832
83.0	0.47400351	445.1197434825094
84.0	0.48003253	445.1196875301641
85.0	0.48606181	445.1196972696049
86.0	0.49208252	445.11982281494596
87.0	0.4981055	445.11986606735474
88.0	0.5041244	445.1196496677583
89.0	0.51014312	445.1196750618261
90.0	0.51616608	445.11982204439016
91.0	0.52218466	445.1197284726045
92.0	0.52820755	445.1198076670817
93.0	0.53423265	445.1198589096615
94.0	0.54025138	445.1197498777247
95.0	0.54627648	445.1197498154193
96.0	0.55229516	445.1197687056311
97.0	0.55831808	445.11984469488795
98.0	0.56434102	445.11969172427484
99.0	0.57036401	445.1197092907957
100.0	0.57638477	445.1197520121558
101.0	0.58240546	445.1197710066214
102.0	0.58842846	445.11974146691125
103.0	0.59445148	445.11971018230656
104.0	0.6004724	445.119740369505
105.0	0.60649946	445.1198834571819
106.0	0.61252231	445.11992954567734
107.0	0.61854303	445.1198855319707
108.0	0.624566	445.11972435567316
109.0	0.6305931	445.11981381957656
110.0	0.63662028	445.1197909962128
111.0	0.64264325	445.1197886802294
112.0	0.6486661	445.1198030402826
113.0	0.6546932	445.11964812780127
114.0	0.66072036	445.11970763194466
115.0	0.66674937	445.1196954911424
116.0	0.67276816	445.1196766204427
117.0	0.67878893	445.11976684004867
118.0	0.68481191	445.119713501822
119.0	0.69083497	445.11965489159286
120.0	0.69686415	445.1195849857769
121.0	0.7028933	445.1197417913194
122.0	0.70891615	445.1197752775275
123.0	0.7149369	445.1197865604927
124.0	0.72095575	445.11962075816336
125.0	0.7269765	445.1196187785087
126.0	0.73299957	445.11958698936814
127.0	0.73901811	445.1197609146378
128.0	0.7450433	445.11973392392287
129.0	0.7510682	445.11979320849775
130.0	0.75708698	445.11958982250485
131.0	0.76311196	445.1196480648477
132.0	0.76913273	445.1197213334493
133.0	0.77515155	445.1197072212331
134.0	0.78117865	445.1195978918364
135.0	0.78719965	445.1196428127629
136.0	0.79321827	445.1196514793769
137.0	0.79923915	445.1196409887517
138.0	0.80526193	445.1196473702966
139.0	0.81128491	445.1197262028651
140.0	0.81730783	445.1197118198832
141.0	0.82333498	445.11974117626494
142.0	0.82936628	445.11965250445843
143.0	0.83539123	445.11975690861357
144.0	0.84142256	445.1196460497826
145.0	0.84745168	445.1198285186394
146.0	0.8534766	445.119700289247
147.0	0.85950998	445.11972356936207
148.0	0.86553911	445.1198349684813
149.0	0.87156205	445.119794090365
150.0	0.87758098	445.11983174564483
151.0	0.88361001	445.1197093794651
152.0	0.8896289	445.1197248343539
153.0	0.89564748	445.1197619806608
154.0	0.9016704	445.11968032213645
155.0	0.90769333	445.11985523941667
156.0	0.9137183	445.1197408505009
157.0	0.91973723	445.1197446428388
158.0	0.9257642	445.1197587516109
159.0	0.93178716	445.11975086738954
160.0	0.93780593	445.11972756272513
161.0	0.94383296	445.119520898815
162.0	0.94985175	445.1194440682379
163.0	0.95587458	445.11953383162233
164.0	0.96190173	445.11973077630506
165.0	0.967931	445.119876726111
166.0	0.9739518	445.1198477690729
167.0	0.9799769	445.11963107032295
168.0	0.98600383	445.1197982120325
169.0	0.99203298	445.1196086611741
170.0	0.99806428	445.1197316511392
171.0	1.0040955	445.1196609229701
172.0	1.0101185	445.1196948115054
173.0	1.0161414	445.11964272886917
174.0	1.0221643	445.11973616385995
175.0	1.028183	445.1198545555573
176.0	1.0342082	445.1198641732851
177.0	1.040231	445.1198018106365
178.0	1.0462519	445.11960795672724
179.0	1.0522747	445.11973435695063
180.0	1.0582956	445.11971995083724
181.0	1.0643165	445.1198815485631
182.0	1.0703416	445.11978048308606
183.0	1.0763645	445.11959361015585
184.0	1.0823852	445.1197077270268
185.0	1.0884102	445.1197063533804
186.0	1.094431	445.11976608297624
187.0	1.1004519	445.1197518611714
188.0	1.1064749	445.11980479277537
189.0	1.1124978	445.1197939785574
190.0	1.1185227	445.1198407213475
191.0	1.124552	445.1197742638519
192.0	1.1305769	445.11972203821125
193.0	1.1365978	445.1197203710111
194.0	1.1426227	445.1196350111355
195.0	1.1486415	445.11969600188587
196.0	1.1546624	445.11958084022103
197.0	1.1606833	445.11965164722636
198.0	1.1667062	445.119674872232
199.0	1.1727291	445.11966796950463
200.0	1.1787581	445.1195427267871
201.0	1.1847894	445.11953921885265
202.0	1.1908103	445.1196510433655
203.0	1.1968333	445.11962957096716
204.0	1.2028521	445.11969327063423
205.0	1.2088749	445.1196406183176
206.0	1.2148958	445.11969135981803
207.0	1.2209146	445.11960353408216
208.0	1.2269374	445.1197725675723
209.0	1.2329666	445.11964275237574
210.0	1.2389894	445.1197580206196
211.0	1.2450103	445.11968583081034
212.0	1.2510334	445.1196811626794
213.0	1.2570522	445.1195877623661
214.0	1.2630751	445.11974304087823
215.0	1.269102	445.1195570093327
216.0	1.275127	445.1195619967819
217.0	1.2811541	445.1196114874508
218.0	1.2871833	445.1196738301469
219.0	1.2932063	445.1197612646406
220.0	1.2992292	445.1196886892582
221.0	1.3052542	445.1196805904251
222.0	1.3112751	445.1196951709646
223.0	1.3172979	445.11965551886215
224.0	1.3233208	445.1196644582254
225.0	1.3293395	445.1196478846099
226.0	1.3353603	445.11971434274074
227.0	1.3413814	445.1195617920602
228.0	1.3474104	445.1196349405293
229.0	1.3534314	445.1195393196504
230.0	1.3594604	445.1196324301722
231.0	1.3654812	445.1197285387764
232.0	1.3714999	445.1197224882575
233.0	1.3775209	445.11973316912014
234.0	1.3835438	445.11969443943923
235.0	1.3895627	445.11975584123826
236.0	1.3955875	445.11972493056396
237.0	1.4016105	445.1196895914167
238.0	1.4076334	445.1196523636282
239.0	1.4136605	445.11964808262263
240.0	1.4196835	445.11966657244693
241.0	1.4257021	445.1196244553081
242.0	1.4317251	445.1197336130755
243.0	1.4377438	445.11967392089394
244.0	1.4437669	445.119653192908
245.0	1.4497856	445.11968167403484
246.0	1.4558085	445.1196932627572
247.0	1.4618292	445.11969840526586
248.0	1.4678542	445.1196252059152
249.0	1.4738751	445.1196612789055
250.0	1.479894	445.11968820586634
251.0	1.4859126	445.11956736951487
252.0	1.4919356	445.1197257574105
253.0	1.4979543	445.11983625853435
254.0	1.5039793	445.11978979392677
255.0	1.5100065	445.11988024352445
256.0	1.5160251	445.1198734371695
257.0	1.5220502	445.1197814952945
258.0	1.5280752	445.11965680490914
259.0	1.5341024	445.1197253394194
260.0	1.5401315	445.1196175502914
261.0	1.5461607	445.11968768521587
262.0	1.5521835	445.11980487868897
263.0	1.5582023	445.11981103896176
264.0	1.5642273	445.11961896819406
265.0	1.5702461	445.1196432728915
266.0	1.5762711	445.1196197838458
267.0	1.5822919	445.1196395582141
268.0	1.5883127	445.119497118955
269.0	1.5943337	445.1195808849142
270.0	1.6003544	445.11952680930887
271.0	1.6063733	445.1195251132315
272.0	1.6123981	445.1194936553285
273.0	1.6184211	445.11952646788365
274.0	1.6244442	445.1196065311683
275.0	1.630467	445.11962738259444
276.0	1.6364858	445.1195816835887
277.0	1.6425086	445.1196695636769
278.0	1.6485273	445.11959575494785
279.0	1.6545482	445.11969780811137
280.0	1.6605691	445.11952496726343
281.0	1.6665983	445.1196788178842
282.0	1.6726252	445.1196977239505
283.0	1.6786503	445.11959621128744
284.0	1.6846755	445.1195460430819
285.0	1.6906961	445.1196330592189
286.0	1.6967149	445.11952111608286
287.0	1.7027399	445.1195549905879
288.0	1.7087587	445.1195589287537
289.0	1.7147879	445.1195290085562
290.0	1.720813	445.1196501575783
291.0	1.7268422	445.1195767715224
292.0	1.7328733	445.11953778453767
293.0	1.7388982	445.11960205410037
294.0	1.7449191	445.1196563695475
295.0	1.7509421	445.1195473702153
296.0	1.756963	445.1195809701863
297.0	1.7629839	445.11956480092215
298.0	1.7690046	445.1195406707745
299.0	1.7750255	445.11945696618784
300.0	1.7810484	445.1195851791721
301.0	1.7870692	445.1196742252733
302.0	1.7930963	445.1197420889032
303.0	1.799115	445.1197207854286
304.0	1.8051359	445.1195765327185
305.0	1.8111568	445.11960567827407
306.0	1.8171756	445.11961085740154
307.0	1.8231985	445.11967394100077
308.0	1.8292212	445.11963843937053
309.0	1.8352463	445.11957877472383
310.0	1.841265	445.11972483317044
311.0	1.8472901	445.1198042006993
312.0	1.8533131	445.11951596611914
313.0	1.8593338	445.11960556616793
314.0	1.8653547	445.11961800879845
315.0	1.8713735	445.1196534190991
316.0	1.8773942	445.1195703646525
317.0	1.8834172	445.11956427253483
318.0	1.8894401	445.1195321899213
319.0	1.895463	445.11958499888027
320.0	1.9014923	445.11955140262427
321.0	1.9075173	445.11953395346484
322.0	1.9135382	445.1195551681728
323.0	1.9195714	445.11957027056684
324.0	1.9255963	445.1195634973781
325.0	1.9316214	445.1195683266054
326.0	1.9376506	445.1195310958835
327.0	1.9436736	445.1195874995695
328.0	1.9496987	445.11945062568736
329.0	1.9557277	445.1197007003266
330.0	1.9617548	445.1195899808856
331.0	1.967782	445.1196519147256
332.0	1.9738048	445.11990730210476
333.0	1.9798277	445.119755609978
334.0	1.9858464	445.1197046065224
335.0	1.9918694	445.11958964428675
336.0	1.9978964	445.1196385402751
337.0	2.0039153	445.1194219478498
338.0	2.0099445	445.11966482850283
339.0	2.0159672	445.1194817184606
340.0	2.0219923	445.11951001632804
341.0	2.0280194	445.1195589698709
342.0	2.0340465	445.11954264770094
343.0	2.0400735	445.1195279138793
344.0	2.0461049	445.11946058739346
345.0	2.0521339	445.1196559797551
346.0	2.0581633	445.11959228996415
347.0	2.0641861	445.1194754154098
348.0	2.0702153	445.1195444625016
349.0	2.076236	445.1195097257763
350.0	2.0822569	445.11949954192863
351.0	2.0882777	445.1195785426555
352.0	2.0942967	445.11951041962976
353.0	2.1003173	445.1194700558605
354.0	2.1063424	445.1194625445557
355.0	2.1123611	445.1194908252241
356.0	2.118386	445.11952554985385
357.0	2.1244091	445.11956464536746
358.0	2.130432	445.1195327058196
359.0	2.1364571	445.1194548951519
360.0	2.1424819	445.1195186699086
361.0	2.1485091	445.1206596802158
362.0	2.1545383	445.11962240719475
363.0	2.1605612	445.11948282089907
364.0	2.1665841	445.11950991711615
365.0	2.1726069	445.11959885878065
366.0	2.1786278	445.11955440214854
367.0	2.1846468	445.119577320902
368.0	2.1906674	445.1205989945079
369.0	2.1966864	445.12054282299965
370.0	2.2027049	445.11961180287346
371.0	2.2087279	445.11959060439824
372.0	2.2147508	445.1206516852455
373.0	2.2207696	445.1194657494435
374.0	2.2267947	445.11941671565916
375.0	2.2328154	445.12063509428344
376.0	2.2388384	445.1194060793919
377.0	2.2448571	445.11942495006906
378.0	2.25088	445.1194531397396
379.0	2.2569134	445.11960929225216
380.0	2.2629362	445.12056002658954
381.0	2.2689591	445.1194322638218
382.0	2.2749801	445.1205777634056
383.0	2.281003	445.1205419089297
384.0	2.2870323	445.1206187825487
385.0	2.2930529	445.12052310226085
386.0	2.2990779	445.12055847002415
387.0	2.305105	445.1205659531739
388.0	2.3111322	445.12060857080553
389.0	2.3171593	445.1205741305937
390.0	2.3231822	445.12035491409387
391.0	2.329203	445.1201959411026
392.0	2.3352259	445.120174455622
393.0	2.341249	445.12002431614997
394.0	2.3472697	445.1198963879517
395.0	2.3532905	445.1198567266996
396.0	2.3593113	445.1199399290633
397.0	2.3653364	445.1202067767071
398.0	2.3713635	445.12015954115464
399.0	2.3773928	445.1202602238993
400.0	2.3834156	445.1202060987976
401.0	2.3894405	445.1201858436098
402.0	2.3954614	445.12027669831747
403.0	2.4014822	445.1204851163935
404.0	2.4075031	445.1205627508519
405.0	2.4135345	445.1205319219673
406.0	2.4195551	445.12051422690195
407.0	2.4255823	445.1204608070895
408.0	2.4316116	445.1203839428872
409.0	2.4376323	445.12040003036554
410.0	2.4436574	445.1203135055178
411.0	2.4496864	445.12044715572245
412.0	2.4557114	445.120351815964
413.0	2.4617365	445.12041024001104
414.0	2.4677595	445.1204828978039
415.0	2.4737865	445.1205238626199
416.0	2.4798095	445.1204037881664
417.0	2.4858323	445.12043120660974
418.0	2.4918531	445.12046085709227
419.0	2.4978782	445.1203457609911
420.0	2.5038991	445.12031148735775
421.0	2.5099199	445.120152597592
422.0	2.5159428	445.12016365703994
423.0	2.5219636	445.11981763546726
424.0	2.5279823	445.11994858497496
425.0	2.5340053	445.11997965087414
426.0	2.5400323	445.1198882945715
427.0	2.5460553	445.1197263612208
428.0	2.5520824	445.1198027874257
429.0	2.5581117	445.1196480445153
430.0	2.5641325	445.11980871048434
431.0	2.5701596	445.11981960597507
432.0	2.5761802	445.1195523816358
433.0	2.5822032	445.119661599424
434.0	2.5882282	445.1196515845292
435.0	2.5942534	445.1198067774203
436.0	2.6002784	445.11986101237426
437.0	2.6063012	445.1201595510315
438.0	2.612322	445.1202237551273
439.0	2.6183471	445.12020990008006
440.0	2.6243699	445.12006532018916
441.0	2.630393	445.11997399593673
442.0	2.6364136	445.120012482242
443.0	2.6424346	445.12008358811886
444.0	2.6484597	445.1199665527395
445.0	2.6544805	445.1199831655794
446.0	2.6605055	445.12003675908494
447.0	2.6665262	445.1201745043955
448.0	2.6725491	445.12013610695465
449.0	2.6785803	445.1201809140887
450.0	2.6846054	445.1201145144839
451.0	2.6906326	445.1202018424438
453.0	2.6979595	445.1202414110053
454.0	2.7043221	445.1200885303573
455.0	2.7103471	445.1203499771901
456.0	2.71637	445.12030777813777
457.0	2.7223992	445.12036491370714
458.0	2.7284222	445.1201913259707
459.0	2.7344431	445.1201492346816
460.0	2.7404659	445.12042863847466
461.0	2.7464867	445.1203092727836
462.0	2.7525095	445.12039053629854
463.0	2.7585305	445.1204271872591
464.0	2.7645576	445.1203192258952
465.0	2.7705785	445.12018248046576
466.0	2.7765972	445.12017723357343
467.0	2.782618	445.12015473777
468.0	2.788641	445.1202817653903
469.0	2.7946638	445.12029994133894
470.0	2.8006868	445.12053170301664
471.0	2.8067097	445.12028974576776
472.0	2.8127326	445.1203510391308
473.0	2.8187534	445.1205334527561
474.0	2.8247743	445.1203446364751
475.0	2.8307953	445.12042158557585
476.0	2.8368161	445.12042158762836
477.0	2.8428388	445.1204087406033
478.0	2.8488576	445.12013896382683
479.0	2.8548785	445.12012586671113
480.0	2.8609056	445.1201040832193
481.0	2.8669307	445.12000467647226
482.0	2.8729597	445.1203452475781
483.0	2.8789786	445.1204152085571
484.0	2.8850015	445.120348220699
485.0	2.8910202	445.1202245847842
486.0	2.8970432	445.12035044924386
487.0	2.9030639	445.1203809470852
488.0	2.9090889	445.1202787203389
489.0	2.915112	445.12021435533296
490.0	2.9211369	445.12026972705786
491.0	2.927162	445.12015084180337
492.0	2.9331807	445.1200915390549
493.0	2.9392035	445.1201537714613
494.0	2.9452223	445.1202041845943
495.0	2.9512453	445.1201643875881
496.0	2.9572683	445.1203313074016
497.0	2.9632974	445.12023228424033
498.0	2.9693245	445.1200633880759
499.0	2.9753515	445.12021610891134
500.0	2.9813786	445.1201607764365
501.0	2.9874016	445.12006082774184
502.0	2.9934224	445.11988576773274
503.0	2.9994453	445.11972473582864
504.0	3.0054681	445.1194538672931
509.0	3.0165683	445.1202171477065
514.0	3.0276808	445.120444500498
517.0	3.0358599	445.12009899969
518.0	3.0422224	445.12022467457876
519.0	3.0482558	445.1201972286833
520.0	3.0542767	445.1200471075578
521.0	3.0602975	445.11987561193234
522.0	3.0663266	445.11985417039483
523.0	3.0723494	445.11995831010256
524.0	3.0783725	445.12008499798134
525.0	3.0843954	445.1204340174573
526.0	3.0904162	445.12024785797786
527.0	3.0964371	445.1201849018687
528.0	3.10246	445.120214954536
529.0	3.108483	445.1204815114398
530.0	3.114506	445.1202438362812
531.0	3.1205246	445.1200586619024
532.0	3.1265496	445.1204567516948
533.0	3.1325724	445.1201936686257
534.0	3.1385934	445.1203237604213
535.0	3.1446164	445.11944076864165
536.0	3.1506393	445.11944097749944
537.0	3.1566601	445.1195139926894
538.0	3.1626828	445.1194160484277
539.0	3.1687037	445.1195092002469
540.0	3.1747225	445.1204053019192
541.0	3.1807455	445.1203331765458
542.0	3.1867664	445.1201119688587
543.0	3.1927872	445.12027548215514
544.0	3.1988101	445.12044290223685
545.0	3.2048351	445.1203998191961
546.0	3.21086	445.1204795940577
547.0	3.2168893	445.12052660075074
548.0	3.2229184	445.1202885471094
549.0	3.2289455	445.1201964745145
550.0	3.2349746	445.1203619875693
551.0	3.2410081	445.12019763591985
552.0	3.2470289	445.1202490311505
553.0	3.2530497	445.12027017631607
554.0	3.2590725	445.12020942540454
555.0	3.2650935	445.1202783561777
556.0	3.2711143	445.12029042677284
557.0	3.2771352	445.1201630743399
558.0	3.283158	445.1201030901317
559.0	3.2891831	445.12010156119123
560.0	3.2952101	445.12013160001146
561.0	3.3012331	445.1201353520838
562.0	3.3072539	445.1201437889316
563.0	3.3132768	445.12009360090354
564.0	3.3193019	445.12008299514184
565.0	3.325331	445.12021693094715
566.0	3.331352	445.1201661649257
567.0	3.3373727	445.1200570308766
568.0	3.3433956	445.1201367305991
569.0	3.3494184	445.1202219665632
570.0	3.3554393	445.12017379769225
571.0	3.3614602	445.12015717114974
572.0	3.3674832	445.12007929574406
573.0	3.3735019	445.12015637981074
574.0	3.3795228	445.1201147145511
575.0	3.3855456	445.1200045888825
576.0	3.3915645	445.12019896119807
577.0	3.3975873	445.1201157913041
578.0	3.4036082	445.1202012143875
579.0	3.4096414	445.12023996000033
580.0	3.4156707	445.11996943672267
581.0	3.4216937	445.1201647409019
582.0	3.4277165	445.12010599906864
583.0	3.4337458	445.12021393967063
584.0	3.4397727	445.12027951558827
585.0	3.4457977	445.11992111226556
586.0	3.4518312	445.11990069724874
587.0	3.4578541	445.12010939981417
588.0	3.4638854	445.1199435814904
589.0	3.4699062	445.11998189166104
590.0	3.475929	445.11991288800124
591.0	3.48195	445.1199331574946
592.0	3.4879708	445.119981276001
593.0	3.4939895	445.11985630764843
594.0	3.5000123	445.119966760613
595.0	3.5060352	445.11997180724205
596.0	3.5120562	445.1199038892399
597.0	3.5180772	445.1199371296631
598.0	3.5240959	445.1199263636747
599.0	3.5301166	445.11999458577117
600.0	3.5361394	445.1198971125022
601.0	3.5421645	445.1199121381408
602.0	3.5481854	445.1198420284475
603.0	3.5542084	445.1199127416011
604.0	3.5602355	445.11994888946094
605.0	3.5662604	445.1199327055815
606.0	3.5722875	445.1198453226073
607.0	3.5783146	445.11996520030897
608.0	3.5843417	445.1198580573899
609.0	3.5903709	445.119891167141
610.0	3.5963916	445.1199161368951
611.0	3.6024146	445.11997168781176
612.0	3.6084356	445.11987926891106
613.0	3.6144563	445.11993317055374
614.0	3.6204772	445.11990104582134
615.0	3.626498	445.1199398301874
616.0	3.6325229	445.1199767366112
617.0	3.638548	445.120015058705
618.0	3.644573	445.1198932385597
619.0	3.6506001	445.119770108921
620.0	3.6566251	445.11993123105174
621.0	3.662648	445.1198693012153
622.0	3.668671	445.1199282334938
623.0	3.674694	445.1199420288063
624.0	3.6807147	445.1199321617951
625.0	3.6867375	445.119960561325
626.0	3.6927646	445.11997859711613
627.0	3.6987918	445.12001894214916
628.0	3.7048189	445.11992416329264
629.0	3.7108419	445.1199006654435
630.0	3.7168626	445.1199622490998
631.0	3.7228854	445.1199896236489
632.0	3.7289064	445.1199353242041
633.0	3.7349272	445.11992723683596
634.0	3.7409481	445.1199569543176
635.0	3.746969	445.11990697684126
636.0	3.7529898	445.1199872277653
637.0	3.7590148	445.11988768875216
638.0	3.7650399	445.1198336466431
639.0	3.7710606	445.11983001236325
640.0	3.7770898	445.1198080837857
641.0	3.7831147	445.11966076932026
642.0	3.7891377	445.1198464743069
643.0	3.7951649	445.1198842966909
644.0	3.8011899	445.11984902433704
645.0	3.8072107	445.11979472642076
646.0	3.8132336	445.11979881292325
647.0	3.8192543	445.1198006959997
648.0	3.8252732	445.11983072053465
649.0	3.831294	445.1198100607859
650.0	3.837317	445.11990973893677
651.0	3.8433399	445.1198305145555
652.0	3.8493628	445.11976948722116
653.0	3.8553858	445.11975307748867
654.0	3.8614107	445.1198245265058
655.0	3.8674337	445.1197435946905
656.0	3.8734543	445.11975336310866
657.0	3.8794815	445.1198342149711
658.0	3.8855066	445.11974768101055
659.0	3.8915316	445.11977999341696
660.0	3.8975525	445.11993607893174
661.0	3.9035733	445.119813549235
662.0	3.9096002	445.11986155705307
663.0	3.9156274	445.11991133310914
664.0	3.9216524	445.1199332660763
665.0	3.9276753	445.1198082583781
666.0	3.9337004	445.11993366048915
667.0	3.9397294	445.119938369479
668.0	3.9457566	445.1198822212675
669.0	3.9517836	445.1198813484895
670.0	3.9578045	445.11983993945813
671.0	3.9638274	445.11987188695764
672.0	3.9698482	445.11993543619246
673.0	3.9758732	445.1198508515735
674.0	3.9818942	445.1198636479705
675.0	3.9879149	445.1198683462239
676.0	3.993938	445.11983994295724
677.0	3.9999607	445.1199623321939
678.0	4.0059816	445.11987898912747
679.0	4.0120024	445.1197859233754
680.0	4.0180296	445.1199101677747
681.0	4.0240567	445.1199354035873
682.0	4.0300774	445.11984696658396
683.0	4.0361004	445.1198161256091
684.0	4.0421191	445.119749812757
685.0	4.048142	445.1198334667422
686.0	4.0541629	445.11976078647865
687.0	4.0601816	445.1197440139957
688.0	4.0662045	445.11978118261123
689.0	4.0722234	445.1197846726757
690.0	4.0782442	445.11983094942036
691.0	4.0842693	445.1198161837841
692.0	4.09029	445.1197646148093
693.0	4.0963108	445.11987692242946
694.0	4.1023337	445.11984263652676
695.0	4.1083588	445.1198016993127
696.0	4.1143796	445.11977385801794
697.0	4.1204006	445.1199049488364
698.0	4.1264297	445.119823087563
699.0	4.1324504	445.11983806510824
700.0	4.1384715	445.1198608019191
701.0	4.1444901	445.1197797050892
702.0	4.150511	445.11989229328816
703.0	4.1565296	445.1198555080469
704.0	4.1625526	445.1198441005995
705.0	4.1685714	445.11983537845936
706.0	4.1745965	445.1198538648357
707.0	4.1806173	445.11984448353263
708.0	4.1866402	445.11988983662945
709.0	4.1926651	445.1198741332071
710.0	4.1986839	445.11985586782174
711.0	4.2047068	445.11982505901517
712.0	4.2107319	445.1198471142233
713.0	4.2167547	445.11978350324324
714.0	4.2227777	445.1198865739039
715.0	4.2287986	445.11977677837893
716.0	4.2348214	445.1197549076415
717.0	4.2408403	445.1199218689799
718.0	4.246863	445.1197965039125
719.0	4.2528839	445.11985176251756
720.0	4.2589027	445.1199289716811
721.0	4.2649257	445.1198062069253
722.0	4.2709486	445.119744446416
723.0	4.2769673	445.1199665814238
724.0	4.2829901	445.11985171594984
725.0	4.2890111	445.1197901688088
726.0	4.2950319	445.11996432496716
727.0	4.3010549	445.1198903542682
728.0	4.3070797	445.11977871463006
729.0	4.3131028	445.1198851271142
730.0	4.3191277	445.1197768472586
731.0	4.3251508	445.1198331594803
732.0	4.3311715	445.11973683935196
733.0	4.3371924	445.1198623618544
734.0	4.3432152	445.1198218685314
735.0	4.349236	445.1198394978721
736.0	4.3552592	445.11979149315744
737.0	4.36128	445.1198050564643
738.0	4.3673008	445.1198295378913
739.0	4.3733215	445.1198042989994
740.0	4.3793423	445.1198069898852
741.0	4.3853632	445.11979864541
742.0	4.391382	445.11978656271475
743.0	4.397405	445.1198453511766
744.0	4.403432	445.1198640280158
745.0	4.4094591	445.11987763299305
746.0	4.4154863	445.11982831223395
747.0	4.4215153	445.11985799428027
748.0	4.4275425	445.11989787290247
749.0	4.4335653	445.119827917549
750.0	4.4395925	445.1198260724761
751.0	4.4456196	445.1198602749041
752.0	4.4516488	445.119690760215
753.0	4.4576697	445.11982311789
754.0	4.4636946	445.119767304579
755.0	4.4697174	445.1197068542805
756.0	4.4757424	445.11972374495326
757.0	4.4817654	445.1197402762372
758.0	4.4877863	445.1196611771474
759.0	4.4938092	445.1196369239617
760.0	4.49983	445.1197016635483
761.0	4.5058488	445.1197220388577
762.0	4.5118718	445.1197193848459
763.0	4.5178946	445.11977999892514
764.0	4.5239176	445.11981860021365
765.0	4.5299383	445.1197784149261
766.0	4.5359613	445.11985650675285
767.0	4.5419864	445.11988316827905
768.0	4.5480073	445.119871631503
769.0	4.5540281	445.11988824343354
770.0	4.5600509	445.1198675611119
771.0	4.5660717	445.1198864425421
772.0	4.5720946	445.11982225593056
773.0	4.5781155	445.11988517465534
774.0	4.5841364	445.11981792439406
775.0	4.5901572	445.1197567230127
776.0	4.5961801	445.11975655278275
777.0	4.602201	445.1197381013314
778.0	4.6082196	445.11978176628463
779.0	4.6142427	445.11981059888774
780.0	4.6202634	445.11974799547363
781.0	4.6262863	445.11977966658
782.0	4.6323052	445.11981091257735
783.0	4.6383282	445.1197823716247
784.0	4.6443511	445.1198828075646
785.0	4.6503739	445.1199438244075
786.0	4.6563947	445.11984785294703
787.0	4.6624198	445.1197979383329
788.0	4.6684427	445.1197513903558
789.0	4.6744657	445.1198206383105
790.0	4.6804906	445.11981650553554
791.0	4.6865115	445.1196217566964
792.0	4.6925323	445.1196476406324
793.0	4.6985511	445.1196288159466
794.0	4.7045739	445.1196166812171
795.0	4.7105969	445.11980336503876
796.0	4.7166218	445.1197572072421
797.0	4.7226469	445.1197098346695
798.0	4.728672	445.11977349283217
799.0	4.7346991	445.1197902210206
800.0	4.7407199	445.1196236879107
801.0	4.7467407	445.1197496501246
802.0	4.7527656	445.11973855151
803.0	4.7587927	445.11963312245956
804.0	4.7648157	445.11975053014396
805.0	4.7708386	445.11967217696576
806.0	4.7768616	445.1197383261589
807.0	4.7828823	445.1197956623391
808.0	4.7889033	445.1198336209432
809.0	4.794924	445.11985825930964
810.0	4.800947	445.11983435378033
811.0	4.8069656	445.11988449100585
812.0	4.8129886	445.1197514929595
813.0	4.8190115	445.1198156981787
814.0	4.8250325	445.11977864455946
815.0	4.8310511	445.119874535026
816.0	4.837072	445.1198062080865
817.0	4.843099	445.1197800083716
818.0	4.8491304	445.1197531253675
819.0	4.8551594	445.119821969607
820.0	4.8611845	445.11981670479037
821.0	4.8672116	445.11988738094897
822.0	4.8732386	445.1197907709406
823.0	4.8792637	445.11988993596015
824.0	4.8852949	445.11985621999986
825.0	4.891322	445.1197721135634
826.0	4.8973429	445.1197334772566
827.0	4.9033637	445.119766574314
828.0	4.9093845	445.11971145125983
829.0	4.9154055	445.1197142256114
830.0	4.9214241	445.11972802734675
831.0	4.9274472	445.119735393062
832.0	4.9334741	445.1197621112683
833.0	4.939497	445.11976308191606
834.0	4.945522	445.11973034352536
835.0	4.9515513	445.119765675825
836.0	4.9575763	445.1197410450758
837.0	4.9635971	445.11969537002
838.0	4.96962	445.11973430961643
839.0	4.9756451	445.1197645380057
840.0	4.9816658	445.1198039826236
841.0	4.9876889	445.11987726073744
842.0	4.9937116	445.1198652556582
843.0	4.9997346	445.1198388563388
844.0	5.0057554	445.11983326870154
845.0	5.0117763	445.1197918126955
846.0	5.0178077	445.11986410081863
847.0	5.0238304	445.1198153613426
848.0	5.0298554	445.1197522207944
849.0	5.0358763	445.1198052196598
850.0	5.0418972	445.1198646578475
851.0	5.0479181	445.11979404888774
852.0	5.053941	445.1197840914714
853.0	5.0599638	445.11974724115703
854.0	5.0659889	445.1197302564625
855.0	5.0720097	445.1197958677419
856.0	5.0780347	445.1197567948999
857.0	5.0840577	445.1198457756763
858.0	5.0900784	445.11982355084484
859.0	5.0960993	445.11973862223755
860.0	5.1021224	445.1197556998315
861.0	5.1081474	445.11979046635946
862.0	5.1141661	445.11970682498315
863.0	5.120189	445.119797680557
864.0	5.1262118	445.1198312340408
865.0	5.1322326	445.11974515169834
866.0	5.1382515	445.1197918851509
867.0	5.1442766	445.1198381250044
868.0	5.1502993	445.11971897593986
869.0	5.1563244	445.1198621266289
870.0	5.1623473	445.1198104798669
871.0	5.1683723	445.11980484797135
872.0	5.1743952	445.1198348999481
873.0	5.1804139	445.1197637137874
874.0	5.1864389	445.1197760243749
875.0	5.192462	445.11980963545864
876.0	5.198489	445.11984744607014
877.0	5.20451	445.1197216702961
878.0	5.210537	445.1197660066466
879.0	5.2165619	445.1196852919902
880.0	5.2225891	445.1197872892679
881.0	5.2286161	445.1197904644872
882.0	5.2346432	445.11967641027474
883.0	5.2406661	445.11981046649686
884.0	5.2466849	445.11975169396493
885.0	5.2527036	445.11975657296057
886.0	5.2587246	445.11985453222707
887.0	5.2647473	445.119804667895
888.0	5.2707682	445.1197092598861
889.0	5.2767911	445.1197537617238
890.0	5.2828141	445.1197794673954
891.0	5.288835	445.1197557073914
892.0	5.294858	445.11991623668655
893.0	5.3008829	445.11982355461794
894.0	5.3069036	445.11985110772116
895.0	5.3129286	445.1197687475404
896.0	5.3189557	445.11978374006736
897.0	5.3249849	445.1197963827002
898.0	5.3310142	445.1197361722651
899.0	5.337035	445.1197253394633
900.0	5.3430558	445.1197036645784
901.0	5.3490788	445.11969927871354
902.0	5.3550974	445.1196995950481
903.0	5.3611267	445.11976212692895
904.0	5.3671537	445.1196561298675
905.0	5.3731787	445.1197353576935
906.0	5.3792059	445.1197631848971
907.0	5.3852413	445.11981129487685
908.0	5.3912643	445.1197173069586
909.0	5.397283	445.1197422496955
910.0	5.4033079	445.11974669839094
911.0	5.409333	445.1197929922676
912.0	5.4153538	445.11978524550864
913.0	5.4213768	445.11977340489597
914.0	5.4274018	445.1197453598441
915.0	5.433433	445.11978786675957
916.0	5.4394517	445.11983679479306
917.0	5.4454748	445.1197714259636
918.0	5.4514934	445.1197733158781
919.0	5.4575163	445.1197006291872
920.0	5.4635371	445.1197419069467
921.0	5.4695559	445.1197890596184
922.0	5.4755769	445.11975197488056
923.0	5.4815977	445.11976821077457
924.0	5.4876227	445.1198357151855
925.0	5.4936497	445.1197285434128
926.0	5.4996789	445.11964282437987
927.0	5.5057059	445.11965713780563
928.0	5.5117331	445.1196783684546
929.0	5.5177644	445.119765514234
930.0	5.5237915	445.11969911245586
931.0	5.5298164	445.1197455353449
932.0	5.5358477	445.1196449967662
933.0	5.5418768	445.11970803375567
934.0	5.5479144	445.119775336892
935.0	5.5539372	445.11970023317417
936.0	5.5599601	445.1197284921056
937.0	5.565981	445.1197988869581
938.0	5.572004	445.1197060084344
939.0	5.5780289	445.1197123165785
940.0	5.5840519	445.1196691567814
941.0	5.5900747	445.1197415129202
942.0	5.5960998	445.11962898248936
943.0	5.6021248	445.1195934988658
944.0	5.6081561	445.11966938286463
945.0	5.6141811	445.1195301687784
946.0	5.6202082	445.1195983239117
947.0	5.6262374	445.1196369984661
948.0	5.6322623	445.1196573197986
949.0	5.6382894	445.11955217844366
950.0	5.6443165	445.1196171496987
951.0	5.6503415	445.1195786831906
952.0	5.6563686	445.11950743222644
953.0	5.6623915	445.1194340153218
954.0	5.6684145	445.11956747382726
955.0	5.6744436	445.11956808804666
956.0	5.6804686	445.1196250936128
957.0	5.6864936	445.1196540835926
958.0	5.6925186	445.1196395902988
959.0	5.6985436	445.11963677867624
960.0	5.7045666	445.1195865153173
961.0	5.7105957	445.11954956889747
962.0	5.7166271	445.1196532559961
963.0	5.722652	445.11966553212665
964.0	5.728677	445.1197056129964
965.0	5.7347061	445.11963634145656
966.0	5.7407333	445.1196668944804
967.0	5.7467582	445.1196412900133
968.0	5.7527854	445.1196069338011
969.0	5.7588105	445.11972040778346
970.0	5.7648292	445.11983792978543
971.0	5.77085	445.11969850891825
972.0	5.7768727	445.11963347458044
973.0	5.7828915	445.11960240996547
974.0	5.7889104	445.119683329855
975.0	5.7949313	445.11975318721113
976.0	5.8009541	445.1196298122238
977.0	5.806975	445.1196996021453
978.0	5.8129937	445.119685958643
979.0	5.8190166	445.1197158384793
980.0	5.8250396	445.1195331472102
981.0	5.8310605	445.1195686383672
982.0	5.8370854	445.11964476654185
983.0	5.8431125	445.11962982290237
984.0	5.8491314	445.1196833215998
985.0	5.8551522	445.11961908459125
986.0	5.8611772	445.1197202083976
987.0	5.8671999	445.11969275828204
988.0	5.8732208	445.119672157746
989.0	5.8792396	445.11966975982335
990.0	5.8852647	445.11964175718197
991.0	5.8912877	445.11971517909603
992.0	5.8973063	445.1196725736035
993.0	5.9033292	445.11966471009134
994.0	5.9093481	445.11970171068316
995.0	5.9153688	445.11970740900523
996.0	5.9213918	445.11960674751725
997.0	5.9274147	445.11967097041054
998.0	5.9334418	445.1196417099048
999.0	5.939471	445.11965484654434
1000.0	5.945494	445.11959897804115
1001.0	5.951519	445.11970774427397
1002.0	5.9575418	445.11964381560216
1003.0	5.9635626	445.11962281099034
1004.0	5.9695854	445.11965851649427
1005.0	5.9756085	445.1197275810703
1006.0	5.9816315	445.1196917594662
1007.0	5.9876522	445.1197570122369
1008.0	5.9936731	445.11971825457044
1009.0	5.999696	445.1196870749479
1010.0	6.0057209	445.1197106318438
1011.0	6.0117439	445.1196638725927
1012.0	6.0177668	445.11963158941046
1013.0	6.023796	445.11965960569444
1014.0	6.029819	445.1196612283407
1015.0	6.035844	445.1197803534119
1016.0	6.0418732	445.11971016035955
1017.0	6.0479003	445.11974246770814
1018.0	6.0539273	445.11960943921497
1019.0	6.0599627	445.11959217242514
1020.0	6.0659814	445.1195647930576
1021.0	6.0720023	445.1195925490881
1022.0	6.0780294	445.11950441950233
1023.0	6.0840545	445.1195963525282
1024.0	6.0900815	445.11954367991
1025.0	6.0961087	445.1195446362841
1026.0	6.1021336	445.1196010144971
1027.0	6.1081564	445.1196299638275
1028.0	6.1141794	445.1197236713581
1029.0	6.1202065	445.11962643270454
1030.0	6.1262295	445.11965849038035
1031.0	6.1322587	445.11961968641674
1032.0	6.1382815	445.1196283723078
1033.0	6.1443087	445.11961015328563
1034.0	6.1503399	445.11970151673324
1035.0	6.1563648	445.11967160770615
1036.0	6.1623941	445.11961147069354
1037.0	6.1684233	445.1197808414382
1038.0	6.1744462	445.1196779145691
1039.0	6.1804712	445.1197277796093
1040.0	6.1865024	445.1196518029128
1041.0	6.1925274	445.11967631900245
1042.0	6.1985567	445.11964028040586
1043.0	6.2045962	445.11964248920845
1044.0	6.2106233	445.11956911406537
1045.0	6.2166525	445.1196979165126
1046.0	6.2226754	445.11940250755066
1047.0	6.2287004	445.1196169622264
1048.0	6.2347254	445.11948862638826
1049.0	6.2407483	445.1196318798838
1050.0	6.2467732	445.1195467013654
1051.0	6.2527983	445.11955562825375
1052.0	6.2588295	445.11954679039974
1053.0	6.2648588	445.11954188341974
1054.0	6.2708859	445.1195838705852
1055.0	6.2769129	445.11964742958173
1056.0	6.282936	445.11968235466713
1057.0	6.2889546	445.1196555015532
1058.0	6.2949796	445.11964731844836
1059.0	6.3010045	445.119683769168
1060.0	6.3070254	445.11970062122185
1061.0	6.3130441	445.1197064386296
1062.0	6.3190652	445.1196227316561
1063.0	6.3250858	445.11967513989447
1064.0	6.3311066	445.1196007995803
1065.0	6.3371295	445.11975527531894
1066.0	6.3431525	445.1197029551878
1067.0	6.3491754	445.1196431499184
1068.0	6.3551944	445.11957698320896
1069.0	6.3612172	445.11962729111724
1070.0	6.3672401	445.1196740328482
1071.0	6.3732629	445.1196516675486
1072.0	6.3792943	445.11960891590854
1073.0	6.3853234	445.119670627682
1074.0	6.3913464	445.11963212541565
1075.0	6.3973671	445.11967771118003
1076.0	6.40339	445.1196152713778
1077.0	6.4094131	445.1195551519299
1078.0	6.4154422	445.1195507910955
1079.0	6.4214652	445.11957389060836
1080.0	6.4274881	445.11954917869497
1081.0	6.4335152	445.11960714216553
1082.0	6.439538	445.11953378787
1083.0	6.445561	445.1196361403266
1084.0	6.4515839	445.11958732273433
1085.0	6.457611	445.11960345905374
1086.0	6.4636339	445.1195996550156
1087.0	6.4696631	445.119580290915
1088.0	6.4756943	445.1196032019565
1089.0	6.4817235	445.1196951885752
1090.0	6.4877506	445.11966632089275
1091.0	6.4937798	445.11964581361013
1092.0	6.499811	445.1196240281551
1093.0	6.5058382	445.11968466083556
1094.0	6.5118674	445.119690600112
1095.0	6.5178964	445.1195979521818
1096.0	6.5239173	445.1197388716224
1097.0	6.5299422	445.1197316605033
1098.0	6.5359611	445.11974416627197
1099.0	6.5419839	445.1196562318716
1100.0	6.5480111	445.1197269150559
1101.0	6.554036	445.1196565852816
1102.0	6.5600612	445.1196653329992
1103.0	6.5660881	445.1196455668038
1104.0	6.5721111	445.11962493478296
1105.0	6.5781361	445.1197692811158
1106.0	6.5841632	445.11967315001573
1107.0	6.5901923	445.1196525337759
1108.0	6.5962175	445.11960385483644
1109.0	6.6022465	445.11961051283055
1110.0	6.6082737	445.11975849008843
1111.0	6.6142965	445.1197108350023
1112.0	6.6203257	445.11966142815197
1113.0	6.6263507	445.11965062384246
1114.0	6.63238	445.11965946015
1115.0	6.6384028	445.1196816230577
1116.0	6.6444258	445.11963153127704
1117.0	6.6504508	445.1196301920257
1118.0	6.6564756	445.1196591417303
1119.0	6.6625008	445.1196661067466
1120.0	6.6685257	445.1195753607911
1121.0	6.6745487	445.1196628412776
1122.0	6.6805759	445.1197454487466
1123.0	6.686603	445.1196682595116
1124.0	6.6926405	445.1196749410957
1125.0	6.6986675	445.11967587583285
1126.0	6.7046987	445.11954909178945
1127.0	6.7107259	445.1196432968755
1128.0	6.716755	445.1196040460367
1129.0	6.72278	445.11957900071525
1130.0	6.7288114	445.11955062856094
1131.0	6.7348384	445.11949033709436
1132.0	6.7408655	445.1195054777959
1133.0	6.7468946	445.11964446222987
1134.0	6.7529133	445.1195999663261
1135.0	6.7589362	445.11958771667713
1136.0	6.7649592	445.1195939539306
1137.0	6.7709862	445.11951728053475
1138.0	6.7770093	445.1195831111155
1139.0	6.7830341	445.11954292241944
1140.0	6.7890593	445.1196599279894
1141.0	6.7950862	445.1195853312838
1142.0	6.8011155	445.11963020996035
1143.0	6.8071404	445.1195446695059
1144.0	6.8131676	445.11954718865604
1145.0	6.8191946	445.11964478664754
1146.0	6.8252239	445.1195925144988
1147.0	6.8312466	445.11956142820605
1148.0	6.8372697	445.11958301279526
1149.0	6.8432925	445.1194907922237
1150.0	6.8493177	445.11949863228267
1151.0	6.8553404	445.11960914518914
1152.0	6.8613635	445.1196156016865
1153.0	6.8673842	445.1196279786153
1154.0	6.873405	445.1195836948341
1155.0	6.879424	445.11961410543154
1156.0	6.8854468	445.1196035769989
1157.0	6.8914656	445.1195971243109
1158.0	6.8974863	445.1196176648638
1159.0	6.9035113	445.11956880267354
1160.0	6.9095343	445.1196686459166
1161.0	6.9155574	445.1196432479602
1162.0	6.9215802	445.11957669636615
1163.0	6.9276052	445.1196257750171
1164.0	6.9336322	445.1196952763061
1165.0	6.939651	445.1197046595238
1166.0	6.945676	445.11958431488733
1167.0	6.951701	445.11966529518156
1168.0	6.9577302	445.11964152092963
1169.0	6.9637594	445.1196747355959
1170.0	6.9697823	445.119690640752
1171.0	6.9758053	445.1196444845449
1172.0	6.9818281	445.11968195152497
1173.0	6.9878489	445.11965216725156
1174.0	6.9938718	445.1196234391151
1175.0	6.9998968	445.1195862828448
1176.0	7.0059198	445.11956910077464
1177.0	7.011949	445.11955984053515
1178.0	7.0179803	445.11963109790526
1179.0	7.0240073	445.1195400271829
1180.0	7.0300365	445.1196041590135
1181.0	7.036074	445.1195847096585
1182.0	7.0421011	445.1194569274071
1183.0	7.048124	445.11961020599404
1184.0	7.0541533	445.11962493127004
1185.0	7.0601803	445.11967767540125
1186.0	7.0662095	445.1197387632312
1187.0	7.0722365	445.1196628757821
1188.0	7.0782637	445.11964832537063
1189.0	7.0842886	445.1196887382522
1190.0	7.0903157	445.1195610186378
1191.0	7.0963407	445.1195912173985
1192.0	7.1023659	445.1195002458594
1193.0	7.1083886	445.11962266197577
1194.0	7.1144137	445.11958633208553
1195.0	7.1204449	445.1196196753861
1196.0	7.1264741	445.1196121145068
1197.0	7.1325011	445.11958736706083
1198.0	7.1385325	445.11954684651727
1199.0	7.1445595	445.11962076595404
1200.0	7.1505888	445.1195622632927
1201.0	7.1566138	445.1196805354192
1202.0	7.1626428	445.11959975345303
1203.0	7.1686699	445.1195169268451
1204.0	7.1746992	445.1195699167387
1205.0	7.1807283	445.1196012743697
1206.0	7.1867575	445.11962559415036
1207.0	7.1927805	445.11952067121064
1208.0	7.1988014	445.11956159508475
1209.0	7.2048221	445.1194712202286
1210.0	7.2108429	445.119561297579
1211.0	7.2168637	445.1194340433533
1212.0	7.2228847	445.11956166546815
1213.0	7.2289075	445.1195918365187
1214.0	7.2349367	445.11963757434785
1215.0	7.2409618	445.1195620438939
1216.0	7.2469909	445.11968331647057
1217.0	7.2530181	445.11952353973584
1218.0	7.259043	445.11949556456267
1219.0	7.2650701	445.1195570644451
1220.0	7.2710992	445.11961747857737
1221.0	7.2771242	445.1196404880803
1222.0	7.2831514	445.1195981021881
1223.0	7.2891785	445.1196738149437
1224.0	7.2952035	445.11958171550873
1225.0	7.3012306	445.11954224943963
1226.0	7.3072576	445.1196008242193
1227.0	7.3132806	445.11966846232735
1228.0	7.3193034	445.1195772393636
1229.0	7.3253306	445.11951567264555
1230.0	7.3313556	445.1195891854239
1231.0	7.3373827	445.11953086569036
1232.0	7.3434119	445.1195652276151
1233.0	7.349441	445.11963095104494
1234.0	7.3554722	445.1195571951667
1235.0	7.3614994	445.1196490248407
1236.0	7.3675222	445.1195538547701
1237.0	7.3735494	445.11957574799703
1238.0	7.3795806	445.11957208101677
1239.0	7.3856119	445.1196575201714
1240.0	7.391639	445.11970349706195
1241.0	7.397664	445.1196788992697
1242.0	7.4036889	445.11964255650884
1243.0	7.409716	445.1194901496599
1244.0	7.4157452	445.1194926587719
1245.0	7.4217703	445.1196384947779
1246.0	7.4277889	445.1196290790564
1247.0	7.4338119	445.1195511729662
1248.0	7.4398306	445.1195757477376
1249.0	7.4458535	445.11970981356603
1250.0	7.4518786	445.11953004580073
1251.0	7.4579056	445.1195568117284
1252.0	7.4639348	445.1195197901448
1253.0	7.4699661	445.1195851396484
1254.0	7.4759911	445.119590734916
1255.0	7.4820141	445.11966027667006
1256.0	7.4880474	445.1197068564904
1257.0	7.4940807	445.119602929119
1258.0	7.5001183	445.11961404812405
1259.0	7.5061452	445.11967440542804
1260.0	7.5121703	445.11963418754976
1261.0	7.5181974	445.11962568942937
1262.0	7.5242203	445.11957975499223
1263.0	7.5302433	445.11959620948033
1264.0	7.5362703	445.1196784027228
1265.0	7.5422932	445.119565165345
1266.0	7.5483162	445.11943664857847
1267.0	7.5543412	445.11951994565686
1268.0	7.5603704	445.11957118517546
1269.0	7.5663954	445.1195436248264
1270.0	7.5724266	445.1195325396907
1271.0	7.57846	445.1194557112716
1272.0	7.5844828	445.11948912014117
1273.0	7.5905058	445.1195511568132
1274.0	7.5965349	445.1195198388001
1275.0	7.60256	445.1194897859692
1276.0	7.6085891	445.1195352775161
1277.0	7.6146142	445.11953078999085
1278.0	7.6206412	445.11956777559664
1279.0	7.6266705	445.1196375413346
1280.0	7.6326996	445.11951563638155
1281.0	7.6387246	445.119578144244
1282.0	7.6447496	445.1194771690883
1283.0	7.6507788	445.11953927416414
1284.0	7.6568058	445.119619377403
1285.0	7.6628309	445.119506255285
1286.0	7.66886	445.11947202766345
1287.0	7.6748851	445.11952810479
1288.0	7.6809163	445.11955292582184
1289.0	7.6869434	445.1196094148114
1290.0	7.6929684	445.11955216554054
1291.0	7.6989913	445.1195035672084
1292.0	7.7050205	445.1195204126179
1293.0	7.7110455	445.1195356819682
1294.0	7.7170726	445.1195759626832
1295.0	7.7230997	445.11965523098854
1296.0	7.7291226	445.1196278433132
1297.0	7.7351496	445.1195910819686
1298.0	7.7411767	445.1195000469569
1299.0	7.7471997	445.11954385742655
1300.0	7.7532247	445.1194909365623
1301.0	7.7592477	445.1194768463155
1302.0	7.7652705	445.11951852892463
1303.0	7.7712976	445.1195137274541
1304.0	7.7773247	445.1194447722466
1305.0	7.7833497	445.1195758860924
1306.0	7.7893789	445.1196022952159
1307.0	7.7954144	445.11948402477424
1308.0	7.8014435	445.11957566383984
1309.0	7.8074706	445.11952552786653
1310.0	7.8135018	445.1195419343063
1311.0	7.819531	445.1196119270099
1312.0	7.8255602	445.11954697440774
1313.0	7.831581	445.1196906546608
1314.0	7.837606	445.11948516262476
1315.0	7.8436332	445.11947726235684
1316.0	7.8496623	445.1194546632598
1317.0	7.8556853	445.11948213682217
1318.0	7.8617082	445.1194987748603
1319.0	7.8677288	445.1194719906649
1320.0	7.8737476	445.119445001247
1321.0	7.8797727	445.1194680538022
1322.0	7.8857957	445.12063014451957
1323.0	7.8918187	445.1194603405141
1324.0	7.8978414	445.12063612989584
1325.0	7.9038665	445.120611495877
1326.0	7.9098873	445.11955696865135
1327.0	7.9159061	445.1195018061847
1328.0	7.9219311	445.11951067368227
1329.0	7.9279582	445.1194546947189
1330.0	7.9339874	445.1195717320044
1331.0	7.9400144	445.11944727066896
1332.0	7.9460416	445.11947599795906
1333.0	7.9520686	445.11954527613517
1334.0	7.958104	445.11949043678
1335.0	7.9641291	445.11957184977615
1336.0	7.970154	445.11941463885233
1337.0	7.9761853	445.1194710179905
1338.0	7.9822104	445.1194879859533
1339.0	7.9882374	445.1195995978143
1340.0	7.9942666	445.1196315084019
1341.0	8.0002957	445.1195486341516
1342.0	8.0063207	445.1194847942269
1343.0	8.0123479	445.12064706841255
1344.0	8.0183667	445.11950304953814
1345.0	8.0243895	445.11941663649463
1346.0	8.0304124	445.11951751765923
1347.0	8.0364355	445.1196407830881
1348.0	8.0424584	445.11942713542567
1349.0	8.0484793	445.1195573647048
1350.0	8.054502	445.1195158053617
1351.0	8.0605228	445.1194960299079
1352.0	8.0665437	445.1194488194189
1353.0	8.0725646	445.1194411231011
1354.0	8.0785834	445.1195331645072
1355.0	8.0846063	445.11948192038653
1356.0	8.0906271	445.1194093941378
1357.0	8.096652	445.12055232189215
1358.0	8.1026771	445.11945473092385
1359.0	8.1087042	445.1195097365575
1360.0	8.1147313	445.1195714858429
1361.0	8.1207625	445.1195019840742
1362.0	8.1267835	445.12065081052697
1363.0	8.1328063	445.1195170911843
1364.0	8.1388439	445.1194347626285
1365.0	8.1448688	445.1195293828289
1366.0	8.1508959	445.1195471167217
1367.0	8.156923	445.1194760728045
1368.0	8.16295	445.1194245604496
1369.0	8.1689772	445.1194319287842
1370.0	8.1750043	445.1194150546266
1371.0	8.1810335	445.1194948816553
1372.0	8.1870564	445.1194645140616
1373.0	8.1930813	445.11948845729387
1374.0	8.1991042	445.1194862995709
1375.0	8.2051292	445.11944360795724
1376.0	8.2111564	445.1196069753629
1377.0	8.2171835	445.11946490935884
1378.0	8.2232127	445.1195138856458
1379.0	8.229244	445.11953508248394
1380.0	8.2352626	445.1194723046831
1381.0	8.2412834	445.12060189452484
1382.0	8.2473084	445.1195295035648
1383.0	8.2533314	445.1194641068988
1384.0	8.2593564	445.1206538260476
1385.0	8.2653836	445.11943107995523
1386.0	8.2714106	445.1194085643402
1387.0	8.2774377	445.1194848312654
1388.0	8.2834752	445.11952055815544
1389.0	8.2895064	445.1194757786315
1390.0	8.2955314	445.1194177715582
1391.0	8.3015565	445.1194634563005
1392.0	8.3075815	445.11957120055024
1393.0	8.3136086	445.1194850250979
1394.0	8.3196377	445.12065429516394
1395.0	8.3256649	445.1194138990027
1396.0	8.331694	445.1205960789753
1397.0	8.3377253	445.12065123407035
1398.0	8.3437523	445.1194547099952
1399.0	8.3497794	445.1194329123246
1400.0	8.3558044	445.1195190174631
1401.0	8.3618337	445.11950520640005
1402.0	8.3678628	445.1195482494067
1403.0	8.3738918	445.11954822407944
1404.0	8.379919	445.11949234823396
1405.0	8.385946	445.1194771301637
1406.0	8.3919732	445.11943170741176
1407.0	8.3980003	445.11942808774455
1408.0	8.4040232	445.11947528673204
1409.0	8.4100483	445.11950845103433
1410.0	8.4160711	445.1194480879952
1411.0	8.4220961	445.11949476154683
1412.0	8.4281212	445.11948807512516
1413.0	8.4341503	445.11943809449076
1414.0	8.4401774	445.11943849455656
1416.0	8.4475024	445.1194328411597
1417.0	8.453865	445.11942466683394
1418.0	8.4598941	445.1194334426712
1419.0	8.465919	445.11946401885757
1420.0	8.4719399	445.11944664712826
1421.0	8.4779649	445.11942693200353
1422.0	8.4839899	445.1206584991695
1423.0	8.490015	445.11941049687493
1424.0	8.4960421	445.1194986700783
1425.0	8.5020629	445.1195041221318
1426.0	8.5080836	445.1194247222761
1427.0	8.5141024	445.1194029365177
1428.0	8.5201233	445.11940036616727
1429.0	8.5261505	445.12061358569804
1430.0	8.5321754	445.1206238594088
1431.0	8.5382004	445.1194894669702
1432.0	8.5442316	445.1195198963018
1433.0	8.5502608	445.1194110332587
1434.0	8.5562879	445.11940458991864
1435.0	8.5623109	445.11942511508624
1436.0	8.5683338	445.11943828235786
1437.0	8.5743629	445.12064022224575
1438.0	8.5803859	445.11944776468755
1439.0	8.5864088	445.1194213150688
1440.0	8.5924297	445.12061828696545
1441.0	8.5984504	445.119417608356
1442.0	8.6044712	445.1194300593193
1443.0	8.6104921	445.119527421928
1444.0	8.6165151	445.11945149145515
1445.0	8.622536	445.1205528973587
1446.0	8.6285609	445.11943649068655
1447.0	8.634588	445.1206258806629
1448.0	8.6406192	445.1206323176356
1449.0	8.6466443	445.1194031028578
1450.0	8.6526734	445.12061329541217
1451.0	8.6587005	445.1194186987487
1452.0	8.6647317	445.1193998635944
1453.0	8.6707589	445.11952834056655
1454.0	8.6767797	445.12057912165596
1455.0	8.6828027	445.11942294606695
1456.0	8.6888339	445.12061627306815
1457.0	8.6948547	445.1205338980465
1458.0	8.7008776	445.1206581298749
1459.0	8.7069131	445.12064136362454
1460.0	8.7129422	445.1205832285549
1461.0	8.7189695	445.1194281008635
1462.0	8.7249965	445.120608843798
1463.0	8.7310256	445.1205474736917
1464.0	8.7370485	445.120602979295
1465.0	8.7430756	445.11940522141174
1466.0	8.7491047	445.1206275962184
1467.0	8.7551339	445.11948733430705
1468.0	8.7611612	445.1194674146245
1469.0	8.7671881	445.12060778619934
1470.0	8.7732173	445.1206128561671
1471.0	8.7792443	445.1206537598623
1472.0	8.7852715	445.1205877557391
1474.0	8.7926047	445.1194204354639
1475.0	8.7989631	445.1206333443129
1476.0	8.804984	445.11940392383553
1477.0	8.8110047	445.11951337144353
1478.0	8.8170277	445.119457779551
1479.0	8.8230487	445.1194755758786
1480.0	8.8290694	445.11942783089614
1481.0	8.8350902	445.11941059493586
1482.0	8.8411131	445.12057018002093
1483.0	8.8471341	445.1206519344487
1484.0	8.8531569	445.1206362011253
1485.0	8.8591779	445.1206586003695
1486.0	8.8652006	445.1194451935912
1487.0	8.8712277	445.12055920250486
1488.0	8.877257	445.11946109645197
1489.0	8.8832841	445.1194501008855
1490.0	8.8893091	445.1195682064516
1491.0	8.8953342	445.1194983047652
1492.0	8.9013612	445.1205802095298
1493.0	8.9073882	445.11952622415015
1494.0	8.9134132	445.1194804385533
1495.0	8.9194424	445.11942869975917
1496.0	8.9254695	445.11946307745137
1497.0	8.9314967	445.11947534595384
1498.0	8.9375257	445.1194618508276
1499.0	8.9435549	445.11944457578323
1500.0	8.949582	445.1206165066334
1501.0	8.9556049	445.1206143796753
1502.0	8.9616342	445.1204486783897
1503.0	8.9676612	445.12059381576654
1504.0	8.9736862	445.12056517992585
1505.0	8.9797174	445.11941324116094
1506.0	8.9857487	445.1194047311779
1507.0	8.9917799	445.1194888228168
1508.0	8.9978092	445.1205238863824
1509.0	9.0038341	445.1205436030175
1510.0	9.0098633	445.12060098507317
1511.0	9.0158966	445.120649154421
1512.0	9.0219237	445.1194098104485
1513.0	9.027955	445.1206173642507
1514.0	9.0339821	445.12058248182166
1515.0	9.0400114	445.1206058000263
1516.0	9.0460383	445.12063993459765
1517.0	9.0520634	445.11950279719696
1518.0	9.0580863	445.12058934593995
1519.0	9.0641113	445.11943405927013
1520.0	9.0701405	445.1194825447399
1521.0	9.0761676	445.1194761448977
1522.0	9.0821926	445.11944058936353
1523.0	9.0882217	445.1206454224845
1524.0	9.0942508	445.12064283260924
1525.0	9.1002864	445.1194640657827
1526.0	9.1063134	445.1195108596616
1527.0	9.1123426	445.1194316832166
1528.0	9.1183717	445.11941022709226
1529.0	9.124403	445.11943675678606
1530.0	9.1304322	445.11940125930204
1531.0	9.1364593	445.1205984562817
1532.0	9.1424864	445.119416403818
1533.0	9.1485134	445.1195054283675
1534.0	9.1545405	445.1194039062899
1535.0	9.1605698	445.1194665591661
1536.0	9.1665947	445.11943991010605
1537.0	9.1726198	445.12063801290765
1538.0	9.1786489	445.11952846854035
1539.0	9.184676	445.11943979472
1540.0	9.190701	445.11941997914334
1541.0	9.1967281	445.1194023065248
1542.0	9.2027552	445.12064428063735
1543.0	9.2087844	445.11947659640185
1544.0	9.2148135	445.11945238422743
1545.0	9.2208407	445.1195156343942
1546.0	9.2268677	445.1195406094745
1547.0	9.2329073	445.1194963670508
1548.0	9.2389386	445.1194273536263
1549.0	9.2449656	445.1195415568518
1550.0	9.2509927	445.1194203638714
1551.0	9.2570198	445.1205712379944
1552.0	9.263049	445.12061792515175
1553.0	9.2690741	445.11941384520645
1554.0	9.2750969	445.1195454313214
1555.0	9.2811219	445.12066004961423
1556.0	9.2871532	445.12054829373307
1557.0	9.2931803	445.1206540986944
1558.0	9.2992053	445.11943567361214
1559.0	9.3052344	445.1195106480883
1560.0	9.3112677	445.1206217250421
1561.0	9.317297	445.1194233756345
1562.0	9.323324	445.11946451982277
1563.0	9.3293511	445.12064955198764
1564.0	9.3353781	445.1194819977437
1565.0	9.3414032	445.11946964388363
1566.0	9.3474303	445.1205508946274
1567.0	9.3534512	445.1205745584755
1568.0	9.3594762	445.12061789352595
1569.0	9.3654991	445.1206361575728
1570.0	9.3715198	445.1206526565452
1571.0	9.3775407	445.1206420966533
1572.0	9.3835595	445.1195205395791
1573.0	9.3895825	445.1206500491112
1574.0	9.3956054	445.1206368506394
1575.0	9.4016346	445.11940155344
1576.0	9.4076617	445.1206022194355
1577.0	9.4136887	445.12055145503797
1578.0	9.4197199	445.1205342410289
1579.0	9.4257492	445.1206059838174
1580.0	9.431772	445.12057002090205
1581.0	9.437795	445.1206462788497
1582.0	9.4438242	445.1205830044092
1583.0	9.4498533	445.1194487548485
1584.0	9.4558763	445.12058419391064
1585.0	9.4619034	445.12064191288516
1586.0	9.4679325	445.11944849342103
1587.0	9.4739595	445.11945735542815
1588.0	9.4799888	445.1194252909319
1589.0	9.4860138	445.119406208434
1590.0	9.4920367	445.11942959227935
1591.0	9.4980597	445.1194043382271
1592.0	9.5040888	445.1194661097538
1593.0	9.5101158	445.1194494360607
1594.0	9.516143	445.11945661709643
1595.0	9.5221742	445.1206588173537
1596.0	9.5282076	445.1206326556502
1597.0	9.5342368	445.12061751467286
1598.0	9.5402638	445.1206080435917
1599.0	9.5462951	445.1206481240698
1600.0	9.5523305	445.1194307245374
1601.0	9.5583617	445.12062949883216
1602.0	9.5643868	445.11941080295423
1603.0	9.570418	445.1194851997318
1604.0	9.5764473	445.11942583269257
1605.0	9.5824723	445.1194539080641
1606.0	9.5885015	445.12050015752936
1607.0	9.5945306	445.1194192500501
1608.0	9.6005535	445.12065264628086
1609.0	9.6065785	445.1206565646133
1610.0	9.6126076	445.119412670617
1611.0	9.6186347	445.12062479384133
1612.0	9.6246619	445.1205560129832
1613.0	9.630693	445.1204919943036
1614.0	9.6367202	445.1205333034713
1615.0	9.6427493	445.1205280561498
1616.0	9.6487743	445.1205667880031
1617.0	9.6548014	445.1206166197668
1618.0	9.6608326	445.1205418546527
1619.0	9.6668618	445.11942877458006
1620.0	9.6728847	445.1206285853534
1621.0	9.6789118	445.1206291340774
1622.0	9.6849453	445.1194115740676
1623.0	9.6909722	445.1205667436447
1624.0	9.6970036	445.12050172936307
1625.0	9.7030306	445.12052673005826
1626.0	9.7090535	445.1204837167384
1627.0	9.7150806	445.1205723153763
1628.0	9.7211098	445.12050966593887
1629.0	9.727139	445.1205944322624
1630.0	9.733166	445.12056148026414
1631.0	9.7391973	445.1205250190112
1632.0	9.7452286	445.12058367927534
1633.0	9.7512556	445.12055984952747
1634.0	9.7572828	445.1204831630139
1635.0	9.763312	445.1205930205698
1636.0	9.7693411	445.1205604361054
1637.0	9.7753724	445.1205358081351
1638.0	9.7813953	445.1194951539991
1639.0	9.7874224	445.1206444695223
1640.0	9.7934494	445.1194114562351
1641.0	9.7994745	445.120500069953
1642.0	9.8055037	445.1194066073445
1643.0	9.8115329	445.11942492951783
1644.0	9.8175558	445.12061787692994
1645.0	9.8235829	445.1204717317353
1646.0	9.8296121	445.1205274247824
1647.0	9.8356432	445.12061422818056
1648.0	9.8416745	445.12062686374
1649.0	9.8477058	445.12051716513827
1650.0	9.853735	445.12049352414783
1651.0	9.8597641	445.12046244060065
1652.0	9.8657892	445.1205499556736
1653.0	9.8718183	445.1205744852331
1654.0	9.8778454	445.12049557085305
1655.0	9.8838746	445.1206054793097
1656.0	9.8899017	445.12052245514985
1657.0	9.8959245	445.12057997247814
1658.0	9.9019538	445.12052254015816
1659.0	9.9079829	445.12053894718946
1660.0	9.9140038	445.12053116828287
1661.0	9.9200308	445.120594064596
1662.0	9.9260537	445.12056268402137
1663.0	9.9320809	445.1205094105772
1664.0	9.9381079	445.1205145318479
1665.0	9.944135	445.12042403484134
1666.0	9.9501664	445.1205376627107
1667.0	9.9561975	445.1204127192332
1668.0	9.9622268	445.12059939466735
1669.0	9.968258	445.12037561049397
1670.0	9.974283	445.12036213078073
1671.0	9.9803101	445.12048617270074
1672.0	9.9863392	445.1203853558478
1673.0	9.9923789	445.1205285010641
1674.0	9.9984039	445.1204734852967
1675.0	10.004433	445.1204686590846
1676.0	10.01046	445.1205615210061
1677.0	10.016483	445.1204562571281
1678.0	10.02251	445.1203881814571
1679.0	10.028535	445.1206554850859
1680.0	10.03456	445.1204620067644
1681.0	10.040581	445.1204631708283
1682.0	10.046606	445.12060507169355
1683.0	10.052633	445.1204401115371
1684.0	10.058662	445.1204763314974
1685.0	10.064689	445.12052461774744
1686.0	10.070718	445.12049032648486
1687.0	10.07675	445.12056640728287
1688.0	10.082775	445.12047307329044
1689.0	10.088798	445.1205658655987
1690.0	10.094827	445.12053274242203
1691.0	10.10086	445.1204509367532
1692.0	10.106885	445.1204082783667
1693.0	10.112912	445.12042591717227
1694.0	10.118941	445.1203719965212
1695.0	10.124966	445.1204051487937
1696.0	10.130996	445.1204850829467
1697.0	10.137021	445.1203475473694
1698.0	10.143048	445.1203392989135
1699.0	10.149077	445.1204830724373
1700.0	10.155106	445.1203242062571
1701.0	10.161135	445.12041693191264
1702.0	10.167162	445.12049164273236
1703.0	10.173191	445.12046671746987
1704.0	10.179219	445.1204883845022
1705.0	10.18525	445.12049443783974
1706.0	10.191275	445.12046019010677
1707.0	10.197302	445.120479063941
1708.0	10.203331	445.1205327294479
1709.0	10.20936	445.1205328664544
1710.0	10.215389	445.12048226246884
1711.0	10.221414	445.1205036020823
1712.0	10.227439	445.1205350186806
1713.0	10.233464	445.12049842380196
1714.0	10.239494	445.12049724149915
1715.0	10.245521	445.12047413749895
1716.0	10.251544	445.1204994438944
1717.0	10.257573	445.1204478007684
1718.0	10.263602	445.1205380433659
1719.0	10.269627	445.1205197791603
1720.0	10.27566	445.12055490943527
1721.0	10.281687	445.1204621475651
1722.0	10.287719	445.1204863441807
1723.0	10.293756	445.120416060213
1724.0	10.299779	445.1203554189254
1725.0	10.305802	445.120382982527
1726.0	10.311833	445.12052239014963
1727.0	10.317864	445.1204785008843
1728.0	10.32389	445.120476592043
1729.0	10.32991	445.12041425281404
1730.0	10.33594	445.1204373807256
1731.0	10.341965	445.12046211580935
1732.0	10.347994	445.1205227595674
1733.0	10.354019	445.120441293228
1734.0	10.360042	445.1204527651465
1735.0	10.366065	445.12041572736354
1736.0	10.372096	445.1204185867869
1737.0	10.378123	445.12040884220477
1738.0	10.38415	445.12039067356295
1739.0	10.390179	445.12044423319844
1740.0	10.396213	445.1204604679239
1741.0	10.402244	445.12040470324916
1742.0	10.408271	445.1203990372148
1743.0	10.414302	445.12061486269636
1744.0	10.420335	445.12047744629
1745.0	10.426369	445.1204483280893
1746.0	10.4324	445.1204581385887
1747.0	10.438427	445.12042219175106
1748.0	10.444448	445.12041367413957
1749.0	10.450469	445.12041678963647
1750.0	10.45649	445.1204275536317
1751.0	10.462513	445.1204539197681
1752.0	10.468538	445.1203897605304
1753.0	10.474556	445.120371121674
1754.0	10.480581	445.1203773428459
1755.0	10.486604	445.1203049595083
1756.0	10.492627	445.12034972088736
1757.0	10.498654	445.1204524442532
1758.0	10.504683	445.12049277035794
1759.0	10.510713	445.1204613943231
1760.0	10.516744	445.1204743818975
1761.0	10.522773	445.1205915091743
1762.0	10.528802	445.12041639697634
1763.0	10.534833	445.1205207279727
1764.0	10.540854	445.1205430051685
1765.0	10.546877	445.1205377500372
1766.0	10.552898	445.1204316322498
1767.0	10.558921	445.1204110005067
1768.0	10.564944	445.12032829881736
1769.0	10.570967	445.1203593853966
1770.0	10.57699	445.1203840122023
1771.0	10.583011	445.1204222598564
1772.0	10.589042	445.1203630534872
1773.0	10.595065	445.1203749411646
1774.0	10.601094	445.1203140094482
1775.0	10.607125	445.12041031342955
1776.0	10.613154	445.1204086994325
1777.0	10.619182	445.1204792610437
1778.0	10.625202	445.12034676801494
1779.0	10.631227	445.12053873572455
1780.0	10.637252	445.12043762101234
1781.0	10.643277	445.12048219085176
1782.0	10.649302	445.1203820213293
1783.0	10.655325	445.1203220190451
1784.0	10.661348	445.12050384227007
1785.0	10.667373	445.12038899132403
1786.0	10.673402	445.12047800439984
1787.0	10.679427	445.1204609017428
1788.0	10.685457	445.12047630345563
1789.0	10.691479	445.1204374071646
1790.0	10.697509	445.12039034054555
1791.0	10.703534	445.120447933626
1792.0	10.709563	445.12051420794216
1793.0	10.715592	445.120388085507
1794.0	10.721621	445.12048152228095
1795.0	10.72765	445.12030292640304
1796.0	10.733675	445.12042751876066
1797.0	10.739702	445.1203439627393
1798.0	10.745732	445.1203700831679
1799.0	10.751761	445.1203623883928
1800.0	10.757792	445.12044723133016
1801.0	10.763817	445.1204254390924
1802.0	10.76984	445.1204104768653
1803.0	10.775861	445.12039349158744
1804.0	10.781882	445.1204654063557
1805.0	10.787907	445.1203868485363
1806.0	10.793928	445.12039031963917
1807.0	10.79995	445.12038723893386
1808.0	10.805976	445.12040268812984
1809.0	10.811996	445.1204258699041
1810.0	10.818017	445.1203597621305
1811.0	10.82404	445.12033491382357
1812.0	10.830063	445.12034578301706
1813.0	10.836086	445.12031950869573
1814.0	10.842107	445.12044030704584
1815.0	10.848132	445.120372381536
1816.0	10.854155	445.1203897519865
1817.0	10.860178	445.1203587288471
1818.0	10.866198	445.12033348533623
1819.0	10.872219	445.1204215818205
1820.0	10.878242	445.12046147827203
1821.0	10.884263	445.1204370053186
1822.0	10.890284	445.1205176560561
1823.0	10.896309	445.12030084802956
1824.0	10.902332	445.1203581381582
1825.0	10.908359	445.1203592162365
1826.0	10.914382	445.1202848321655
1827.0	10.920405	445.1202785288096
1828.0	10.926432	445.12040430872196
1829.0	10.932465	445.12032167860553
1830.0	10.938494	445.1202902857655
1831.0	10.944526	445.1203583887475
1832.0	10.950553	445.1203255196315
1833.0	10.956582	445.1204107919809
1834.0	10.962613	445.1202533870628
1835.0	10.968644	445.1202884170557
1836.0	10.974671	445.12026789635
1837.0	10.980701	445.12039347153967
1838.0	10.986726	445.1203678193437
1839.0	10.992751	445.1203171304412
1840.0	10.998778	445.1202775780915
1841.0	11.004803	445.1202873208092
1842.0	11.010832	445.120326654787
1843.0	11.016857	445.1202675003865
1844.0	11.022886	445.1202738639228
1845.0	11.028913	445.120257284282
1846.0	11.03494	445.1202873130937
1847.0	11.040967	445.1202682152223
1848.0	11.046996	445.120263097406
1849.0	11.053026	445.1204528207486
1850.0	11.059053	445.12039717013005
1851.0	11.065092	445.1204414408701
1852.0	11.071128	445.12034681741846
1853.0	11.077157	445.12039437302616
1854.0	11.083182	445.120424022078
1855.0	11.089211	445.1203710512426
1856.0	11.095234	445.1204437321266
1857.0	11.101259	445.12040141171565
1858.0	11.107286	445.12044781079965
1859.0	11.113311	445.12040325499333
1860.0	11.11934	445.12038626006625
1861.0	11.125363	445.1204208386578
1862.0	11.131394	445.12035489453865
1863.0	11.137424	445.12031382388
1864.0	11.143451	445.1203520610879
1865.0	11.149476	445.12035832383106
1866.0	11.155505	445.1204142912097
1867.0	11.16153	445.12029650334716
1868.0	11.167557	445.12038094410843
1869.0	11.173584	445.12027476729924
1870.0	11.179615	445.1204398952509
1871.0	11.185645	445.1203793973292
1872.0	11.191674	445.12035453648645
1873.0	11.197703	445.12030749265205
1874.0	11.203726	445.12033711393985
1875.0	11.209751	445.1203420845416
1876.0	11.21578	445.1203626367085
1877.0	11.221813	445.120412279491
1878.0	11.227838	445.12031351599217
1879.0	11.233865	445.12042318664453
1880.0	11.239895	445.12036520258556
1881.0	11.245922	445.1204183092256
1882.0	11.251949	445.12037902555574
1883.0	11.257978	445.12048235199023
1884.0	11.264007	445.1203934563965
1885.0	11.270038	445.12037083043384
1886.0	11.276065	445.12041529210876
1887.0	11.282092	445.12037911755186
1888.0	11.288124	445.1204578011101
1889.0	11.294153	445.1204371565789
1890.0	11.30018	445.12040701259673
1891.0	11.306209	445.12037430002067
1892.0	11.312232	445.12041780588095
1893.0	11.318255	445.1204512279923
1894.0	11.324282	445.12042266256145
1895.0	11.330307	445.12043206381236
1896.0	11.336334	445.12034292501266
1897.0	11.342359	445.12048711876383
1898.0	11.348391	445.1204024407525
1899.0	11.354418	445.12037321975174
1900.0	11.360447	445.12037446693944
1901.0	11.366478	445.120475818686
1902.0	11.372511	445.12050348616
1903.0	11.378541	445.12052185986204
1904.0	11.384568	445.12042158289245
1905.0	11.390595	445.12042006484893
1906.0	11.396626	445.12044339324126
1907.0	11.402655	445.1205377190754
1908.0	11.408682	445.1204329157315
1909.0	11.414709	445.12045514495486
1910.0	11.420734	445.12051706135446
1911.0	11.426757	445.1204965076109
1912.0	11.432786	445.1204528952478
1913.0	11.438818	445.12045986903576
1914.0	11.444843	445.1204168722053
1915.0	11.45087	445.1204164731134
1916.0	11.456899	445.1203341445941
1917.0	11.462924	445.1204564689898
1918.0	11.468951	445.1204410810261
1919.0	11.47498	445.1204368351797
1920.0	11.481005	445.1203551634555
1921.0	11.487034	445.12041420469654
1922.0	11.493062	445.1203454416707
1923.0	11.499089	445.1203279965313
1924.0	11.505116	445.1203518009537
1925.0	11.511145	445.1204343156755
1926.0	11.517172	445.1204472502364
1927.0	11.523205	445.12038372501775
1928.0	11.52923	445.12030461310184
1929.0	11.535255	445.12044553083035
1930.0	11.541285	445.1204372579388
1931.0	11.547312	445.12044134171373
1932.0	11.553343	445.12042483517615
1933.0	11.559368	445.12048566985976
1934.0	11.565399	445.12045032881053
1935.0	11.571424	445.12030094543286
1936.0	11.577449	445.12052143934187
1937.0	11.583478	445.1204430130922
1938.0	11.589503	445.1205934048979
1939.0	11.59553	445.1204202584914
1940.0	11.601553	445.1203522355097
1941.0	11.607582	445.1204220087259
1942.0	11.613609	445.12038717904096
1943.0	11.619637	445.1203535211377
1944.0	11.625666	445.12026642585636
1945.0	11.631691	445.12040668613
1946.0	11.637716	445.12029679257574
1947.0	11.643737	445.1203909684564
1948.0	11.64976	445.1204007051694
1949.0	11.655791	445.12031773830523
1950.0	11.661818	445.12042736333285
1951.0	11.667845	445.12041740172
1952.0	11.673878	445.1204537936623
1953.0	11.679903	445.1204886414503
1954.0	11.68593	445.1204141307237
1955.0	11.691959	445.12039874739236
1956.0	11.697987	445.12031864828975
1957.0	11.704014	445.1203349206468
1958.0	11.710041	445.1204047743532
1959.0	11.71607	445.12042839857196
1960.0	11.722101	445.1203333775148
1961.0	11.728133	445.1203695132693
1962.0	11.73416	445.1203575220178
1963.0	11.74018	445.12034345741665
1964.0	11.746203	445.12044474433407
1965.0	11.75223	445.1203604423262
1966.0	11.758253	445.12043654402555
1967.0	11.764278	445.1204724875493
1968.0	11.770305	445.1203415244495
1969.0	11.776328	445.1204576905893
1970.0	11.78236	445.1203243090064
1971.0	11.78838	445.1204251316921
1972.0	11.794403	445.1203419176372
1973.0	11.800426	445.12033990463925
1974.0	11.806449	445.1204271806624
1975.0	11.812472	445.12039605007476
1976.0	11.818497	445.1203345289558
1977.0	11.824522	445.1203130899864
1978.0	11.830555	445.12034515113874
1979.0	11.836579	445.12031311127555
1980.0	11.842599	445.1202772692238
1981.0	11.84862	445.1203433886019
1982.0	11.854643	445.12036902350104
1983.0	11.860664	445.1204624459215
1984.0	11.866687	445.12033993135105
1985.0	11.87271	445.12037447644644
1986.0	11.878735	445.12040312728755
1987.0	11.884756	445.120390812151
1988.0	11.890779	445.1203606876425
1989.0	11.896799	445.1204112482916
1990.0	11.902824	445.12035552143914
1991.0	11.908849	445.12040081142584
1992.0	11.914872	445.1204476843154
1993.0	11.920899	445.1203259293348
1994.0	11.926928	445.1203291243982
1995.0	11.932956	445.1204291585028
1996.0	11.938987	445.1204544932837
1997.0	11.945014	445.1205429697425
1998.0	11.951039	445.1204276675109
1999.0	11.957066	445.1204515396714
2000.0	11.963093	445.1204296762676
2001.0	11.969116	445.120436767408
2002.0	11.975145	445.1203480678656
2003.0	11.981176	445.1204493214091
2004.0	11.987206	445.12033278102393
2005.0	11.993237	445.1203154170746
2006.0	11.999266	445.1203581328711
2007.0	12.005293	445.12035593394614
2008.0	12.011314	445.1204196807497
2009.0	12.017339	445.12034495693626
2010.0	12.023368	445.12033412506895
2011.0	12.029393	445.1203575283537
2012.0	12.035422	445.12028545690725
2013.0	12.041449	445.12022658735015
2014.0	12.047479	445.12032602730653
2015.0	12.053508	445.12035922985024
2016.0	12.059537	445.1203136235337
2017.0	12.065566	445.1204800620404
2018.0	12.071593	445.12050818232757
[truncated: 5,140 more rows]
