# Supplementary material for: RawBeans: A Simple, Vendor-Independent, Raw-Data Quality-Control Tool
Source: J Proteome Res. 2021 Mar 4;20(4):2098–104. doi: 10.1021/acs.jproteome.0c00956 (PMC8041395; doi:10.1021/acs.jproteome.0c00956)
Supplement: Supplementary file 2 — pr0c00956_si_003.zip [file pr0c00956_si_003.zip › 100_samples_run1.0/resources/HF2_LC1_hela_221120_01-mass-deviation-matrix.tsv]

scan	retention	445.12003
1.0	0.0029875467	445.1199648078335
2.0	0.010449949	445.12058862821897
3.0	0.016802	445.120566422599
4.0	0.023476997	445.1195167983151
5.0	0.029839531	445.12060987518817
6.0	0.036195833	445.1194115437387
7.0	0.042558331	445.1202320927239
8.0	0.048920849	445.12024561639845
9.0	0.055287531	445.12060956622867
10.0	0.061654181	445.11940404630514
11.0	0.068025032	445.1201206482076
12.0	0.074389616	445.1205631184972
13.0	0.080752133	445.1195012598908
14.0	0.086220915	445.1196975269808
15.0	0.092604231	445.12041055188354
24.0	0.10875631	445.1197517529687
31.0	0.12197095	445.11978041858555
32.0	0.12832925	445.12023360737965
33.0	0.13432098	445.1199291612577
38.0	0.14469176	445.11964118688303
39.0	0.15075838	445.12063045936617
43.0	0.15948963	445.1199734205161
44.0	0.16559176	445.1203630831265
48.0	0.17504385	445.12033667974964
49.0	0.18117096	445.120131493679
53.0	0.19004175	445.1201230676705
54.0	0.19679596	445.12015393535023
59.0	0.2072272	445.12019955094127
60.0	0.21332095	445.1196599290871
61.0	0.21958762	445.12044332552694
62.0	0.22622933	445.1194439246021
63.0	0.23237725	445.11957275997554
64.0	0.23837518	445.1198632147509
65.0	0.24463348	445.1195131517563
66.0	0.25077513	445.11971718006924
67.0	0.25729605	445.1196101195589
68.0	0.26362317	445.1196289541912
69.0	0.26989608	445.1197826501184
70.0	0.27588986	445.11988534795546
71.0	0.28216691	445.1196445757087
72.0	0.28854811	445.1206300742611
73.0	0.29467535	445.1199533398731
74.0	0.30117748	445.1194671275639
75.0	0.30744403	445.1197083254221
76.0	0.3136252	445.1198410440492
77.0	0.3202899	445.1195114995048
78.0	0.32638985	445.11966922814025
79.0	0.33189623	445.11992168338736
80.0	0.33791921	445.11995279924076
81.0	0.34394413	445.11978205450833
82.0	0.34996912	445.119441872181
84.0	0.35734405	445.1194069127138
85.0	0.36371288	445.12056116381194
86.0	0.36973995	445.1197324946651
87.0	0.37576093	445.1194876853845
88.0	0.38178176	445.12001123167664
89.0	0.3878068	445.1194440159658
90.0	0.39383363	445.1195241774043
91.0	0.39986077	445.1197256459121
92.0	0.40588786	445.1206376561617
93.0	0.41191503	445.1199435030008
94.0	0.41793575	445.1197534046415
95.0	0.42395463	445.12031741059116
96.0	0.42998162	445.1201885311882
97.0	0.43600678	445.1201334632775
98.0	0.44202955	445.12011384300854
99.0	0.44805252	445.1206031836865
100.0	0.45407538	445.11972312391583
101.0	0.46010036	445.1205168365078
102.0	0.46612555	445.1201675593029
103.0	0.47215251	445.1194246484352
105.0	0.47952538	445.11954346814395
106.0	0.4858942	445.12006209300495
107.0	0.49192338	445.1204351329075
108.0	0.4979506	445.1205260846797
109.0	0.50397547	445.1202246332513
112.0	0.51211708	445.1203948896506
113.0	0.51848383	445.119913485963
114.0	0.52451097	445.1195260107284
115.0	0.53053181	445.11980682130553
116.0	0.53655255	445.1198981355014
117.0	0.54257983	445.1194997904687
118.0	0.54860048	445.11958969258916
120.0	0.55595256	445.1197487733949
121.0	0.56231938	445.11981693651757
122.0	0.56834023	445.11975043826067
123.0	0.57436517	445.1197542605994
124.0	0.58039003	445.1197483618062
125.0	0.58641301	445.11992582139885
126.0	0.59244635	445.11983579893774
127.0	0.59847342	445.11983393466124
128.0	0.6044944	445.1199557799329
129.0	0.61051723	445.12016166291954
130.0	0.61654436	445.1200482255805
131.0	0.62256945	445.11989034079267
132.0	0.62859018	445.11986963251894
133.0	0.63461527	445.1199416276905
134.0	0.64063803	445.1198438223641
135.0	0.64665892	445.1199237191559
136.0	0.65267992	445.1200553673706
137.0	0.65870073	445.12009603006237
138.0	0.66472158	445.12028560347676
139.0	0.67074441	445.1203063429996
140.0	0.67676725	445.11964773911285
141.0	0.6827882	445.1204064980626
143.0	0.69031323	445.1204287616678
145.0	0.69782763	445.12026601002975
146.0	0.70419233	445.12006625712365
147.0	0.7102152	445.12035044419997
148.0	0.71623615	445.12017187618454
149.0	0.72225688	445.12031734108166
150.0	0.72828	445.12029455308897
151.0	0.73430073	445.12050202610703
152.0	0.74032351	445.12028145222587
153.0	0.74634448	445.12050042022196
154.0	0.75236525	445.1203741392314
155.0	0.75838828	445.12061836952023
156.0	0.76440896	445.1205249323724
157.0	0.7704298	445.12062341709856
158.0	0.77645493	445.120460090675
159.0	0.78247568	445.1203282758363
160.0	0.78849655	445.1204705482123
161.0	0.7945194	445.12025126331827
162.0	0.80054856	445.120374368306
163.0	0.80657356	445.1203943687235
164.0	0.81260505	445.12048975291924
165.0	0.81863425	445.12035356438173
166.0	0.82466121	445.1202866768221
167.0	0.83068835	445.1203646777196
168.0	0.83671535	445.12044107785715
169.0	0.8427425	445.1203116110258
170.0	0.84876323	445.1202511658618
171.0	0.85478633	445.12046365954865
172.0	0.860807	445.12034653830324
173.0	0.86682796	445.1202728547931
174.0	0.87285303	445.1205498737662
175.0	0.8788737	445.12048963388384
176.0	0.88489671	445.1205228780929
178.0	0.89239037	445.1204767394744
179.0	0.89875085	445.12060257023353
180.0	0.9047718	445.12061589441385
181.0	0.91079448	445.1205451564748
182.0	0.91681538	445.1204472141643
183.0	0.92283628	445.12053945829854
184.0	0.9288571	445.12057019329285
185.0	0.93487803	445.1206160914955
186.0	0.94089876	445.120432332265
187.0	0.94692591	445.1204285193518
188.0	0.952953	445.12057033028066
189.0	0.95898001	445.12052984835475
190.0	0.96500303	445.1205706923761
191.0	0.97102373	445.12045904497955
192.0	0.97704878	445.12044978452576
193.0	0.983076	445.12065019761815
194.0	0.98909678	445.1205520799678
195.0	0.99512381	445.11948842517063
196.0	1.001151	445.1194640929753
197.0	1.007178	445.1195005288375
198.0	1.0132051	445.12037299186255
199.0	1.0192301	445.1205263113593
200.0	1.0252511	445.12027457097815
202.0	1.0325844	445.12041526282997
204.0	1.0400946	445.11942338455356
205.0	1.0464676	445.1205971158843
206.0	1.0524886	445.12052181400554
207.0	1.0585094	445.12043502565274
208.0	1.0645302	445.12059308217243
209.0	1.070551	445.1206188544982
210.0	1.076578	445.120649519239
211.0	1.082601	445.12065517562087
212.0	1.0886239	445.11944848254484
213.0	1.0946532	445.1206447687941
214.0	1.1006759	445.1205863761454
215.0	1.1066969	445.1205952680533
216.0	1.112724	445.11955185069786
217.0	1.118749	445.1194068775072
218.0	1.1247698	445.119538195592
219.0	1.1307906	445.11944371555205
220.0	1.1368135	445.12064624484094
221.0	1.1428343	445.11967433185106
222.0	1.1488574	445.1195641483378
223.0	1.1548804	445.11946643001505
224.0	1.1609032	445.1206253653988
225.0	1.1669281	445.11951007785956
226.0	1.1729532	445.11971366098
227.0	1.1789762	445.1194224313507
228.0	1.1849969	445.1194352647376
229.0	1.1910199	445.11947448766864
230.0	1.1970407	445.12058388986725
231.0	1.2030637	445.12062273734153
232.0	1.2090908	445.12052962576786
233.0	1.2151136	445.12059885955875
234.0	1.2211365	445.1194025107909
235.0	1.2271594	445.12044059935295
237.0	1.2346761	445.1205567365825
238.0	1.2410344	445.1205652129644
239.0	1.2470552	445.1194207571825
240.0	1.2530824	445.1205835527558
241.0	1.2591115	445.12064669889753
242.0	1.2651303	445.1195651736547
243.0	1.2711533	445.11949648944903
244.0	1.2771761	445.1195256044145
245.0	1.2832034	445.11949655993783
246.0	1.2892324	445.1194516980888
247.0	1.2952574	445.12062284775135
248.0	1.3012803	445.12050343295965
249.0	1.3073011	445.1194486034906
250.0	1.3133262	445.1195469926322
251.0	1.3193491	445.1195531276832
252.0	1.3253701	445.12061923271904
253.0	1.3313909	445.1206330027562
254.0	1.3374138	445.1206104198528
255.0	1.3434345	445.119411446608
256.0	1.3494638	445.12049690434986
257.0	1.3554866	445.1206144637356
258.0	1.361518	445.1205035967673
259.0	1.3675387	445.1196385885572
260.0	1.3735596	445.11944855923025
262.0	1.3808845	445.1195550958871
263.0	1.3872575	445.1194251247184
264.0	1.3932846	445.11948630134935
265.0	1.3993055	445.11940441161045
266.0	1.4053327	445.1194371405427
267.0	1.4113575	445.11951976766295
268.0	1.4173868	445.11953281541105
269.0	1.4234095	445.1195164077587
270.0	1.4294326	445.12060621494106
271.0	1.4354596	445.1206225510565
272.0	1.4414826	445.119458963346
273.0	1.4475055	445.1196138800412
274.0	1.4535305	445.11969776999115
275.0	1.4595597	445.11949740966526
276.0	1.4655846	445.11955763729816
277.0	1.4716097	445.11948639843774
278.0	1.4776326	445.1194267724872
279.0	1.4836555	445.1194404449983
280.0	1.4896785	445.1195411398953
281.0	1.4957034	445.1194883669855
282.0	1.5017306	445.120653485681
283.0	1.5077557	445.119495867676
284.0	1.5137805	445.11955926271713
285.0	1.5198056	445.1194661424267
286.0	1.5258264	445.11944703487546
287.0	1.5318494	445.1194550356706
288.0	1.5378743	445.1195835713466
289.0	1.5438952	445.12049534685644
290.0	1.549916	445.1206526032343
291.0	1.5559391	445.1196215662099
292.0	1.5619722	445.1195481370955
293.0	1.5679952	445.1195778764872
294.0	1.574018	445.11962699703133
295.0	1.580041	445.1194306723336
296.0	1.5860641	445.11966183295846
297.0	1.592089	445.1195414139125
298.0	1.5981098	445.11961135711823
299.0	1.6041411	445.1196574527558
300.0	1.6101681	445.11964229691097
301.0	1.6161994	445.11962595869727
302.0	1.6222244	445.1196498017076
303.0	1.6282454	445.1196304639822
304.0	1.6342724	445.11963411693716
305.0	1.6402952	445.1194749310462
306.0	1.6463224	445.1195423428863
307.0	1.6523431	445.11950941649997
308.0	1.6583682	445.11948139160654
309.0	1.6643911	445.1195877278363
310.0	1.6704141	445.1196870403891
311.0	1.6764412	445.11972005137613
312.0	1.6824662	445.1196555865514
313.0	1.6884954	445.1195152347971
314.0	1.6945183	445.11957938086647
315.0	1.7005452	445.11947518609605
316.0	1.7065682	445.11947928207525
317.0	1.7125974	445.1195407766164
318.0	1.7186266	445.1195391589655
321.0	1.7274515	445.1194201980666
322.0	1.7338202	445.1206595989006
323.0	1.7398454	445.1194182781301
324.0	1.7458684	445.12062291488394
325.0	1.7518934	445.1195132801525
326.0	1.7579204	445.1194421531327
327.0	1.7639433	445.1196037085296
328.0	1.7699641	445.11942132430573
329.0	1.7759871	445.1194835977176
330.0	1.7820121	445.11953366958744
331.0	1.7880475	445.1195889125477
332.0	1.7940726	445.11941833994956
333.0	1.8000976	445.1194791527037
334.0	1.8061226	445.11954509010474
335.0	1.8121476	445.1195562366129
336.0	1.8181788	445.1194370060038
337.0	1.8242059	445.1194555185913
338.0	1.8302329	445.11942941027695
339.0	1.836258	445.11940201968184
340.0	1.8422851	445.1194368256107
341.0	1.8483122	445.11947924969485
342.0	1.8543392	445.11955771201343
343.0	1.86036	445.11956987446973
344.0	1.8663871	445.11946938986205
345.0	1.87241	445.11946492850535
346.0	1.8784351	445.1195208258782
347.0	1.8844601	445.1194861127914
348.0	1.8904852	445.11943996258753
349.0	1.8965143	445.1195304014015
350.0	1.9025415	445.1194927210465
351.0	1.9085684	445.1195522986683
352.0	1.9145914	445.1195879631886
353.0	1.9206142	445.11952473624433
354.0	1.9266372	445.1195648564628
355.0	1.9326769	445.11956596900836
356.0	1.938704	445.11972946419195
357.0	1.944729	445.1197321520976
358.0	1.950756	445.1196904535994
359.0	1.956781	445.1194456347059
360.0	1.9628039	445.1197255426052
361.0	1.9688289	445.11972288010213
362.0	1.9748519	445.1206181324362
363.0	1.9808747	445.1195952487568
364.0	1.9868998	445.11947006699893
365.0	1.9929228	445.1194504973432
366.0	1.9989476	445.11948195109505
367.0	2.0049748	445.1195116489723
368.0	2.0109998	445.11955444866834
369.0	2.0170248	445.1194954415621
370.0	2.0230497	445.1195231652922
371.0	2.0290749	445.1194858719566
372.0	2.035102	445.1196329118406
373.0	2.0411291	445.1196052304407
374.0	2.047156	445.1195897002047
375.0	2.053179	445.1196538666147
376.0	2.059206	445.1197285661067
378.0	2.0666956	445.11978829286113
379.0	2.0730666	445.11960372580756
380.0	2.0790936	445.1196482805778
381.0	2.0851165	445.1194226803164
382.0	2.0911394	445.1206563855369
383.0	2.0971624	445.1194976898139
384.0	2.1031852	445.11948351755103
385.0	2.1092083	445.11951357670614
386.0	2.1152312	445.1195820265893
387.0	2.1212541	445.1195007166811
388.0	2.1272727	445.1196483699722
389.0	2.1332958	445.1196240035479
390.0	2.1393207	445.11956407230736
391.0	2.1453478	445.1195217751494
392.0	2.151375	445.11960048002635
393.0	2.1574	445.11941084506907
394.0	2.163425	445.1205350427757
395.0	2.1694542	445.1196517437145
396.0	2.175477	445.1195724169009
397.0	2.181502	445.1196063296688
398.0	2.1875269	445.1195582789899
399.0	2.193552	445.1194621116834
400.0	2.199575	445.1196312165256
401.0	2.2055999	445.1195874104839
402.0	2.211625	445.11951047306974
403.0	2.2176499	445.11962019470815
404.0	2.2236728	445.1195402701355
405.0	2.2296937	445.1196523063965
406.0	2.2357146	445.1195104309467
407.0	2.2417334	445.11972302962266
408.0	2.2477563	445.11949984522795
409.0	2.2537791	445.1197362147697
410.0	2.2598022	445.11957359922917
411.0	2.2658208	445.1197517892802
412.0	2.2718459	445.119708193741
413.0	2.2778687	445.11963988742434
414.0	2.2838917	445.11963858492857
415.0	2.2899167	445.119700337785
416.0	2.2959377	445.1195983423226
417.0	2.3019604	445.1195921446057
418.0	2.3079813	445.1195691390847
419.0	2.314002	445.1196965552284
420.0	2.3200209	445.119458965008
421.0	2.3260521	445.1194978677321
422.0	2.332073	445.1195918053621
423.0	2.3381001	445.11957237393545
424.0	2.3441271	445.1196070659062
425.0	2.3501461	445.11966744517235
426.0	2.3561688	445.11956997364865
427.0	2.3621981	445.1196512070071
428.0	2.3682167	445.1194786141168
429.0	2.3742396	445.1198070306445
430.0	2.3802584	445.11958483951906
431.0	2.3862836	445.1196858909783
432.0	2.3923022	445.11950685974875
433.0	2.3983272	445.1195683742434
434.0	2.40435	445.11959730640547
436.0	2.4116813	445.119652713608
437.0	2.4180647	445.1194979427642
438.0	2.4240918	445.11968651630684
439.0	2.4301211	445.1195914073862
440.0	2.4361418	445.1196621226847
441.0	2.4421647	445.11963509215616
442.0	2.4481877	445.1197205313712
443.0	2.4542126	445.11972096110674
444.0	2.4602377	445.1196386950792
445.0	2.4662586	445.11947806052217
446.0	2.4722816	445.1194903026516
447.0	2.4783023	445.1195681281976
448.0	2.484323	445.119598092627
449.0	2.4903502	445.1195876293671
450.0	2.4963731	445.11949058837615
451.0	2.502394	445.11971076336727
452.0	2.5084211	445.1196033259956
453.0	2.5144482	445.11962854024534
454.0	2.5204732	445.1196692704534
455.0	2.5264982	445.119609255508
456.0	2.532521	445.1196542818748
457.0	2.5385482	445.119512947857
458.0	2.544571	445.11963678531527
460.0	2.5518752	445.1196340700757
461.0	2.558242	445.119702290921
462.0	2.5642649	445.1196758704438
463.0	2.570292	445.1195891522653
464.0	2.5763191	445.11967735816035
465.0	2.5823419	445.1195925031713
466.0	2.5883628	445.1197407799453
467.0	2.59439	445.11954839717316
468.0	2.6004149	445.1194884337476
469.0	2.6064379	445.1196074555306
471.0	2.6137544	445.1195700000756
472.0	2.6201254	445.1194932181315
473.0	2.6261483	445.11962746165557
474.0	2.6321713	445.11957389427164
475.0	2.638192	445.1194948041606
476.0	2.6442129	445.11954641023607
477.0	2.6502337	445.1206408040361
478.0	2.6562567	445.11947061204876
479.0	2.6622795	445.1195655387428
480.0	2.6683025	445.119402595846
481.0	2.6743233	445.11964159673767
482.0	2.6803442	445.1195922883851
483.0	2.6863651	445.1194980146941
484.0	2.6923879	445.1194878841997
485.0	2.6984129	445.1194369355326
486.0	2.7044358	445.1194565060807
487.0	2.7104587	445.1195327666952
488.0	2.7164859	445.1194713353798
489.0	2.7225047	445.1196346121119
490.0	2.7285297	445.11962504685454
491.0	2.7345547	445.1195485973465
492.0	2.7405817	445.1196688495162
493.0	2.7466047	445.1196455061201
495.0	2.7540962	445.119580661228
496.0	2.7604589	445.11961756426
497.0	2.7664819	445.11960575297235
498.0	2.7725004	445.11957442872193
499.0	2.7785296	445.11971907611905
500.0	2.7845588	445.1196524479756
501.0	2.7905839	445.1197467434808
502.0	2.796611	445.11966631858155
503.0	2.8026381	445.1198710552601
504.0	2.8086631	445.1197310286748
505.0	2.8146881	445.11969462836606
506.0	2.8207109	445.1197430654186
507.0	2.8267381	445.1196149230412
508.0	2.8327693	445.1196663851496
509.0	2.8387922	445.119740778966
510.0	2.8448193	445.1196479193643
511.0	2.8508422	445.11969494320283
512.0	2.8568694	445.119604941513
513.0	2.8628882	445.11951937728094
514.0	2.868911	445.1195006673995
515.0	2.8749339	445.11946602525495
516.0	2.8809568	445.11955749757027
517.0	2.8869798	445.11941697065146
518.0	2.8930007	445.1203771123154
519.0	2.8990236	445.11957924876606
521.0	2.9063506	445.1195044346494
522.0	2.9127235	445.11975187181883
523.0	2.9187486	445.1196517729718
524.0	2.924784	445.11955351745905
525.0	2.9308153	445.119592735021
526.0	2.9368403	445.11947223338245
527.0	2.9428674	445.1202749962063
528.0	2.9488881	445.12037991687754
530.0	2.9563902	445.11947959230866
531.0	2.9627591	445.1194754168005
532.0	2.9687862	445.1194717327624
533.0	2.9748174	445.11950825533677
534.0	2.9808423	445.12063430173515
535.0	2.9868653	445.12059653198446
541.0	2.9994924	445.1199479872262
551.0	3.0181444	445.1198465287515
562.0	3.0381966	445.1202401082399
565.0	3.0463778	445.1201617450799
569.0	3.056034	445.1202363524449
570.0	3.0624049	445.1205675772743
571.0	3.0684319	445.1204913464619
572.0	3.0744591	445.11954805736207
573.0	3.0804883	445.1198860515106
575.0	3.0878861	445.11965176338873
576.0	3.0942632	445.12010213053804
578.0	3.1017861	445.1200941797131
579.0	3.1081613	445.1200811729571
580.0	3.1141883	445.12028979447405
581.0	3.1202132	445.120314994181
582.0	3.1262404	445.1203739314399
584.0	3.1336049	445.12030526649
585.0	3.1399738	445.1205240218318
586.0	3.1460008	445.12030711039046
587.0	3.1520238	445.12053161054064
588.0	3.1580466	445.1206261874137
589.0	3.1640716	445.11946533580544
590.0	3.1700947	445.11948043862293
591.0	3.1761175	445.1195128120984
592.0	3.1821427	445.11953883915794
593.0	3.1881674	445.11955311281366
594.0	3.1941904	445.1195109797352
595.0	3.2002154	445.1196204521064
596.0	3.2062363	445.1196791736883
597.0	3.2122572	445.11968207112926
598.0	3.218278	445.1196512429427
599.0	3.2242967	445.1196794207592
600.0	3.2303238	445.1195651171314
601.0	3.2363531	445.11964972958805
602.0	3.2423759	445.1195602050761
603.0	3.248403	445.119602440537
604.0	3.25443	445.11963392252204
605.0	3.2604551	445.11960382919267
606.0	3.266478	445.11972135659323
607.0	3.2724969	445.1195660375345
608.0	3.2785196	445.1197618455284
609.0	3.2845404	445.1196960693871
610.0	3.2905593	445.1196884502151
611.0	3.2965822	445.1196940144201
612.0	3.3026073	445.11971037197515
613.0	3.3086259	445.1197047233979
614.0	3.3146489	445.1197422740459
615.0	3.3206738	445.1198144851208
616.0	3.3266991	445.1195933639772
617.0	3.332726	445.11961220845683
618.0	3.3387448	445.1196660322468
619.0	3.3447676	445.11968567473525
620.0	3.3507885	445.1198082767463
621.0	3.3568239	445.11969584273254
622.0	3.3628449	445.1197095225061
623.0	3.3688677	445.1198134138298
624.0	3.3748906	445.1198434112811
625.0	3.3809155	445.1198660301087
626.0	3.3869386	445.11981851711715
627.0	3.3929593	445.1197173928958
628.0	3.3989803	445.1197624733054
629.0	3.4050093	445.1198015311453
630.0	3.4110323	445.11983919267044
631.0	3.4170552	445.11963277685044
632.0	3.423076	445.1196834588453
633.0	3.429097	445.11976337552113
634.0	3.4351198	445.1197054192002
635.0	3.4411448	445.11959217489004
636.0	3.4471719	445.11960752702515
637.0	3.4531929	445.1196586224429
638.0	3.4592158	445.1196685500275
639.0	3.4652387	445.11969938292503
640.0	3.4712656	445.11973305320504
641.0	3.4772928	445.1196978295133
642.0	3.4833156	445.11951591221435
643.0	3.4893428	445.11963208741713
644.0	3.4953656	445.1196624811099
645.0	3.5013908	445.11956356768076
646.0	3.5074136	445.1196598127803
647.0	3.5134408	445.1196963856211
648.0	3.5194636	445.11974012015145
649.0	3.5254908	445.1196472606554
650.0	3.5315157	445.1195688832954
651.0	3.5375407	445.11955732703296
652.0	3.5435596	445.11969096049364
653.0	3.5495846	445.11963812980724
654.0	3.5556117	445.1196219747583
655.0	3.5616345	445.1196379399907
656.0	3.5676574	445.1195736117515
657.0	3.5736825	445.11962759883954
658.0	3.5797033	445.11952422183197
659.0	3.5857325	445.11952588296515
660.0	3.5917512	445.1195393323839
661.0	3.5977741	445.11968875905836
662.0	3.6037951	445.1196301779359
663.0	3.6098136	445.11967011196634
664.0	3.6158367	445.1197236873117
665.0	3.6218596	445.1195480273178
666.0	3.6278783	445.119654246319
667.0	3.6339013	445.1196484754591
668.0	3.6399222	445.11961232188145
669.0	3.6459514	445.119533716714
670.0	3.6519763	445.1196168098699
671.0	3.6580012	445.11965438030245
672.0	3.6640284	445.1196845068098
673.0	3.6700554	445.11959391981594
674.0	3.6760763	445.11942228927984
675.0	3.6820951	445.11947317384045
676.0	3.6881159	445.11955333367376
677.0	3.6941409	445.11951607060377
678.0	3.7001702	445.1206362372067
679.0	3.7061971	445.1195110537158
680.0	3.7122222	445.1194912703844
681.0	3.718245	445.11941507948035
682.0	3.724268	445.1195270316588
683.0	3.7302869	445.1194701516707
684.0	3.7363077	445.11945566359356
685.0	3.7423326	445.1194956253145
686.0	3.7483556	445.12065586851395
687.0	3.7543847	445.12065976015583
688.0	3.7604098	445.1194650583992
689.0	3.7664368	445.119545731829
690.0	3.7724619	445.1195101745479
691.0	3.7784847	445.11949834540985
692.0	3.7845056	445.1194361745607
693.0	3.7905244	445.11950850100305
694.0	3.7965514	445.12064404638204
695.0	3.8025785	445.11952824376226
696.0	3.8086076	445.1195562372506
697.0	3.8146306	445.119534777484
698.0	3.8206556	445.119548366467
699.0	3.8266786	445.11947076339175
700.0	3.8327099	445.1194135669675
701.0	3.8387328	445.11941421811315
702.0	3.8447577	445.119408010528
703.0	3.8507827	445.1195486253744
704.0	3.8568056	445.1194054401038
705.0	3.8628327	445.11946643693653
706.0	3.868862	445.1195065035075
707.0	3.874889	445.11952621996426
708.0	3.8809203	445.1206041764376
709.0	3.8869495	445.11949801557427
710.0	3.8929702	445.1195244746824
711.0	3.8989932	445.1194914563585
712.0	3.9050202	445.1194154974406
713.0	3.9110473	445.1206161817718
714.0	3.9170767	445.1194017727038
715.0	3.9231016	445.12054848253644
716.0	3.9291246	445.12058562439296
717.0	3.9351494	445.11942638071093
718.0	3.9411766	445.11952176241255
719.0	3.9472036	445.1194469727348
720.0	3.9532245	445.1194772531683
721.0	3.9592475	445.11948679435466
722.0	3.9652725	445.1194061439035
723.0	3.9712996	445.11948194969506
724.0	3.9773246	445.12065202546756
725.0	3.9833495	445.11941127664056
726.0	3.9893766	445.11946857847335
727.0	3.9954037	445.12063974030775
728.0	4.0014308	445.11953961711686
729.0	4.0074579	445.11940668474205
730.0	4.0134851	445.1194479386859
731.0	4.0195122	445.11946295136966
732.0	4.0255308	445.12062195408953
733.0	4.0315641	445.12065340677157
734.0	4.0375892	445.11940234067487
735.0	4.043612	445.1206444904563
736.0	4.0496413	445.1206263562948
737.0	4.0556663	445.1206562145088
738.0	4.0616934	445.12065820521684
739.0	4.0677163	445.12062544669146
740.0	4.0737414	445.11941450552837
741.0	4.0797621	445.1194565448454
742.0	4.0857851	445.12064025338367
743.0	4.0918037	445.11950308335764
744.0	4.0978267	445.120542274762
745.0	4.1038476	445.11942443718806
746.0	4.1098748	445.1205763194407
747.0	4.1158935	445.11944475002394
748.0	4.1219245	445.11941433100463
749.0	4.1279475	445.12061466631127
750.0	4.1339725	445.1206335834353
751.0	4.1399934	445.1205517590197
752.0	4.1460123	445.1205486376852
753.0	4.1520309	445.12060646533956
754.0	4.1580518	445.1194390530367
755.0	4.1640726	445.120574548284
756.0	4.1700934	445.1206050203411
757.0	4.1761164	445.12065574014997
758.0	4.1821372	445.1194944679021
759.0	4.1881664	445.120610728929
760.0	4.1941915	445.1206468553236
761.0	4.2002164	445.1194399127723
762.0	4.2062457	445.1205379929515
763.0	4.2122664	445.1194013773886
764.0	4.2182913	445.1206461406882
765.0	4.2243185	445.1205650398604
766.0	4.2303393	445.12063372788975
767.0	4.2363623	445.1205734484057
768.0	4.242383	445.12060277216455
769.0	4.2484082	445.1205481313053
770.0	4.2544311	445.1205402932023
771.0	4.2604562	445.1204569570717
772.0	4.2664769	445.1204815228913
773.0	4.2724999	445.12053682240617
774.0	4.2785205	445.1205138881188
775.0	4.2845393	445.1204873401204
776.0	4.2905582	445.1204278526778
777.0	4.2965812	445.12048403335604
778.0	4.3026062	445.12052111536303
779.0	4.308631	445.12051572112244
780.0	4.3146581	445.1204929744791
781.0	4.3206852	445.12048746794886
782.0	4.3267061	445.1205357500052
783.0	4.3327249	445.1205289987447
784.0	4.3387478	445.1204523920313
785.0	4.3447686	445.12044465221226
786.0	4.3507875	445.12043293838946
787.0	4.3568082	445.1203800192938
788.0	4.3628312	445.1204131923895
789.0	4.3688518	445.1204637873025
790.0	4.3748727	445.1205472870604
791.0	4.3808937	445.120410526825
792.0	4.3869187	445.1204225458763
793.0	4.3929417	445.12038150690205
794.0	4.3989666	445.12040379631947
795.0	4.4049894	445.1204992716105
796.0	4.4110124	445.12043965262365
797.0	4.4170332	445.12046552487465
798.0	4.4230541	445.1205418270399
799.0	4.4290749	445.12048437047906
800.0	4.4350979	445.1205310429601
801.0	4.4411186	445.1205359945833
802.0	4.4471396	445.12043799774864
803.0	4.4531624	445.1204250048991
804.0	4.4591854	445.12044575817214
805.0	4.4652103	445.12041552950706
806.0	4.4712333	445.12050261571864
807.0	4.4772561	445.12034176560644
808.0	4.4832855	445.1204264843412
809.0	4.4893062	445.12040588745873
810.0	4.495327	445.12039855039416
811.0	4.5013499	445.12038416317137
812.0	4.5073687	445.12040243873787
813.0	4.5133916	445.1204024218766
814.0	4.5194126	445.12037459891
815.0	4.5254334	445.1204769525884
816.0	4.5314541	445.1204260490033
817.0	4.5374751	445.1204100644082
818.0	4.5434979	445.1202899244199
819.0	4.5495188	445.12031329981704
820.0	4.5555395	445.12030645046735
821.0	4.5615604	445.12039773499674
822.0	4.5675813	445.12033721928793
823.0	4.5736023	445.1203970302021
824.0	4.5796293	445.1204055760962
825.0	4.5856584	445.12038278418834
826.0	4.5916792	445.1204104644992
827.0	4.597698	445.1203149997153
828.0	4.6037188	445.12038349755954
829.0	4.6097397	445.1203965034444
830.0	4.6157604	445.120356007257
831.0	4.6217835	445.120381581782
832.0	4.6278064	445.1203248615296
833.0	4.6338273	445.1203852169484
834.0	4.6398501	445.12034039945996
835.0	4.6458751	445.12038005100976
836.0	4.6519022	445.120401396189
837.0	4.6579271	445.12040149294916
838.0	4.6639502	445.12042132989825
839.0	4.669971	445.1204032279591
840.0	4.675994	445.12038336023033
841.0	4.6820146	445.1203192588481
842.0	4.6880355	445.12033914194353
843.0	4.6940543	445.12037879900396
844.0	4.7000751	445.12038813482155
845.0	4.706096	445.1203832492856
846.0	4.7121211	445.1202869204782
847.0	4.7181439	445.1203977190262
848.0	4.7241669	445.1203295845238
849.0	4.7301918	445.1203316901847
850.0	4.7362231	445.12035379283384
851.0	4.7422438	445.1203879391322
852.0	4.7482627	445.12036067838505
853.0	4.7542982	445.120337836797
854.0	4.7603252	445.12031540457804
855.0	4.7663503	445.120306486145
856.0	4.7723753	445.1202628175227
857.0	4.7784023	445.12034311303364
858.0	4.7844253	445.12042827357163
859.0	4.7904502	445.1203386563318
860.0	4.7964816	445.12032365945595
861.0	4.8025066	445.1203762472836
862.0	4.8085357	445.12033714396773
863.0	4.8145587	445.1202742503253
864.0	4.8205856	445.12038938740193
865.0	4.8266044	445.12019525327895
866.0	4.8326295	445.1201710645841
867.0	4.8386523	445.12029669578567
868.0	4.8446732	445.12030580949005
869.0	4.8506963	445.1202644926757
870.0	4.8567171	445.12023047924794
871.0	4.86274	445.1201225077678
872.0	4.8687606	445.12033493569135
873.0	4.8747815	445.1202041583649
874.0	4.8808024	445.1202375356789
875.0	4.8868295	445.12019274246853
876.0	4.8928544	445.1203484787765
877.0	4.8988816	445.1202026393597
878.0	4.9049107	445.12031827078494
879.0	4.9109359	445.1203707997958
880.0	4.916967	445.12028720215307
881.0	4.9229879	445.12036508039307
882.0	4.9290149	445.1202195633112
883.0	4.9350483	445.1202864188556
884.0	4.9410712	445.12023254426185
885.0	4.9470921	445.12027295182514
886.0	4.9531191	445.1202502788121
887.0	4.9591442	445.1202125286258
888.0	4.9651732	445.12017174189856
889.0	4.9711962	445.1201464406101
890.0	4.9772254	445.1202600676153
891.0	4.9832505	445.120243128327
892.0	4.9892776	445.12030765812483
893.0	4.9952962	445.12030337298245
894.0	5.0013171	445.1202583968081
895.0	5.0073379	445.1202197291694
896.0	5.013363	445.1201976897909
897.0	5.019386	445.12020441411966
898.0	5.0254151	445.1201799789082
899.0	5.031438	445.1201508407823
900.0	5.0374609	445.1200576037816
901.0	5.0434839	445.1201974887301
902.0	5.0495068	445.1201126004008
903.0	5.0555254	445.12014910779
904.0	5.0615505	445.1202164330838
905.0	5.0675713	445.12016518432364
906.0	5.0735922	445.120226637193
907.0	5.079613	445.1201506934756
908.0	5.0856338	445.1201043880434
909.0	5.091661	445.1202101618707
910.0	5.097684	445.1200774086558
911.0	5.1037068	445.12004246523696
912.0	5.109734	445.1200349824923
913.0	5.1157525	445.12010122166686
914.0	5.1217776	445.12001716615293
915.0	5.1278006	445.11999694264017
916.0	5.1338278	445.1201240551213
917.0	5.1398548	445.12007754737925
918.0	5.1458778	445.1200963446433
919.0	5.1519026	445.120058015641
920.0	5.1579277	445.12012610676186
921.0	5.1639506	445.1200253546215
922.0	5.1699757	445.1201100936147
923.0	5.1760069	445.11995103066465
924.0	5.182034	445.11999806448
925.0	5.1880569	445.1200728372231
926.0	5.1940881	445.1199492437559
927.0	5.2001111	445.120062360052
928.0	5.2061381	445.12013771307323
929.0	5.2121652	445.12014006920174
930.0	5.2181902	445.11999818738775
931.0	5.2242132	445.12006968431257
932.0	5.2302425	445.12015059211416
933.0	5.2362653	445.1199630046148
934.0	5.2422943	445.11994114183665
935.0	5.2483173	445.1199727782772
936.0	5.2543506	445.11997350228745
937.0	5.2603736	445.1198683756571
938.0	5.2664028	445.1199867434416
939.0	5.2724256	445.1198965383547
940.0	5.2784486	445.11994037648554
941.0	5.2844675	445.11995208553253
942.0	5.2904945	445.1199789797331
943.0	5.2965175	445.1199945803884
944.0	5.3025486	445.12001122563333
945.0	5.3085757	445.1199814349532
946.0	5.3146008	445.1200081016969
947.0	5.3206279	445.12001831706846
948.0	5.3266488	445.12005356502453
949.0	5.3326716	445.12002056407556
950.0	5.3386965	445.12006867129685
951.0	5.3447174	445.1199676244136
952.0	5.3507362	445.1200200182377
953.0	5.3567592	445.11996773989733
954.0	5.36278	445.11985720728615
955.0	5.3688029	445.1197896114807
956.0	5.3748259	445.11977077947887
957.0	5.3808487	445.1199034964562
958.0	5.3868758	445.11989131897957
959.0	5.392905	445.11979438043693
960.0	5.3989342	445.11983355013024
961.0	5.4049571	445.1198610997517
962.0	5.4109843	445.1198794325376
963.0	5.4170133	445.1198867650964
964.0	5.4230384	445.11975769727024
965.0	5.4290696	445.1198287678145
966.0	5.4350987	445.119785543454
967.0	5.4411258	445.1195106737945
968.0	5.4471509	445.1197363739576
969.0	5.4531779	445.1198347098275
970.0	5.459205	445.1197930739523
971.0	5.4652321	445.1198263552219
972.0	5.4712612	445.11978493552033
973.0	5.4772842	445.1198301076739
974.0	5.4833072	445.1199080065665
975.0	5.4893301	445.11987131528963
976.0	5.4953571	445.1198689510888
977.0	5.5013864	445.1198140997811
978.0	5.5074113	445.1197077942919
979.0	5.5134364	445.1197275227759
980.0	5.5194675	445.1196935349373
981.0	5.5254946	445.11975550532014
982.0	5.5315196	445.1197628690762
983.0	5.5375488	445.1197138134334
984.0	5.5435718	445.11962625154314
985.0	5.5495947	445.11985223846335
986.0	5.5556239	445.11979286919774
987.0	5.5616468	445.11974188662373
988.0	5.5676697	445.11974230161326
989.0	5.5736989	445.1197471619934
990.0	5.5797343	445.1198344513492
991.0	5.5857634	445.11978619531124
992.0	5.5917885	445.11988490708086
993.0	5.5978177	445.1197120459068
994.0	5.6038428	445.11972335350924
995.0	5.6098677	445.11974126614956
996.0	5.6158927	445.1198093497116
997.0	5.6219156	445.11977582660006
998.0	5.6279489	445.119950609692
999.0	5.6339719	445.11976153353424
1000.0	5.6399949	445.11980321110394
1001.0	5.6460156	445.11971968615467
1002.0	5.6520364	445.1196532780952
1003.0	5.6580593	445.11952037569495
1004.0	5.6640823	445.11961945136653
1005.0	5.6701032	445.1197372825166
1006.0	5.6761261	445.11966880032924
1007.0	5.6821469	445.1196240209418
1008.0	5.6881656	445.1196490603534
1009.0	5.6941887	445.1194834197335
1010.0	5.7002116	445.11961369016996
1011.0	5.7062428	445.1195470865953
1012.0	5.7122636	445.11958600752274
1013.0	5.7182864	445.11969417391316
1014.0	5.7243074	445.119633638059
1015.0	5.7303283	445.11962872200354
1016.0	5.7363513	445.11962768279847
1017.0	5.7423699	445.1197194981913
1018.0	5.7483949	445.1195969849008
1019.0	5.754424	445.11969639518435
1020.0	5.7604533	445.1195464428462
1021.0	5.7664761	445.1195831254067
1022.0	5.7725033	445.11956651743253
1023.0	5.7785324	445.11955623734644
1024.0	5.7845596	445.11954472657715
1025.0	5.7905846	445.1195343228299
1026.0	5.7966115	445.1195828898999
1027.0	5.8026324	445.11950896500844
1028.0	5.8086553	445.11948060867
1029.0	5.8146741	445.11951057274
1030.0	5.8207034	445.1195813910861
1031.0	5.8267305	445.1194754729982
1032.0	5.8327575	445.11960632767784
1033.0	5.8387826	445.11940065548777
1034.0	5.8448157	445.11950150030543
1035.0	5.8508408	445.1194439236557
1036.0	5.8568616	445.1195271285037
1037.0	5.8628825	445.12064001889496
1038.0	5.8689054	445.1194540512446
1039.0	5.8749303	445.11954838489237
1040.0	5.8809576	445.1195793094144
1041.0	5.8869804	445.11961736438406
1042.0	5.8930034	445.1194714893485
1043.0	5.8990261	445.1194525074807
1044.0	5.9050491	445.1195308505699
1045.0	5.9110762	445.11945861389887
1046.0	5.9171014	445.1195896398504
1047.0	5.9231325	445.11958953065476
1048.0	5.9291597	445.1205684098593
1049.0	5.9351845	445.1194309577549
1050.0	5.9412055	445.1205762524188
1051.0	5.9472283	445.1194749407043
1052.0	5.9532534	445.1206242963969
1053.0	5.9592763	445.1194382089087
1054.0	5.9652993	445.1206548292301
1055.0	5.9713242	445.1194288279384
1056.0	5.9773534	445.1195376046085
1057.0	5.9833763	445.11942493577607
1058.0	5.9894013	445.1195763360936
1059.0	5.9954262	445.11943746829377
1060.0	6.0014472	445.1206566813895
1061.0	6.007466	445.1194606116064
1062.0	6.0134888	445.1194221681969
1063.0	6.0195077	445.1194269790405
1064.0	6.0255305	445.1194020388166
1065.0	6.0315513	445.12063803580594
1066.0	6.0375701	445.1194559971234
1067.0	6.043593	445.1194939365072
1068.0	6.0496139	445.11941952644133
1069.0	6.0556347	445.1194611057626
1070.0	6.0616617	445.1194500497845
1071.0	6.0676848	445.11943867174847
1072.0	6.0737099	445.11941779091325
1073.0	6.0797368	445.11949888938574
1074.0	6.0857597	445.11952042746213
1075.0	6.0917909	445.11950714965934
1076.0	6.0978202	445.12054167939397
1077.0	6.1038431	445.119443128413
1078.0	6.109862	445.1205885765977
1079.0	6.1158847	445.1205905396436
1080.0	6.1219036	445.11952201143174
1081.0	6.1279264	445.12048951268247
1082.0	6.1339516	445.12046470241825
1083.0	6.1399745	445.12062782155385
1084.0	6.1459973	445.12060703918183
1085.0	6.1520181	445.1205773786025
1086.0	6.1580391	445.1205138125058
1087.0	6.1640619	445.12053643377595
1088.0	6.1700848	445.12054568358974
1089.0	6.1761077	445.12058724169225
1090.0	6.1821306	445.1205824207596
1091.0	6.1881598	445.1203323684603
1092.0	6.1941807	445.12050158729323
1093.0	6.2002037	445.1205844368925
1094.0	6.2062265	445.1205810836868
1095.0	6.2122474	445.12058647850455
1096.0	6.2182661	445.12049810294366
1097.0	6.2242891	445.1206156762723
1098.0	6.2303099	445.120434564106
1099.0	6.2363287	445.1206492306616
1100.0	6.2423515	445.11946829436675
1101.0	6.2483704	445.1206519341282
1102.0	6.2544016	445.1194176357549
1103.0	6.2604205	445.1206188402053
1104.0	6.2664475	445.120593024704
1105.0	6.2724703	445.1205449047855
1106.0	6.2785036	445.12052130565206
1107.0	6.2845308	445.1203462874526
1108.0	6.2905516	445.1205349640961
1109.0	6.2965788	445.1205773818278
1110.0	6.3025995	445.120343625223
1111.0	6.3086225	445.1206593231971
1112.0	6.3146516	445.1204895967904
1113.0	6.3206704	445.1204879158885
1114.0	6.3266934	445.1194240273908
1115.0	6.332714	445.11941200317193
1116.0	6.3387329	445.1205733788098
1117.0	6.3447538	445.1206236676094
1118.0	6.3507747	445.1205587787512
1119.0	6.3567954	445.120487788101
1120.0	6.3628162	445.12030454571646
1121.0	6.3688371	445.1204527210893
1122.0	6.3748579	445.1202839458834
1123.0	6.3808788	445.1204022837297
1124.0	6.3869039	445.120268425888
1125.0	6.3929246	445.12040072835316
1126.0	6.3989455	445.12042911960697
1127.0	6.4049704	445.1203885966297
1128.0	6.4109934	445.1204587650001
1129.0	6.4170121	445.12047990037803
1130.0	6.4230372	445.1203768140854
1131.0	6.4290643	445.1203941182018
1132.0	6.4350913	445.1203660717178
1133.0	6.4411227	445.120427697573
1134.0	6.4471455	445.12036882744854
1135.0	6.4531642	445.12051163537853
1136.0	6.4591913	445.1203480948025
1137.0	6.4652101	445.120319129188
1138.0	6.4712331	445.12022648698826
1139.0	6.477254	445.12036617726017
1140.0	6.4832727	445.12045483002174
1141.0	6.4892914	445.12053227785407
1142.0	6.4953205	445.1194047514956
1143.0	6.5013498	445.1204735317517
1144.0	6.5073789	445.1204668965639
1145.0	6.5134039	445.1205711878249
1146.0	6.5194226	445.12047660803296
1147.0	6.5254477	445.1204058564869
1148.0	6.5314727	445.12046195371056
1149.0	6.5374957	445.1203959769711
1150.0	6.5435206	445.1204660823866
1151.0	6.5495413	445.1203052090749
1152.0	6.5555642	445.1203009633142
1153.0	6.5615852	445.1200956045519
1154.0	6.567604	445.12013935274115
1155.0	6.5736269	445.12024219118854
1156.0	6.5796477	445.1202751137794
1157.0	6.5856769	445.1203958123859
1158.0	6.5916956	445.1203492817051
1159.0	6.5977186	445.1203216797585
1160.0	6.6037415	445.12037366776786
1161.0	6.6097665	445.12038825916244
1162.0	6.6157936	445.12039603245415
1163.0	6.6218186	445.1204982973081
1164.0	6.6278437	445.1205180382452
1165.0	6.6338687	445.1203664504569
1166.0	6.6398937	445.1203631746116
1167.0	6.6459144	445.12035491907557
1168.0	6.6519331	445.12035550150705
1169.0	6.6579562	445.1204027754546
1170.0	6.663975	445.120324986451
1171.0	6.6699957	445.1203164680213
1172.0	6.6760165	445.1203115846601
1173.0	6.6820373	445.12034244339424
1174.0	6.6880603	445.12027857357293
1175.0	6.6940833	445.12033437794145
1176.0	6.700102	445.1203401592317
1177.0	6.7061249	445.1201866821455
1178.0	6.7121541	445.1203354327145
1179.0	6.7181855	445.1203057320396
1180.0	6.7242125	445.1203224621152
1181.0	6.7302374	445.1202945216079
1182.0	6.7362582	445.1202168507244
1183.0	6.7422832	445.12023686307435
1184.0	6.7483062	445.1202936662262
1185.0	6.7543249	445.12030473089783
1186.0	6.7603501	445.1203537142747
1187.0	6.7663791	445.1203613737287
1188.0	6.7724042	445.1202401508154
1189.0	6.778427	445.1202423791172
1190.0	6.7844542	445.11993892635576
1191.0	6.790475	445.1203874325728
1192.0	6.7964979	445.1202231788437
1193.0	6.8025229	445.12026751971274
1194.0	6.8085459	445.12027343987916
1195.0	6.8145668	445.12027915187844
1196.0	6.820596	445.12008298633873
1197.0	6.8266146	445.1200656158238
1198.0	6.8326396	445.1201759858945
1199.0	6.8386666	445.12001155213625
1200.0	6.8446938	445.12020423898275
1201.0	6.8507147	445.1201830444453
1202.0	6.8567418	445.1200744648374
1203.0	6.8627625	445.120065148053
1204.0	6.8687833	445.1203884046857
1205.0	6.8748042	445.12040123812136
1206.0	6.8808231	445.1202431846195
1207.0	6.8868459	445.1201577221126
1208.0	6.8928688	445.1202186682995
1209.0	6.898896	445.12021722490374
1210.0	6.904923	445.1202580847815
1211.0	6.9109461	445.1202211857511
1212.0	6.9169647	445.1202204174131
1213.0	6.9229875	445.1203418185118
1214.0	6.9290104	445.1202836115636
1215.0	6.9350335	445.1203095924832
1216.0	6.9410585	445.12021278568585
1217.0	6.9470773	445.12025948666366
1218.0	6.9531022	445.12023767569013
1219.0	6.9591252	445.1201540499683
1220.0	6.9651522	445.1199920504258
1221.0	6.9711835	445.12011564137566
1222.0	6.9772126	445.12011279175096
1223.0	6.9832419	445.1201072813957
1224.0	6.9892648	445.1202509378915
1225.0	6.9952855	445.12020131415863
1226.0	7.0013149	445.12018814416206
1227.0	7.007344	445.1200962203973
1228.0	7.013369	445.1201101184205
1229.0	7.0193981	445.1201651273428
1230.0	7.0254231	445.1202072354407
1231.0	7.0314482	445.1202111449233
1232.0	7.0374712	445.1202690093524
1233.0	7.0434899	445.12018228552097
1234.0	7.0495128	445.1202018660638
1235.0	7.0555355	445.1202088638992
1236.0	7.0615544	445.1202845027713
1237.0	7.0675753	445.1202854898488
1238.0	7.0736044	445.12025917530065
1239.0	7.0796232	445.12024707706803
1240.0	7.0856503	445.1202866446031
1241.0	7.0916774	445.1202733282786
1242.0	7.0976962	445.12021466884806
1243.0	7.103719	445.12031301296236
1244.0	7.1097419	445.1202257758957
1245.0	7.1157648	445.12019631644023
1246.0	7.1217857	445.1201335076092
1247.0	7.1278086	445.12007935976044
1248.0	7.1338275	445.12009755349527
1249.0	7.1398545	445.12005509472857
1250.0	7.1458878	445.1201796035927
1251.0	7.151919	445.12000569889193
1252.0	7.1579483	445.12015072835123
1253.0	7.1639712	445.12021287758597
1254.0	7.169992	445.1203445219649
1255.0	7.1760108	445.12031586941595
1256.0	7.18204	445.1203100192336
1257.0	7.1880609	445.12027749166265
1258.0	7.1940836	445.1202916733489
1259.0	7.2001067	445.12032197130145
1260.0	7.2061274	445.12022429531913
1261.0	7.2121503	445.12021750605345
1262.0	7.2181795	445.12014190823004
1263.0	7.2241984	445.1202197267412
1264.0	7.2302254	445.1201371634902
1265.0	7.2362567	445.1202938881287
1266.0	7.2422816	445.12012957423383
1267.0	7.2483046	445.1200903412293
1268.0	7.2543274	445.1201831076232
1269.0	7.2603463	445.1201193651991
1270.0	7.2663712	445.12007449549117
1271.0	7.2723963	445.1200233723652
1272.0	7.2784212	445.12011508397995
1273.0	7.2844422	445.12002460639775
1274.0	7.2904671	445.12021960457975
1275.0	7.2964879	445.12013100091775
1276.0	7.3025087	445.1201242581966
1277.0	7.3085275	445.1200449596541
1278.0	7.3145504	445.12013663676055
1279.0	7.3205715	445.1200965414297
1280.0	7.3265984	445.1201565081941
1281.0	7.3326297	445.12011418411504
1282.0	7.3386504	445.11995554200774
1283.0	7.3446735	445.1199198151409
1284.0	7.3506922	445.12004186324015
1285.0	7.3567131	445.12019989293026
1286.0	7.3627381	445.1200950791062
1287.0	7.368761	445.1199751031871
1288.0	7.3747819	445.1199692649699
1289.0	7.3808067	445.12007102502906
1290.0	7.3868256	445.1200995563116
1291.0	7.3928464	445.1202465074328
1292.0	7.3988713	445.12023536643636
1293.0	7.4048923	445.1202853494084
1294.0	7.4109153	445.12007346049853
1295.0	7.4169382	445.12029770517677
1296.0	7.422959	445.12027565505065
1297.0	7.4289838	445.1202475544904
1298.0	7.435011	445.1202260656768
1299.0	7.441038	445.12029603810447
1300.0	7.447059	445.1200008142302
1301.0	7.4530819	445.1202076967292
1302.0	7.459107	445.11998774958977
1303.0	7.4651319	445.11988453068545
1304.0	7.4711591	445.1199357307537
1305.0	7.4771798	445.1201057937078
1306.0	7.4831985	445.1201084407933
1307.0	7.4892235	445.1202496712564
1308.0	7.4952443	445.1200309544953
1309.0	7.5012633	445.12021298299834
1310.0	7.5072923	445.1199900274974
1311.0	7.5133153	445.1201866053271
1312.0	7.519336	445.12022144438777
1313.0	7.5253569	445.1201804503195
1314.0	7.5313756	445.12010344315195
1315.0	7.5373944	445.1202607400785
1316.0	7.5434194	445.1202439947299
1317.0	7.5494402	445.12033070047704
1318.0	7.555461	445.1203741951402
1319.0	7.5614863	445.1203757535864
1320.0	7.5675069	445.12027323070913
1321.0	7.5735299	445.1203424800433
1322.0	7.5795527	445.1202258467572
1323.0	7.5855715	445.1202225648888
1324.0	7.5915944	445.1201819266508
1325.0	7.5976174	445.1201139978324
1326.0	7.6036384	445.1200590274732
1327.0	7.6096611	445.1200929921792
1328.0	7.615684	445.12010970722287
1329.0	7.6217027999999996	445.12020368552436
1330.0	7.627732	445.1202153589493
1331.0	7.6337507	445.12021250051504
1332.0	7.6397737	445.120053562318
1333.0	7.6457965	445.11994299459076
1334.0	7.6518259	445.11999947923005
1335.0	7.6578549	445.1201346760067
1336.0	7.6638737	445.1198940317211
1337.0	7.6698986	445.1198435227106
1338.0	7.6759216	445.11987261182225
1339.0	7.6819466	445.12003496361564
1340.0	7.6879738	445.1200790595087
1341.0	7.6940008	445.1199576749689
1342.0	7.7000216	445.1200432185989
1343.0	7.7060446	445.12010158460686
1344.0	7.7120716	445.1200575147387
1345.0	7.7180967	445.1201080524613
1346.0	7.7241217	445.1201551251738
1347.0	7.7301426	445.1203808632831
1348.0	7.7361654	445.1203743155083
1349.0	7.7421863	445.12025032192463
1350.0	7.7482092	445.1203219251684
1351.0	7.7542299	445.12014591741234
1352.0	7.760253	445.12006723695475
1353.0	7.7662842	445.1201596376942
1354.0	7.7723113	445.1201486092334
1355.0	7.7783385	445.1201713068982
1356.0	7.7843592	445.120215910653
1357.0	7.7903802	445.12034298162024
1358.0	7.796405	445.12038900770085
1359.0	7.8024279	445.1202958077792
1360.0	7.808453	445.12025819738284
1361.0	7.8144759	445.12047159072165
1362.0	7.8205073	445.1202797435485
1363.0	7.8265302	445.11992385869775
1364.0	7.8325594	445.120084128162
1365.0	7.8385864	445.1200021365827
1366.0	7.8446115	445.1198268012204
1367.0	7.8506405	445.1200851782335
1368.0	7.8566718	445.11993063676545
1369.0	7.8626926	445.12008295294794
1370.0	7.8687135	445.120061350804
1371.0	7.8747365	445.1200584007109
1372.0	7.8807615	445.1201532710516
1373.0	7.8867927	445.12003857102553
1374.0	7.8928218	445.1201869176419
1375.0	7.8988489	445.120126735825
1376.0	7.904874	445.12008875894816
1377.0	7.9108947	445.12010959135154
1378.0	7.9169157	445.1200580892568
1379.0	7.9229426	445.1201616287095
1380.0	7.9289739	445.120268995989
1381.0	7.9349991	445.1200530358355
1382.0	7.9410239	445.1202687493492
1383.0	7.9470469	445.12009614990495
1384.0	7.9530718	445.1201377766388
1385.0	7.9590948	445.1202939409403
1386.0	7.9651198	445.1202463082789
1387.0	7.9711429	445.12014048344747
1388.0	7.9771636	445.12013849789696
1389.0	7.9831886	445.1202186252174
1390.0	7.9892093	445.12017462739504
1391.0	7.9952323	445.1201263568199
1392.0	8.0012532	445.12007371585304
1393.0	8.0072761	445.1201549070682
1394.0	8.0133115	445.1201165731738
1395.0	8.0193387	445.120062491553
1396.0	8.0253678	445.1201867877586
1397.0	8.0313908	445.12019685951265
1398.0	8.0374157	445.1201433307521
1399.0	8.0434386	445.120082627707
1400.0	8.0494635	445.12019493282037
1401.0	8.0554866	445.12026182562164
1402.0	8.0615157	445.1200224738605
1403.0	8.0675367	445.12014663518744
1404.0	8.0735595	445.12014582312685
1405.0	8.0795802	445.1199418488068
1406.0	8.085599	445.12001227641673
1407.0	8.0916262	445.1199383003826
1408.0	8.0976491	445.12012354915635
1409.0	8.1036742	445.12003590443334
1410.0	8.1096948	445.12005164813996
1411.0	8.11572	445.1200902184282
1412.0	8.1217472	445.12025259676
1413.0	8.1277699	445.12024627179017
1414.0	8.133793	445.12011789891835
1415.0	8.139822	445.1199914712023
1416.0	8.145847	445.120029370722
1417.0	8.1518721	445.1200666113859
1418.0	8.1578972	445.1199947369681
1419.0	8.1639201	445.12014426969273
1420.0	8.169943	445.1202333801539
1421.0	8.1759679	445.1201965663693
1422.0	8.181993	445.1201930000965
1423.0	8.1880221	445.12013338858185
1424.0	8.1940513	445.1201720278406
1425.0	8.2000763	445.1201706179124
1426.0	8.2060973	445.12023738847
1427.0	8.2121243	445.120162373222
1428.0	8.2181472	445.1200821198172
1429.0	8.2241722	445.1198851590407
1430.0	8.2301951	445.11988322444006
1431.0	8.2362179	445.11988361337967
1432.0	8.242243	445.11988360077765
1433.0	8.2482702	445.1200581076492
1434.0	8.2542931	445.1199051293845
1435.0	8.2603159	445.11991511309844
1436.0	8.2663408	445.1201412645278
1437.0	8.2723617	445.1200873736735
1438.0	8.2783848	445.11995399100266
1439.0	8.2844035	445.12002743118796
1440.0	8.2904223	445.11999218885467
1441.0	8.2964431	445.11987679304036
1442.0	8.3024618	445.11998457310284
1443.0	8.3084869	445.11994182083566
1444.0	8.3145076	445.1200147189646
1445.0	8.3205327	445.12008181152396
1446.0	8.3265534	445.1200785915365
1447.0	8.3325764	445.12019450508814
1448.0	8.3386015	445.12005071217015
1449.0	8.3446265	445.1201300501634
1450.0	8.3506578	445.11986010042756
1451.0	8.3566828	445.1200946593137
1452.0	8.3627098	445.11998569244867
1453.0	8.3687369	445.11999763081786
1454.0	8.3747639	445.12003586210545
1455.0	8.3807932	445.12000949349573
1456.0	8.3868139	445.1200740581997
1457.0	8.3928369	445.11997840722603
1458.0	8.3988641	445.11994407886266
1459.0	8.4048868	445.11998328529575
1460.0	8.4109078	445.1199306234056
1461.0	8.4169327	445.1202344188293
1462.0	8.4229514	445.11991424508125
1463.0	8.4289764	445.11999121556937
1464.0	8.4349954	445.12008224700816
1465.0	8.4410162	445.1201150744674
1466.0	8.4470412	445.1199762176736
1467.0	8.4530618	445.1201443231511
1468.0	8.4590827	445.120102805648
1469.0	8.4651077	445.12000803874025
1470.0	8.4711265	445.1202742037251
1471.0	8.4771473	445.1201100252169
1472.0	8.4831724	445.1200648401698
1473.0	8.4891952	445.12014311357734
1474.0	8.4952203	445.12005288880556
1475.0	8.5012494	445.1200820359799
1476.0	8.5072745	445.11988803973315
1477.0	8.5132952	445.1199497374523
1478.0	8.5193161	445.1199944360455
1479.0	8.5253432	445.11999501555414
1480.0	8.5313663	445.1199745127021
1481.0	8.5373911	445.1199160991356
1482.0	8.5434204	445.1199436837898
1483.0	8.5494432	445.1199523267369
1484.0	8.5554683	445.1201408268475
1485.0	8.5614932	445.12006121691144
1486.0	8.5675141	445.1200723536615
1487.0	8.5735434	445.1200258439025
1488.0	8.5795704	445.1200782247144
1489.0	8.5855997	445.12010981798005
1490.0	8.5916224	445.12016866150975
1491.0	8.5976434	445.12009777265274
1492.0	8.6036641	445.12017972246275
1493.0	8.609685	445.1201969265786
1494.0	8.6157058	445.1201842980289
1495.0	8.621731	445.12024443280853
1496.0	8.6277558	445.1200930699522
1497.0	8.633783	445.12019122093636
1498.0	8.6398037	445.12010583906937
1499.0	8.6458267	445.12005191745953
1500.0	8.6518475	445.1201446472864
1501.0	8.6578684	445.12007118156157
1502.0	8.6638934	445.12007560654604
1503.0	8.6699142	445.12012676126716
1504.0	8.6759372	445.12002491239065
1505.0	8.68196	445.12016535697785
1506.0	8.6879809	445.1200276410503
1507.0	8.6940039	445.12002219664555
1508.0	8.7000412	445.1201112140733
1509.0	8.7060642	445.11997407546943
1510.0	8.7120852	445.1199566786865
1511.0	8.718108	445.1199455845127
1512.0	8.724129	445.1199787376564
1513.0	8.7301496	445.12024765594487
1514.0	8.7361705	445.1200443870015
1515.0	8.7421934	445.1200631712293
1516.0	8.7482164	445.1200388007336
1517.0	8.7542393	445.119996512125
1518.0	8.76026	445.120179798271
1519.0	8.766283	445.1201019761975
1520.0	8.7723061	445.12013381361936
1521.0	8.7783288	445.1201555596817
1522.0	8.7843581	445.12005784326436
1523.0	8.7903913	445.11995603769583
1524.0	8.7964164	445.12038561187984
1525.0	8.8024455	445.1201738095591
1526.0	8.8084707	445.12007114673975
1527.0	8.8144937	445.1200924261883
1528.0	8.8205207	445.12013356575136
1529.0	8.8265414	445.1201509358707
1530.0	8.8325643	445.1202002794325
1531.0	8.8385851	445.11997010386784
1532.0	8.844606	445.1199706593006
1533.0	8.8506374	445.1201842175806
1534.0	8.8566603	445.12007635689463
1535.0	8.8626853	445.11995681783617
1536.0	8.8687166	445.11997854201985
1537.0	8.8747415	445.12002502036137
1538.0	8.8807708	445.1200410390181
1539.0	8.8867935	445.1199647508148
1540.0	8.8928249	445.119945349976
1541.0	8.898852	445.12007859594485
1542.0	8.9048729	445.12008679139626
1543.0	8.9108958	445.12008212806444
1544.0	8.9169186	445.1200697591027
1545.0	8.9229415	445.1198988142266
1546.0	8.9289645	445.1200238046919
1547.0	8.9349853	445.11991397912294
1548.0	8.9410125	445.1199277233563
1549.0	8.9470395	445.1199644912862
1550.0	8.9530625	445.11989572418605
1551.0	8.9590895	445.120065633469
1552.0	8.9651124	445.1199862062172
1553.0	8.9711375	445.1198857335088
1554.0	8.9771582	445.12004769645574
1555.0	8.983179	445.12013041340424
1556.0	8.989202	445.12009635193584
1557.0	8.9952207	445.12021586488436
1558.0	9.0012438	445.12007602639886
1559.0	9.0072687	445.1200008975203
1560.0	9.0132874	445.12020651234764
1561.0	9.0193124	445.1200262050563
1562.0	9.0253374	445.1199109561522
1563.0	9.0313562	445.12021757732623
1564.0	9.0373834	445.1201755978814
1565.0	9.0434103	445.12003377203706
1566.0	9.0494396	445.1199877871641
1567.0	9.0554749	445.12014054318803
1568.0	9.0615	445.12037040804796
1569.0	9.0675312	445.12012134559797
1570.0	9.0735499	445.1199225693104
1571.0	9.0795791	445.12004204240577
1572.0	9.0856021	445.1200595663413
1573.0	9.0916251	445.12002398588027
1574.0	9.0976542	445.12000666233797
1575.0	9.1036728	445.1199792917964
1576.0	9.1096958	445.11991678447333
1577.0	9.1157168	445.12007471204475
1578.0	9.1217396	445.11999811381605
1579.0	9.1277626	445.1200483079444
1580.0	9.1337896	445.12001233809303
1581.0	9.1398189	445.1200481902882
1582.0	9.1458437	445.1200547563668
1583.0	9.1518688	445.1200310576562
1584.0	9.1578959	445.1201701005989
1585.0	9.1639188	445.1201043352418
1586.0	9.1699417	445.12009781132423
1587.0	9.1759689	445.1202126625666
1588.0	9.181998	445.120142881916
1589.0	9.1880209	445.12007435256817
1590.0	9.1940419	445.1201414276378
1591.0	9.2000646	445.1201727404869
1592.0	9.2060918	445.1200362671801
1593.0	9.2121251	445.1201337577984
1594.0	9.2181586	445.12020446813904
1595.0	9.2241834	445.120261583517
1596.0	9.2302064	445.1202136932029
1597.0	9.2362272	445.1201270132665
1598.0	9.2422503	445.1200594873706
1599.0	9.2482752	445.12024928543303
1600.0	9.2543065	445.1201625663017
1601.0	9.2603272	445.12010577396484
1602.0	9.2663543	445.1200249627687
1603.0	9.2723773	445.1200464999455
1604.0	9.2784003	445.11994847433897
1605.0	9.2844294	445.1199833054222
1606.0	9.2904522	445.1199446480818
1608.0	9.2977627	445.1200749467202
1609.0	9.3041335	445.12024174761837
1610.0	9.3101648	445.12004012731745
1611.0	9.3161857	445.1198403929406
1612.0	9.3221962	445.1198867188275
1613.0	9.3282189	445.11991126989074
1614.0	9.334242	445.1199368890965
1615.0	9.3402648	445.11988315241
1616.0	9.3462877	445.11996417495703
1617.0	9.3523066	445.1198916506101
1618.0	9.3583358	445.11984808773605
1619.0	9.3643608	445.1198533777858
1620.0	9.3703835	445.1199217952106
1621.0	9.3764065	445.11981587408565
1622.0	9.3824295	445.1199000238192
1623.0	9.3884565	445.11980901322727
1624.0	9.3944754	445.11988025031707
1625.0	9.4005003	445.1198118592414
1626.0	9.4065232	445.11998042719597
1627.0	9.4125462	445.1200471481095
1628.0	9.418567	445.1199071722292
1629.0	9.4245858	445.1199455086269
1630.0	9.4306149	445.11993830474495
1631.0	9.4366357	445.1199696981647
1632.0	9.4426587	445.1199711011468
1633.0	9.4486837	445.1199112163011
1634.0	9.4547067	445.12000411105896
1635.0	9.4607275	445.1199354263335
1636.0	9.4667461	445.1200221849333
1637.0	9.4727774	445.1200588249701
1638.0	9.4788024	445.1200231862327
1639.0	9.4848275	445.1199497678215
1640.0	9.4908505	445.120032080583
1641.0	9.4968775	445.12013535211554
1642.0	9.5028963	445.11990150583165
1643.0	9.5089213	445.11992202135076
1644.0	9.5149462	445.11982158730785
1645.0	9.5209713	445.1198548309109
1646.0	9.526992	445.1200316653245
1647.0	9.533015	445.1199284334689
1648.0	9.5390422	445.1198879646044
1649.0	9.5450693	445.1199187643153
1650.0	9.5510922	445.1199678674814
1651.0	9.5571149	445.1198603281675
1652.0	9.563142	445.1198358772859
1653.0	9.5691651	445.11987288745115
1654.0	9.575188	445.11993837465064
1655.0	9.5812068	445.1200767670971
1656.0	9.5872276	445.11997116836653
1657.0	9.5932505	445.1199326696736
1658.0	9.5992693	445.1199861005649
1659.0	9.6052963	445.11995710860054
1660.0	9.6113213	445.1199181587265
1661.0	9.6173484	445.11996069314915
1662.0	9.6233734	445.120044705992
1663.0	9.6293964	445.1198827924851
1664.0	9.6354194	445.11992186431706
1665.0	9.6414423	445.1198932292493
1666.0	9.6474715	445.1199409681152
1667.0	9.6534922	445.11997961519126
1669.0	9.6608172	445.11988532853553
1670.0	9.667184	445.1199209474794
1671.0	9.6732089	445.1199006168671
1672.0	9.6792298	445.1200229289851
1673.0	9.6852506	445.11984274147835
1674.0	9.6912715	445.11993087168486
1675.0	9.6972901	445.11993837963
1676.0	9.703313	445.12001549367153
1677.0	9.7093319	445.11996792312254
1678.0	9.7153526	445.11992399490424
1679.0	9.7213778	445.1200498320079
1680.0	9.7274006	445.12004213869017
1681.0	9.7334234	445.12014602481366
1682.0	9.7394422	445.1200430334508
1683.0	9.7454714	445.1199684317444
1684.0	9.7514902	445.11999750737783
1685.0	9.7575153	445.1198762867191
1686.0	9.7635485	445.120124366792
1687.0	9.7695778	445.1200985296211
1688.0	9.7756048	445.1199665290985
1689.0	9.7816257	445.1199059526283
1690.0	9.7876485	445.12005611257547
1691.0	9.7936735	445.12017275653466
1692.0	9.7996943	445.119979428115
1693.0	9.8057152	445.12004992406264
1694.0	9.8117361	445.11992140218297
1695.0	9.817757	445.11997827851513
1696.0	9.8237797	445.1198043167765
1697.0	9.8298048	445.11989013184115
1698.0	9.8358341	445.1200666898443
1699.0	9.8418611	445.1201254713306
1700.0	9.847882	445.1200413390221
1701.0	9.8539028	445.119993449148
1702.0	9.8599321	445.12015508445876
1703.0	9.865957	445.12009464375654
1704.0	9.8719799	445.11991184566904
1705.0	9.8780049	445.11993052513634
1706.0	9.8840277	445.12012799785606
1707.0	9.8900507	445.12019717919793
1708.0	9.8960716	445.12012993618544
1709.0	9.9020924	445.1201425840876
1710.0	9.9081133	445.1199804649595
1711.0	9.9141363	445.12005313050395
1712.0	9.9201695	445.12002684194107
1713.0	9.9261987	445.12006018617325
1714.0	9.9322236	445.12022660591316
1715.0	9.9382509	445.1201236683992
1716.0	9.9442759	445.1200555541509
1717.0	9.9502988	445.120234683842
1718.0	9.9563216	445.1201422082572
1719.0	9.9623467	445.12024799961523
1720.0	9.9683675	445.12015265037434
1721.0	9.9743967	445.12017734784547
1722.0	9.9804195	445.12015096924455
1723.0	9.9864425	445.12027233465204
1724.0	9.9924654	445.1202312633875
1725.0	9.9984844	445.12012234548877
1727.0	10.005788	445.12003147281837
1728.0	10.012163	445.1199461141526
1729.0	10.018184	445.11987912841295
1730.0	10.024216	445.12001951799454
1731.0	10.03024	445.1199253714406
1732.0	10.036261	445.1199703781875
1733.0	10.042282	445.1199874741967
1734.0	10.048303	445.12000083827354
1735.0	10.054328	445.1199952999705
1736.0	10.060351	445.11995262893373
1737.0	10.06637	445.1201213891421
1738.0	10.072391	445.120113593491
1739.0	10.078411	445.12012487918855
1740.0	10.084434	445.12011692145177
1741.0	10.090459	445.12018355839865
1742.0	10.096488	445.1200580168846
1743.0	10.102511	445.12005914987014
1744.0	10.108538	445.1200135138743
1745.0	10.114557	445.1199607593109
1746.0	10.120563	445.1198354104193
1747.0	10.126586	445.12000287590587
1748.0	10.132609	445.1199196042094
1749.0	10.138636	445.1199890763166
1750.0	10.144659	445.119919951114
1751.0	10.150682	445.1199878284369
1752.0	10.156705	445.11987815524895
1753.0	10.16273	445.11991855113655
1754.0	10.168757	445.1198801136114
1755.0	10.17478	445.11994337816276
1756.0	10.180805	445.1198680752245
1757.0	10.186832	445.1199279799023
1758.0	10.192861	445.11997581522064
1759.0	10.198895	445.1200257930248
1760.0	10.204926	445.120087371245
1761.0	10.210947	445.12010136323477
1762.0	10.21697	445.12007447892205
1763.0	10.222995	445.1200223891336
1764.0	10.22902	445.120048430381
1765.0	10.235041	445.1201290592822
1766.0	10.241066	445.1201466055234
1767.0	10.247093	445.12000474973263
1768.0	10.253116	445.12005416511005
1769.0	10.259139	445.1198954413141
1770.0	10.265166	445.11992372959503
1771.0	10.271189	445.1199608589335
1772.0	10.277211	445.11996891210777
1773.0	10.283232	445.12002052046506
1774.0	10.289255	445.1200683121324
1775.0	10.295278	445.11988132574464
1776.0	10.301301	445.12000071741835
1777.0	10.307324	445.1200429396154
1778.0	10.313347	445.11979986377435
1779.0	10.319368	445.1198822606535
1780.0	10.325395	445.1197952055297
1781.0	10.331418	445.1198050111391
1782.0	10.337447	445.11992409044456
1783.0	10.34347	445.1197997223401
1784.0	10.349493	445.1197804666935
1785.0	10.355478	445.11984905472474
1786.0	10.361503	445.1198396251853
1787.0	10.367528	445.11978728668106
1788.0	10.373553	445.11982345191285
1789.0	10.379582	445.11990851409183
1790.0	10.385607	445.11989795108394
1791.0	10.391626	445.1199053480317
1792.0	10.397647	445.1198982999342
1793.0	10.40367	445.1198338376882
1794.0	10.409697	445.1198535954691
1795.0	10.415701	445.1198798973522
1796.0	10.421724	445.1199148381229
1797.0	10.427743	445.1199592034759
1798.0	10.43377	445.1199237324119
1799.0	10.439797	445.1200310796836
1800.0	10.445826	445.1198399089846
1801.0	10.451853	445.1198873133511
1802.0	10.457872	445.1199361646595
1803.0	10.463893	445.11987984386076
1804.0	10.469916	445.1200185391515
1805.0	10.475941	445.1200390516607
1806.0	10.481964	445.11994540989684
1807.0	10.487989	445.11997425139697
1808.0	10.494008	445.1199223117039
1809.0	10.500031	445.1200698592435
1810.0	10.506053	445.12010562369596
1811.0	10.512078	445.1200267845216
1812.0	10.518101	445.119933786948
1813.0	10.524126	445.1199895510535
1814.0	10.530149	445.11983817964176
1815.0	10.53617	445.1199232395372
1816.0	10.542197	445.1199765855231
1817.0	10.548226	445.12004398186764
1818.0	10.554256	445.12000932305773
1819.0	10.560287	445.1199767396308
1820.0	10.566314	445.11997561179
1821.0	10.572337	445.1199167737638
1822.0	10.578358	445.1199969446926
1823.0	10.584381	445.1199242066465
1824.0	10.590404	445.1200130936621
1825.0	10.596426	445.11995710646875
1826.0	10.602447	445.11988691756534
1827.0	10.608468	445.1199808352674
1828.0	10.614491	445.1198988150044
1829.0	10.62051	445.1200614245025
1830.0	10.626535	445.1198891363583
1831.0	10.632558	445.12002725335
1832.0	10.638583	445.1199900333316
1833.0	10.64461	445.120027885555
1834.0	10.650639	445.1200903016635
1835.0	10.656668	445.1200335897871
1836.0	10.662695	445.11997714555014
1837.0	10.668716	445.12000115063904
1838.0	10.674735	445.12000167153735
1839.0	10.680756	445.1199067219666
1840.0	10.686781	445.1198827073221
1841.0	10.69281	445.1199997763943
1842.0	10.698837	445.11999188005456
1843.0	10.70486	445.1200003960272
1845.0	10.712341	445.1200056297974
1846.0	10.718706	445.11996975216226
1847.0	10.724731	445.1200283591729
1848.0	10.730751	445.1200692625679
1849.0	10.736772	445.1199526978165
1850.0	10.742795	445.12017474047036
1851.0	10.748818	445.12007077283187
1852.0	10.754845	445.1201015115094
1853.0	10.760875	445.1201056085455
1854.0	10.76691	445.1200077151081
1855.0	10.772937	445.12004024474567
1856.0	10.778964	445.12002560965453
1857.0	10.784995	445.1200544067779
1858.0	10.79102	445.11995613800315
1859.0	10.797045	445.11991379260945
1860.0	10.803068	445.11992586186665
1861.0	10.809089	445.1200383486449
1862.0	10.815114	445.1199954559108
1863.0	10.821133	445.120096984615
1864.0	10.82716	445.12013764420806
1865.0	10.833183	445.1200322655061
1866.0	10.839206	445.1200251828149
1867.0	10.845229	445.12015737188483
1868.0	10.851252	445.1201848037131
1869.0	10.857279	445.12007990353845
1870.0	10.863308	445.1201227397698
1871.0	10.869339	445.1200865990375
1872.0	10.875362	445.11996453027047
1873.0	10.881389	445.1200714885934
1874.0	10.887408	445.12000199386966
1875.0	10.893431	445.1200818790557
1876.0	10.899452	445.11994139568964
1877.0	10.905475	445.12004962077845
1878.0	10.911496	445.1201841963646
1879.0	10.917516	445.1200683194786
1880.0	10.923543	445.1199495850796
1881.0	10.929562	445.1200329630945
1882.0	10.935593	445.1200272053808
1883.0	10.941616	445.11990957293983
1884.0	10.947639	445.1198987316467
1885.0	10.953664	445.11990628114125
1886.0	10.959691	445.11986472148885
1887.0	10.965718	445.12001398570084
1888.0	10.971744	445.11993261671546
1889.0	10.977768	445.11991273837833
1890.0	10.983791	445.11985975800104
1891.0	10.98981	445.119925243272
1892.0	10.995833	445.1198767028747
1893.0	11.001854	445.11996840831995
1894.0	11.007879	445.1199104131955
1895.0	11.013902	445.1199059145267
1896.0	11.019925	445.11976308712434
1897.0	11.02595	445.11985670750147
1898.0	11.031973	445.1199775240918
1899.0	11.037996	445.12011388267706
1900.0	11.044021	445.1199400309602
1901.0	11.050044	445.1200785083848
1902.0	11.056073	445.1199667056472
1903.0	11.062094	445.1197916776112
1904.0	11.068123	445.1198154208922
1905.0	11.074141	445.11991299400046
1906.0	11.080164	445.11992869991394
1907.0	11.086194	445.1199997967979
1908.0	11.092221	445.12005195511705
1909.0	11.098246	445.12008108262967
1910.0	11.104271	445.1199538911842
1911.0	11.110296	445.1199806375258
1912.0	11.116321	445.11999183086317
1913.0	11.122354	445.1200269419586
1914.0	11.128379	445.11993667116843
1915.0	11.134398	445.11990912468497
1916.0	11.140423	445.1199694627172
1917.0	11.146442	445.1199825033928
1918.0	11.152469	445.11991530365884
1919.0	11.158494	445.11997371274737
1920.0	11.164523	445.11993252089746
1921.0	11.170544	445.12004212239884
1922.0	11.176567	445.11984557126567
1923.0	11.182587	445.1199027648092
1924.0	11.18861	445.1200197463941
1925.0	11.194635	445.1199305127397
1926.0	11.200662	445.1198743834782
1927.0	11.206689	445.1198817740211
1928.0	11.212712	445.11996450838075
1929.0	11.218731	445.1198533577698
1930.0	11.224758	445.1198872737687
1931.0	11.230781	445.1198258861748
1932.0	11.236808	445.11990751121095
1933.0	11.242829	445.11996672243777
1934.0	11.248854	445.1199551146959
1935.0	11.254875	445.11990175745825
1936.0	11.260898	445.11995037042107
1937.0	11.266919	445.1199404282766
1938.0	11.27294	445.11990667856276
1939.0	11.278967	445.12003088374155
1940.0	11.28499	445.1199782475077
1941.0	11.291012	445.1200551519606
1942.0	11.297037	445.11997480987804
1943.0	11.303062	445.12009364338644
1944.0	11.309085	445.1200167186201
1945.0	11.315104	445.1200106685841
1946.0	11.321127	445.1199639068686
1947.0	11.32715	445.12005355001827
1948.0	11.333173	445.12012892281587
1949.0	11.339198	445.1201017768474
1950.0	11.345217	445.1202161183164
1951.0	11.35124	445.12002750725395
1952.0	11.357262	445.12027016857246
1953.0	11.363285	445.1201519499808
1954.0	11.369311	445.12006578416384
1955.0	11.375329	445.12026486153434
1956.0	11.381348	445.1202065566284
1957.0	11.387375	445.11996899046653
1958.0	11.393402	445.12011920775706
1959.0	11.399425	445.1201118212713
1960.0	11.405446	445.1199395922764
1961.0	11.411475	445.120038258344
1962.0	11.417504	445.1199846699222
1963.0	11.423531	445.12008307931325
1964.0	11.429556	445.1199588784639
1965.0	11.435579	445.1200140123605
1966.0	11.441602	445.12008141759867
1967.0	11.447621	445.1200424738066
1968.0	11.453648	445.1200196590826
1969.0	11.459671	445.1201040040932
1970.0	11.465696	445.1199648220189
1971.0	11.471723	445.1197945360856
1972.0	11.477752	445.1200194104919
1973.0	11.483773	445.1199623707715
1974.0	11.489794	445.1200428594304
1975.0	11.495815	445.12010786700205
1976.0	11.50184	445.1200546541429
1977.0	11.50786	445.1200698019462
1978.0	11.513884	445.11994251654204
1979.0	11.519906	445.1199296051402
1980.0	11.525929	445.11999163268496
1981.0	11.531948	445.1198581895932
1982.0	11.537969	445.1200197342657
1983.0	11.54399	445.120066377632
1984.0	11.550011	445.12002211391575
1985.0	11.556031	445.1200998412976
1986.0	11.562055	445.11998821193316
1987.0	11.568075	445.11996472017154
1988.0	11.5741	445.1200604592165
1989.0	11.580121	445.1199180900289
1990.0	11.586144	445.119938519942
1991.0	11.592165	445.1199838295373
1992.0	11.598184	445.1199028354715
1993.0	11.604204	445.11995935564346
1994.0	11.610229	445.11985308770323
1995.0	11.61625	445.1200231308569
1996.0	11.622273	445.12001836557675
1997.0	11.628296	445.12005862596186
1998.0	11.634323	445.11995270734354
1999.0	11.640352	445.1198561596031
2000.0	11.646382	445.1199227888132
2001.0	11.6524	445.1200002304499
2002.0	11.658421	445.11992560329696
2003.0	11.664446	445.1200208791078
2004.0	11.670471	445.1200096387202
2005.0	11.676496	445.12001643198363
2006.0	11.682521	445.1199242448974
2007.0	11.688544	445.11991924675874
2008.0	11.694573	445.11999376580576
2009.0	11.700596	445.12002092282086
2010.0	11.706619	445.1199359704155
2011.0	11.712642	445.1200301846469
2012.0	11.718667	445.1199710734892
2013.0	11.724696	445.1198758154387
2014.0	11.730725	445.11989710634367
2015.0	11.736754	445.1198729276034
2016.0	11.742782	445.11993579572487
2017.0	11.748809	445.11991553521716
2018.0	11.75483	445.1198290414816
2019.0	11.76085	445.12003988446816
2020.0	11.766875	445.1199008444432
2021.0	11.772898	445.12003608796397
2022.0	11.778919	445.11979630864465
2023.0	11.784944	445.11992061618673
2024.0	11.790967	445.11989521332146
2025.0	11.796992	445.1198340617055
2026.0	11.803032	445.1198737086313
2027.0	11.809055	445.11987578559086
2028.0	11.815075	445.1198921719081
2029.0	11.821096	445.1199109340482
2030.0	11.827121	445.12000640100194
2031.0	11.83314	445.1199386486587
2032.0	11.839163	445.12022515959364
2033.0	11.845186	445.1201479077979
2034.0	11.851211	445.12005756431273
2035.0	11.857232	445.1199889706214
2036.0	11.863255	445.12001398516554
2037.0	11.869282	445.12018421972317
2038.0	11.8753	445.1200890501101
2039.0	11.881323	445.1200726152265
2040.0	11.887342	445.12000502316164
2041.0	11.893365	445.12014881429496
2042.0	11.899388	445.12002496605146
2043.0	11.905411	445.1200807704555
2044.0	11.911436	445.11996429281555
2045.0	11.917455	445.1200321381939
2046.0	11.923478	445.11986848080255
2047.0	11.929501	445.1200249948689
2048.0	11.935524	445.1200754200254
2049.0	11.941544	445.1200054266287
2050.0	11.947571	445.11981830776796
2051.0	11.953603	445.11993678256727
2052.0	11.959626	445.1199097709442
2053.0	11.965646	445.11999379070954
2054.0	11.971665	445.1199266816269
2055.0	11.977688	445.12009270102106
2056.0	11.983709	445.12008546017614
2057.0	11.98973	445.1200942772931
2058.0	11.995755	445.11994741517327
2059.0	12.001774	445.1199716765358
2060.0	12.007796	445.1198986842163
2061.0	12.013815	445.1199745488466
2062.0	12.01984	445.12008740242834
2063.0	12.025865	445.12020324194503
2064.0	12.03189	445.1201633145907
2065.0	12.037909	445.12022268049475
2066.0	12.043936	445.1200833391642
2067.0	12.049961	445.12011356986625
2068.0	12.055988	445.11993315048977
2069.0	12.062013	445.1200124521449
2070.0	12.068036	445.11986182836785
2071.0	12.074059	445.1199660391229
2072.0	12.080078	445.1199202071201
2073.0	12.086101	445.11992583703795
2074.0	12.092124	445.1199284627144
2075.0	12.098142	445.11991083626725
2076.0	12.104165	445.11982355459065
2077.0	12.110184	445.11996056706226
2078.0	12.116209	445.1198775640442
2079.0	12.122236	445.1198589700674
2080.0	12.128259	445.11979663004576
2081.0	12.134282	445.11991013377195
2082.0	12.140307	445.1199520682992
2083.0	12.14633	445.1198651147386
2084.0	12.152355	445.1198555708948
2085.0	12.158376	445.11986157424445
2086.0	12.164405	445.1199863264593
2087.0	12.17043	445.1198834916924
[truncated: 5,100 more rows]
