# Supplementary material for: RawBeans: A Simple, Vendor-Independent, Raw-Data Quality-Control Tool
Source: J Proteome Res. 2021 Mar 4;20(4):2098–104. doi: 10.1021/acs.jproteome.0c00956 (PMC8041395; doi:10.1021/acs.jproteome.0c00956)
Supplement: Supplementary file 2 — pr0c00956_si_003.zip [file pr0c00956_si_003.zip › 100_samples_run1.0/resources/HF2_LC1_hela_221120_02-mass-deviation-matrix.tsv]

scan	retention	445.12003
4.0	0.023532831	445.11988468249416
5.0	0.029891184	445.1199117276866
7.0	0.042605765	445.1199839864723
9.0	0.055324534	445.1199821915015
11.0	0.068043231	445.120061130899
14.0	0.087109982	445.1196775738312
18.0	0.11255375	445.1197920682721
19.0	0.11891417	445.11990728075784
41.0	0.25314141	445.1195611150502
42.0	0.25916855	445.1195840715986
43.0	0.26519555	445.11953106659
44.0	0.2712269	445.11960122286894
45.0	0.27724553	445.11960469671646
46.0	0.28326851	445.1195221245451
47.0	0.2892895	445.1195422844968
48.0	0.2953144	445.11948310293104
49.0	0.3013372	445.1194852957207
50.0	0.30736017	445.1195792687989
51.0	0.31338523	445.1195697836247
52.0	0.31940812	445.11967600158374
53.0	0.32542898	445.1195676504443
54.0	0.33144985	445.11964555843616
55.0	0.33747272	445.1195404454104
56.0	0.34349998	445.11942320966034
57.0	0.34952692	445.12063864125395
58.0	0.35555618	445.11940732072895
60.0	0.36287273	445.1206321649038
61.0	0.36924151	445.1194615175697
62.0	0.37526235	445.11940134810834
63.0	0.38128312	445.1194396239372
64.0	0.38730818	445.11947452257726
65.0	0.3933333	445.1196007331599
66.0	0.39935825	445.1194998825666
67.0	0.40537913	445.11940726947495
68.0	0.4113998	445.12061002351356
69.0	0.41742073	445.1194494562533
70.0	0.4234438	445.1195429827581
71.0	0.42946448	445.11941592328157
72.0	0.43548748	445.1206219812104
73.0	0.44151035	445.11945837233367
74.0	0.44753737	445.119452488483
75.0	0.45356657	445.11950746367364
76.0	0.4595938	445.119528316102
77.0	0.46562295	445.1195884559506
78.0	0.47164583	445.11945846581625
79.0	0.47767073	445.11940422305537
80.0	0.48369583	445.12063428828606
81.0	0.4897251	445.11949816681437
82.0	0.49574788	445.1195244011619
83.0	0.50176666	445.1195051928388
84.0	0.50778963	445.11956414844684
85.0	0.51381055	445.1194580113257
86.0	0.51983141	445.1195786443841
87.0	0.52586253	445.11945259698416
88.0	0.53189585	445.1195191711423
89.0	0.53792298	445.11951984401287
90.0	0.54394582	445.1195444150929
91.0	0.54996885	445.11956948519907
92.0	0.55598768	445.11957452468494
93.0	0.56201253	445.11946179182615
94.0	0.5680312	445.11951395741585
95.0	0.5740562	445.1195523229941
96.0	0.58007518	445.1195563779142
97.0	0.58610418	445.11958200914285
98.0	0.59212303	445.11960935521824
99.0	0.59814372	445.11958939926024
100.0	0.60416471	445.11958831885624
101.0	0.61018563	445.1195323038705
102.0	0.61620633	445.11953685897765
103.0	0.6222335	445.1194743176783
104.0	0.62826048	445.11954044524657
105.0	0.63428968	445.1196082122418
106.0	0.64031882	445.1195588958007
107.0	0.6463502	445.11960433199647
108.0	0.6523751	445.1195560496851
109.0	0.6583981	445.1194615734323
110.0	0.66442092	445.1195933584767
111.0	0.67044182	445.1194689512025
112.0	0.67646275	445.1195450783548
113.0	0.68249386	445.11966303585376
114.0	0.68852313	445.11958506969376
115.0	0.6945523	445.11957087343603
116.0	0.70057942	445.1196571075102
117.0	0.70659803	445.1195639913612
118.0	0.71262315	445.1195017495595
119.0	0.71864595	445.1196083000931
120.0	0.72467317	445.11958831869117
121.0	0.73070017	445.11958943304717
122.0	0.73672312	445.1195329295093
123.0	0.74275235	445.1196030240177
124.0	0.7487795	445.1195837221767
125.0	0.75480013	445.1195390217097
126.0	0.76082102	445.1195945673504
127.0	0.766844	445.119592679243
128.0	0.77287313	445.1195856874197
129.0	0.77889612	445.11959757376394
130.0	0.78491683	445.1195569012688
131.0	0.79094195	445.11961779682713
132.0	0.7969629	445.11950905190855
133.0	0.80298983	445.1195929500141
134.0	0.80901285	445.11959034447085
135.0	0.81503365	445.11957112627067
136.0	0.82105232	445.11963508578435
137.0	0.8270815	445.1195467552179
138.0	0.8331025	445.119610335837
139.0	0.8391275	445.11962424397814
140.0	0.84514615	445.1195854778854
141.0	0.85117527	445.1195905807145
142.0	0.85720453	445.11952387764666
143.0	0.86323168	445.1195411567894
144.0	0.86925653	445.1196205515835
145.0	0.87527533	445.11963130652435
146.0	0.88130235	445.1196075733654
147.0	0.8873296	445.1196512714769
148.0	0.89334823	445.1196335518647
149.0	0.89937748	445.11953160855467
150.0	0.9053982	445.11959858741625
151.0	0.91142125	445.1196220193545
152.0	0.91744827	445.11954593005464
153.0	0.92347328	445.1194636477458
154.0	0.92949423	445.1195822843623
155.0	0.93551917	445.11956401162956
156.0	0.9415399	445.1195282268667
157.0	0.947567	445.11956530298363
158.0	0.9535901	445.11957463083195
159.0	0.95961288	445.11965362893164
160.0	0.96563588	445.1195995939096
161.0	0.97165662	445.11960072583537
162.0	0.97767962	445.1196102056574
163.0	0.98371291	445.1195757168586
164.0	0.98973585	445.11956186010894
165.0	0.99576095	445.1195542122501
166.0	1.0017879	445.1196188830183
167.0	1.0078108	445.1196109855334
168.0	1.0138297	445.11965097577604
169.0	1.0198506	445.11968099204853
170.0	1.0258734	445.11963962552556
171.0	1.0318964	445.11961215124353
172.0	1.037915	445.1195602770697
173.0	1.043936	445.11962044688335
174.0	1.049963	445.1195484777941
175.0	1.0559902	445.1196044526579
176.0	1.062013	445.1196437855524
177.0	1.0680422	445.1195560934139
178.0	1.0740715	445.1195720869527
179.0	1.0800921	445.1195611837523
180.0	1.0861152	445.1195525450322
181.0	1.0921338	445.1196028507115
182.0	1.0981567	445.1196159020635
183.0	1.1041797	445.11959413070747
184.0	1.1101986	445.1194972714247
185.0	1.1162256	445.1196077651623
186.0	1.1222444	445.1196062135448
187.0	1.1282692	445.1195672391276
188.0	1.1343027	445.11957061917127
189.0	1.1403214	445.1195498930987
190.0	1.1463422	445.119538414166
191.0	1.1523631	445.1195707586285
192.0	1.1583881	445.11969313560036
193.0	1.1644088	445.1196846038722
194.0	1.1704382	445.11963116849256
195.0	1.1764673	445.11956070060046
196.0	1.1824986	445.1195761566545
197.0	1.1885194	445.11960313375204
198.0	1.194538	445.1195705627715
199.0	1.200559	445.11968040691175
200.0	1.2065881	445.11965171637996
201.0	1.2126111	445.11964529138623
202.0	1.218638	445.1195787455145
203.0	1.2246714	445.11949397553985
204.0	1.2306986	445.11961965245297
205.0	1.2367174	445.1195525917056
206.0	1.2427424	445.11958960407947
207.0	1.2487631	445.1195381817357
208.0	1.2547861	445.1196543624261
209.0	1.2608069	445.1196012250899
210.0	1.2668277	445.11953765964427
211.0	1.2728508	445.1196408055718
212.0	1.2788695	445.1195824552511
213.0	1.2848902	445.1195830370497
214.0	1.2909152	445.1195536367915
215.0	1.2969362	445.1195761247492
216.0	1.3029571	445.1195514085858
217.0	1.3089779	445.1196299105406
218.0	1.3149986	445.1196711445409
219.0	1.3210216	445.1196042257933
220.0	1.3270446	445.11962538456316
221.0	1.3330716	445.11951799582545
222.0	1.3390904	445.1196069606456
223.0	1.3451153	445.11956706771997
224.0	1.3511487	445.1196666639636
225.0	1.3571758	445.11967974628396
226.0	1.3631987	445.11960213331287
227.0	1.3692217	445.11962511203427
228.0	1.3752404	445.1195606380995
229.0	1.3812611	445.11954479256985
230.0	1.38728	445.1195443695157
231.0	1.3933113	445.11958529359094
232.0	1.3993384	445.1196417180831
233.0	1.4053632	445.1196493553729
234.0	1.4113862	445.11958870072374
235.0	1.4174092	445.11962853520083
236.0	1.4234322	445.1196652558107
237.0	1.4294551	445.1195221916089
238.0	1.4354758	445.1195372958876
239.0	1.4415008	445.11962523229096
240.0	1.4475198	445.1196317655123
241.0	1.4535404	445.1195186868928
242.0	1.4595634	445.1195589780178
243.0	1.4655821	445.11958809339245
244.0	1.471607	445.11956875214247
245.0	1.47763	445.11951172957623
246.0	1.4836552	445.1195728267014
247.0	1.4896822	445.1195781134657
248.0	1.4957072	445.1196282961576
249.0	1.5017279	445.1196132465739
250.0	1.5077634	445.11962715226053
251.0	1.5137885	445.11966945394937
252.0	1.5198176	445.11962704478964
253.0	1.5258406	445.1196387197706
254.0	1.5318677	445.11965602923556
255.0	1.5378947	445.1196331604782
256.0	1.543922	445.1195062466834
257.0	1.549953	445.11957856743624
258.0	1.5559781	445.1195799191313
259.0	1.5620031	445.1195551018111
260.0	1.5680301	445.1196220024075
261.0	1.5740552	445.11963080249177
262.0	1.5800802	445.1195665370802
263.0	1.5861053	445.11946147969616
264.0	1.5921259	445.1194944397512
265.0	1.598153	445.11959781313305
266.0	1.6041823	445.1195762384241
267.0	1.610201	445.11959794921654
268.0	1.6162261	445.11960969612784
269.0	1.6222468	445.1195448617151
270.0	1.6282698	445.11958488659326
271.0	1.6342887	445.11966576537674
272.0	1.6403177	445.1195576851742
273.0	1.6463428	445.1195389145209
274.0	1.6523636	445.1194494299917
275.0	1.6583947	445.1195342235436
276.0	1.6644176	445.1195310480638
277.0	1.6704554	445.119564605182
278.0	1.6764783	445.11951700651775
279.0	1.6825054	445.11953646960694
280.0	1.6885239	445.11948864042927
281.0	1.694551	445.1195326403177
282.0	1.7005741	445.1196558087979
283.0	1.7065927	445.1196675773209
284.0	1.7126137	445.1195194324456
285.0	1.7186323	445.11953228062345
286.0	1.7246574	445.11949853534895
287.0	1.7306803	445.1195929079288
288.0	1.736699	445.11957729075783
289.0	1.7427198	445.11968105192165
290.0	1.7487387	445.11960537729954
291.0	1.7547635	445.119606043885
292.0	1.7607825	445.1196247972578
293.0	1.7668074	445.11961935148054
294.0	1.7728263	445.1194817029693
295.0	1.7788511	445.11955984656436
296.0	1.7848782	445.1195658289149
297.0	1.7909053	445.1195877407427
298.0	1.796924	445.1196427973634
299.0	1.802947	445.11956069293655
300.0	1.8089679	445.1195171290616
301.0	1.8149949	445.1195024216051
302.0	1.8210242	445.1196272472406
303.0	1.8270512	445.1195532834683
304.0	1.8330742	445.1195667703577
305.0	1.839097	445.11951016252
306.0	1.8451178	445.1195639106005
307.0	1.8511387	445.119577515131
308.0	1.8571618	445.1196128806849
309.0	1.8631908	445.11954285559244
310.0	1.8692097	445.11961171732366
311.0	1.8752324	445.119525616532
312.0	1.8812513	445.1196209389414
313.0	1.8872721	445.1195200559681
314.0	1.8932971	445.1195851044586
315.0	1.899318	445.1196285388657
316.0	1.9053367	445.11962109917226
317.0	1.9113575	445.1196158279068
318.0	1.9173783	445.1195072182024
319.0	1.9233992	445.1195874095576
320.0	1.9294201	445.119501654133
321.0	1.9354388	445.11961242639404
322.0	1.9414638	445.1196211325778
323.0	1.9474867	445.11953497316597
324.0	1.9535098	445.1195239342828
325.0	1.9595305	445.1195509187186
326.0	1.9655534	445.11957460896514
327.0	1.9715805	445.11959731853074
328.0	1.9776055	445.1195815414568
329.0	1.9836326	445.1196113479306
330.0	1.9896576	445.11958095649607
331.0	1.9956806	445.1195872574869
332.0	2.0017118	445.11952919518916
333.0	2.0077327	445.1195899917581
334.0	2.0137555	445.1195045074036
335.0	2.0197744	445.11955564772165
336.0	2.0257951	445.1195623037064
337.0	2.0318263	445.1195699955756
338.0	2.0378451	445.1196500403932
339.0	2.0438701	445.1196054206256
340.0	2.0498994	445.11954955330447
341.0	2.0559203	445.1196363806463
342.0	2.061941	445.11958085635484
343.0	2.0679598	445.1195590326535
344.0	2.0739869	445.11958611187646
345.0	2.0800139	445.11956353950217
347.0	2.0873431	445.11949922909315
348.0	2.093716	445.11950873854977
349.0	2.099739	445.1196189384252
350.0	2.1057661	445.1196137348908
351.0	2.1117931	445.1195402821814
352.0	2.1178181	445.11957922639016
353.0	2.1238433	445.11946756344395
354.0	2.1298703	445.11943798659223
355.0	2.1358933	445.1195457528547
356.0	2.1419181	445.11954401909395
357.0	2.1479453	445.11951359330567
358.0	2.1539702	445.1195681871773
359.0	2.1599911	445.1195979872377
360.0	2.1660098	445.1194929472932
361.0	2.1720306	445.11952931018214
362.0	2.1780535	445.11956611511835
363.0	2.1840723	445.11952042109965
364.0	2.1900973	445.1195382181214
365.0	2.1961225	445.11963631960646
366.0	2.2021452	445.11949127502044
367.0	2.2081639	445.1194664516195
368.0	2.2141828	445.1197892756035
369.0	2.2202038	445.1196340563775
370.0	2.2262328	445.1196875761179
371.0	2.2322515	445.1195571185605
372.0	2.2382702	445.11961170968664
373.0	2.2442913	445.11963245903183
374.0	2.2503099	445.1197130652749
375.0	2.2563287	445.1196530369881
376.0	2.2623537	445.11961230772755
377.0	2.2683724	445.1196637280969
378.0	2.2743934	445.1196551860511
379.0	2.2804141	445.11966971919355
380.0	2.2864351	445.1196668466818
381.0	2.2924557	445.1195336078604
382.0	2.2984786	445.1195279868914
383.0	2.3045037	445.1195349660124
384.0	2.3105289	445.11962054472883
385.0	2.3165516	445.1195608497023
386.0	2.3225705	445.11955577174
387.0	2.3285933	445.1195101248496
388.0	2.3346121	445.11959606857766
389.0	2.3406371	445.1195459959028
390.0	2.3466558	445.1195147633292
391.0	2.3526788	445.1194985612837
392.0	2.3587038	445.1195768083514
393.0	2.3647268	445.11964738481856
394.0	2.3707579	445.11965513037376
395.0	2.3767851	445.1195818423883
396.0	2.3828142	445.1195836963866
397.0	2.3888393	445.11956004266636
398.0	2.3948642	445.1195117812452
399.0	2.4008893	445.119503907697
400.0	2.4069142	445.1195161614368
401.0	2.4129415	445.1195312200898
402.0	2.4189705	445.1195934193633
403.0	2.4249935	445.11960800588474
404.0	2.4310205	445.11959192576273
405.0	2.4370455	445.11956542233946
406.0	2.4430726	445.1195103736527
407.0	2.4490977	445.11957863841036
408.0	2.4551205	445.1194158159515
409.0	2.4611415	445.11948332968797
410.0	2.4671664	445.11943100354534
411.0	2.4732019	445.1195759824052
412.0	2.4792373	445.1195530552386
413.0	2.4852685	445.1194934630282
414.0	2.4912915	445.119583343299
415.0	2.4973144	445.1196217120969
416.0	2.5033394	445.11953773806323
417.0	2.5093645	445.1195547759901
418.0	2.5153914	445.11951976777345
419.0	2.5214164	445.1194956275328
422.0	2.5302247	445.1195794675652
423.0	2.5366018	445.11955237801124
424.0	2.5426311	445.11963079666225
425.0	2.5486561	445.1195592705652
426.0	2.554681	445.1195747905894
427.0	2.560704	445.11962116968226
428.0	2.5667312	445.11963060194313
429.0	2.572752	445.1195688285479
430.0	2.5787747	445.11959649776577
431.0	2.5847977	445.1195367005702
432.0	2.5908186	445.11963467634473
433.0	2.5968416	445.11957085412035
434.0	2.6028602	445.11961594112836
435.0	2.6088874	445.119614363626
436.0	2.6149124	445.11954135989566
437.0	2.6209417	445.11952080814376
438.0	2.6269686	445.11945453471054
439.0	2.6329978	445.1194936067353
440.0	2.6390207	445.1195312963078
441.0	2.6450456	445.1195384372397
442.0	2.6510729	445.119584696994
443.0	2.6570937	445.11947920166716
444.0	2.6631167	445.11956501775626
445.0	2.6691396	445.11952157336566
446.0	2.6751645	445.11963758321514
447.0	2.6811916	445.11957487976713
448.0	2.6872209	445.11963943987683
449.0	2.6932499	445.1195438305203
450.0	2.6992854	445.1196014388673
451.0	2.7053103	445.1195750729683
452.0	2.7113291	445.11958987640367
453.0	2.7173501	445.11955209894904
454.0	2.7233687	445.11955596774266
455.0	2.7293938	445.119594755212
456.0	2.7354188	445.1195767504421
457.0	2.7414437	445.119607589345
458.0	2.7474646	445.11957482614855
459.0	2.7534854	445.1195163073596
460.0	2.7595126	445.119469843058
461.0	2.7655333	445.11955247596075
462.0	2.7715563	445.1196336862162
463.0	2.7775792	445.11961072257293
464.0	2.7836001	445.1195913429837
465.0	2.789623	445.1195651694252
466.0	2.7956416	445.1195569356511
467.0	2.8016646	445.1195947721157
468.0	2.8076856	445.11958235089594
469.0	2.8137042	445.11955714055057
470.0	2.8197251	445.1195368186872
471.0	2.8257459	445.1195374892221
472.0	2.8317687	445.11955540865233
473.0	2.8377938	445.11947229173785
474.0	2.8438168	445.11958205113393
475.0	2.8498418	445.11959797229974
476.0	2.8558668	445.11965604425484
477.0	2.8618938	445.1196396596542
478.0	2.8679230000000002	445.11958121409094
479.0	2.8739544	445.119569631901
480.0	2.8799792	445.11955289145266
481.0	2.885998	445.1195306774964
482.0	2.892021	445.11955653398445
483.0	2.8980397	445.1196017866774
484.0	2.9040628	445.1195717796287
485.0	2.9100897	445.11961354492627
486.0	2.9161148	445.11953913833486
487.0	2.9221376	445.1195628209813
488.0	2.9281563	445.11955230055725
489.0	2.9341773	445.1194985821322
490.0	2.9401982	445.1195847772608
491.0	2.9462253	445.11954375031235
492.0	2.9522501	445.11961464193035
493.0	2.9582772	445.1194557272774
494.0	2.9643065	445.1195677079974
495.0	2.9703272	445.1195561149074
496.0	2.9763502	445.1195770089714
497.0	2.9823689	445.11951950627565
498.0	2.988394	445.1195655319749
499.0	2.994417	445.1195540885598
500.0	3.0004356	445.11965574644404
501.0	3.0064565	445.1194935070202
502.0	3.0124836	445.1195595402287
503.0	3.0185106	445.11960482392266
504.0	3.0245378	445.1196167040516
505.0	3.0305608	445.11967405463895
506.0	3.0365837	445.119565034494
507.0	3.0426107	445.11949563866904
508.0	3.0486356	445.11953639589683
509.0	3.0546607	445.119510370208
510.0	3.0606837	445.1194292387602
511.0	3.0667065	445.11953357973516
512.0	3.0727252	445.11954596330764
513.0	3.0787502	445.1195249702548
514.0	3.0847753	445.11945846722654
516.0	3.0921315	445.1205977632205
517.0	3.0985044	445.1203775507468
521.0	3.1081419	445.12030429737104
530.0	3.1252253	445.1206155687837
536.0	3.1378544	445.11940833844204
537.0	3.1442232	445.11953424568304
538.0	3.1502482	445.11959414633213
539.0	3.1562733	445.11949258198933
540.0	3.1623003	445.1195587946578
541.0	3.1683316	445.11961626563937
542.0	3.1743608	445.1196026739562
543.0	3.1803858	445.1196089921353
544.0	3.1864088	445.1195220911718
545.0	3.1924316	445.11951100078363
546.0	3.1984567	445.1195473522471
547.0	3.2044795	445.11949140287896
548.0	3.2105046	445.1195418815249
549.0	3.2165296	445.11950206493464
550.0	3.2225525	445.1195760241761
551.0	3.2285753	445.1195890825404
552.0	3.2346087	445.1195320432332
553.0	3.2406296	445.1195911568372
554.0	3.2466526	445.11959649235996
555.0	3.2526776	445.11959380214995
556.0	3.2587025	445.11957172174476
557.0	3.2647255	445.1195843772576
558.0	3.2707547	445.1195494527992
559.0	3.2767818	445.11951569413765
560.0	3.282813	445.11948574393534
561.0	3.2888421	445.119631381982
562.0	3.2948609	445.1195543345812
563.0	3.300884	445.11953713948895
564.0	3.3069026	445.11962696678506
565.0	3.3129256	445.11953372814145
566.0	3.3189443	445.1196558554583
567.0	3.3249693	445.1194964078183
568.0	3.3309921	445.1195923366122
569.0	3.3370172	445.11958966153895
570.0	3.3430401	445.1194013550426
571.0	3.3490608	445.1194059216761
572.0	3.3550797	445.1194781871921
573.0	3.3611047	445.11952945429
574.0	3.3671319	445.1194467767867
575.0	3.3731548	445.1206244845261
576.0	3.3791839	445.1194260157511
577.0	3.3852151	445.12063100160833
578.0	3.3912444	445.1194116569256
579.0	3.3972652	445.1194134692648
580.0	3.4032882	445.11945516633597
581.0	3.4093131	445.11948105075356
582.0	3.4153423	445.12062511866367
583.0	3.4213716	445.1194258138649
584.0	3.4273902	445.1194042669098
585.0	3.433411	445.1206582639028
586.0	3.439436	445.1206346877141
587.0	3.445461	445.1194035150162
588.0	3.451484	445.119410994359
589.0	3.4575132	445.11945773276494
590.0	3.4635403	445.1193999741849
591.0	3.4695609	445.1194524724539
592.0	3.4755797	445.11940924802985
593.0	3.4816007	445.1194116922722
594.0	3.4876257	445.12050980571973
595.0	3.4936507	445.1205526135701
596.0	3.4996737	445.119425370873
597.0	3.5056965	445.1195099761338
598.0	3.5117151	445.11943204207523
599.0	3.5177361	445.12062938668527
600.0	3.5237591	445.12057229085417
601.0	3.5297779	445.11943975916193
602.0	3.5357964	445.11942874378246
603.0	3.5418194	445.11944377283766
604.0	3.5478423	445.1205998111478
605.0	3.5538633	445.119449940556
606.0	3.5598883	445.1206074511755
607.0	3.5659111	445.1205371363014
608.0	3.5719299	445.11947284504885
609.0	3.5779487	445.12051937314186
610.0	3.5839778	445.12047366981943
611.0	3.5899987	445.1194685967847
612.0	3.5960298	445.11949209692017
613.0	3.6020612	445.12060725356525
614.0	3.6080905	445.119451028815
615.0	3.6141091	445.12065454939886
616.0	3.62013	445.1194941390287
617.0	3.6261529	445.1194492564925
618.0	3.6321799	445.11947344774757
619.0	3.6382071	445.1206044790785
620.0	3.6442258	445.1205822993464
621.0	3.6502468	445.1205959042531
622.0	3.6562674	445.119480219357
623.0	3.6622903	445.1206397845166
624.0	3.6683112	445.12041774731983
625.0	3.6743343	445.120306494475
626.0	3.680355	445.1203190789954
627.0	3.686378	445.1204492944525
628.0	3.6924029	445.1202985513861
629.0	3.6984259	445.12026292512854
630.0	3.7044571	445.1203864258762
631.0	3.7104801	445.12030021467257
632.0	3.7165051	445.1202733857829
633.0	3.7225258	445.1203061359555
634.0	3.7285508	445.12027540445183
635.0	3.7345739	445.1201048111924
636.0	3.7405946	445.12032126965835
637.0	3.7466218	445.120317978467
638.0	3.7526508	445.12033230540635
639.0	3.7586759	445.1203209685542
640.0	3.7647051	445.120378139953
641.0	3.7707342	445.12047881463354
642.0	3.7767593	445.1203790849581
643.0	3.7827865	445.12032787923044
644.0	3.7888134	445.12040587001474
645.0	3.7948448	445.1203527751057
646.0	3.8008697	445.1204172949667
647.0	3.8068927	445.12035246522703
648.0	3.8129155	445.1202874281452
649.0	3.8189384	445.12041635194566
650.0	3.8249615	445.1203306713126
651.0	3.8309822	445.12037433874644
652.0	3.8370032	445.12034116205245
653.0	3.8430238	445.12029586307307
654.0	3.8490447	445.12039011981886
655.0	3.8550676	445.120338680221
656.0	3.8610905	445.12038115815693
657.0	3.8671135	445.12042115010297
658.0	3.8731365	445.12046611673424
659.0	3.8791635	445.1202946165879
660.0	3.8851906	445.1203202748809
661.0	3.8912177	445.12028829171834
662.0	3.897249	445.1203371516994
663.0	3.9032739	445.12031498147337
664.0	3.9092969	445.1203440253656
665.0	3.9153198	445.1202644340314
666.0	3.9213594	445.12032640406983
667.0	3.927397	445.1203014816949
668.0	3.9334302	445.1204478278572
669.0	3.9394511	445.12049224017323
670.0	3.945474	445.12036877115776
671.0	3.951497	445.1204255645576
672.0	3.957522	445.12026361883784
673.0	3.9635491	445.12035244529585
674.0	3.9695781	445.1202494053778
675.0	3.9755991	445.12039680028334
676.0	3.9816219	445.1203976015671
677.0	3.987649	445.12042206620754
678.0	3.993674	445.1204562677134
679.0	3.9996991	445.1203590329527
680.0	4.0057282	445.1203165548502
681.0	4.0117594	445.12031759319905
682.0	4.0177824	445.12041335234653
683.0	4.0238096	445.1204127432211
684.0	4.0298386	445.12035014790246
685.0	4.0358699	445.12025241467813
686.0	4.0418991	445.1203572845544
687.0	4.047924	445.1203811721226
688.0	4.053947	445.1204214133117
689.0	4.0599699	445.12037991665227
690.0	4.065993	445.1204128023478
691.0	4.0720178	445.1203702685993
692.0	4.0780429	445.12027192869164
693.0	4.0840679	445.12028679088934
694.0	4.0900971	445.12042331228974
695.0	4.0961262	445.1203457439255
696.0	4.1021533	445.120353562607
697.0	4.1081763	445.1203470519634
698.0	4.1141972	445.1203112328232
699.0	4.12022	445.1204402992051
700.0	4.1262429	445.12038391100555
701.0	4.1322659	445.1203586455881
702.0	4.138295	445.1203138197031
703.0	4.1443263	445.12038910641024
704.0	4.1503555	445.120409020501
705.0	4.1563805	445.1203032282966
706.0	4.1624055	445.1202649586764
707.0	4.1684304	445.1203453078307
708.0	4.1744534	445.1203151484364
709.0	4.1804764	445.1203413099063
710.0	4.1865013	445.1203274349728
711.0	4.1925242	445.1204265706864
712.0	4.1985492	445.1203308652365
713.0	4.2045764	445.1204418056161
714.0	4.2106013	445.1203755922049
715.0	4.2166284	445.1203128872105
716.0	4.2226576	445.1203812805636
717.0	4.2286848	445.1203346716961
718.0	4.2347201	445.12033843054553
719.0	4.2407535	445.1203733240237
720.0	4.2467805	445.1203264643277
721.0	4.2528119	445.12041248706817
722.0	4.2588409	445.12036549635036
723.0	4.2648597	445.1203538502257
724.0	4.2708868	445.12037945157454
725.0	4.2769098	445.12040825781816
726.0	4.2829347	445.1203768755602
727.0	4.2889598	445.1204056000185
728.0	4.2949868	445.1202994980429
729.0	4.3010098	445.12041197734595
730.0	4.3070326	445.1204494126847
731.0	4.3130618	445.12042531684943
732.0	4.3190847	445.12042209142334
733.0	4.3251119	445.1202740523677
734.0	4.3311327	445.1204007063871
735.0	4.3371557	445.1203821331287
736.0	4.3431806	445.12043729855185
737.0	4.3492035	445.12025884626956
738.0	4.3552347	445.1202836619578
739.0	4.361264	445.12029667481784
740.0	4.3672953	445.1203457225596
741.0	4.3733181	445.12034392893054
742.0	4.3793411	445.1203440037568
743.0	4.385364	445.12037270893427
744.0	4.3913912	445.12037357653276
745.0	4.397414	445.12038092154404
746.0	4.4034453	445.12046466563663
747.0	4.4094703	445.12040376013533
748.0	4.4154953	445.12045051798214
749.0	4.4215202	445.12041916246824
750.0	4.4275432	445.12034023355073
751.0	4.4335724	445.1204446881761
752.0	4.4395975	445.12043591092277
753.0	4.4456265	445.12039097968045
754.0	4.4516495	445.12042857651454
755.0	4.4576724	445.12047970601054
756.0	4.4636995	445.1204137035168
757.0	4.4697244	445.12041355292376
758.0	4.4757495	445.12044617822426
759.0	4.4817725	445.1205540535469
760.0	4.4877974	445.12049746225387
761.0	4.4938203	445.1204921263791
762.0	4.4998433	445.12049860782827
763.0	4.5058684	445.1203708447037
764.0	4.5118912	445.12033239340815
765.0	4.5179162	445.1203407356203
766.0	4.5239392	445.1203736394224
767.0	4.5299642	445.1203714504151
768.0	4.5359891	445.120451360522
769.0	4.542012	445.1205585089469
770.0	4.5480371	445.1205092635275
771.0	4.5540663	445.1204950156563
772.0	4.5600995	445.12049425316883
773.0	4.5661309	445.12048277545546
774.0	4.572158	445.12044729637915
775.0	4.5781892	445.12039079150986
776.0	4.5842184	445.12048484723596
777.0	4.5902412	445.1204486770744
778.0	4.5962663	445.1204654072848
779.0	4.6022913	445.1203843421644
780.0	4.6083163	445.120482051195
781.0	4.6143392	445.12044978879925
782.0	4.6203664	445.120448908952
783.0	4.6263892	445.1204724347723
784.0	4.6324121	445.1204223596815
785.0	4.6384392	445.1204251806744
786.0	4.6444643	445.1204169479861
787.0	4.6504913	445.12046502067375
788.0	4.6565143	445.1204071968767
789.0	4.6625435	445.12042993991315
790.0	4.6685664	445.120393852745
791.0	4.6745894	445.12046768017524
792.0	4.6806142	445.1204568901981
793.0	4.6866372	445.1204465332775
794.0	4.6926622	445.1204467861249
795.0	4.6986829	445.1204432819893
796.0	4.704706	445.12037039474666
797.0	4.710729	445.12051372273373
798.0	4.716756	445.1204260301411
799.0	4.7227832	445.1204955507791
800.0	4.7288143	445.12040185674977
801.0	4.7348394	445.1204852533848
802.0	4.7408623	445.1204957063768
803.0	4.7468872	445.1203789402017
804.0	4.7529102	445.12048620762033
805.0	4.7589353	445.1204852991015
806.0	4.7649581	445.1205219951676
807.0	4.7709832	445.1204321564064
808.0	4.7770081	445.1204674902036
809.0	4.7830311	445.12043180237436
810.0	4.7890582	445.12038257329976
811.0	4.7950894	445.12043375749914
812.0	4.8011207	445.12043644470987
813.0	4.8071394	445.1204982187743
814.0	4.8131645	445.1203873203453
815.0	4.8191873	445.1204773181583
816.0	4.8252102	445.1204824221814
817.0	4.8312353	445.1203507333324
818.0	4.8372602	445.1204837696944
819.0	4.8432831	445.1204347378244
820.0	4.849306	445.12039985235026
821.0	4.8553331	445.1204093224896
822.0	4.8613583	445.1204196826001
823.0	4.8673852	445.1203939074832
824.0	4.8734082	445.12045184463005
825.0	4.8794352	445.120448834165
826.0	4.8854686	445.1204713845578
827.0	4.891504	445.12044879499797
828.0	4.8975291	445.1204543704837
829.0	4.9035583	445.12042781514816
830.0	4.9095854	445.1204408622232
831.0	4.9156082	445.1205256956272
832.0	4.9216375	445.12053977959056
833.0	4.9276604	445.1204091577992
834.0	4.9336874	445.1204766815
835.0	4.9397104	445.1204502548818
836.0	4.9457354	445.12047155323756
837.0	4.9517584	445.1204354426786
838.0	4.9577832	445.12047006121503
839.0	4.9638083	445.12051548590404
840.0	4.9698312	445.1205394055939
841.0	4.9758541	445.1205205416182
842.0	4.9818729	445.1205239825966
843.0	4.9878959	445.1204965985562
844.0	4.9939147	445.1205271439511
845.0	4.9999333	445.12049653390835
846.0	5.0059603	445.1204095273012
847.0	5.0119917	445.12042360210916
848.0	5.0180166	445.12049453614674
849.0	5.0240395	445.12048266750253
850.0	5.0300583	445.1204074487321
851.0	5.0360813	445.12043027612646
852.0	5.0421042	445.12046394616016
853.0	5.0481376	445.12048760807414
854.0	5.0541563	445.120429763199
855.0	5.0601834	445.1204214140779
856.0	5.0662105	445.1205043340161
857.0	5.0722354	445.1205073601966
858.0	5.0782563	445.1204262035913
859.0	5.0842772	445.12045301138585
860.0	5.0902981	445.1205081687117
861.0	5.0963251	445.1205175940088
862.0	5.10235	445.12052376788205
863.0	5.108371	445.12054498718425
864.0	5.1143939	445.1204936126573
865.0	5.1204189	445.12038337851874
866.0	5.1264459	445.12040360113133
867.0	5.1324751	445.1204212217896
868.0	5.1384981	445.1204805129988
869.0	5.1445167	445.12048482145957
870.0	5.1505439	445.120485884381
871.0	5.1565647	445.12049420546435
872.0	5.1625875	445.12042164544465
873.0	5.1686105	445.12054453467
874.0	5.1746315	445.12049031317014
875.0	5.1806565	445.1204756977359
876.0	5.1866772	445.12042039732864
877.0	5.1927021	445.12051224762473
878.0	5.1987252	445.12050040180577
879.0	5.2047482	445.12054400499244
880.0	5.2107668	445.1205486123678
881.0	5.2167877	445.1205755182619
882.0	5.2228252	445.1204920970939
883.0	5.2288627	445.1204371000877
884.0	5.2348899	445.1204325628387
885.0	5.2409106	445.1202144539176
886.0	5.2469315	445.12022999615107
887.0	5.2529544	445.12050042860477
888.0	5.2589814	445.12036931122185
889.0	5.2650086	445.1205049529063
890.0	5.2710294	445.12042294571717
891.0	5.2770545	445.12044987778756
892.0	5.283073	445.1204118346258
893.0	5.2890981	445.120436280112
894.0	5.2951169	445.1203753622688
895.0	5.3011377	445.12040174818526
896.0	5.3071607	445.1204747769725
897.0	5.3131835	445.12031660124956
898.0	5.3192065	445.1204528911744
899.0	5.3252317	445.12040557574744
900.0	5.3312565	445.12048975895357
901.0	5.3372857	445.12037007724274
902.0	5.3433086	445.12043958128817
903.0	5.3493314	445.12046520185487
904.0	5.3553523	445.12042602305775
905.0	5.3613712	445.120400425459
906.0	5.3673942	445.1204711928143
907.0	5.3734149	445.120473101398
908.0	5.3794358	445.1204677194126
909.0	5.3854566	445.12047550480924
910.0	5.3914775	445.1204546016943
911.0	5.3975086	445.12044501610995
912.0	5.4035336	445.1204224765559
913.0	5.4095566	445.1204153558019
914.0	5.4155795	445.1204859732062
915.0	5.4216026	445.1204165463881
916.0	5.4276232	445.1201560075122
917.0	5.4336484	445.1203112116024
918.0	5.4396754	445.12034785126707
919.0	5.4456982	445.1202890216644
920.0	5.4517212	445.1202779854044
921.0	5.4577442	445.12042362513426
922.0	5.4637649	445.1203558313379
923.0	5.4697878	445.1202108432207
924.0	5.4758107	445.12032354012536
925.0	5.4818317	445.1203229384619
926.0	5.4878524	445.1202586510252
927.0	5.4938755	445.120237334993
928.0	5.4999003	445.1202636355705
929.0	5.5059255	445.12026552841
930.0	5.5119504	445.12027545618173
931.0	5.5179692	445.12028270421223
932.0	5.5239921	445.1201527005135
933.0	5.5300171	445.1202951752439
934.0	5.53604	445.12031248192324
935.0	5.5420672	445.1202814507388
936.0	5.54809	445.1202762111756
937.0	5.5541129	445.1202238777218
938.0	5.5601359	445.1203307241103
939.0	5.5661566	445.1201539697963
940.0	5.5721839	445.1202412092457
941.0	5.5782067	445.12028972595635
942.0	5.5842401	445.12024849649237
943.0	5.5902629	445.1203174457334
944.0	5.596288	445.12020142957994
945.0	5.6023109	445.12017243199944
946.0	5.608334	445.12026585001934
947.0	5.6143588	445.1203000982451
948.0	5.6203777	445.12020389408497
949.0	5.6263984	445.1201486876391
950.0	5.6324192	445.1202272385454
951.0	5.6384443	445.1202279919845
952.0	5.6444653	445.1202480793932
953.0	5.650486	445.1202025580335
954.0	5.6565088	445.1202227052976
955.0	5.6625339	445.12019495074753
956.0	5.668561	445.12017860724524
957.0	5.6745861	445.12016260996324
958.0	5.680611	445.12022740980706
959.0	5.686634	445.1201846716391
960.0	5.692661	445.1201844312823
961.0	5.6986861	445.1201767848987
962.0	5.7047089	445.1202167393693
963.0	5.7107319	445.120224170666
964.0	5.7167568	445.1201801832096
965.0	5.7227818	445.12022851508146
966.0	5.7288048	445.1202681667538
967.0	5.7348298	445.12018260074575
968.0	5.7408569	445.12026898438427
969.0	5.7468882	445.12018884104856
970.0	5.7529173	445.12026289837155
971.0	5.7589445	445.120057784243
972.0	5.7649735	445.1200388605558
973.0	5.7710027	445.1201154898476
974.0	5.7770319	445.1203111958512
975.0	5.7830612	445.12016040620256
976.0	5.7890902	445.1201433811838
977.0	5.7951131	445.1202228980468
978.0	5.801134	445.120060968525
979.0	5.807157	445.12010170197004
980.0	5.8131819	445.12015683628124
981.0	5.8192091	445.12022015013906
982.0	5.825232	445.1201240627695
983.0	5.8312571	445.12018323885695
984.0	5.8372821	445.1201729223248
985.0	5.843307	445.12016804473427
986.0	5.8493299	445.1201395389182
987.0	5.8553571	445.12013352715223
988.0	5.861382	445.12032065596105
989.0	5.8674091	445.1202972657112
990.0	5.8734383	445.1201147284207
991.0	5.8794674	445.1200963597754
992.0	5.8854967	445.1202138211525
993.0	5.8915216	445.1202311113592
994.0	5.8975592	445.12023721435537
995.0	5.9035884	445.1202873268308
996.0	5.9096133	445.1201777519762
997.0	5.9156362	445.120160348492
998.0	5.9216593	445.1201940216145
999.0	5.9276841	445.1202600692807
1000.0	5.9337093	445.1202886808682
1001.0	5.9397383	445.120163083415
1002.0	5.9457634	445.12015889653
1003.0	5.9517883	445.1202580719578
1004.0	5.9578113	445.1202954317265
1005.0	5.9638362	445.1202039639927
1006.0	5.9698593	445.12013150843006
1007.0	5.9758883	445.12013646986344
1008.0	5.9819154	445.1201435354618
1009.0	5.9879467	445.1202681776039
1010.0	5.993976	445.1202567112739
1011.0	6.0000008	445.1202840253746
1012.0	6.0060238	445.1202273889123
1013.0	6.0120467	445.12017110286877
1014.0	6.0180718	445.1200804926656
1015.0	6.0240946	445.12021176760703
1016.0	6.0301175	445.1203001166679
1017.0	6.0361426	445.12024189729954
1018.0	6.0421654	445.1202171093272
1019.0	6.0481947	445.12032934503986
1020.0	6.0542217	445.1203818242052
1021.0	6.0602469	445.12015339783756
1022.0	6.0662759	445.12013071738284
1023.0	6.0723052	445.12007039023155
1024.0	6.0783259	445.120192358608
1025.0	6.0843531	445.1202829459819
1026.0	6.090378	445.1202368480535
1027.0	6.0964093	445.1202935966669
1028.0	6.1024364	445.1202096916073
1029.0	6.1084614	445.1202111906966
1030.0	6.1144864	445.1201981186007
1031.0	6.1205093	445.1201840782399
1032.0	6.1265322	445.1201894733727
1033.0	6.1325594	445.1201415567551
1034.0	6.1385886	445.12023891536796
1035.0	6.1446156	445.12010614067555
1036.0	6.1506427	445.12009604679497
1037.0	6.1566676	445.12014562042265
1038.0	6.1626928	445.1202092065098
1039.0	6.1687176	445.1202075094761
1040.0	6.1747407	445.120129619538
1041.0	6.1807718	445.1202289679303
1042.0	6.1867948	445.1201488046587
1043.0	6.1928239	445.12012495493445
1044.0	6.1988532	445.12016450166107
1045.0	6.2048802	445.1202112115326
1046.0	6.2109179	445.1202626627533
1047.0	6.2169469	445.12024796415034
1048.0	6.2229761	445.12013792594274
1049.0	6.229001	445.1202351787468
1050.0	6.235026	445.1201664246846
1051.0	6.2410552	445.1201318229685
1052.0	6.2470803	445.1202759421697
1053.0	6.2531052	445.1201861325915
1054.0	6.2591282	445.12011518142833
1055.0	6.2651532	445.12012716679936
1056.0	6.2711782	445.1201651992029
1057.0	6.2772012	445.1201971448684
1058.0	6.2832261	445.12015595527816
1059.0	6.2892533	445.12024264736647
1060.0	6.2952782	445.12013589164826
1061.0	6.3013054	445.12016886800075
1062.0	6.3073344	445.1203199599966
1063.0	6.3133595	445.1201389098484
1064.0	6.3193887	445.12020237923764
1065.0	6.3254157	445.1202241160621
1066.0	6.3314408	445.12015896652474
1067.0	6.3374637	445.1201794570615
1068.0	6.3434887	445.12017582754817
1069.0	6.3495179	445.1202980777822
1070.0	6.3555408	445.12024328937497
1071.0	6.3615637	445.1203121465416
1072.0	6.3675868	445.1202025599838
1073.0	6.3736136	445.12018617841903
1074.0	6.3796428	445.12016805319865
1075.0	6.3856658	445.1203120006054
1076.0	6.3916888	445.1202468733837
1077.0	6.3977158	445.1201874614639
1078.0	6.4037387	445.1201964906024
1079.0	6.4097617	445.1202302060265
1080.0	6.4157909	445.12022039014755
1081.0	6.42182	445.12018112423544
1082.0	6.4278514	445.1201584681377
1083.0	6.4338804	445.1202570655913
1084.0	6.4399035	445.12021873556756
1085.0	6.4459283	445.1200751606286
1086.0	6.4519555	445.12010678065906
1087.0	6.4579764	445.12013984753594
1088.0	6.4640014	445.1201980298106
1089.0	6.4700262	445.1201636449891
1090.0	6.4760492	445.12027428893566
1091.0	6.4820763	445.12000039744714
1092.0	6.4880992	445.120322793992
1093.0	6.4941242	445.1200829427489
1094.0	6.5001492	445.120032772128
1095.0	6.5061743	445.12020213439274
1096.0	6.5121992	445.1200865617535
1097.0	6.5182285	445.1201366161926
1098.0	6.5242555	445.1201997603487
1099.0	6.5302848	445.11999064757066
1100.0	6.5363139	445.1200851928088
1101.0	6.5423493	445.1201071488333
1102.0	6.5483763	445.1201372507143
1103.0	6.5543994	445.1200010918018
1104.0	6.5604222	445.12005115252913
1105.0	6.5664494	445.12007519309685
1106.0	6.5724785	445.12009026386403
1107.0	6.5785057	445.1200807902989
1108.0	6.5845326	445.1200799254908
1109.0	6.5905598	445.1201810703901
1110.0	6.5965827	445.12016118057693
1111.0	6.6026057	445.120129358541
1112.0	6.6086306	445.1202110360622
1113.0	6.6146577	445.12023565096007
1114.0	6.6206828	445.1202516242835
1115.0	6.6267098	445.12026685406903
1116.0	6.6327326	445.1202548189421
1117.0	6.6387557	445.12026670095173
1118.0	6.6447787	445.1201023331637
1119.0	6.6508015	445.12019678201324
1120.0	6.6568222	445.12014093465086
1121.0	6.6628432	445.1201281104036
1122.0	6.6688662	445.12012967807567
1123.0	6.6748871	445.12012073678216
1124.0	6.680914	445.1201440680175
1125.0	6.6869369	445.1200958773047
1126.0	6.6929599	445.120224399862
1127.0	6.698989	445.12007220776854
1128.0	6.7050162	445.1201865843708
1129.0	6.7110412	445.12022977187735
1130.0	6.7170662	445.1202206069716
1131.0	6.7230912	445.12021117965224
1132.0	6.7291161	445.1201407076352
1133.0	6.7351433	445.1201748818285
1134.0	6.7411746	445.12004399116984
1135.0	6.7472036	445.12020517819485
1136.0	6.7532328	445.120199582986
1137.0	6.75926	445.1202006346032
1138.0	6.7652829	445.12006802284606
1139.0	6.7713078	445.12026322493006
1140.0	6.7773349	445.1201867082995
1141.0	6.7833621	445.1201049597973
1142.0	6.7893912	445.1201653977292
1143.0	6.7954183	445.12016086330095
1144.0	6.8014413	445.12017351578515
1145.0	6.8074663	445.1201355481231
1146.0	6.8134913	445.12005600233516
1147.0	6.8195162	445.12017738909776
1148.0	6.8255433	445.12010231713185
1149.0	6.8315684	445.1201274893665
1150.0	6.8375912	445.12013895292506
1151.0	6.8436184	445.12022576398346
1152.0	6.849658	445.12026663301253
1153.0	6.8556913	445.1201983045378
1154.0	6.8617226	445.1202317451309
1155.0	6.8677475	445.1200482292714
1156.0	6.8737705	445.1201178647102
1157.0	6.8797933	445.12013094944894
1158.0	6.8858205	445.1201756021049
1159.0	6.8918455	445.12022493420426
1160.0	6.8978768	445.1202122297551
1161.0	6.903906	445.1201458968298
1162.0	6.9099287	445.1200729459863
1163.0	6.9159538	445.1202839919466
1164.0	6.9219768	445.1202220616217
1165.0	6.9280018	445.1201551157312
1166.0	6.9340288	445.12012913227557
1167.0	6.9400581	445.120101194637
1168.0	6.946083	445.1201557570532
1169.0	6.9521081	445.12020708752596
1170.0	6.9581392	445.12031555789565
1171.0	6.9641706	445.1202054570565
1172.0	6.9701955	445.1202227755342
1173.0	6.9762225	445.12015709466084
1174.0	6.9822456	445.1202530727575
1175.0	6.9882665	445.12014265778987
1176.0	6.9942874	445.120093694357
1177.0	7.0003081	445.1201437968542
1178.0	7.006331	445.1201264892849
1179.0	7.0123623	445.1200714707945
1180.0	7.0183915	445.120052652993
1181.0	7.0244164	445.12006499325196
1182.0	7.0304415	445.1200928025055
1183.0	7.0364643	445.12009514186394
1184.0	7.0424874	445.1202131805494
1185.0	7.0485165	445.1202886789504
1186.0	7.0545394	445.1202373496147
1187.0	7.0605686	445.1202370992895
1188.0	7.0665957	445.1201639018148
1189.0	7.0726207	445.1201728977996
1190.0	7.0786498	445.1202755717067
1191.0	7.0846769	445.12017864469794
1192.0	7.090704	445.12021256221664
1193.0	7.0967289	445.1202864174407
1194.0	7.1027603	445.1201582821335
1195.0	7.1087895	445.120114379743
1196.0	7.1148185	445.1200930815682
1197.0	7.1208478	445.1202724720173
1198.0	7.1268707	445.12015822838964
1199.0	7.1328958	445.1201829838093
1200.0	7.1389208	445.1201922446276
1201.0	7.1449456	445.12017288167476
1202.0	7.1509686	445.1201255050713
1203.0	7.1569979	445.12014047810936
1204.0	7.1630311	445.12022475582415
1205.0	7.1690583	445.1201733059193
1206.0	7.1750875	445.120170956886
1207.0	7.1811145	445.12013037513185
1208.0	7.1871437	445.12013173234806
1209.0	7.1931686	445.12015956900683
1210.0	7.1991937	445.12010622077634
1211.0	7.2052187	445.12014351362143
1212.0	7.2112478	445.1199923461103
1213.0	7.2172771	445.1201200889316
1214.0	7.2233083	445.1201513158763
1215.0	7.2293355	445.12020566573625
1216.0	7.2353624	445.1202201008547
1217.0	7.2413874	445.12013038746716
1218.0	7.2474146	445.12018329815965
1219.0	7.2534374	445.1200543558179
1220.0	7.2594645	445.1201282992225
1221.0	7.2654938	445.1202015935043
1222.0	7.2715167	445.12011939893887
1223.0	7.2775459	445.1200718476126
1224.0	7.2835749	445.1201412159955
1225.0	7.2896042	445.1202337425415
1226.0	7.2956334	445.12017438343713
1227.0	7.3016583	445.1201794791168
1228.0	7.3076834	445.12009062457946
1229.0	7.3137063	445.12009765997635
1230.0	7.3197312	445.1201143626161
1231.0	7.3257542	445.1201368257618
1232.0	7.3317792	445.1202184076805
1233.0	7.3378022	445.1201713601273
1234.0	7.343825	445.1201381778777
1235.0	7.3498521	445.1201718398852
1236.0	7.3558772	445.11999270357046
1237.0	7.3619001	445.1202640054598
1238.0	7.3679293	445.1201849347917
1239.0	7.3739542	445.1199958788271
1240.0	7.3799771	445.1200050329558
1241.0	7.3860022	445.1201311012874
1242.0	7.3920292	445.1201653637454
1243.0	7.3980563	445.1200806583468
1244.0	7.4040771	445.12019901964385
1245.0	7.4101022	445.12020416304614
1246.0	7.416123	445.1202254448507
1247.0	7.4221438	445.12015984821335
1248.0	7.4281668	445.12019195688146
1249.0	7.4341918	445.1201437138883
1250.0	7.4402167	445.12021122653886
1251.0	7.4462397	445.12014477268474
1252.0	7.4522605	445.1201651435562
1253.0	7.4582856	445.12014759831317
1254.0	7.4643086	445.12020035929714
1255.0	7.4703313	445.12003689101044
1256.0	7.4763564	445.12007708965143
1257.0	7.4823815	445.1201861743366
1258.0	7.4884043	445.1201396092512
1259.0	7.4944355	445.12018238240097
1260.0	7.5004585	445.1202663475867
1261.0	7.5064814	445.12024978576284
1262.0	7.5125023	445.1201997002886
1263.0	7.5185252	445.1201270742882
1264.0	7.5245482	445.1201531441039
1265.0	7.5305732	445.12015529800505
1266.0	7.536596	445.12009443920505
1267.0	7.5426253	445.1201738695536
1268.0	7.5486544	445.1201187682509
1269.0	7.5546816	445.1202083694801
1270.0	7.5607043	445.12002201586114
1271.0	7.5667293	445.1199321987267
1272.0	7.5727503	445.12022073159494
1273.0	7.5787711	445.1201669592397
1274.0	7.584794	445.1202159620557
1275.0	7.5908211	445.12021834850464
1276.0	7.596842	445.12017021385304
1277.0	7.6028648	445.11983414092396
1278.0	7.6088878	445.12004635403036
1279.0	7.6149128	445.1201178753212
1280.0	7.6209337	445.12010950869234
1281.0	7.6269585	445.12023394000164
1282.0	7.6329794	445.1201507057377
1283.0	7.6390004	445.1201145469881
1284.0	7.6450213	445.1202023415664
1285.0	7.6510421	445.1200842150302
1286.0	7.6570648	445.1200313647789
1287.0	7.6630878	445.1199968399009
1288.0	7.669115	445.1200770263362
1289.0	7.6751378	445.1202350532272
1290.0	7.6811587	445.1203055507537
1291.0	7.6871796	445.1202653881626
1292.0	7.6932004	445.12029802955675
1293.0	7.6992255	445.1202259252793
1294.0	7.7052483	445.1202514183495
1295.0	7.7112712	445.1201953192902
1296.0	7.7172962	445.12020980252294
1297.0	7.723319	445.1200911046831
1298.0	7.72934	445.120267785862
1299.0	7.735363	445.1202560855059
1300.0	7.7413838	445.1201922424875
1301.0	7.7474045	445.12015723552497
1302.0	7.7534254	445.1201840856395
1303.0	7.7594463	445.1200934307855
1304.0	7.7654714	445.1201916623347
1305.0	7.7714942	445.1201911447798
1306.0	7.777515	445.12017656691603
1307.0	7.783538	445.1200576850179
1308.0	7.7895631	445.12014085326103
1309.0	7.7955858	445.1201559253497
1310.0	7.8016067	445.1201468848551
1311.0	7.8076296	445.1201331633934
1312.0	7.8136545	445.12008067099555
1313.0	7.8196838	445.1201325805829
1314.0	7.8257152	445.1200739386656
1315.0	7.8317485	445.1201144479989
1316.0	7.8377713	445.1200669270616
1317.0	7.8438004	445.1201778760026
1318.0	7.8498275	445.1200845919234
1319.0	7.8558506	445.12004166840086
1320.0	7.8618754	445.1200486996605
1321.0	7.8678964	445.12013495605584
1322.0	7.8739192	445.1200964319589
1323.0	7.8799421	445.12014702972283
1324.0	7.885963	445.12012563498996
1325.0	7.891988	445.1201599882538
1326.0	7.8980088	445.12013726221977
1327.0	7.9040297	445.1201209458532
1328.0	7.9100504	445.1201217236811
1329.0	7.9160734	445.12016491035894
1330.0	7.9220964	445.12018141910835
1331.0	7.9281215	445.1202104418536
1332.0	7.9341442	445.12022079619874
1333.0	7.9401692	445.12013290060685
1334.0	7.9461903	445.1201421142057
1335.0	7.9522131	445.1201959116156
1336.0	7.9582339	445.12014950452954
1337.0	7.9642547	445.12025223051484
1338.0	7.9702798	445.1200772680529
1339.0	7.9763006	445.11997307417295
1340.0	7.9823235	445.11990249952447
1341.0	7.9883464	445.11986883430495
1342.0	7.9943673	445.119986124742
1343.0	8.0003901	445.12003206950715
1344.0	8.0064131	445.1201383676229
1345.0	8.0124444	445.12007440060535
1346.0	8.0184674	445.120043041057
1347.0	8.0244965	445.12008481503824
1348.0	8.0305193	445.12001316009366
1349.0	8.0365485	445.1201180650832
1350.0	8.0425758	445.1201376317993
1351.0	8.0486006	445.1202049123942
1352.0	8.0546237	445.12015844071914
1353.0	8.0606464	445.12004323133317
1354.0	8.0666695	445.12011563722996
1355.0	8.0726923	445.12019358410544
1356.0	8.0787174	445.12015369405606
1357.0	8.0847383	445.1200960180889
1358.0	8.0907591	445.12008255973353
1359.0	8.096784	445.1197998153389
1360.0	8.102805	445.119991077904
1361.0	8.1088279	445.12009964531654
1362.0	8.1148592	445.1200957090102
1363.0	8.1208798	445.12004046887995
1364.0	8.1269049	445.1199868342198
1365.0	8.132932	445.12014858423214
1366.0	8.1389549	445.12019002476444
1367.0	8.1449821	445.12016909890326
1368.0	8.1510153	445.120166357022
1369.0	8.1570445	445.120111160504
1370.0	8.1630653	445.1200698503484
1371.0	8.1690883	445.1200157220416
1372.0	8.1751112	445.12012924982406
1373.0	8.1811342	445.12023472668227
1374.0	8.1871611	445.1201905468209
1375.0	8.1931904	445.1201012038902
1376.0	8.1992174	445.1201224836263
1377.0	8.2052447	445.12004835107314
1378.0	8.2112675	445.1202164872992
1379.0	8.2172925	445.1201593891727
1380.0	8.2233133	445.11997541820824
1381.0	8.2293343	445.12004142166666
1382.0	8.2353591	445.12009765370954
1383.0	8.2413863	445.12019613319643
1384.0	8.2474071	445.12016049008764
1385.0	8.253432	445.12011514715164
1386.0	8.2594592	445.12017779366676
1387.0	8.2654883	445.1202363949505
1388.0	8.2715114	445.12010557972593
1389.0	8.2775362	445.1199356967171
1390.0	8.2835571	445.1199893776419
1391.0	8.2895779	445.1199480370425
1392.0	8.295601	445.11990219878504
1393.0	8.3016238	445.11996448562434
1394.0	8.3076487	445.12019387565005
1395.0	8.3136717	445.1202155740276
1396.0	8.3196948	445.1201360932757
1397.0	8.3257175	445.12021420332854
1398.0	8.3317385	445.12021720106236
1399.0	8.3377634	445.1201288206326
1400.0	8.3437906	445.1201638751792
1401.0	8.3498238	445.12015307963503
1402.0	8.355853	445.12001886842944
1403.0	8.3618822	445.1201183965278
1404.0	8.3679052	445.1202024824479
1405.0	8.373928	445.1201008361396
1406.0	8.3799551	445.12003741046715
1407.0	8.3859865	445.1201051704361
1408.0	8.3920093	445.1201396257193
1409.0	8.3980343	445.12015035475656
1410.0	8.4040614	445.1201033284774
1411.0	8.4100865	445.1201938025058
1412.0	8.4161114	445.1200728642098
1413.0	8.4221343	445.1200784542076
1414.0	8.4281573	445.1199040331408
1415.0	8.4341802	445.12016111055505
1416.0	8.4402031	445.1200534447104
1417.0	8.4462239	445.1201052499691
1418.0	8.4522448	445.12017388413733
1419.0	8.4582678	445.1202124269801
1420.0	8.4642906	445.120094257833
1421.0	8.4703177	445.1201019091378
1422.0	8.4763427	445.1201932095361
1423.0	8.48237	445.1201300086284
1424.0	8.488399	445.1201430952662
1425.0	8.4944239	445.1201639900637
1426.0	8.5004469	445.120180209134
1427.0	8.5064719	445.1201854290309
1428.0	8.512501	445.1201407418033
1429.0	8.5185262	445.1201565257346
1430.0	8.5245573	445.1201878133574
1431.0	8.5305845	445.1202001526453
1432.0	8.5366073	445.1201629130804
1433.0	8.5426324	445.120130335155
1434.0	8.5486594	445.12020732665485
1435.0	8.5546865	445.1201246454688
1436.0	8.5607115	445.12009012731744
1437.0	8.5667365	445.12015452933883
1438.0	8.5727575	445.11993529053166
1439.0	8.5787844	445.1200124228083
1440.0	8.5848136	445.12016998446967
1441.0	8.5908428	445.12019412300305
1442.0	8.59687	445.12007240209243
1443.0	8.6029032	445.12011704424225
1444.0	8.6089283	445.12010955838605
1445.0	8.6149511	445.1201074789912
1446.0	8.6209763	445.1201576103684
1447.0	8.6269991	445.1200218284392
1448.0	8.6330262	445.1199205174717
1449.0	8.6390553	445.12004659095686
1450.0	8.6450825	445.12006380105095
1451.0	8.6511095	445.12010944897673
1452.0	8.6571303	445.1201885439574
1453.0	8.6631534	445.12005097179224
1454.0	8.6691783	445.12003389925076
1455.0	8.6752012	445.1200503265364
1456.0	8.6812262	445.1202181030706
1457.0	8.6872575	445.1200557790914
1458.0	8.6932845	445.12003243450226
1459.0	8.6993096	445.1200743018595
1460.0	8.7053325	445.12017391301606
1461.0	8.7113598	445.1200852401292
1462.0	8.7173825	445.12014340657436
1463.0	8.7234075	445.1201420309159
1464.0	8.7294325	445.12001526565246
1465.0	8.7354597	445.1201171379999
1466.0	8.7414806	445.12016493719597
1467.0	8.7475034	445.1200748942314
1468.0	8.7535263	445.1200698288844
1469.0	8.7595513	445.12012844221044
1470.0	8.7655723	445.12008325382817
1471.0	8.771593	445.1200385567253
1472.0	8.7776138	445.1200069810525
1473.0	8.7836409	445.12007698874686
1474.0	8.7896659	445.1201966038381
1475.0	8.7956931	445.1202449298918
1476.0	8.801718	445.1200855085536
1477.0	8.807743	445.1201664296605
1478.0	8.8137702	445.1201996571678
1479.0	8.8197972	445.1202119334483
1480.0	8.8258202	445.1201359286321
1481.0	8.8318431	445.1200563279755
1482.0	8.8378784	445.12023488845745
1483.0	8.8439055	445.1200617938159
1484.0	8.8499265	445.12012006020495
1485.0	8.8559493	445.1201926184964
1486.0	8.8619703	445.12014194904003
1487.0	8.867993	445.12019669689835
1488.0	8.8740139	445.12010829332564
1489.0	8.880043	445.12016242872915
1490.0	8.886066	445.1199918066855
1491.0	8.8920931	445.12005638710855
1492.0	8.8981141	445.1201409729895
1493.0	8.9041389	445.1201285060159
1494.0	8.9101639	445.12012257982093
1495.0	8.916191	445.12013572168973
1496.0	8.9222182	445.12010857809815
1497.0	8.9282453	445.1202105077095
1498.0	8.9342681	445.1201742891018
1499.0	8.940289	445.1200353548195
1500.0	8.946312	445.1200435081561
1501.0	8.9523329	445.11998941350026
1502.0	8.9583536	445.1201275286141
1503.0	8.9643828	445.12003261649875
1504.0	8.9704078	445.1200305974344
1505.0	8.9764348	445.12009713206567
1506.0	8.9824619	445.12008242392534
1507.0	8.988485	445.12014579031813
1508.0	8.9945077	445.12008362237924
1509.0	9.0005453	445.12021559855907
1510.0	9.0065744	445.1202149818569
1511.0	9.0126057	445.120263810557
1512.0	9.0186286	445.12021691615394
1513.0	9.0246515	445.1201613119037
1514.0	9.0306723	445.12018262344384
1515.0	9.0366953	445.1201979972218
1516.0	9.0427182	445.1202224424513
1517.0	9.0487392	445.1201434219073
1518.0	9.0547619	445.12016139518437
1519.0	9.060785	445.1201295957473
1520.0	9.0668057	445.12016153651604
1521.0	9.0728287	445.1201062388211
1522.0	9.0788495	445.12021285441796
1523.0	9.0848746	445.1201221402936
1524.0	9.0909017	445.1201135590094
1525.0	9.0969286	445.12020672422403
1526.0	9.1029538	445.12027301455646
1527.0	9.1089829	445.12011534499976
1528.0	9.1150037	445.1200812447629
1529.0	9.1210266	445.12009893136485
1530.0	9.1270538	445.1200499891613
1531.0	9.1330829	445.1201711613632
1532.0	9.139106	445.12018905776335
1533.0	9.1451309	445.1201396189511
1534.0	9.1511538	445.1200992366631
1535.0	9.1571787	445.12022127803857
1536.0	9.1632121	445.1201435806272
1537.0	9.169235	445.1201754844291
1538.0	9.1752601	445.1201462147808
1539.0	9.1812933	445.1202150674312
1540.0	9.1873185	445.1201254047315
1541.0	9.1933434	445.12013533468
1542.0	9.1993664	445.12013703369
1543.0	9.2053956	445.12015388803934
1544.0	9.2114163	445.12018611535876
1545.0	9.2174413	445.1200919678016
1546.0	9.2234662	445.1201511009912
1547.0	9.2294956	445.1202352660946
1548.0	9.2355205	445.12023193767453
1549.0	9.2415476	445.12020040688884
1550.0	9.2475705	445.12004822985574
1551.0	9.2535956	445.1201752414428
1552.0	9.2596205	445.1201850369476
1553.0	9.2656434	445.120094001519
1554.0	9.2716664	445.12016433071676
1555.0	9.2776873	445.12007704431323
1556.0	9.283708	445.12025026469735
1557.0	9.289731	445.12013974459506
1558.0	9.2957518	445.12010197000234
1559.0	9.3017768	445.12011427516495
1560.0	9.3077997	445.1200320396643
1561.0	9.3138289	445.12005623628085
1562.0	9.3198518	445.1201033515046
1563.0	9.325879	445.1202137260137
1564.0	9.3319039	445.12011237830035
1565.0	9.3379268	445.12015429512303
1566.0	9.3439561	445.1200051331145
1567.0	9.3499789	445.1199464947163
1568.0	9.3559998	445.1200335743318
1569.0	9.3620228	445.1201441805779
1570.0	9.3680478	445.12018509775635
1571.0	9.3740705	445.12018026601504
1572.0	9.3801019	445.12012027658017
1573.0	9.3861269	445.1200440801503
1574.0	9.3921499	445.1201609159123
1575.0	9.3981726	445.1201052385733
1576.0	9.4041937	445.12018809845773
1577.0	9.4102206	445.1200853847829
1578.0	9.4162458	445.120156110992
1579.0	9.4222727	445.1201780983514
1580.0	9.4282978	445.12009813767264
1581.0	9.4343289	445.12007753995107
1582.0	9.4403518	445.1201443084086
1583.0	9.4463769	445.1200673485994
1584.0	9.4524062	445.12018390535883
1585.0	9.4584311	445.12005767332283
1586.0	9.464452	445.12018000464633
1587.0	9.4704769	445.12013595447024
1588.0	9.4764999	445.12001748446284
1589.0	9.4825229	445.1202359044193
1590.0	9.4885499	445.12012220880655
1591.0	9.494577	445.1201534200336
1592.0	9.5006062	445.12017519749395
1593.0	9.5066417	445.12024418789713
1594.0	9.5126645	445.120230818045
1595.0	9.5186875	445.1202627524134
1596.0	9.5247082	445.12014011571887
1597.0	9.5307313	445.1202067912334
1598.0	9.5367562	445.1201103793986
1599.0	9.5427792	445.1201753766477
1600.0	9.5488	445.1201814946237
1601.0	9.5548271	445.12017144516193
1602.0	9.560854	445.12018520570257
1603.0	9.5668792	445.12026268850286
1604.0	9.5729	445.12009515483993
1605.0	9.578923	445.12014410567895
1606.0	9.5849458	445.12014930196835
1607.0	9.5909709	445.12019408893843
1608.0	9.5969979	445.12018513139867
1609.0	9.6030251	445.12021703308847
1610.0	9.6090458	445.12023305187415
1611.0	9.6150688	445.1202976382098
1612.0	9.6210897	445.1202271577972
1613.0	9.6271145	445.120176428241
1614.0	9.6331355	445.12011087233583
1615.0	9.6391667	445.1202114078562
1616.0	9.6451877	445.1201413174741
1617.0	9.6512105	445.1201676670673
1618.0	9.6572334	445.1201752476208
1619.0	9.6632625	445.1201563565841
1620.0	9.6692856	445.12025353134027
1621.0	9.6753125	445.1201721582784
1622.0	9.6813439	445.12009203466846
1623.0	9.6873709	445.12012337738446
1624.0	9.6933939	445.1201500706707
1625.0	9.6994147	445.1201501662503
1626.0	9.7054377	445.1202344368098
1627.0	9.7114605	445.12027846866715
1628.0	9.7174814	445.12016643987306
1629.0	9.7235063	445.1201874254163
1630.0	9.7295293	445.12018559828476
1631.0	9.7355522	445.12017456179905
1632.0	9.7415731	445.1201923587042
1633.0	9.747598	445.1202281238004
1634.0	9.7536189	445.1201199280169
1635.0	9.7596482	445.1201091540982
1636.0	9.7656732	445.1202434329474
1637.0	9.7717001	445.1201916507389
1638.0	9.777723	445.1202319588637
1639.0	9.7837503	445.120255594777
1640.0	9.789773	445.12000357923256
1641.0	9.7957981	445.11994879193304
1642.0	9.8018189	445.12001039545146
1643.0	9.8078419	445.12018874371284
1644.0	9.8138668	445.12013307568793
1645.0	9.8198878	445.1200867635847
1646.0	9.8259085	445.120108659486
1647.0	9.8319316	445.1200031608054
1648.0	9.8379626	445.11996520753564
1649.0	9.8439877	445.12016675700346
1650.0	9.8500127	445.1200502947201
1651.0	9.8560441	445.1200996072199
1652.0	9.862069	445.12008795483047
1653.0	9.868094	445.12017614627126
1654.0	9.8741168	445.1201707194261
1655.0	9.8801461	445.12024575027624
1656.0	9.886169	445.12008543643435
1657.0	9.892194	445.12015371507425
1658.0	9.898219	445.12013061012243
1659.0	9.904244	445.1201705486228
1660.0	9.910267	445.12009335942344
1661.0	9.9162878	445.12014208977484
1662.0	9.922313	445.12024315068106
1663.0	9.9283336	445.1201749345739
1664.0	9.9343565	445.12009436481776
1665.0	9.9403815	445.120213928476
1666.0	9.9464025	445.12011657860046
1667.0	9.9524274	445.12018894275917
1668.0	9.9584503	445.1201227263642
1669.0	9.9644753	445.12015567549764
1670.0	9.9704983	445.12020106718154
1671.0	9.9765232	445.1202082626302
1672.0	9.9825483	445.12009578687616
1673.0	9.9885754	445.12012474078983
1674.0	9.9945983	445.1202057065201
1675.0	10.000627	445.12017650798003
1676.0	10.00665	445.12016963302347
1677.0	10.012673	445.1200753746927
1678.0	10.018698	445.12022042771997
1679.0	10.024725	445.12025621056415
1680.0	10.030752	445.12016327158585
1681.0	10.03678	445.12021568263873
1682.0	10.042802	445.12030009172565
1683.0	10.048828	445.1201627868145
1684.0	10.054848	445.12005241567766
1685.0	10.060873	445.1200585024011
1686.0	10.066896	445.12016122100925
1687.0	10.072923	445.1200871700297
1688.0	10.078948	445.1201734774388
1689.0	10.084973	445.12006613728295
1690.0	10.090998	445.1200412816618
1691.0	10.097028	445.1201865655309
1692.0	10.103057	445.12025669946706
1693.0	10.10908	445.120156466386
1694.0	10.115101	445.12018237308416
1695.0	10.121123	445.12012209135435
1696.0	10.127144	445.12010368267966
1697.0	10.133167	445.12018926319786
1698.0	10.13919	445.1200737195852
1699.0	10.145213	445.1200264734867
1700.0	10.151234	445.1200083008754
1701.0	10.157257	445.12005706193804
1702.0	10.16328	445.12004604787
1703.0	10.169303	445.1201172804683
1704.0	10.175336	445.1202292777894
1705.0	10.181365	445.1201378710997
1706.0	10.187388	445.120134792484
1707.0	10.193409	445.12013385454327
1708.0	10.199432	445.1201516955032
1709.0	10.205461	445.1202264707743
1710.0	10.211486	445.1201284466642
1711.0	10.217513	445.1199124359041
1712.0	10.223536	445.1199930898959
1713.0	10.229561	445.12021781033957
1714.0	10.235584	445.1201436544149
1715.0	10.241607	445.1201602026089
1716.0	10.247632	445.120041254949
1717.0	10.253663	445.1201468474875
1718.0	10.259684	445.12017718230214
1719.0	10.265713	445.12006106764517
1720.0	10.271736	445.1201271020746
1721.0	10.277759	445.12015029947605
1722.0	10.283782	445.12023536033547
1723.0	10.289809	445.12002678049953
1724.0	10.295838	445.1200964333496
1725.0	10.301859	445.1199474316289
1726.0	10.30788	445.12018524253796
1727.0	10.313909	445.1201244977009
1728.0	10.319932	445.12009502409273
1729.0	10.325955	445.1201372409855
1730.0	10.331976	445.1201095974516
1731.0	10.338001	445.1200356881535
1732.0	10.344024	445.1201585377194
1733.0	10.350047	445.120157723178
1734.0	10.356078	445.1200685746603
1735.0	10.362101	445.120180154538
1736.0	10.368122	445.1202231329292
1737.0	10.374144	445.1201599009992
1738.0	10.380165	445.1202029373816
1739.0	10.38619	445.1201688242599
1740.0	10.392213	445.1202493178877
1741.0	10.398238	445.12026107572996
1742.0	10.404261	445.120294258186
1743.0	10.410282	445.12022124860096
1744.0	10.416303	445.12020776804655
1745.0	10.422326	445.1201867718324
1746.0	10.428349	445.1202662980844
1747.0	10.434376	445.1199766078891
1748.0	10.440403	445.12019579642043
1749.0	10.446432	445.1200901957817
1750.0	10.452457	445.12004576238166
1751.0	10.458478	445.1200640264756
1752.0	10.464501	445.120183318274
1753.0	10.470524	445.120066006761
1754.0	10.476551	445.12009553920313
1755.0	10.48258	445.12014120654305
1756.0	10.488611	445.12006949616557
1757.0	10.49464	445.12004835948227
1758.0	10.500663	445.12012015462307
1759.0	10.506693	445.1200888828231
1760.0	10.51272	445.1200741734102
1761.0	10.518747	445.1201429164484
1762.0	10.52477	445.1201858557392
1763.0	10.530793	445.12006034337554
1764.0	10.536816	445.1201118428225
1765.0	10.542838	445.12013866219104
1766.0	10.548859	445.1202251270286
1767.0	10.554884	445.1200088889485
1768.0	10.560905	445.1200501095665
1769.0	10.566928	445.12010630678213
1770.0	10.572951	445.12027500826474
1771.0	10.578976	445.1201120491636
1772.0	10.585005	445.12000528659337
1773.0	10.591034	445.12013393439173
1774.0	10.597061	445.1199828242347
1775.0	10.603084	445.1201471806584
1776.0	10.609109	445.1199996132582
1777.0	10.615138	445.1202116729068
1778.0	10.621166	445.1201215738541
1779.0	10.627188	445.12012184464874
1780.0	10.633213	445.1200347036815
1781.0	10.639243	445.1201617816764
1782.0	10.645268	445.1202038662705
1783.0	10.651293	445.12004319059946
1784.0	10.65732	445.1200732018948
1785.0	10.663349	445.12008209897897
1786.0	10.669374	445.1200422797058
1787.0	10.675399	445.1200793867497
1788.0	10.681432	445.1201100188242
1789.0	10.687459	445.11996598761795
1790.0	10.693487	445.120144790804
1791.0	10.699513	445.12002566552
1792.0	10.705534	445.1201070310292
1793.0	10.711561	445.12022794053354
1794.0	10.717584	445.1199945484266
1795.0	10.723609	445.1200186676628
1796.0	10.729632	445.1200267044546
1797.0	10.735655	445.1200865744638
1798.0	10.74168	445.12002321403065
1799.0	10.747709	445.12000869282764
1800.0	10.753739	445.12003222565164
1801.0	10.759762	445.1200291022847
1802.0	10.765789	445.11995862261625
1803.0	10.771816	445.1199333143119
1804.0	10.777841	445.1198566077452
1805.0	10.783864	445.1200049285218
1806.0	10.789889	445.12006357585
1807.0	10.795914	445.12007622934755
1808.0	10.801941	445.12007109613364
1809.0	10.80797	445.1199927654941
1810.0	10.813999	445.1200406383351
1811.0	10.820024	445.12014570285544
1812.0	10.826049	445.1200340887058
1813.0	10.832074	445.1199644598461
1814.0	10.838103	445.1198774969504
1815.0	10.84413	445.12002954346866
1816.0	10.850153	445.1200911263328
1817.0	10.856176	445.11990882973976
1818.0	10.862199	445.1199092271515
1819.0	10.868226	445.1198147256547
1820.0	10.874255	445.11987012176263
1821.0	10.880282	445.1198950443392
1822.0	10.886307	445.11980833962735
1824.0	10.893649	445.11967116857534
1825.0	10.900016	445.1196952381339
1826.0	10.906037	445.11972366355025
1827.0	10.91206	445.11980340913215
1828.0	10.918093	445.11984625679605
1829.0	10.92412	445.1196103319546
1830.0	10.930143	445.11980356782146
1831.0	10.936168	445.1198371753373
1832.0	10.942191	445.1196876539171
1833.0	10.948212	445.11975802369426
1834.0	10.954234	445.11972922677165
1835.0	10.960264	445.11981487638155
1836.0	10.966291	445.1197031344348
1837.0	10.97232	445.1196562896396
1838.0	10.978345	445.11965203709264
1839.0	10.984374	445.11959708818915
1840.0	10.990395	445.1195480560121
1841.0	10.996424	445.119592740988
1842.0	11.002447	445.1196291157535
1843.0	11.008481	445.1195769099527
1844.0	11.014507	445.1195751584043
1845.0	11.020531	445.1195525428562
1846.0	11.026553	445.11957296752337
1847.0	11.032576	445.1195357820558
1848.0	11.038599	445.11954061570543
1849.0	11.044628	445.11956633761605
1850.0	11.050658	445.1196164394174
1851.0	11.056683	445.11965611265765
1852.0	11.062706	445.119514723426
1853.0	11.068728	445.1195203349927
1854.0	11.074751	445.11957937854817
1855.0	11.080774	445.11953453374093
1856.0	11.086799	445.11949021708557
1857.0	11.092824	445.1196200249134
1858.0	11.098849	445.11942549879865
1859.0	11.104872	445.1195650535489
1860.0	11.110893	445.1194936064177
1862.0	11.118237	445.11955063601584
1863.0	11.12461	445.1194543812315
1864.0	11.130633	445.1194636112285
1865.0	11.136656	445.1196070792195
1866.0	11.142676	445.1194556560981
1867.0	11.148697	445.1206370727963
1868.0	11.154718	445.1194683462617
1869.0	11.160739	445.1195064721578
1870.0	11.166762	445.1194155973535
1871.0	11.172789	445.1195189812804
1872.0	11.17882	445.11949429997
1873.0	11.184847	445.1206352365398
1874.0	11.190868	445.11942807581585
1875.0	11.196891	445.1205804373503
1877.0	11.204235	445.1204929698987
1878.0	11.210604	445.1206074608413
1879.0	11.216624	445.1206279391119
1880.0	11.222652	445.120572236515
1881.0	11.228678	445.1201319633677
1882.0	11.234699	445.1204676944829
1883.0	11.24072	445.11942996427024
1884.0	11.246741	445.120638649557
1885.0	11.252781	445.1205637489532
1886.0	11.258808	445.12030597688164
1887.0	11.264839	445.12039065465837
1888.0	11.27086	445.1199463559636
1889.0	11.276881	445.120488540541
1890.0	11.282904	445.1204897407599
1891.0	11.288927	445.12026889177844
1892.0	11.294949	445.12046126400827
1893.0	11.300972	445.12027176402165
1895.0	11.308345	445.120284845269
1896.0	11.314712	445.1203541913635
1897.0	11.320739	445.12036057825566
1898.0	11.326766	445.12032504340186
1899.0	11.332793	445.1203188843369
1900.0	11.338816	445.12021852455575
1901.0	11.344839	445.1202154431507
1903.0	11.352185	445.12044382210195
1904.0	11.358547	445.1204018181993
1905.0	11.36457	445.12025712763113
1906.0	11.370591	445.12035586958285
1907.0	11.376612	445.1202392189431
1909.0	11.383958	445.12026726619666
1910.0	11.390327	445.12025111783765
1913.0	11.3992	445.1202102846875
1914.0	11.405568	445.12014995952495
1915.0	11.411598	445.1201266768039
1916.0	11.417625	445.12019380743595
1917.0	11.423652	445.1201524791401
1918.0	11.429677	445.12030263732044
1920.0	11.437231	445.1201728304499
1921.0	11.443602	445.12026799991554
1922.0	11.449625	445.1202457215788
1923.0	11.45565	445.12020174935907
1925.0	11.462991	445.12026954101134
1926.0	11.469364	445.1202515238608
1927.0	11.475391	445.1201282848587
1928.0	11.481416	445.12018151957534
1930.0	11.488756	445.1200426303636
1931.0	11.495129	445.12009307645957
1932.0	11.501158	445.1203008878214
1936.0	11.510816	445.1202530498957
1937.0	11.517189	445.11979346293015
1938.0	11.523217	445.1200111248335
1940.0	11.530635	445.1206263660357
1941.0	11.537008	445.11946230248236
1943.0	11.544393	445.11987948987473
1944.0	11.550764	445.1199679276118
1945.0	11.556791	445.1199742770932
1946.0	11.562814	445.1197002096094
1948.0	11.570383	445.1197301491177
1949.0	11.576754	445.11979461197905
1950.0	11.582779	445.11998195664955
1951.0	11.588806	445.1199383731415
1952.0	11.594829	445.11994753332965
1953.0	11.600856	445.11991523983863
1954.0	11.606883	445.11987371749944
1955.0	11.612914	445.1199488317175
1956.0	11.618935	445.119907331241
1957.0	11.62496	445.1199246029064
1959.0	11.632325	445.1198995121469
1960.0	11.638689	445.11986644504225
1962.0	11.646066	445.1198224551931
1963.0	11.652433	445.1197235476991
1964.0	11.658456	445.11963656889407
1965.0	11.664477	445.1197857016949
1966.0	11.670498	445.11985250309573
1967.0	11.676519	445.1197445258192
1968.0	11.682542	445.1197020109941
1970.0	11.689904	445.11975408630565
1972.0	11.697419	445.1198289726893
1973.0	11.703791	445.1198651071188
1975.0	11.711164	445.1198624045266
1978.0	11.720194	445.1196601393337
1979.0	11.726562	445.11961076813185
1980.0	11.732592	445.11959175815514
1982.0	11.740023	445.1196384459423
1983.0	11.746387	445.11963457179246
1987.0	11.756058	445.1197224064554
1988.0	11.76246	445.1197123484294
1989.0	11.768481	445.11963188563743
1992.0	11.776656	445.1196725354591
1993.0	11.783027	445.1195395531829
1996.0	11.791206	445.1196397900119
1997.0	11.797573	445.1196365319824
1998.0	11.803602	445.11960167900776
2001.0	11.812475	445.1197042726463
2002.0	11.818842	445.1196546240798
2004.0	11.826404	445.1197270507104
2005.0	11.832773	445.1197457836927
2007.0	11.840144	445.11950834328843
2009.0	11.847852	445.1197042596012
2012.0	11.856015	445.11954462811974
2013.0	11.862385	445.11940648943613
2015.0	11.869806	445.1206406121041
2016.0	11.876179	445.1206423260833
2017.0	11.882208	445.11947084641105
2018.0	11.88824	445.11941723395825
2019.0	11.894267	445.11948206014705
2023.0	11.904035	445.11944763089303
2024.0	11.910438	445.119538289118
2025.0	11.91646	445.11950074409003
2027.0	11.923821	445.1194929736555
2028.0	11.930194	445.1196370156631
2029.0	11.936225	445.1196243453839
2030.0	11.942254	445.1194713967985
2032.0	11.949642	445.1194614057555
2033.0	11.956011	445.12055213057704
2034.0	11.962031	445.1194050254634
2035.0	11.968058	445.12060167889143
2036.0	11.974085	445.1194187978457
2040.0	11.983873	445.1194590089641
2042.0	11.991602	445.12063477910914
2043.0	11.997973	445.1205869499791
2044.0	12.003996	445.1205859734211
2047.0	12.012198	445.12059855132117
2048.0	12.018598	445.1204138470203
2049.0	12.024625	445.1205272354148
2052.0	12.033556	445.1205172958303
2053.0	12.039954	445.12053363373946
2055.0	12.047386	445.12060674755253
2057.0	12.054915	445.1205781212766
2060.0	12.063986	445.119409117357
2061.0	12.070356	445.1205727548703
2063.0	12.077781	445.1204541099426
2064.0	12.084148	445.12051932078055
2069.0	12.095311	445.1205475610784
2073.0	12.104963	445.120495685277
2075.0	12.112498	445.11941728568365
2076.0	12.118873	445.12065160806293
2080.0	12.128542	445.120484136564
2081.0	12.134919	445.12059937019666
2082.0	12.140946	445.12047439348083
2083.0	12.146973	445.120532971244
2085.0	12.154354	445.1205576675354
2088.0	12.162515	445.120582053838
2089.0	12.168888	445.1204230849361
2092.0	12.17778	445.12057476657515
2094.0	12.185342	445.12047154010565
2097.0	12.194373	445.12054037033187
2098.0	12.200744	445.1205385371316
2100.0	12.208169	445.1205140007017
2101.0	12.214542	445.12039047961247
2102.0	12.220563	445.12047210483433
2103.0	12.226584	445.12052028263514
2104.0	12.232607	445.1204860297576
2106.0	12.239982	445.12044885157565
2109.0	12.249067	445.1204921173657
2110.0	12.25544	445.1204623871094
2114.0	12.265109	445.1205265188155
2115.0	12.271475	445.1204720018074
2116.0	12.277502	445.12052879961357
2117.0	12.283523	445.12038705907975
2119.0	12.290917	445.1205584946699
2120.0	12.297282	445.1204462715771
2121.0	12.303307	445.1204623447748
2124.0	12.31148	445.12056260411987
2126.0	12.319052	445.1205493939228
2128.0	12.326619	445.120536499805
2129.0	12.332986	445.120597627977
2130.0	12.339009	445.12049750613994
2133.0	12.347848	445.12056331310976
2134.0	12.354228	445.12043063415905
2135.0	12.360257	445.12053277567867
2136.0	12.366282	445.12044306476554
2139.0	12.375213	445.120468759036
2140.0	12.38158	445.1205613840908
2142.0	12.388942	445.1204113342006
2145.0	12.397978	445.12053990691663
2148.0	12.407092	445.12051641199406
2151.0	12.41618	445.12043290658914
2152.0	12.422555	445.1205136351226
[truncated: 5,058 more rows]
