# Supplementary material for: RawBeans: A Simple, Vendor-Independent, Raw-Data Quality-Control Tool
Source: J Proteome Res. 2021 Mar 4;20(4):2098–104. doi: 10.1021/acs.jproteome.0c00956 (PMC8041395; doi:10.1021/acs.jproteome.0c00956)
Supplement: Supplementary file 2 — pr0c00956_si_003.zip [file pr0c00956_si_003.zip › 100_samples_run1.0/resources/HF2_LC1_hela_230820_01-mass-deviation-matrix.tsv]

scan	retention	445.12003
1.0	0.0028359323	445.119874883019
4.0	0.013175447	445.1201845586799
5.0	0.019442116	445.1201322506217
6.0	0.025463032	445.12019459000885
7.0	0.031483963	445.1201721884464
8.0	0.037506699	445.12020581695305
9.0	0.043527598	445.1201923707716
10.0	0.049550663	445.1201817014126
11.0	0.055569433	445.1201818789938
12.0	0.061592347	445.1201961727311
13.0	0.067612965	445.12018594684446
14.0	0.073635931	445.1195509562722
15.0	0.079654732	445.11980712609676
19.0	0.08930265	445.1201615551589
22.0	0.097452548	445.1202045825601
23.0	0.10379643	445.1200886767155
24.0	0.10981942	445.12016277831447
25.0	0.11584432	445.1200484838755
30.0	0.1269714	445.1201313741767
31.0	0.13331933	445.119990296634
32.0	0.13935065	445.12056558323064
33.0	0.14537572	445.12012593592857
37.0	0.15504641	445.12010115701327
38.0	0.16139238	445.1202155904061
39.0	0.16741728	445.12002641855986
42.0	0.17558185	445.1204151365046
47.0	0.1916027	445.12033023608296
48.0	0.1979549	445.12026911407816
51.0	0.20610061	445.1203365130195
52.0	0.2124506	445.1202763390892
54.0	0.21993188	445.1201137948562
55.0	0.22627356	445.12007504393995
58.0	0.23514856	445.12008833544576
59.0	0.24149446	445.1201032098806
62.0	0.24966106	445.12003207155067
63.0	0.25600695	445.12008541345784
64.0	0.26204453	445.11945457823884
67.0	0.27093813	445.12061434661695
68.0	0.27728188	445.1194512773763
69.0	0.28330903	445.11947675438125
71.0	0.29064861	445.1204047837134
72.0	0.29699238	445.12018255612395
76.0	0.30665696	445.12018608535243
77.0	0.31299866	445.1201705004873
78.0	0.31902788	445.1201782954089
79.0	0.32505495	445.1201833322998
80.0	0.33108201	445.1201763310199
81.0	0.33711123	445.1201905182204
82.0	0.34313842	445.1201767405242
83.0	0.34916747	445.1201872604436
84.0	0.35519048	445.1201952783988
85.0	0.36121955	445.1201886695211
86.0	0.36724251	445.12019499891454
87.0	0.37327576	445.1201940476383
88.0	0.37930503	445.120185935915
89.0	0.38533425	445.12018572277634
90.0	0.39136337	445.12019565232595
91.0	0.39738633	445.120181070658
92.0	0.40341116	445.12010277537496
93.0	0.40866746	445.12015140425103
94.0	0.41468842	445.11950771253146
97.0	0.42286123	445.1200661158682
98.0	0.42923423	445.1200799673175
102.0	0.43955295	445.1202393473197
103.0	0.44589675	445.1203250170484
105.0	0.45324252	445.120455385269
106.0	0.45959045	445.1202618664048
110.0	0.46993006	445.1201679169514
114.0	0.47958836	445.12016839506697
115.0	0.48593426	445.12018766684
116.0	0.49195935	445.1198333353214
117.0	0.49797811	445.1206412329214
118.0	0.5040093	445.11947965183504
119.0	0.51004045	445.12026932189633
120.0	0.51606765	445.12046180453945
121.0	0.52209065	445.1204070839673
122.0	0.52811557	445.12039367689914
123.0	0.53414477	445.1205829597522
124.0	0.54016981	445.120342190893
125.0	0.54619898	445.12044934018246
126.0	0.55222816	445.12026130195494
127.0	0.55825303	445.1202582646662
128.0	0.56428225	445.1204312229204
129.0	0.5703094	445.12041895196546
130.0	0.57633853	445.1203700891941
131.0	0.58236566	445.12027957958577
132.0	0.58839267	445.1204144380418
133.0	0.59441568	445.12064088635134
134.0	0.60043863	445.12057591365016
135.0	0.60646558	445.1204981400892
136.0	0.61248856	445.1204569782513
137.0	0.6185177	445.12059099926313
138.0	0.6245427	445.120443219032
139.0	0.63056976	445.12036869096875
140.0	0.63660115	445.12044722082925
141.0	0.64263035	445.1204295928059
142.0	0.64865533	445.1203418446264
143.0	0.65469275	445.1204279494094
144.0	0.66072616	445.1204419934682
145.0	0.66675105	445.12042275233114
146.0	0.67277615	445.12035709735187
147.0	0.67880315	445.1204872539641
148.0	0.68482835	445.1204074199863
149.0	0.69085518	445.12030804322967
150.0	0.6968781	445.1206268441814
151.0	0.70290112	445.1204409494117
152.0	0.70892418	445.1205311364289
153.0	0.71494485	445.12039056483945
154.0	0.72096788	445.120438882547
155.0	0.72699695	445.1204130555639
156.0	0.73302415	445.1204543758137
157.0	0.73905113	445.11944196132833
158.0	0.74507823	445.1205085188808
159.0	0.75110315	445.120488670897
160.0	0.75712398	445.1203378840945
161.0	0.76314702	445.1204813077031
162.0	0.76916991	445.12031658406477
163.0	0.77519092	445.12034265136833
164.0	0.7812157	445.12047573764005
165.0	0.78723873	445.1203572232468
166.0	0.79326155	445.12042483512596
167.0	0.79928251	445.12031956268055
168.0	0.80530328	445.1204428031254
169.0	0.81132212	445.12035789455894
170.0	0.8173449	445.1204139128363
171.0	0.82336575	445.12021607801313
172.0	0.82938888	445.1203225574878
173.0	0.8354116	445.1205517285675
174.0	0.84143673	445.1201964713093
175.0	0.84745746	445.1202832807205
176.0	0.85348035	445.1205266182054
177.0	0.85950336	445.1205299412847
178.0	0.86552431	445.1204596880804
179.0	0.87154925	445.12041178706016
180.0	0.87757423	445.1204673236158
181.0	0.88359495	445.12044061991674
182.0	0.88962006	445.1204822172969
183.0	0.89564088	445.12039341496313
184.0	0.90166175	445.1203258703723
185.0	0.90768256	445.1203816797739
186.0	0.91370337	445.12030731637793
187.0	0.91972647	445.12027359999587
188.0	0.92574718	445.12041441377045
189.0	0.93177007	445.1204575166139
190.0	0.93779088	445.1206077058328
191.0	0.94381165	445.12042771803453
192.0	0.94983468	445.120301573772
193.0	0.95585561	445.12027158603865
194.0	0.9618785	445.1203750799298
195.0	0.96790138	445.12042479527395
196.0	0.9739222	445.1203322385941
197.0	0.97994715	445.1205008543097
198.0	0.98597018	445.1194243003483
199.0	0.99199095	445.12048832047344
200.0	0.99801393	445.12042960984485
201.0	1.0040368	445.1203254389961
202.0	1.0100598	445.12046129898465
203.0	1.0160806	445.12040696622654
204.0	1.0221076	445.120432488509
205.0	1.0281265	445.1205543657459
206.0	1.0341493	445.1204843282858
207.0	1.0401681	445.1204221936504
208.0	1.046193	445.1204003458792
209.0	1.052214	445.12060380462964
210.0	1.058239	445.1204085366197
211.0	1.0642598	445.12045802792636
212.0	1.0702847	445.1204600432889
213.0	1.0763077	445.1204236477928
214.0	1.0823287	445.12047107412036
215.0	1.0883515	445.12037507700626
216.0	1.0943744	445.12030930001976
217.0	1.1003953	445.1204855866821
218.0	1.1064182	445.12050604748714
219.0	1.1124371	445.12025456438596
220.0	1.1184598	445.1204261858796
221.0	1.1244807	445.1205432580899
222.0	1.1305014	445.12052864763444
223.0	1.1365223	445.1203633889447
224.0	1.1425433	445.1204871335166
225.0	1.1485642	445.12017902506636
226.0	1.1545849	445.12037480369906
227.0	1.1606057	445.12018552825555
228.0	1.1666307	445.12053301043824
229.0	1.1726515	445.1204288705488
230.0	1.1786744	445.1201911331484
231.0	1.1846974	445.12030416860364
232.0	1.1907183	445.12045043220303
233.0	1.1967412	445.12046640934295
234.0	1.2027642	445.1203280338371
235.0	1.2087911	445.12034014569196
236.0	1.2148141	445.1203399884899
237.0	1.2208349	445.1204104764573
238.0	1.2268578	445.1204353950814
239.0	1.2328788	445.12046714687324
240.0	1.2388995	445.12055670993766
241.0	1.2449226	445.12038956241247
242.0	1.2509432	445.12034129337394
243.0	1.2569661	445.12053925764724
244.0	1.2629891	445.12049216542204
245.0	1.2690101	445.1204338162431
246.0	1.2750328	445.1203208326083
247.0	1.2810537	445.1202718538828
248.0	1.2870765	445.12040096620245
249.0	1.2931018	445.1203977683587
250.0	1.2991224	445.12037225420323
251.0	1.3051475	445.12033866600467
252.0	1.3111703	445.1204361018745
253.0	1.3171911	445.1203523944891
254.0	1.3232141	445.1204590775169
255.0	1.3292351	445.12044265390836
256.0	1.3352579	445.12042387738427
257.0	1.3412787	445.12032852323404
258.0	1.3472996	445.1203608472999
259.0	1.3533204	445.12042973181957
260.0	1.3593435	445.12031791825683
261.0	1.3653642	445.12023853260314
262.0	1.371385	445.1202947138387
263.0	1.3774079	445.1203646505392
264.0	1.383433	445.12035818041153
265.0	1.3894538	445.1203884864352
266.0	1.3954809	445.12042431540436
267.0	1.4015059	445.1203296859922
268.0	1.4075268	445.1203261821603
269.0	1.4135496	445.12017295140754
270.0	1.4195727	445.1203871407259
271.0	1.4255934	445.12032319297697
272.0	1.4316165	445.12058129733475
273.0	1.4376371	445.1203797121875
274.0	1.44366	445.1204396706345
275.0	1.449681	445.1204388670801
276.0	1.4557018	445.1204197484028
277.0	1.4617227	445.1204659051587
278.0	1.4677434	445.12031990866876
279.0	1.4737644	445.12015234072845
280.0	1.4797852	445.1202873765109
281.0	1.4858082	445.12026987085727
282.0	1.4918331	445.1201681416303
283.0	1.4978539	445.12053585651074
284.0	1.5038767	445.12026034217456
285.0	1.5098997	445.12033561061895
286.0	1.5159206	445.1201981110549
287.0	1.5219458	445.1202633032506
288.0	1.5279685	445.1204331104933
289.0	1.5339894	445.12041352296825
290.0	1.5400144	445.1203881376344
291.0	1.5460353	445.1203883316591
292.0	1.552054	445.12041832784337
293.0	1.5580769	445.12039672409344
294.0	1.5640998	445.1203554849762
295.0	1.5701227	445.1201876021874
296.0	1.5761437	445.1199576759262
297.0	1.5821727	445.12033714830073
298.0	1.5881958	445.12013077426747
299.0	1.5942165	445.1203491842444
300.0	1.6002394	445.1204767304099
301.0	1.6062603	445.12008175272547
302.0	1.6122833	445.1204340312612
303.0	1.6183062	445.12043073364816
304.0	1.6243269	445.1203412808858
305.0	1.6303519	445.120216945714
306.0	1.6363749	445.1202588449262
307.0	1.6423958	445.1202541356991
308.0	1.6484187	445.12032987528806
309.0	1.6544395	445.12035666998946
310.0	1.6604624	445.1203877701201
311.0	1.6664834	445.1203228492029
312.0	1.6725042	445.1203228051063
313.0	1.678525	445.1203727383673
314.0	1.6845457	445.12023456490743
315.0	1.6905665	445.1202916642444
316.0	1.6965875	445.12020946463724
317.0	1.7026084	445.12057284698903
318.0	1.7086334	445.12032393317105
319.0	1.7146542	445.1201494883186
320.0	1.720677	445.12043024757526
321.0	1.7267021	445.1205231416487
322.0	1.732723	445.1204255506835
323.0	1.7387458	445.12026785954413
324.0	1.7447708	445.1202690660679
325.0	1.7508021	445.12038542974096
326.0	1.7568271	445.1203350268567
327.0	1.7628501	445.1201712909236
328.0	1.7688729	445.12011099617325
329.0	1.7748939	445.120138159513
330.0	1.7809146	445.12040020019924
331.0	1.7869354	445.1203610214461
332.0	1.7929563	445.12027962783844
333.0	1.7989793	445.12035412180205
334.0	1.8050002	445.1205623773458
335.0	1.811023	445.1202889579679
336.0	1.8170479	445.1203510244556
337.0	1.8230688	445.1204712360242
338.0	1.8290918	445.12032400243646
339.0	1.8351209	445.1203274418637
340.0	1.8411501	445.12034649441324
341.0	1.8471772	445.12034435865576
342.0	1.8532065	445.12037800699477
343.0	1.8592334	445.12041232211834
344.0	1.8652605	445.12022808233684
345.0	1.8712876	445.12029306638397
346.0	1.8773146	445.12039010444903
347.0	1.8833356	445.1203611206578
348.0	1.8893564	445.12030485119925
349.0	1.8953815	445.1203764945817
350.0	1.9014022	445.12032664159955
351.0	1.9074231	445.12037727730177
352.0	1.9134439	445.1204420877598
353.0	1.9194669	445.1202322668073
354.0	1.925498	445.1203280708451
355.0	1.9315251	445.1203746117097
356.0	1.9375565	445.1202035624648
357.0	1.9435835	445.1203013495422
358.0	1.9496045	445.12035504702754
359.0	1.9556272	445.1203358448439
360.0	1.9616503	445.12031661353745
361.0	1.967671	445.120498099381
362.0	1.9736959	445.120511592658
363.0	1.9797169	445.1203431561698
364.0	1.9857378	445.1203192366003
365.0	1.9917587	445.1202438073566
366.0	1.9977816	445.1201493059784
367.0	2.0038044	445.12029894733286
368.0	2.0098315	445.1203040197688
369.0	2.0158607	445.12028544186546
370.0	2.0218898	445.1203537176563
371.0	2.027917	445.12037666546985
372.0	2.0339441	445.12025026885954
373.0	2.0399712	445.12034566555417
374.0	2.0460025	445.1203633212255
375.0	2.0520294	445.1203395951731
376.0	2.0580608	445.12024496788916
377.0	2.0640857	445.1202147619473
378.0	2.0701129	445.1200850520811
379.0	2.0761337	445.1203524512388
380.0	2.0821629	445.12039427690166
381.0	2.088192	445.1204069169238
382.0	2.0942232	445.12043786814536
383.0	2.1002524	445.1203221407512
384.0	2.1062733	445.12043282701427
385.0	2.1122941	445.12034149890474
386.0	2.1183149	445.1202692202541
387.0	2.1243378	445.12026776994946
388.0	2.1303587	445.12047940637467
389.0	2.1363816	445.12040474406535
390.0	2.1424045	445.1205729856888
391.0	2.1484254	445.12054244510625
392.0	2.1544483	445.12037193977005
393.0	2.1604712	445.1204139043618
394.0	2.1664921	445.12034059066684
395.0	2.1725172	445.1203633473436
396.0	2.1785401	445.12025550750354
397.0	2.1845629	445.12042361700605
398.0	2.1905878	445.1204210303038
399.0	2.1966088	445.12041898482005
400.0	2.2026296	445.12033338735785
401.0	2.2086526	445.12041440416925
402.0	2.2146733	445.12001816859146
403.0	2.2206963	445.1203685177059
404.0	2.2267171	445.120440787044
405.0	2.2327401	445.12039725396875
406.0	2.2387609	445.12036827598445
407.0	2.2447817	445.1203351353805
408.0	2.2508045	445.1201468608187
409.0	2.2568255	445.120290349821
410.0	2.262859	445.120231621158
411.0	2.268886	445.12025996325764
412.0	2.2749088	445.12036823178175
413.0	2.2809337	445.12030307813944
414.0	2.2869567	445.12036474615655
415.0	2.2929777	445.1204121873351
416.0	2.2990005	445.12041333218224
417.0	2.3050234	445.12039076978834
418.0	2.3110442	445.12065896198345
419.0	2.3170651	445.1203991995084
420.0	2.3230881	445.1205187484665
421.0	2.3291067	445.1202765974149
422.0	2.3351298	445.1204638819638
423.0	2.3411505	445.12042104037977
424.0	2.3471713	445.1204383255224
425.0	2.3531943	445.12024743139744
426.0	2.3592174	445.12027873952917
427.0	2.3652382	445.12035875411556
428.0	2.3712672	445.1204328185733
429.0	2.3772942	445.1201790830518
430.0	2.3833215	445.12011745283513
431.0	2.3893464	445.12036583241934
432.0	2.3953715	445.12016515617483
433.0	2.4013923	445.1201096228523
434.0	2.4074152	445.12009941722397
435.0	2.4134382	445.1201720264543
436.0	2.4194591	445.1202209434946
437.0	2.4254798	445.1199684951991
438.0	2.4315006	445.12009434501334
439.0	2.4375234	445.1201678901159
440.0	2.4435465	445.12037264119755
441.0	2.4495695	445.12050420053964
442.0	2.4555987	445.12040778710235
443.0	2.4616215	445.120464152695
444.0	2.4676464	445.12042230367285
445.0	2.4736673	445.1204121449059
446.0	2.4796904	445.1204079124871
447.0	2.4857152	445.1202933968819
448.0	2.4917361	445.1202092705153
449.0	2.497759	445.1203184301959
450.0	2.503784	445.1204249037896
451.0	2.509805	445.1203158025627
452.0	2.5158277	445.12025425290335
453.0	2.5218507	445.12033863058775
454.0	2.5278716	445.1203391293914
455.0	2.5338923	445.1202898384722
456.0	2.5399133	445.1204691542912
457.0	2.5459342	445.12039577041514
458.0	2.5519571	445.1203231038092
459.0	2.5579778	445.1203700008874
460.0	2.5639985	445.1202625730176
461.0	2.5700195	445.1200822087366
462.0	2.5760445	445.119874140411
463.0	2.5820675	445.1197791194485
464.0	2.5880944	445.11954729141013
465.0	2.5941258	445.1195703353558
466.0	2.6001528	445.1195190000005
467.0	2.606178	445.11948171997295
468.0	2.6122028	445.12005673352786
469.0	2.6182258	445.12011738056117
470.0	2.6242591	445.12018922954456
471.0	2.6302925	445.1202039927538
472.0	2.6363153	445.120343974073
473.0	2.6423363	445.12036523463496
474.0	2.648357	445.1203838709724
475.0	2.6543778	445.1202435748173
476.0	2.6604008	445.1201906570627
477.0	2.6664216	445.1202461187386
478.0	2.6724446	445.12031219952326
479.0	2.6784674	445.12018203201404
481.0	2.6857904	445.12023933381903
482.0	2.6921383	445.1200536918585
483.0	2.6981613	445.1201156345696
484.0	2.704182	445.1200069799814
485.0	2.7102051	445.1201332004011
486.0	2.7162405	445.1199468076457
487.0	2.7222677	445.120043754358
488.0	2.7282904	445.1201078022479
489.0	2.7343175	445.12019279556694
490.0	2.7403467	445.12005142166873
491.0	2.7463697	445.1201756242685
492.0	2.7523946	445.11996818269284
493.0	2.7584176	445.12020395508995
494.0	2.7644385	445.11997468938495
495.0	2.7704614	445.11998809780926
496.0	2.7764823	445.1203839270694
497.0	2.782503	445.12031765597277
498.0	2.788526	445.1203505458625
499.0	2.794553	445.1203212684713
500.0	2.8005864	445.12019593804115
501.0	2.8066113	445.12036478511567
502.0	2.8126386	445.1203417573868
503.0	2.8186676	445.1203634523315
504.0	2.824699	445.1202084449107
505.0	2.8307218	445.120268392266
506.0	2.836751	445.120067060183
507.0	2.842778	445.1200524250337
508.0	2.8488031	445.1200830112919
509.0	2.8548301	445.120310528565
510.0	2.8608532	445.1201835127517
511.0	2.866878	445.11974370823214
512.0	2.8729051	445.1200362421767
513.0	2.8789302	445.1201225327481
514.0	2.8849593	445.1200606920811
515.0	2.8909906	445.11992312178353
516.0	2.8970198	445.120249967911
517.0	2.903047	445.12021532095696
518.0	2.909076	445.1200793528299
519.0	2.9151053	445.12036154942797
520.0	2.9211322	445.12029914687656
521.0	2.9271615	445.1201712104785
522.0	2.9331886	445.12031600658
523.0	2.9392114	445.12009402893
524.0	2.9452406	445.12023578407593
525.0	2.9512678	445.12011059790143
526.0	2.9572948	445.12026790157677
527.0	2.9633199	445.11997833633325
528.0	2.9693427	445.11974908451674
534.0	2.9819553	445.12018731203307
545.0	3.0018574	445.1198496509213
548.0	3.0100096	445.120629526029
552.0	3.0196657	445.12003427952584
553.0	3.0260116	445.1198943699487
554.0	3.0320367	445.12037040323514
555.0	3.0380595	445.1201931188626
556.0	3.0440844	445.1202315330278
557.0	3.0501116	445.1205567603567
558.0	3.0561345	445.1203245548556
559.0	3.0621575	445.1203244565245
560.0	3.0681762	445.1204300386036
561.0	3.0741971	445.12052563680527
563.0	3.0815157	445.12061661186743
564.0	3.0878616	445.12059399759045
565.0	3.0938867	445.120596268264
566.0	3.0999117	445.11941338725785
567.0	3.1059368	445.12059912730746
568.0	3.1119596	445.1205236756626
569.0	3.1179825	445.1206231273622
570.0	3.1240095	445.1205549861996
571.0	3.1300367	445.1205433289652
572.0	3.1360596	445.12038895658964
573.0	3.1420826	445.12049338833936
574.0	3.1481033	445.12042001589504
575.0	3.1541263	445.12049451301
576.0	3.1601472	445.1205299815019
577.0	3.1661701	445.1205752827896
578.0	3.1721888	445.12048204833417
579.0	3.1782117	445.1205937685249
580.0	3.1842345	445.12030590842306
581.0	3.1902533	445.120263042845
582.0	3.1962868	445.1205460397981
583.0	3.2023097	445.1202223951482
584.0	3.2083347	445.12006444179787
585.0	3.2143575	445.12034555820554
586.0	3.2203763	445.1203008803529
587.0	3.2263994	445.1200461521262
588.0	3.232418	445.120292509274
589.0	3.2384409	445.1203912852172
590.0	3.2444639	445.120354989812
591.0	3.2504869	445.1203014799823
592.0	3.2565098	445.12029637370057
593.0	3.2625326	445.12027681539354
594.0	3.2685534	445.12043343838326
595.0	3.2745743	445.120466614072
596.0	3.2805951	445.12044196340264
597.0	3.286616	445.12028839706164
598.0	3.2926411	445.12036559768103
599.0	3.2986619	445.1202810736484
600.0	3.3046848	445.12043148346356
601.0	3.3107055	445.12043469863437
602.0	3.3167265	445.12004646447605
603.0	3.3227472	445.12037221093425
604.0	3.3287681	445.1200650008553
605.0	3.334789	445.12038916232325
606.0	3.3408119	445.12014811779403
607.0	3.346837	445.1202696876382
608.0	3.352864	445.1201889374082
609.0	3.358889	445.1201265244144
610.0	3.3649118	445.1199371522924
611.0	3.3709368	445.1200434071431
612.0	3.3769619	445.1199816848912
613.0	3.3829891	445.11996505887777
614.0	3.3890162	445.1201500255874
615.0	3.395039	445.12005049987033
616.0	3.4010618	445.12004293343404
617.0	3.4070828	445.1202576023795
618.0	3.4131037	445.12026364207844
619.0	3.4191244	445.11993667120413
620.0	3.4251473	445.1199814414055
621.0	3.4311682	445.12017757401424
622.0	3.4371911	445.1200341469763
623.0	3.4432162	445.12035445101765
624.0	3.4492411	445.120006677035
625.0	3.4552683	445.1199443353968
626.0	3.4612932	445.120134589995
627.0	3.4673203	445.12010975602203
628.0	3.4733432	445.12030921969244
629.0	3.4793725	445.1202249330646
630.0	3.4853953	445.1199497416836
631.0	3.4914246	445.1201244565406
632.0	3.4974474	445.1202381079315
633.0	3.5034704	445.1198705294212
634.0	3.5094995	445.12013045864626
635.0	3.5155224	445.12020602276027
636.0	3.5215475	445.12021274614574
637.0	3.5275703	445.12013923329425
638.0	3.5335996	445.11996487379275
639.0	3.5396245	445.1201853683378
640.0	3.5456558	445.120201377139
641.0	3.5516891	445.1201374870169
642.0	3.5577162	445.1201806780172
643.0	3.5637391	445.12019797407356
644.0	3.5697599	445.1202675786233
645.0	3.5757829	445.1201252302522
646.0	3.5818038	445.12006755258204
647.0	3.5878308	445.1200498618181
648.0	3.5938559	445.1200184474869
649.0	3.5998829	445.1201476945442
650.0	3.6059058	445.1201447461545
651.0	3.6119287	445.12024157975776
652.0	3.6179559	445.1202170688735
653.0	3.6239788	445.1202445457985
654.0	3.6300017	445.120256510589
655.0	3.6360267	445.1200949567771
656.0	3.6420538	445.12019590029047
657.0	3.6480788	445.1201850963636
658.0	3.6541017	445.1201315095992
659.0	3.6601268	445.1199627535651
660.0	3.6661538	445.1201595505458
661.0	3.672181	445.1202094275868
662.0	3.6782101	445.1199675969352
663.0	3.6842351	445.12001126056526
664.0	3.690258	445.1202462595282
665.0	3.696283	445.1202327500204
666.0	3.7023059	445.1202609794168
667.0	3.7083415	445.1202947907889
668.0	3.7143685	445.1202093370341
669.0	3.7203935	445.1202924236062
670.0	3.7264184	445.1200956342119
671.0	3.7324435	445.1200004386866
672.0	3.7384665	445.12014313670704
673.0	3.7444934	445.12014309894084
674.0	3.7505227	445.12016322750503
675.0	3.7565435	445.1202190171627
676.0	3.7625666	445.1202347738519
677.0	3.7685893	445.12021355197993
678.0	3.7746101	445.1201242436061
679.0	3.7806352	445.1200953145808
680.0	3.7866603	445.11980607375773
681.0	3.7926852	445.1198913500797
682.0	3.798706	445.12022007883655
683.0	3.804731	445.12001758292206
684.0	3.810754	445.1201776627887
685.0	3.816777	445.12022159634387
686.0	3.8227998	445.1202070675835
687.0	3.8288207	445.1202534180809
688.0	3.8348435	445.12003869026717
689.0	3.8408644	445.12008669157956
690.0	3.8468853	445.1201159973331
691.0	3.8529083	445.1201252273886
692.0	3.8589312	445.12014891591826
693.0	3.864952	445.1201430670845
694.0	3.8709706	445.12012386996327
695.0	3.8769958	445.12022209946656
696.0	3.8830249	445.12005514260613
697.0	3.8890479	445.1200089337255
698.0	3.8950728	445.1200656909282
699.0	3.9010978	445.1201831379905
700.0	3.9071208	445.1201760126928
701.0	3.9131436	445.1200665039728
702.0	3.9191645	445.1200678258512
703.0	3.9251854	445.1199435466541
704.0	3.9312061	445.12009905259515
705.0	3.937227	445.1201495036139
706.0	3.9432521	445.12016525975827
707.0	3.9492729	445.1201176870424
708.0	3.9552937	445.1200658406584
709.0	3.9613144	445.12016961203483
710.0	3.9673375	445.1197918149376
711.0	3.9733605	445.12023424427304
712.0	3.9793833	445.1199842139465
713.0	3.9854062	445.1203333145326
714.0	3.9914292	445.1202223003263
715.0	3.9974501	445.12000674503713
716.0	4.0034709	445.12022416072546
717.0	4.0094958	445.1200506866356
718.0	4.0155188	445.12005717485647
719.0	4.0215458	445.120355537408
720.0	4.0275687	445.1202838957527
721.0	4.0335937	445.1200703802997
722.0	4.0396168	445.1199681957807
723.0	4.0456376	445.1203058015856
724.0	4.0516605	445.11994980387993
725.0	4.0576812	445.11991758298836
726.0	4.0637042	445.1202675042033
727.0	4.0697271	445.120361321771
728.0	4.0757584	445.1203296099311
729.0	4.0817792	445.1203930378683
730.0	4.087798	445.1203761159675
731.0	4.0938231	445.1205138108213
732.0	4.09985	445.12035367881754
733.0	4.1058751	445.1201599366406
734.0	4.1118979	445.1200322415606
735.0	4.1179208	445.1201944926397
736.0	4.1239438	445.120206140943
737.0	4.1299669	445.1201400101246
738.0	4.1359897	445.12014083819787
739.0	4.1420127	445.1202939909691
740.0	4.1480334	445.12032387875297
741.0	4.1540564	445.1202845129615
742.0	4.1600793	445.1202759597815
743.0	4.1661022	445.12033138810693
744.0	4.1721209	445.1202721730544
745.0	4.1781418	445.1203496985606
746.0	4.1841647	445.1203440687507
747.0	4.1901857	445.1201183702124
748.0	4.1962064	445.1201904176287
749.0	4.2022314	445.12014464922845
750.0	4.2082522	445.1203285539366
751.0	4.2142751	445.12020175088645
752.0	4.2202961	445.12013906913273
753.0	4.226319	445.1201914573708
754.0	4.232344	445.1202099980647
755.0	4.2383772	445.12025624747884
756.0	4.2444001	445.1200707073817
757.0	4.2504294	445.1200701736196
758.0	4.2564564	445.12030096628433
759.0	4.2624815	445.12037711968486
760.0	4.2685044	445.1202073408608
761.0	4.2745252	445.11982776537695
762.0	4.2805462	445.1200892696865
763.0	4.286569	445.1202412768538
764.0	4.292592	445.1200733436276
765.0	4.2986149	445.120062414337
766.0	4.3046377	445.12012722275927
767.0	4.3106607	445.12004306241204
768.0	4.3166816	445.1202708962471
769.0	4.3227025	445.12006120199777
770.0	4.3287232	445.1201375278967
771.0	4.3347481	445.1203869445603
772.0	4.3407691	445.12030600185943
773.0	4.3467942	445.1204310248583
774.0	4.3528149	445.12034648965397
775.0	4.3588357	445.1201826417655
776.0	4.3648566	445.12026885412445
777.0	4.3708775	445.1201375219371
778.0	4.3769004	445.12025008194433
779.0	4.3829211	445.12019485196805
780.0	4.388942	445.1201146772373
781.0	4.3949648	445.1202026546553
782.0	4.4009878	445.1201869309523
783.0	4.4070088	445.1200970400875
784.0	4.4130295	445.12023016870967
785.0	4.4190588	445.1203368002829
786.0	4.4250898	445.12030949466043
787.0	4.4311191	445.1203682332943
788.0	4.4371463	445.1203046536503
789.0	4.4431712	445.12012346173873
790.0	4.4491921	445.11998816152544
791.0	4.455215	445.1200541763521
792.0	4.4612358	445.1201196636615
793.0	4.4672609	445.1202531252966
794.0	4.4732816	445.1203484860835
795.0	4.4793046	445.120070009553
796.0	4.4853275	445.12030677375213
797.0	4.4913482	445.1203926083168
798.0	4.4973692	445.12006122201376
799.0	4.5033902	445.12019622534723
800.0	4.5094131	445.12010683878333
801.0	4.5154338	445.1201010325328
802.0	4.5214608	445.11994990428815
803.0	4.5274901	445.1202867097995
804.0	4.5335108	445.12018135720484
805.0	4.5395318	445.1202309785756
806.0	4.5455526	445.12018820593175
807.0	4.5515756	445.1201693705554
808.0	4.5576006	445.1203303745304
809.0	4.5636235	445.1200517595118
810.0	4.5696484	445.12005646131314
811.0	4.5756692	445.1203060015059
812.0	4.58169	445.1203642819472
813.0	4.5877088	445.1203520413756
814.0	4.593734	445.1201829266276
815.0	4.5997548	445.1200473603924
816.0	4.6057817	445.1202347605224
817.0	4.6118067	445.1202116115517
818.0	4.6178317	445.12023552066114
819.0	4.6238526	445.12028832180414
820.0	4.6298734	445.1203863521225
821.0	4.6358985	445.1200746780105
822.0	4.6419255	445.1202832959434
823.0	4.6479527	445.12016288228824
824.0	4.6539776	445.1201736297518
825.0	4.6600026	445.1202522055187
826.0	4.6660235	445.12022327768415
827.0	4.6720464	445.1203767702182
828.0	4.6780672	445.1203466575271
829.0	4.6840882	445.1200995195356
830.0	4.690111	445.1200054361353
831.0	4.696132	445.11995209959446
832.0	4.7021568	445.1202696193408
833.0	4.7081777	445.1200731289534
834.0	4.7141986	445.120288227158
835.0	4.7202193	445.1201822455841
836.0	4.7262424	445.12017962849444
837.0	4.7322651	445.120063109463
838.0	4.7382861	445.1202985580527
839.0	4.744309	445.12034253355307
840.0	4.750332	445.12023408147644
841.0	4.7563527	445.12027976578173
842.0	4.7623736	445.1202906341617
843.0	4.7683964	445.1202023862975
844.0	4.7744173	445.12023148775376
845.0	4.7804529	445.12008817611843
846.0	4.7864736	445.1200922827133
847.0	4.7924987	445.12026941760035
848.0	4.7985194	445.12023998021726
849.0	4.8045403	445.1201719711979
850.0	4.8105632	445.1203085651684
851.0	4.8165861	445.1202093314948
852.0	4.8226091	445.120248594273
853.0	4.828632	445.1202506029537
854.0	4.8346569	445.1201266631456
855.0	4.8406842	445.1198703771838
856.0	4.8467049	445.1201052558873
857.0	4.8527279	445.11992524156835
858.0	4.8587487	445.12031015705855
859.0	4.8647695	445.1202788178263
860.0	4.8707924	445.1204893338201
861.0	4.8768155	445.1202309581472
862.0	4.8828363	445.1205309214711
863.0	4.8888612	445.1203861423203
864.0	4.894882	445.12040350969005
865.0	4.9009029	445.1204300960037
866.0	4.9069237	445.1203456286643
867.0	4.9129446	445.12023455840557
868.0	4.9189696	445.1200083196074
869.0	4.9249904	445.1199483413318
870.0	4.9310134	445.1198271964816
871.0	4.9370385	445.11989915197375
872.0	4.9430634	445.1198599802276
873.0	4.9490863	445.1199856813322
874.0	4.955107	445.12013083867794
875.0	4.9611321	445.12017130833453
876.0	4.9671531	445.1202312404608
877.0	4.9731781	445.12003624770745
878.0	4.979201	445.120193180608
879.0	4.9852237	445.1203099438726
880.0	4.9912446	445.12024800301026
881.0	4.9972677	445.12014332819825
882.0	5.0032884	445.1202642495076
883.0	5.0093114	445.12021990278146
884.0	5.0153322	445.12026316516625
885.0	5.0213551	445.12023946915104
886.0	5.0273802	445.12035883047577
887.0	5.033403	445.12015520588443
888.0	5.039426	445.12011528846074
889.0	5.0454573	445.120248296372
890.0	5.0514884	445.1203580460818
891.0	5.0575156	445.12020107167046
892.0	5.0635386	445.12027172275873
893.0	5.0695636	445.12014623782267
894.0	5.0755843	445.1202039815094
895.0	5.0816051	445.1200618951718
896.0	5.0876281	445.1203227982884
897.0	5.0936509	445.1200893135286
898.0	5.0996719	445.12034271712145
899.0	5.1056968	445.1203067716005
900.0	5.111724	445.12030307917325
901.0	5.117749	445.12021107398067
902.0	5.123776	445.1202857370948
903.0	5.129799	445.1202077507189
904.0	5.1358239	445.1202354765385
905.0	5.1418447	445.12019813042303
906.0	5.1478739	445.1202542571656
907.0	5.153897	445.12022297472095
908.0	5.1599198	445.1203269074795
909.0	5.165947	445.1201812940474
910.0	5.1719759	445.12034812560466
911.0	5.1780052	445.1203513966001
912.0	5.1840324	445.1202316607515
913.0	5.1900552	445.1202416220402
914.0	5.1960762	445.1202646661909
915.0	5.2020989	445.1199812246806
916.0	5.2081199	445.1201221125244
917.0	5.2141427	445.120231079879
918.0	5.2201657	445.1202467233325
919.0	5.2261865	445.12025328977353
920.0	5.2322095	445.1203593655502
921.0	5.2382323	445.1202461720762
922.0	5.2442554	445.12023135484293
923.0	5.2502761	445.11995246189315
924.0	5.2562971	445.1202447098663
925.0	5.2623198	445.1201017553669
926.0	5.2683448	445.1202122125523
927.0	5.2743657	445.1202003026924
928.0	5.2803907	445.120283173625
929.0	5.2864137	445.12032054297134
930.0	5.2924323	445.1203450466963
931.0	5.2984554	445.1203326625019
932.0	5.3044763	445.1203925807715
933.0	5.3105011	445.120336553512
934.0	5.316522	445.1202383966225
935.0	5.3225512	445.1198729299562
936.0	5.328572	445.1200988325766
937.0	5.3345928	445.1201982166962
938.0	5.3406138	445.12024787259895
939.0	5.3466347	445.1202667060967
940.0	5.3526575	445.1202464893843
941.0	5.3586803	445.1201377100015
942.0	5.3647012	445.1202966924657
943.0	5.3707264	445.12019639180977
944.0	5.3767492	445.1202786742219
945.0	5.3827701	445.120233340585
946.0	5.3887929	445.1203257334758
947.0	5.3948159	445.1202410973392
948.0	5.4008368	445.120279771601
949.0	5.4068575	445.12025769894035
950.0	5.4128825	445.12021871458455
951.0	5.4189097	445.1201593198091
952.0	5.4249346	445.12027219388693
953.0	5.4309576	445.1201182685536
954.0	5.4369785	445.12032470353535
955.0	5.4429993	445.12032811400974
956.0	5.4490222	445.12016007330027
957.0	5.4550429	445.1202406131222
958.0	5.461066	445.120202335555
959.0	5.4670888	445.12015733208807
960.0	5.4731118	445.1203371994532
961.0	5.4791347	445.120299820347
962.0	5.4851576	445.1201880043584
963.0	5.4911889	445.12023989548817
964.0	5.4972138	445.12014057321437
965.0	5.503243	445.1203430311123
966.0	5.509268	445.1202852075189
967.0	5.5152909	445.12016947255233
968.0	5.5213118	445.1202221245841
969.0	5.5273348	445.12012274687135
970.0	5.5333577	445.120180307737
971.0	5.5393827	445.12030496577245
972.0	5.5454034	445.12027471706534
973.0	5.5514264	445.12016396897417
974.0	5.5574474	445.12015829925855
975.0	5.5634681	445.1202292597496
976.0	5.5694911	445.12017452510224
977.0	5.5755119	445.1200899831485
978.0	5.5815348	445.12012173397846
979.0	5.5875576	445.1202723429003
980.0	5.5935827	445.120163494315
981.0	5.5996057	445.12015995939464
982.0	5.6056284	445.1201662113714
983.0	5.6116514	445.1202220409991
984.0	5.6176724	445.12023641503396
985.0	5.6236931	445.1202347964328
986.0	5.6297141	445.1203081773627
987.0	5.6357369	445.1204014415251
988.0	5.6417598	445.1200632297852
989.0	5.6477828	445.120143634034
990.0	5.6538036	445.12008371998184
991.0	5.6598266	445.1202490494016
992.0	5.6658535	445.1201139044512
993.0	5.6718785	445.12016296789477
994.0	5.6779056	445.12017132162686
995.0	5.6839369	445.1202948516495
996.0	5.6899578	445.1202577389294
997.0	5.6959828	445.120157182851
998.0	5.7020077	445.1203058092408
999.0	5.7080328	445.1202198765777
1000.0	5.714064	445.1200854091804
1001.0	5.7200871	445.1200588367968
1002.0	5.72611	445.1201305667981
1003.0	5.7321306	445.1202075776104
1004.0	5.7381515	445.1201551401573
1005.0	5.7441745	445.12028911026624
1006.0	5.7501953	445.12025307875473
1007.0	5.7562203	445.12028242520495
1008.0	5.7622412	445.12019599002025
1009.0	5.7682683	445.12032801460964
1010.0	5.7742934	445.12026642831205
1011.0	5.7803162	445.12002241366923
1012.0	5.7863392	445.1201919994305
1013.0	5.7923599	445.1202975231571
1014.0	5.7983828	445.12034609408795
1015.0	5.8044058	445.1202662661094
1016.0	5.8104309	445.12036415018787
1017.0	5.8164538	445.12030115023225
1018.0	5.8224767	445.1201240870373
1019.0	5.8284995	445.1201240975559
1020.0	5.8345205	445.1201133182714
1021.0	5.8405454	445.1199783855465
1022.0	5.8465663	445.1198639761883
1023.0	5.8525913	445.1199285335247
1024.0	5.8586205	445.1199700265264
1025.0	5.8646435	445.12026013456943
1026.0	5.8706642	445.1201574163228
1027.0	5.8766851	445.1201635126719
1028.0	5.8827059	445.1202045869936
1029.0	5.8887287	445.1201654040268
1030.0	5.8947538	445.1203082161319
1031.0	5.9007789	445.11991586260285
1032.0	5.9067998	445.12020106496595
1033.0	5.9128226	445.12002614553194
1034.0	5.9188454	445.1200793764088
1035.0	5.9248663	445.1200477601439
1036.0	5.9308894	445.12020037026014
1037.0	5.9369142	445.12031334177766
1038.0	5.9429352	445.12024506481714
1039.0	5.948958	445.12032334529414
1040.0	5.9549789	445.1202004814214
1041.0	5.9610019	445.1201327472021
1042.0	5.9670226	445.1203152548774
1043.0	5.9730456	445.1202454578219
1044.0	5.9790684	445.1203230695319
1045.0	5.9850893	445.1202120984017
1046.0	5.9911102	445.1200989958195
1047.0	5.9971332	445.12018044984575
1048.0	6.0031561	445.1201584591385
1049.0	6.0091769	445.1202204752224
1050.0	6.0151976	445.12009851982583
1051.0	6.0212227	445.12014378253957
1052.0	6.027256	445.1201926009844
1053.0	6.0332811	445.12023629485094
1054.0	6.039306	445.1202850577964
1055.0	6.045329	445.12024188210984
1056.0	6.0513499	445.12057224293613
1057.0	6.0573685	445.1201527255883
1058.0	6.0633915	445.1202763806647
1059.0	6.0694165	445.12024686623494
1060.0	6.0754372	445.1202847404574
1061.0	6.0814602	445.12018509022124
1062.0	6.0874833	445.12014953994475
1063.0	6.0935041	445.12014949081293
1064.0	6.0995249	445.1201802436713
1065.0	6.1055456	445.1201418206807
1066.0	6.1115686	445.1201110458681
1067.0	6.1175916	445.1199885701323
1068.0	6.1236123	445.1201960600292
1069.0	6.1296374	445.120240296783
1070.0	6.1356624	445.1198728811859
1071.0	6.1416832	445.1200722210618
1072.0	6.1477104	445.120241654548
1073.0	6.1537332	445.12017027641616
1074.0	6.1597583	445.12023234132835
1075.0	6.1657852	445.12016597317313
1076.0	6.1718103	445.1202538033909
1077.0	6.1778373	445.12005709425995
1078.0	6.1838584	445.1200995909143
1079.0	6.1898813	445.12018507558776
1080.0	6.1959019	445.1202168040489
1081.0	6.2019354	445.1202179550803
1082.0	6.2079604	445.12002497797585
1083.0	6.2139832	445.120238909503
1084.0	6.2200062	445.12011680485597
1085.0	6.226027	445.1200382251406
1086.0	6.2320479	445.12017332942617
1087.0	6.2380709	445.12020661661427
1088.0	6.2440957	445.120305593127
1089.0	6.2501167	445.12032351454695
1090.0	6.2561396	445.1203009001165
1091.0	6.2621645	445.12022845116144
1092.0	6.2681875	445.1202444642673
1093.0	6.2742105	445.12022210603266
1094.0	6.2802335	445.12021159472346
1095.0	6.2862564	445.1202290589149
1096.0	6.2922791	445.1200408441412
1097.0	6.2983021	445.120253964223
1098.0	6.3043251	445.12008790569854
1099.0	6.3103459	445.1201303191113
1100.0	6.3163668	445.12006038350603
1101.0	6.3223874	445.1203744567458
1102.0	6.3284105	445.12025429440666
1103.0	6.3344314	445.12017881769395
1104.0	6.3404542	445.1202378153556
1105.0	6.3464772	445.1202452530781
1106.0	6.352502	445.12058608527934
1107.0	6.3585229	445.12035322452067
1108.0	6.364546	445.12025352145434
1109.0	6.370569	445.12033711937255
1110.0	6.376594	445.1202195709846
1111.0	6.3826146	445.1201413372867
1112.0	6.3886355	445.12013519995014
1113.0	6.3946647	445.12008870887865
1114.0	6.4006876	445.12031761488254
1115.0	6.4067126	445.12014444600663
1116.0	6.4127335	445.1200571905547
1117.0	6.4187543	445.12003844105
1118.0	6.4247751	445.1203056458398
1119.0	6.4307959	445.1202740530936
1120.0	6.4368231	445.1202980727324
1121.0	6.4428481	445.1202716778657
1122.0	6.4488688	445.1202401366453
1123.0	6.4548918	445.12024025064534
1124.0	6.4609149	445.120288418424
1125.0	6.4669357	445.12033212606894
1126.0	6.4729607	445.1203616444062
1127.0	6.4789834	445.1201838928971
1128.0	6.4850064	445.12024201348294
1129.0	6.4910293	445.12012487589925
1130.0	6.4970502	445.1201384300629
1131.0	6.5030732	445.1200986612717
1132.0	6.509094	445.1201915298001
1133.0	6.5151168	445.11970041133327
1134.0	6.5211399	445.120152103996
1135.0	6.5271606	445.12021130729926
1136.0	6.5331836	445.1201622695132
1137.0	6.5392043	445.11974406000087
1138.0	6.5452273	445.11978871188194
1139.0	6.5512482	445.1202174172212
1140.0	6.5572691	445.1202997864193
1141.0	6.5633004	445.1199212222121
1142.0	6.5693314	445.1201373206962
1143.0	6.5753586	445.12027994847296
1144.0	6.5813857	445.1201862781679
1145.0	6.5874086	445.1202688332959
1146.0	6.5934295	445.1203366407085
1147.0	6.5994502	445.12027349883175
1148.0	6.6054732	445.12011181772897
1149.0	6.6114962	445.12020031135336
1150.0	6.617519	445.1201571001441
1151.0	6.623544	445.1201597812707
1152.0	6.6295649	445.1201392514197
1153.0	6.6355898	445.1202287064723
1154.0	6.6416169	445.1202243843286
1155.0	6.6476419	445.1201231125964
1156.0	6.6536692	445.12020518398907
1157.0	6.659694	445.12025686716146
1158.0	6.6657149	445.1202699155658
1159.0	6.6717377	445.12013392648527
1160.0	6.6777607	445.12015194258834
1161.0	6.6837816	445.12007136126
1162.0	6.6898046	445.1201329105399
1163.0	6.6958273	445.120051490382
1164.0	6.7018462	445.12024702881956
1165.0	6.7078691	445.1202715234338
1166.0	6.71389	445.120384972893
1167.0	6.7199149	445.1202538350468
1168.0	6.7259357	445.1203220339097
1169.0	6.7319628	445.1202071461171
1170.0	6.73799	445.12018210312897
1171.0	6.7440151	445.1203082282387
1172.0	6.750038	445.1200963576762
1173.0	6.7560607	445.12014068221714
1174.0	6.7620837	445.1202308766487
1175.0	6.7681047	445.1202181019061
1176.0	6.7741254	445.12042048582737
1177.0	6.7801484	445.12025826411826
1178.0	6.7861713	445.1202710220144
1179.0	6.7921922	445.1199629340197
1180.0	6.7982171	445.1197279250325
1181.0	6.8042421	445.1200745204637
1182.0	6.810263	445.12021593639776
1183.0	6.8162838	445.1202946421872
1184.0	6.8223046	445.1201021481803
1185.0	6.8283296	445.1198906641712
1186.0	6.8343506	445.12008800572147
1187.0	6.8403735	445.12016972445906
1188.0	6.8463964	445.12024584070224
1189.0	6.8524171	445.1201569291591
1190.0	6.858438	445.1201261358981
1191.0	6.8644588	445.12021478154077
1192.0	6.8704818	445.12001550556244
1193.0	6.8765048	445.11997912646194
1194.0	6.8825256	445.12015728894505
1195.0	6.8885506	445.1201391844018
1196.0	6.8945736	445.12017946500634
1197.0	6.9005943	445.1201047748774
1198.0	6.9066173	445.1202439146929
1199.0	6.9126401	445.1201987157244
1200.0	6.9186631	445.12015674875323
1201.0	6.9246881	445.12018952885893
1202.0	6.9307131	445.1203439443699
1203.0	6.936736	445.12025414680835
1204.0	6.9427568	445.1202510041896
1205.0	6.9487818	445.1202209720612
1206.0	6.9548027	445.1203744809672
1207.0	6.9608256	445.12028667166913
1208.0	6.9668465	445.12009223371194
1209.0	6.9728673	445.1201490684689
1210.0	6.9788944	445.12023229176555
1211.0	6.9849154	445.12009723842004
1212.0	6.990934	445.1202878655797
1213.0	6.996959	445.1202480993481
1214.0	7.0029861	445.1199003043854
1215.0	7.0090152	445.12014303936206
1216.0	7.0150403	445.1200603068756
1217.0	7.0210674	445.1201188114079
1218.0	7.0270882	445.12021750608614
1219.0	7.0331089	445.1202642473507
1220.0	7.0391319	445.120127446806
1221.0	7.0451568	445.1202516822067
1222.0	7.0511819	445.120244339702
1223.0	7.0572069	445.1202869021024
1224.0	7.0632278	445.1203412855973
1225.0	7.0692569	445.120100295399
1226.0	7.0752799	445.12018233611946
1227.0	7.0813027	445.12012951932587
1228.0	7.0873299	445.12019495532
1229.0	7.0933528	445.1204123114373
1230.0	7.0993715	445.11990078856945
1231.0	7.1054006	445.12021463529317
1232.0	7.1114259	445.120523774682
1233.0	7.1174465	445.12033005937053
1234.0	7.1234695	445.1202530091409
1235.0	7.1294923	445.120284156158
1236.0	7.1355132	445.1202325508372
1237.0	7.1415363	445.1201817023905
1238.0	7.147557	445.12027815777105
1239.0	7.1535842	445.119947834352
1240.0	7.1596049	445.1201310304878
1241.0	7.1656279	445.12030132966487
1242.0	7.1716487	445.12015465783685
1243.0	7.1776695	445.1202049344274
1244.0	7.1836925	445.1201874308599
1245.0	7.1897132	445.120066736594
1246.0	7.1957382	445.1203915625743
1247.0	7.2017613	445.1203235805505
1248.0	7.20778	445.1203555288451
1249.0	7.2138051	445.1203505926191
1250.0	7.2198299	445.12042089357936
1251.0	7.225855	445.12028137768
1252.0	7.2318863	445.12024129942466
1253.0	7.2379133	445.1201825250854
1254.0	7.2439426	445.12009297951914
1255.0	7.2499634	445.1201906361388
1256.0	7.2559842	445.12016203734686
1257.0	7.2620071	445.1202489512502
1258.0	7.26803	445.12033294170266
1259.0	7.2740551	445.12040181122177
1260.0	7.2800822	445.12023576479356
1261.0	7.2861029	445.12034849433815
1262.0	7.2921238	445.12029492551034
1263.0	7.2981447	445.1200175575096
1264.0	7.3041677	445.1203144383426
1265.0	7.3101864	445.120089205896
1266.0	7.3162092	445.12024217734944
1267.0	7.3222342	445.12027526203593
1268.0	7.3282593	445.12030408450386
1269.0	7.3342822	445.12021282439906
1270.0	7.3403073	445.12020839789324
1271.0	7.3463302	445.1202226704351
1272.0	7.3523509	445.1202456557237
1273.0	7.3583719	445.1203223552322
1274.0	7.3643926	445.12026159033576
1275.0	7.3704218	445.12024443044004
1276.0	7.3764447	445.1202375948384
1277.0	7.3824676	445.1202168408752
1278.0	7.3884885	445.1201160804209
1279.0	7.3945095	445.12018877541686
1280.0	7.4005302	445.1202290946845
1281.0	7.4065532	445.12011261222
1282.0	7.412576	445.12008841630626
1283.0	7.4185969	445.12016446812754
1284.0	7.4246197	445.12015011150896
1285.0	7.4306428	445.1201695162074
1286.0	7.4366657	445.1201795363429
1287.0	7.4426865	445.1201260191562
1288.0	7.4487157	445.12025396055776
1289.0	7.4547385	445.120298063864
1290.0	7.4607636	445.12006203849234
1291.0	7.4667866	445.1201070462133
1292.0	7.4728073	445.1201742482435
1293.0	7.4788302	445.12023705326914
1294.0	7.4848511	445.12018412163627
1295.0	7.4908741	445.1202023837477
1296.0	7.4968992	445.1201547362268
1297.0	7.5029198	445.12028835693917
1298.0	7.5089407	445.1202208856771
1299.0	7.5149636	445.1202012799253
1300.0	7.5209865	445.1200853649086
1301.0	7.5270075	445.1201527167803
1302.0	7.5330282	445.120160521623
1303.0	7.5390512	445.12020024754634
1304.0	7.5450762	445.1202242728511
1305.0	7.551097	445.1202468038407
1306.0	7.5571221	445.1200912833828
1307.0	7.5631448	445.11997674384776
1308.0	7.5691657	445.1203134525332
1309.0	7.5751866	445.12019486672216
1310.0	7.5812076	445.1203295589047
1311.0	7.5872305	445.1203074777063
1312.0	7.5932533	445.12020761122
1313.0	7.5992761	445.120265564262
1314.0	7.6052991	445.1201193417576
1315.0	7.6113199	445.1202776709768
1316.0	7.617345	445.1202890406882
1317.0	7.6233699	445.1202530828072
1318.0	7.629395	445.1202963271282
1319.0	7.6354242	445.1201847014937
1320.0	7.6414512	445.1200456166021
1321.0	7.6474762	445.1202025146821
1322.0	7.6534993	445.12017863832426
1323.0	7.6595199	445.12009294612074
1324.0	7.6655429	445.1202590662262
1325.0	7.671566	445.12012948180876
1326.0	7.6775889	445.12011223403516
1327.0	7.6836097	445.12028208439705
1328.0	7.6896325	445.12012296502985
1329.0	7.6956533	445.12015647789394
1330.0	7.7016764	445.12005781424745
1331.0	7.7076992	445.12021419617275
1332.0	7.7137222	445.12010265707556
1333.0	7.7197493	445.1200839892975
1334.0	7.7257722	445.1201676811316
1335.0	7.7317951	445.1201790124154
1336.0	7.7378201	445.1196509547144
1337.0	7.7438451	445.11960479618676
1338.0	7.7498658	445.11975125645864
1339.0	7.7558888	445.12010257627065
1340.0	7.7619118	445.1201492010543
1341.0	7.7679348	445.12021356772374
1342.0	7.7739577	445.12008960845196
1343.0	7.779989	445.1200340325251
1344.0	7.7860139	445.12002793311586
1345.0	7.792041	445.1201795267833
1346.0	7.7980638	445.12022679606156
1347.0	7.8040869	445.1202065547442
1348.0	7.8101119	445.1201363687463
1349.0	7.8161431	445.12009747642037
1350.0	7.8221682	445.1201264749009
1351.0	7.8281951	445.1201934683851
1352.0	7.8342181	445.120125383243
1353.0	7.8402432	445.1202336680969
1354.0	7.8462722	445.1203534130305
1355.0	7.8522952	445.12029222043003
1356.0	7.8583201	445.12020811721146
1357.0	7.8643453	445.1201237727829
1358.0	7.8703722	445.1202028183763
1359.0	7.8763993	445.1202041713873
1360.0	7.8824264	445.1201137997699
1361.0	7.8884536	445.1201111312039
1362.0	7.8944806	445.12015111359443
1363.0	7.9005099	445.12001519897126
1364.0	7.9065327	445.11971356153765
1365.0	7.9125599	445.11978324801805
1366.0	7.9185848	445.11989588826856
1367.0	7.924614	445.119953025275
1368.0	7.9306369	445.120154623099
1369.0	7.9366681	445.1202221262078
1370.0	7.942689	445.12039520520443
1371.0	7.9487098	445.1201363194691
1372.0	7.9547329	445.1200060335056
1373.0	7.9607557	445.12018532646545
1374.0	7.9667785	445.1201353877414
1375.0	7.9728015	445.12013435454725
1376.0	7.9788307	445.1202972815938
1377.0	7.9848516	445.12018117612973
1378.0	7.9908765	445.12011867583436
1379.0	7.9968995	445.1201451667316
1380.0	8.0029204	445.12021913302203
1381.0	8.0089411	445.120154744964
1382.0	8.014962	445.1201906556343
1383.0	8.0209828	445.1201306586443
1384.0	8.0270079	445.1201513630589
1385.0	8.0330307	445.1202355087749
1386.0	8.0390537	445.12023524968254
1387.0	8.0450745	445.12018586328475
1388.0	8.0510955	445.12009317216206
1389.0	8.0571184	445.12014795485845
1390.0	8.0631432	445.11993721645473
1391.0	8.0691662	445.1196243874634
1392.0	8.0751891	445.1200763883024
1393.0	8.081212	445.1201424412053
1394.0	8.087235	445.1199692406962
1395.0	8.0932559	445.1203195195479
1396.0	8.0992787	445.12008662593723
1397.0	8.1053039	445.1198699780059
1398.0	8.1113246	445.1200436688691
1399.0	8.1173476	445.1201553008437
1400.0	8.1233662	445.12016034669665
1401.0	8.1293892	445.1204351878126
1402.0	8.1354121	445.12017561925137
1403.0	8.1414352	445.12030219687745
1404.0	8.1474663	445.12033898336017
1405.0	8.1534912	445.120087483369
1406.0	8.1595141	445.12001457329995
1407.0	8.1655392	445.1200776428544
1408.0	8.1715621	445.1203247757295
1409.0	8.177583	445.1201150485872
1410.0	8.1836038	445.1201391499044
1411.0	8.1896289	445.12023589304073
1412.0	8.195656	445.1201838546591
1413.0	8.201685	445.12013558768416
1414.0	8.2077122	445.12036260552605
1415.0	8.2137393	445.12006191103336
1416.0	8.2197643	445.1200974268726
1417.0	8.2257934	445.12035099055936
1418.0	8.2318185	445.12024502973696
1419.0	8.2378455	445.1202593060094
1420.0	8.2438727	445.12027315753943
1421.0	8.2498997	445.1203133031914
1422.0	8.2559227	445.1201949432743
1423.0	8.2619455	445.1202656108785
1424.0	8.2679685	445.12013276388893
1425.0	8.2739914	445.1202442568173
1426.0	8.2800206	445.1201233780578
1427.0	8.2860497	445.1201414006711
1428.0	8.2920707	445.1203587435529
1429.0	8.2980935	445.1201800777452
1430.0	8.3041165	445.12032158098026
1431.0	8.3101477	445.1202255650146
1432.0	8.316181	445.12008424995446
1433.0	8.3222061	445.12016137672475
1434.0	8.3282352	445.12019701875425
1435.0	8.3342603	445.12024839267826
1436.0	8.3402831	445.1203720402608
1437.0	8.3463102	445.1200209379029
1438.0	8.3523352	445.12011862903836
1439.0	8.3583602	445.1201861089355
1440.0	8.3643873	445.1202965015651
1441.0	8.3704103	445.1203228687565
1442.0	8.3764332	445.120273468404
1443.0	8.3824562	445.12002724351373
1444.0	8.3884873	445.1198289604944
1445.0	8.3945145	445.1201452794439
1446.0	8.4005416	445.1200959135573
1447.0	8.4065665	445.120110181681
1448.0	8.4125916	445.12013248232586
1449.0	8.4186165	445.1200894035249
1450.0	8.4246437	445.1201297194001
1451.0	8.4306687	445.12008711079847
1452.0	8.4366957	445.12019018178165
1453.0	8.4427249	445.1199567684601
1454.0	8.4487478	445.12009793385806
1455.0	8.4547728	445.1201138781692
1456.0	8.4607979	445.1201596756936
1457.0	8.4668249	445.120215197456
1458.0	8.4728479	445.12021040792763
1459.0	8.4788727	445.12016689875145
1460.0	8.4848958	445.1201883538644
1461.0	8.4909166	445.12020385730267
1462.0	8.4969395	445.120139986428
1463.0	8.5029625	445.12005339129144
1464.0	8.5089832	445.12006286499604
1465.0	8.5150084	445.1201288819053
1466.0	8.5210312	445.1202351918682
1467.0	8.5270541	445.1202661669937
1468.0	8.533077	445.12035868673183
1469.0	8.5391	445.1203029852806
1470.0	8.5451208	445.1202417617406
1471.0	8.551148	445.1202502173033
1472.0	8.5571687	445.12016883099034
1473.0	8.5631896	445.1202985681383
1474.0	8.5692124	445.1202917773935
1475.0	8.5752375	445.1201720770356
1476.0	8.5812583	445.12022375424846
1477.0	8.5872791	445.12018581314754
1478.0	8.5933	445.12009740289676
1479.0	8.5993209	445.1200053611684
1480.0	8.605346	445.1201410318558
1481.0	8.6113668	445.12007502282125
1482.0	8.6173876	445.12022656630745
1483.0	8.6234104	445.1201215918298
1484.0	8.6294355	445.12016515198906
1485.0	8.6354563	445.120154965104
1486.0	8.6414793	445.1201185299932
1487.0	8.6475106	445.12008084326516
1488.0	8.6535335	445.12025952643074
1489.0	8.6595646	445.1202607102846
1490.0	8.6655876	445.12014526537865
1491.0	8.6716147	445.1201290164885
1492.0	8.6776397	445.12007898202563
1493.0	8.6836688	445.1196740375887
1494.0	8.6896939	445.11990345299716
1495.0	8.6957231	445.1198847635145
1496.0	8.7017501	445.1201768328849
1497.0	8.7077732	445.1199104543209
1498.0	8.713798	445.1201320828009
1499.0	8.719821	445.1200964001137
1500.0	8.725848	445.12006394688746
1501.0	8.731871	445.1201755365808
1502.0	8.7378961	445.1198919010673
1503.0	8.743917	445.1200784703922
1504.0	8.7499399	445.1199508415211
1505.0	8.7559648	445.1202340620961
1506.0	8.7619898	445.1200040351923
1507.0	8.7680169	445.1201627524333
1508.0	8.7740418	445.1201343746922
1509.0	8.7800711	445.1201931587622
1510.0	8.7860981	445.1201710429355
1511.0	8.7921253	445.1201036437076
1512.0	8.7981482	445.12004909894625
1513.0	8.8041793	445.11993192130404
1514.0	8.8102086	445.1200257020275
1515.0	8.8162336	445.1201228778263
1516.0	8.8222627	445.12012270551077
1517.0	8.8282877	445.1201606302206
1518.0	8.8343128	445.12010322389824
1519.0	8.840342	445.12003324482873
1520.0	8.8463712	445.1200000435905
1521.0	8.8523961	445.1200989002981
1522.0	8.8584253	445.120079785741
1523.0	8.8644503	445.1201554766905
1524.0	8.8704795	445.1200983774877
1525.0	8.8765024	445.1202092337655
1526.0	8.8825254	445.1201524886159
1527.0	8.8885504	445.12022045233994
1528.0	8.8945754	445.1202699712576
1529.0	8.9006024	445.1202097909888
1530.0	8.9066253	445.1201480502128
1531.0	8.9126523	445.1201319311796
1532.0	8.9186732	445.1202379528186
1533.0	8.9246942	445.12021732200355
1534.0	8.9307192	445.1200867585516
1535.0	8.93674	445.12010569355635
1536.0	8.9427629	445.1201519385618
1537.0	8.9487858	445.1202013229944
1538.0	8.9548088	445.12010019415027
1539.0	8.9608295	445.1200791258438
1540.0	8.9668524	445.12035522289887
1541.0	8.9728858	445.1204364993686
1542.0	8.9789109	445.1201004225529
1543.0	8.9849338	445.12026645872913
1544.0	8.9909587	445.12014406423657
1545.0	8.9969817	445.120324865678
1546.0	9.0030067	445.12023502671246
1547.0	9.0090337	445.1203482078093
1548.0	9.0150609	445.12039938473816
1549.0	9.0210859	445.12038516024086
1550.0	9.027113	445.1204717914385
1551.0	9.033138	445.12024785855124
1552.0	9.039165	445.1200509319417
1553.0	9.0451942	445.1203182698536
1554.0	9.0512172	445.1202006295969
1555.0	9.0572421	445.1200328351832
1556.0	9.0632672	445.1201798237792
1557.0	9.0692964	445.1200443874263
1558.0	9.0753235	445.1201924046375
1559.0	9.0813547	445.1201036497694
1560.0	9.0873796	445.12007602777254
1561.0	9.0934047	445.1200989523509
1562.0	9.0994275	445.12015054442355
1563.0	9.1054547	445.1201038269858
1564.0	9.1114798	445.12004770717067
1565.0	9.1175089	445.12024646152224
1566.0	9.1235338	445.12025960575767
1567.0	9.1295567	445.1202728263296
1568.0	9.1355818	445.1202294381762
1569.0	9.141609	445.12028734884683
1570.0	9.147638	445.1201286154747
1571.0	9.1536673	445.12025165764186
1572.0	9.1596902	445.1201716964868
1573.0	9.1657173	445.1201458318764
1574.0	9.1717423	445.1203108747038
1575.0	9.1777693	445.1201657521748
1576.0	9.1837985	445.12020412601913
1577.0	9.1898236	445.12033125967724
1578.0	9.1958506	445.12029221610976
1579.0	9.2018735	445.12033245195033
1580.0	9.2078943	445.12024191353464
1581.0	9.2139215	445.1201967372892
1582.0	9.2199444	445.1202481267142
1583.0	9.2259693	445.1203876704068
1584.0	9.2319903	445.1203598997611
1585.0	9.238011	445.1201589170009
1586.0	9.244034	445.12022134934244
1587.0	9.2500547	445.1202306803241
1588.0	9.2560798	445.1201383792766
1589.0	9.2621008	445.12021987698665
1590.0	9.2681216	445.12015806472687
1591.0	9.2741465	445.1202300415914
1592.0	9.2801694	445.120139380728
1593.0	9.2861902	445.1201731971335
1594.0	9.2922111	445.1201834053961
1595.0	9.2982487	445.12009848503584
1596.0	9.3042696	445.12015196125105
1597.0	9.3102924	445.12013495485513
1598.0	9.3163152	445.12026548189584
1599.0	9.3223361	445.1201565449795
1600.0	9.3283633	445.1201871639301
1601.0	9.3343923	445.1203012764679
1602.0	9.3404153	445.12021758388437
1603.0	9.3464362	445.12013809036614
1604.0	9.352457	445.12018661250255
1605.0	9.35848	445.12025028203277
1606.0	9.3645049	445.1202924166872
1607.0	9.3705257	445.12013767394404
1608.0	9.3765466	445.1202258818572
1609.0	9.3825694	445.1201383935175
1610.0	9.3885946	445.12011552253784
1611.0	9.3946155	445.120369724473
1612.0	9.4006384	445.12018827077765
1613.0	9.4066633	445.12019047411525
1614.0	9.4126841	445.12020873211003
1615.0	9.418705	445.1202165212511
1616.0	9.4247258	445.1201122353677
1617.0	9.4307467	445.12017122226075
1618.0	9.4367758	445.1201681123061
1619.0	9.442803	445.1202010746788
1620.0	9.448828	445.12018589636824
1621.0	9.4548489	445.12032999487354
1622.0	9.4608696	445.1202147815244
1623.0	9.4668904	445.12023079133525
1624.0	9.4729174	445.12012402083843
1625.0	9.4789383	445.12021256672074
1626.0	9.4849614	445.12021046061614
1627.0	9.4909945	445.1202949663911
1628.0	9.4970238	445.12025434103816
1629.0	9.5030487	445.1201651033541
1630.0	9.5090717	445.12026831274596
1631.0	9.5150967	445.11990805921903
1632.0	9.5211238	445.120283739893
1633.0	9.5271445	445.12016114189964
1634.0	9.5331676	445.1200774677733
1635.0	9.5391883	445.12030344840935
1636.0	9.5452114	445.12030409688884
1637.0	9.5512342	445.12024607732604
1638.0	9.5572551	445.1199944221317
1639.0	9.5632779	445.1201316288767
1640.0	9.5693009	445.12012289545345
1641.0	9.5753259	445.1201350961241
1642.0	9.5813509	445.12017617820885
1643.0	9.5873698	445.1201063271773
1644.0	9.5933925	445.1200231528694
1645.0	9.5994155	445.12016978995763
1646.0	9.6054384	445.1200747146902
1647.0	9.6114593	445.12015149835685
1648.0	9.6174823	445.1201777436291
1649.0	9.6235071	445.1201445811037
1650.0	9.629528	445.12015565284094
1651.0	9.635549	445.12014126320366
1652.0	9.6415697	445.12023258846915
1653.0	9.6475906	445.1203186042983
1654.0	9.6536176	445.1203856559752
1655.0	9.6596405	445.1202920682504
1656.0	9.6656697	445.120328799079
1657.0	9.6716907	445.1202423488206
1658.0	9.6777114	445.12022615652097
1659.0	9.6837323	445.1202023926031
1660.0	9.6897572	445.119914345418
1661.0	9.6957782	445.12016601400416
1662.0	9.701801	445.12015271283656
1663.0	9.707824	445.12003127861186
1664.0	9.7138489	445.1200981473445
1665.0	9.7198697	445.12013520508356
1666.0	9.7258928	445.12005137497425
1667.0	9.7319156	445.1201730364874
1668.0	9.7379365	445.1201253693348
1669.0	9.7439593	445.1201115165769
1670.0	9.7499803	445.11999842069906
1671.0	9.756001	445.1201525032794
1672.0	9.7620262	445.1199842808183
1673.0	9.768049	445.11998267019953
1674.0	9.77407	445.12018016874947
1675.0	9.7800906	445.1201896563875
1676.0	9.7861136	445.1201961342416
1677.0	9.7921386	445.11968553495416
1678.0	9.7981678	445.1201120899746
1679.0	9.8041908	445.12020475750404
1680.0	9.8102116	445.12000021326054
1681.0	9.8162344	445.1201160152178
1682.0	9.8222574	445.12003164529256
1683.0	9.8282803	445.1200781051058
1684.0	9.8343074	445.1200068804413
1685.0	9.8403366	445.11999551639224
1686.0	9.8463574	445.1199745719956
1687.0	9.8523825	445.1202391879231
1688.0	9.8584033	445.12020108928306
1689.0	9.8644263	445.1201853718355
1690.0	9.8704511	445.1201867447
1691.0	9.8764824	445.1203315584874
1692.0	9.8825054	445.1199889258496
1693.0	9.8885284	445.1200655095831
1694.0	9.8945491	445.1200933420835
1695.0	9.90057	445.1202548190011
1696.0	9.9065928	445.12033884650145
1697.0	9.9126138	445.1202917398997
1698.0	9.9186367	445.1202109739219
1699.0	9.9246637	445.1201747214659
1700.0	9.9306866	445.1202682669946
1701.0	9.9367096	445.1203328724561
1702.0	9.9427325	445.1199703933825
1703.0	9.9487555	445.1202990803245
1704.0	9.9547764	445.1203845636457
1705.0	9.9607972	445.1203766556152
1706.0	9.9668201	445.1203827470796
1707.0	9.9728408	445.1203351052919
1708.0	9.9788639	445.1203832800974
1709.0	9.9848888	445.12024266641345
1710.0	9.9909097	445.1202209559678
1711.0	9.9969304	445.1203536143078
1712.0	10.002951	445.1202512905874
1713.0	10.008978	445.1200794231904
1714.0	10.015001	445.1201473240339
1715.0	10.021026	445.12025497928903
1716.0	10.027053	445.12031699199343
1717.0	10.033083	445.1202385022249
1718.0	10.03911	445.12028753168136
1719.0	10.045131	445.1202074834415
1720.0	10.051153	445.12006685091603
1721.0	10.057176	445.119941821092
1722.0	10.063197	445.1201568577384
1723.0	10.06922	445.1201392153513
1724.0	10.075241	445.12014303843046
1725.0	10.081262	445.12012245706677
1726.0	10.087283	445.1202810981322
1727.0	10.093308	445.12010742279045
1728.0	10.099331	445.12020447227223
1729.0	10.105352	445.12015240601363
1730.0	10.111372	445.12020495078275
1731.0	10.117395	445.120111323741
1732.0	10.123418	445.1201932544304
1733.0	10.129439	445.12025530220245
1734.0	10.13546	445.12019458432417
1735.0	10.141483	445.1201252380006
1736.0	10.147508	445.1202895890105
1737.0	10.153529	445.1200614161771
1738.0	10.159553	445.12018010806435
1739.0	10.165577	445.1202190323918
1740.0	10.171597	445.1202094856288
1741.0	10.177618	445.12015990704396
1742.0	10.183639	445.1201499530633
1743.0	10.189664	445.120212697581
1744.0	10.195689	445.12018724942743
1745.0	10.201718	445.1202812070921
1746.0	10.207741	445.12019362287543
1747.0	10.213762	445.1202729910286
1748.0	10.219783	445.12004765740954
1749.0	10.225804	445.12026273051816
1750.0	10.231829	445.1202716091216
1751.0	10.237852	445.1203068722265
1752.0	10.243872	445.12022666811174
1753.0	10.249897	445.1202512503176
1754.0	10.25592	445.1201552083418
1755.0	10.261941	445.1201504462954
1756.0	10.267964	445.1201173867967
1757.0	10.273987	445.12011568821026
1758.0	10.280008	445.12011119057524
1759.0	10.286029	445.12010328081385
1760.0	10.29205	445.1201639531173
1761.0	10.298072	445.120305273502
1762.0	10.304095	445.12018704191365
1763.0	10.310118	445.1202385040399
1764.0	10.316139	445.1202462652777
1765.0	10.32216	445.12021768352315
1766.0	10.328183	445.1200482107792
1767.0	10.334204	445.1201558482859
1768.0	10.340227	445.12005135598736
1769.0	10.34625	445.11999562136987
1770.0	10.35227	445.11984855499554
1771.0	10.358293	445.1200202386313
1772.0	10.36432	445.12016007390787
1773.0	10.370343	445.1197190770366
1774.0	10.376368	445.12006519663333
1775.0	10.382393	445.1199088897644
1776.0	10.38842	445.12004563679636
1777.0	10.394443	445.1201689421216
1778.0	10.400464	445.1200953347877
1779.0	10.406485	445.12026508295605
1780.0	10.412508	445.12021389297786
1781.0	10.418533	445.12012099526754
1782.0	10.424554	445.1200324638031
1783.0	10.430575	445.1201606929844
1784.0	10.4366	445.12010666105374
1785.0	10.442621	445.1200605355938
1786.0	10.448648	445.1202366081342
1787.0	10.454671	445.12008501611587
1788.0	10.460691	445.12013513440417
1789.0	10.466714	445.12013470171325
1790.0	10.472737	445.120124417563
1791.0	10.47876	445.1201174152442
1792.0	10.484785	445.1201713788869
1793.0	10.490812	445.1202165405382
1794.0	10.496835	445.1200915178929
1795.0	10.502858	445.1201141804888
1796.0	10.508883	445.120137026786
1797.0	10.514906	445.1203428170457
1798.0	10.520931	445.12023061462355
1799.0	10.526954	445.1201823024416
1800.0	10.532975	445.12036930587203
1801.0	10.538998	445.12021707960383
1802.0	10.545025	445.1201279377534
1803.0	10.551046	445.1199789304219
1804.0	10.557069	445.12011240147723
1805.0	10.563096	445.12013659560637
1806.0	10.569118	445.1201138698827
1807.0	10.575141	445.1201810295669
1808.0	10.581164	445.12025322993105
1809.0	10.587185	445.120169239393
1810.0	10.593208	445.12020799533093
1811.0	10.599231	445.12009577005415
1812.0	10.605252	445.12016180491725
1813.0	10.611275	445.12013866616735
1814.0	10.617296	445.12022196378143
1815.0	10.623316	445.12008726311507
1816.0	10.629339	445.1201431490784
1817.0	10.635365	445.1201989857869
1818.0	10.641387	445.12016373059146
1819.0	10.647408	445.12022489474145
1820.0	10.653429	445.12019739656444
1821.0	10.659452	445.12032434906155
1822.0	10.665477	445.120165882507
1823.0	10.671498	445.1202720045392
1824.0	10.677519	445.1200253100565
1825.0	10.683541	445.11985859206055
1826.0	10.689567	445.12017662809177
1827.0	10.695587	445.1202273551987
1828.0	10.701612	445.12001766744635
1829.0	10.707635	445.1204180567688
1830.0	10.71366	445.1199672235967
1831.0	10.719685	445.1201795613855
1832.0	10.725712	445.1202256102661
1833.0	10.731746	445.12025689850384
1834.0	10.737783	445.12001957910417
1835.0	10.743812	445.12019135879507
1836.0	10.749835	445.12012257195886
1837.0	10.75586	445.12011748276905
1838.0	10.761883	445.12032012442484
1839.0	10.767908	445.1201578718991
1840.0	10.77394	445.1200203622549
1841.0	10.779969	445.12014136189896
1842.0	10.785994	445.12023166281534
1843.0	10.792021	445.12024129161193
1844.0	10.798044	445.12027475092754
1845.0	10.804067	445.1203139897643
1846.0	10.810089	445.12020175966944
1847.0	10.816113	445.1202089131131
1848.0	10.822136	445.1199624302106
1849.0	10.828156	445.1201912850162
1850.0	10.834175	445.1201703590237
1851.0	10.840202	445.12001751518306
1852.0	10.846229	445.1203846498832
1853.0	10.852258	445.1202467206905
1854.0	10.858279	445.1204594571063
1855.0	10.864302	445.12032692512264
1856.0	10.870323	445.1202148840623
1857.0	10.876344	445.1202958145891
1858.0	10.882367	445.1201862508472
1859.0	10.888392	445.1199985909817
1860.0	10.894417	445.12002322932653
1861.0	10.900444	445.1202410176802
1862.0	10.906469	445.12026983051754
1863.0	10.91249	445.12013565095623
1864.0	10.918519	445.1201599354421
1865.0	10.924544	445.12015690099133
1866.0	10.930565	445.120224843065
1867.0	10.936588	445.1202162433659
1868.0	10.942617	445.12025147629197
1869.0	10.948642	445.1202136548348
1870.0	10.954665	445.1202641329057
1871.0	10.960688	445.1202061366352
1872.0	10.96671	445.12008968449777
1873.0	10.972733	445.1202758512777
1874.0	10.978759	445.12015470822365
1875.0	10.984781	445.1201539570453
1876.0	10.990806	445.1201001799164
1877.0	10.996827	445.12021695265264
1878.0	11.00285	445.1201712725463
1879.0	11.008873	445.12011134976154
1880.0	11.014898	445.120322369123
1881.0	11.020925	445.12028987434275
1882.0	11.026952	445.12034563895014
1883.0	11.032984	445.1202552660411
1884.0	11.039009	445.120137233247
1885.0	11.045036	445.1200992160971
1886.0	11.051057	445.1201272136992
1887.0	11.057079	445.12019558805986
1888.0	11.063104	445.12019902319287
1889.0	11.069129	445.12010877780943
1890.0	11.075159	445.1202123540484
1891.0	11.08118	445.1202073798609
1892.0	11.0872	445.1201771053141
1893.0	11.093221	445.12019455322076
1894.0	11.099244	445.12012973605437
1895.0	11.105267	445.12001759384884
1896.0	11.111288	445.1200819362305
1897.0	11.117311	445.12013134871023
1898.0	11.123336	445.12028217229425
1899.0	11.129361	445.12015136529357
1900.0	11.135388	445.12011386330033
1901.0	11.141411	445.12018363361597
1902.0	11.147432	445.120125209729
1903.0	11.153452	445.1202146034873
1904.0	11.159473	445.1200173122452
1905.0	11.165496	445.12016625369995
1906.0	11.171519	445.1203094128526
1907.0	11.177542	445.12021560198986
1908.0	11.183563	445.1200847863055
1909.0	11.189584	445.12021564485997
1910.0	11.195607	445.12007155812955
1911.0	11.201627	445.1202237057679
1912.0	11.207652	445.1201265756156
1913.0	11.213673	445.1202041848376
1914.0	11.219694	445.1202324454204
1915.0	11.225719	445.11992909153713
1916.0	11.231742	445.1198067975383
1917.0	11.237765	445.1201046001513
1918.0	11.243798	445.1202047906498
1919.0	11.249825	445.120345221503
1920.0	11.255848	445.1202896730465
1921.0	11.261869	445.1203469519913
1922.0	11.26789	445.12024827089544
1923.0	11.273911	445.12016494888655
1924.0	11.279934	445.12015450166774
1925.0	11.285959	445.1201275571325
1926.0	11.29198	445.1201422735524
1927.0	11.298003	445.12013694592514
1928.0	11.304025	445.1202484088311
1929.0	11.310046	445.12016192111753
1930.0	11.316069	445.12006348977513
1931.0	11.32209	445.12021719308194
1932.0	11.328113	445.12009760138426
1933.0	11.334138	445.12011425897043
1934.0	11.340161	445.1202140258312
1935.0	11.346188	445.1203892746086
1936.0	11.352215	445.1202525679772
1937.0	11.358238	445.1202679303457
1938.0	11.364259	445.1202464001711
1939.0	11.37028	445.12019365073206
1940.0	11.376303	445.1202980853057
1941.0	11.382323	445.1202536672837
1942.0	11.388348	445.12014168849674
1943.0	11.394371	445.12001344347254
1944.0	11.400392	445.1200660003594
1945.0	11.406413	445.12004123276023
1946.0	11.412434	445.1204449059764
1947.0	11.418465	445.1201550253312
1948.0	11.42449	445.12047384353946
1949.0	11.430515	445.1202265056044
1950.0	11.436538	445.1202652402433
1951.0	11.442561	445.120150055389
1952.0	11.448584	445.1201940681686
1953.0	11.454605	445.12017696363813
1954.0	11.460628	445.1202631389758
1955.0	11.466657	445.12033552589156
1956.0	11.47268	445.12017989547786
1957.0	11.478701	445.12004388744447
1958.0	11.484724	445.12021711325684
1959.0	11.490744	445.1204228640563
1960.0	11.496767	445.1202456174017
1961.0	11.50279	445.1201813056035
1962.0	11.508813	445.1203112457699
1963.0	11.514834	445.12005136594905
1964.0	11.520857	445.1200576365391
1965.0	11.52688	445.1202038673961
1966.0	11.532903	445.12010529929006
1967.0	11.538926	445.1202271427141
1968.0	11.544946	445.1200106272826
1969.0	11.550969	445.1202386584316
1970.0	11.556994	445.1201976841965
1971.0	11.563015	445.1202498667565
1972.0	11.569044	445.12030921867876
1973.0	11.575072	445.1201227760722
1974.0	11.581092	445.1200907841122
1975.0	11.587115	445.1201172798574
1976.0	11.59314	445.12016861565525
1977.0	11.599163	445.1202777937952
1978.0	11.605188	445.12017560733835
1979.0	11.611217	445.1202940383799
1980.0	11.61724	445.12032112365677
1981.0	11.623261	445.1201057772843
1982.0	11.629282	445.12009510076575
1983.0	11.635303	445.1200615300753
1984.0	11.641328	445.1199979580307
1985.0	11.647349	445.1201033297997
1986.0	11.653372	445.12019787633164
1987.0	11.659397	445.12014211793695
1988.0	11.66542	445.1200424876112
1989.0	11.67144	445.1201774500584
1990.0	11.677463	445.1201472119437
1991.0	11.683486	445.1200988835139
1992.0	11.689507	445.11986841036037
1993.0	11.695528	445.11993401641615
1994.0	11.701551	445.1198624638056
1995.0	11.707572	445.1200683188695
1996.0	11.713595	445.12021846829686
1997.0	11.719618	445.12007550691726
1998.0	11.725638	445.12007243277543
2000.0	11.732967	445.12009909505696
2001.0	11.739311	445.11998329781903
2002.0	11.745334	445.1199958964784
2003.0	11.751357	445.1199132875325
2004.0	11.757378	445.1200099079786
2005.0	11.763401	445.11968347839854
2006.0	11.769424	445.11990153966264
2007.0	11.775445	445.12013266179446
2008.0	11.781468	445.1202840782589
2009.0	11.78749	445.12023485969604
2010.0	11.793513	445.12030682911677
2011.0	11.799534	445.12019462157315
2012.0	11.805557	445.1202260488065
2013.0	11.811582	445.1199593517048
2014.0	11.817605	445.12014630522054
2015.0	11.823628	445.12017706603086
2016.0	11.829651	445.12011317275744
2017.0	11.835676	445.11998110807275
2018.0	11.841697	445.1200937480348
2019.0	11.84772	445.120070463018
2020.0	11.853745	445.11997696361817
2021.0	11.859766	445.120107504385
2022.0	11.865786	445.1199510057976
2023.0	11.871807	445.119924618405
2024.0	11.877834	445.1200701589543
2025.0	11.883863	445.1203336223766
2026.0	11.889891	445.1200516101817
2027.0	11.895918	445.12005752090596
2028.0	11.901939	445.12032324340976
2029.0	11.907959	445.12027408551205
2030.0	11.91398	445.1201880481564
2031.0	11.920001	445.1201377010257
2032.0	11.926026	445.1202122641263
2033.0	11.932049	445.1200295683235
2034.0	11.938072	445.12014257982963
2035.0	11.944095	445.1200991636193
2036.0	11.950116	445.1201101285959
2037.0	11.956139	445.120157491838
2038.0	11.962164	445.12019171556256
2039.0	11.968189	445.12009089190497
2040.0	11.974209	445.1202037820532
2041.0	11.98023	445.1200935239063
2042.0	11.986255	445.1201780984765
2043.0	11.992278	445.11997140922057
2044.0	11.998301	445.12012499855064
2045.0	12.004324	445.1201072766958
2046.0	12.010345	445.12007907720016
2047.0	12.016368	445.12014697614643
2048.0	12.022389	445.12005736636297
2049.0	12.028412	445.1198877611951
2050.0	12.034437	445.1201716471288
2051.0	12.040459	445.12014869127046
2052.0	12.04648	445.120246737432
2053.0	12.052503	445.1201535137779
2054.0	12.058534	445.1200787019161
2055.0	12.064562	445.12019708764973
2056.0	12.070586	445.12013579813697
2057.0	12.076607	445.1201245651693
2058.0	12.082628	445.12016813339824
2059.0	12.088649	445.1201424953075
2060.0	12.094676	445.1201889402681
2061.0	12.100703	445.1201559075496
2062.0	12.106732	445.12014874353963
2063.0	12.11276	445.12030388953724
2064.0	12.118787	445.12021028814155
2065.0	12.124812	445.119979818754
2066.0	12.130835	445.1202124183813
2067.0	12.136858	445.1201045540535
[truncated: 5,064 more rows]
