# Supplementary material for: RawBeans: A Simple, Vendor-Independent, Raw-Data Quality-Control Tool
Source: J Proteome Res. 2021 Mar 4;20(4):2098–104. doi: 10.1021/acs.jproteome.0c00956 (PMC8041395; doi:10.1021/acs.jproteome.0c00956)
Supplement: Supplementary file 2 — pr0c00956_si_003.zip [file pr0c00956_si_003.zip › 100_samples_run1.0/resources/HF2_LC1_hela_230820_02-mass-deviation-matrix.tsv]

scan	retention	445.12003
1.0	0.0029242664	445.1196028402906
2.0	0.010349201	445.12058714664516
3.0	0.016680482	445.12062805798985
4.0	0.023401251	445.11942341842064
5.0	0.02975335	445.11952681064275
6.0	0.03609085	445.1195083115965
7.0	0.042430483	445.11958189928947
8.0	0.048761732	445.11982351273923
9.0	0.0551034	445.11984220885205
10.0	0.061438834	445.1196744001675
11.0	0.067776365	445.12063398860107
12.0	0.074118017	445.1205202880901
13.0	0.080463849	445.12061425454255
14.0	0.086805533	445.1206258154939
15.0	0.093151318	445.12057367125107
16.0	0.099493002	445.120596715179
17.0	0.1058305	445.1203382548172
18.0	0.11216807	445.12040753525946
19.0	0.11850555	445.1203356132865
20.0	0.12484308	445.12037837037354
21.0	0.13118892	445.1203500563513
24.0	0.13934308	445.12030083399117
25.0	0.14569308	445.12029727598184
26.0	0.15171603	445.12046550620374
27.0	0.1577391	445.12054214778794
31.0	0.16738893	445.12054848788216
32.0	0.1737328	445.12048007560395
34.0	0.1810702	445.1204098783913
35.0	0.18742452	445.120401188157
36.0	0.19344518	445.120448614587
37.0	0.19946605	445.1203569514117
41.0	0.2098035	445.1203038648456
42.0	0.21614945	445.1204121511756
46.0	0.22579317	445.1206197870181
47.0	0.23213492	445.12035772460683
51.0	0.24178483	445.12042490681694
52.0	0.24813287	445.1204815960561
53.0	0.25416412	445.120393242238
55.0	0.26152235	445.12015817103713
56.0	0.26786404	445.1202440456353
57.0	0.27389117	445.12018388229745
58.0	0.279912	445.12023053114234
59.0	0.28593285	445.12027397253513
61.0	0.29329108	445.12031624604714
62.0	0.29963485	445.12040927085496
63.0	0.30565569	445.1203809040193
64.0	0.3116766	445.12035710607194
65.0	0.31769965	445.12043169989397
66.0	0.32372048	445.12040776684427
67.0	0.32974127	445.1204542802414
68.0	0.33576208	445.12048616704715
69.0	0.34178303	445.12050511164455
70.0	0.3478079	445.1204859340139
71.0	0.35383707	445.1204384499323
72.0	0.3598578	445.12051442109606
73.0	0.36587877	445.12051370117524
74.0	0.37189953	445.1203774184199
75.0	0.37792055	445.1203377010961
76.0	0.38394143	445.12053897460504
77.0	0.38996412	445.12036700879247
78.0	0.39598492	445.12033071292694
79.0	0.40200793	445.12024070602627
80.0	0.40803097	445.1201145728784
81.0	0.41405185	445.120060126105
82.0	0.4200725	445.1201338181897
83.0	0.42609343	445.1200964412611
84.0	0.43211422	445.12023568191904
85.0	0.4381373	445.1201409488853
86.0	0.44416012	445.1202034403754
87.0	0.45018295	445.1202209216147
88.0	0.45620594	445.12026251544444
89.0	0.46222882	445.12023427013634
90.0	0.4682498	445.1203313322536
91.0	0.47427055	445.12033772459966
92.0	0.48029148	445.12036739006544
93.0	0.48631418	445.12027675101524
94.0	0.49233502	445.1202129342825
95.0	0.4983581	445.1202488414631
96.0	0.50437895	445.12022828249934
97.0	0.51039983	445.1201979514383
98.0	0.51642055	445.1201992457387
99.0	0.52244143	445.12019492314255
100.0	0.52846438	445.12026153387893
101.0	0.53449347	445.12026613369795
102.0	0.54052267	445.12054423405976
103.0	0.54654348	445.1203888588027
104.0	0.55256437	445.1203300802088
105.0	0.55858523	445.1202827412446
106.0	0.56460618	445.12029517813306
107.0	0.57062905	445.1202603344848
108.0	0.5766519	445.12021782556445
109.0	0.58267265	445.120233973823
110.0	0.5886977	445.1203524713942
111.0	0.59471862	445.12029179681304
113.0	0.60202892	445.1203576161898
114.0	0.60837488	445.12025104288927
115.0	0.61439563	445.1203704379995
116.0	0.6204206	445.12044014203246
118.0	0.6277206	445.12041489228864
119.0	0.6340687	445.12047669841917
120.0	0.64009362	445.12044620580957
121.0	0.64611653	445.12052474037245
122.0	0.65214567	445.1204125245355
123.0	0.65817072	445.1203820239432
124.0	0.66419163	445.1204707221659
125.0	0.67021242	445.1205028334382
126.0	0.67623533	445.12062691125743
127.0	0.68225413	445.120457990216
128.0	0.6882771	445.1205702347145
129.0	0.69429568	445.1204464977377
130.0	0.70031855	445.12046053460995
131.0	0.70633938	445.12042653114594
132.0	0.71235825	445.12051091935916
133.0	0.71838112	445.1203748462514
134.0	0.72440422	445.12051173479483
135.0	0.73042495	445.1204692197584
136.0	0.7364458	445.1205551589634
137.0	0.7424665	445.12043245857257
138.0	0.7484895	445.12042014109096
139.0	0.75451047	445.1205051805251
140.0	0.76053538	445.12053838860436
141.0	0.76655835	445.1203519794591
142.0	0.77257903	445.1204094722613
143.0	0.7786001	445.12054468493034
144.0	0.78462287	445.12052059091724
145.0	0.79064375	445.1206099078726
146.0	0.79667285	445.1205192528346
147.0	0.8026958	445.120521877234
148.0	0.80872497	445.12040064627143
149.0	0.81475007	445.1204478659504
150.0	0.82076878	445.1205147174299
151.0	0.8267917	445.12045892031796
152.0	0.83281257	445.1205096516746
153.0	0.83883335	445.12048697243375
154.0	0.8448542	445.1205311020292
155.0	0.85087508	445.1204150455723
156.0	0.856898	445.12048251008923
157.0	0.86291875	445.12059336293805
158.0	0.86893973	445.1206358350614
159.0	0.87496047	445.1204227696136
160.0	0.88098127	445.1204598369875
161.0	0.88700205	445.12063081450873
162.0	0.89302295	445.1194383483545
163.0	0.89904175	445.12064220486457
164.0	0.9050647	445.12060956997163
165.0	0.91108353	445.1206231932718
166.0	0.9171064	445.12050884076666
167.0	0.9231272	445.1194014018134
168.0	0.92914585	445.12060676772427
169.0	0.93517092	445.11943216397
171.0	0.94248548	445.1205839702281
172.0	0.94883138	445.12045065815533
173.0	0.95485443	445.1204602890116
174.0	0.96087527	445.12039336646245
175.0	0.96689593	445.1204986817766
176.0	0.97291887	445.1204369180003
177.0	0.97893977	445.1205107965161
178.0	0.9849607	445.12044939630226
179.0	0.99098148	445.1205180933339
180.0	0.99700228	445.1205293161794
181.0	1.0030251	445.12033376398745
182.0	1.0090459	445.12051475347806
183.0	1.0150668	445.1203904867269
184.0	1.0210877	445.1203608054627
185.0	1.0271107	445.1203622346963
186.0	1.0331336	445.12036483431166
187.0	1.0391607	445.1203260206834
188.0	1.045192	445.12052777840375
189.0	1.0512108	445.1204661712215
190.0	1.0572377	445.1203257741908
191.0	1.0632648	445.1205538224956
192.0	1.0692856	445.11943243884804
193.0	1.0753066	445.12058515156093
194.0	1.0813274	445.12051015771135
195.0	1.0873483	445.12057723670887
196.0	1.0933711	445.12048279965467
197.0	1.099392	445.12039748026075
198.0	1.1054148	445.1204872958165
199.0	1.1114356	445.12050669538075
200.0	1.1174566	445.120549146566
201.0	1.1234774	445.12044541285695
202.0	1.1294982	445.12037803616374
203.0	1.1355192	445.1203412751515
204.0	1.1415421	445.12044237256964
205.0	1.147563	445.1204794707313
206.0	1.1535835	445.1194008369186
207.0	1.1596065	445.1204251954715
208.0	1.1656295	445.12042117259415
209.0	1.1716504	445.1205947585242
210.0	1.1776713	445.12054206192124
211.0	1.183692	445.1205362604632
212.0	1.189715	445.120543946506
213.0	1.1957357	445.1204716260499
214.0	1.2017586	445.12039629327256
215.0	1.2077775	445.120439638853
216.0	1.2138004	445.1204578947255
217.0	1.2198192	445.1205027457336
218.0	1.22584	445.1206334530697
219.0	1.2318651	445.1204587175869
220.0	1.2378859	445.12042346229623
221.0	1.2439066	445.1203925808094
222.0	1.2499378	445.1204512538229
223.0	1.2559587	445.1204422957003
224.0	1.2619797	445.1204051939883
225.0	1.2680006	445.1204193812247
226.0	1.2740235	445.1204065999478
227.0	1.2800442	445.12044204276845
228.0	1.286065	445.12060669226497
229.0	1.2920858	445.12036951432214
230.0	1.2981046	445.1204739236035
231.0	1.3041276	445.12045158130076
232.0	1.3101483	445.12032281720906
233.0	1.3161692	445.12025288615166
234.0	1.32219	445.1205266382519
235.0	1.328211	445.1205522300429
236.0	1.3342317	445.1204878718809
237.0	1.3402525	445.1204456519769
238.0	1.3462754	445.12059295729495
239.0	1.3522985	445.12052732505003
240.0	1.3583192	445.12054871099247
241.0	1.3643402	445.1204124053354
242.0	1.3703609	445.1205168933914
243.0	1.3763818	445.12039075583374
244.0	1.3824068	445.1203754292232
245.0	1.3884276	445.1204708316496
246.0	1.3944506	445.12041041785966
247.0	1.4004713	445.1204576188849
248.0	1.4064922	445.12044710499487
249.0	1.412513	445.12046628577036
250.0	1.418534	445.12055226194707
251.0	1.4245568	445.12042028617446
252.0	1.430586	445.1204154632043
253.0	1.4366213	445.1204929102874
254.0	1.4426464	445.1204907897942
255.0	1.4486714	445.1204807859701
256.0	1.4546944	445.1204112448839
257.0	1.4607173	445.1205056823628
258.0	1.4667381	445.120502708547
259.0	1.4727568	445.1203878728299
260.0	1.4787798	445.12042160564295
261.0	1.4848027	445.12048510611686
262.0	1.4908256	445.1203681875698
263.0	1.4968465	445.12045117891864
264.0	1.5028672	445.12042808110937
265.0	1.5088925	445.12040942993355
266.0	1.5149152	445.12037360325667
267.0	1.5209362	445.12042391691153
268.0	1.5269589	445.12048923603675
269.0	1.5329818	445.12044403242885
270.0	1.5390028	445.1203461701038
271.0	1.5450237	445.1204193485219
272.0	1.5510445	445.12042020484995
273.0	1.5570653	445.12050945531826
274.0	1.5630881	445.1204500990191
275.0	1.5691069	445.12041704691
276.0	1.5751298	445.1204771168528
277.0	1.5811508	445.12052168610205
278.0	1.5871736	445.12047243916106
279.0	1.5931944	445.1203986138625
280.0	1.5992174	445.12046204034345
281.0	1.6052445	445.1203560806073
282.0	1.6112654	445.12031174245755
283.0	1.6172924	445.12036334332936
284.0	1.6233194	445.1203935624985
285.0	1.6293423	445.1204809314662
286.0	1.6353613	445.1204237352789
287.0	1.6413863	445.1204260388532
288.0	1.6474071	445.1204188382148
289.0	1.6534278	445.1204959986016
290.0	1.6594508	445.1203928440208
291.0	1.6654737	445.12052462465346
292.0	1.6714945	445.12044408331536
293.0	1.6775175	445.1205326732711
294.0	1.6835383	445.1205675547328
295.0	1.6895571	445.12043803561284
296.0	1.6955779	445.12047266102616
297.0	1.7016009	445.1204972487713
298.0	1.707628	445.1204307371407
299.0	1.7136508	445.12049084838566
300.0	1.7196716	445.12055447079615
301.0	1.7256946	445.1203892244244
302.0	1.7317176	445.1204011717041
303.0	1.7377447	445.12047600603813
304.0	1.7437675	445.1204376689389
305.0	1.7497905	445.1204548796701
306.0	1.7558112	445.12057499747795
307.0	1.7618342	445.12045466215903
308.0	1.767853	445.12047608890305
309.0	1.7738759	445.12059338181103
310.0	1.7798968	445.1205435253696
311.0	1.7859197	445.1204810586453
312.0	1.7919427	445.12051734722075
313.0	1.7979636	445.12054199108536
314.0	1.8039883	445.1205416377167
315.0	1.8100092	445.12040776597956
316.0	1.8160343	445.1204658847128
317.0	1.8220552	445.12056504448276
318.0	1.828076	445.1204255488753
319.0	1.8340969	445.1204341386295
320.0	1.8401176	445.12047364063
321.0	1.8461406	445.12036790641054
322.0	1.8521614	445.12052852046753
323.0	1.8581864	445.120482993797
324.0	1.8642074	445.1205063895171
325.0	1.870226	445.12049149125613
326.0	1.876251	445.12043840331586
327.0	1.882274	445.1205385936721
328.0	1.8882989	445.12044865929846
329.0	1.8943199	445.12041555481335
330.0	1.9003426	445.12047753701546
331.0	1.9063635	445.12042475438716
332.0	1.9123844	445.12044466659387
333.0	1.9184053	445.1205081485906
334.0	1.9244282	445.1204950862507
335.0	1.9304511	445.1206047620654
336.0	1.9364719	445.12057402393236
337.0	1.9424927	445.120440206264
338.0	1.9485135	445.12043998133095
339.0	1.9545385	445.12047985697694
340.0	1.9605657	445.1204164801832
341.0	1.9665948	445.1204918555837
342.0	1.9726178	445.1205867661608
343.0	1.9786387	445.12048786545
344.0	1.9846616	445.1204386647054
345.0	1.9906843	445.1204636314369
346.0	1.9967073	445.12054521033025
347.0	2.0027344	445.1204844064456
348.0	2.0087595	445.1204198399163
349.0	2.0147866	445.1205277407691
350.0	2.0208137	445.12040204267464
351.0	2.0268323	445.12046599263965
352.0	2.0328574	445.1205884631971
353.0	2.0388782	445.12050475721855
354.0	2.044899	445.12036250166597
355.0	2.0509199	445.1204775230407
356.0	2.0569408	445.12041569705406
357.0	2.0629636	445.12051580780604
358.0	2.0689867	445.1203929575937
359.0	2.0750095	445.1204999952444
360.0	2.0810325	445.1203573391217
361.0	2.0870531	445.1205061285321
362.0	2.0930741	445.12045941057266
363.0	2.0990949	445.1205141559255
364.0	2.1051159	445.1203613687791
365.0	2.1111388	445.1203092758192
366.0	2.1171595	445.12046542236556
367.0	2.1231804	445.12046560310097
368.0	2.1292012	445.1202905514839
369.0	2.135222	445.1203739047124
370.0	2.1412471	445.120444011019
371.0	2.1472679	445.12039319770105
372.0	2.1532908	445.12034590835697
373.0	2.1593138	445.1205111867733
374.0	2.1653346	445.12055121089895
375.0	2.1713701	445.12051494465845
376.0	2.1773908	445.12042701422666
377.0	2.18342	445.1204684097433
378.0	2.1894471	445.120518511058
379.0	2.1954722	445.1203933685322
380.0	2.2014909	445.1203057341385
381.0	2.2075097	445.12059041985225
382.0	2.2135326	445.1205817595428
383.0	2.2195513	445.1205287334
384.0	2.2255805	445.12047327037595
385.0	2.2316013	445.12046502927814
386.0	2.2376243	445.12055113810356
387.0	2.2436451	445.1203904578052
388.0	2.249668	445.1205254704877
389.0	2.2556888	445.1205008006905
390.0	2.2617119	445.1205585080654
391.0	2.2677346	445.120543869544
392.0	2.2737575	445.12062562314287
393.0	2.2797784	445.12051561128226
394.0	2.2857994	445.1205245492412
395.0	2.2918243	445.12058840803803
396.0	2.2978473	445.12062470957187
397.0	2.303868	445.120520612337
398.0	2.309891	445.1204968670413
399.0	2.3159117	445.12041427622506
400.0	2.3219326	445.1204349166189
401.0	2.3279514	445.1204680773222
402.0	2.3339785	445.12051585779744
403.0	2.3400077	445.1204875359454
404.0	2.3460327	445.12060057671044
405.0	2.3520557	445.12051666825045
406.0	2.3580786	445.1205031169865
407.0	2.3641013	445.12044288400267
408.0	2.3701222	445.1204360482841
409.0	2.3761431	445.1203798301516
410.0	2.3821661	445.1203734797681
411.0	2.3881891	445.12046615718805
412.0	2.3942099	445.1204814919691
413.0	2.4002348	445.1204695767483
414.0	2.4062556	445.1204890099179
415.0	2.4122744	445.12055738689105
416.0	2.4182973	445.1204107922809
417.0	2.4243182	445.12040292359706
418.0	2.4303411	445.120573519821
419.0	2.4363598	445.12046589412193
420.0	2.442385	445.1203878843535
421.0	2.4484079	445.12039248193304
422.0	2.4544327	445.12032382976395
423.0	2.4604576	445.12046076793973
424.0	2.466489	445.1202479648477
425.0	2.4725099	445.1201051368969
427.0	2.4798348	445.12023812793774
428.0	2.4861808	445.1203217197427
429.0	2.4922037	445.1203923184084
430.0	2.4982265	445.1204248304653
431.0	2.5042496	445.12035272937516
432.0	2.5102703	445.12032996303105
433.0	2.5162912	445.1202703489662
434.0	2.522312	445.1202529102585
435.0	2.5283329	445.1203503250342
436.0	2.5343537	445.1202831408196
437.0	2.5403744	445.1202578639617
438.0	2.5463932	445.1202724905049
439.0	2.5524162	445.1204024547496
440.0	2.5584372	445.12033935621236
441.0	2.5644579	445.12021947179113
442.0	2.5704808	445.1202995323686
443.0	2.5765016	445.120230570457
444.0	2.5825245	445.12035800869415
445.0	2.5885474	445.12032180228215
446.0	2.5945725	445.1203533417353
447.0	2.6005933	445.12027277230544
448.0	2.6066142	445.12030693738416
449.0	2.612635	445.1202924626088
450.0	2.618656	445.1202275536999
451.0	2.6246809	445.1202436269885
453.0	2.6321641	445.11992916918274
454.0	2.63851	445.11978935155656
455.0	2.6445309	445.11982090218476
456.0	2.650556	445.11968929043115
457.0	2.6565788	445.1197667154807
458.0	2.6626058	445.1199017597802
459.0	2.6686267	445.1199300743866
460.0	2.6746476	445.1201058580633
461.0	2.6806683	445.12018661623995
463.0	2.6879892	445.12018099357863
464.0	2.6943372	445.1201447495165
465.0	2.7003621	445.1201704583225
466.0	2.7063872	445.1202083462167
467.0	2.7124121	445.12023611467623
468.0	2.7184352	445.1202677527126
469.0	2.724456	445.1202358088129
470.0	2.7304768	445.120208779506
471.0	2.7364976	445.12020362876655
472.0	2.7425184	445.12020670674985
473.0	2.7485413	445.1202829841982
474.0	2.7545622	445.12021800302387
475.0	2.760583	445.12030042805526
476.0	2.766606	445.1201481664929
477.0	2.7726268	445.1201528407755
478.0	2.7786478	445.12016388983784
479.0	2.7846686	445.1201435306664
480.0	2.7906934	445.1200984012239
481.0	2.7967163	445.12014427768065
482.0	2.8027414	445.1201122967152
483.0	2.8087707	445.1201507063341
484.0	2.8147957	445.1202283182592
485.0	2.8208165	445.12027952455963
486.0	2.8268372	445.12023506664593
487.0	2.8328582	445.1201919254442
488.0	2.838881	445.1201869226584
489.0	2.8449019	445.120197859586
490.0	2.8509227	445.12010662125266
491.0	2.8569456	445.1201804062205
492.0	2.8629664	445.12015272540856
493.0	2.8689874	445.12018258790437
494.0	2.8750082	445.1202286408398
495.0	2.8810291	445.12025798509006
496.0	2.8870518	445.1201418977775
497.0	2.8930727	445.1202326516712
498.0	2.8990957	445.12024601210686
499.0	2.9051187	445.12009250761645
500.0	2.9111416	445.1202334678778
501.0	2.9171644	445.1200965806388
502.0	2.9231852	445.120052502708
503.0	2.929206	445.12013004421306
504.0	2.935229	445.12011766931164
505.0	2.9412499	445.12012235868565
506.0	2.9472728	445.1200653656482
507.0	2.9532957	445.12004037380035
508.0	2.9593167	445.1201004009776
509.0	2.9653375	445.1201837851748
510.0	2.9713563	445.12018201853596
511.0	2.9773811	445.12019895071177
512.0	2.9834061	445.1201925112698
513.0	2.9894291	445.1201754800182
514.0	2.9954584	445.1202380108853
515.0	3.0014792	445.1202809002655
516.0	3.0075019	445.12021800668816
517.0	3.0135229	445.1202179468866
518.0	3.0195459	445.1203078878716
519.0	3.0255708	445.1201981679134
524.0	3.0367249	445.11998793513834
531.0	3.0508146	445.11977495335475
537.0	3.0634541	445.11985617962324
538.0	3.0697938	445.1201588766998
539.0	3.0758168	445.1201753877961
540.0	3.0818397	445.12036544026466
541.0	3.0878626	445.1205057494218
542.0	3.0938897	445.1205299155962
543.0	3.0999188	445.1205273670249
544.0	3.1059458	445.1205342683058
545.0	3.111973	445.1203971716976
546.0	3.117998	445.1203113176767
547.0	3.1240231	445.1204104481605
548.0	3.1300543	445.1205504427219
549.0	3.1360856	445.12049947068164
550.0	3.1421106	445.12048082520664
551.0	3.1481313	445.12050761206405
552.0	3.1541542	445.1205321301484
553.0	3.1601751	445.1206043823356
554.0	3.166196	445.12048240492913
555.0	3.1722167	445.12049580686966
556.0	3.1782378	445.1206216489732
557.0	3.1842585	445.1206332425049
558.0	3.1902792	445.12052015713687
559.0	3.1963022	445.1204712680032
560.0	3.202323	445.1206290018367
561.0	3.2083439	445.1205340114715
562.0	3.2143646	445.1204287715119
563.0	3.2203897	445.1205522840878
564.0	3.2264125	445.12047630740454
565.0	3.2324378	445.12041440974275
566.0	3.2384605	445.12043569159715
567.0	3.2444814	445.1204321191483
568.0	3.2505042	445.12055608052276
569.0	3.2565251	445.1204846117492
570.0	3.262546	445.12059965101184
571.0	3.2685649	445.12036000741784
572.0	3.2745878	445.1204397107524
573.0	3.2806085	445.1205308094876
574.0	3.2866272	445.1205598789964
575.0	3.2926502	445.1205643750521
576.0	3.2986689	445.12031664839685
577.0	3.3046919	445.1204328487737
578.0	3.3107127	445.1204998326739
579.0	3.3167314	445.1205428462399
580.0	3.322767	445.1205013855703
581.0	3.3287898	445.12044523866786
582.0	3.3348127	445.1204571186175
583.0	3.3408356	445.1205388446329
584.0	3.3468607	445.1203858418638
585.0	3.3528815	445.1205298462771
586.0	3.3589046	445.12025776929113
587.0	3.3649254	445.12030490020044
588.0	3.3709461	445.1202624907858
589.0	3.376967	445.12031552575263
590.0	3.3829898	445.1202839643881
591.0	3.3890107	445.1202190795697
592.0	3.3950337	445.12026806146747
593.0	3.4010524	445.120326903117
594.0	3.4070752	445.120316578143
595.0	3.4130962	445.1202963452206
596.0	3.419117	445.1202981555061
597.0	3.4251378	445.1202192874424
598.0	3.4311608	445.12019817636207
599.0	3.4371815	445.1202778780806
600.0	3.4432024	445.12028218550216
601.0	3.4492255	445.1202371304778
602.0	3.4552483	445.1202755361219
603.0	3.4612691	445.12029179908586
604.0	3.46729	445.1203220525994
605.0	3.4733128	445.120236014006
606.0	3.479342	445.1202757504051
607.0	3.4853691	445.1202963283819
608.0	3.4913963	445.12028234601564
609.0	3.4974212	445.1201971386048
610.0	3.5034442	445.12026086321316
611.0	3.5094671	445.120195308361
612.0	3.5154963	445.12026878125073
613.0	3.5215192	445.1202030304112
614.0	3.5275399	445.12019496282534
615.0	3.5335608	445.12021925477194
616.0	3.5395818	445.1202803904981
617.0	3.5456046	445.12028642920615
618.0	3.5516276	445.1203016754832
619.0	3.5576525	445.1202968815893
620.0	3.5636755	445.12019462088364
621.0	3.5696963	445.12017575240714
622.0	3.5757192	445.1202709208689
623.0	3.5817401	445.120291683556
624.0	3.5877609	445.12022454664776
625.0	3.5937817	445.120160900482
626.0	3.5998026	445.1202036016799
627.0	3.6058214	445.1202706760776
628.0	3.6118464	445.1202205929022
629.0	3.6178671	445.12015297117665
630.0	3.6238879	445.12016908882754
631.0	3.6299089	445.12020290916576
632.0	3.6359298	445.12018357384295
633.0	3.6419506	445.1202154725817
634.0	3.6479735	445.12017746839985
635.0	3.6539943	445.120145284332
636.0	3.6600171	445.1201360644025
637.0	3.6660401	445.12018329211503
638.0	3.6720631	445.12016574064324
639.0	3.6780818	445.1201909592928
640.0	3.6841048	445.12010716304036
641.0	3.6901277	445.1201562672062
642.0	3.6961507	445.1201191406139
643.0	3.7021736	445.12007131256684
644.0	3.7081964	445.12018959052364
645.0	3.7142151	445.12008118521413
646.0	3.720238	445.12003784799344
647.0	3.726259	445.1201180255073
648.0	3.7322799	445.12010255516464
649.0	3.7383028	445.12017026531703
650.0	3.7443236	445.1200588240641
651.0	3.7503444	445.12015725760654
652.0	3.7563673	445.12020754779735
653.0	3.762386	445.1201552212965
654.0	3.768409	445.12014132671067
655.0	3.7744319	445.1202007863504
656.0	3.7804548	445.1201964559612
657.0	3.7864778	445.12009912372565
658.0	3.7924987	445.1201306574823
659.0	3.7985196	445.12012184390636
660.0	3.8045422	445.12010232140676
661.0	3.8105631	445.1201319107552
662.0	3.816584	445.1202702581109
663.0	3.822605	445.1201929639285
664.0	3.8286279	445.1201796861163
665.0	3.8346508	445.1201999629141
666.0	3.8406716	445.1201904653908
667.0	3.8466923	445.12017544796646
668.0	3.8527111	445.12019173697877
669.0	3.858732	445.12025964998327
670.0	3.8647529	445.1201637421097
671.0	3.8707737	445.1201120552711
672.0	3.8767945	445.12018423766136
673.0	3.8828278	445.1202055678351
674.0	3.8888551	445.1202570160851
675.0	3.8948757	445.12014133604725
676.0	3.9008986	445.1201772177325
677.0	3.9069194	445.12017906195774
678.0	3.9129405	445.12016945974005
679.0	3.918959	445.1202339996716
680.0	3.9249822	445.1202136872183
681.0	3.9310028	445.12023936355035
682.0	3.9370279	445.1201703565578
683.0	3.9430528	445.12022123722153
684.0	3.9490758	445.1201556620332
685.0	3.9550987	445.1201869639836
686.0	3.9611238	445.1201487351005
687.0	3.9671487	445.12023479109604
688.0	3.973178	445.1201472608713
689.0	3.9792009	445.12019424964456
690.0	3.9852258	445.12021996550357
691.0	3.9912508	445.12023408602755
692.0	3.9972779	445.12025237734713
693.0	4.003305	445.1202416240855
694.0	4.0093279	445.1201742217903
695.0	4.0153489	445.120161248304
696.0	4.0213697	445.1201786865946
697.0	4.0273926	445.12011820327876
698.0	4.0334112	445.1202011713111
699.0	4.0394321	445.1201843151174
700.0	4.045455	445.12024575036475
701.0	4.051476	445.1202739599805
702.0	4.0575091	445.1201467088572
703.0	4.0635301	445.12015388228093
704.0	4.0695551	445.1201650458774
705.0	4.0755802	445.12024867825613
706.0	4.081603	445.1202155021249
707.0	4.0876238	445.12028324775486
708.0	4.0936446	445.1202590797774
709.0	4.0996676	445.1201686098181
710.0	4.1056886	445.1201794041345
711.0	4.1117114	445.12020963312676
712.0	4.1177343	445.1202142110301
713.0	4.1237551	445.1201683722244
714.0	4.129776	445.120215790442
715.0	4.1357968	445.12019131429554
716.0	4.1418198	445.1202204652211
717.0	4.1478405	445.12020397847675
718.0	4.1538635	445.12014808955405
719.0	4.1598843	445.1201518506732
720.0	4.1659074	445.1202380307008
721.0	4.1719301	445.1202024432795
722.0	4.1779572	445.1202058142415
723.0	4.1839801	445.1201363561405
724.0	4.190001	445.1202110072391
725.0	4.1960241	445.12017695677457
726.0	4.2020427	445.12023459621486
727.0	4.2080678	445.12027432026434
728.0	4.2140927	445.120250200992
729.0	4.2201197	445.12017037209927
730.0	4.2261427	445.1202209473983
731.0	4.232174	445.12021960496116
732.0	4.238197	445.12013085910434
733.0	4.2442199	445.12024320608367
735.0	4.2515344	445.1202782922098
736.0	4.2578802	445.120211345833
737.0	4.2639052	445.12023122201686
738.0	4.2699324	445.1201966647913
739.0	4.2759533	445.1201710836437
740.0	4.2819762	445.1202133896972
741.0	4.287997	445.12028000698416
742.0	4.2940199	445.1201883131784
743.0	4.3000427	445.12022223714195
744.0	4.3060636	445.12018667496034
745.0	4.3120845	445.12030558693294
746.0	4.3181074	445.1202484657396
747.0	4.3241303	445.1202426321559
748.0	4.3301491	445.12025869756314
749.0	4.3361699	445.1202672979812
750.0	4.3421928	445.1201938029031
751.0	4.3482199	445.12030217957243
752.0	4.354249	445.12016875796866
753.0	4.360272	445.12017352704765
754.0	4.3662951	445.12019222924386
755.0	4.3723159	445.1201912786238
756.0	4.3783367	445.1201780028116
757.0	4.3843575	445.1202320334058
758.0	4.3903804	445.12026224708376
759.0	4.3964012	445.1202165315474
760.0	4.4024241	445.1202760926582
761.0	4.4084472	445.12022571809507
762.0	4.4144679	445.12020411079146
763.0	4.4204867	445.12023535491005
764.0	4.4265097	445.12020646397406
765.0	4.4325326	445.1201702986297
766.0	4.4385534	445.1202590660636
767.0	4.4445741	445.1202018968227
768.0	4.4505971	445.12011893832033
769.0	4.4566201	445.1201862496413
770.0	4.4626493	445.12008800315806
771.0	4.4686743	445.1202648520485
772.0	4.4747034	445.1202118085197
773.0	4.4807305	445.1201786047762
774.0	4.4867533	445.12003278607745
775.0	4.4927763	445.120198609475
776.0	4.4988013	445.1202607903934
777.0	4.5048243	445.1201901471571
778.0	4.5108514	445.1201763022929
779.0	4.5168785	445.12025337259985
780.0	4.5229035	445.12022949858357
781.0	4.5289326	445.1202042892332
782.0	4.5349576	445.1202519164067
783.0	4.5409867	445.12022211054466
784.0	4.5470139	445.1201532652667
785.0	4.553041	445.12015739681186
786.0	4.5590681	445.12025097847743
787.0	4.5650973	445.1202766956402
788.0	4.5711285	445.12018051525524
789.0	4.5771515	445.12017042968995
790.0	4.5831764	445.12024024863024
791.0	4.5891972	445.1202376647641
792.0	4.5952182	445.12022313868613
793.0	4.6012389	445.1201682335721
794.0	4.6072639	445.12022349018275
795.0	4.6132911	445.12025066240733
796.0	4.6193161	445.1201331702957
797.0	4.6253451	445.120135388623
798.0	4.631368	445.12027168264194
799.0	4.637391	445.12017702397367
800.0	4.643414	445.1202901790698
801.0	4.6494411	445.12016100865105
802.0	4.6554703	445.1200984633033
803.0	4.6614953	445.1201339773794
804.0	4.6675203	445.1201736523541
805.0	4.6735535	445.12025459326634
806.0	4.6795764	445.1202461352311
807.0	4.6855994	445.1201333944771
808.0	4.6916308	445.1201140428501
809.0	4.6976536	445.12019610809665
810.0	4.7036743	445.1202000003549
811.0	4.7096954	445.1202380192291
812.0	4.7157162	445.1201901937549
813.0	4.721739	445.12020399380884
814.0	4.7277597	445.120266266763
815.0	4.7337806	445.1201707882793
816.0	4.7398037	445.1202016926482
817.0	4.7458223	445.1202502861774
818.0	4.7518434	445.12019704094496
819.0	4.7578661	445.1201937850039
820.0	4.7638891	445.1201752863231
821.0	4.7699098	445.12026032037386
822.0	4.7759328	445.12019744129987
823.0	4.7819537	445.12025753054513
824.0	4.7879787	445.12019121120113
825.0	4.7939994	445.1201820142402
826.0	4.8000226	445.12018783793
827.0	4.8060432	445.12022581716104
828.0	4.8120641	445.1202009496061
829.0	4.8180911	445.12018775762147
830.0	4.8241119	445.1202595435718
831.0	4.830135	445.12021656857155
832.0	4.8361578	445.1202340903583
833.0	4.8421788	445.1201918079353
834.0	4.8481995	445.12023507542483
835.0	4.8542204	445.12008207459445
836.0	4.8602474	445.12010885453003
837.0	4.8662704	445.12022031184546
838.0	4.8722933	445.12009051033283
839.0	4.8783205	445.120122284499
840.0	4.8843412	445.1202277242398
841.0	4.8903642	445.12017811564886
842.0	4.8963912	445.1201638092956
843.0	4.9024164	445.1201757864816
844.0	4.9084392	445.1202067592264
845.0	4.914462	445.12014054846424
846.0	4.920485	445.12021325564865
847.0	4.9265059	445.12016804044066
848.0	4.9325268	445.12029673378805
849.0	4.9385476	445.12016354978823
850.0	4.9445684	445.12021500703014
851.0	4.9505892	445.1201620232177
852.0	4.9566101	445.1201592814525
853.0	4.9626287	445.12019090790056
854.0	4.9686518	445.1201977010898
855.0	4.9746746	445.1202483376948
856.0	4.9806955	445.12015033739334
857.0	4.9867164	445.1202844693426
858.0	4.9927373	445.1202094594304
859.0	4.998758	445.1202635798818
860.0	5.0047829	445.12023188456135
861.0	5.0108038	445.12033719090596
862.0	5.0168289	445.1202211509304
863.0	5.0228498	445.12013092681207
864.0	5.0288706	445.12005149063333
865.0	5.0348914	445.1201566300172
866.0	5.0409122	445.1201860237294
867.0	5.0469434	445.12018488340124
868.0	5.0529664	445.1202630878356
869.0	5.0589894	445.1202557849024
870.0	5.0650186	445.1201892415829
871.0	5.0710373	445.12021821144367
872.0	5.0770602	445.120226066848
873.0	5.0830832	445.12018928301114
874.0	5.0891041	445.12014703840816
875.0	5.0951248	445.12023006518365
876.0	5.1011456	445.12021797602023
877.0	5.1071706	445.12013436244456
878.0	5.1131977	445.1202228037511
879.0	5.1192228	445.12018877679327
880.0	5.1252457	445.1202148440447
881.0	5.1312665	445.1202434120625
882.0	5.1372936	445.12017066014516
883.0	5.1433227	445.12027588516344
884.0	5.1493456	445.1202316248783
885.0	5.1553666	445.1201194973915
886.0	5.1613874	445.1201226942958
887.0	5.1674082	445.1201523866223
888.0	5.1734291	445.1201843747699
889.0	5.179452	445.1201491815667
890.0	5.1854727	445.12017173918855
891.0	5.1914956	445.120087935525
892.0	5.1975186	445.1201621665249
893.0	5.2035395	445.12020535867566
894.0	5.2095605	445.12013098999756
895.0	5.2155812	445.1202151820974
896.0	5.2216062	445.12019074109105
897.0	5.2276291	445.12026677792113
898.0	5.2336519	445.1201903064896
899.0	5.2396749	445.120218161252
900.0	5.2456979	445.12020454796874
901.0	5.2517187	445.12013854400806
902.0	5.2577395	445.1201141564844
903.0	5.2637645	445.120071224877
904.0	5.2697897	445.1201053318536
905.0	5.2758126	445.12016687735144
906.0	5.2818333	445.1200867196058
907.0	5.2878561	445.1201460803306
908.0	5.2938771	445.12008434255245
909.0	5.2999001	445.12014925867396
910.0	5.3059209	445.1200887233966
911.0	5.3119418	445.1201759255793
912.0	5.3179625	445.12019725449665
913.0	5.3239834	445.1201651602112
914.0	5.3300063	445.12025564356907
915.0	5.3360292	445.1201517411385
916.0	5.3420522	445.1202209196064
917.0	5.348073	445.1202440507209
918.0	5.3540938	445.1201201462873
919.0	5.3601148	445.1201043329834
920.0	5.3661375	445.12024603773494
921.0	5.3721583	445.1202560182785
922.0	5.3781791	445.12010261962047
923.0	5.3842021	445.12012083836663
924.0	5.3902251	445.12023073426167
925.0	5.3962461	445.1201875568582
926.0	5.4022669	445.1201923662545
927.0	5.4082939	445.12018761018464
928.0	5.4143147	445.12018251055053
929.0	5.4203355	445.1201748242523
930.0	5.4263605	445.1201888917462
931.0	5.4323835	445.1202653417881
932.0	5.4384064	445.12017352464665
933.0	5.4444271	445.12014508607217
934.0	5.4504501	445.12016631877054
935.0	5.456471	445.1202285171662
936.0	5.4624938	445.12015283787383
937.0	5.4685148	445.1200811276925
938.0	5.4745376	445.1201104553795
939.0	5.4805584	445.1201894694302
940.0	5.4865815	445.1200972849958
941.0	5.4926024	445.1201603065471
942.0	5.4986274	445.12026721036244
943.0	5.5046481	445.12012640899394
944.0	5.5106689	445.1201128672429
945.0	5.5166919	445.12026725202924
946.0	5.5227148	445.12006500303625
947.0	5.5287377	445.12005044157615
948.0	5.5347628	445.12024377443214
949.0	5.5407878	445.12015763602426
950.0	5.5468128	445.12018896853635
951.0	5.5528378	445.1200077462372
952.0	5.5588668	445.120224173631
953.0	5.564896	445.1201206456286
954.0	5.570921	445.1200900618305
955.0	5.5769461	445.12022500009897
956.0	5.5829753	445.1202411707888
957.0	5.5890023	445.12020530221236
958.0	5.5950336	445.1200843362675
959.0	5.6010628	445.120161028544
960.0	5.6070898	445.12012412320524
961.0	5.6131148	445.12034259723686
962.0	5.6191378	445.1202117022226
963.0	5.6251628	445.1201676893849
964.0	5.6311879	445.1201354064478
965.0	5.6372149	445.1202335441401
966.0	5.643242	445.12025610496386
967.0	5.6492711	445.1202582989024
968.0	5.6552961	445.1202346678064
969.0	5.661319	445.1201603927951
970.0	5.6673482	445.1201628099015
971.0	5.6733754	445.12011450641785
972.0	5.6793983	445.12028912159496
973.0	5.6854192	445.12018299599947
974.0	5.6914399	445.1201789562727
975.0	5.6974606	445.12014783045976
976.0	5.7034837	445.12018733437566
977.0	5.7095066	445.12013026463177
978.0	5.7155296	445.1202245114892
979.0	5.7215483	445.12018119289803
980.0	5.7275712	445.1202620626092
981.0	5.7335942	445.1202098386605
982.0	5.739613	445.12021527337424
983.0	5.7456358	445.12013772043156
984.0	5.7516586	445.12015485637016
985.0	5.7576879	445.1202001373803
986.0	5.763715	445.12021312463753
987.0	5.769738	445.12017188790315
988.0	5.7757609	445.12012161817074
989.0	5.7817817	445.1201180114959
990.0	5.7878025	445.12019445787575
991.0	5.7938233	445.12016687647036
992.0	5.7998442	445.12017051599565
993.0	5.8058651	445.12018606221903
994.0	5.8118881	445.12014597907574
995.0	5.8179109	445.120155600606
996.0	5.8239338	445.12019486696215
997.0	5.8299547	445.1201509229542
998.0	5.8359756	445.1201372714315
999.0	5.8419984	445.12013713408174
1000.0	5.8480213	445.12017068948626
1001.0	5.8540422	445.12024960406217
1002.0	5.8600631	445.1200318519302
1003.0	5.866086	445.12022590816923
1004.0	5.872109	445.1201429755778
1005.0	5.8781297	445.12018083756374
1006.0	5.8841525	445.12020244090047
1007.0	5.8901755	445.1201756656215
1008.0	5.8961964	445.12019974905
1009.0	5.9022173	445.12023867191544
1010.0	5.9082381	445.12033526269323
1011.0	5.914261	445.1201905314307
1012.0	5.920284	445.1202555523315
1013.0	5.9263049	445.12020986889235
1014.0	5.9323276	445.1202482607314
1015.0	5.9383525	445.1202203525155
1016.0	5.9443735	445.120100279982
1017.0	5.9504006	445.12016796694843
1018.0	5.9564236	445.1201614099813
1019.0	5.9624445	445.12021230002665
1020.0	5.9684652	445.12024898418645
1021.0	5.9744923	445.1201088703406
1022.0	5.9805172	445.12015496098843
1023.0	5.9865402	445.12019728456477
1024.0	5.9925631	445.12012602296284
1025.0	5.998584	445.12024722747924
1026.0	6.0046068	445.1201894858573
1027.0	6.0106278	445.1202386304427
1028.0	6.0166486	445.1201641346866
1029.0	6.0226695	445.12026003068917
1030.0	6.0286922	445.12018882927754
1031.0	6.0347151	445.1202053468964
1032.0	6.0407381	445.1201457077704
1033.0	6.0467612	445.12024689434
1034.0	6.0527841	445.12021114747154
1035.0	6.0588112	445.1202568812704
1036.0	6.0648341	445.12025053965374
1037.0	6.070859	445.1202907136274
1038.0	6.076886	445.120224324045
1039.0	6.0829069	445.12010275577353
1040.0	6.088932	445.1202480314451
1041.0	6.0949549	445.1201859783604
1042.0	6.1009778	445.12014527893
1043.0	6.1069987	445.1201579547261
1044.0	6.1130196	445.1202345268127
1045.0	6.1190507	445.1202756534473
1046.0	6.1250756	445.12014939130444
1047.0	6.1311007	445.1202324164854
1048.0	6.1371258	445.1201140376719
1049.0	6.1431488	445.12023353592906
1050.0	6.1491717	445.1201997480872
1051.0	6.1551924	445.1202398351309
1052.0	6.1612133	445.1201708305303
1053.0	6.1672383	445.1201140747757
1054.0	6.1732591	445.12019168951343
1055.0	6.1792821	445.1201490458136
1056.0	6.1853029	445.12019551129515
1057.0	6.1913237	445.120201764088
1058.0	6.1973467	445.1201543641988
1059.0	6.2033674	445.1202226003936
1060.0	6.2093905	445.12016113725815
1061.0	6.2154112	445.1201540001882
1062.0	6.2214383	445.1201232448614
1063.0	6.2274654	445.12015903492204
1064.0	6.2334926	445.1202186763614
1065.0	6.2395155	445.1202075428597
1066.0	6.2455384	445.12021218135976
1067.0	6.2515571	445.1201454100256
1068.0	6.257582	445.1201942004105
1069.0	6.2636029	445.1202150785896
1070.0	6.2696258	445.12025520919957
1071.0	6.2756489	445.12012765556966
1072.0	6.2816695	445.12022351200585
1073.0	6.2876905	445.12015976127157
1074.0	6.2937154	445.12013112473926
1075.0	6.2997364	445.12023379664663
1076.0	6.3057592	445.12013618950294
1077.0	6.3117842	445.1201483971425
1078.0	6.3178071	445.1201687409564
1079.0	6.3238281	445.1202531351961
1080.0	6.3298488	445.12014396524154
1081.0	6.3358698	445.12020470154704
1082.0	6.3418925	445.1201752459773
1083.0	6.3479135	445.12022054165857
1084.0	6.3539363	445.12013922165033
1085.0	6.3599592	445.12016458002404
1086.0	6.3659844	445.1202369182801
1087.0	6.372005	445.1201773849
1088.0	6.378026	445.12017193460923
1089.0	6.3840489	445.120166945531
1090.0	6.3900698	445.1201969845215
1091.0	6.3960906	445.12030074831114
1092.0	6.4021113	445.12011933361816
1093.0	6.4081342	445.12019115874205
1094.0	6.4141572	445.12017763993634
1095.0	6.4201781	445.12023123639773
1096.0	6.4262011	445.120207307334
1097.0	6.432226	445.12012998290913
1098.0	6.438249	445.12024937177296
1099.0	6.4442697	445.12020104862717
1100.0	6.4502906	445.12017269596777
1101.0	6.4563135	445.12015027769945
1102.0	6.4623385	445.1202425017907
1103.0	6.4683615	445.1202262632647
1104.0	6.4743864	445.12018165923587
1105.0	6.4804178	445.1202841382754
1106.0	6.4864386	445.1202469638687
1107.0	6.4924719	445.1201704943946
1108.0	6.4984947	445.1202307791851
1109.0	6.5045219	445.12018980226713
1110.0	6.510549	445.12019327245815
1111.0	6.5165761	445.12019167697457
1112.0	6.5226032	445.120139653539
1113.0	6.5286262	445.12022415643617
1114.0	6.5346553	445.12013323878693
1115.0	6.5406823	445.120192541041
1116.0	6.5467032	445.1200837297769
1117.0	6.5527241	445.1201597043409
1118.0	6.5587449	445.12020012763435
1119.0	6.5647677	445.120153872883
1120.0	6.5707909	445.1202639756759
1121.0	6.5768136	445.1201492745868
1122.0	6.5828386	445.1201250813171
1123.0	6.5888594	445.1202443011839
1124.0	6.5948782	445.12025957843485
1125.0	6.6009032	445.12017465387373
1126.0	6.6069242	445.1202181883508
1127.0	6.6129471	445.12016283876244
1128.0	6.618968	445.12015609518613
1129.0	6.6249907	445.1202855373733
1130.0	6.6310136	445.1202032236548
1131.0	6.6370324	445.1202340099914
1132.0	6.6430575	445.1202388249983
1133.0	6.6490784	445.12028459159035
1134.0	6.6551096	445.1202919149487
1135.0	6.6611325	445.1201988217206
1136.0	6.6671554	445.12017561232267
1137.0	6.6731847	445.12018573093565
1138.0	6.6792075	445.1202421252033
1139.0	6.6852261	445.12027847483387
1140.0	6.6912512	445.12016480340554
1141.0	6.6972722	445.1201795335749
1142.0	6.703293	445.12010861662554
1143.0	6.709316	445.1201919723646
1144.0	6.7153387	445.12025593768107
1145.0	6.7213596	445.1201869589447
1146.0	6.7273804	445.1202097859803
1147.0	6.7334055	445.12020709520493
1148.0	6.7394305	445.1201540375588
1149.0	6.7454534	445.1201408233391
1150.0	6.7514763	445.1201264985097
1151.0	6.7574994	445.1201317227165
1152.0	6.7635306	445.1200990643279
1153.0	6.7695533	445.1202239844461
1154.0	6.775572	445.12019789928496
1155.0	6.781595	445.12015355329044
1156.0	6.7876201	445.12011595192604
1157.0	6.793641	445.12019774502534
1158.0	6.799664	445.1202414419216
1159.0	6.8056869	445.1201888371669
1160.0	6.8117077	445.1202149280008
1161.0	6.8177304	445.12019232848354
1162.0	6.8237513	445.1201337168007
1163.0	6.8297744	445.12028928490895
1164.0	6.8357994	445.1202262651236
1165.0	6.8418285	445.12023480156245
1166.0	6.8478598	445.1202556281187
1167.0	6.8538849	445.1202678068587
1168.0	6.8599099	445.12023245855573
1169.0	6.8659306	445.1202939173402
1170.0	6.8719555	445.1202160944268
1171.0	6.8779785	445.12024349632634
1172.0	6.8839994	445.1202192780935
1173.0	6.8900224	445.12011749433333
1174.0	6.8960453	445.1201746965369
1175.0	6.9020661	445.12027495239414
1176.0	6.9080911	445.12025668988576
1177.0	6.9141118	445.1202443526275
1178.0	6.9201348	445.1202583850913
1179.0	6.9261619	445.1201832719628
1180.0	6.932187	445.12023952713145
1181.0	6.9382182	445.1202362506726
1182.0	6.9442432	445.1201552466828
1183.0	6.9502703	445.12027491683426
1184.0	6.9562952	445.1202866672006
1185.0	6.9623181	445.1201914309624
1186.0	6.9683453	445.120228854152
1187.0	6.9743724	445.1201221861706
1188.0	6.9803974	445.1202244022619
1189.0	6.9864224	445.1201534023082
1190.0	6.9924454	445.1201474847792
1191.0	6.9984724	445.12012187262104
1192.0	7.0044994	445.1200976085176
1193.0	7.0105286	445.1201087159088
1194.0	7.0165579	445.12019335405864
1195.0	7.0225808	445.1201704465022
1196.0	7.0286058	445.12017880677064
1197.0	7.0346307	445.12010629129173
1198.0	7.0406579	445.12019002378923
1199.0	7.0466849	445.1201220289375
1200.0	7.052712	445.1200770385453
1201.0	7.0587432	445.12014257146467
1202.0	7.0647724	445.12018349575584
1203.0	7.0707954	445.120139890493
1204.0	7.0768246	445.1201545749018
1205.0	7.0828517	445.1201747101837
1206.0	7.0888807	445.12023647196025
1207.0	7.0949057	445.12011388954187
1208.0	7.1009287	445.1201962719381
1209.0	7.1069558	445.1202333849619
1210.0	7.1129829	445.1202369197953
1211.0	7.1190059	445.1202914559318
1212.0	7.125033	445.1201813048824
1213.0	7.1310622	445.1201963872213
1214.0	7.1370851	445.1201653739505
1215.0	7.1431121	445.1202009277043
1216.0	7.149135	445.12022612645956
1217.0	7.1551642	445.12016566733246
1218.0	7.1611913	445.12013446067624
1219.0	7.1672143	445.120207585193
1220.0	7.1732372	445.1202049948252
1221.0	7.1792622	445.1202098432299
1222.0	7.1852893	445.1201407100679
1223.0	7.1913142	445.1201199069588
1224.0	7.1973433	445.12012360036715
1225.0	7.2033663	445.1201478073226
1226.0	7.2093914	445.1200045368522
1227.0	7.2154185	445.1201199843011
1228.0	7.2214476	445.1201298133204
1229.0	7.2274748	445.1201385346761
1230.0	7.2335039	445.12019574725804
1231.0	7.2395288	445.12008349634857
1232.0	7.2455538	445.1200865415546
1233.0	7.2515831	445.12007064152766
1234.0	7.257608	445.1200859284919
1235.0	7.2636352	445.12017172297067
1236.0	7.2696601	445.12000119148325
1237.0	7.2756894	445.1201240574618
1238.0	7.2817143	445.12015198094383
1239.0	7.2877393	445.12012831158677
1240.0	7.2937642	445.1202138386505
1241.0	7.2997893	445.1201962662792
1242.0	7.3058205	445.12021043091204
1243.0	7.3118436	445.12014345070304
1244.0	7.3178726	445.12021738260717
1245.0	7.323904	445.1202225979996
1246.0	7.3299309	445.1201218138786
1247.0	7.3359539	445.1201766492503
1248.0	7.3419789	445.120208518874
1249.0	7.348006	445.12026261313275
1250.0	7.3540332	445.1201851452309
1251.0	7.3600581	445.1201460167737
1252.0	7.3660832	445.12017504379094
1253.0	7.3721102	445.1201358895893
1254.0	7.3781352	445.1200761406993
1255.0	7.3841665	445.12013536891277
1256.0	7.3901957	445.1200757687818
1257.0	7.3962206	445.1202426770459
1258.0	7.4022499	445.1202067946502
1259.0	7.4082769	445.1202535005077
1260.0	7.414302	445.12020998321117
1261.0	7.4203269	445.1202169630325
1262.0	7.4263519	445.12025646284553
1263.0	7.432379	445.1202495567687
1264.0	7.4384103	445.1200730312716
1265.0	7.4444353	445.1201773821989
1266.0	7.4504624	445.12013171341596
1267.0	7.4564894	445.1202737612703
1268.0	7.4625166	445.12020354918417
1269.0	7.4685457	445.12024907091313
1270.0	7.4745749	445.12022906764236
1271.0	7.480602	445.1202093647534
1272.0	7.486627	445.12018291432906
1273.0	7.4926542	445.12005962313657
1274.0	7.4986811	445.1201297392732
1275.0	7.5047063	445.12015536363003
1276.0	7.5107332	445.1201407873805
1277.0	7.5167625	445.12028532405304
1278.0	7.5227874	445.12027706367945
1279.0	7.5288146	445.1203047458102
1280.0	7.5348374	445.1202028611581
1281.0	7.5408626	445.12013502139837
1282.0	7.5468895	445.1201422166496
1283.0	7.5529126	445.12016730001466
1284.0	7.5589416	445.1200180972882
1285.0	7.5649687	445.12006020797776
1286.0	7.5709958	445.1201796565853
1287.0	7.5770229	445.1201851800705
1288.0	7.5830501	445.1202930444056
1289.0	7.5890812	445.12021395665016
1290.0	7.5951084	445.12011794478263
1291.0	7.6011354	445.1200679933033
1292.0	7.6071604	445.12002619650525
1293.0	7.6131833	445.1201383883492
1294.0	7.6192125	445.1201541961886
1295.0	7.6252396	445.1201365749553
1296.0	7.6312668	445.11999659819634
1297.0	7.6372896	445.1200348088765
1298.0	7.6433126	445.1201394262254
1299.0	7.6493376	445.12015639691634
1300.0	7.6553647	445.1201655223391
1301.0	7.6613896	445.12011950010793
1302.0	7.6674147	445.12015330675456
1303.0	7.673448	445.12014891043424
1304.0	7.6794731	445.12026846201536
1305.0	7.6855022	445.12018830552915
1306.0	7.6915252	445.1202409939522
1307.0	7.6975544	445.12015225910216
1308.0	7.7035751	445.1201863018017
1309.0	7.7096002	445.12023163963215
1310.0	7.715623	445.1202049585516
1311.0	7.7216439	445.12026564611637
1312.0	7.7276669	445.12019940485106
1313.0	7.7336877	445.1201679502072
1314.0	7.7397086	445.12012727912605
1315.0	7.7457292	445.1201735236331
1316.0	7.7517501	445.12003935322826
1317.0	7.757773	445.12013755604465
1318.0	7.7637961	445.1201728886318
1319.0	7.7698189	445.1202333980182
1320.0	7.7758482	445.12015689301586
1321.0	7.7818752	445.12020022160664
1322.0	7.7879024	445.120173758163
1323.0	7.7939272	445.12014168949014
1324.0	7.7999564	445.1202073949695
1325.0	7.8059877	445.12017155598414
1326.0	7.8120128	445.12015191752715
1327.0	7.8180398	445.12017366420895
1328.0	7.824067	445.1200560968804
1329.0	7.8300898	445.1199755255903
1330.0	7.8361191	445.1201125040641
1331.0	7.8421481	445.1200212968932
1332.0	7.8481731	445.1201149378006
1333.0	7.8542023	445.1200883001287
1334.0	7.8602295	445.1200965101603
1335.0	7.8662545	445.12001659634166
1336.0	7.8722815	445.12009163654045
1337.0	7.8783066	445.1201343448623
1338.0	7.8843335	445.1201913231262
1339.0	7.8903627	445.12016110843473
1340.0	7.8963878	445.120189893115
1341.0	7.9024149	445.1201433302482
1342.0	7.9084399	445.1202181999591
1343.0	7.9144671	445.1202377163555
1344.0	7.9204941	445.1201822263929
1345.0	7.9265212	445.1200951997291
1346.0	7.9325524	445.12018054589015
1347.0	7.9385774	445.120156420067
1348.0	7.9446066	445.12007592460105
1349.0	7.9506337	445.12012356574854
1350.0	7.9566608	445.1201363834435
1351.0	7.9626858	445.1201600256657
1352.0	7.9687087	445.12013726375716
1353.0	7.9747379	445.12023443464005
1354.0	7.9807649	445.120120655143
1355.0	7.986792	445.1202158169304
1356.0	7.9928213	445.1200007232116
1357.0	7.9988441	445.1201437915821
1358.0	8.0048671	445.120088206535
1359.0	8.0108942	445.1200822975218
1360.0	8.0169171	445.12012468342834
1361.0	8.0229442	445.12015479826243
1362.0	8.0289712	445.12010904911693
1363.0	8.0349983	445.12020839407904
1364.0	8.0410255	445.12012388383255
1365.0	8.0470505	445.1202046561743
1366.0	8.0530776	445.1201473692826
1367.0	8.0591004	445.12015490181994
1368.0	8.0651297	445.1201170980434
1369.0	8.0711546	445.12012100394713
1370.0	8.0771754	445.1201745477112
1371.0	8.0831984	445.12022652437
1372.0	8.0892213	445.1201489434441
1373.0	8.0952483	445.12020260039253
1374.0	8.1012735	445.12017641617643
1375.0	8.1072984	445.12007154850204
1376.0	8.1133215	445.12013033290543
1377.0	8.1193462	445.1202068651392
1378.0	8.1253671	445.1202739931015
1379.0	8.131388	445.1201555679646
1380.0	8.1374109	445.1200995139398
1381.0	8.143436	445.1201294031858
1382.0	8.1494609	445.12015750818165
1383.0	8.155486	445.1202007932742
1384.0	8.161511	445.1201612238335
1385.0	8.1675338	445.12014874878906
1386.0	8.173561	445.12015579760356
1387.0	8.1795881	445.12011216180275
1388.0	8.1856151	445.12001312232815
1389.0	8.1916444	445.120146151484
1390.0	8.1976714	445.1200949069821
1391.0	8.2036985	445.1200480903684
1392.0	8.2097276	445.1201682715854
1393.0	8.2157547	445.1200633727558
1394.0	8.2217776	445.12008869790066
1395.0	8.2278048	445.1199943256459
1396.0	8.2338277	445.12011863871567
1397.0	8.2398549	445.12011008649625
1398.0	8.2458798	445.120122604782
1399.0	8.251909	445.1202014708056
1400.0	8.2579443	445.1201991201993
1401.0	8.2639714	445.1201476057571
1402.0	8.2700027	445.12019508296095
1403.0	8.2760277	445.1201761322463
1404.0	8.2820548	445.1201299208415
1405.0	8.2880819	445.1201258755162
1406.0	8.294107	445.1201802321034
1407.0	8.3001361	445.1201315466587
1408.0	8.3061673	445.1201430182935
1409.0	8.3121944	445.12013500412985
1410.0	8.3182215	445.12014251576574
1411.0	8.3242424	445.1200992641236
1412.0	8.3302633	445.12010164569045
1413.0	8.3362883	445.120161296727
1414.0	8.342309	445.120160083035
1415.0	8.348332	445.1202629158813
1416.0	8.3543548	445.12020645572187
1417.0	8.3603778	445.12019536520677
1418.0	8.3664008	445.12027675228006
1419.0	8.3724215	445.12021461858404
1420.0	8.3784444	445.12014957159687
1421.0	8.3844654	445.12019912800844
1422.0	8.3904862	445.12015913635554
1423.0	8.3965091	445.1201979598774
1424.0	8.4025341	445.1201061111312
1425.0	8.4085612	445.1201250486047
1426.0	8.4145925	445.1201884070464
1427.0	8.4206279	445.12030876209747
1428.0	8.4266592	445.12026442834247
1429.0	8.4326842	445.12024294053975
1430.0	8.4387071	445.1201080105489
1431.0	8.4447362	445.12014735362817
1432.0	8.4507591	445.12013970507826
1433.0	8.4567863	445.12013590336323
1434.0	8.4628113	445.1202460370427
1435.0	8.4688404	445.1201531065433
1436.0	8.4748696	445.12007624389145
1437.0	8.4808925	445.12018982716774
1438.0	8.4869155	445.12015419510266
1439.0	8.4929363	445.1201505768807
1440.0	8.498957	445.1200809577248
1441.0	8.5049779	445.12010783460875
1442.0	8.5109989	445.12014523019064
1443.0	8.5170239	445.12014910213617
1444.0	8.5230468	445.1201966448017
1445.0	8.5290675	445.12005630917747
1446.0	8.5350903	445.1201512862083
1447.0	8.5411112	445.12019527665035
1448.0	8.5471342	445.120266443205
1449.0	8.5531592	445.1201678336426
1450.0	8.5591822	445.12018271604285
1451.0	8.5652114	445.12021890435716
1452.0	8.5712364	445.1200841963408
1453.0	8.5772634	445.12012084164445
1454.0	8.5833051	445.12009269462243
1455.0	8.5893384	445.12018655254826
1456.0	8.5953676	445.1201916597427
1457.0	8.6013926	445.1201460251737
1458.0	8.6074197	445.12021640166245
1459.0	8.6134469	445.1200763311027
1460.0	8.6194739	445.120248159381
1461.0	8.625501	445.12024930962775
1462.0	8.6315322	445.12016158996084
1463.0	8.6375572	445.12006990963397
1464.0	8.6435801	445.1201568051327
1465.0	8.6496011	445.1201412456577
1466.0	8.6556239	445.1201810770579
1467.0	8.6616489	445.1202252560706
1468.0	8.6676698	445.1202017783091
1469.0	8.6736907	445.12015188276524
1470.0	8.6797134	445.12013649075783
1471.0	8.6857363	445.1202131386936
1472.0	8.6917593	445.120209744426
1473.0	8.6977802	445.1202769217728
1474.0	8.7038032	445.12017925840627
1475.0	8.7098261	445.12023814786403
1476.0	8.7158469	445.1201398573159
1477.0	8.7218697	445.12012583440725
1478.0	8.7278927	445.1201979196785
1479.0	8.7339156	445.12018672397716
1480.0	8.7399387	445.1201240827904
1481.0	8.7459594	445.12013554995957
1482.0	8.7519824	445.1201045968605
1483.0	8.7580032	445.1202862251284
1484.0	8.7640262	445.1202528944104
1485.0	8.7700489	445.120184295121
1486.0	8.7760718	445.12022207717825
1487.0	8.782099	445.1202136973936
1488.0	8.7881241	445.12016826433467
1489.0	8.7941471	445.12013091154046
1490.0	8.800172	445.1201955495531
1491.0	8.806197	445.12020372820064
1492.0	8.8122262	445.1201710019795
1493.0	8.818249	445.1201857249533
1494.0	8.824272	445.1201348312968
1495.0	8.830297	445.1201919122219
1496.0	8.8363241	445.12008579772595
1497.0	8.8423512	445.1201217342517
1498.0	8.8483825	445.1201996800816
1499.0	8.8544075	445.12015947020774
1500.0	8.8604344	445.12014487132484
1501.0	8.8664636	445.1201880320449
1502.0	8.8724908	445.1200587291236
1503.0	8.87852	445.1201886993854
1504.0	8.8845429	445.1202250826586
1505.0	8.8905721	445.1201258305631
1506.0	8.8965971	445.12023223171644
1507.0	8.9026283	445.1201817051062
1508.0	8.9086574	445.12007466520976
1509.0	8.9146824	445.1201424228143
1510.0	8.9207096	445.1201525757993
1511.0	8.9267367	445.12013682476726
1512.0	8.9327595	445.12020580175005
1513.0	8.9387803	445.120111848398
1514.0	8.9448013	445.1201331471141
1515.0	8.9508243	445.1200806015845
1516.0	8.9568492	445.12019025598136
1517.0	8.9628699	445.1202244444937
1518.0	8.9688929	445.12021179932754
1519.0	8.9749159	445.1201909856484
1520.0	8.9809367	445.12016402943044
1521.0	8.9869597	445.1202689047973
1522.0	8.9929806	445.1201726741515
1523.0	8.9990033	445.120177524065
1524.0	9.0050262	445.12020195872907
1525.0	9.0110492	445.12020650009123
1526.0	9.0170743	445.1202115185853
1527.0	9.0230951	445.120169278452
1528.0	9.029118	445.12012964205877
1529.0	9.0351388	445.1200997924548
1530.0	9.0411598	445.12010640200344
1531.0	9.0471805	445.12011691048264
1532.0	9.0532013	445.1202715221026
1533.0	9.0592242	445.12017185882576
1534.0	9.0652493	445.1201580719626
1535.0	9.0712702	445.1202260623242
1536.0	9.0772931	445.1201978373888
1537.0	9.083314	445.1201733652181
1538.0	9.0893368	445.1201856060101
1539.0	9.0953638	445.1202076978287
1540.0	9.1013847	445.1202490903033
1541.0	9.1074118	445.1200998308612
1542.0	9.1134328	445.1201075617258
1543.0	9.1194577	445.12020089049554
1544.0	9.1254806	445.120302769675
1545.0	9.1315015	445.12020877824733
1546.0	9.1375244	445.12016410970443
1547.0	9.1435451	445.12015724848595
1548.0	9.1495701	445.12016888633394
1549.0	9.1555972	445.12013563479513
1550.0	9.1616244	445.1201130182447
1551.0	9.1676474	445.12010957320723
1552.0	9.1736724	445.12018847808065
1553.0	9.1796931	445.1201639926074
1554.0	9.1857161	445.1201697267787
1555.0	9.1917367	445.12018318419786
1556.0	9.1977577	445.12021670326334
1557.0	9.2037828	445.1201482154978
1558.0	9.2098037	445.1202388758336
1559.0	9.2158244	445.12015057470006
1560.0	9.2218453	445.12011962037064
1561.0	9.2278704	445.1201961970326
1562.0	9.2338931	445.12029080780655
1563.0	9.239916	445.1202995702635
1564.0	9.245941	445.12029070408613
1565.0	9.2519619	445.1202661078719
1566.0	9.2579829	445.1202140610679
1567.0	9.2640037	445.1202561551505
1568.0	9.2700267	445.12030826786565
1569.0	9.2760516	445.120276309034
1570.0	9.2820764	445.12019786152626
1571.0	9.2881057	445.1202248336552
1572.0	9.2941286	445.1201930077982
1573.0	9.3001496	445.12027276945906
1574.0	9.3061723	445.12029994351906
1575.0	9.3121953	445.1201789224484
1576.0	9.3182182	445.1202472285865
1577.0	9.3242392	445.12013547623343
1578.0	9.3302599	445.1203012950563
1579.0	9.3362849	445.1201860565266
1580.0	9.3423077	445.12023581594605
1581.0	9.3483288	445.1202182668571
1582.0	9.3543516	445.1201346290519
1583.0	9.3603724	445.12012581219426
1584.0	9.3663952	445.12021294102163
1585.0	9.3724163	445.1201523450013
1586.0	9.3784432	445.12017891874706
1587.0	9.3844704	445.1202217507478
1588.0	9.3904997	445.12024605338905
1589.0	9.3965225	445.1202301789076
1590.0	9.4025454	445.1201830270766
1591.0	9.4085682	445.12015168428286
1592.0	9.4145893	445.1202066907829
1593.0	9.4206142	445.1200640579952
1594.0	9.426635	445.12013237622295
1595.0	9.4326558	445.12013096500925
1596.0	9.4386767	445.120020657284
1597.0	9.4446996	445.12007593291435
1598.0	9.4507227	445.1200804716653
1599.0	9.4567434	445.1200845114249
1600.0	9.4627705	445.1200634879022
1601.0	9.4687933	445.1201281706952
1602.0	9.4748163	445.12018377882544
1603.0	9.4808371	445.12015886460523
1604.0	9.486858	445.1201512048121
1605.0	9.492881	445.12008422183385
1606.0	9.4989058	445.1200910903251
1607.0	9.5049269	445.12020248808295
1608.0	9.5109517	445.1202193918267
1609.0	9.5169747	445.120139254856
1610.0	9.5229955	445.1201402155541
1611.0	9.5290184	445.1201784668389
1612.0	9.5350392	445.1201229019381
1613.0	9.5410602	445.12018601237327
1614.0	9.5470831	445.1201173243024
1615.0	9.5531081	445.12012253929555
1616.0	9.5591309	445.120248891759
1617.0	9.5651517	445.1201665587396
1618.0	9.5711747	445.1201759731307
1619.0	9.5771957	445.120098856807
1620.0	9.5832185	445.1201285007845
1621.0	9.5892414	445.12014475957864
1622.0	9.5952623	445.1201069940556
1623.0	9.6012852	445.1201572289747
1624.0	9.6073102	445.1201855834466
1625.0	9.613331	445.12017144649644
1626.0	9.6193581	445.12009032902904
1627.0	9.6253872	445.1201680661626
1628.0	9.6314186	445.1201838981745
1629.0	9.6374436	445.12023295785343
1630.0	9.6434666	445.12013835713844
1631.0	9.6494935	445.12018765453996
1632.0	9.6555247	445.1201111793987
1633.0	9.661554	445.1201239430568
1634.0	9.667577	445.12015985186775
1635.0	9.6735977	445.1201790942849
1636.0	9.6796228	445.1200878368582
1637.0	9.6856456	445.12012255674466
1638.0	9.6916666	445.120170785374
1639.0	9.6976873	445.1201631953559
1640.0	9.7037082	445.12019350448656
1641.0	9.7097311	445.1201347431724
1642.0	9.7157603	445.1201132420721
1643.0	9.7217873	445.1201724877031
1644.0	9.7278125	445.1201463571398
1645.0	9.7338332	445.12021243288683
1646.0	9.7398542	445.12014101922284
1647.0	9.7458769	445.1201668042408
1648.0	9.7518977	445.12020180244457
1649.0	9.7579186	445.12021681644586
1650.0	9.7639396	445.1202194883347
1651.0	9.7699665	445.12008774602987
1652.0	9.7759957	445.1201177155253
1653.0	9.7820187	445.1202539604586
1654.0	9.7880458	445.1201994177621
1655.0	9.7940666	445.12025619506295
1656.0	9.8000895	445.12031720452325
1657.0	9.8061124	445.1201873674559
1658.0	9.8121353	445.12013849309716
1659.0	9.8181605	445.12016378559804
1660.0	9.8241833	445.12011940979016
1661.0	9.8302043	445.1200738037527
1662.0	9.836227	445.12012740241033
1663.0	9.8422478	445.12014431752715
1664.0	9.8482708	445.12017252561026
1665.0	9.8542938	445.1201412074255
1666.0	9.8603146	445.1202308878004
1667.0	9.8663375	445.1201244433965
1668.0	9.8723583	445.1201662231285
1669.0	9.8783813	445.12015605138214
1670.0	9.8844043	445.1200183584966
1671.0	9.8904271	445.1201401580877
1672.0	9.8964521	445.12017724050963
1673.0	9.9024729	445.1201127354168
1674.0	9.9084959	445.1201674158348
1675.0	9.9145167	445.12011557118404
1676.0	9.9205377	445.1200604768776
1677.0	9.9265604	445.12017091779063
1678.0	9.9325833	445.1201300931505
1679.0	9.9386062	445.12015246942815
1680.0	9.9446293	445.1200818624877
1681.0	9.9506501	445.1200196541295
1682.0	9.9566731	445.1201378099196
1683.0	9.9627021	445.12011077794466
1684.0	9.9687251	445.1201373247183
1685.0	9.9747501	445.12008642943664
1686.0	9.9807813	445.12013738288687
1687.0	9.9868064	445.1201832838277
1688.0	9.9928333	445.12024228642025
1689.0	9.9988584	445.120129899523
1690.0	10.004883	445.1201876149737
1691.0	10.010904	445.12017309605136
1692.0	10.016925	445.120266990895
1693.0	10.022948	445.12028500881956
1694.0	10.028975	445.1201650613793
1695.0	10.035004	445.1201507281087
1696.0	10.041033	445.120108475023
1697.0	10.047054	445.120113766759
1698.0	10.053077	445.12009728635445
1699.0	10.059098	445.1202189612923
1700.0	10.065119	445.1202146152964
1701.0	10.071142	445.12021485144163
1702.0	10.077163	445.1201195448121
1703.0	10.083186	445.1201055736567
1704.0	10.089206	445.1201585743273
1705.0	10.095229	445.1202507388903
1706.0	10.101252	445.1201590966191
1707.0	10.107273	445.12016177181005
1708.0	10.113298	445.1201407784679
1709.0	10.119319	445.1201655640223
1710.0	10.125342	445.120132830578
1711.0	10.131363	445.1201418020751
1712.0	10.137384	445.1201857334242
1713.0	10.143407	445.1202037829275
1714.0	10.149429	445.12017577205046
1715.0	10.155454	445.1202204209962
1716.0	10.161477	445.1202084578611
1717.0	10.1675	445.1201693953764
1718.0	10.173532	445.1202292224308
1719.0	10.179556	445.1202663554459
1720.0	10.185577	445.1202361665802
1721.0	10.191598	445.1201755781225
1722.0	10.197619	445.12022603574337
1723.0	10.203644	445.12020868659835
1724.0	10.209667	445.1202221542867
1725.0	10.21569	445.1201457176682
1726.0	10.221715	445.12024262529087
1727.0	10.227736	445.12023174223833
1728.0	10.233759	445.1202456202949
1729.0	10.23978	445.12025900164775
1730.0	10.2458	445.12011869489515
1731.0	10.251825	445.12020017470405
1732.0	10.257848	445.12018719266473
1733.0	10.263871	445.1202452418739
1734.0	10.269894	445.1201854398207
1735.0	10.275915	445.12023260708713
1736.0	10.281936	445.120160290691
1737.0	10.287959	445.12013723198606
1738.0	10.293982	445.1201378901531
1739.0	10.300002	445.1201816773929
1740.0	10.306023	445.1202209733336
1741.0	10.312048	445.12014948782587
1742.0	10.318071	445.12018445201886
1743.0	10.324092	445.12012396542883
1744.0	10.330115	445.12016904899053
1745.0	10.336138	445.1201972386863
1746.0	10.342161	445.12009467629275
1747.0	10.348184	445.1201584353344
1748.0	10.354207	445.1201806666361
1749.0	10.360232	445.1201994783125
1750.0	10.366255	445.1200985972937
1751.0	10.372275	445.12015151711984
1752.0	10.378299	445.1201441717175
1753.0	10.384321	445.1201601699221
1754.0	10.390342	445.12012820936053
1755.0	10.396367	445.1201444956932
1756.0	10.402388	445.12016114397665
1757.0	10.408409	445.1202151139567
1758.0	10.41443	445.12021382333097
1759.0	10.420455	445.12024082580064
1760.0	10.42648	445.1202165391769
1761.0	10.432503	445.1201851549458
1762.0	10.438526	445.1201554784373
1763.0	10.444549	445.1202733795861
1764.0	10.450569	445.12017325468935
1765.0	10.45659	445.1202306242424
1766.0	10.462615	445.1202395921789
1767.0	10.468642	445.1201496187824
1768.0	10.474674	445.12024536692115
1769.0	10.480697	445.1201744852099
1770.0	10.486721	445.1201806484385
1771.0	10.492742	445.1201373898005
1772.0	10.498763	445.12014857714695
1773.0	10.504786	445.12023593176303
1774.0	10.510807	445.12007873895703
1775.0	10.51684	445.12013959086704
1776.0	10.522863	445.120264006935
1777.0	10.52889	445.12023267877964
1778.0	10.534917	445.1201398922713
1779.0	10.54094	445.1201635738555
1780.0	10.546963	445.1201479381373
1781.0	10.552984	445.12020868696686
1782.0	10.559007	445.1201681517977
1783.0	10.565028	445.1201515775908
1784.0	10.571049	445.1200933325367
1785.0	10.577074	445.1202645627156
1786.0	10.583097	445.1202011830671
1787.0	10.589119	445.1201633219229
1788.0	10.595142	445.1201598600153
1789.0	10.601163	445.1201433769388
1790.0	10.607186	445.12013338975066
1791.0	10.613209	445.1201395166093
1792.0	10.619232	445.12014615344305
1793.0	10.625255	445.1201791146395
1794.0	10.631276	445.1201065390356
1795.0	10.637299	445.1201912795116
1796.0	10.643321	445.1201244108296
1797.0	10.649344	445.12017596709416
1798.0	10.655367	445.12016696157195
1799.0	10.661388	445.1202169367438
1800.0	10.667411	445.12019958713427
1801.0	10.673432	445.1201847497532
1802.0	10.679453	445.1201037198478
1803.0	10.685476	445.1202076121308
1804.0	10.691503	445.12017613747224
1805.0	10.697526	445.12016698369376
1806.0	10.703549	445.1201323041316
1807.0	10.709576	445.1201296362721
1808.0	10.715597	445.12010532035475
1809.0	10.72162	445.1201681667892
1810.0	10.72764	445.1201597716697
1811.0	10.733661	445.1202028681789
1812.0	10.739682	445.120131390339
1813.0	10.745709	445.12020383426494
1814.0	10.751736	445.12021161047727
1815.0	10.757759	445.12021381899376
1816.0	10.763782	445.1201740628498
1817.0	10.769803	445.12016300615966
1818.0	10.775824	445.12013314117166
1819.0	10.781845	445.12017469972955
1820.0	10.787868	445.1201416034084
1821.0	10.793893	445.1202359701302
1822.0	10.799918	445.1200609975866
1823.0	10.805943	445.1202012678313
1824.0	10.811966	445.1201038764992
1825.0	10.817986	445.1201705040846
1826.0	10.824007	445.1200546849683
1827.0	10.83003	445.1199742235202
1828.0	10.836051	445.1201786775131
1829.0	10.842074	445.12021497064467
1830.0	10.848095	445.1201556356396
1831.0	10.854118	445.12016202747037
1832.0	10.860141	445.1202265212248
1833.0	10.866161	445.12024095080693
1834.0	10.872186	445.1201285594811
1835.0	10.878215	445.12013321428867
1836.0	10.884243	445.1201476059395
1837.0	10.890263	445.1201013435046
1838.0	10.896291	445.1201730628994
1839.0	10.902318	445.1200508778181
1840.0	10.908345	445.12003680603385
1841.0	10.914368	445.1201327787709
1842.0	10.920393	445.12015894466225
1843.0	10.926413	445.1201240917035
1844.0	10.932436	445.12012797686094
1845.0	10.938459	445.1201181830495
1846.0	10.94448	445.1201078487432
1847.0	10.950501	445.1202244670026
1848.0	10.956522	445.12015075962563
1849.0	10.962545	445.12021878163426
1850.0	10.968568	445.1200878044955
1851.0	10.974589	445.12007947848815
1852.0	10.980614	445.1202174792185
1853.0	10.986634	445.12006751520227
1854.0	10.992655	445.1200592436075
1855.0	10.998676	445.12006233860757
1856.0	11.004697	445.12005122207546
1857.0	11.010722	445.1201837982862
1858.0	11.016747	445.12007943085825
1859.0	11.02277	445.12016908502727
1860.0	11.028795	445.1201461954536
1861.0	11.034814	445.1201866887652
1862.0	11.040835	445.1202302178388
1863.0	11.046857	445.1202152476509
1864.0	11.05288	445.1201551008367
1865.0	11.058903	445.12014531348683
1866.0	11.064928	445.12019995485383
1867.0	11.070957	445.1201459253246
1868.0	11.07698	445.1202387028469
1869.0	11.083001	445.12017909788307
1870.0	11.089024	445.120190095786
1871.0	11.095045	445.12017728704654
1872.0	11.101068	445.1200806006456
1873.0	11.107089	445.12012916076884
1874.0	11.113109	445.12012237727214
1875.0	11.119135	445.1202094690288
1876.0	11.12516	445.1201046976655
1877.0	11.131183	445.12023019176763
1878.0	11.137205	445.1202605606177
1879.0	11.143226	445.1201650002243
1880.0	11.149247	445.1201165142271
1881.0	11.15527	445.12013423449014
1882.0	11.161293	445.12014231623203
1883.0	11.167314	445.1202110663016
1884.0	11.173334	445.12020387901447
1885.0	11.179357	445.12022039593137
1886.0	11.185381	445.1202677988643
1887.0	11.191401	445.12021870947495
1888.0	11.197424	445.12026274623554
1889.0	11.203445	445.12016509692563
1890.0	11.209468	445.1201208548223
1891.0	11.215489	445.1201847522642
1892.0	11.22151	445.12017700149164
1893.0	11.227533	445.12023638665323
1894.0	11.23356	445.12010867136974
1895.0	11.239585	445.1201548958655
1896.0	11.245612	445.12024126096964
1897.0	11.251635	445.1202011602353
1898.0	11.257658	445.1201996606227
1899.0	11.263681	445.12005822714053
1900.0	11.269701	445.1201069519022
1901.0	11.275722	445.1200854076606
1902.0	11.281743	445.12014678149285
1903.0	11.287766	445.12021888717
1904.0	11.293789	445.1201709686825
1905.0	11.299812	445.1201085889957
1906.0	11.305835	445.1201347998404
1907.0	11.311856	445.120084481284
1908.0	11.317876	445.1200886669568
1909.0	11.323897	445.1201564485738
1910.0	11.32992	445.1201173071481
1911.0	11.335943	445.12019987105293
1912.0	11.341966	445.1201119967871
1913.0	11.347991	445.1200460478489
1914.0	11.354014	445.1201492222867
1915.0	11.360035	445.12022828451444
1916.0	11.366056	445.12023781294357
1917.0	11.372079	445.1202429168565
1918.0	11.378101	445.1202751510157
1919.0	11.384124	445.12015757032293
1920.0	11.390145	445.12020131900596
1921.0	11.39617	445.12009818502816
1922.0	11.402193	445.12013521506725
1923.0	11.408214	445.12005447216217
1924.0	11.414237	445.1200813108701
1925.0	11.420258	445.1201178992189
1926.0	11.426285	445.12011247959066
1928.0	11.433595	445.1200338258176
1929.0	11.439941	445.12011031508825
1930.0	11.445968	445.12020550617956
1931.0	11.451995	445.1201559211756
1932.0	11.458018	445.1201461854506
1933.0	11.464039	445.1201653931366
1934.0	11.47006	445.12017315670295
1935.0	11.476083	445.1201034049787
1936.0	11.482106	445.1202111946049
1937.0	11.488127	445.1201250163804
1938.0	11.494147	445.1201907130594
1939.0	11.500172	445.1200788099124
1940.0	11.506195	445.12014533490145
1941.0	11.512216	445.12020041997346
1942.0	11.518239	445.1202523797347
1943.0	11.524262	445.1201833168002
1944.0	11.530291	445.120233742306
1945.0	11.536324	445.12020173696146
1946.0	11.542345	445.1200872359302
1947.0	11.548368	445.12004724352903
1948.0	11.554389	445.12004482448134
1949.0	11.56041	445.12006606450984
1950.0	11.566433	445.1201442042006
1951.0	11.572456	445.1200623803056
1952.0	11.578477	445.1201112076271
1953.0	11.584502	445.1200830444729
1954.0	11.590522	445.1201931858515
1955.0	11.596543	445.1201898734711
1956.0	11.602564	445.1202091428775
1957.0	11.608587	445.1202024980197
1958.0	11.61461	445.1201642565177
1959.0	11.620631	445.120109286224
1960.0	11.626654	445.1201031318202
1961.0	11.632677	445.1201205357314
1962.0	11.638697	445.1201572301863
1963.0	11.64472	445.12012656614183
1964.0	11.650741	445.1201911007992
1965.0	11.656764	445.12021722868934
1966.0	11.662787	445.12021393610496
1967.0	11.668808	445.12015049785475
1968.0	11.674831	445.12021978851067
1969.0	11.680854	445.12023822114304
1970.0	11.686875	445.1201885835275
1971.0	11.692897	445.1202734990808
1972.0	11.698918	445.1201885055419
1973.0	11.704941	445.1202011450779
1974.0	11.710964	445.1201010895331
1975.0	11.716987	445.1201090501867
1976.0	11.723018	445.12015365924486
1977.0	11.729041	445.12018130163057
1978.0	11.735066	445.12006491441167
1979.0	11.741087	445.12017925133995
1980.0	11.747108	445.12008064993347
1981.0	11.753133	445.1201672483802
1982.0	11.759154	445.1200671024669
1983.0	11.765179	445.1201418957751
1984.0	11.7712	445.12009520317974
1986.0	11.778535	445.12018536001204
1987.0	11.784881	445.1201745595167
1988.0	11.790904	445.12019693730196
1989.0	11.796927	445.1201014587484
1990.0	11.802952	445.1201281279144
1991.0	11.808983	445.120011399189
1992.0	11.815006	445.12008918102885
1993.0	11.821029	445.1201256314999
1994.0	11.827052	445.1201480376584
1995.0	11.833073	445.1201140615928
1996.0	11.839096	445.1200832921753
1997.0	11.845117	445.12004089608223
1998.0	11.851139	445.12012891918823
1999.0	11.857162	445.12013649199434
2000.0	11.863185	445.12005982890446
2001.0	11.86921	445.12023112286346
2002.0	11.875231	445.120108026276
2003.0	11.881254	445.12019783383494
2004.0	11.887275	445.12017917478494
2005.0	11.893298	445.1202382873921
2006.0	11.899321	445.12020164320194
2007.0	11.905342	445.1202419693489
2008.0	11.911364	445.12001127697306
2009.0	11.917387	445.1200759649706
2010.0	11.92341	445.12014165723866
2011.0	11.929431	445.1202176007808
2012.0	11.935456	445.1201140929839
2013.0	11.941477	445.12019757904665
2014.0	11.9475	445.12011299158803
2015.0	11.953521	445.1201388657847
2016.0	11.959543	445.12022426626777
2017.0	11.965566	445.12020233386596
2018.0	11.971591	445.12019054848594
2019.0	11.977616	445.12019008149616
2020.0	11.983639	445.12028155585176
2021.0	11.989664	445.12020417273567
2022.0	11.995687	445.1201831727625
2023.0	12.001719	445.1202009060671
2024.0	12.007739	445.12019350338846
2025.0	12.01376	445.1202991464833
2026.0	12.019781	445.12018934057596
2027.0	12.025802	445.12010618569985
2028.0	12.031825	445.1201319202204
2029.0	12.037846	445.1201543456153
2030.0	12.043869	445.1200562203596
2031.0	12.049896	445.1202003859375
2032.0	12.055919	445.12015899338826
2033.0	12.06194	445.1201217891824
2034.0	12.06796	445.1201614070326
2035.0	12.073983	445.12010086608745
2036.0	12.080006	445.12019996054795
2037.0	12.086029	445.1200936451194
2038.0	12.092052	445.1200645499224
2039.0	12.098077	445.1200333639132
2040.0	12.104098	445.12007096137796
[truncated: 4,680 more rows]
