# Supplementary material for: RawBeans: A Simple, Vendor-Independent, Raw-Data Quality-Control Tool
Source: J Proteome Res. 2021 Mar 4;20(4):2098–104. doi: 10.1021/acs.jproteome.0c00956 (PMC8041395; doi:10.1021/acs.jproteome.0c00956)
Supplement: Supplementary file 2 — pr0c00956_si_003.zip [file pr0c00956_si_003.zip › 100_samples_run1.0/resources/HF2_LC1_hela_251020_01-mass-deviation-matrix.tsv]

scan	retention	445.12003
1.0	0.0029425332	445.1197218338799
2.0	0.01038825	445.11948125336784
3.0	0.016734118	445.1197938883802
4.0	0.023413268	445.12025183907826
5.0	0.029767449	445.1202609776715
6.0	0.036119532	445.1204175166603
7.0	0.042469532	445.12048737829934
8.0	0.048819549	445.120395178202
9.0	0.055177898	445.119424909236
10.0	0.061534233	445.120412572763
14.0	0.071850815	445.12038150460245
15.0	0.078211283	445.1194780121109
16.0	0.084236235	445.12042560137587
17.0	0.089850834	445.11992138163265
18.0	0.095050866	445.11969070056466
19.0	0.10028418	445.1206189237072
22.0	0.1089364	445.1196688891437
23.0	0.11549668	445.1202050382156
24.0	0.12185087	445.1202473428447
25.0	0.12820712	445.1202375691909
26.0	0.13456547	445.1203621092921
27.0	0.14092799	445.119512363709
28.0	0.14728002	445.11951531706455
29.0	0.15363418	445.1199695777093
30.0	0.1599905	445.11956509777787
31.0	0.166353	445.1197007674561
32.0	0.17270925	445.1195909736434
33.0	0.17906343	445.1196277577535
34.0	0.18541758	445.1194983299042
35.0	0.19177178	445.1195584738138
37.0	0.19910093	445.11943840574196
38.0	0.2054573	445.1206506124724
39.0	0.21147813	445.1206378399866
40.0	0.21750302	445.12059268880535
41.0	0.22352383	445.1194047181874
42.0	0.22954478	445.12059846375064
43.0	0.2355657	445.1204956568599
44.0	0.24158652	445.1204990150879
45.0	0.24761147	445.1204222712514
46.0	0.2536323	445.12033275838996
47.0	0.25965735	445.12017516055715
48.0	0.2656844	445.1201276675683
49.0	0.27170937	445.1201296101432
50.0	0.27773025	445.12011560085625
52.0	0.28507185	445.1203141199071
53.0	0.29143033	445.11956030156654
54.0	0.29745098	445.1195690840442
55.0	0.3034739	445.1196297752363
56.0	0.30949477	445.1195562573059
57.0	0.31551577	445.1196616764485
58.0	0.32153853	445.1198946482574
59.0	0.32755738	445.11985917041716
60.0	0.33357823	445.1197638913803
61.0	0.339599	445.11962568185555
62.0	0.34562197	445.1198501207588
63.0	0.35165317	445.11991758478695
64.0	0.35767818	445.11971698561126
65.0	0.36370117	445.1196087734992
66.0	0.36972197	445.1196646198402
67.0	0.37574086	445.11977160427824
68.0	0.38176368	445.1196957442709
69.0	0.38779064	445.11979657191836
70.0	0.39381153	445.11982909185565
71.0	0.39983443	445.1197374952422
72.0	0.40585747	445.11980448415386
73.0	0.41187824	445.1199069141561
74.0	0.41789923	445.11990289144194
75.0	0.42392206	445.1197447281793
76.0	0.42994075	445.1198220260245
77.0	0.43596367	445.1197872228228
78.0	0.4419846	445.1199073983945
79.0	0.44800752	445.1198606372709
80.0	0.4540303	445.11989270913836
81.0	0.46005332	445.119772218057
82.0	0.4660722	445.12000007732274
83.0	0.47209508	445.11985914856456
84.0	0.47811598	445.1199324367349
85.0	0.4841366	445.11979283199224
86.0	0.49015742	445.11967410240845
87.0	0.4961804	445.1197700840031
88.0	0.50220343	445.1197684449405
89.0	0.50822638	445.1197803765401
90.0	0.51424507	445.11965072003954
91.0	0.52026798	445.1197378028759
92.0	0.52628683	445.1198035849611
93.0	0.5323117	445.1198116586495
94.0	0.53833877	445.11978072230744
95.0	0.54437007	445.11973376385066
96.0	0.55039718	445.11977452159806
97.0	0.55642227	445.1197089298744
98.0	0.56244937	445.11975449297313
99.0	0.56847229	445.1198033098364
100.0	0.57450335	445.1197581368328
101.0	0.58053052	445.11983572281923
102.0	0.58655545	445.11982948996615
103.0	0.59258057	445.11999305240715
104.0	0.59860133	445.1199011973452
105.0	0.60462648	445.11980439758133
106.0	0.61064917	445.1198188935998
107.0	0.61667642	445.11979395193674
108.0	0.62269923	445.1198208057922
109.0	0.6287243	445.1198380216354
110.0	0.63474307	445.1198632799169
111.0	0.64076388	445.1198049460493
112.0	0.64678477	445.119941909895
113.0	0.65280347	445.1199194777119
114.0	0.65882653	445.11979473503123
115.0	0.66484518	445.1197509834648
116.0	0.67086593	445.11978446389077
117.0	0.67688882	445.11982810849304
118.0	0.6829077	445.11983618820346
119.0	0.6889306	445.1197120782302
120.0	0.69495367	445.1198559366619
121.0	0.70097863	445.1198694885528
122.0	0.70700349	445.11983757491635
123.0	0.71302865	445.11975491997447
124.0	0.71905562	445.1197366307769
125.0	0.72508478	445.119809100142
126.0	0.73110772	445.1198949340239
127.0	0.73713488	445.11980856556175
128.0	0.74315772	445.1198750800973
129.0	0.74918078	445.1197285083911
130.0	0.75520162	445.1197107744071
131.0	0.76122015	445.1197489959485
132.0	0.76724313	445.1197791420043
133.0	0.77326395	445.11976363651576
134.0	0.77928282	445.1198526377168
135.0	0.78530367	445.1197537168909
136.0	0.79132457	445.11981241586625
137.0	0.79734525	445.1198658184442
138.0	0.80336409	445.1198302957078
139.0	0.80938695	445.11980142484515
140.0	0.81540787	445.11978115849746
141.0	0.82142872	445.11979616443983
142.0	0.8274474	445.11985783826265
143.0	0.83347035	445.11989246280984
144.0	0.83948912	445.1197505972724
145.0	0.84550795	445.11982596771594
146.0	0.85153082	445.1199398733942
147.0	0.8575536	445.11982490182316
148.0	0.8635786	445.11981578764994
149.0	0.86960368	445.1197232904306
150.0	0.87562863	445.1197563698207
151.0	0.88164755	445.1197443923141
152.0	0.88767248	445.1198352541327
153.0	0.89369537	445.119808657283
154.0	0.89971425	445.1198142862457
155.0	0.90574123	445.1198371173063
156.0	0.91175993	445.11987310679547
157.0	0.91777872	445.11984175430763
158.0	0.9238017	445.11978801450977
159.0	0.9298268	445.1198672773764
160.0	0.93584764	445.11972968409924
162.0	0.94316828	445.1198228691122
163.0	0.9495246	445.11997372828034
164.0	0.95554332	445.11978097804655
165.0	0.96156843	445.11983558475293
166.0	0.96758922	445.1199334723085
167.0	0.97361007	445.119784349388
168.0	0.97963307	445.1197551378824
169.0	0.9856517	445.119868213615
170.0	0.9916746	445.11986171089416
171.0	0.99769537	445.1199562669266
172.0	1.0037163	445.11983806225885
173.0	1.0097394	445.1196854247783
174.0	1.0157644	445.11983641242165
175.0	1.0217914	445.11991693016796
176.0	1.0278184	445.11986254973084
177.0	1.0338434	445.11974601876454
178.0	1.0398663	445.1198220625152
179.0	1.0458851	445.1197696517436
180.0	1.051906	445.1197812920887
181.0	1.0579308	445.11978786144783
182.0	1.0639538	445.11983009492053
183.0	1.069979	445.1199105133025
184.0	1.0760018	445.1198148825951
185.0	1.0820268	445.11977535806045
186.0	1.0880496	445.11988202878683
187.0	1.0940727	445.11985487632273
188.0	1.1000996	445.1198067291358
189.0	1.1061228	445.1198508905333
190.0	1.1121455	445.1198767699716
191.0	1.1181686	445.1198163156484
192.0	1.1241914	445.1198613784009
193.0	1.1302205	445.11986014659226
194.0	1.1362414	445.11981061111953
195.0	1.1422643	445.1197519657845
196.0	1.1482895	445.1197012532122
197.0	1.1543122	445.1197814363482
198.0	1.1603353	445.1198259204965
199.0	1.1663602	445.11982781504605
200.0	1.1723789	445.1198038560805
201.0	1.1784061	445.1198644934131
202.0	1.1844331	445.11990095068955
203.0	1.1904581	445.1198989525655
204.0	1.1964833	445.1198376245837
205.0	1.2025019	445.1197860075219
206.0	1.2085208	445.1198114137723
207.0	1.2145414	445.1198340953041
208.0	1.2205602	445.1198692420209
209.0	1.2265832	445.1198320500386
210.0	1.232604	445.11987261058067
211.0	1.238625	445.1199111300866
212.0	1.2446457	445.11990782166123
213.0	1.2506666	445.11989469305365
214.0	1.2566874	445.11983244071865
215.0	1.2627082	445.11978358281004
216.0	1.2687312	445.1198019750217
217.0	1.2747561	445.1198189007958
218.0	1.2807832	445.11986513935904
219.0	1.2868062	445.11986997406706
220.0	1.2928249	445.1198864594349
221.0	1.2988459	445.11983414493466
222.0	1.3048688	445.11991124904256
223.0	1.3108873	445.11982858260035
224.0	1.3169082	445.1198503386261
225.0	1.3229312	445.11987094637516
226.0	1.3289563	445.11981303495617
227.0	1.3349792	445.11983599798504
228.0	1.3410021	445.1199527669554
229.0	1.3470207	445.1198727881415
230.0	1.3530418	445.1198393546924
231.0	1.3590645	445.1196996718766
232.0	1.3650916	445.1198131197155
233.0	1.3711187	445.1198662207314
234.0	1.3771395	445.11981889297766
235.0	1.3831646	445.1197995920406
236.0	1.3891855	445.1198836139928
237.0	1.3952043	445.1198179193733
238.0	1.4012249	445.119818064835
239.0	1.4072458	445.11986945475627
240.0	1.4132666	445.11976298301414
241.0	1.4192854	445.1197884642715
242.0	1.4253085	445.11964386289173
243.0	1.4313271	445.1197580793679
244.0	1.437348	445.11980249948436
245.0	1.4433668	445.11978383607936
246.0	1.4493875	445.119817584354
247.0	1.4554063	445.11988242714546
248.0	1.4614271	445.11987410680604
249.0	1.4674501	445.1198690334557
250.0	1.4734709	445.1198663414577
251.0	1.4794919	445.1198576478403
252.0	1.4855127	445.11982488454254
253.0	1.4915376	445.1197671837978
254.0	1.4975563	445.11978390717707
255.0	1.5035771	445.1198478585846
256.0	1.509598	445.1197687353083
257.0	1.515621	445.1198407435295
258.0	1.521644	445.1198394865989
259.0	1.5276647	445.11976557449464
260.0	1.5336835	445.1197485496549
261.0	1.5397044	445.1198841414278
262.0	1.5457231	445.1197765180939
263.0	1.551746	445.11980931874865
264.0	1.5577668	445.1198304743396
265.0	1.5638003	445.119828597134
266.0	1.5698253	445.11985747891674
267.0	1.5758503	445.1196268737734
268.0	1.5818691	445.1198077965683
269.0	1.5878897	445.11996214194454
270.0	1.5939126	445.11982168308475
271.0	1.5999377	445.11970529563905
272.0	1.6059565	445.1197837041475
273.0	1.6119774	445.11965661261127
274.0	1.6179982	445.11978806439345
275.0	1.624019	445.1198634298774
276.0	1.6300399	445.11979520459954
277.0	1.6360606	445.11980429933885
278.0	1.6420836	445.1197760430936
279.0	1.6481023	445.11989699929984
280.0	1.6541231	445.11981738616123
281.0	1.660142	445.11982581062347
282.0	1.6661712	445.1198635980348
283.0	1.6721982	445.1198538919161
284.0	1.678217	445.11990864753085
285.0	1.6842439	445.11994553996817
286.0	1.6902668	445.1199344794769
287.0	1.6962898	445.1199011925848
288.0	1.7023128	445.11982560354494
289.0	1.7083378	445.1197571214237
290.0	1.7143608	445.11970965782524
291.0	1.7203836	445.11984326502346
292.0	1.7264067	445.11974138467366
293.0	1.7324273	445.1198472552813
294.0	1.7384524	445.11969017090456
295.0	1.744471	445.11984660118196
296.0	1.7504962	445.1198600764186
297.0	1.7565211	445.1198741154371
298.0	1.76254	445.1198238482989
299.0	1.7685607	445.1197774792912
300.0	1.7745794	445.11990166166925
301.0	1.7806023	445.11983384764096
302.0	1.7866232	445.1198841219882
303.0	1.7926484	445.119795753855
304.0	1.7986691	445.119822407944
305.0	1.8046879	445.11980342298705
306.0	1.8107107	445.11991281872764
307.0	1.8167338	445.11981909971934
308.0	1.8227545	445.11991775076353
309.0	1.8287734	445.1199238523874
310.0	1.8347941	445.1198466233161
311.0	1.8408212	445.1197953130614
312.0	1.8468441	445.1198303196866
313.0	1.8528693	445.1197574997087
314.0	1.8588879	445.1197740016343
315.0	1.8649088	445.1199301125481
316.0	1.8709316	445.1198181035541
317.0	1.8769545	445.11974627798935
318.0	1.8829775	445.1198815625654
319.0	1.8890047	445.11989979974743
320.0	1.8950297	445.1197963793227
321.0	1.9010525	445.119761357723
322.0	1.9070713	445.1198037444124
323.0	1.9130922	445.1198914540932
324.0	1.9191172	445.11981689110337
325.0	1.9251484	445.1197132027379
326.0	1.9311755	445.11985688470696
327.0	1.9371942	445.1198971864012
328.0	1.9432152	445.1198168039675
329.0	1.9492338	445.1198741430993
330.0	1.9552546	445.11987610858677
331.0	1.9612754	445.119828287309
332.0	1.9672963	445.11978527769446
333.0	1.9733172	445.11977613114493
334.0	1.9793381	445.1199245680536
335.0	1.9853589	445.1198571480841
336.0	1.9913797	445.1198568668721
337.0	1.9974006	445.119826516721
338.0	2.0034193	445.1198308685644
339.0	2.0094422	445.1198805168604
340.0	2.0154631	445.1197992740301
341.0	2.0214881	445.1198402611411
342.0	2.027511	445.1198178853446
343.0	2.0335403	445.11979357459177
344.0	2.0395631	445.11973107423125
345.0	2.045582	445.11985646031746
346.0	2.0516006	445.1198575993261
347.0	2.0576234	445.1198622626346
348.0	2.0636422	445.11989549404973
349.0	2.0696611	445.1199152070616
350.0	2.0756882	445.11977096972765
351.0	2.081709	445.11989796173077
352.0	2.0877318	445.11990243683493
353.0	2.0937506	445.11980894475874
354.0	2.0997737	445.1198368219782
355.0	2.1057944	445.1199176623362
356.0	2.1118215	445.1199040204596
357.0	2.1178444	445.1197294869827
358.0	2.1238694	445.1197394583692
359.0	2.1298924	445.1197601352922
360.0	2.1359133	445.1198610128915
361.0	2.1419383	445.1198374995946
362.0	2.1479568	445.11989899166423
364.0	2.1552736	445.11992730036803
365.0	2.1616341	445.11980592859356
366.0	2.167657	445.119731945608
367.0	2.173682	445.1196622138453
368.0	2.1797049	445.1196046963327
369.0	2.1857257	445.119751221237
370.0	2.1917486	445.11969122321653
371.0	2.1977736	445.1197902725205
372.0	2.203807	445.11963978824946
373.0	2.2098363	445.11975579241926
374.0	2.2158613	445.1197082987343
375.0	2.2218946	445.11978259620463
376.0	2.2279196	445.11983242989845
377.0	2.2339424	445.1198747450985
378.0	2.2399653	445.119821854106
379.0	2.2459883	445.1198446070092
380.0	2.2520113	445.11978062322777
381.0	2.2580363	445.11987100890946
382.0	2.2640633	445.1197468742573
383.0	2.2700926	445.1198379401896
384.0	2.2761154	445.11985236537487
385.0	2.2821404	445.11973687088044
386.0	2.2881633	445.11983690338155
388.0	2.2954591	445.119854854933
389.0	2.3018279	445.1198044279335
390.0	2.3078488	445.1197916171391
391.0	2.3138716	445.11976277522723
394.0	2.32203	445.1196278548309
395.0	2.3283863	445.11963423364034
396.0	2.3344135	445.1195164977744
397.0	2.3404404	445.1196185446272
398.0	2.3464675	445.1194250942532
400.0	2.3538071	445.1194770887333
401.0	2.3601676	445.11950841616965
402.0	2.3661969	445.1194925371423
403.0	2.3722238	445.11948631941874
404.0	2.3782487	445.11969956538326
405.0	2.3842696	445.1196349485732
406.0	2.3902885	445.1194961120349
407.0	2.3963114	445.11954214920075
408.0	2.4023323	445.1196575582344
409.0	2.4083551	445.1196813315406
410.0	2.414376	445.11963005116866
411.0	2.4204009	445.1196145492044
412.0	2.4264301	445.1197426238951
413.0	2.4324531	445.11972947171273
414.0	2.4384739	445.1197311538672
415.0	2.4444989	445.1198270690902
416.0	2.4505239	445.1197860758036
417.0	2.4565448	445.11977840555926
418.0	2.4625698	445.1198723164486
420.0	2.469903	445.11976202298763
421.0	2.4762552	445.11976854427223
422.0	2.4822761	445.11973514278986
423.0	2.4882948	445.1198047753268
424.0	2.4943156	445.1197437648264
425.0	2.5003364	445.1196833803244
426.0	2.5063572	445.11973364049925
427.0	2.5123802	445.11971219596984
428.0	2.518401	445.1196356040955
429.0	2.524424	445.11951492203883
430.0	2.5304448	445.1194929859994
431.0	2.5364658	445.11944857310255
433.0	2.5437968	445.12065649437267
434.0	2.5501532	445.119526892409
435.0	2.5561741	445.1194565523513
436.0	2.562197	445.1195693176458
437.0	2.5682199	445.1195491461475
438.0	2.5742428	445.1206361402983
439.0	2.5802677	445.11947309170773
440.0	2.5862864	445.1195408129309
441.0	2.5923095	445.1195173461668
442.0	2.5983302	445.1195366950505
443.0	2.6043511	445.11960352957107
444.0	2.6103762	445.11959037031403
445.0	2.616397	445.1197124317123
446.0	2.6224177	445.11958144607115
447.0	2.6284428	445.11967492240177
448.0	2.634472	445.119645301706
449.0	2.6405032	445.1197357484897
450.0	2.6465367	445.1197315609717
451.0	2.6525638	445.1196126337996
452.0	2.6585867	445.1197209298461
453.0	2.6646075	445.119696211284
454.0	2.6706303	445.1198304564846
455.0	2.6766491	445.1197082909548
456.0	2.682672	445.1197745419685
457.0	2.6886971	445.11976375760617
458.0	2.6947179	445.119777325546
459.0	2.7007408	445.1198895017051
460.0	2.70677	445.11984844282614
461.0	2.7127972	445.1197832142433
462.0	2.71882	445.11979660932485
463.0	2.7248408	445.1197516970097
464.0	2.7308637	445.1197833840548
465.0	2.7368888	445.11979515395495
466.0	2.7429076	445.11996506330877
467.0	2.7489305	445.11989276608955
468.0	2.7549576	445.1198665456054
469.0	2.7609847	445.1198491866017
470.0	2.7670075	445.119700633862
471.0	2.7730325	445.11976815306804
472.0	2.7790575	445.1198310193153
473.0	2.7850784	445.11974102801423
474.0	2.7911013	445.1197214453034
475.0	2.7971264	445.11981658007
476.0	2.8031452	445.11968860823174
477.0	2.809166	445.1198259812061
478.0	2.8151867	445.11973720931275
479.0	2.8212095	445.1199114771786
480.0	2.8272304	445.11987108580286
481.0	2.8332493	445.11987323432726
482.0	2.8392765	445.11972840226605
483.0	2.8452973	445.11981548378503
484.0	2.85132	445.1198481610415
485.0	2.8573408	445.11980526820327
486.0	2.8633639	445.11990247033066
487.0	2.8693847	445.11989032466477
488.0	2.8754077	445.1199201844356
489.0	2.8814285	445.1200098832684
490.0	2.8874472	445.119962442191
491.0	2.8934682	445.11982011444286
493.0	2.9008013	445.11980150196655
494.0	2.9071681	445.119784828714
495.0	2.9131953	445.1199485347024
496.0	2.9192182	445.11976919660196
497.0	2.925245	445.1196244729925
498.0	2.9312702	445.11956974303877
499.0	2.937291	445.1205084792873
500.0	2.943316	445.1204354409871
503.0	2.9521701	445.12045979351933
504.0	2.9585286	445.1202907923578
508.0	2.9681619	445.1204158002275
510.0	2.9756972	445.12048967146103
511.0	2.9820619	445.1206085291338
512.0	2.9880807	445.12062839827735
513.0	2.9941036	445.11940106091964
514.0	3.0001328	445.1194749629377
515.0	3.0061599	445.1195689459025
516.0	3.0121827	445.1195998777066
517.0	3.0182036	445.1194662771899
518.0	3.0242244	445.11955392950574
519.0	3.0302474	445.1196343488064
520.0	3.0362682	445.11954611339087
521.0	3.0422953	445.1197337958491
522.0	3.0483202	445.1196592136068
523.0	3.0543411	445.11969983613596
524.0	3.0603619	445.119605895279
525.0	3.0663807	445.1197723371069
526.0	3.0724037	445.11976061969284
527.0	3.0784266	445.11983563399735
528.0	3.0844474	445.1197131447569
529.0	3.0904704	445.1197469563574
530.0	3.0964892	445.11980611797674
531.0	3.1025121	445.11976494842236
532.0	3.1085328	445.11976566564675
533.0	3.1145577	445.1198753176686
534.0	3.1205808	445.1198400918338
535.0	3.1266037	445.11983260012244
536.0	3.1326267	445.1198125466436
537.0	3.1386474	445.11978988752736
538.0	3.1446683	445.11978715061343
539.0	3.1506869	445.1197275257249
540.0	3.1567099	445.1199032194774
541.0	3.1627308	445.11984444855966
542.0	3.1687496	445.119892902283
543.0	3.1747704	445.1198276484295
544.0	3.1807912	445.1199570371386
545.0	3.1868122	445.11985401426034
546.0	3.192833	445.1198762138914
547.0	3.1988537	445.11991837032406
548.0	3.2048725	445.1198917661431
549.0	3.2108954	445.119867820117
550.0	3.2169142	445.11995434865077
551.0	3.2229372	445.11991766720956
552.0	3.2289602	445.1198631610309
553.0	3.2349809	445.11993256201856
554.0	3.2410038	445.1199162372884
555.0	3.2470225	445.11988225107467
556.0	3.2530412	445.119901781203
557.0	3.2590622	445.11985340826317
558.0	3.2650851	445.119892747461
559.0	3.2711122	445.11993455645285
560.0	3.2771351	445.11985223602346
561.0	3.283156	445.11980259427594
562.0	3.2891746	445.1199183860295
563.0	3.2951975	445.11983705111305
564.0	3.3012163	445.11993435892435
565.0	3.3072435	445.11991421732256
566.0	3.3132809	445.1198692803285
567.0	3.3193144	445.1198771546159
568.0	3.3253414	445.1199379732949
569.0	3.3313685	445.1199606228847
570.0	3.3373954	445.11995579688033
571.0	3.3434226	445.11975917978134
572.0	3.3494497	445.11987398985326
573.0	3.3554789	445.1198832503481
574.0	3.3615019	445.11980364583707
575.0	3.3675269	445.11988801786697
576.0	3.3735518	445.1197746263865
577.0	3.3795707	445.11991571619956
578.0	3.3855955	445.1199202642947
579.0	3.3916185	445.11982657773564
580.0	3.3976413	445.1198435894904
581.0	3.4036686	445.1198666374278
582.0	3.4096935	445.1198716492262
583.0	3.4157124	445.11987392131084
584.0	3.4217351	445.1199243342009
585.0	3.4277582	445.11991571295584
586.0	3.4337872	445.1197790738566
587.0	3.4398143	445.11985555635675
588.0	3.4458394	445.11981503448385
589.0	3.4518624	445.11986876455035
590.0	3.4578872	445.1199720293698
591.0	3.4639062	445.11994367523323
592.0	3.4699268	445.1198479360794
593.0	3.4759644	445.1197799078843
594.0	3.4819956	445.11987258841873
595.0	3.4880227	445.1197492227829
596.0	3.4940499	445.1199135396704
597.0	3.5000749	445.11992199116247
598.0	3.5060937	445.119935640201
599.0	3.5121144	445.119892549642
600.0	3.5181374	445.11968860759134
601.0	3.524156	445.11955963624314
602.0	3.530177	445.11965390093087
603.0	3.5361999	445.1195656186905
604.0	3.5422187	445.11952067533423
605.0	3.5482395	445.1195959101441
606.0	3.5542666	445.11955696589
607.0	3.5602936	445.1195794204554
608.0	3.5663209	445.11957546011223
609.0	3.5723416	445.1196120148365
610.0	3.5783645	445.11952692732183
611.0	3.5843832	445.11947023094245
612.0	3.5904083	445.11956584656144
613.0	3.5964271	445.1206402529835
614.0	3.60245	445.1205807498037
615.0	3.6084729	445.120566589284
616.0	3.6144916	445.1205465080843
617.0	3.6205104	445.1205813431242
618.0	3.6265332	445.1206530690568
619.0	3.6325562	445.12065391955593
620.0	3.638577	445.120614822755
621.0	3.6445979	445.12063929913705
622.0	3.6506166	445.12059979489464
623.0	3.6566397	445.1206238088329
624.0	3.6626626	445.12062252978865
625.0	3.6686916	445.12058312044235
626.0	3.6747208	445.1206561025935
627.0	3.6807501	445.1206331802927
628.0	3.6867687	445.11942061458393
629.0	3.6927918	445.1206465161072
630.0	3.6988166	445.12059193331476
631.0	3.7048376	445.1194489441403
632.0	3.7108583	445.11942363685233
633.0	3.7168771	445.1205839982231
634.0	3.7229001	445.1206396020763
635.0	3.728921	445.11944127235637
636.0	3.7349416	445.1206437651617
637.0	3.7409604	445.1194382266359
638.0	3.7469814	445.12064148465174
639.0	3.7530022	445.1206378441959
640.0	3.759023	445.12065117997366
641.0	3.7650459	445.12057220780497
642.0	3.7710688	445.1205962792427
643.0	3.7770897	445.1194034989718
644.0	3.7831106	445.1194087436915
645.0	3.7891313	445.12059682734383
646.0	3.7951543	445.12062758245656
647.0	3.8011751	445.12063253235584
648.0	3.8072001	445.1194059577414
649.0	3.8132209	445.1206219854904
650.0	3.8192397	445.12064922762846
651.0	3.8252606	445.12065214425706
652.0	3.8312814	445.12062495176343
653.0	3.8373002	445.1205822540878
654.0	3.8433273	445.12061165145303
655.0	3.8493502	445.119406363114
656.0	3.855373	445.12062216578175
657.0	3.8613938	445.12056685814224
658.0	3.8674148	445.1206551886408
659.0	3.8734357	445.1205617204399
660.0	3.8794586	445.12062016213105
661.0	3.8854773	445.12065500931607
662.0	3.8915002	445.12056370106063
663.0	3.897521	445.1205678978075
664.0	3.9035419	445.1205435713951
665.0	3.9095648	445.12062262999865
666.0	3.9155877	445.12060349355374
667.0	3.9216085	445.1205072994857
668.0	3.9276274	445.12042528188294
669.0	3.9336482	445.1204093583939
670.0	3.9396712	445.1204145759065
671.0	3.945692	445.12041657010747
672.0	3.9517169	445.1203743356796
673.0	3.957744	445.1204227777025
674.0	3.9637691	445.1205365299672
675.0	3.969792	445.12044320426793
676.0	3.9758108	445.12045475276375
677.0	3.9818336	445.1204262922407
678.0	3.9878566	445.12040475629436
679.0	3.9938753	445.12052339773214
680.0	3.9998982	445.12041969634873
681.0	4.0059233	445.1205219906352
682.0	4.0119483	445.1205109556352
683.0	4.0179712	445.12053684823087
684.0	4.0239983	445.1204546736878
685.0	4.0300191	445.1204186817468
686.0	4.03604	445.12048741559715
687.0	4.042067	445.1205281598992
688.0	4.0480857	445.12048662248384
689.0	4.0541087	445.12044316227264
690.0	4.0601296	445.1205026255687
691.0	4.0661485	445.120473030603
692.0	4.0721691	445.12049753722494
693.0	4.0781921	445.12050202353396
694.0	4.0842107	445.12052887635195
695.0	4.0902379	445.1205151309251
696.0	4.0962608	445.12035891331317
697.0	4.1022796	445.12037769515587
698.0	4.1083025	445.1203314091877
699.0	4.1143234	445.12021200228924
700.0	4.1203421	445.1203462169877
701.0	4.1263651	445.1203803469822
702.0	4.13239	445.1202907018796
703.0	4.1384129	445.12033158065174
704.0	4.1444316	445.12030379348823
705.0	4.1504505	445.1203818169662
706.0	4.1564733	445.12032589544015
707.0	4.1624943	445.12035888138183
708.0	4.168515	445.12028846741083
709.0	4.174538	445.12026897246346
710.0	4.1805567	445.1201836990259
711.0	4.1865796	445.12019833067285
712.0	4.1926025	445.1201808392825
713.0	4.1986233	445.12028345232596
714.0	4.2046463	445.12016285057996
715.0	4.2106673	445.1201632564402
716.0	4.216688	445.12033336544533
717.0	4.222711	445.1202105369179
718.0	4.2287358	445.12024130074434
719.0	4.2347588	445.12027208056026
720.0	4.2407859	445.1202467408131
721.0	4.246809	445.12031510936214
722.0	4.2528319	445.1202915633164
723.0	4.2588506	445.1203029285334
724.0	4.2648756	445.1202853233898
725.0	4.2709005	445.1203467896841
726.0	4.2769214	445.12031338069346
727.0	4.2829422	445.1203056466913
728.0	4.288963	445.12027378948926
729.0	4.294986	445.12034453786754
730.0	4.3010069	445.1202836441282
731.0	4.3070278	445.120270425732
732.0	4.3130528	445.1202318620611
733.0	4.3190736	445.12027387617565
734.0	4.3250964	445.120316472824
735.0	4.3311193	445.1203035771563
736.0	4.3371382	445.12025594372506
737.0	4.3431612	445.1203922717352
738.0	4.3491841	445.1203129269013
739.0	4.3552049	445.12037279027106
740.0	4.3612257	445.12027522675174
741.0	4.3672465	445.12035521852454
742.0	4.3732694	445.1202578519926
743.0	4.3792882	445.1203443567824
744.0	4.3853111	445.1203510460922
745.0	4.391332	445.12031927126924
746.0	4.3973508	445.12024634558617
747.0	4.4033717	445.1203039645506
748.0	4.4093944	445.12026865699016
749.0	4.4154277	445.1204048904858
750.0	4.4214506	445.12038298813656
751.0	4.4274758	445.12028280335034
752.0	4.4334944	445.12033097389224
753.0	4.4395238	445.120334231865
754.0	4.4455423	445.1202989163255
755.0	4.4515653	445.12028306978215
756.0	4.4575882	445.12028688441995
757.0	4.4636091	445.1202640332703
758.0	4.4696319	445.1202177774667
759.0	4.4756507	445.12031494320405
760.0	4.4816735	445.12027542833744
761.0	4.4876925	445.1201793929516
762.0	4.4937153	445.12022544989156
763.0	4.4997384	445.1201657363806
764.0	4.5057569	445.12026233387365
765.0	4.5117799	445.1202526453516
766.0	4.5178028	445.1202151040335
767.0	4.5238237	445.12028252236405
768.0	4.5298468	445.1202961121263
769.0	4.5358675	445.12025169755765
770.0	4.5418884	445.1202793297933
771.0	4.5479112	445.12032796405043
772.0	4.553932	445.12030139338134
773.0	4.5599549	445.12023834627354
774.0	4.565978	445.1202360975215
775.0	4.5719987	445.12030354758235
776.0	4.5780175	445.12035498024335
777.0	4.5840362	445.12023019433144
778.0	4.5900593	445.12029317410764
779.0	4.5960821	445.1203319973188
780.0	4.6021008	445.12032595405816
781.0	4.6081258	445.12036003646415
782.0	4.6141467	445.1203239965713
783.0	4.6201696	445.1203243120087
784.0	4.6261905	445.1203423065053
785.0	4.6322113	445.1202762546106
786.0	4.6382342	445.12028303410176
787.0	4.644255	445.12036284279355
788.0	4.650278	445.1202785457948
789.0	4.6563009	445.1204190181992
790.0	4.6623196	445.1203119064279
791.0	4.6683406	445.1203425361082
792.0	4.6743634	445.1203475966144
793.0	4.6803823	445.12021677987866
794.0	4.6864072	445.12034697093134
795.0	4.6924321	445.1203266731233
796.0	4.698453	445.12022365668594
797.0	4.7044738	445.12025721220283
798.0	4.7104947	445.1202343440088
799.0	4.7165177	445.12023936198426
800.0	4.7225406	445.1202014538703
801.0	4.7285614	445.12025225481517
802.0	4.7345822	445.1202928031136
803.0	4.7406031	445.12013065806207
804.0	4.7466302	445.12020649041534
805.0	4.7526531	445.1201770637247
806.0	4.7586739	445.1202756244957
807.0	4.7646947	445.12018122110265
808.0	4.7707178	445.1201332790694
809.0	4.7767407	445.12017759832867
810.0	4.7827657	445.12009483536985
811.0	4.7887864	445.12019756018276
812.0	4.7948134	445.12013728998875
813.0	4.8008365	445.12024802483387
814.0	4.8068574	445.120181140007
815.0	4.8128761	445.1202530189564
816.0	4.8188969	445.12022344768536
817.0	4.8249178	445.1203271544663
818.0	4.8309427	445.1202345313799
819.0	4.8369615	445.1202968259015
820.0	4.8429824	445.1202015481314
821.0	4.8490053	445.1200764424466
822.0	4.8550282	445.12017211719086
823.0	4.8610492	445.1201722901742
824.0	4.8670699	445.1201477364692
825.0	4.8730908	445.12015289726304
826.0	4.8791115	445.12010823546063
827.0	4.8851365	445.12019237933663
828.0	4.8911594	445.12023017166297
829.0	4.8971804	445.1202434078076
830.0	4.9032033	445.12016460710566
831.0	4.9092283	445.1201750697032
832.0	4.9152533	445.1201488107178
833.0	4.9212783	445.1202125972013
834.0	4.9273053	445.12017657102695
835.0	4.9333324	445.1201921721895
836.0	4.9393574	445.1201963101511
837.0	4.9453762	445.1202484592589
838.0	4.9514013	445.12022758357267
839.0	4.9574283	445.1202550585823
840.0	4.9634513	445.12020213497425
841.0	4.9694721	445.1202127527693
842.0	4.9754991	445.1201962757126
843.0	4.9815199	445.12018579352605
844.0	4.9875429	445.1201747265517
845.0	4.9935617	445.1201305461153
846.0	4.9995868	445.1201318882697
847.0	5.0056096	445.120143254384
848.0	5.0116346	445.1202543183106
849.0	5.0176574	445.12025563584154
850.0	5.0236783	445.1201954434637
851.0	5.0296992	445.12025125688876
852.0	5.0357221	445.1201730823804
853.0	5.041743	445.12023974317265
854.0	5.047766	445.12023626213625
855.0	5.0537889	445.1202151225439
856.0	5.0598098	445.1201591566327
857.0	5.0658283	445.1201671047662
858.0	5.0718534	445.1201198160049
859.0	5.0778742	445.1202076521156
860.0	5.0838952	445.1201526286255
861.0	5.089916	445.12013384388075
862.0	5.0959368	445.1202176100735
863.0	5.1019597	445.1202559133401
864.0	5.1079826	445.12011674386
865.0	5.1140034	445.12022105232546
866.0	5.1200263	445.12011765400143
867.0	5.1260514	445.1202171986739
868.0	5.1320701	445.12013390519706
869.0	5.138091	445.1201015514523
870.0	5.1441161	445.12009249052187
871.0	5.1501369	445.12000582791495
872.0	5.1561661	445.1200842494367
873.0	5.162193	445.120111149449
874.0	5.1682117	445.1202186810187
875.0	5.1742306	445.12013165091645
876.0	5.1802557	445.12022626915183
877.0	5.1862765	445.1202224913169
878.0	5.1922994	445.12015186744065
879.0	5.1983202	445.12021762197287
880.0	5.2043409	445.1201679244645
881.0	5.2103598	445.1201784512176
882.0	5.2163848	445.12016311825664
883.0	5.2224056	445.1200777463971
884.0	5.2284286	445.1201939629758
885.0	5.2344514	445.1202217933074
886.0	5.2404745	445.12022478547186
887.0	5.2464931	445.1200823373395
888.0	5.252516	445.12007534638474
889.0	5.2585369	445.1200916900721
890.0	5.2645619	445.12013681933513
891.0	5.2705806	445.12013331595756
892.0	5.2766037	445.12010659333066
893.0	5.2826222	445.1200560782319
894.0	5.2886452	445.1201345325869
895.0	5.2946681	445.12014692777547
896.0	5.300689	445.1201499826658
897.0	5.3067119	445.1201697329093
898.0	5.3127328	445.1201458311063
899.0	5.3187535	445.12017217591966
900.0	5.3247787	445.12025230799844
901.0	5.3308016	445.12019044070087
902.0	5.3368265	445.12020767464537
903.0	5.3428538	445.1201046291189
904.0	5.3488785	445.1201472385779
905.0	5.3548994	445.12009447024076
906.0	5.3609182	445.1201845988438
907.0	5.3669413	445.1202325838909
908.0	5.3729641	445.1202389300893
909.0	5.378987	445.1201991597796
910.0	5.3850099	445.1202555508613
911.0	5.3910286	445.12021271018165
912.0	5.3970537	445.12018891074746
913.0	5.4030745	445.1202443055282
914.0	5.4090953	445.1201482189855
915.0	5.4151162	445.1201517339025
916.0	5.4211412	445.1201934676679
917.0	5.4271621	445.1202026668667
918.0	5.4331851	445.1202150304359
919.0	5.4392078	445.1202078175082
920.0	5.4452307	445.1201416114222
921.0	5.4512537	445.1202460381401
922.0	5.4572724	445.12013147187247
923.0	5.4632934	445.12011324557113
924.0	5.4693163	445.1201486194801
925.0	5.4753391	445.12009868422194
926.0	5.4813622	445.1200504909837
927.0	5.487385	445.1201569252955
928.0	5.4934058	445.12005717918646
929.0	5.4994245	445.12010318991787
930.0	5.5054496	445.1201410981793
931.0	5.5114704	445.1202124197593
932.0	5.5174998	445.120143707712
933.0	5.5235226	445.1201088460011
934.0	5.5295477	445.1201739979362
935.0	5.5355683	445.1201551139126
936.0	5.5415933	445.120218250025
937.0	5.5476122	445.1201239348667
938.0	5.5536373	445.12008336804985
939.0	5.5596602	445.1201033235984
940.0	5.5656809	445.12006810537713
941.0	5.5716997	445.12014850090173
942.0	5.5777205	445.12005373713123
943.0	5.5837435	445.12014085582877
944.0	5.5897684	445.12023497252443
945.0	5.5957914	445.1200888118434
946.0	5.6018142	445.1201974410581
947.0	5.6078435	445.1201588066946
948.0	5.6138747	445.1201469707265
949.0	5.6199019	445.1202559679748
950.0	5.6259268	445.12015009885687
951.0	5.6319538	445.12020733002436
952.0	5.6379726	445.1201015730114
953.0	5.6439936	445.1201420121128
954.0	5.6500184	445.1201831166489
955.0	5.6560373	445.1202578225422
956.0	5.6620684	445.120208781463
957.0	5.6680977	445.1202714489629
958.0	5.6741269	445.12024589014607
959.0	5.6801518	445.1201829901074
960.0	5.686179	445.12012660017973
961.0	5.692204	445.1201141740355
962.0	5.6982374	445.12020948837267
963.0	5.7042603	445.12013623248356
964.0	5.7102853	445.1201686338808
965.0	5.7163123	445.12023577869957
966.0	5.7223415	445.1202219078514
967.0	5.7283685	445.12023180982015
968.0	5.7343895	445.12016725013086
969.0	5.7404124	445.12020060818924
970.0	5.7464312	445.12023422138293
971.0	5.7524582	445.120134266627
972.0	5.7584831	445.1201414727326
973.0	5.764506	445.1202348414921
974.0	5.7705331	445.12018473552877
975.0	5.7765623	445.12020626606966
976.0	5.7825915	445.12022803790336
977.0	5.7886123	445.1201250311505
978.0	5.7946394	445.1201858483062
979.0	5.8006603	445.1200704833112
980.0	5.8066833	445.12002206921454
981.0	5.812704	445.1201331899516
982.0	5.8187269	445.1201324182579
983.0	5.8247499	445.12012839305
984.0	5.830775	445.1201460561352
985.0	5.8367957	445.12013017876865
986.0	5.8428146	445.1201803872374
987.0	5.8488373	445.12012594089
988.0	5.8548604	445.1201021142119
989.0	5.8608811	445.1200083556931
990.0	5.8669103	445.12012826029525
991.0	5.8729374	445.1201090877536
992.0	5.8789624	445.12011341769505
993.0	5.8849853	445.120181434335
994.0	5.8910062	445.12018715677226
995.0	5.897027	445.12024773128013
996.0	5.9030562	445.12018532615724
997.0	5.909077	445.12017483778476
998.0	5.915102	445.12013801949325
999.0	5.9211229	445.120160073916
1000.0	5.9271438	445.12015542360143
1001.0	5.9331647	445.1201277155946
1002.0	5.9391875	445.1201666087918
1003.0	5.9452105	445.12011015286
1004.0	5.9512292	445.12027541427165
1005.0	5.9572521	445.12004899645586
1006.0	5.963275	445.120121306619
1007.0	5.9692938	445.12006797071086
1008.0	5.9753188	445.1200454909102
1009.0	5.9813397	445.1201480000818
1010.0	5.9873627	445.1201142153254
1011.0	5.9933876	445.12011545668224
1012.0	5.9994083	445.12016133833646
1013.0	6.0054291	445.1200706444181
1014.0	6.0114522	445.1200693947355
1015.0	6.017473	445.1200631689496
1016.0	6.0235023	445.12003432843017
1017.0	6.0295209	445.120012690414
1018.0	6.035548	445.1200943325234
1019.0	6.0415689	445.1200696847595
1020.0	6.0475939	445.12015525886363
1021.0	6.0536147	445.12004285317977
1022.0	6.0596377	445.120070995806
1023.0	6.0656584	445.1201221499137
1024.0	6.0716772	445.120053805872
1025.0	6.0776982	445.12002987638834
1026.0	6.0837231	445.119968056689
1027.0	6.0897439	445.12006068524397
1028.0	6.0957668	445.1200767792292
1029.0	6.1017918	445.1200969183518
1030.0	6.1078106	445.1201312740292
1031.0	6.1138316	445.1201245274413
1032.0	6.1198544	445.1200068224326
1033.0	6.1258773	445.1200181070938
1034.0	6.1319002	445.11993689565895
1035.0	6.1379189	445.12007194697685
1036.0	6.1439419	445.1199922164313
1037.0	6.1499648	445.1200140616452
1038.0	6.1559877	445.1199063645293
1039.0	6.1620086	445.11998238973763
1040.0	6.1680295	445.1200224153235
1041.0	6.1740503	445.1200347145741
1042.0	6.1800733	445.11985381636674
1043.0	6.186096	445.119936456777
1044.0	6.1921231	445.1201198570579
1045.0	6.1981482	445.12005812245206
1046.0	6.2041733	445.11991656097706
1047.0	6.2102045	445.12001482231665
1048.0	6.2162274	445.1198648389165
1049.0	6.2222482	445.1200962699531
1050.0	6.2282691	445.119989103213
1051.0	6.2342961	445.1200232294413
1052.0	6.2403211	445.1199246116845
1053.0	6.246342	445.119964282957
1054.0	6.2523628	445.11999543047546
1055.0	6.2583837	445.11999588846356
1056.0	6.2644067	445.1200522584233
1057.0	6.2704275	445.12006261222194
1058.0	6.2764482	445.1199546054726
1059.0	6.2824711	445.1200333987124
1060.0	6.2884919	445.12004911761846
1061.0	6.294515	445.1200586005898
1062.0	6.300538	445.12004922270165
1063.0	6.3065588	445.1200457350198
1064.0	6.3125837	445.1199830228104
1065.0	6.3186067	445.12004060228134
1066.0	6.3246253	445.1201010359279
1067.0	6.3306484	445.1200755049344
1068.0	6.3366692	445.11997386542544
1069.0	6.3426899	445.1200892795778
1070.0	6.3487129	445.1200970018465
1071.0	6.3547337	445.1199880197678
1072.0	6.3607568	445.1200777298241
1073.0	6.3667775	445.1201088427928
1074.0	6.3728003	445.1200088752829
1075.0	6.3788211	445.12002510030237
1076.0	6.3848421	445.12005572751167
1077.0	6.3908629	445.11999928093644
1078.0	6.3968859	445.120014056354
1079.0	6.4029107	445.1199950704706
1080.0	6.4089338	445.1201263477721
1081.0	6.4149525	445.1200878510718
1082.0	6.4209817	445.1201410098798
1083.0	6.4270067	445.1200211704808
1084.0	6.4330275	445.1199739480726
1085.0	6.4390504	445.1199543526669
1086.0	6.4450712	445.12000885428745
1087.0	6.4510902	445.1200574433638
1088.0	6.457113	445.12000411405495
1089.0	6.4631359	445.1200049919863
1090.0	6.4691608	445.1200078570871
1091.0	6.47519	445.12009049867555
1092.0	6.4812171	445.1199912793361
1093.0	6.4872402	445.12001516643596
1094.0	6.493263	445.1200114290745
1095.0	6.4992839	445.11980172894044
1096.0	6.5053025	445.11992391970034
1097.0	6.5113234	445.11988906555587
1098.0	6.5173484	445.11986549054654
1099.0	6.5233694	445.1199212237429
1100.0	6.5293921	445.1200393957906
1101.0	6.5354152	445.11999355089915
1102.0	6.5414339	445.12002240518194
1103.0	6.5474568	445.1199910439639
1104.0	6.5534778	445.1199645338567
1105.0	6.5595005	445.1199643713206
1106.0	6.5655234	445.1199615751579
1107.0	6.5715464	445.1199284038042
1108.0	6.5775653	445.11984590863887
1109.0	6.5835881	445.1199588273951
1110.0	6.5896194	445.1200712797566
1111.0	6.5956401	445.1199066525336
1112.0	6.6016674	445.11987354370325
1113.0	6.6076923	445.11994110879505
1114.0	6.6137131	445.11999235892654
1115.0	6.6197339	445.11989508321153
1116.0	6.6257611	445.1199968969402
1117.0	6.631786	445.1198901611521
1118.0	6.6378133	445.12000781051285
1119.0	6.6438423	445.1199293317085
1120.0	6.6498632	445.1198887639258
1121.0	6.6558923	445.1200409371556
1122.0	6.6619131	445.11996560256216
1123.0	6.667934	445.1199097475186
1124.0	6.6739591	445.1199553160532
1125.0	6.6799819	445.12001125270393
1126.0	6.6860049	445.1198936723208
1127.0	6.6920277	445.1199741795483
1128.0	6.6980507	445.11993262852394
1129.0	6.7040715	445.1199816183712
1130.0	6.7100904	445.11986141096844
1131.0	6.7161131	445.1199213697814
1132.0	6.7221381	445.1198523084403
1133.0	6.7281592	445.1199194693375
1134.0	6.7341841	445.1198431595741
1135.0	6.740205	445.11988870164646
1136.0	6.7462278	445.11993235433863
1137.0	6.7522507	445.11990992708667
1138.0	6.7582716	445.1199429141394
1139.0	6.7643028	445.1198892768301
1140.0	6.77033	445.1199881548428
1141.0	6.7763529	445.1200457802549
1142.0	6.7823757	445.1200970964968
1143.0	6.7883987	445.12002601547147
1144.0	6.7944175	445.11996446646685
1145.0	6.8004383	445.1199232339055
1146.0	6.8064612	445.1198338196864
1147.0	6.8124821	445.11993928075407
1148.0	6.8185008	445.1198792910041
1149.0	6.8245217	445.1200328749929
1150.0	6.8305426	445.1199895654589
1151.0	6.8365612	445.11990347989916
1152.0	6.8425862	445.1198504796812
1153.0	6.848607	445.1199479211285
1154.0	6.8546301	445.1199189482961
1155.0	6.8606551	445.1199766989275
1156.0	6.866676	445.1197217421816
1157.0	6.8726967	445.1198615029552
1158.0	6.8787197	445.1199263303209
1159.0	6.8847405	445.1197877316124
1160.0	6.8907633	445.11989049102755
1161.0	6.8967864	445.1198172521572
1162.0	6.9028092	445.11991403412384
1163.0	6.908828	445.11984563057837
1164.0	6.9148531	445.11978942994426
1165.0	6.920876	445.1198310805195
1166.0	6.9268968	445.11979442144604
1167.0	6.9329175	445.11995789715513
1168.0	6.9389384	445.11996962179967
1169.0	6.9449572	445.1199474211241
1170.0	6.9509906	445.1197754955504
1171.0	6.9570156	445.1199380320459
1172.0	6.9630384	445.1198286333325
1173.0	6.9690635	445.1197546070193
1174.0	6.9750842	445.11974694059523
1175.0	6.9811072	445.11969909813155
1176.0	6.987128	445.1197539615772
1177.0	6.9931489	445.1198673876279
1178.0	6.9991718	445.11989817893664
1179.0	7.0051948	445.1198567580809
1180.0	7.0112156	445.1198690391683
1181.0	7.0172387	445.11979844343824
1182.0	7.0232614	445.11977863310517
1183.0	7.0292801	445.11989746474325
1184.0	7.0353031	445.11993525184647
1185.0	7.041324	445.11981989111365
1186.0	7.0473428	445.1198933602791
1187.0	7.0533636	445.11992845825324
1188.0	7.0593865	445.11982304178366
1189.0	7.0654052	445.1198629912102
1190.0	7.0714281	445.1198558957033
1191.0	7.0774552	445.1198681099072
1192.0	7.0834782	445.1197864987781
1193.0	7.0895011	445.11988304718017
1194.0	7.0955219	445.1198087819202
1195.0	7.1015428	445.11998233141736
1196.0	7.1075679	445.11981089796683
1197.0	7.1135908	445.11987499858867
1198.0	7.1196094	445.1198088510506
1199.0	7.1256302	445.1199169795026
1200.0	7.1316553	445.1198114710317
1201.0	7.1376762	445.1198821484908
1202.0	7.1437011	445.11986818347407
1203.0	7.1497241	445.11990505107036
1204.0	7.155747	445.11987076829064
1205.0	7.1617656	445.11988383691175
1206.0	7.1677907	445.1198250180103
1207.0	7.1738095	445.11994471835203
1208.0	7.1798344	445.1198990152186
1209.0	7.1858575	445.1199363244425
1210.0	7.1918783	445.11994491122914
1211.0	7.1978971	445.1199643918826
1212.0	7.2039201	445.1198194336448
1213.0	7.2099407	445.11981294884146
1214.0	7.2159699	445.11989929697245
1215.0	7.2219927	445.1199651616697
1216.0	7.2280137	445.11980178530615
1217.0	7.2340347	445.119780752858
1218.0	7.2400597	445.11988295827524
1219.0	7.2460804	445.1199162517662
1220.0	7.2521034	445.1198134310818
1221.0	7.258122	445.1198921436589
1222.0	7.264147	445.11992720019066
1223.0	7.27017	445.120016031056
1224.0	7.276195	445.11996315747905
1225.0	7.2822179	445.1198264004106
1226.0	7.2882429	445.1197529703012
1227.0	7.294268	445.1198709206488
1228.0	7.3002909	445.11986940860623
1229.0	7.3063179	445.1198136857441
1230.0	7.3123491	445.11981350529743
1231.0	7.3183784	445.11986579096975
1232.0	7.3244076	445.11993756549964
1233.0	7.3304326	445.1198647596675
1234.0	7.3364534	445.1198784298876
1235.0	7.3424762	445.1198779705248
1236.0	7.3485013	445.11985811208797
1237.0	7.3545221	445.1198340785343
1238.0	7.3605492	445.11983589483754
1239.0	7.3665763	445.1199404719951
1240.0	7.3726055	445.119772638094
1241.0	7.3786262	445.11988045611935
1242.0	7.3846494	445.11982196425225
1243.0	7.39067	445.1198693615684
1244.0	7.396693	445.1199825805547
1245.0	7.4027158	445.1199169757548
1246.0	7.4087388	445.11991565814157
1247.0	7.4147659	445.11985264400437
1248.0	7.420791	445.1198488349669
1249.0	7.4268097	445.1198833037744
1250.0	7.4328348	445.11989700697774
1251.0	7.4388577	445.11975948389636
1252.0	7.4448805	445.1198669097398
1253.0	7.4508993	445.11997901034147
1254.0	7.4569264	445.11990838499077
1255.0	7.4629494	445.1199188758753
1256.0	7.4689784	445.1198648105708
1257.0	7.4750036	445.1199602695055
1258.0	7.4810306	445.1198262298333
1259.0	7.4870599	445.11984508264254
1260.0	7.493091	445.1199327933639
1261.0	7.499118	445.1199822001498
1262.0	7.5051473	445.1199227159274
1263.0	7.5111745	445.1198902139978
1264.0	7.5171993	445.1198544374388
1265.0	7.5232203	445.11996185520405
1266.0	7.5292431	445.11982341432616
1267.0	7.535266	445.11991142616574
1268.0	7.541289	445.1198411342945
1269.0	7.547316	445.11985029250735
1270.0	7.5533411	445.11989466919283
1271.0	7.559364	445.11991333416006
1272.0	7.5653912	445.1198761510172
1273.0	7.571414	445.1198575473099
1274.0	7.5774391	445.1199518875528
1275.0	7.5834661	445.1198153092837
1276.0	7.589491	445.1198535059647
1277.0	7.595514	445.11989866234023
1278.0	7.6015369	445.11986779283995
1279.0	7.6075578	445.11993923905663
1280.0	7.6135809	445.11986798581955
1281.0	7.6196099	445.11993612062383
1282.0	7.6256328	445.1198089803082
1283.0	7.6316557	445.1199727871536
1284.0	7.6376766	445.1198758630568
1285.0	7.6436974	445.12000067307366
1286.0	7.6497307	445.1199027252408
1287.0	7.6557599	445.1199169306173
1288.0	7.6617809	445.11987650344247
1289.0	7.6678017	445.1200016678595
1290.0	7.6738307	445.11978832313656
1291.0	7.6798495	445.1197975403537
1292.0	7.6858723	445.1198194271879
1293.0	7.6918933	445.11984587786594
1294.0	7.6979163	445.11993665736117
1295.0	7.7039392	445.11996114418224
1296.0	7.7099642	445.11988556792613
1297.0	7.7159829	445.1197703084521
1298.0	7.7220079	445.1197405638915
1299.0	7.7280309	445.11978614706607
1300.0	7.7340496	445.11988799462955
1301.0	7.7400725	445.1199215805495
1302.0	7.7460976	445.1197587603194
1303.0	7.7521246	445.1197996304327
1304.0	7.7581497	445.11982491775404
1305.0	7.7641767	445.11977145996394
1306.0	7.7701996	445.11971465874257
1307.0	7.7762225	445.11981972759526
1308.0	7.7822496	445.11984660002975
1309.0	7.7882725	445.11975693253896
1310.0	7.7943018	445.1198494491419
1311.0	7.8003226	445.11979794081606
1312.0	7.8063434	445.11979986340543
1313.0	7.8123642	445.1198231595245
1314.0	7.8183913	445.1199368874457
1315.0	7.8244163	445.1197510419516
1316.0	7.8304414	445.1197551283331
1317.0	7.8364664	445.11972604268504
1318.0	7.8424851	445.11984725996206
1319.0	7.8485082	445.11971864657534
1320.0	7.8545288	445.11973061569057
1321.0	7.8605476	445.1197630781386
1322.0	7.8665705	445.11975513906094
1323.0	7.8725934	445.11979802899805
1324.0	7.8786123	445.11975689120743
1325.0	7.8846332	445.11975696798663
1326.0	7.890654	445.1197771029557
1327.0	7.8966748	445.1198449104366
1328.0	7.9026977	445.1197776269246
1329.0	7.9087185	445.1196602788652
1330.0	7.9147393	445.1198150709223
1331.0	7.9207643	445.11981531413835
1332.0	7.9267872	445.1198173297213
1333.0	7.9328102	445.11978303363736
1334.0	7.9388394	445.11988034829267
1335.0	7.9448665	445.11981258340774
1336.0	7.9508895	445.1198249100578
1337.0	7.9569123	445.1198669633353
1338.0	7.9629393	445.11981584709014
1339.0	7.9689686	445.11971138296957
1340.0	7.9749936	445.1198386890289
1341.0	7.9810166	445.11981640481287
1342.0	7.9870353	445.1199215441188
1343.0	7.9930582	445.1199102079553
1344.0	7.9990956	445.11971940241864
1345.0	8.0051165	445.11982995656604
1346.0	8.0111415	445.11976202966775
1347.0	8.0171645	445.1197329978873
1348.0	8.0231852	445.11969700303626
1349.0	8.0292082	445.1195734400765
1350.0	8.0352312	445.11975772673924
1351.0	8.04125	445.11981302163775
1352.0	8.0472748	445.11983167662765
1353.0	8.0532977	445.1197306244473
1354.0	8.0593185	445.1197188964636
1355.0	8.0653415	445.1197798246426
1356.0	8.0713625	445.1197757843098
1357.0	8.0773834	445.11963042566146
1358.0	8.0834062	445.1196516941323
1359.0	8.0894291	445.11973421295954
1360.0	8.0954478	445.11963489706255
1361.0	8.1014708	445.11975909493464
1362.0	8.1074936	445.1197205612023
1363.0	8.1135145	445.11976017911894
1364.0	8.1195375	445.11976032139586
1365.0	8.1255583	445.1198226476716
1366.0	8.1315771	445.11980277137576
1367.0	8.1376022	445.1198427732903
1368.0	8.1436291	445.1197909668037
1369.0	8.1496561	445.11977443419823
1370.0	8.1556812	445.11982383342297
1371.0	8.1617043	445.1198468043856
1372.0	8.1677251	445.11980824043314
1373.0	8.1737439	445.1196404022185
1374.0	8.1797707	445.11974998047435
1375.0	8.1857938	445.1197205808252
1376.0	8.1918229	445.11967006383566
1377.0	8.1978458	445.1198430551235
1378.0	8.2038666	445.11977808754915
1379.0	8.2098875	445.1196828684762
1380.0	8.2159082	445.11982584257777
1381.0	8.2219314	445.11973774147026
1382.0	8.2279521	445.11973326462737
1383.0	8.2339729	445.11973602768825
1384.0	8.2399937	445.11977959266375
1385.0	8.2460166	445.1198362040491
1386.0	8.2520396	445.11972778371796
1387.0	8.2580585	445.1197977007828
1388.0	8.2640833	445.119751476668
1389.0	8.2701064	445.1198543758562
1390.0	8.2761291	445.11978610740255
1391.0	8.282148	445.1197362045622
1392.0	8.288173	445.11981113121993
1393.0	8.2942001	445.11980678483314
1394.0	8.3002251	445.11969563160994
1395.0	8.3062479	445.11962260624733
1396.0	8.3122668	445.1195856644218
1397.0	8.3182876	445.1196481167222
1398.0	8.3243127	445.11964698539384
1399.0	8.3303335	445.11973099564466
1400.0	8.3363563	445.1196896367931
1401.0	8.3423771	445.11967828346997
1402.0	8.3483982	445.119623449443
1403.0	8.3544189	445.11969670305604
1404.0	8.3604461	445.1196449245601
1405.0	8.3664668	445.1197922044141
1406.0	8.3724898	445.1196218407916
1407.0	8.3785189	445.1197147105292
1408.0	8.3845397	445.11963606275486
1409.0	8.3905586	445.11966621587635
1410.0	8.3965814	445.11972511473806
1411.0	8.4026023	445.11971847088785
1412.0	8.4086252	445.1197053151639
1413.0	8.4146504	445.1196735255723
1414.0	8.420671	445.1197999731487
1415.0	8.4266939	445.1196931003079
1416.0	8.432721	445.1197103580975
1417.0	8.4387461	445.1197586617727
1418.0	8.4447669	445.1196501118797
1419.0	8.450792	445.11967160088506
1420.0	8.4568189	445.119612219232
1421.0	8.4628461	445.11968626132233
1422.0	8.4688711	445.1197176531735
1423.0	8.4748918	445.11968536430527
1424.0	8.4809149	445.1196389014266
1425.0	8.4869377	445.11975240278554
1426.0	8.4929586	445.1196815237299
1427.0	8.4989815	445.11964946025915
1428.0	8.5050025	445.1196661828373
1429.0	8.5110233	445.1196733226226
1430.0	8.5170482	445.11971712010694
1431.0	8.5230711	445.11970502820094
1432.0	8.529094	445.11971391251984
1433.0	8.5351191	445.1197067828563
1434.0	8.5411463	445.11966023226313
1435.0	8.5471671	445.1197018650089
1436.0	8.5531941	445.1196487922258
1437.0	8.5592128	445.119698295142
1439.0	8.5665378	445.119723305789
1440.0	8.5728879	445.1196255115023
1441.0	8.5789108	445.119670436754
1442.0	8.58494	445.11960258771325
1443.0	8.5909692	445.1195616845357
1444.0	8.596994	445.119675629684
1445.0	8.6030211	445.1195809408943
1446.0	8.6090482	445.11970897282805
1447.0	8.6150755	445.11961069308603
1448.0	8.6210984	445.1195818766403
1449.0	8.6271213	445.11953633408444
1450.0	8.6331462	445.11966733680396
1451.0	8.639165	445.11964702434597
1452.0	8.64519	445.1196342800391
1453.0	8.6512108	445.1195646844899
1454.0	8.6572317	445.119655034228
1455.0	8.6632546	445.11948884886607
1456.0	8.6692775	445.1196198959697
1457.0	8.6752964	445.1196381549554
1458.0	8.6813213	445.1195403197381
1459.0	8.68734	445.1196268927398
1460.0	8.6933608	445.1195111001923
1461.0	8.6993858	445.1196071034754
1462.0	8.7054068	445.1195595121831
1463.0	8.7114277	445.1195560728522
1464.0	8.7174485	445.1195567364732
1465.0	8.7234672	445.1195786122407
1466.0	8.7294922	445.11950977421384
1467.0	8.735515	445.11960868697
1468.0	8.7415359	445.11967901936276
1469.0	8.7475568	445.11962709012283
1470.0	8.7535796	445.11948819299647
1471.0	8.7596005	445.11956506085
1472.0	8.7656194	445.11951877825334
1473.0	8.7716423	445.11959942668966
1474.0	8.7776652	445.1196058668885
1475.0	8.783688	445.11966232087286
1476.0	8.789715	445.11966799813035
1477.0	8.7957359	445.11956197014297
1478.0	8.8017569	445.1195881803303
1479.0	8.8077819	445.11946109087427
1480.0	8.8138028	445.1195657481619
1481.0	8.8198255	445.1195979347825
1482.0	8.8258506	445.1194329594054
1483.0	8.8318714	445.1195175290504
1484.0	8.8379006	445.1194177013713
1485.0	8.8439235	445.12062329656897
1486.0	8.8499423	445.1195686120151
1487.0	8.8559631	445.1195998883476
1488.0	8.8619882	445.1194410247401
1489.0	8.8680069	445.11951771785715
1490.0	8.8740298	445.1195151425099
1491.0	8.8800506	445.11958369608243
1492.0	8.8860756	445.1195239471956
1493.0	8.8920944	445.1195604375323
1494.0	8.8981174	445.11954131928275
1495.0	8.9041361	445.11951145865197
1497.0	8.9114464	445.1195556915479
1498.0	8.9178048	445.1195962152152
1499.0	8.9238258	445.11954362208064
1500.0	8.929859	445.119445664734
1501.0	8.9358819	445.1194630488835
1502.0	8.941907	445.1196010299747
1503.0	8.9479299	445.119575823974
1504.0	8.9539527	445.1195287967456
1505.0	8.9599799	445.1195456827968
1506.0	8.9660132	445.11957110352375
1507.0	8.9720403	445.1195534904094
1508.0	8.9780613	445.11955059967835
1509.0	8.9840841	445.11959081420486
1510.0	8.990107	445.1195525672758
1511.0	8.9961257	445.1195516021216
1512.0	9.0021486	445.1195951720389
1513.0	9.0081695	445.11957707068945
1514.0	9.0141925	445.11956145499374
1515.0	9.0202132	445.11963815491856
1516.0	9.0262383	445.1195907496053
1517.0	9.0322653	445.11961726505666
1518.0	9.0382946	445.11960761373996
1519.0	9.0443133	445.11960367909256
1520.0	9.050334	445.119690683509
1521.0	9.0563569	445.11968522642945
1522.0	9.062382	445.11955469829707
1523.0	9.0684092	445.1196098243797
1524.0	9.0744384	445.1196424893362
1525.0	9.0804571	445.11964049173855
1526.0	9.0864842	445.11965340663306
1527.0	9.0925113	445.1196342971994
1528.0	9.0985404	445.1195742629205
1529.0	9.1045717	445.11952860166707
1530.0	9.110603	445.11957746408166
1531.0	9.1166278	445.1195363851048
1532.0	9.122657	445.11953669681384
1533.0	9.1286822	445.11959395470797
1534.0	9.1347071	445.11954209723274
1535.0	9.1407362	445.1195745289274
1536.0	9.1467592	445.1195986492998
1537.0	9.1527821	445.11953907920196
1538.0	9.158805	445.1195448927173
1539.0	9.1648239	445.11944649865546
1540.0	9.1708468	445.11953556424874
1541.0	9.1768697	445.1195263199994
1542.0	9.1828946	445.11960407620563
1543.0	9.1889155	445.11963080250354
1544.0	9.1949385	445.119467949664
1545.0	9.2009592	445.1196022573948
1546.0	9.2069843	445.11960802103766
1547.0	9.2130092	445.1195854128348
1548.0	9.2190386	445.1194964325722
1549.0	9.2250635	445.11944151416157
1550.0	9.2310927	445.1196017892196
1551.0	9.2371134	445.11946655567067
1552.0	9.2431363	445.1195380659282
1553.0	9.2491572	445.1195926669848
1554.0	9.2551782	445.11959799204817
1555.0	9.2612011	445.1194231138845
1556.0	9.2672281	445.1194665762626
1557.0	9.2732489	445.11946905191365
1558.0	9.2792718	445.11941013606753
1559.0	9.2852969	445.119496924508
1560.0	9.2913218	445.1194791201523
1561.0	9.2973427	445.1194415605897
1562.0	9.3033635	445.1194348443548
1563.0	9.3093844	445.11943989725205
1564.0	9.3154094	445.1194139101475
1565.0	9.3214303	445.1206577005203
1566.0	9.3274552	445.1205335855366
1567.0	9.3334739	445.11948289325204
1568.0	9.3394989	445.1194870291195
1569.0	9.3455199	445.1194593118503
1570.0	9.3515428	445.1195437257259
1571.0	9.3575637	445.119586999551
1572.0	9.3635844	445.119550163341
1573.0	9.3696074	445.11952648722047
1574.0	9.3756281	445.1194981100027
1575.0	9.3816489	445.11954028391824
1576.0	9.3876699	445.11954780853193
1577.0	9.3936907	445.11947970131513
1578.0	9.3997136	445.1194959886121
1579.0	9.4057366	445.11946330296075
1580.0	9.4117553	445.1195646948632
1581.0	9.4177762	445.11958483330335
1582.0	9.423799	445.119615429691
1583.0	9.4298261	445.1196042225024
1584.0	9.4358553	445.1195890259493
1585.0	9.4418804	445.11952257856444
1586.0	9.4479096	445.1194433816741
1587.0	9.4539304	445.1195386911702
1588.0	9.4599596	445.1194248740354
1589.0	9.4659865	445.11958217144104
1590.0	9.4720137	445.1194838218444
1591.0	9.4780345	445.119566505843
1592.0	9.4840533	445.11951446172645
1593.0	9.4900741	445.11960027626066
1594.0	9.4960929	445.119571449579
1595.0	9.5021159	445.1194880741932
1596.0	9.5081409	445.1195476970192
1597.0	9.5141595	445.11957304941853
1598.0	9.5201804	445.11953531253954
1599.0	9.5262032	445.11954836183554
1600.0	9.5322263	445.11947088315503
1601.0	9.5382493	445.11952381809425
1602.0	9.5442722	445.11951511114995
1603.0	9.550295	445.11949921961786
1604.0	9.5563179	445.11949485232157
1605.0	9.562345	445.1195792019936
1606.0	9.5683679	445.1195568663233
1607.0	9.5743867	445.1195568686198
1608.0	9.5804096	445.1194995573038
1609.0	9.5864325	445.1196346052163
1610.0	9.5924535	445.1195877339794
1611.0	9.5984764	445.119546425002
1612.0	9.6044952	445.11954586881046
1613.0	9.6105179	445.1195601359129
1614.0	9.6165387	445.1195105816774
1615.0	9.6225596	445.11956195412506
1616.0	9.6285931	445.11949265545206
1617.0	9.634616	445.1194542878997
1618.0	9.6406409	445.1195836038342
1619.0	9.6466639	445.1195274747948
1620.0	9.6526867	445.1195138416966
1621.0	9.6587076	445.1195194826473
1622.0	9.6647305	445.11950165928016
1623.0	9.6707514	445.1195430975472
1624.0	9.6767722	445.11942147038513
1625.0	9.6827931	445.1194696157524
1626.0	9.6888161	445.1195411353147
1627.0	9.6948347	445.1194932619708
1628.0	9.7008555	445.1194978547408
1629.0	9.7068763	445.11962167706815
1630.0	9.7128951	445.11951950495364
1631.0	9.718918	445.11961886918726
1632.0	9.7249453	445.1194693651953
1633.0	9.7309701	445.1195181234995
1634.0	9.7369931	445.1194352206445
1635.0	9.7430138	445.1194067904715
1636.0	9.7490368	445.1195522784046
1637.0	9.7550576	445.11947005500303
1638.0	9.7610806	445.1195093230485
1639.0	9.7671034	445.1195301748648
1640.0	9.7731265	445.1194705980312
1641.0	9.7791452	445.11940467571293
1642.0	9.7851704	445.1195001423611
1643.0	9.7911912	445.1194178370017
1644.0	9.7972097	445.11942341736477
1645.0	9.8032326	445.12060619469264
1646.0	9.8092535	445.1194229404048
1647.0	9.8152828	445.119493719429
1648.0	9.8213036	445.1195097995188
1649.0	9.8273307	445.12062051896237
1650.0	9.8333556	445.1194133299182
1651.0	9.8393743	445.11952442678705
1652.0	9.8453973	445.1194760615699
1653.0	9.8514161	445.11947084168526
1654.0	9.8574411	445.11941923223264
1655.0	9.863462	445.12060874192696
1656.0	9.8694848	445.1195218001581
1657.0	9.87551	445.11959721278726
1658.0	9.8815328	445.1195290286312
1659.0	9.8875516	445.1195134319232
1660.0	9.8935765	445.11946775960945
1661.0	9.8995973	445.1194692299717
1662.0	9.9056183	445.1195541422599
1663.0	9.9116412	445.12058020849616
1664.0	9.9176621	445.11946009643094
1665.0	9.923687	445.1194399422799
1666.0	9.929712	445.11957452399946
1667.0	9.9357349	445.1196172829424
1668.0	9.9417578	445.1194406743313
1669.0	9.9477787	445.11942339226556
1670.0	9.9538016	445.1206253225139
1671.0	9.9598224	445.119418829759
1672.0	9.9658476	445.11954513624454
1673.0	9.9718683	445.11941633492205
1674.0	9.9778934	445.1206503841351
1675.0	9.9839141	445.11945758330234
1676.0	9.989937	445.1196047634344
1677.0	9.9959579	445.11958398032607
1678.0	10.001983	445.1195225871599
1679.0	10.00801	445.11955013407777
1680.0	10.014031	445.1206457844939
1681.0	10.020052	445.1205961237009
1682.0	10.02607	445.1194053114093
1683.0	10.032093	445.11956759661933
1684.0	10.038114	445.119481443611
1685.0	10.044137	445.1195216699445
1686.0	10.05016	445.1195452187035
1687.0	10.056181	445.1194815746779
1688.0	10.0622	445.1194756023586
1689.0	10.068223	445.1194175139386
1690.0	10.074245	445.1206465960284
1691.0	10.080266	445.1206579391798
1692.0	10.086291	445.1194411856024
1693.0	10.092314	445.11943316079
1694.0	10.098337	445.1195342369912
1695.0	10.104364	445.1195316140992
1696.0	10.110389	445.11950731004595
1697.0	10.116414	445.11949107428063
1698.0	10.122437	445.1194867787829
1699.0	10.12846	445.11958197650165
1700.0	10.134481	445.11956264726297
1701.0	10.140502	445.1195422590216
1702.0	10.146525	445.1194538049319
1703.0	10.152544	445.11944739967214
1704.0	10.158571	445.1194678711425
1705.0	10.164592	445.11944734960605
1706.0	10.17061	445.11947649047175
1707.0	10.176635	445.1194832027266
1708.0	10.182658	445.12065825721334
1709.0	10.188685	445.1206289041965
1710.0	10.194714	445.1206450952484
1711.0	10.200739	445.11945173087486
1712.0	10.206762	445.1195346653841
1713.0	10.212783	445.1194249337115
1714.0	10.218806	445.11944675499973
1715.0	10.224829	445.11948621290776
1716.0	10.23085	445.12062784797865
1717.0	10.236871	445.11943274246795
1718.0	10.242892	445.11955371756954
1719.0	10.24891	445.11954825421714
1720.0	10.254933	445.11946184937585
1721.0	10.26096	445.1194936516363
1722.0	10.266983	445.1194774508615
1723.0	10.273006	445.1194512260113
1724.0	10.279027	445.1194341909285
1725.0	10.28505	445.1194115371688
1726.0	10.291073	445.1194214508343
1727.0	10.297094	445.1195220928766
1728.0	10.303117	445.11940536905377
1729.0	10.309139	445.1195233700719
1730.0	10.315164	445.11945311958834
1731.0	10.321185	445.1194094314492
1732.0	10.327208	445.1205662599512
1733.0	10.333231	445.12060446300114
1734.0	10.33925	445.119443460889
1735.0	10.345273	445.11948428700475
1736.0	10.351292	445.11947085541533
1737.0	10.357319	445.11942775337735
1738.0	10.363354	445.1193998811143
1739.0	10.369381	445.1194550475532
1740.0	10.375406	445.11946614242447
1741.0	10.381425	445.1194951107047
1742.0	10.38745	445.1194233279254
1743.0	10.393471	445.1194445287805
1744.0	10.399494	445.1194068795463
1745.0	10.405515	445.1194995691206
1746.0	10.411542	445.1194214395444
1747.0	10.417564	445.11945212541445
1748.0	10.42359	445.11946880083025
1749.0	10.429619	445.11949277131015
1750.0	10.435648	445.1194543337114
1751.0	10.441669	445.12053754201094
1752.0	10.447694	445.1204853495662
1753.0	10.453717	445.1205438705996
1754.0	10.459742	445.1206519201452
1755.0	10.465765	445.1194656848429
1756.0	10.471785	445.11946562077094
1757.0	10.477806	445.11950794455834
1758.0	10.483829	445.1205943932947
1759.0	10.489852	445.1194584259506
1760.0	10.495875	445.11950115534853
1761.0	10.501896	445.1194353195921
1762.0	10.507921	445.1196157017557
1763.0	10.513942	445.11943657661703
1764.0	10.519971	445.11955729699037
1765.0	10.526	445.1195376456849
1766.0	10.532027	445.11945935345454
1767.0	10.538048	445.11943746298715
1768.0	10.544081	445.1194464823166
1769.0	10.550102	445.1194659328913
1770.0	10.556121	445.1195240605127
1771.0	10.562142	445.11945521353334
1772.0	10.568163	445.119507916985
1773.0	10.574183	445.11945696343565
1774.0	10.580204	445.1194880333669
1775.0	10.586225	445.1206511317331
1776.0	10.592248	445.1194937491098
1777.0	10.598269	445.1195008919648
1778.0	10.604292	445.11945975944246
1779.0	10.610313	445.12065248004905
1780.0	10.616336	445.1206028482012
1781.0	10.622354	445.1195091330783
1782.0	10.628379	445.11950036919194
1783.0	10.634404	445.11945819632797
1784.0	10.640429	445.11943015651167
1785.0	10.646448	445.11941480340295
1786.0	10.652473	445.1206586878178
1787.0	10.658494	445.1195001362733
1788.0	10.664515	445.1195539348138
1789.0	10.670542	445.11945665239057
1790.0	10.676565	445.11944387404975
1791.0	10.68259	445.1205901925938
1792.0	10.688619	445.11944195432875
1793.0	10.694642	445.11944204357826
1794.0	10.700665	445.11948548733693
1795.0	10.706692	445.1206576576895
1796.0	10.712723	445.11946807902444
1797.0	10.718759	445.11949622808106
1798.0	10.724784	445.11942603352117
1799.0	10.730804	445.1194795965297
1800.0	10.736827	445.11948534740173
1801.0	10.742848	445.11947310462426
1802.0	10.748869	445.11942572255106
1803.0	10.75489	445.1194415056953
1804.0	10.760913	445.1195227786458
1805.0	10.76694	445.1195121654115
1806.0	10.772967	445.1194687694772
1807.0	10.77899	445.11942182574893
1808.0	10.785009	445.1195040520649
1809.0	10.791027	445.1206423576685
1810.0	10.79705	445.11943338759676
1811.0	10.803069	445.1194904236946
1812.0	10.809094	445.11944164435727
1813.0	10.815117	445.12062278782696
1814.0	10.82114	445.1194572041232
1815.0	10.827159	445.1194424017432
1816.0	10.833184	445.11945876844743
1817.0	10.839202	445.11950604050884
1818.0	10.845227	445.1194616741481
1819.0	10.85125	445.1196047193333
1820.0	10.857273	445.1195645546515
1821.0	10.863292	445.119458677349
1822.0	10.869315	445.1194570324633
1823.0	10.875336	445.119449278844
1824.0	10.881357	445.1194127390942
1825.0	10.887379	445.1194811218893
1826.0	10.8934	445.12064746481366
1827.0	10.899423	445.1195313680469
1828.0	10.905455	445.1195075318077
1829.0	10.91148	445.1195262922143
1830.0	10.917502	445.1194831476633
1831.0	10.923523	445.1206535138472
1832.0	10.929546	445.1206443058953
1833.0	10.935569	445.1194596878663
1834.0	10.941592	445.11953353848935
1835.0	10.947615	445.1195032854928
1836.0	10.95364	445.1205318669335
1837.0	10.959663	445.11951452594786
1838.0	10.965686	445.11946099887285
1839.0	10.971707	445.1194885980639
1840.0	10.977732	445.1206508208242
1841.0	10.983753	445.11947072714304
1842.0	10.989773	445.1194575196545
1843.0	10.995796	445.11947498312645
1844.0	11.001815	445.11948781806404
1845.0	11.007836	445.1206037128207
1846.0	11.013859	445.1194361906761
1847.0	11.019878	445.11942476519016
1848.0	11.025903	445.11944464228367
1849.0	11.031924	445.1194552005668
1850.0	11.037944	445.1195322333639
1851.0	11.043967	445.1206491829231
1852.0	11.04999	445.12058101099797
1853.0	11.056009	445.1194599618402
1854.0	11.062034	445.11940458393747
1855.0	11.068057	445.12061862604986
1856.0	11.074082	445.1206143146985
1857.0	11.080109	445.11946735730226
1858.0	11.086132	445.11949869529496
1859.0	11.092153	445.11947904016426
1860.0	11.098176	445.11945521721015
1861.0	11.104196	445.119461084207
1862.0	11.110215	445.1194829208403
1863.0	11.116238	445.11943229889425
1864.0	11.122257	445.1194507149654
1865.0	11.12828	445.119474731955
1866.0	11.134305	445.11944166341146
1867.0	11.140326	445.11948061074855
1868.0	11.146346	445.11948728049157
1869.0	11.152367	445.1194859899974
1870.0	11.15839	445.11952100935696
1871.0	11.164411	445.1194752113314
1872.0	11.170434	445.119521481499
1873.0	11.176455	445.1194345092328
1874.0	11.18248	445.11947918557007
1875.0	11.188501	445.1194475012981
1876.0	11.194524	445.1195644249486
1877.0	11.200544	445.1195401624568
1878.0	11.206563	445.11944008898433
1879.0	11.212584	445.1194480889992
1880.0	11.218607	445.11942983856085
1881.0	11.224628	445.1205812683874
1882.0	11.230651	445.11948278216596
1883.0	11.236674	445.1194551138996
1884.0	11.242701	445.11946694120246
1885.0	11.248722	445.12060704666715
1886.0	11.254747	445.12065637812594
1887.0	11.260769	445.12061953104495
1888.0	11.266799	445.1194412841743
1889.0	11.272817	445.11949331880106
1890.0	11.278843	445.1195142661451
1891.0	11.284865	445.1194367302179
1892.0	11.290895	445.1194183051799
1893.0	11.296919	445.12063816175004
1894.0	11.302951	445.1194141900903
1895.0	11.308972	445.1205740922005
1896.0	11.314993	445.1206068543614
1897.0	11.321011	445.1195387402575
1898.0	11.327034	445.11944035181665
1899.0	11.333053	445.12062868379076
1900.0	11.339076	445.12060520279834
1901.0	11.345095	445.1206330038693
1902.0	11.35112	445.1194198209498
1903.0	11.357143	445.1194636300236
1904.0	11.363165	445.1194357186145
1905.0	11.369184	445.12063995281306
1906.0	11.375207	445.1194821436241
1907.0	11.381226	445.1206246264113
1908.0	11.387251	445.12064128560274
1909.0	11.393276	445.1206132159357
1910.0	11.399297	445.12047516822633
1911.0	11.405318	445.12061253118
1912.0	11.411343	445.12061808664254
1913.0	11.417361	445.1194309660822
1914.0	11.423382	445.11946220189265
1915.0	11.429405	445.1194373248212
1916.0	11.435428	445.11945966164507
1917.0	11.441451	445.1194491410909
1918.0	11.447472	445.11942568899826
1919.0	11.453501	445.1206127436163
1920.0	11.459524	445.120571685728
1921.0	11.465545	445.1205720324073
1922.0	11.471565	445.12062737101746
1923.0	11.477588	445.1206433652694
1924.0	11.483611	445.11942818787367
1925.0	11.48963	445.1194263722735
1926.0	11.495655	445.11944245697435
1927.0	11.501678	445.1195775944528
1928.0	11.507701	445.11947462986683
1929.0	11.513722	445.1194472590595
1930.0	11.519745	445.1194077002403
1931.0	11.525763	445.1194870586011
1932.0	11.531786	445.1194413853265
1933.0	11.537807	445.11949534363896
1934.0	11.543828	445.1194658389948
1935.0	11.549851	445.11952865386877
1936.0	11.555872	445.11947564607345
1937.0	11.561891	445.11950735850434
1938.0	11.567916	445.1195678863362
1939.0	11.573936	445.11943033898973
1940.0	11.579961	445.11949270108164
1941.0	11.58598	445.11944542373567
1942.0	11.592005	445.1194145956322
1943.0	11.598026	445.11945363579343
1944.0	11.604051	445.11953371449727
1945.0	11.610074	445.11954734495527
1946.0	11.616095	445.11945540421505
1947.0	11.622118	445.11947762804886
1948.0	11.628141	445.12060301636626
1949.0	11.634162	445.1194183926687
1950.0	11.640186	445.1206361366607
1951.0	11.64621	445.11940424122
1952.0	11.652232	445.11955361313835
1953.0	11.658253	445.1195431610643
1954.0	11.664274	445.1194420573583
1955.0	11.670295	445.1206414130966
1956.0	11.676318	445.12064500805985
1957.0	11.682339	445.1206501233112
1958.0	11.688364	445.11940262716985
1959.0	11.694384	445.1195144608042
1960.0	11.700407	445.11946117202496
1961.0	11.706426	445.1206328023157
1962.0	11.712449	445.1195398454667
1963.0	11.718472	445.1195367405835
1964.0	11.724495	445.1194222552577
1965.0	11.730516	445.11952988379403
1966.0	11.736545	445.1194788310028
1967.0	11.742564	445.11949287520997
1968.0	11.748589	445.11947113874476
1969.0	11.754612	445.1195035903083
1970.0	11.760637	445.1195165386722
1971.0	11.766662	445.11951726609107
1972.0	11.772687	445.1194042928556
1973.0	11.77871	445.11943604889626
1974.0	11.784733	445.1195019371508
1975.0	11.790757	445.11946142999557
1976.0	11.79678	445.11950776069455
1977.0	11.802805	445.1194478000717
1978.0	11.808837	445.1194578600665
1979.0	11.814866	445.11943943233456
1980.0	11.820889	445.11951939901803
1981.0	11.82691	445.1194830002102
1982.0	11.832933	445.1206096560343
1983.0	11.838951	445.1206000986703
1984.0	11.844974	445.12065851285394
1985.0	11.851003	445.1194373251233
1986.0	11.857026	445.11949178628623
1987.0	11.863051	445.1194087992132
1988.0	11.869074	445.12065164143536
1989.0	11.875101	445.12054768718457
1990.0	11.881122	445.1206227008037
1991.0	11.887143	445.1195337979818
1992.0	11.893168	445.1194074952646
1993.0	11.899189	445.1194287495983
1994.0	11.905214	445.11941341224843
1995.0	11.911237	445.11943877316423
1996.0	11.91726	445.11947363505607
1997.0	11.923278	445.1205522605398
1998.0	11.929303	445.1194938483987
1999.0	11.935326	445.1206342073223
2000.0	11.941347	445.1206086892836
2001.0	11.947368	445.11945897148826
2002.0	11.953393	445.1194032602102
2003.0	11.959414	445.1206301105424
2004.0	11.965435	445.1205696610605
2005.0	11.971453	445.11945086679503
2006.0	11.977478	445.1206445928881
2007.0	11.98351	445.11948105826764
2008.0	11.989528	445.1206051505734
2009.0	11.995551	445.120638868401
2010.0	12.001577	445.1194700083362
2011.0	12.007597	445.1194385700764
2012.0	12.01362	445.11944624866044
2013.0	12.019639	445.11950296468507
2014.0	12.025664	445.1195338372404
2015.0	12.031685	445.1206482823245
2016.0	12.03771	445.1194212750787
2017.0	12.043735	445.1194792057749
2018.0	12.049758	445.1194325184378
2019.0	12.055777	445.1206429688174
2020.0	12.061802	445.1205936918913
2021.0	12.067829	445.1194094325708
2022.0	12.073854	445.11942087869886
2023.0	12.079876	445.1206369057104
[truncated: 5,196 more rows]
