# Supplementary material for: RawBeans: A Simple, Vendor-Independent, Raw-Data Quality-Control Tool
Source: J Proteome Res. 2021 Mar 4;20(4):2098–104. doi: 10.1021/acs.jproteome.0c00956 (PMC8041395; doi:10.1021/acs.jproteome.0c00956)
Supplement: Supplementary file 2 — pr0c00956_si_003.zip [file pr0c00956_si_003.zip › 100_samples_run1.0/resources/HF2_LC1_hela_260320_30B_01-mass-deviation-matrix.tsv]

scan	retention	445.12003
2.0	0.010299268	445.1199376242807
3.0	0.017036767	445.1199383542175
4.0	0.023420118	445.11994067561005
5.0	0.029759716	445.1199626656548
6.0	0.0360972	445.1198497353763
7.0	0.042434715	445.1198112179673
8.0	0.048774301	445.11999502403916
9.0	0.055111801	445.1199463094931
10.0	0.061449368	445.1201035392953
11.0	0.067791016	445.1199908657835
12.0	0.074130618	445.1199272818869
13.0	0.080474384	445.11991104055426
14.0	0.086813918	445.1199087626402
15.0	0.093157668	445.1199156136803
16.0	0.099499352	445.1199148077127
17.0	0.10584102	445.119908838599
18.0	0.11218062	445.11991293020475
19.0	0.1185223	445.11991168359094
20.0	0.12485771	445.1199169473022
24.0	0.1502369	445.1199365367601
26.0	0.16294315	445.1199398064914
29.0	0.18196401	445.1198717151168
30.0	0.18830985	445.11990121898543
31.0	0.1946578	445.1198780504348
32.0	0.20100157	445.119940561303
34.0	0.21369528	445.1199349667602
35.0	0.22005988	445.1199405613112
36.0	0.22641405	445.119935549444
38.0	0.23910157	445.1199415826648
39.0	0.2454474	445.11993280134317
40.0	0.25179531	445.1199369491053
45.0	0.28351827	445.11993557517803
46.0	0.28985579	445.1199375464194
47.0	0.29621411	445.1199380134556
49.0	0.3089183	445.12055135911356
50.0	0.31526413	445.1195186873528
51.0	0.3216079	445.12063338725414
52.0	0.3279558	445.1195200840777
53.0	0.33429747	445.11958244402854
54.0	0.34063496	445.1194594754631
55.0	0.34698083	445.11958620369336
56.0	0.35332667	445.11958150247295
57.0	0.35966833	445.11942388596776
58.0	0.36601417	445.11969861621037
59.0	0.37235793	445.1203122861773
60.0	0.37870377	445.12029724553395
61.0	0.38504337	445.11945319227283
62.0	0.39138508	445.1194423784182
63.0	0.39772885	445.11956671261333
64.0	0.40407878	445.1194276697034
65.0	0.4104142	445.11957056811826
66.0	0.41675588	445.1195210531432
67.0	0.42310382	445.11968746788824
68.0	0.42944757	445.11962442915575
69.0	0.43579133	445.11961613130234
70.0	0.44213092	445.11956673619756
71.0	0.44846842	445.1194928619786
72.0	0.4548101	445.1196841544622
73.0	0.461158	445.11961864895983
74.0	0.46750593	445.11952629584016
75.0	0.47385178	445.1194298297938
76.0	0.48019553	445.1196302179048
77.0	0.4865393	445.11965637003675
78.0	0.4928768	445.1195606206588
79.0	0.4992164	445.11947585612586
80.0	0.50555805	445.11958374128426
81.0	0.51190183	445.1196316150037
82.0	0.51824145	445.11963740588624
83.0	0.52458728	445.1196838695851
84.0	0.53094147	445.1196209139509
85.0	0.53728308	445.1195610833774
86.0	0.5436185	445.1195463879803
87.0	0.54995808	445.1195804604111
88.0	0.55629976	445.11955904504254
89.0	0.56263935	445.1196279671976
90.0	0.56898313	445.1195931636817
91.0	0.57532478	445.11961774217446
92.0	0.5816644	445.11965852736586
93.0	0.58800402	445.1195387447053
94.0	0.59435193	445.11964989837116
95.0	0.60069985	445.11959920011077
96.0	0.60703523	445.11956747740606
97.0	0.61338315	445.1195861050328
98.0	0.61972275	445.1196060058717
99.0	0.62606233	445.1195611021385
100.0	0.63240608	445.11958569259156
101.0	0.63874985	445.1196324605495
102.0	0.64509152	445.11964744087123
103.0	0.65143948	445.1196322458163
104.0	0.65777698	445.119586367938
105.0	0.66412073	445.11962503473234
106.0	0.67045613	445.1196579310369
107.0	0.67680197	445.1195576412014
108.0	0.68314363	445.1195717475835
109.0	0.6894853	445.11958351670944
110.0	0.69582492	445.1195626686857
111.0	0.70216448	445.1195554985246
112.0	0.7084999	445.11963926245824
113.0	0.71483745	445.11957045506773
114.0	0.72117915	445.1195687539494
115.0	0.72752078	445.1196793260331
116.0	0.73386036	445.1196154392843
117.0	0.74020202	445.1195982671746
118.0	0.74654786	445.1195903249153
119.0	0.75288955	445.1195978682923
120.0	0.75923328	445.1196411078132
121.0	0.76557288	445.1196390181962
122.0	0.7719083	445.1196042882672
123.0	0.77824792	445.1196045228979
124.0	0.78459378	445.1195628322384
125.0	0.79093335	445.11960640185174
126.0	0.79727707	445.11965765726757
127.0	0.80362708	445.1195792697104
128.0	0.80996668	445.11964638771155
129.0	0.81630417	445.1195731125162
130.0	0.82264168	445.11967420656015
131.0	0.82898127	445.119633550363
132.0	0.83532087	445.11962162061593
133.0	0.84165842	445.11968666963196
134.0	0.84800631	445.1196006572633
135.0	0.85435003	445.1195412651284
136.0	0.86068753	445.1196489827302
137.0	0.86702713	445.1195713267971
138.0	0.87336673	445.1196148630319
139.0	0.87970423	445.11960083657044
140.0	0.886048	445.119628024986
141.0	0.89239383	445.1195712463377
142.0	0.89874384	445.1196463154704
143.0	0.90508137	445.11966429986524
144.0	0.91142723	445.1195797455924
145.0	0.9177668	445.11963708661193
146.0	0.92410222	445.11963602626565
147.0	0.93044595	445.1196232379457
148.0	0.93678763	445.1196245700331
149.0	0.9431272	445.1196284801071
150.0	0.94947512	445.1196713415945
151.0	0.95581263	445.1196941611541
152.0	0.9621564	445.1195639485543
153.0	0.96849805	445.1196119371001
154.0	0.97483977	445.1196414801749
155.0	0.98118145	445.11954047478474
156.0	0.98751897	445.11966713194454
157.0	0.9938585	445.1196346137794
158.0	1.0002023	445.11965507694174
159.0	1.006546	445.1196653594506
160.0	1.0128918	445.1196141001019
161.0	1.0192356	445.11964249254777
162.0	1.0255773	445.1196423745567
163.0	1.0319148	445.11956846788405
164.0	1.0382544	445.1195481760418
165.0	1.044594	445.1195953021233
166.0	1.0509336	445.1196109388885
167.0	1.0572731	445.11961958550893
168.0	1.0636169	445.1195945183845
169.0	1.0699586	445.11957293738993
170.0	1.0762982	445.1196450670092
171.0	1.0826398	445.1195945019046
172.0	1.0889815	445.11954601273095
173.0	1.0953211	445.11964193551967
174.0	1.1016691	445.11960660401843
175.0	1.1080128	445.11956350215644
176.0	1.1143503	445.11966857948676
177.0	1.120692	445.119556500296
178.0	1.1270357	445.1195765692657
179.0	1.1333753	445.11965913400985
180.0	1.1397107	445.1196442324969
181.0	1.1460503	445.11962873295437
182.0	1.152392	445.1196117989115
183.0	1.1587336	445.1195980245458
184.0	1.1650754	445.11969391061047
185.0	1.1714233	445.1195377163879
186.0	1.1777692	445.1196292758314
187.0	1.184115	445.11958597942015
188.0	1.1904545	445.11966657601664
189.0	1.1967962	445.1196580542892
190.0	1.2031337	445.11961016608495
191.0	1.2094712	445.1195624123341
192.0	1.215817	445.1196469734617
193.0	1.2221629	445.1196014474235
194.0	1.2285004	445.1196140685927
195.0	1.2348504	445.11963615429875
196.0	1.2411838	445.119551740571
197.0	1.2475192	445.11957877682215
198.0	1.2538587	445.1196705452974
199.0	1.2602046	445.11959063619923
200.0	1.2665442	445.11959427841254
201.0	1.2728838	445.1196254648326
202.0	1.2792275	445.1196645602664
203.0	1.2855671	445.1195900332248
204.0	1.2919067	445.1196652851958
205.0	1.2982463	445.11960844560366
206.0	1.304588	445.11954050131965
207.0	1.3109255	445.1196130520331
208.0	1.3172671	445.11967081192984
209.0	1.3236088	445.11955391901125
210.0	1.3299505	445.11965489954673
211.0	1.336288	445.1195704181616
212.0	1.342638	445.11963698559265
213.0	1.3489776	445.1195835989466
214.0	1.355313	445.11956446334676
215.0	1.3616527	445.11955293289293
216.0	1.3679943	445.1196757649952
217.0	1.374336	445.11960843540527
218.0	1.3806776	445.11960312161784
219.0	1.3870297	445.1196799021573
220.0	1.3933672	445.1195953096942
221.0	1.3997068	445.11960912283297
222.0	1.4060443	445.11954115705385
223.0	1.4123797	445.1196151282042
224.0	1.4187214	445.1195506115912
225.0	1.4250589	445.11959469249445
226.0	1.4314006	445.11960506565555
227.0	1.4377381	445.1195953935787
228.0	1.4440777	445.1196136235731
229.0	1.4504235	445.11962844744005
230.0	1.4567631	445.1195304734088
231.0	1.4630985	445.1195610884764
232.0	1.4694423	445.1195612525153
233.0	1.475784	445.1196097018515
234.0	1.4821319	445.11960016388963
235.0	1.4884673	445.1196391361775
236.0	1.4948131	445.1195924165202
237.0	1.5011548	445.1196671972423
238.0	1.5074965	445.11960122020884
239.0	1.5138361	445.11953430466406
240.0	1.5201777	445.1196434168751
241.0	1.5265173	445.1196637515954
242.0	1.5328632	445.11958603787804
243.0	1.5392028	445.11966063874263
244.0	1.5455486	445.119572082769
245.0	1.551884	445.1195845752607
246.0	1.5582278	445.1196275644285
247.0	1.5645653	445.11957153954086
248.0	1.5709028	445.11960075179275
249.0	1.5772403	445.1195533385676
250.0	1.583584	445.1195476773145
251.0	1.5899236	445.11965493607715
252.0	1.5962632	445.1195970056864
253.0	1.602607	445.119636222129
254.0	1.6089445	445.1196330755123
255.0	1.6152862	445.11964659951366
256.0	1.6216278	445.1195308720428
257.0	1.6279653	445.1196438088653
258.0	1.6343049	445.1196608595967
259.0	1.6406445	445.1195865606961
260.0	1.6469862	445.11955783987264
261.0	1.6533258	445.1196569212745
262.0	1.6596654	445.1195462253718
263.0	1.6660091	445.11958853003955
264.0	1.6723487	445.1196140492294
265.0	1.6786883	445.11960117935774
266.0	1.6850258	445.11958717395913
267.0	1.6913654	445.1196453960151
268.0	1.697707	445.1195676012482
269.0	1.7040487	445.1196001830936
270.0	1.7103946	445.11959040933885
271.0	1.7167342	445.119599500516
272.0	1.7230738	445.11962727791894
273.0	1.7294113	445.11955539395206
274.0	1.7357529	445.1195891699785
275.0	1.7420926	445.11960631187424
276.0	1.7484322	445.11961297972357
277.0	1.7547759	445.1196881170668
278.0	1.7611217	445.11968113208695
279.0	1.7674613	445.1195966329054
280.0	1.7738092	445.11962761675875
281.0	1.7801592	445.11962214138237
282.0	1.7864967	445.1196764461587
283.0	1.7928488	445.1195749061811
284.0	1.7991801	445.11965677117394
285.0	1.8055176	445.1195702827894
286.0	1.8118572	445.1195728728461
287.0	1.818203	445.11956399090514
288.0	1.8245426	445.1195818742173
289.0	1.8308864	445.11953979309703
290.0	1.8372239	445.1195918933958
291.0	1.8435718	445.1196354257977
292.0	1.8499134	445.1196636180762
293.0	1.8562572	445.1195811855343
294.0	1.8625968	445.1196072604041
295.0	1.8689385	445.119654020511
296.0	1.8752781	445.11966238902016
297.0	1.8816197	445.1196468989182
298.0	1.8879551	445.11967715104555
299.0	1.8942906	445.11958423211803
300.0	1.9006302	445.1196545290716
301.0	1.9069739	445.11964450945
302.0	1.9133135	445.11957781866823
303.0	1.9196531	445.11965158111957
304.0	1.9260052	445.1195900547309
305.0	1.9323469	445.11962948460524
306.0	1.9386886	445.11956707368114
307.0	1.9450282	445.1196565228673
308.0	1.9513698	445.11959003648474
309.0	1.9577156	445.1196693983104
310.0	1.9640531	445.1196329633241
311.0	1.970399	445.1196170266316
312.0	1.9767427	445.11968722870347
313.0	1.9830948	445.1196245375616
314.0	1.9894386	445.11963505416935
315.0	1.9957782	445.1196033030717
316.0	2.002122	445.1196524903883
317.0	2.0084595	445.1196295211843
318.0	2.0148032	445.11960868314236
319.0	2.0211407	445.11970423077173
320.0	2.0271596	445.11961436714
321.0	2.0331824	445.11968876934674
322.0	2.0392033	445.11961501125796
323.0	2.0452283	445.1196701909597
324.0	2.0512554	445.1195761861052
325.0	2.0572825	445.11960815197705
326.0	2.0633054	445.1196056547148
327.0	2.0693262	445.119648595213
328.0	2.0753449	445.119652290203
329.0	2.0813678	445.1196758228971
330.0	2.0873866	445.1195734380583
331.0	2.0934116	445.1196059272133
332.0	2.0994347	445.1196052967158
333.0	2.1054553	445.1195768882965
334.0	2.1114742	445.11960662432523
335.0	2.1174991	445.1195877015634
336.0	2.1235263	445.11960010919563
337.0	2.1295512	445.11957833061297
338.0	2.1355741	445.11956316693903
339.0	2.1416034	445.1196018309247
340.0	2.1476326	445.1196737524398
341.0	2.1536576	445.11960323780175
342.0	2.1596825	445.11965187537436
343.0	2.1657035	445.11957887148486
344.0	2.1717283	445.1195617183214
345.0	2.1777471	445.11969204983086
346.0	2.1837701	445.1195773510982
347.0	2.189791	445.1195934052422
348.0	2.1958138	445.11965481124906
349.0	2.2018431	445.1196702920746
350.0	2.20787	445.11962708986954
351.0	2.2138952	445.11965407352443
352.0	2.2199138	445.1196815056438
353.0	2.2259388	445.1196143972332
354.0	2.2319597	445.1196067702573
355.0	2.2379784	445.11963589612986
356.0	2.2439994	445.11979400821394
357.0	2.2500201	445.1196743990038
358.0	2.256041	445.1196891475595
359.0	2.2620638	445.1196435749386
360.0	2.2680847	445.1195665289571
361.0	2.2741076	445.119694512703
362.0	2.2801327	445.1196714633942
363.0	2.2861535	445.1196947329042
364.0	2.2921744	445.1196739038865
365.0	2.2981952	445.1196687915613
366.0	2.3042182	445.1195982917381
367.0	2.3102493	445.1195943148349
368.0	2.3162826	445.1196193495553
369.0	2.3223035	445.1195786785384
370.0	2.3283286	445.11957588936525
371.0	2.3343556	445.11959397196773
372.0	2.3403808	445.11964050727187
373.0	2.3464056	445.1196508868945
374.0	2.3524266	445.1196682793625
375.0	2.3584514	445.1196062218566
376.0	2.3644785	445.1196145692618
377.0	2.3705014	445.1195964761961
378.0	2.3765245	445.11961968096904
379.0	2.3825473	445.11945829625785
380.0	2.3885724	445.1195950931286
381.0	2.3945994	445.11957389974833
382.0	2.4006266	445.11953059547017
383.0	2.4066473	445.11959051455773
384.0	2.4126682	445.1195187947436
385.0	2.4186911	445.11951167553957
386.0	2.424712	445.1195211964659
387.0	2.4307307	445.11951427185596
388.0	2.4367536	445.1195929616993
389.0	2.4427766	445.119490171806
390.0	2.4487994	445.1195736745183
391.0	2.4548203	445.11960884005265
392.0	2.460839	445.11956404462387
393.0	2.46686	445.1196325770475
394.0	2.4728807	445.11956358618625
395.0	2.4789037	445.1196660850945
396.0	2.4849266	445.11961939260595
397.0	2.4909496	445.1196528863777
398.0	2.4969724	445.11965856357693
399.0	2.5029932	445.1196112588999
400.0	2.5090183	445.119665129538
401.0	2.5150433	445.1195771648989
402.0	2.5210683	445.1195913619959
403.0	2.5270996	445.11956809092203
404.0	2.5331204	445.11963875614885
405.0	2.5391413	445.1196480538714
406.0	2.5451641	445.11958582016496
407.0	2.5511891	445.1196294789307
408.0	2.5572078	445.11964290883145
409.0	2.5632309	445.1196559726688
410.0	2.5692537	445.11966159129776
411.0	2.5752725	445.11957266865505
412.0	2.5812933	445.119553308677
413.0	2.5873142	445.11947463157026
414.0	2.5933371	445.11955625393983
415.0	2.5993558	445.1196264078758
416.0	2.6053788	445.11954145709655
417.0	2.6113996	445.11966519949556
418.0	2.6174185	445.1195851048742
419.0	2.6234371	445.11958163561434
420.0	2.6294601	445.11968906189173
421.0	2.635485	445.11955616132724
422.0	2.6415059	445.1196453496587
423.0	2.6475246	445.11957246036815
424.0	2.6535435	445.1196656611876
425.0	2.6595684	445.1196691389613
426.0	2.6655914	445.11964860961024
427.0	2.6716142	445.1195914927339
428.0	2.6776372	445.11959517360054
429.0	2.683658	445.1196801260399
430.0	2.689683	445.1196460227691
431.0	2.6957018	445.1196823287643
432.0	2.7017247	445.1196057576181
433.0	2.7077435	445.11957176030455
434.0	2.7137684	445.11960316024056
435.0	2.7197894	445.1196295095668
436.0	2.7258081	445.1195386009201
437.0	2.7318289	445.11964403844166
438.0	2.7378497	445.1195524417202
440.0	2.7451601	445.1195353467411
441.0	2.7515103	445.119558426779
442.0	2.7575393	445.1195886773942
443.0	2.7635622	445.11957841512196
444.0	2.769581	445.11956748504457
445.0	2.7756123	445.11959616860673
446.0	2.7816353	445.1196483291549
447.0	2.7876581	445.11948004294726
448.0	2.7936832	445.12013230303694
449.0	2.799704	445.1194628335819
451.0	2.8070289	445.11958732453024
452.0	2.8133749	445.11958594285045
453.0	2.8193999	445.11963295699513
454.0	2.8254249	445.11959649152016
455.0	2.831454	445.1196222040676
456.0	2.837481	445.11954758641224
457.0	2.843504	445.11968236993755
458.0	2.8495249	445.1196241386292
459.0	2.8555477	445.1195567067356
460.0	2.8615686	445.1195739525186
461.0	2.8675874	445.11966240917116
463.0	2.8748769	445.11955927211795
464.0	2.8812207	445.11961369070985
465.0	2.8872436	445.11952603564407
466.0	2.8932645	445.11950712344947
467.0	2.8992874	445.1195182851526
468.0	2.9053083	445.119603534305
469.0	2.911327	445.11955474810935
470.0	2.9173479	445.11953536009014
471.0	2.9233728	445.119590883448
472.0	2.9293937	445.1195937612861
473.0	2.9354124	445.11961324765207
474.0	2.9414333	445.11955058307234
475.0	2.9474541	445.1196251974295
476.0	2.9534771	445.1196069315497
477.0	2.959502	445.11960245449427
478.0	2.965525	445.1195101059804
484.0	2.9781312	445.1204337868982
495.0	2.9981937	445.12032280304635
497.0	3.0049687	445.1193998644385
502.0	3.0160958	445.1206387913961
503.0	3.0224418	445.1194925336993
504.0	3.0284689	445.1195121806524
505.0	3.0344918	445.11947745000845
506.0	3.0405209	445.11948488843626
507.0	3.0465459	445.1194439781342
508.0	3.0525688	445.11951124602245
509.0	3.0585959	445.1194735576019
510.0	3.064623	445.1194854405309
511.0	3.0706522	445.11945534209815
512.0	3.076673	445.11951073696434
513.0	3.082696	445.1194727421051
514.0	3.0887146	445.1195021432397
515.0	3.0947355	445.1195202344735
516.0	3.1007563	445.119504384378
517.0	3.1067771	445.1194996097279
518.0	3.1127981	445.11948027315196
519.0	3.1188209	445.11944075160267
520.0	3.1248439	445.11948036908865
521.0	3.1308688	445.1195545153822
522.0	3.1368938	445.1194828402622
523.0	3.1429146	445.119462323949
524.0	3.1489355	445.1194666122424
525.0	3.1549563	445.1194600074204
526.0	3.1609877	445.11948237251937
527.0	3.1670063	445.1195224097682
528.0	3.1730377	445.119451476579
529.0	3.1790626	445.1194995882168
530.0	3.1850876	445.1194506023659
531.0	3.1911126	445.11944361752325
532.0	3.1971335	445.1194817636829
533.0	3.2031565	445.11952979055775
534.0	3.2091772	445.1195013170148
535.0	3.2151982	445.1194614440848
536.0	3.2212189	445.11950130195515
537.0	3.2272378	445.1194842015945
538.0	3.2332648	445.1194940106108
539.0	3.2392898	445.11948407897114
540.0	3.2453127	445.11950374496644
541.0	3.2513357	445.11952397919526
542.0	3.2573564	445.11950192589904
543.0	3.2633795	445.1194806194883
544.0	3.2694002	445.1194673912833
545.0	3.275421	445.11941928147303
546.0	3.281444	445.11944615622247
547.0	3.2874648	445.1194845906058
548.0	3.2934857	445.11948474731065
549.0	3.2995065	445.1194223104224
550.0	3.3055274	445.11943738002464
551.0	3.3115481	445.1194205485756
552.0	3.3175691	445.1195102635836
553.0	3.3235919	445.11949144590005
554.0	3.3296128	445.1194945970449
555.0	3.3356315	445.1194766328197
556.0	3.3416587	445.1195309509844
557.0	3.3476836	445.11943122711784
558.0	3.3537128	445.11946607990626
559.0	3.3597358	445.11953378274706
560.0	3.3657566	445.1194664154172
561.0	3.3717773	445.1195131012888
562.0	3.3777961	445.11947411028945
563.0	3.3838191	445.11951557521905
564.0	3.3898441	445.11951580188094
565.0	3.395865	445.1194061004405
566.0	3.4018858	445.11940914902436
567.0	3.4079067	445.1194863634875
568.0	3.4139295	445.1194474113729
569.0	3.4199504	445.1195177889277
570.0	3.4259712	445.11961145911744
571.0	3.4319942	445.1194687630406
572.0	3.438015	445.11951084298823
573.0	3.4440337	445.11955336757126
574.0	3.4500588	445.11948599850075
575.0	3.4560838	445.1195245339396
576.0	3.4621066	445.1195351497349
577.0	3.4681338	445.11950944414366
578.0	3.4741567	445.11946712580453
579.0	3.4801838	445.11950497354246
580.0	3.4862068	445.11950256807074
581.0	3.4922339	445.11945289616835
582.0	3.4982652	445.1195243256634
583.0	3.5042942	445.11952116401386
584.0	3.5103171	445.11955852949256
585.0	3.5163441	445.11943361745824
586.0	3.5223693	445.1194691504025
587.0	3.5283985	445.1195306311053
588.0	3.5344234	445.119545447794
589.0	3.5404506	445.11957597834424
590.0	3.5464777	445.1194579810471
591.0	3.5525027	445.1194019678724
592.0	3.5585318	445.1194254244017
593.0	3.5645588	445.11943682712496
594.0	3.5705901	445.1206504448501
595.0	3.5766173	445.11953432043674
596.0	3.5826423	445.119429011699
597.0	3.5886673	445.11943290096366
598.0	3.5946964	445.12064333341414
599.0	3.6007236	445.1195101709195
600.0	3.6067485	445.11949930979307
601.0	3.6127672	445.11951514797204
602.0	3.6187901	445.11956004905676
603.0	3.624809	445.1194871568375
604.0	3.6308319	445.1195108697045
605.0	3.6368549	445.1194773216706
606.0	3.6428798	445.11945253733654
607.0	3.6489048	445.1195277093879
608.0	3.654934	445.1195222212889
609.0	3.6609568	445.11947777758604
610.0	3.6669818	445.11943688315654
611.0	3.6730174	445.1195197064725
612.0	3.6790424	445.1195126022316
613.0	3.6850674	445.11951335479097
614.0	3.6910987	445.11947726823007
615.0	3.6971235	445.1194668418906
616.0	3.7031464	445.11951932507117
617.0	3.7091715	445.1195016254027
618.0	3.7152029	445.11951351652743
619.0	3.7212299	445.11942605857536
620.0	3.7272528	445.11953378602533
621.0	3.733282	445.1194438735518
622.0	3.7393112	445.11943613884995
623.0	3.745334	445.1195125941219
624.0	3.751359	445.119408071834
625.0	3.757384	445.11956306815
626.0	3.7634112	445.11946641002123
627.0	3.7694362	445.1194941751449
628.0	3.7754612	445.11944775330534
629.0	3.7814861	445.1194484828233
630.0	3.7875132	445.11948909427673
631.0	3.7935361	445.11944595447244
632.0	3.7995611	445.119462382068
633.0	3.8055862	445.1195123713729
634.0	3.8116154	445.1195237351384
635.0	3.8176403	445.1195257186969
636.0	3.8236633	445.1194718309368
637.0	3.829684	445.1195426841208
638.0	3.8357112	445.11951885848214
639.0	3.8417383	445.11953626425
640.0	3.8477633	445.11946563124474
641.0	3.8537882	445.1195747305279
642.0	3.8598134	445.1194905434112
643.0	3.8658425	445.11940768995385
644.0	3.8718676	445.1195101419768
645.0	3.8778925	445.11948272390595
646.0	3.8839175	445.1194719674991
647.0	3.8899424	445.11948248030745
648.0	3.8959654	445.1194139925768
649.0	3.9019862	445.1206596590833
650.0	3.9080051	445.11942039828364
651.0	3.9140259	445.1194823729333
652.0	3.9200467	445.1195053937543
653.0	3.9260697	445.11950964197626
654.0	3.9320925	445.11945744621966
655.0	3.9381133	445.1206568168117
656.0	3.9441363	445.12063860176977
657.0	3.9501572	445.1194227902054
658.0	3.956178	445.12063127746273
659.0	3.9621988	445.1194807372175
660.0	3.9682175	445.11943905341275
661.0	3.9742404	445.11940393604596
662.0	3.9802613	445.119439751322
663.0	3.9862821	445.11949749958086
664.0	3.9923072	445.11943523122255
665.0	3.9983302	445.1194109089446
666.0	4.0043531	445.1194598559787
667.0	4.0103739	445.1206276244892
668.0	4.0163969	445.11947131847984
669.0	4.0224238	445.11941596731475
670.0	4.0284509	445.11949174342317
671.0	4.0344697	445.1194309346159
672.0	4.0404927	445.1194705706593
673.0	4.0465135	445.1194057205172
674.0	4.0525344	445.1194551822981
675.0	4.0585552	445.1194897895781
676.0	4.064576	445.1194561988086
677.0	4.0705989	445.11943683543484
678.0	4.0766197	445.1206514595885
679.0	4.0826427	445.12060728037824
680.0	4.0886635	445.11943083305886
681.0	4.0946865	445.1195005979307
682.0	4.1007113	445.1194564512495
683.0	4.1067407	445.1194061677113
684.0	4.1127677	445.1194910926415
685.0	4.1187927	445.1194380095109
686.0	4.1248156	445.11945369998926
687.0	4.1308427	445.11940881499464
688.0	4.1368656	445.1206367711351
689.0	4.1428949	445.11944232987247
690.0	4.148926	445.11946937242885
691.0	4.1549512	445.12065465222213
692.0	4.160976	445.1194297406899
693.0	4.1670031	445.11948374538787
694.0	4.1730302	445.1195435672386
695.0	4.1790532	445.11946938625147
696.0	4.1850844	445.1194227849029
697.0	4.1911095	445.11946526657385
698.0	4.1971387	445.11941899125384
699.0	4.2031679	445.1194483913463
700.0	4.209197	445.11950428154717
701.0	4.2152219	445.11945586707424
702.0	4.2212491	445.1194675653573
703.0	4.227272	445.11942805653393
704.0	4.2332971	445.1194011088168
705.0	4.2393262	445.119462060688
706.0	4.2453533	445.1194378209888
707.0	4.2513804	445.1194202672885
708.0	4.2574116	445.1194310184646
709.0	4.2634386	445.11940436824455
710.0	4.2694637	445.1194775063224
711.0	4.275495	445.1194387667657
712.0	4.281518	445.12065881680485
713.0	4.2875409	445.1194721333967
714.0	4.2935659	445.1194441299609
715.0	4.2995887	445.119497138917
716.0	4.3056095	445.1194896152502
717.0	4.3116282	445.1194005277072
718.0	4.3176533	445.1206382922148
719.0	4.3236763	445.1194199222467
720.0	4.3296992	445.11944180798224
721.0	4.3357222	445.1194316458862
722.0	4.341745	445.11951590540656
723.0	4.3477762	445.1194893390752
724.0	4.3538012	445.1194673593468
725.0	4.3598242	445.11949309199946
726.0	4.3658492	445.1195407379319
727.0	4.3718701	445.1195232551965
728.0	4.377893	445.1194245109782
729.0	4.3839118	445.11951601591994
730.0	4.3899347	445.1194897623396
731.0	4.3959533	445.1195159199347
732.0	4.4019762	445.1195014200434
733.0	4.4079992	445.1195117458165
734.0	4.4140201	445.11950193508676
735.0	4.4200388	445.11947283368534
736.0	4.4260639	445.12058141561954
737.0	4.4320868	445.1205955575818
738.0	4.4381098	445.1205327389737
739.0	4.4441284	445.1206369158681
740.0	4.4501492	445.12049437663677
741.0	4.4561722	445.1206117339565
742.0	4.4621929	445.1205581806427
743.0	4.4682118	445.12054188052554
744.0	4.4742367	445.1205687125893
745.0	4.4802577	445.120513182556
746.0	4.4862763	445.1205826990264
747.0	4.4922993	445.1205108945379
748.0	4.498318	445.1205583569793
749.0	4.5043388	445.12060222902704
750.0	4.5103596	445.12051412299826
751.0	4.5163827	445.12056987654404
752.0	4.5224013	445.120557029102
753.0	4.5284223	445.1205199911242
754.0	4.5344597	445.120573683266
755.0	4.5404867	445.1205917773171
756.0	4.5465118	445.12062870684434
757.0	4.5525348	445.1205392160797
758.0	4.5585555	445.1205120501296
759.0	4.5645743	445.1205291122386
760.0	4.5705953	445.1204984445887
761.0	4.5766139	445.1206408740786
762.0	4.5826389	445.12062752006074
763.0	4.5886597	445.1205401997235
764.0	4.5946848	445.120591889869
765.0	4.6007098	445.1205720732957
766.0	4.6067287	445.1205224547131
767.0	4.6127473	445.1205267752041
768.0	4.6187703	445.12050903251657
769.0	4.624791	445.1205736426815
770.0	4.6308098	445.1205586832987
771.0	4.6368306	445.12058764527745
772.0	4.6428557	445.11942303243075
773.0	4.6488786	445.12064505245814
774.0	4.6549016	445.1205393052549
775.0	4.6609223	445.1205153961953
776.0	4.666941	445.12059399461566
777.0	4.6729639	445.1205897501365
778.0	4.6789848	445.12065164155257
779.0	4.6850057	445.12058043749875
780.0	4.6910286	445.120555016215
781.0	4.6970496	445.12054102364624
782.0	4.7030682	445.1206397427538
783.0	4.7090933	445.1205420889438
784.0	4.7151224	445.12060748997834
785.0	4.7211495	445.1205932854231
786.0	4.7271744	445.1206338296017
787.0	4.7331974	445.12058194465385
788.0	4.7392224	445.12064772606817
789.0	4.7452413	445.1206411510533
790.0	4.7512662	445.12061762414777
791.0	4.7572891	445.1205919383304
792.0	4.7633141	445.1205726624362
793.0	4.7693349	445.12057889053864
794.0	4.7753536	445.12058091340225
795.0	4.7813746	445.12063598673933
796.0	4.7873976	445.1205961810556
797.0	4.7934163	445.12057932488483
798.0	4.7994413	445.120552210408
799.0	4.8054641	445.12059302962575
800.0	4.8114851	445.1205725283077
801.0	4.8175037	445.1205957173638
802.0	4.8235266	445.1205903886001
803.0	4.8295475	445.1205461361245
804.0	4.8355663	445.12053705612414
805.0	4.8415892	445.1205594564078
806.0	4.8476102	445.12053692108236
807.0	4.8536288	445.12057259050323
808.0	4.8596537	445.12054696973325
809.0	4.8656767	445.1205866207834
810.0	4.8716996	445.1205581249999
811.0	4.8777205	445.12053734241897
812.0	4.8837414	445.1206505244178
813.0	4.8897643	445.1205304578163
814.0	4.8957851	445.1206200064227
815.0	4.9018081	445.1205507238527
816.0	4.907833	445.12049429147123
817.0	4.913858	445.12058896975
818.0	4.919883	445.12052603402583
819.0	4.925908	445.1205937756928
820.0	4.9319268	445.12064856576296
821.0	4.9379477	445.12053728136374
822.0	4.9439685	445.12061866085963
823.0	4.9499894	445.1206348280562
824.0	4.9560122	445.1206584902566
825.0	4.9620309	445.1206429009644
826.0	4.9680559	445.1205579010496
827.0	4.974079	445.12054993772165
828.0	4.9801019	445.1206113882772
829.0	4.9861206	445.12057271208874
830.0	4.9921415	445.1206514853797
831.0	4.9981623	445.120569835448
832.0	5.0041852	445.1206385764233
833.0	5.010206	445.1205847492183
834.0	5.016231	445.1205815561885
835.0	5.0222519	445.12056448217857
836.0	5.0282707	445.1205734901962
837.0	5.0342895	445.12058059451834
838.0	5.0403082	445.1194031758499
839.0	5.046331	445.1205879478098
840.0	5.0523519	445.1206021122313
841.0	5.0583727	445.12054965220045
842.0	5.0643957	445.1205446178965
843.0	5.0704165	445.1206428620544
844.0	5.0764415	445.1206554395176
845.0	5.0824645	445.1204966918961
846.0	5.0884875	445.1204958381269
847.0	5.0945185	445.1205097319335
848.0	5.1005498	445.12050428142544
849.0	5.106579	445.12061567889054
850.0	5.1126062	445.12062354966224
851.0	5.1186333	445.1194630932626
852.0	5.1246625	445.1194217615458
853.0	5.1306916	445.12056975010495
854.0	5.1367167	445.12062936621896
855.0	5.1427416	445.1205919397167
856.0	5.1487645	445.1204948835495
857.0	5.1547874	445.12054912030743
858.0	5.1608125	445.1205916745947
859.0	5.1668395	445.1194204997991
860.0	5.1728667	445.120643312695
861.0	5.1788896	445.1205511736025
862.0	5.1849166	445.1206188495614
863.0	5.1909458	445.1205290906556
864.0	5.1969749	445.12058136196885
865.0	5.2030062	445.12054880583446
866.0	5.2090333	445.12053589496657
867.0	5.2150605	445.12058856004137
868.0	5.2210895	445.12058543415463
869.0	5.2271146	445.1206555973126
870.0	5.2331457	445.12063291916354
871.0	5.2391749	445.120659302523
872.0	5.245202	445.1205810717592
873.0	5.2512292	445.1205823548503
874.0	5.2572541	445.1205881071127
875.0	5.2632793	445.1205967055204
876.0	5.2693021	445.12056572227584
877.0	5.2753271	445.12053467493104
878.0	5.2813521	445.1206114987662
879.0	5.2873729	445.1205529083146
880.0	5.293398	445.12055457509393
881.0	5.2994229	445.1206466123069
882.0	5.3054459	445.1205641198978
883.0	5.3114646	445.1205487639592
884.0	5.3174835	445.12048425836787
885.0	5.3235063	445.12053886636943
886.0	5.3295271	445.1206098497524
887.0	5.33555	445.120573746171
888.0	5.341573	445.1205986186079
889.0	5.3475959	445.1205321843759
890.0	5.3536148	445.12059822488527
891.0	5.3596355	445.12055326680616
892.0	5.3656585	445.120521640261
893.0	5.3716771	445.12052270509594
894.0	5.377698	445.12065128728074
895.0	5.3837209	445.12053600012183
896.0	5.3897397	445.1205677286099
897.0	5.3957606	445.1204808665444
898.0	5.4017856	445.12059463283947
899.0	5.4078085	445.120535029666
900.0	5.4138314	445.12056897596784
901.0	5.4198522	445.12059156260057
902.0	5.425873	445.1194409958958
903.0	5.4318939	445.1205478589865
904.0	5.4379189	445.12056545570357
905.0	5.4439419	445.12065186201903
906.0	5.4499648	445.12053680538156
907.0	5.4559856	445.1206162501059
908.0	5.4620044	445.12054091246574
909.0	5.4680251	445.12064237123263
910.0	5.474046	445.12061624569617
911.0	5.4800669	445.1205682232261
912.0	5.4860919	445.120578299164
913.0	5.4921211	445.1205304025944
914.0	5.4981482	445.12064293003186
915.0	5.504169	445.12064652141
916.0	5.510192	445.120598025231
917.0	5.5162148	445.1206037086307
918.0	5.5222377	445.12052102409837
919.0	5.5282607	445.1206319597571
920.0	5.5342878	445.120530134059
921.0	5.5403128	445.1205981024708
922.0	5.5463399	445.1206600898669
923.0	5.5523649	445.12064260900877
924.0	5.5583981	445.1206553416441
925.0	5.5644211	445.1205901440602
926.0	5.5704503	445.12058856184206
927.0	5.576469	445.12059148109734
928.0	5.5824878	445.12056148074635
929.0	5.5885086	445.1205476521418
930.0	5.5945337	445.1206163856011
931.0	5.6005628	445.12059808530694
932.0	5.6065899	445.12064108075157
933.0	5.612619	445.1206421293407
934.0	5.618642	445.12056322509096
935.0	5.6246649	445.12055652788985
936.0	5.6306879	445.1206019073724
937.0	5.6367066	445.1206401912911
938.0	5.6427296	445.12057262570636
939.0	5.6487504	445.1205724153944
940.0	5.6547691	445.1206339463893
941.0	5.660792	445.1205693765134
942.0	5.6668191	445.1206214484974
943.0	5.6728483	445.1205991893938
944.0	5.6788755	445.1206290369075
945.0	5.6848983	445.12052172858574
946.0	5.6909213	445.12053510892133
947.0	5.6969462	445.12052322547095
948.0	5.7029713	445.12049537376777
949.0	5.7089963	445.1205316222817
950.0	5.7150213	445.120588223288
951.0	5.7210504	445.12057016971636
952.0	5.7270776	445.1205845748912
953.0	5.7331068	445.120529411353
954.0	5.7391401	445.1205269742953
955.0	5.7451671	445.12059314809704
956.0	5.7511942	445.1205733703966
957.0	5.7572213	445.11941957937614
958.0	5.7632485	445.1206232078041
959.0	5.7692796	445.1206453107427
960.0	5.7753109	445.11940479654584
961.0	5.7813317	445.12061746568844
962.0	5.7873506	445.12058218062685
963.0	5.7933734	445.1206023395388
964.0	5.7993942	445.1205884407036
965.0	5.8054171	445.12064247247804
966.0	5.811436	445.1206594709218
967.0	5.8174568	445.12061646831665
968.0	5.8234839	445.1205550589704
969.0	5.829509	445.11940143572593
970.0	5.835536	445.12057351925506
971.0	5.841563	445.120543431301
972.0	5.8475921	445.1205548184748
973.0	5.8536214	445.1205748522561
974.0	5.8596506	445.1205537693013
975.0	5.8656777	445.12055427629036
976.0	5.8717048	445.1205394924851
977.0	5.8777319	445.1205153514714
978.0	5.8837609	445.120541224424
979.0	5.8897881	445.12055284102297
980.0	5.8958173	445.1205493766379
981.0	5.9018402	445.12057530824336
982.0	5.9078652	445.1206191271266
983.0	5.9138882	445.1205749150764
984.0	5.9199153	445.120572515619
985.0	5.9259424	445.1205789090066
986.0	5.9319694	445.1194229019524
987.0	5.9379984	445.1205867473283
988.0	5.9440235	445.1205901196828
989.0	5.9500528	445.1206157057428
990.0	5.9560819	445.1194022116525
991.0	5.962107	445.12059811588534
992.0	5.9681361	445.1206107947518
993.0	5.9741674	445.1205988546489
994.0	5.9801944	445.12062333929134
995.0	5.9862194	445.1206474792197
996.0	5.9922486	445.1206502623114
997.0	5.9982737	445.1205650169833
998.0	6.0043007	445.12062124232716
999.0	6.0103258	445.12061444384733
1000.0	6.0163486	445.1206229210529
1001.0	6.0223736	445.12064224829294
1002.0	6.0283965	445.120600958101
1003.0	6.0344215	445.1206416673862
1004.0	6.0404507	445.12054875366596
1005.0	6.0464695	445.1205284510318
1006.0	6.0524944	445.12048677901356
1007.0	6.0585195	445.1205191645702
1008.0	6.0645424	445.12054614434754
1009.0	6.0705611	445.12061335544297
1010.0	6.0765819	445.1205258374135
1011.0	6.082609	445.1206254074253
1012.0	6.08863	445.12058644170827
1013.0	6.0946613	445.12059806619527
1014.0	6.1006904	445.1206221179167
1015.0	6.1067133	445.1206219498923
1016.0	6.1127405	445.1206317270864
1017.0	6.1187695	445.1205575675928
1018.0	6.1247945	445.12059887625
1019.0	6.1308133	445.1205757682348
1020.0	6.1368342	445.1205617623642
1021.0	6.142857	445.1205501456532
1022.0	6.1488759	445.12061606092504
1023.0	6.1548966	445.1205521796854
1024.0	6.1609217	445.11941587679433
1025.0	6.1669508	445.1205687951076
1026.0	6.1729758	445.1194088856421
1027.0	6.1789988	445.12063333526896
1028.0	6.1850279	445.1205283632924
1029.0	6.191053	445.1205566911228
1030.0	6.1970821	445.12062537268264
1031.0	6.2031072	445.1205196548145
1032.0	6.2091384	445.1204734437249
1033.0	6.2151613	445.1205679352558
1034.0	6.2211925	445.1205335659387
1035.0	6.2272197	445.1205979503107
1036.0	6.2332426	445.12053793405124
1037.0	6.2392655	445.1206064443114
1038.0	6.2453009	445.1206373124061
1039.0	6.2513301	445.12055752396793
1040.0	6.2573592	445.11941163063227
1041.0	6.2633779	445.120575554242
1042.0	6.269403	445.1205692442956
1043.0	6.275426	445.1205427071415
1044.0	6.2814489	445.1205320229194
1045.0	6.2874698	445.12060118784336
1046.0	6.2934885	445.12060440901405
1047.0	6.2995093	445.12053499383705
1048.0	6.3055301	445.12057628938743
1049.0	6.3115551	445.1204924202396
1050.0	6.3175802	445.1205288469497
1051.0	6.3236073	445.12053147615904
1052.0	6.329626	445.1206017468058
1053.0	6.3356469	445.12058711339773
1054.0	6.3416677	445.12058994599033
1055.0	6.3476885	445.12056527994656
1056.0	6.3537114	445.11940032877163
1057.0	6.3597301	445.120560348851
1058.0	6.365751	445.1205599866332
1059.0	6.3717719	445.1206136825647
1060.0	6.3778011	445.120597833378
1061.0	6.3838241	445.1206159076139
1062.0	6.3898469	445.1206493332832
1063.0	6.3958676	445.1205796920386
1064.0	6.4018885	445.1205401448388
1065.0	6.4079073	445.1205715473344
1066.0	6.4139303	445.1205557735232
1067.0	6.419949	445.1205611556765
1068.0	6.4259761	445.12043586569723
1069.0	6.4319968	445.12044487084637
1070.0	6.438022	445.1204626582291
1071.0	6.4440406	445.1204996485592
1072.0	6.4500593	445.12046725746177
1073.0	6.4560802	445.1205626742148
1074.0	6.4621011	445.12046281886967
1075.0	6.4681219	445.12054597991266
1076.0	6.4741428	445.12048324759724
1077.0	6.4801635	445.12052737234967
1078.0	6.4861886	445.12049469138105
1079.0	6.4922136	445.12049020808394
1080.0	6.4982365	445.1205116250494
1081.0	6.5042636	445.12046307545535
1082.0	6.5102887	445.1204901417444
1083.0	6.5163157	445.12045752317823
1084.0	6.5223449	445.1204587132023
1085.0	6.5283698	445.1204297409301
1086.0	6.5343969	445.12049639184653
1087.0	6.5404199	445.12042300325567
1088.0	6.5464386	445.12045006002046
1089.0	6.5524595	445.12050355839233
1090.0	6.5584804	445.1205304686389
1091.0	6.5645011	445.1204705086873
1092.0	6.5705242	445.1204957719927
1093.0	6.5765449	445.1205047976609
1094.0	6.5825636	445.12049670361336
1095.0	6.5885824	445.1204904377224
1096.0	6.5946095	445.12046134594806
1097.0	6.6006387	445.12035869185945
1098.0	6.6066742	445.1204404277366
1099.0	6.6127054	445.12033717291433
1100.0	6.6187326	445.1204063003374
1101.0	6.6247512	445.12037709056426
1102.0	6.630772	445.1204535888521
1103.0	6.6367991	445.12043285347994
1104.0	6.6428262	445.12031878055853
1105.0	6.6488512	445.1203701549111
1106.0	6.6548805	445.1203966853097
1107.0	6.6609013	445.1203615669744
1108.0	6.6669221	445.12040809688983
1109.0	6.6729429	445.1203062511678
1110.0	6.6789637	445.12043404148295
1111.0	6.6849825	445.12036814668403
1112.0	6.6910034	445.12043712472723
1113.0	6.6970242	445.1204150466472
1114.0	6.7030472	445.12032005799233
1115.0	6.7090721	445.1203940254504
1116.0	6.7150951	445.1203558660444
1117.0	6.7211159	445.12033492188147
1118.0	6.7271347	445.1203738232684
1119.0	6.7331534	445.1204080985384
1120.0	6.7391743	445.1203931808335
1121.0	6.7451972	445.12037182203267
1122.0	6.7512223	445.12035899315737
1123.0	6.7572514	445.12044661500795
1124.0	6.7632786	445.1203660132262
1125.0	6.7693035	445.12022009877387
1126.0	6.7753326	445.12035261696604
1127.0	6.7813597	445.1202783796734
1128.0	6.787389	445.1203535489952
1129.0	6.7934119	445.12035474130784
1130.0	6.7994349	445.12040773258576
1131.0	6.8054639	445.1202677675414
1132.0	6.8114911	445.1203606022651
1133.0	6.8175201	445.1203976221444
1134.0	6.8235473	445.1202709121413
1135.0	6.8295744	445.12030294233597
1136.0	6.8356057	445.12031969512753
1137.0	6.8416307	445.1203934072057
1138.0	6.8476598	445.1203376247534
1139.0	6.8536849	445.12030991229864
1140.0	6.8597119	445.12033026515746
1141.0	6.8657348	445.12039163071915
1142.0	6.871764	445.1203557287319
1143.0	6.8777911	445.1204740384072
1144.0	6.8838182	445.12044603909436
1145.0	6.8898432	445.1204327272295
1146.0	6.8958683	445.12045363177543
1147.0	6.9018912	445.12034577401977
1148.0	6.907916	445.12036633881553
1149.0	6.9139411	445.12031229261964
1150.0	6.9199661	445.1203899096941
1151.0	6.9259954	445.1203757049042
1152.0	6.9320266	445.1203510488605
1153.0	6.9380558	445.12027934134323
1154.0	6.944085	445.1202844088602
1155.0	6.9501141	445.1202992810412
1156.0	6.9561432	445.1203753199263
1157.0	6.9621703	445.1204168750018
1158.0	6.9681953	445.1203794441386
1159.0	6.9742204	445.12041173664096
1160.0	6.9802476	445.1203062284311
1161.0	6.9862725	445.12040287893353
1162.0	6.9922955	445.12042668620484
1163.0	6.9983204	445.1202817624373
1164.0	7.0043432	445.12029769654805
1165.0	7.0103662	445.12032454667957
1166.0	7.0163891	445.1202752514336
1167.0	7.0224079	445.1203948814762
1168.0	7.028433	445.12035463379425
1169.0	7.0344559	445.1203603045163
1170.0	7.0404809	445.120332391881
1171.0	7.0465079	445.120330431272
1172.0	7.0525351	445.1203882320244
1173.0	7.0585641	445.1203716971858
1174.0	7.0645955	445.1202953855426
1175.0	7.0706226	445.1203654776
1176.0	7.0766518	445.1203235653258
1177.0	7.0826789	445.12035936495374
1178.0	7.088708	445.12030013386254
1179.0	7.0947391	445.12038742701935
1180.0	7.1007704	445.120375742715
1181.0	7.1067955	445.12035604577784
1182.0	7.1128205	445.1204067367016
1183.0	7.1188435	445.12030180964234
1184.0	7.1248664	445.1202983066407
1185.0	7.1308955	445.12034049782943
1186.0	7.1369206	445.12031364997813
1187.0	7.1429517	445.12030054348867
1188.0	7.1489788	445.120399133418
1189.0	7.155008	445.1203964650655
1190.0	7.1610331	445.12042342307535
1191.0	7.1670621	445.12017751523905
1192.0	7.1730956	445.1203337559937
1193.0	7.1791227	445.12034920339903
1194.0	7.1851517	445.1203397037366
1195.0	7.1911768	445.1203742013542
1196.0	7.197206	445.1203146033898
1197.0	7.2032351	445.1204123622827
1198.0	7.2092623	445.1203487496453
1199.0	7.2152873	445.1203011236025
1200.0	7.2213102	445.12031298895954
1201.0	7.2273331	445.1203232734484
1202.0	7.233356	445.1203277732176
1203.0	7.239383	445.12036986233767
1204.0	7.2454122	445.1203782814807
1205.0	7.2514456	445.12032776104076
1206.0	7.2574748	445.1203187486967
1207.0	7.2635019	445.120377473019
1208.0	7.2695291	445.12036036322394
1209.0	7.2755561	445.1202604201484
1210.0	7.2815872	445.1202946134498
1211.0	7.2876122	445.12030689411296
1212.0	7.2936373	445.1203222149967
1213.0	7.2996582	445.1203095244384
1214.0	7.3056769	445.12032133041816
1215.0	7.3116978	445.12032363429824
1216.0	7.3177186	445.12036730637607
1217.0	7.3237394	445.1202119722806
1218.0	7.3297582	445.12025695177635
1219.0	7.3357832	445.12025622144824
1220.0	7.3418103	445.1204046655485
1221.0	7.3478353	445.1203056755088
1222.0	7.3538624	445.1202895587258
1223.0	7.3598895	445.12031316652764
1224.0	7.3659166	445.12022889124984
1225.0	7.3719477	445.12026639525567
1226.0	7.377977	445.1202901923295
1227.0	7.3840061	445.1203240670713
1228.0	7.3900354	445.12033688066595
1229.0	7.3960625	445.12034059995204
1230.0	7.4020896	445.12029234142506
1231.0	7.4081146	445.12023177171744
1232.0	7.4141458	445.1202756693591
1233.0	7.4201707	445.12023500652367
1234.0	7.4261978	445.12035574734693
1235.0	7.4322208	445.12024854933003
1236.0	7.4382437	445.12031387552605
1237.0	7.4442688	445.1202960818757
1238.0	7.4502917	445.1202956491223
1239.0	7.4563209	445.1202224179418
1240.0	7.4623479	445.12030837979376
1241.0	7.4683728	445.1203226801539
1242.0	7.474402	445.1202940406468
1243.0	7.4804313	445.1203681358235
1244.0	7.4864584	445.1202467030385
1245.0	7.4924876	445.1202426341941
1246.0	7.4985167	445.1203644265394
1247.0	7.5045418	445.12030278436225
1248.0	7.5105687	445.12026938604106
1249.0	7.5165958	445.1202514010222
1250.0	7.5226208	445.12042881690775
1251.0	7.5286459	445.1202652160791
1252.0	7.5346749	445.1202910958077
1253.0	7.540698	445.12032847942845
1254.0	7.546725	445.12030342619113
1255.0	7.5527501	445.1203594553183
1256.0	7.5587833	445.1202622669171
1257.0	7.5648125	445.1203602302757
1258.0	7.5708396	445.120097103719
1259.0	7.5768668	445.12031925759203
1260.0	7.5828917	445.1202435176156
1261.0	7.5889189	445.120318930155
1262.0	7.5949479	445.12028343989857
1263.0	7.6009772	445.12029075233045
1264.0	7.6070084	445.12030830010553
1265.0	7.6130335	445.1203223863518
1266.0	7.6190583	445.1202843936938
1267.0	7.6250814	445.1203318861572
1268.0	7.6311106	445.12027541162075
1269.0	7.6371356	445.1202970428367
1270.0	7.6431648	445.1203315338958
1271.0	7.6491896	445.1202838322804
1272.0	7.6552126	445.1202791118881
1273.0	7.6612313	445.1203408276507
1274.0	7.6672542	445.1203352545884
1275.0	7.6732752	445.12025097887687
1276.0	7.6792981	445.12023479902973
1277.0	7.6853211	445.12030762840106
1278.0	7.6913461	445.12040104842566
1279.0	7.6973668	445.1201162600494
1280.0	7.7033876	445.1204527756486
1281.0	7.7094106	445.12014879245777
1282.0	7.7154356	445.1203523456611
1283.0	7.7214628	445.1203918746027
1284.0	7.7274961	445.120426171006
1285.0	7.7335212	445.12035611064283
1286.0	7.7395503	445.12034803893823
1287.0	7.7455751	445.12025356539704
1288.0	7.7516022	445.12016857327785
1289.0	7.7576315	445.1202442644902
1290.0	7.7636545	445.12020600728766
1291.0	7.7696815	445.1202671952163
1292.0	7.7757003	445.1202385714495
1293.0	7.7817191	445.12026406861463
1294.0	7.7877441	445.12010456941374
1295.0	7.793769	445.1202775797618
1296.0	7.7997982	445.1203422322277
1297.0	7.8058253	445.12030674836797
1298.0	7.8118524	445.12022739514055
1299.0	7.8178774	445.1202101152875
1300.0	7.8239066	445.1202082837395
1301.0	7.8299316	445.12025309996665
1302.0	7.8359565	445.12020981556356
1303.0	7.8419794	445.12028753332567
1304.0	7.8480065	445.1203292947369
1305.0	7.8540357	445.12023225282553
1306.0	7.8600587	445.12029423941
1307.0	7.8660816	445.12018117792843
1308.0	7.8721025	445.1202961292271
1309.0	7.8781254	445.12021187637976
1310.0	7.8841545	445.1202964826536
1311.0	7.8901836	445.1202540429731
1312.0	7.8962107	445.120259417412
1313.0	7.9022358	445.12028102260285
1314.0	7.9082608	445.1202253367115
1315.0	7.9142838	445.12033125584867
1316.0	7.920313	445.1202027165945
1317.0	7.9263401	445.1203171842894
1318.0	7.9323691	445.12036946481913
1319.0	7.9383962	445.12035678502093
1320.0	7.9444213	445.1202340712177
1321.0	7.9504442	445.1202924377878
1322.0	7.9564713	445.1203098550464
1323.0	7.9624963	445.1202153188415
1324.0	7.9685255	445.1202185041042
1325.0	7.9745524	445.12033768370605
1326.0	7.9805712	445.1202978200851
1327.0	7.986592	445.120212603298
1328.0	7.9926129	445.1202408638766
1329.0	7.9986338	445.1202216613784
1330.0	8.0046588	445.120281330872
1331.0	8.010688	445.1202851357545
1332.0	8.0167151	445.1202067867296
1333.0	8.0227379	445.12033597856276
1334.0	8.0287629	445.1202662576346
1335.0	8.0347879	445.12014865464795
1336.0	8.0408172	445.1202902855756
1337.0	8.0468423	445.1201824182688
1338.0	8.0528777	445.1202848282989
1339.0	8.0589026	445.12025973390973
1340.0	8.0649256	445.12028513502406
1341.0	8.0709484	445.12023718340015
1342.0	8.0769755	445.12027202586665
1343.0	8.0830048	445.1202953406124
1344.0	8.0890297	445.120225717177
1345.0	8.0950548	445.12028338582815
1346.0	8.1010798	445.1202873915597
1347.0	8.1071048	445.12025982006355
1348.0	8.1131319	445.1202772354939
1349.0	8.1191589	445.1202882120035
1350.0	8.125188	445.12026381592165
1351.0	8.1312131	445.12032015893936
1352.0	8.1372444	445.1203106795726
1353.0	8.1432694	445.1203573671224
1354.0	8.1492945	445.1203244631635
1355.0	8.1553194	445.12031050808304
1356.0	8.1613443	445.1202799791108
1357.0	8.1673672	445.1202297107074
1358.0	8.1733965	445.1202853985665
1359.0	8.1794194	445.1202542135831
1360.0	8.1854424	445.1202724602089
1361.0	8.1914674	445.1202563260928
1362.0	8.1975007	445.12025961169223
1363.0	8.2035257	445.12025058592997
1364.0	8.2095527	445.12029583356616
1365.0	8.2155776	445.12025599813535
1366.0	8.2216027	445.1203062017152
1367.0	8.2276299	445.1202552278024
1368.0	8.2336549	445.1203535861564
1369.0	8.2396799	445.12022230385134
1370.0	8.245707	445.1203683474372
1371.0	8.2517382	445.12026659351125
1372.0	8.2577632	445.1202248155251
1373.0	8.2637903	445.120251032238
1374.0	8.2698152	445.12036920813955
1375.0	8.275836	445.1202901974663
1376.0	8.2818571	445.12026453627783
1377.0	8.2878758	445.1202904744363
1378.0	8.2938966	445.1203248172912
1379.0	8.2999194	445.12017697720484
1380.0	8.3059382	445.12022048238396
1381.0	8.3119569	445.1203221772714
1382.0	8.3179758	445.1202484969353
1383.0	8.3239987	445.1201758502081
1384.0	8.3300237	445.1203255627979
1385.0	8.3360466	445.1202916079873
1386.0	8.3420717	445.1202952482749
1387.0	8.3480903	445.1202634338841
1388.0	8.3541132	445.1202839448464
1389.0	8.3601361	445.1202162686971
1390.0	8.366157	445.1201761241379
1391.0	8.3721884	445.12027670341325
1392.0	8.3782155	445.1203550247324
1393.0	8.3842363	445.12023820639007
1394.0	8.3902592	445.12025593573475
1395.0	8.3962799	445.1202356098075
1396.0	8.4022986	445.12026508999924
1397.0	8.4083174	445.12016612857343
1398.0	8.4143384	445.1202677426893
1399.0	8.4203591	445.12024561170665
1400.0	8.42638	445.12023366372034
1401.0	8.4324008	445.1202620978391
1402.0	8.4384238	445.1202175489404
1403.0	8.4444487	445.12022233851326
1404.0	8.4504716	445.1201968183371
1405.0	8.4564924	445.120257318467
1406.0	8.4625113	445.120054436243
1407.0	8.4685362	445.12017935251515
1408.0	8.4745572	445.1201428764588
1409.0	8.48058	445.1201983856351
1410.0	8.4866029	445.120258672853
1411.0	8.4926216	445.1201838877132
1412.0	8.4986426	445.12023561752557
1413.0	8.5046633	445.1202993950266
1414.0	8.5106842	445.12023204608903
1415.0	8.5167052	445.1202040055993
1416.0	8.5227238	445.12021470017953
1417.0	8.5287488	445.1202811215182
1418.0	8.5347717	445.1202757309438
1419.0	8.5407905	445.1202843103936
1420.0	8.5468154	445.12015612908135
1421.0	8.5528385	445.1203146815774
1422.0	8.5588738	445.1201814912974
1423.0	8.564899	445.120232707428
1424.0	8.5709218	445.1202715571205
1425.0	8.5769489	445.1203535502393
1426.0	8.5829718	445.1202888026702
1427.0	8.5889947	445.1202638415214
1428.0	8.5950176	445.12018366241557
1429.0	8.6010386	445.1202272327867
1430.0	8.6070613	445.12031766601615
1431.0	8.6130822	445.1201487548416
1432.0	8.6191011	445.12024702745276
1433.0	8.625126	445.12024195579255
1434.0	8.6311531	445.12021062801085
1435.0	8.6371718	445.1202438929351
1436.0	8.6431948	445.12026397578376
1437.0	8.6492156	445.1202617909932
1438.0	8.6552428	445.1203095829095
1439.0	8.6612718	445.1203392414973
1440.0	8.6672926	445.12031905970457
1441.0	8.6733155	445.1202804967841
1442.0	8.6793365	445.1202027234966
1443.0	8.6853593	445.12026605884813
1444.0	8.6913824	445.12023316370863
1445.0	8.6974031	445.12026225531497
1446.0	8.7034261	445.1203185864715
1447.0	8.7094469	445.12032651138384
1448.0	8.7154698	445.1202942377153
1449.0	8.7214927	445.1201385481081
1450.0	8.7275114	445.12027260835725
1451.0	8.7335364	445.12025824451047
1452.0	8.7395595	445.12023194407084
1453.0	8.7455783	445.12020455706266
1454.0	8.7516053	445.1202226761684
1455.0	8.7576283	445.12023201717966
1456.0	8.7636511	445.1201817317858
1457.0	8.769674	445.1202984093792
1458.0	8.7756969	445.1203867435384
1459.0	8.7817157	445.1202827540467
1460.0	8.7877387	445.1203195209257
1461.0	8.7937616	445.1202673183696
1462.0	8.7997866	445.120208060128
1463.0	8.8058075	445.1202901119709
1464.0	8.8118303	445.1201745084982
1465.0	8.817849	445.1201847120529
1466.0	8.8238699	445.1202732452016
1467.0	8.8298928	445.12021938368224
1468.0	8.8359117	445.12023916083547
1469.0	8.8419346	445.1202021423031
1470.0	8.8479554	445.1202588336354
1471.0	8.8539783	445.1202842931915
1472.0	8.8599991	445.12026259541904
1473.0	8.8660178	445.1202754114104
1474.0	8.8720428	445.120333329123
1475.0	8.8780679	445.120150727492
1476.0	8.8840909	445.1201613996115
1477.0	8.8901116	445.12031600057384
1478.0	8.8961346	445.1202066291692
1479.0	8.9021638	445.12031641261024
1480.0	8.9081866	445.12027704161346
1481.0	8.9142075	445.1203147809945
1482.0	8.9202408	445.12037023467235
1483.0	8.9262596	445.12024547158586
1484.0	8.9322847	445.1202014987897
1485.0	8.9383076	445.12023552029314
1486.0	8.9443263	445.12022812663787
1487.0	8.9503451	445.1202208222994
1488.0	8.9563638	445.1202482056004
1489.0	8.9623846	445.1202198485841
1490.0	8.9684055	445.12028668997937
1491.0	8.9744264	445.12029102177195
1492.0	8.9804513	445.1202925933245
1493.0	8.9864764	445.1202511483745
1494.0	8.9925014	445.12026309582075
1495.0	8.9985243	445.1203486555736
1496.0	9.0045451	445.12029317932644
1497.0	9.010568	445.1202658439504
1498.0	9.016593	445.120333771288
1499.0	9.022614	445.12022173318405
1500.0	9.0286389	445.1202067747191
1501.0	9.0346598	445.1202821962203
1502.0	9.0406806	445.1203192070415
1503.0	9.0466992	445.12031165996876
1504.0	9.0527243	445.1202061426985
1505.0	9.0587535	445.12023727248356
1506.0	9.0647786	445.1203635264949
1507.0	9.0708015	445.12028396819665
1508.0	9.0768265	445.1202001114249
1509.0	9.0828494	445.1202731541751
1510.0	9.0888744	445.1202833730993
1511.0	9.0949035	445.1201709781655
1512.0	9.1009326	445.12031845091747
1513.0	9.1069577	445.12030628096426
1514.0	9.1129911	445.1201380441591
1515.0	9.1190223	445.120259288708
1516.0	9.1250474	445.1203589187847
1517.0	9.1310745	445.12024426961005
1518.0	9.1371037	445.1201766102164
1519.0	9.1431348	445.12026911493535
1520.0	9.1491619	445.1201960190339
1521.0	9.1551869	445.1202473804157
1522.0	9.1612099	445.1202832592451
1523.0	9.1672369	445.12020157983847
1524.0	9.173262	445.1203699938945
1525.0	9.1792869	445.1201612166271
1526.0	9.1853058	445.120262664461
1527.0	9.1913265	445.12028752510287
1528.0	9.1973515	445.1202703039047
1529.0	9.2033744	445.12029524699807
1530.0	9.2093975	445.1203632062435
1531.0	9.2154161	445.12012233953027
1532.0	9.2214391	445.1203264198513
1533.0	9.2274619	445.1201614182643
1534.0	9.233489	445.1202007583626
1535.0	9.2395161	445.1202668175158
1536.0	9.245539	445.1201798528381
1537.0	9.2515579	445.1201769603691
1538.0	9.2575807	445.12024414787226
1539.0	9.2636038	445.12022308508625
1540.0	9.2696266	445.12039466885585
1541.0	9.2756559	445.120120660493
1542.0	9.2816807	445.12022572121805
1543.0	9.2877099	445.12029940734857
1544.0	9.2937392	445.1201699044645
1545.0	9.2997621	445.1201770351719
1546.0	9.3057912	445.1202197345511
1547.0	9.3118163	445.12018648412567
1548.0	9.3178454	445.1202589318191
1549.0	9.3238683	445.12030919588534
1550.0	9.3298934	445.1201968142495
1551.0	9.3359225	445.12026228205326
1553.0	9.3434037	445.12013185303624
1554.0	9.349756	445.1202473172834
1555.0	9.3557808	445.12013746495825
1556.0	9.3618079	445.1201957842829
1557.0	9.3678329	445.1202636536683
1558.0	9.3738622	445.1202518310805
1559.0	9.3798871	445.12025950595523
1560.0	9.3859122	445.1202898461373
1561.0	9.3919413	445.12028025240096
1562.0	9.3979685	445.1203067462668
1563.0	9.4039871	445.12027321570844
1564.0	9.41001	445.12020300545333
1565.0	9.416035	445.12017931302256
1566.0	9.422058	445.1202334787975
1567.0	9.4280767	445.12030880144204
1568.0	9.4340976	445.1201817451498
1569.0	9.4401204	445.12027313867424
1570.0	9.4461435	445.1202012784045
1571.0	9.4521642	445.1201792333702
1572.0	9.4581893	445.12024700051575
1573.0	9.464208	445.12019626266584
1574.0	9.4702309	445.12026050771044
1575.0	9.4762539	445.12015875657903
1576.0	9.4822768	445.120158738818
1577.0	9.4883019	445.120185099448
1578.0	9.4943247	445.12022065833014
1579.0	9.5003496	445.1201513186685
1580.0	9.5063684	445.1201593693079
1581.0	9.5123872	445.12033276384415
1582.0	9.5184081	445.1201973155299
1583.0	9.5244332	445.12022505194915
1584.0	9.530456	445.12016650224706
1585.0	9.5364769	445.1201463832996
1586.0	9.5425081	445.12016156055614
1587.0	9.5485289	445.1201998064615
1588.0	9.5545518	445.1201331614196
1589.0	9.5605748	445.120133130462
1590.0	9.5665977	445.120098408444
1591.0	9.5726164	445.12020561102844
1592.0	9.5786395	445.1201598564538
1593.0	9.5846603	445.12018907275035
1594.0	9.5906833	445.12017927020753
1595.0	9.5967124	445.12019369425735
1596.0	9.6027373	445.1201431679724
1597.0	9.6087665	445.12015457828517
1598.0	9.6147874	445.12018592926665
1599.0	9.6208082	445.12013888020437
1600.0	9.6268311	445.120110400257
1601.0	9.632854	445.1201319054025
1602.0	9.638879	445.1201756921473
1603.0	9.6448978	445.1202431838199
1604.0	9.6509206	445.12023174118053
1605.0	9.6569394	445.1202149888918
1606.0	9.6629666	445.1201085636192
1607.0	9.6689916	445.12024328968295
1608.0	9.6750208	445.1202134597953
1609.0	9.68105	445.1201688096951
1611.0	9.6885311	445.1202271127893
1612.0	9.6948792	445.1202124596989
1613.0	9.7009062	445.12021634518146
1614.0	9.7069334	445.12021790202755
1615.0	9.7129624	445.1202373326114
1616.0	9.7189936	445.120304491213
1617.0	9.7250186	445.12019594259937
1618.0	9.7310437	445.12032473176214
1619.0	9.7370708	445.1201726990472
1620.0	9.7430938	445.12019744797846
1621.0	9.7491166	445.12026314192957
1622.0	9.7551438	445.1202282395264
1623.0	9.7611646	445.12026777385813
1624.0	9.7671895	445.12019256803086
1625.0	9.7732145	445.12029497984713
1626.0	9.7792374	445.1202108388684
1627.0	9.7852583	445.12019317164527
1628.0	9.7912855	445.1202082741833
1629.0	9.7973104	445.120281446448
1630.0	9.8033418	445.12026694330024
1631.0	9.8093666	445.12019743786914
1632.0	9.8153958	445.12023698555134
1633.0	9.8214229	445.1201363898826
1634.0	9.8274459	445.1201893098328
1635.0	9.8334688	445.12024987216023
1636.0	9.8394917	445.1201974610184
1637.0	9.8455147	445.120171863042
1638.0	9.8515438	445.12018413624423
1639.0	9.8575688	445.1202649078498
1640.0	9.863598	445.12019815731503
1641.0	9.869623	445.12026083482846
1642.0	9.8756542	445.120258585662
1643.0	9.8816856	445.12023460200857
1644.0	9.8877251	445.1203334542358
1645.0	9.8937544	445.1202772799161
1646.0	9.8997814	445.12026697622923
1647.0	9.9058104	445.1201334959426
1648.0	9.9118396	445.12025706423606
1649.0	9.9178668	445.1201931387733
1650.0	9.9238918	445.1202966747484
1651.0	9.929921	445.12028149466636
1652.0	9.9359501	445.12023320272715
1653.0	9.9419711	445.12030021551226
1654.0	9.9479917	445.12015933081244
1655.0	9.9540168	445.1201080300697
1656.0	9.9600397	445.1203186125689
1657.0	9.9660648	445.12017919794107
1658.0	9.9720918	445.12036586113925
1659.0	9.9781169	445.1201993412422
1660.0	9.984146	445.12016053642776
1661.0	9.9901773	445.12023036684906
1662.0	9.9962084	445.12038266544835
1663.0	10.002238	445.1201929174101
1664.0	10.008267	445.1202529620219
1665.0	10.014292	445.1202218309098
1666.0	10.020323	445.12020879293306
1668.0	10.027621	445.12028607742263
1669.0	10.033969	445.1202332998146
1670.0	10.039996	445.1202421344194
1671.0	10.046021	445.1201921235241
1672.0	10.052044	445.12015994597215
1673.0	10.058067	445.12016267662113
1674.0	10.064096	445.12030891266016
1675.0	10.070119	445.1201719599154
1676.0	10.076148	445.12025549215207
1677.0	10.082173	445.1202859118263
1678.0	10.088196	445.1201580336453
1679.0	10.094223	445.1201318512452
1680.0	10.100254	445.1202711715624
1681.0	10.106282	445.12024695996877
1682.0	10.112304	445.12021196590706
1683.0	10.118325	445.120156503042
1684.0	10.124348	445.1202540364275
1685.0	10.130371	445.120278529845
1686.0	10.136396	445.12029436454804
1687.0	10.142427	445.12022993905407
1688.0	10.14845	445.12019312307706
1689.0	10.154469	445.12032899264045
1690.0	10.160492	445.120314758786
1691.0	10.166511	445.12022629791113
1692.0	10.172532	445.12025112219897
1693.0	10.17855	445.120251959003
1694.0	10.184573	445.12019583775407
1695.0	10.190596	445.1201973893867
1696.0	10.196617	445.1201723718064
1697.0	10.202292	445.12046144159046
1698.0	10.208317	445.1202233901385
1699.0	10.214336	445.1201871371806
1700.0	10.220373	445.1202463004497
1701.0	10.226394	445.1201136902728
1702.0	10.232417	445.12016365847353
1703.0	10.238442	445.1202055175443
1704.0	10.244463	445.1202696958378
1705.0	10.250486	445.1202074671932
1706.0	10.256505	445.1203793011148
1707.0	10.262523	445.1201368065291
1708.0	10.268544	445.1202756398436
1709.0	10.274563	445.1202632544292
1710.0	10.28059	445.1202888935794
1711.0	10.286609	445.1202416717601
1712.0	10.292638	445.12021733425513
1713.0	10.298663	445.1202281474602
1714.0	10.30469	445.12016504450446
1715.0	10.310721	445.12022954372355
1716.0	10.316755	445.1202986419979
1717.0	10.322784	445.12024153489153
1718.0	10.328813	445.12015528244643
1719.0	10.334838	445.1202426529065
1720.0	10.340861	445.1202266678266
1721.0	10.346892	445.12016357128226
1722.0	10.352915	445.120256093013
1723.0	10.358946	445.12017539876246
1724.0	10.364973	445.1201327669625
1726.0	10.37228	445.1202073922494
1727.0	10.37863	445.12020251334036
1728.0	10.384657	445.1202315169858
1729.0	10.39068	445.1201081543092
1730.0	10.396707	445.12020219842475
1731.0	10.402734	445.1202260358569
1732.0	10.408763	445.12024133892885
1733.0	10.414788	445.1202308099851
1734.0	10.420815	445.12026868145284
1735.0	10.42684	445.1202494666434
1736.0	10.432867	445.1201885795551
1737.0	10.438892	445.1202208829035
1738.0	10.444915	445.120172145818
1739.0	10.450942	445.12018963357656
1740.0	10.456967	445.12022572601757
1741.0	10.462996	445.12018838507413
1742.0	10.469019	445.1201270996462
1743.0	10.475051	445.1201000855699
1744.0	10.481076	445.1202468463957
1745.0	10.487105	445.1201448468803
1746.0	10.493134	445.1202748632697
1747.0	10.499157	445.12018226177537
1748.0	10.505184	445.1201778801431
1749.0	10.511209	445.12014403335377
1750.0	10.517236	445.12029328990656
1751.0	10.523263	445.12017185219815
1752.0	10.529288	445.1201142729007
1753.0	10.535317	445.1201639276923
1754.0	10.541344	445.12006339594564
1755.0	10.547374	445.1200819189848
1756.0	10.553399	445.12020931141524
1757.0	10.559428	445.12015252329536
1758.0	10.565455	445.1201778554466
1759.0	10.571486	445.12026016609263
1760.0	10.577509	445.1201672758957
1761.0	10.583534	445.12021506008375
1762.0	10.589557	445.1203075565555
1763.0	10.595586	445.120311569903
1764.0	10.601613	445.1200810644071
1765.0	10.607638	445.1200998759681
1766.0	10.613661	445.1202287320542
1767.0	10.619686	445.1201943717344
1768.0	10.625711	445.1201652439909
1769.0	10.63174	445.1201817374013
1770.0	10.637767	445.12014057849746
1771.0	10.643801	445.12012596106257
1772.0	10.649828	445.12011246398316
1773.0	10.655855	445.12019447011465
1774.0	10.66188	445.1201700985295
1775.0	10.667907	445.1202157384275
1776.0	10.673932	445.120116957625
1777.0	10.679961	445.1202072095418
1778.0	10.685986	445.12011717365607
1779.0	10.692013	445.12012646496476
1780.0	10.698038	445.12019775069524
1781.0	10.704066	445.1201806400305
1782.0	10.710095	445.1201298729116
1784.0	10.717561	445.12024977362006
1785.0	10.723909	445.12021320808816
1786.0	10.729936	445.12016956282906
1787.0	10.735963	445.12018926098176
1788.0	10.741984	445.1201158630868
1789.0	10.748005	445.12021734937645
1790.0	10.754028	445.12024794587705
1791.0	10.760055	445.12013169048015
1792.0	10.76608	445.12011953033436
1793.0	10.772105	445.1202753022496
1794.0	10.778126	445.1201333453786
1795.0	10.784159	445.120234330346
1796.0	10.790182	445.12007557418184
1797.0	10.796207	445.1201310719469
1798.0	10.80223	445.1202876017953
1799.0	10.808255	445.1201270439151
1800.0	10.81428	445.1200500121056
1801.0	10.820305	445.1201013109011
1802.0	10.82633	445.1200990822449
1803.0	10.832357	445.1201601204776
1804.0	10.838382	445.1201721162069
1805.0	10.844407	445.1200706843094
1806.0	10.85043	445.12018319343326
1807.0	10.856459	445.12020162721245
1808.0	10.862491	445.1201306904561
1809.0	10.86852	445.12018600194983
1810.0	10.874547	445.1201370956207
1811.0	10.880576	445.1201763879699
1812.0	10.886603	445.12016732255415
1813.0	10.892632	445.12015484753374
1814.0	10.898655	445.120184452065
1815.0	10.904684	445.1201651822454
1816.0	10.910709	445.1200941344793
1817.0	10.916734	445.12013649923273
1818.0	10.922759	445.119985857857
1819.0	10.928787	445.12014456313443
1820.0	10.934809	445.1201352636771
1821.0	10.940839	445.1200764322977
1822.0	10.946864	445.1201757088079
1823.0	10.952889	445.1199865686989
1824.0	10.958912	445.1201326631071
1825.0	10.964941	445.1201171571969
1826.0	10.970966	445.1201481957617
1827.0	10.976999	445.12002452716774
1828.0	10.983024	445.12009242997203
1829.0	10.989053	445.12018305742254
1830.0	10.995076	445.12016192977745
1831.0	11.001105	445.12015196856385
1832.0	11.007139	445.12023132358314
1833.0	11.013174	445.1200883175338
1834.0	11.019197	445.1201128687777
1835.0	11.025222	445.12017910164747
1836.0	11.031247	445.1201299249699
1837.0	11.037276	445.1201646522755
1838.0	11.043301	445.12012075092304
1839.0	11.04933	445.120080000661
1841.0	11.056659	445.12013396797033
1842.0	11.063009	445.1201303548187
1843.0	11.06903	445.1201223011633
1844.0	11.075057	445.12010758010115
1845.0	11.081085	445.1201149479961
1846.0	11.087112	445.11999163832644
1847.0	11.093137	445.12008160546867
1848.0	11.099168	445.1200811556047
1849.0	11.105203	445.12005625351384
1850.0	11.11123	445.1201505809397
1851.0	11.117259	445.12014154036183
1852.0	11.123285	445.12011119567495
1853.0	11.129318	445.1201681083958
1854.0	11.135343	445.12012675473295
1855.0	11.141372	445.12004904935145
1856.0	11.147399	445.12008926176503
1857.0	11.153424	445.1200289610471
1858.0	11.159451	445.12010635672783
1859.0	11.165472	445.12011105182535
1860.0	11.171497	445.1200426131002
1861.0	11.17752	445.120114795822
1862.0	11.183543	445.12001811982145
1863.0	11.189562	445.1200720286296
1864.0	11.195582	445.1201320783811
1865.0	11.201603	445.12010718865787
1866.0	11.207622	445.1202013654277
1867.0	11.213647	445.12010469932824
1868.0	11.219668	445.12000991447474
1869.0	11.225697	445.12010791951747
1870.0	11.23172	445.1199623015187
1871.0	11.237747	445.1200761080318
1872.0	11.243772	445.12004499698645
1873.0	11.249803	445.120218650191
1874.0	11.255822	445.11999767535843
1875.0	11.261847	445.12008207622523
1876.0	11.267876	445.12011563363933
1877.0	11.273897	445.1201175809625
1878.0	11.27992	445.12016296984194
1879.0	11.285939	445.12012486417194
1880.0	11.29196	445.12008344762734
1881.0	11.297983	445.12022015119715
1882.0	11.304001	445.1201407223101
1883.0	11.310022	445.12010762733473
1884.0	11.316045	445.1200725671879
1885.0	11.322068	445.12007342086565
1886.0	11.328087	445.1200285113775
1887.0	11.33411	445.1200426543248
1888.0	11.340129	445.1202219800391
1889.0	11.346156	445.12012583307177
1890.0	11.352181	445.1200076442598
1891.0	11.358203	445.1201610560654
1892.0	11.364226	445.1200915417669
1893.0	11.370247	445.12003970349014
1894.0	11.37627	445.1201280258558
1895.0	11.382289	445.1201156978389
1896.0	11.388314	445.1200641614911
1897.0	11.394337	445.12006682551447
1899.0	11.401662	445.1200554318581
1900.0	11.408012	445.1200538970391
1901.0	11.414035	445.1199110691669
1902.0	11.42006	445.120068045604
1903.0	11.426091	445.1200862927573
1904.0	11.432112	445.120108344247
1905.0	11.438133	445.1200821779325
1906.0	11.444152	445.1201839624004
1907.0	11.450176	445.120202035159
1908.0	11.456195	445.120199093304
1909.0	11.46222	445.12017107508944
1910.0	11.468241	445.1200119586391
1911.0	11.474262	445.12001491984233
1912.0	11.480285	445.1200896690455
1913.0	11.486304	445.1201012084343
1914.0	11.492327	445.120124814454
1915.0	11.498347	445.12007658662054
1916.0	11.50437	445.1200751312078
1917.0	11.510391	445.1201034026441
1918.0	11.516414	445.1201321765763
1919.0	11.522435	445.1200864807521
1920.0	11.528456	445.1200822265507
1921.0	11.534477	445.1201368369427
1922.0	11.540504	445.12008197459386
1923.0	11.546522	445.1200765697454
1924.0	11.552545	445.1201608134426
1925.0	11.558575	445.120157011313
1926.0	11.564597	445.1200713037964
1927.0	11.57062	445.12010296437523
1928.0	11.576639	445.12003413148767
1929.0	11.58266	445.12012235638537
1930.0	11.588685	445.12014084635837
1931.0	11.594706	445.12009575501366
1932.0	11.600731	445.120103681677
1933.0	11.606752	445.1201363726124
1934.0	11.612777	445.1201168134145
1935.0	11.618797	445.12007788209235
1936.0	11.62482	445.1199196356924
1937.0	11.630841	445.1200703127147
1938.0	11.63686	445.12010535283895
1939.0	11.642883	445.120116291089
1940.0	11.648906	445.11998342162735
1941.0	11.654925	445.1200930747294
1942.0	11.660945	445.1198617688155
1944.0	11.668252	445.12008056224187
1945.0	11.6746	445.12011595375554
1946.0	11.680618	445.1200856130442
1947.0	11.686639	445.12009451762026
1948.0	11.692664	445.1200083286993
1949.0	11.698689	445.12005020748353
1950.0	11.704712	445.11997961307964
1951.0	11.710733	445.1199267197012
1952.0	11.716758	445.12008959481926
1953.0	11.722779	445.1200254907221
1954.0	11.728802	445.1199751847485
1955.0	11.734823	445.119814939663
1957.0	11.742298	445.11989949613235
1958.0	11.748644	445.11991938838156
1959.0	11.75467	445.1198701904501
1961.0	11.762031	445.1200976343011
1962.0	11.768375	445.1200469956609
1963.0	11.774402	445.120061688455
1964.0	11.780431	445.12005792146044
1965.0	11.786454	445.1198560511365
1966.0	11.792475	445.11980936632824
1967.0	11.798498	445.1199164124732
1968.0	11.804521	445.1199660928233
1969.0	11.810546	445.1197879651131
1970.0	11.816568	445.11981604444424
1972.0	11.823881	445.1198540983619
1973.0	11.830227	445.11977943405174
1974.0	11.836252	445.12004226640266
1976.0	11.843716	445.11981265914784
1977.0	11.850058	445.11981075851463
1978.0	11.856081	445.11986200948274
1982.0	11.865739	445.1199051253562
1983.0	11.872117	445.11983439404145
1985.0	11.879452	445.11972135418256
1986.0	11.885798	445.11958006884225
1989.0	11.894666	445.1195095858298
1990.0	11.901014	445.1195720129491
1991.0	11.907044	445.1197255748176
1993.0	11.914383	445.1196767458316
1994.0	11.920775	445.1198023486239
1995.0	11.927123	445.11970167775667
1997.0	11.93465	445.11968211466535
1998.0	11.94104	445.11975476452557
2000.0	11.948354	445.1197058280677
2001.0	11.954702	445.119845763091
2004.0	11.96286	445.1196232023096
2005.0	11.969212	445.11963067286547
2006.0	11.975237	445.11966579481526
2007.0	11.981267	445.1196813933043
2008.0	11.987289	445.1197307527157
2009.0	11.993319	445.1196540789363
2012.0	12.001462	445.11969473761695
2013.0	12.007808	445.11977758683395
2014.0	12.013831	445.11965773422816
2017.0	12.022671	445.1197830942867
2018.0	12.029017	445.11990047616064
2021.0	12.037862	445.119781906583
2022.0	12.04421	445.1199375830221
2023.0	12.050235	445.11992442279296
2024.0	12.05626	445.1197945264617
2025.0	12.062283	445.1197851678129
2026.0	12.068304	445.119714613996
2028.0	12.07566	445.11968136778165
2029.0	12.082004	445.1198602199443
2032.0	12.090148	445.1195285655837
2033.0	12.096515	445.11953008343744
2037.0	12.1062	445.1196303375927
2038.0	12.112554	445.1196161321808
2039.0	12.118583	445.1196758688472
2042.0	12.127417	445.11960401913814
2043.0	12.133767	445.11966088149546
2044.0	12.139794	445.11970317568085
2047.0	12.148627	445.1196381315998
2048.0	12.154975	445.1196056190543
2051.0	12.163802	445.11959806870277
2052.0	12.170063	445.1196151798473
2057.0	12.180892	445.1195479694595
2058.0	12.187035	445.119521726158
2064.0	12.198979	445.1195615219286
2065.0	12.205096	445.1195966391216
2072.0	12.218517	445.11955165528417
2080.0	12.233486	445.1195826876806
2082.0	12.240404	445.1196363504125
2083.0	12.246748	445.1195958023035
2087.0	12.256056	445.11952369026557
2088.0	12.262379	445.1195529532838
2093.0	12.273286	445.11955441418417
2094.0	12.279554	445.1195379203531
2097.0	12.288275	445.1195179360617
2098.0	12.294611	445.11946472330885
2106.0	12.310109	445.11950552844695
2107.0	12.316536	445.11944255836124
2113.0	12.329131	445.1206309212483
2114.0	12.335484	445.1195165613617
2115.0	12.341504	445.1194623511963
2119.0	12.351861	445.1194561439201
2120.0	12.35815	445.1194600366524
2128.0	12.373756	445.11948330733014
2129.0	12.380034	445.11943316864233
2136.0	12.393954	445.1194125000748
2137.0	12.400211	445.1194719400804
[truncated: 4,849 more rows]
