# Supplementary material for: RawBeans: A Simple, Vendor-Independent, Raw-Data Quality-Control Tool
Source: J Proteome Res. 2021 Mar 4;20(4):2098–104. doi: 10.1021/acs.jproteome.0c00956 (PMC8041395; doi:10.1021/acs.jproteome.0c00956)
Supplement: Supplementary file 2 — pr0c00956_si_003.zip [file pr0c00956_si_003.zip › 100_samples_run1.0/resources/HF2_LC1_hela_260520_01-mass-deviation-matrix.tsv]

scan	retention	445.12003
1.0	0.0028853128	445.1197042633369
2.0	0.010324783	445.119594661281
3.0	0.016662283	445.1196630195847
4.0	0.023318548	445.1196909182817
5.0	0.029660216	445.1196535698177
6.0	0.036003966	445.1197062245491
7.0	0.042351897	445.11968606788315
8.0	0.048697733	445.1195922614842
9.0	0.055039397	445.11957482150945
10.0	0.061379014	445.11942358603017
11.0	0.067718616	445.11952761724893
12.0	0.0740603	445.11944743196614
13.0	0.080403998	445.11948354714684
14.0	0.086753999	445.1205127828811
15.0	0.09310193	445.1205707203106
16.0	0.099454016	445.1205591480841
17.0	0.10580403	445.1206094742231
18.0	0.11214778	445.12058931852283
19.0	0.11848736	445.12057739617535
20.0	0.124827	445.1205526520359
21.0	0.13117493	445.1194114529438
22.0	0.13752283	445.1206337885088
23.0	0.1438749	445.1194380120574
24.0	0.15021032	445.11944623589477
25.0	0.15655407	445.1194490642385
26.0	0.16289782	445.11951872872135
27.0	0.16924366	445.11950758695383
28.0	0.17558535	445.11949843193696
29.0	0.18193743	445.11951653313736
30.0	0.18827493	445.11950594015633
31.0	0.19462081	445.119462815342
32.0	0.20096668	445.1194886630439
33.0	0.2073104	445.1195338336467
34.0	0.2136583	445.11945508398423
35.0	0.22000413	445.1194136695236
36.0	0.2263458	445.1194738550857
37.0	0.23268957	445.1194085850012
38.0	0.23903541	445.1205466330606
39.0	0.24538331	445.1206076163994
40.0	0.25172917	445.1202960685608
41.0	0.25807713	445.120334924103
42.0	0.26442928	445.1202492083034
44.0	0.27174377	445.1203134593826
45.0	0.27809593	445.119531269915
46.0	0.28347086	445.12045894294994
47.0	0.28869796	445.11964043001507
48.0	0.29409595	445.1197722713631
55.0	0.30816475	445.1200724615585
59.0	0.31778546	445.1203841983368
60.0	0.32413755	445.1194110603942
61.0	0.33016048	445.12055724728936
65.0	0.33981256	445.11941249172287
66.0	0.34616675	445.11944374894534
67.0	0.3521918	445.1194300389328
68.0	0.35821051	445.1205783556027
69.0	0.36423345	445.12059975463404
70.0	0.37025233	445.12056857134974
71.0	0.37627305	445.12052144698777
72.0	0.38230028	445.12054891359315
73.0	0.38832321	445.1205694727287
74.0	0.39435017	445.12064763845206
75.0	0.40037101	445.12056220296364
76.0	0.4064002	445.1205507023447
77.0	0.41242322	445.1205426543916
78.0	0.41844825	445.1205931608359
79.0	0.42447737	445.12061698841546
80.0	0.4305045	445.12057147522484
81.0	0.4365294	445.1205957877991
82.0	0.44255642	445.12061818461876
83.0	0.44857945	445.1205971379594
84.0	0.4546066	445.1206018494986
85.0	0.46063787	445.1206108594544
86.0	0.46666278	445.1194590665506
87.0	0.47268995	445.12065179708344
88.0	0.47871907	445.1205683359686
89.0	0.484744	445.1205408273595
90.0	0.49076902	445.12064261029576
91.0	0.49679198	445.1194339265001
92.0	0.50281705	445.11945842278834
93.0	0.50883998	445.1205487904357
94.0	0.51486291	445.11943875505085
95.0	0.52088578	445.119458514686
96.0	0.52691297	445.1194415823501
97.0	0.53293778	445.1194409972575
98.0	0.53896283	445.1194166706997
99.0	0.5449879	445.11942618904914
100.0	0.55101087	445.11949110281563
101.0	0.55703588	445.1194151140451
102.0	0.56306086	445.1194546922758
103.0	0.5690838	445.119430248755
104.0	0.57510878	445.11944905296616
105.0	0.58113995	445.1194822372596
106.0	0.58716498	445.11945612111447
107.0	0.59319005	445.12061353678894
108.0	0.59921505	445.1194407574793
109.0	0.6052359	445.1194279878159
110.0	0.61125673	445.1194547557254
111.0	0.61727757	445.11944970107584
112.0	0.62330033	445.119512507472
113.0	0.6293212	445.11942661164795
114.0	0.6353463	445.1206091575894
115.0	0.64137132	445.11950198505093
116.0	0.6473962	445.11944554445387
117.0	0.65341508	445.11948982069634
118.0	0.6594358	445.11941511928813
119.0	0.66545886	445.12060941895544
120.0	0.67148163	445.12063132589276
121.0	0.67750252	445.1205780135545
122.0	0.68352332	445.11948335603114
123.0	0.6895443	445.1195056882926
124.0	0.6955671	445.119436739594
125.0	0.70159228	445.1195018795009
126.0	0.70761512	445.11944176930757
127.0	0.71363378	445.1194814699348
128.0	0.71965461	445.12062429060364
129.0	0.72567545	445.1205924040228
130.0	0.73169435	445.1194779927749
131.0	0.73771928	445.1194407572417
132.0	0.74374858	445.12065256624766
133.0	0.74977548	445.1194821959649
134.0	0.75580063	445.1206563008592
135.0	0.76182565	445.12063371969145
136.0	0.76785051	445.120659576754
137.0	0.77387348	445.1194162701375
138.0	0.77989423	445.12054442430536
139.0	0.78591315	445.1194726675076
140.0	0.79194015	445.1194047237408
141.0	0.79796113	445.11944455813136
142.0	0.80399433	445.1194267738586
143.0	0.81002345	445.12062747796386
144.0	0.81604847	445.11947430455524
145.0	0.82207136	445.1205809145682
146.0	0.82809447	445.1194162848491
147.0	0.83412148	445.1194549640105
148.0	0.84014861	445.12063682097977
149.0	0.84617145	445.1206315739897
150.0	0.85219863	445.1206447334064
151.0	0.85822353	445.12061825485597
152.0	0.86424851	445.1194860383369
153.0	0.87027566	445.1194357720395
154.0	0.87629443	445.1206502651392
155.0	0.88231325	445.1205648118461
156.0	0.88833816	445.1194575015946
157.0	0.89435695	445.11940358724735
158.0	0.90037568	445.11945873213847
159.0	0.90639645	445.11947466174905
160.0	0.9124173	445.119447763003
161.0	0.91843825	445.11947653755135
162.0	0.92445687	445.1206297534497
163.0	0.93047575	445.1194454404756
164.0	0.93649665	445.1195139280233
165.0	0.94251535	445.12065235323115
166.0	0.9485383	445.11943572154155
167.0	0.95455691	445.1194885951532
168.0	0.96058822	445.119490717725
169.0	0.96662162	445.1194765594376
170.0	0.97264455	445.1194828214865
171.0	0.97866746	445.1194305112144
172.0	0.98469038	445.120569451116
173.0	0.9907112	445.1205745785131
174.0	0.99673193	445.1205866654857
175.0	1.0027507	445.12059342609746
176.0	1.0087716	445.1206427349995
177.0	1.0147946	445.1206323050128
178.0	1.0208133	445.1194125053627
179.0	1.0268321	445.1194214238701
180.0	1.032855	445.11944568736806
181.0	1.038878	445.1194065611203
182.0	1.0449007	445.11942484683203
183.0	1.0509216	445.12061358407027
184.0	1.0569404	445.1194658169828
185.0	1.0629613	445.11950315652473
186.0	1.0689863	445.1194749487611
187.0	1.0750133	445.12063935382895
188.0	1.0810363	445.119481375155
189.0	1.0870551	445.1194579843364
190.0	1.0930737	445.11941400576904
191.0	1.0990925	445.119407132548
192.0	1.1051154	445.1194052603058
193.0	1.1111342	445.1206247187359
194.0	1.117153	445.11941888003275
195.0	1.1231739	445.11945170202523
196.0	1.1291968	445.1194841146477
197.0	1.1352155	445.11945017216846
198.0	1.1412362	445.1194367716845
199.0	1.1472571	445.11946926074637
200.0	1.153278	445.11944771327165
201.0	1.1592988	445.1194255448885
202.0	1.1653281	445.1206570343956
203.0	1.1713571	445.1194490400103
204.0	1.1773864	445.11945394455824
205.0	1.1834133	445.12065174770316
206.0	1.1894363	445.1206509665204
207.0	1.195455	445.12059988694637
208.0	1.2014759	445.12060093080714
209.0	1.2074946	445.1206112470598
210.0	1.2135156	445.1206090018599
211.0	1.2195384	445.12063074028276
212.0	1.2255572	445.1205729191119
213.0	1.231578	445.11943443130525
214.0	1.2375988	445.12064245315713
215.0	1.2436176	445.1206208223972
216.0	1.2496384	445.12063532917017
217.0	1.2556573	445.120587405278
218.0	1.261678	445.11941341224554
219.0	1.267701	445.11948328071367
220.0	1.2737218	445.1195262677329
221.0	1.2797426	445.12064066437915
222.0	1.2857676	445.11945396254066
223.0	1.2917906	445.1206574217783
224.0	1.2978156	445.1206393584017
225.0	1.3038407	445.12065638223277
226.0	1.3098635	445.1194987367991
227.0	1.3158886	445.1194829993689
228.0	1.3219156	445.11941393728125
229.0	1.3279427	445.12063976913936
230.0	1.3339657	445.1194310987288
231.0	1.3400052	445.1206094686323
232.0	1.3460262	445.1194782798907
233.0	1.3520532	445.12060863956515
234.0	1.3580783	445.12063562412806
235.0	1.3641053	445.12059474533936
236.0	1.3701281	445.1194431255532
237.0	1.3761511	445.12065385458254
238.0	1.3821803	445.1194522013012
239.0	1.3882033	445.11943967006835
240.0	1.3942345	445.1194361661379
241.0	1.4002595	445.1194480226941
242.0	1.4062845	445.1194357483023
243.0	1.4123095	445.119440168062
244.0	1.4183324	445.1194700436288
245.0	1.4243553	445.11941377705705
246.0	1.4303824	445.1194528478519
247.0	1.4364117	445.11943218718466
248.0	1.4424345	445.1195034755564
249.0	1.4484596	445.1194054690091
250.0	1.4544846	445.11949679069625
251.0	1.4605137	445.11941966804477
252.0	1.4665365	445.11944183843787
253.0	1.4725595	445.1194140629264
254.0	1.4785845	445.1194765016841
255.0	1.4846096	445.11941389117726
256.0	1.4906346	445.11947068140734
257.0	1.4966576	445.11944172255033
258.0	1.5026888	445.12061872589226
259.0	1.5087199	445.1206205282407
260.0	1.514747	445.1194201801617
261.0	1.5207721	445.11941762512714
262.0	1.5267951	445.11950763577687
263.0	1.5328201	445.12062673718316
264.0	1.5388472	445.11945685799117
265.0	1.5448721	445.11944237929055
266.0	1.5508951	445.12064920509505
267.0	1.5569262	445.11947147250487
268.0	1.5629512	445.1194162881662
269.0	1.5689763	445.1206563857116
270.0	1.5749993	445.11942641946496
271.0	1.5810243	445.1194647170779
272.0	1.5870472	445.1194277045761
273.0	1.5930743	445.1194013963728
274.0	1.5990972	445.11948158347406
275.0	1.6051221	445.12065262919174
276.0	1.6111513	445.11948692411767
277.0	1.6171784	445.11951643413533
278.0	1.6232076	445.11944552831096
279.0	1.6292306	445.1194874848165
280.0	1.6352577	445.1195348894305
281.0	1.6412806	445.1194184009145
282.0	1.6473014	445.11941185613176
283.0	1.65332	445.1194031820281
284.0	1.6593451	445.11944659642387
285.0	1.6653742	445.1206289970274
286.0	1.6714056	445.1206352471138
287.0	1.6774347	445.11944166967953
288.0	1.6834576	445.11951291084694
289.0	1.6894765	445.1194467650305
290.0	1.6954972	445.11940221156266
291.0	1.701518	445.11943911749745
292.0	1.7075388	445.11945182397756
293.0	1.7135598	445.12064406534245
294.0	1.7195827	445.12060228557425
295.0	1.7256078	445.11945296693466
296.0	1.7316306	445.1194685079422
297.0	1.7376494	445.12062638684347
298.0	1.743668	445.1206389576317
299.0	1.7496889	445.1194601532395
300.0	1.7557119	445.1194654225371
301.0	1.7617328	445.1206237272795
302.0	1.7677557	445.1195069041401
303.0	1.7737787	445.1205934047428
304.0	1.7797974	445.12064671222004
305.0	1.7858182	445.1194041635278
306.0	1.7918389	445.12063568300476
307.0	1.7978619	445.11949619241756
308.0	1.8038807	445.12064716579715
309.0	1.8098995	445.1206199894029
310.0	1.8159223	445.1206009527591
311.0	1.8219474	445.1206223106435
312.0	1.8279702	445.1194978243645
313.0	1.8339932	445.1194699619019
314.0	1.840016	445.1194541699939
315.0	1.846037	445.1194846930148
316.0	1.8520598	445.1194204794483
317.0	1.8580849	445.11940035912534
318.0	1.8641056	445.1194295983181
319.0	1.8701287	445.1206320195134
320.0	1.8761473	445.1194668434977
321.0	1.8821682	445.1205947203241
322.0	1.8881911	445.1194439023494
323.0	1.894212	445.11946869341693
324.0	1.9002328	445.1206105772791
325.0	1.9062558	445.11950059664156
326.0	1.9122765	445.12063479341197
327.0	1.9182953	445.1194419090188
328.0	1.9243162	445.12059314747574
329.0	1.930337	445.1194124699248
330.0	1.9363599	445.11945075785616
331.0	1.9423828	445.120595590484
332.0	1.94841	445.11947057708164
333.0	1.9544286	445.12061051801754
334.0	1.9604497	445.1206553139761
335.0	1.9664724	445.1194884734625
336.0	1.9724955	445.1194561393815
337.0	1.9785245	445.1194005776894
338.0	1.9845433	445.1194034962465
339.0	1.9905662	445.12058873988246
340.0	1.9965872	445.11942682853055
341.0	2.0026162	445.1206145840257
342.0	2.0086371	445.12064163521325
343.0	2.01466	445.11941994066177
344.0	2.0206787	445.1205603136333
345.0	2.0266975	445.12056395845445
346.0	2.0327226	445.11941247016944
347.0	2.0387476	445.11943145896413
348.0	2.0447725	445.11946276386647
349.0	2.0507976	445.1194464903482
350.0	2.0568225	445.1194084288938
351.0	2.0628456	445.12061952081837
352.0	2.0688642	445.11941465044157
353.0	2.074885	445.1194412880773
354.0	2.080908	445.1205816391541
355.0	2.0869267	445.11943626394606
356.0	2.0929455	445.1206014054554
357.0	2.0989685	445.120631713471
358.0	2.1049892	445.1206572167272
359.0	2.1110081	445.1194245860029
360.0	2.1170288	445.1206157688403
361.0	2.1230497	445.1206338074707
362.0	2.1290684	445.119442989754
363.0	2.1350893	445.1206446544174
364.0	2.1411123	445.11943188959276
365.0	2.1471331	445.1194121049221
366.0	2.1531623	445.1194968655717
367.0	2.1591852	445.1206261497928
368.0	2.1652101	445.12062292358115
369.0	2.1712372	445.1206422330218
370.0	2.1772602	445.1194790317959
371.0	2.1832809	445.1194569969549
372.0	2.1893123	445.12059681169995
373.0	2.195331	445.1194288563377
374.0	2.2013498	445.12064405036625
375.0	2.2073769	445.12060907486045
376.0	2.2133955	445.1195091998296
377.0	2.2194165	445.12056529554656
378.0	2.2254373	445.11945506210935
379.0	2.2314624	445.1194253600333
380.0	2.2374831	445.11953083233425
381.0	2.2435041	445.1194313434023
382.0	2.2495228	445.120633201858
383.0	2.2555518	445.11942912262475
384.0	2.2615831	445.12061365617024
385.0	2.2676124	445.1206463484124
386.0	2.2736394	445.1194009893473
387.0	2.2796603	445.1194125468558
388.0	2.2856811	445.11951146271025
389.0	2.2916999	445.1206381418186
390.0	2.2977249	445.12059549855053
391.0	2.3037436	445.1206496271216
392.0	2.3097644	445.11943311968935
393.0	2.3157853	445.12064941230454
394.0	2.3218082	445.1194111407622
395.0	2.3278291	445.12063440987066
396.0	2.3338479	445.119434588626
397.0	2.3398686	445.120649643555
398.0	2.3458896	445.1205966926185
399.0	2.3519081	445.12042381394707
400.0	2.3579291	445.12040356697463
401.0	2.36395	445.12043949263267
402.0	2.3699729	445.12039298504124
403.0	2.3760021	445.1206230949566
404.0	2.382025	445.120394546966
405.0	2.3880437	445.1204930701217
406.0	2.3940644	445.12051984267544
407.0	2.4000895	445.1205201666002
408.0	2.4061125	445.1203512674109
409.0	2.4121312	445.12049995038046
410.0	2.4181563	445.1205826418282
411.0	2.4241832	445.12046068812094
412.0	2.4302105	445.1203949142461
413.0	2.4362355	445.1204106240889
414.0	2.4422562	445.12028635764875
415.0	2.448277	445.12037565105976
416.0	2.4542979	445.12038271507595
417.0	2.4603209	445.12049551624034
418.0	2.4663397	445.12056635348375
419.0	2.4723605	445.1203598687887
420.0	2.4783834	445.12025186456555
421.0	2.4844063	445.1203597080718
422.0	2.4904292	445.12042607770826
423.0	2.4964521	445.1204125911199
424.0	2.5024709	445.12028564096727
425.0	2.5084937	445.1202981057417
426.0	2.5145189	445.120375865203
427.0	2.5205376	445.1203512356805
428.0	2.5265564	445.1203707292094
429.0	2.5325773	445.12027883619794
430.0	2.5385979	445.1203649554217
431.0	2.5446272	445.12047538252864
432.0	2.5506542	445.120396829256
433.0	2.5566793	445.1204536947185
434.0	2.5627043	445.12031593908364
435.0	2.5687231	445.12043814037736
436.0	2.5747481	445.12045221142176
437.0	2.580775	445.12043685432457
438.0	2.5868022	445.12034980689907
439.0	2.5928293	445.1203734229307
440.0	2.5988565	445.120422059456
441.0	2.6048794	445.1204256827967
442.0	2.6108981	445.12038723774003
443.0	2.616919	445.12048528530164
444.0	2.6229398	445.1204386679319
445.0	2.6289606	445.1204221512722
446.0	2.6349813	445.12050363245834
447.0	2.6410023	445.1203925259209
448.0	2.6470315	445.12047364624317
449.0	2.6530607	445.12042648289196
450.0	2.6590794	445.12047829114454
451.0	2.6651003	445.12042496187746
452.0	2.6711211	445.1204261566002
453.0	2.6771418	445.12059702085287
454.0	2.6831606	445.12045983818984
455.0	2.6891857	445.1205822078281
456.0	2.695219	445.12030604861263
457.0	2.7012441	445.1204720956681
458.0	2.707269	445.120376331597
459.0	2.7132941	445.12025876381244
460.0	2.7193169	445.12023320042084
461.0	2.7253399	445.1202477398309
462.0	2.731367	445.12032597417135
463.0	2.7373899	445.12033188181357
464.0	2.7434127	445.1204497539302
465.0	2.7494399	445.1204483063692
466.0	2.7554712	445.12057024159566
467.0	2.7614982	445.1204819932818
468.0	2.7675294	445.1203590481044
469.0	2.7735544	445.12032513466096
470.0	2.7795774	445.12041408059025
471.0	2.7856004	445.1203052037773
472.0	2.7916234	445.1203008511791
473.0	2.7976483	445.1202836496256
474.0	2.8036796	445.1204399270666
475.0	2.8097108	445.1204241894893
476.0	2.8157378	445.12046841683707
477.0	2.8217608	445.12042688098086
478.0	2.8277838	445.12036035828515
479.0	2.8338109	445.12037061360047
480.0	2.8398379	445.1203783863746
481.0	2.8458609	445.1203658544649
482.0	2.8518859	445.12040381996684
483.0	2.8579151	445.1204096657452
484.0	2.863942	445.1204133710759
485.0	2.8699629	445.12032158512983
486.0	2.8759817	445.12039549132027
487.0	2.8820026	445.12039514239643
488.0	2.8880254	445.12039961361836
489.0	2.8940442	445.1202811238017
490.0	2.900063	445.1203790328574
491.0	2.9060838	445.1203804205317
492.0	2.9121066	445.12050011467716
493.0	2.9181296	445.1204144282501
494.0	2.924163	445.12051637433973
495.0	2.9301859	445.12052704051297
496.0	2.9362089	445.120575672616
497.0	2.9422297	445.1204031069975
498.0	2.9482547	445.1204838123982
499.0	2.9542733	445.12056329935734
500.0	2.9602942	445.1205193799499
501.0	2.9663172	445.12041659194244
502.0	2.9723463	445.1203576791658
503.0	2.9783693	445.120409907649
504.0	2.9843965	445.1203276195612
505.0	2.9904193	445.1205420937165
506.0	2.9964422	445.1205054925386
507.0	3.0024671	445.12032550521707
508.0	3.0084922	445.12045231276517
509.0	3.0145152	445.1203971573868
510.0	3.0205465	445.12040461313774
511.0	3.0265694	445.1203254605795
512.0	3.0325923	445.12017489248285
515.0	3.0414109	445.1201875753215
516.0	3.0477569	445.12021886667156
517.0	3.0537819	445.12026323637616
518.0	3.059809	445.1202688489579
519.0	3.0658361	445.1202094864289
520.0	3.0718652	445.12028629123716
521.0	3.0778902	445.1201963873087
522.0	3.0839173	445.12011305190583
523.0	3.0899424	445.12025917015234
524.0	3.0959674	445.120200394046
525.0	3.1019924	445.1202845576215
527.0	3.1093151	445.12026981836254
528.0	3.1156653	445.1203078225755
529.0	3.1216966	445.120266023568
530.0	3.1277237	445.1202412414367
531.0	3.1337528	445.120217303658
532.0	3.1397778	445.120383155575
533.0	3.1458007	445.12042175027347
534.0	3.1518277	445.1203214210468
535.0	3.1578569	445.1204547000415
536.0	3.1638861	445.12050655896553
537.0	3.1699153	445.120358842032
538.0	3.1759445	445.1204085920498
539.0	3.1819694	445.1204031732719
540.0	3.1879945	445.1205157207798
541.0	3.1940194	445.12034039165013
542.0	3.2000444	445.1205037838785
543.0	3.2060674	445.12043161833543
544.0	3.2120966	445.11998520124484
551.0	3.2256674	445.1205718315854
562.0	3.2449674	445.11961361115124
573.0	3.2651278	445.1200572642774
577.0	3.2748111	445.1202752505467
578.0	3.2811654	445.1202575912782
580.0	3.288509	445.120274396631
581.0	3.2948759	445.1204200978164
582.0	3.3009111	445.1204440711197
583.0	3.3069382	445.1204640626986
584.0	3.3129612	445.12043850215497
585.0	3.3189863	445.1204145979898
586.0	3.3250092	445.1203742297287
587.0	3.3310279	445.1204476495618
588.0	3.3370509	445.12044016367645
589.0	3.3430738	445.12048915685057
590.0	3.3490945	445.1204144230785
591.0	3.3551174	445.12049289669324
592.0	3.3611363	445.1204010483812
593.0	3.3671572	445.1204643710545
594.0	3.3731759	445.12045435172666
595.0	3.3791968	445.1204070752019
596.0	3.3852176	445.1204346778106
597.0	3.3912362	445.1204102837261
598.0	3.3972592	445.1203863680563
599.0	3.4032821	445.1204824423577
600.0	3.409301	445.12043085728374
601.0	3.4153239	445.12042228978737
602.0	3.4213426	445.1204631220806
603.0	3.4273635	445.12051433298086
604.0	3.4333865	445.12051705660707
605.0	3.4394093	445.1204171552232
606.0	3.4454364	445.12038970809255
607.0	3.4514593	445.12050166043343
608.0	3.4574821	445.12048361662073
609.0	3.4635094	445.1204238523129
610.0	3.4695363	445.120509926637
611.0	3.4755573	445.1204836129136
612.0	3.4815905	445.12035546507843
613.0	3.4876176	445.1205281908269
614.0	3.4936467	445.12048362742576
615.0	3.499676	445.1204372249414
616.0	3.5057051	445.120423574985
617.0	3.5117303	445.12040226014426
618.0	3.5177572	445.120330899756
619.0	3.5237865	445.120461583315
620.0	3.5298113	445.12038019093904
621.0	3.5358343	445.1204662827274
622.0	3.5418572	445.12041716293146
623.0	3.5478823	445.1205222358518
624.0	3.5539093	445.12040956853514
625.0	3.5599322	445.1204574633344
626.0	3.5659574	445.1204924210638
627.0	3.5719802	445.12059202184645
628.0	3.5780053	445.1204610699044
629.0	3.5840322	445.12038235492116
630.0	3.5900573	445.12050527613945
631.0	3.5960802	445.1205034427792
632.0	3.6021094	445.1205440021982
633.0	3.6081365	445.1204769002661
634.0	3.6141616	445.12044855296125
635.0	3.6201864	445.12046339657775
636.0	3.6262198	445.1203139389291
637.0	3.6322532	445.1204033982881
638.0	3.6382803	445.12037888211745
639.0	3.6443052	445.1205017664857
640.0	3.6503283	445.1204228389045
641.0	3.6563552	445.1204261191444
642.0	3.6623825	445.12045500496015
643.0	3.6684054	445.1204332764483
644.0	3.6744302	445.1205358139588
645.0	3.6804532	445.12064568984675
646.0	3.6864782	445.1204445460812
647.0	3.6925054	445.1203316037062
648.0	3.6985325	445.120378960238
649.0	3.7045554	445.1204324061947
650.0	3.7105867	445.120312487511
651.0	3.7166158	445.12037875158995
652.0	3.7226428	445.1203166708958
653.0	3.7286721	445.1203742073023
654.0	3.7346971	445.12040333799075
655.0	3.7407241	445.1203568605049
656.0	3.7467513	445.12062548948245
657.0	3.7527742	445.1202286625572
658.0	3.7587992	445.12038205328497
659.0	3.7648242	445.12034584619636
660.0	3.7708512	445.1203801088909
661.0	3.7768741	445.1204561058053
662.0	3.7829013	445.12023379567677
663.0	3.7889242	445.12031698377496
664.0	3.7949534	445.1203576544861
665.0	3.8009846	445.12031922789026
666.0	3.8070138	445.12039997403434
667.0	3.8130366	445.1203891675456
668.0	3.819068	445.12039936320883
669.0	3.825093	445.1204062603825
670.0	3.8311201	445.1203922183984
671.0	3.8371493	445.1203864281112
672.0	3.8431743	445.12037091415624
673.0	3.8491992	445.12033155007236
674.0	3.8552222	445.12035946024474
675.0	3.861245	445.12038931886053
676.0	3.86727	445.1202740191465
677.0	3.8732931	445.12030011785936
678.0	3.8793222	445.1203966453886
679.0	3.8853493	445.1204002320203
680.0	3.8913723	445.12039365311966
681.0	3.8973993	445.12037217980577
682.0	3.9034222	445.1203177848164
683.0	3.9094513	445.12055280701907
684.0	3.9154806	445.1202933651095
685.0	3.9215056	445.1203280738021
686.0	3.9275369	445.1204958610514
687.0	3.9335619	445.1203977310051
688.0	3.9395931	445.1203684597078
689.0	3.9456244	445.1204887066086
690.0	3.9516618	445.12037441401384
691.0	3.9576909	445.1204223926261
692.0	3.9637181	445.1203515114725
693.0	3.9697411	445.1203520707896
694.0	3.975764	445.1204157616372
695.0	3.9817891	445.120443237882
696.0	3.9878161	445.12035146383454
697.0	3.9938453	445.1204373044422
698.0	3.999868	445.1203341033099
699.0	4.0058931	445.12035582376035
700.0	4.0119182	445.1203498893861
701.0	4.0179473	445.12030351842265
702.0	4.0239661	445.12033962159524
703.0	4.029987	445.1203437529686
704.0	4.0360182	445.120404826417
705.0	4.0420433	445.12034809251946
706.0	4.0480723	445.1203506787998
707.0	4.0540994	445.1203326363708
708.0	4.0601286	445.12031028974144
709.0	4.0661578	445.12041133162364
710.0	4.0721871	445.12037102262497
711.0	4.0782099	445.12035664266466
712.0	4.0842287	445.1202731661128
713.0	4.0902514	445.12037535505715
714.0	4.0962848	445.1203193152923
715.0	4.102314	445.12046692314675
716.0	4.1083433	445.12041198659927
717.0	4.1143683	445.1202900608361
718.0	4.1203912	445.1202768399805
719.0	4.1264204	445.1203266166679
720.0	4.1324496	445.1203552410824
721.0	4.1384724	445.1203277205541
722.0	4.1445015	445.1204234562616
723.0	4.1505287	445.1202933084283
724.0	4.1565558	445.1203413364418
725.0	4.162585	445.12035547427575
726.0	4.1686163	445.1202072561578
727.0	4.1746433	445.1202772567303
728.0	4.1806704	445.1202163360137
729.0	4.1866953	445.1201906536897
730.0	4.1927183	445.120237187864
731.0	4.1987476	445.12022526622246
732.0	4.2047746	445.1202803267891
733.0	4.2108017	445.12022174024884
734.0	4.2168246	445.12030883429617
735.0	4.2228538	445.1202320440017
736.0	4.2288767	445.12024136523183
737.0	4.2348996	445.12022465261833
738.0	4.2409267	445.12015128727256
739.0	4.2469559	445.12026961476886
740.0	4.2529872	445.1203453269191
741.0	4.2590185	445.12029291498726
742.0	4.2650476	445.12022328606884
743.0	4.2710726	445.12022554274836
744.0	4.2770954	445.1202436915699
745.0	4.2831204	445.12033636820996
746.0	4.2891454	445.1202497737507
747.0	4.2951685	445.1202651336908
748.0	4.3011933	445.1203206889104
749.0	4.3072164	445.1203762883936
750.0	4.3132433	445.12034517888185
751.0	4.3192706	445.1203608834138
752.0	4.3252975	445.1203398963857
753.0	4.3313226	445.1203064056495
754.0	4.3373475	445.120185370238
755.0	4.3433727	445.12034294076597
756.0	4.3493996	445.12031544240244
757.0	4.3554227	445.12026009333096
758.0	4.3614517	445.12035506345165
759.0	4.367479	445.12023857972747
760.0	4.3735017	445.1202015414694
761.0	4.3795226	445.1203448092007
762.0	4.3855517	445.1203268413798
763.0	4.3915747	445.1202672238513
764.0	4.3975976	445.1203288161699
765.0	4.4036205	445.12018768193263
766.0	4.4096519	445.120308085677
767.0	4.415683	445.1203326475779
768.0	4.4217101	445.1203629122766
769.0	4.4277372	445.1203379659494
770.0	4.4337623	445.12032829960765
771.0	4.4397893	445.120275703886
772.0	4.4458124	445.12033413166904
773.0	4.4518351	445.1203587694077
774.0	4.4578645	445.12035642297883
775.0	4.4638914	445.1203832378966
776.0	4.4699144	445.1203831657426
777.0	4.4759331	445.1203749143146
778.0	4.481956	445.1203630122695
779.0	4.487977	445.12030524452547
780.0	4.4939977	445.12035701125126
781.0	4.5000186	445.1204096180832
782.0	4.5060394	445.12032188681616
783.0	4.5120622	445.1203332600271
784.0	4.518081	445.1203260519013
785.0	4.5241019	445.120314825826
786.0	4.5301249	445.1203345653118
787.0	4.5361436	445.12033802613877
788.0	4.5421665	445.12029504951767
789.0	4.5481895	445.12030084830633
790.0	4.5542102	445.1202586202268
791.0	4.560231	445.1203418163543
792.0	4.5662561	445.1203710774394
793.0	4.5722791	445.1203270278669
794.0	4.5783125	445.1202905531946
795.0	4.5843499	445.1203245924693
796.0	4.5903812	445.12022647693266
797.0	4.5964062	445.1202339868526
798.0	4.6024353	445.12023670336134
799.0	4.6084582	445.12024425638475
800.0	4.6144812	445.12030778081265
801.0	4.6205062	445.1202176661217
802.0	4.6265334	445.1201986331292
803.0	4.6325625	445.120279572509
804.0	4.6385896	445.1204269285792
805.0	4.6446166	445.1204200039071
806.0	4.6506416	445.12037343121386
807.0	4.6566708	445.12028096344267
808.0	4.6626938	445.1203514621459
809.0	4.6687167	445.12026911253434
810.0	4.6747417	445.12028733290737
811.0	4.6807645	445.1203288580792
812.0	4.6867958	445.1202508687523
813.0	4.6928251	445.120312731662
814.0	4.698852	445.12038769179225
815.0	4.7048792	445.120379319796
816.0	4.7109062	445.12034365472823
817.0	4.7169293	445.12038615725913
818.0	4.7229521	445.12022854178616
819.0	4.7289772	445.1203595133555
820.0	4.7350021	445.1202324172194
821.0	4.741027	445.1203299760617
822.0	4.7470583	445.1202844129752
823.0	4.7530855	445.120397781144
824.0	4.7591105	445.12035561248615
825.0	4.7651356	445.1204111900408
826.0	4.7711646	445.120345512569
827.0	4.7771918	445.1204089364897
828.0	4.7832147	445.1203383915866
829.0	4.7892396	445.1203428245344
830.0	4.7952668	445.1203339190396
831.0	4.8012918	445.1203404944134
832.0	4.8073167	445.1204066240993
833.0	4.813344	445.1204044217518
834.0	4.8193709	445.1203248949533
835.0	4.8253981	445.12038004877166
836.0	4.831423	445.120309936294
837.0	4.8374479	445.12030658291457
838.0	4.843473	445.12021148036536
839.0	4.8494959	445.12022521200976
840.0	4.8555168	445.12033762219096
841.0	4.8615376	445.1203671802206
842.0	4.8675606	445.1202854498429
843.0	4.8735856	445.1202275601129
844.0	4.8796128	445.12021755234497
845.0	4.8856356	445.120333229275
846.0	4.8916607	445.1203296959455
847.0	4.8976856	445.1201922428917
848.0	4.9037148	445.1201969284684
849.0	4.909744	445.12034295488183
850.0	4.9157711	445.1203722711101
851.0	4.9217982	445.12033790773285
852.0	4.927823	445.120304287207
853.0	4.9338502	445.12027285746973
854.0	4.9398752	445.1202850932044
855.0	4.9458981	445.1202181583678
856.0	4.9519253	445.1203348078668
857.0	4.9579481	445.1203232476745
858.0	4.9639753	445.12037470178313
859.0	4.9700023	445.1203422596414
860.0	4.9760273	445.1203900707213
861.0	4.9820545	445.12031394539974
862.0	4.9880794	445.1202846250925
863.0	4.9941023	445.1204128950433
864.0	5.0001253	445.12037082745695
865.0	5.0061482	445.1202948927237
866.0	5.0121754	445.1203732370644
867.0	5.0182023	445.12038939494937
868.0	5.0242294	445.12035834649066
869.0	5.0302544	445.12041648892875
870.0	5.0362816	445.1203296703252
871.0	5.0423108	445.1203508171871
872.0	5.0483358	445.12034262397157
873.0	5.0543607	445.12033663024783
874.0	5.0603879	445.12030855120355
875.0	5.0664169	445.12036240692663
876.0	5.0724441	445.1203350836947
877.0	5.0784711	445.1203069400671
878.0	5.0844983	445.1202966691509
879.0	5.0905232	445.1204214462803
880.0	5.0965463	445.1203288448348
881.0	5.1025692	445.12036734183414
882.0	5.1085921	445.1203968766213
883.0	5.1146191	445.12031976522564
884.0	5.1206462	445.12023387823155
885.0	5.1266713	445.12025252964776
886.0	5.1327005	445.1203371952289
887.0	5.1387276	445.1202892528551
888.0	5.1447526	445.1202709057598
889.0	5.1507817	445.120259500362
890.0	5.1568047	445.1202215734595
891.0	5.1628295	445.12024384289924
892.0	5.1688525	445.1203901427366
893.0	5.1748754	445.1203726177307
894.0	5.1808964	445.1203274073285
895.0	5.1869193	445.1202710271706
896.0	5.1929443	445.1203203142052
897.0	5.1989734	445.1203253917243
898.0	5.2049964	445.12034386072077
899.0	5.2110212	445.12036944451637
900.0	5.2170484	445.12036464695797
901.0	5.2230713	445.1202717217505
902.0	5.2291027	445.1203535223828
903.0	5.2351318	445.1202820504519
904.0	5.2411589	445.1203512239581
905.0	5.2471797	445.1203972852279
906.0	5.2532025	445.1204444919651
907.0	5.2592255	445.1203262969238
908.0	5.2652506	445.1203864545135
909.0	5.2712755	445.1202843631395
910.0	5.2772964	445.1203057301325
911.0	5.2833193	445.1203605093528
912.0	5.2893381	445.1203436843667
913.0	5.2953652	445.12029664642955
914.0	5.3013922	445.12029160890506
915.0	5.3074214	445.12032101357426
916.0	5.3134443	445.12037706713795
917.0	5.3194694	445.120320304391
918.0	5.3254923	445.12025870166036
919.0	5.3315173	445.12029741212103
920.0	5.3375465	445.1203412235165
921.0	5.3435715	445.1203465035161
922.0	5.3496027	445.1202928978182
923.0	5.3556298	445.1204152294036
924.0	5.3616589	445.1202417660222
925.0	5.3676859	445.1203918695244
926.0	5.373709	445.12027104068005
927.0	5.3797403	445.12041395623305
928.0	5.3857673	445.12029558283115
929.0	5.3917964	445.1203613711708
930.0	5.3978256	445.1202648779414
931.0	5.4038528	445.1202879623355
932.0	5.409886	445.1203135413954
933.0	5.4159132	445.1203955869661
934.0	5.4219383	445.12028163577935
935.0	5.4279611	445.12019691786924
936.0	5.4339862	445.1203057339397
937.0	5.4400111	445.12020910186544
938.0	5.4460424	445.12029085373183
939.0	5.4520715	445.1202513882521
940.0	5.4580987	445.12034607031967
941.0	5.4641258	445.1202868484938
942.0	5.470155	445.12021917077254
943.0	5.47618	445.1203316820679
944.0	5.4822029	445.1202958918428
945.0	5.4882256	445.1202814823873
946.0	5.4942507	445.1202841210854
947.0	5.5002779	445.12025791107953
948.0	5.5063071	445.12026966990925
949.0	5.5123383	445.1203474979474
950.0	5.5183674	445.1202897274105
951.0	5.5243925	445.1202348811801
952.0	5.5304215	445.12038283668556
953.0	5.5364508	445.12027830893487
954.0	5.5424863	445.120345588682
955.0	5.5485113	445.1204053246001
956.0	5.5545425	445.1203489936026
957.0	5.5605696	445.12031785110753
958.0	5.5665967	445.12034633769036
959.0	5.5726217	445.120248363282
960.0	5.5786424	445.1202626093557
961.0	5.5846633	445.1203618736411
962.0	5.5906842	445.12025910749634
963.0	5.596703	445.12036696713074
964.0	5.6027237	445.1203061514001
965.0	5.6087446	445.1203508345793
966.0	5.6147696	445.1203090153766
967.0	5.6207905	445.12031319511226
968.0	5.6268133	445.120344899813
969.0	5.6328384	445.12033985776776
970.0	5.6388614	445.1202530826936
971.0	5.6448842	445.12028619967043
972.0	5.6509072	445.1203241223719
973.0	5.6569322	445.12026746637434
974.0	5.6629635	445.1203163494732
975.0	5.6689927	445.12025151637135
976.0	5.6750238	445.12025217908587
977.0	5.6810509	445.1202641950185
978.0	5.6870781	445.12026509539106
979.0	5.6931073	445.12034161649393
980.0	5.6991323	445.1203734763272
981.0	5.7051614	445.1203404251859
982.0	5.7111864	445.1202595358587
983.0	5.7172113	445.12031564101596
984.0	5.7232405	445.1203593197868
985.0	5.7292656	445.12035085319457
986.0	5.7352948	445.1203584692318
987.0	5.7413197	445.120403980871
988.0	5.7473406	445.12036246957683
989.0	5.7533635	445.12026121453823
990.0	5.7593823	445.12029177438933
991.0	5.7654009	445.1203082989777
992.0	5.771426	445.1204174916687
993.0	5.777451	445.12036269121324
994.0	5.7834803	445.12024939259146
995.0	5.7895093	445.1202153906287
996.0	5.7955365	445.1203538864498
997.0	5.8015615	445.1202840979901
998.0	5.8075907	445.12031925699466
999.0	5.8136134	445.1203623723934
1000.0	5.8196386	445.1203003561894
1001.0	5.8256636	445.1202216218802
1002.0	5.8316948	445.1203419652725
1003.0	5.837722	445.1203428556825
1004.0	5.8437511	445.12030293948663
1005.0	5.8497802	445.12030786624933
1006.0	5.8558031	445.12029704603566
1007.0	5.8618281	445.1203377022509
1008.0	5.8678594	445.120314023172
1009.0	5.8738843	445.1204349366638
1010.0	5.8799095	445.1203787944466
1011.0	5.8859387	445.12039302014205
1012.0	5.8919637	445.12030391784083
1013.0	5.8979887	445.1203235222429
1014.0	5.9040177	445.12041462129235
1015.0	5.9100448	445.1203433213816
1016.0	5.9160699	445.12042267186905
1017.0	5.9220929	445.1203249982176
1018.0	5.9281157	445.12034702192926
1019.0	5.9341408	445.12034123085186
1020.0	5.940172	445.12034029144394
1021.0	5.9461992	445.1203808325401
1022.0	5.9522261	445.120349721526
1023.0	5.9582553	445.1202846213783
1024.0	5.9642803	445.1202546755305
1025.0	5.9703033	445.12027884871816
1026.0	5.9763283	445.1203632585948
1027.0	5.9823513	445.1203035951142
1028.0	5.9883803	445.1203758495748
1029.0	5.9944075	445.1203181152202
1030.0	6.0004324	445.1202875308039
1031.0	6.0064533	445.120365563223
1032.0	6.0124845	445.12035271189944
1033.0	6.0185054	445.12030625525637
1034.0	6.0245324	445.1202925959393
1035.0	6.0305533	445.1202501762935
1036.0	6.0365763	445.1203848672991
1037.0	6.042597	445.1203490327284
1038.0	6.0486199	445.12029729177436
1039.0	6.0546408	445.12038859048795
1040.0	6.0606659	445.1203457179613
1041.0	6.0666888	445.12026331351933
1042.0	6.0727096	445.12029050057646
1043.0	6.0787304	445.12027227872824
1044.0	6.0847513	445.1203373997615
1045.0	6.0907741	445.1203400131213
1046.0	6.0967971	445.1203543817017
1047.0	6.1028179	445.1203734751125
1048.0	6.1088389	445.12033139930946
1049.0	6.1148596	445.1203187007261
1050.0	6.1208826	445.12029079508375
1051.0	6.1269055	445.1203531583615
1052.0	6.1329242	445.1202779490079
1053.0	6.138945	445.1202621545895
1054.0	6.1449638	445.12034872880895
1055.0	6.1509847	445.12028965647295
1056.0	6.157016	445.1203111434437
1057.0	6.1630431	445.1203284628799
1058.0	6.1690722	445.12042794639706
1059.0	6.1750973	445.12037699527207
1060.0	6.18112	445.12024282791873
1061.0	6.1871471	445.12037168435535
1062.0	6.1931702	445.12029073852887
1063.0	6.1991952	445.12034102193013
1064.0	6.2052264	445.12024554559395
1065.0	6.2112535	445.1202719137327
1066.0	6.2172806	445.1203089854909
1067.0	6.2233057	445.1203050006138
1068.0	6.2293306	445.12025526008597
1069.0	6.2353577	445.12033669040454
1070.0	6.2413889	445.1203668097727
1071.0	6.2474119	445.1202891293215
1072.0	6.2534369	445.12026211374376
1073.0	6.259464	445.1202707240394
1074.0	6.2654952	445.1203439884502
1075.0	6.2715224	445.12024678950496
1076.0	6.2775535	445.120284545731
1077.0	6.2835848	445.12035185663586
1078.0	6.2896077	445.1202824560853
1079.0	6.2956307	445.12028809634955
1080.0	6.3016556	445.1202641484504
1081.0	6.3076807	445.12033457710226
1082.0	6.3137077	445.12029747976646
1083.0	6.319737	445.1201827557376
1084.0	6.3257661	445.1203019203391
1085.0	6.331791	445.12034611777113
1086.0	6.3378181	445.12028675498027
1087.0	6.3438432	445.12037104253795
1088.0	6.3498702	445.1203856533173
1089.0	6.3559016	445.1203809449792
1090.0	6.3619287	445.1203731118023
1091.0	6.3679515	445.1202743701882
1092.0	6.3739806	445.1202734077417
1093.0	6.3800078	445.12025753488473
1094.0	6.3860392	445.12031612784176
1095.0	6.3920682	445.1202162898399
1096.0	6.3980933	445.1203603803638
1097.0	6.4041161	445.12032562389714
1098.0	6.4101391	445.12027833296736
1099.0	6.416162	445.1202907965425
1100.0	6.4221933	445.12029186134794
1101.0	6.4282203	445.1203413320094
1102.0	6.4342496	445.1203335882787
1103.0	6.4402745	445.1204087036903
1104.0	6.4462996	445.12035629493096
1105.0	6.4523287	445.12033000491795
1106.0	6.4583558	445.12023155423987
1107.0	6.4643786	445.12025789429646
1108.0	6.4704016	445.120265824074
1109.0	6.4764266	445.1203467273413
1110.0	6.4824495	445.1203164502585
1111.0	6.4884682	445.1203400950626
1112.0	6.4944912	445.12037313750517
1113.0	6.5005162	445.12026942959733
1114.0	6.506537	445.12032514086974
1115.0	6.5125558	445.1203501235669
1116.0	6.5185871	445.1202024441689
1117.0	6.5246099	445.1202766546745
1118.0	6.5306392	445.120231987148
1119.0	6.5366662	445.12033979998057
1120.0	6.5426934	445.1203087299477
1121.0	6.5487184	445.1202467208
1122.0	6.5547433	445.1202436033004
1123.0	6.5607662	445.1203339869912
1124.0	6.5667872	445.12035611451734
1125.0	6.5728058	445.120234961432
1126.0	6.5788247	445.1203151980522
1127.0	6.5848455	445.1202537331217
1128.0	6.5908706	445.1203221947537
1129.0	6.5968913	445.12026406173885
1130.0	6.6029142	445.12029756357157
1131.0	6.6089392	445.12032921508995
1132.0	6.614958	445.1203155518028
1133.0	6.6209809	445.1202562641978
1134.0	6.6269998	445.120315265377
1135.0	6.6330205	445.12034385919344
1136.0	6.6390456	445.12034791987116
1137.0	6.6450642	445.1202554997368
1138.0	6.651083	445.12031535169274
1139.0	6.657106	445.12018345864976
1140.0	6.6631268	445.12024200020176
1141.0	6.6691455	445.1202807785199
1142.0	6.6751665	445.120231018109
1143.0	6.6811893	445.12028488413296
1144.0	6.6872207	445.1202188366496
1145.0	6.6932392	445.12037673904734
1146.0	6.6992664	445.1201890420314
1147.0	6.7052851	445.1203303991851
1148.0	6.7113101	445.12028213711966
1149.0	6.7173331	445.12026122335453
1150.0	6.7233519	445.1202588329559
1151.0	6.7293726	445.1202229922271
1152.0	6.7353915	445.12033349296274
1153.0	6.7414143	445.12035209315667
1154.0	6.7474393	445.1203769339132
1155.0	6.7534622	445.1202434462577
1156.0	6.7594832	445.12027131641065
1157.0	6.7655018	445.1203586868176
1158.0	6.7715249	445.1203098446363
1159.0	6.7775435	445.1202751395094
1160.0	6.7835645	445.12029169001636
1161.0	6.7895873	445.1202528552169
1162.0	6.7956081	445.12032021357555
1163.0	6.801629	445.12029259029975
1164.0	6.8076541	445.1202876107917
1165.0	6.813679	445.12024349070595
1166.0	6.8197062	445.1202596630674
1167.0	6.8257374	445.12027346952686
1168.0	6.8317604	445.1202140566243
1169.0	6.8377852	445.12023728861567
1170.0	6.8438103	445.1203328284835
1171.0	6.8498331	445.12033847435873
1172.0	6.8558583	445.1201946668383
1173.0	6.8618853	445.12021852826166
1174.0	6.8679083	445.1201875744328
1175.0	6.8739311	445.120245897884
1176.0	6.8799603	445.12030345158826
1177.0	6.8859832	445.1202462964548
1178.0	6.8920062	445.1202209987252
1179.0	6.8980269	445.1201671393611
1180.0	6.9040479	445.1202185333014
1181.0	6.9100688	445.12029897797083
1182.0	6.9160937	445.12021235110853
1183.0	6.9221124	445.1202385334752
1184.0	6.9281374	445.1202628313355
1185.0	6.9341604	445.1202471864541
1186.0	6.9401854	445.1203011794666
1187.0	6.9462104	445.1202865221087
1188.0	6.9522312	445.12029745371046
1189.0	6.9582521	445.1202211610109
1190.0	6.9642791	445.1202557528691
1191.0	6.9703001	445.1202366710371
1192.0	6.9763207	445.12032296430885
1193.0	6.9823395	445.120225066623
1194.0	6.9883583	445.1202770085119
1195.0	6.9943814	445.1203021824711
1196.0	7.0004	445.1202550848488
1197.0	7.0064229	445.12036923429906
1198.0	7.0124416	445.1203359888312
1199.0	7.0184646	445.12031984948396
1200.0	7.0244896	445.1202619128801
1201.0	7.0305104	445.12031323896815
1202.0	7.0365333	445.12036101317574
1203.0	7.0425563	445.12030387603033
1204.0	7.0485854	445.1202886906898
1205.0	7.0546063	445.1202185647307
1206.0	7.0606333	445.1203172237936
1207.0	7.0666604	445.12030338793505
1208.0	7.0726854	445.1203731012124
1209.0	7.0787063	445.1203163848744
1210.0	7.0847292	445.12027857435396
1211.0	7.0907501	445.1203519437613
1212.0	7.0967709	445.1202839938486
1213.0	7.1027918	445.12024943801197
1214.0	7.1088127	445.12024851507584
1215.0	7.1148355	445.1203294744835
1216.0	7.1208563	445.12037483577274
1217.0	7.1268751	445.1202389081838
1218.0	7.1329002	445.12028296256585
1219.0	7.1389209	445.12026448352435
1220.0	7.1449481	445.12023521256805
1221.0	7.150971	445.1202852900341
1222.0	7.1570002	445.1202549979118
1223.0	7.1630251	445.12019397493
1224.0	7.1690523	445.1202698097329
1225.0	7.1750772	445.12032241460395
1226.0	7.1811086	445.12023232508903
1227.0	7.1871335	445.1202996101651
1228.0	7.1931627	445.1203186693378
1229.0	7.1991898	445.1202749945615
1230.0	7.2052168	445.1202913794462
1231.0	7.2112439	445.12030101978246
1232.0	7.217271	445.1203287492674
1233.0	7.2232962	445.1202709254335
1234.0	7.2293274	445.120351688048
1235.0	7.2353502	445.12037348717934
1236.0	7.2413753	445.12031866050944
1237.0	7.2474044	445.1203922603316
1238.0	7.2534294	445.12029567255126
1239.0	7.2594586	445.12028884997
1240.0	7.2654836	445.12036237809673
1241.0	7.2715128	445.1203467609331
1242.0	7.2775358	445.1202162885156
1243.0	7.2835587	445.12031276339405
1244.0	7.2895879	445.1202599748125
1245.0	7.295617	445.1201947003072
1246.0	7.3016461	445.1202707345826
1247.0	7.3076732	445.1202011061168
1248.0	7.3136962	445.1202517912323
1249.0	7.3197233	445.1202276784683
1250.0	7.3257484	445.12032595919715
1251.0	7.3317712	445.1203047880501
1252.0	7.3377962	445.1202580850475
1253.0	7.3438191	445.1202142827292
1254.0	7.3498462	445.1202954364924
1255.0	7.3558712	445.1203075978207
1256.0	7.3618962	445.12032159299775
1257.0	7.3679213	445.1202344277001
1258.0	7.3739567	445.1202552866493
1259.0	7.379988	445.1203246494345
1260.0	7.3860129	445.1202979864672
1261.0	7.3920357	445.12029525456666
1262.0	7.3980649	445.1203422968562
1263.0	7.4040921	445.1203748073075
1264.0	7.410115	445.1202971575245
1265.0	7.4161421	445.1202818790345
1266.0	7.4221608	445.12029020686987
1267.0	7.4281838	445.12033038871
1268.0	7.4342088	445.1203408007267
1269.0	7.4402337	445.1204012867932
1270.0	7.4462545	445.12024878484675
1271.0	7.4522734	445.12028990437756
1272.0	7.4582983	445.12031380967903
1273.0	7.4643193	445.1202273588622
1274.0	7.4703463	445.1202692963757
1275.0	7.4763713	445.1202575476113
1276.0	7.4823985	445.1202999623811
1277.0	7.4884212	445.1203418715913
1278.0	7.4944442	445.12033441970874
1279.0	7.5004693	445.120345718883
1280.0	7.5064985	445.1202401356111
1281.0	7.5125276	445.12027434086906
1282.0	7.5185527	445.1202753678375
1283.0	7.5245797	445.1203104679151
1284.0	7.5306004	445.1202642930634
1285.0	7.5366338	445.12019197092354
1286.0	7.5426547	445.12035708066634
1287.0	7.5486839	445.1202449589063
1288.0	7.5547152	445.1202356357318
1289.0	7.5607359	445.1202288376725
1290.0	7.566761	445.12022860278773
1291.0	7.5727818	445.1201770396811
1292.0	7.5788067	445.12031443371353
1293.0	7.5848297	445.12031646237966
1294.0	7.5908506	445.1202185190985
1295.0	7.5968797	445.12035149043567
1296.0	7.6029048	445.12027216108083
1297.0	7.6089278	445.1203177803995
1298.0	7.6149569	445.12033146806124
1299.0	7.620984	445.12033037492995
1300.0	7.6270068	445.12029310048416
1301.0	7.6330361	445.1202668622638
1302.0	7.6390589	445.1202829047942
1303.0	7.6450882	445.12027248325643
1304.0	7.6511132	445.12034932756137
1305.0	7.6571382	445.12029484554876
1306.0	7.663161	445.1202649414507
1307.0	7.669184	445.1202151698211
1308.0	7.675211	445.120140118133
1309.0	7.6812339	445.120260510336
1310.0	7.687257	445.1202064914112
1311.0	7.6932798	445.1202450383898
1312.0	7.6993007	445.12029395616213
1313.0	7.7053236	445.1202697169943
1314.0	7.7113424	445.1202568129578
1315.0	7.7173652	445.1203319897915
1316.0	7.7233903	445.1202297847645
1317.0	7.7294174	445.120204138429
1318.0	7.7354425	445.1203356580836
1319.0	7.7414695	445.1201868582826
1320.0	7.7475008	445.12029465206615
1321.0	7.7535279	445.120201034248
1322.0	7.759555	445.12023789552285
1323.0	7.7655798	445.1201738158917
1324.0	7.7716028	445.1203071147715
1325.0	7.7776258	445.12034964788205
1326.0	7.7836487	445.12025638996766
1327.0	7.7896695	445.12035159228657
1328.0	7.7956966	445.12025290696795
1329.0	7.8017238	445.12026287336954
1330.0	7.8077509	445.1203408227976
1331.0	7.8137736	445.1202740443882
1332.0	7.8197987	445.1203067140291
1333.0	7.8258238	445.120197252739
1334.0	7.831853	445.1202757826371
1335.0	7.837878	445.1202627265118
1336.0	7.843903	445.1202778318482
1337.0	7.84993	445.12023829533797
1338.0	7.8559612	445.1202081073026
1339.0	7.8619903	445.1201948975386
1340.0	7.8680175	445.1201856928117
1341.0	7.8740467	445.12035726893583
1342.0	7.8800697	445.12034653110317
1343.0	7.8860968	445.1202095299647
1344.0	7.8921218	445.1203140751405
1345.0	7.8981447	445.1201132949583
1346.0	7.9041695	445.1202829411253
1347.0	7.9101988	445.12023859403234
1348.0	7.916226	445.1203098253167
1349.0	7.9222509	445.1202032172674
1350.0	7.9282738	445.1203157339996
1351.0	7.9342989	445.1202116053541
1352.0	7.9403259	445.1201614904121
1353.0	7.9463531	445.1203143998609
1354.0	7.9523821	445.1202069539797
1355.0	7.9584134	445.12034898263164
1356.0	7.9644405	445.120250244061
1357.0	7.9704677	445.12031238102406
1358.0	7.9764947	445.1202496050841
1359.0	7.9825218	445.1204012592132
1360.0	7.9885467	445.12026125544276
1361.0	7.9945677	445.12034280473335
1362.0	8.0005947	445.12037975436107
1363.0	8.0066197	445.1202722108166
1364.0	8.0126467	445.12033224148917
1365.0	8.018676	445.12034855496074
1366.0	8.0247051	445.1203670356085
1367.0	8.0307365	445.12031726738564
1368.0	8.0367614	445.1203107598029
1369.0	8.0427843	445.1202589194274
1370.0	8.0488155	445.120332226049
1371.0	8.0548344	445.1203896333475
1372.0	8.0608572	445.12028271142634
1373.0	8.0668781	445.1203518932055
1374.0	8.0728989	445.1202632013165
1375.0	8.0789219	445.120264762579
1376.0	8.0849406	445.120356058984
1377.0	8.0909655	445.1202994450913
1378.0	8.0969863	445.1202649264112
1379.0	8.1030073	445.120352194164
1380.0	8.1090303	445.1203264881233
1381.0	8.1150531	445.12033669291657
1382.0	8.1210782	445.12024634699566
1383.0	8.1271073	445.12031458296775
1384.0	8.1331303	445.1202813884346
1385.0	8.1391531	445.12026352409157
1386.0	8.1451761	445.12032720458666
1387.0	8.1512011	445.1203219154196
1388.0	8.1572304	445.12037863562296
1389.0	8.1632594	445.12027243374314
1390.0	8.1692866	445.12029890045136
1391.0	8.1753136	445.1202933857236
1392.0	8.1813427	445.1203424488997
1393.0	8.1873761	445.12027673609117
1394.0	8.1934053	445.1203812238433
1395.0	8.1994387	445.120412046252
1396.0	8.2054636	445.12033120870495
1397.0	8.2114887	445.120293106338
1398.0	8.2175136	445.12030021316446
1399.0	8.2235408	445.1201429317037
1400.0	8.2295699	445.1203688885264
1401.0	8.235599	445.1203281758183
1402.0	8.2416199	445.120274598142
1403.0	8.2476408	445.1202811617033
1404.0	8.2536637	445.12030435444797
1405.0	8.2596887	445.12036684584297
1406.0	8.2657179	445.12023816614044
1407.0	8.271743	445.1202651623418
1408.0	8.2777657	445.12034162141566
1409.0	8.283786599999999	445.12031974490617
1410.0	8.2898074	445.1203307624439
1411.0	8.2958262	445.12026834535305
1412.0	8.3018451	445.12029871178106
1413.0	8.30787	445.12031288024724
1414.0	8.3138929	445.1202538373237
1415.0	8.3199137	445.1202803662223
1416.0	8.3259366	445.12031581076394
1417.0	8.3319554	445.12037895532876
1418.0	8.3379805	445.1203247231662
1419.0	8.3440034	445.120287885935
1420.0	8.3500241	445.12033918948794
1421.0	8.3560471	445.1203147856105
1422.0	8.3620659	445.1203178974608
1423.0	8.3680908	445.1202887926555
1424.0	8.3741137	445.12032392541624
1425.0	8.3801325	445.12034651458686
1426.0	8.3861576	445.12032055091515
1427.0	8.3921867	445.12034229569406
1428.0	8.3982076	445.1203140409836
1429.0	8.4042305	445.12027803856404
1430.0	8.4102513	445.12034026608274
1431.0	8.4162783	445.12036900074605
1432.0	8.4223034	445.1202447629575
1433.0	8.4283243	445.12036987650083
1434.0	8.4343472	445.12033562632433
1435.0	8.4403681	445.12025761510944
1436.0	8.4463909	445.1203117756926
1437.0	8.4524139	445.12028744726064
1438.0	8.4584326	445.1202771659492
1439.0	8.4644555	445.1202733304059
1440.0	8.4704742	445.1202496554303
1441.0	8.4764971	445.120214496906
1442.0	8.4825202	445.1202826350135
1443.0	8.488541	445.12035198461103
1444.0	8.4945618	445.1203207588371
1445.0	8.5005827	445.1202333655285
1446.0	8.5066056	445.12023149140214
1447.0	8.5126263	445.12021454576615
1448.0	8.5186493	445.12028113135176
1449.0	8.5246744	445.1201934658142
1450.0	8.5306994	445.12024924170663
1451.0	8.5367243	445.12030788635786
1452.0	8.5427515	445.1202774963857
1453.0	8.5487806	445.1202678051525
1454.0	8.5548055	445.12033464181684
1455.0	8.5608305	445.1202992642797
1456.0	8.5668515	445.12028168841357
1457.0	8.5728702	445.1202959025767
1458.0	8.5788911	445.12033325752407
1459.0	8.584914	445.1202156568959
1460.0	8.590937	445.1202232672503
1461.0	8.5969598	445.12024326602557
1462.0	8.6029827	445.1202539241913
1463.0	8.6090036	445.1202401299118
1464.0	8.6150245	445.12022164459256
1465.0	8.6210453	445.12023268637824
1466.0	8.6270661	445.1202573247099
1467.0	8.6330912	445.1202294061031
1468.0	8.6391141	445.1202825636059
1469.0	8.645137	445.1202047518425
1470.0	8.651164	445.1202769544909
1471.0	8.6571849	445.12031211580506
1472.0	8.663212	445.1202841829606
1473.0	8.6692371	445.120285727354
1474.0	8.67526	445.1202203024083
1475.0	8.6812787	445.12029823241375
1476.0	8.6872995	445.12030595331896
1477.0	8.6933225	445.12024974537525
1478.0	8.6993453	445.1202728495571
1479.0	8.7053662	445.1203400861147
1480.0	8.7113871	445.12030668303413
1481.0	8.7174142	445.1202447809604
1482.0	8.7234434	445.1202164866808
1483.0	8.7294788	445.1203089445731
1484.0	8.7354996	445.12023794596433
1485.0	8.7415265	445.12033020520835
1486.0	8.7475495	445.1202224965189
1487.0	8.7535704	445.12021228151804
1488.0	8.7595954	445.1202659080616
1489.0	8.7656142	445.12029489014424
1490.0	8.7716392	445.1202770195304
1491.0	8.7776642	445.1202558487017
1492.0	8.783683	445.12027276130164
1493.0	8.7897037	445.1203342567854
1494.0	8.7957246	445.1202464019167
1495.0	8.801745499999999	445.1202293389029
1496.0	8.8077705	445.1203547958808
1497.0	8.8137913	445.1202731773944
1498.0	8.8198122	445.12028505426747
1499.0	8.8258331	445.1202992115385
1500.0	8.8318558	445.1203210000039
1501.0	8.8378829	445.1202939038707
1502.0	8.8439037	445.12031887684395
1503.0	8.8499266	445.1202640051849
1504.0	8.8559454	445.12031245360345
1505.0	8.8619664	445.12032568254784
1506.0	8.8679912	445.12026733112214
1507.0	8.8740101	445.12033986819955
1508.0	8.880035	445.1203136347392
1509.0	8.886058	445.1203432680857
1510.0	8.8920767	445.1202135578251
1511.0	8.8981121	445.1202799730583
1512.0	8.9041329	445.12035058828764
1513.0	8.9101581	445.1203404136952
1514.0	8.916183	445.12028888835727
1515.0	8.9222019	445.12037432447147
1516.0	8.9282246	445.12025310686585
1517.0	8.9342434	445.1202981919923
1518.0	8.9402642	445.12030369341846
1519.0	8.9462851	445.1203073767709
1520.0	8.9523061	445.1202750340165
1521.0	8.9583309	445.12029276013584
1522.0	8.9643519	445.12032364127566
1523.0	8.9703747	445.1202938791288
1524.0	8.9763976	445.12034066084647
1525.0	8.9824164	445.12027788475814
1526.0	8.9884415	445.1202843336903
1527.0	8.9944664	445.1202804982598
1528.0	9.0004853	445.12032186006
1529.0	9.006506	445.1203160178567
1530.0	9.012529	445.12023891050524
1531.0	9.0185476	445.12023095278875
1532.0	9.0245706	445.1203141922497
1533.0	9.0305914	445.12021400589543
1534.0	9.0366123	445.1202452704797
1535.0	9.0426353	445.12032011569937
1536.0	9.048656	445.120303067915
1537.0	9.0546791	445.12025104414613
1538.0	9.0606998	445.1202476919249
1539.0	9.0667207	445.12028590977883
1540.0	9.0727456	445.1203443728135
1541.0	9.0787665	445.1203182053136
1542.0	9.0847978	445.1203766031243
1543.0	9.0908207	445.12030091105595
1544.0	9.0968477	445.12021605699476
1545.0	9.1028728	445.1203333526796
1546.0	9.1088915	445.12028310815043
1547.0	9.1149123	445.1203706332514
1548.0	9.1209332	445.12032913530635
1549.0	9.126954	445.1202460654803
1550.0	9.132979	445.12029560950384
1551.0	9.1389978	445.12033053544025
1552.0	9.1450208	445.1202841639179
1553.0	9.1510395	445.1202572702951
1554.0	9.1570625	445.12034707426506
1555.0	9.1630811	445.12026718321096
1556.0	9.1690999	445.1203054205251
1557.0	9.1751229	445.1202190942556
1558.0	9.1811438	445.1201945210385
1559.0	9.1871645	445.1203128407848
1560.0	9.1931896	445.12017359821795
1561.0	9.1992104	445.1202522388683
1562.0	9.2052355	445.12018222444755
1563.0	9.2112582	445.12025012839945
1564.0	9.217277	445.120233298341
1565.0	9.2232999	445.1202388499381
1566.0	9.2293209	445.1201458498205
1567.0	9.2353396	445.12029129466737
1568.0	9.2413646	445.12020890382405
1569.0	9.2473855	445.12027409102234
1570.0	9.2534063	445.1203342596923
1571.0	9.2594333	445.12038829169035
1572.0	9.2654542	445.1204312290565
1573.0	9.2714877	445.1203531171255
1574.0	9.2775188	445.12028530575924
1575.0	9.2835501	445.12024755834614
1576.0	9.2895751	445.12023047009745
1577.0	9.2955981	445.12020471842567
1578.0	9.301625	445.1203296493392
1579.0	9.3076542	445.1203617121857
1580.0	9.3136771	445.1203474412698
1581.0	9.3197	445.1203787331068
1582.0	9.325723	445.1202965445146
1583.0	9.3317418	445.12030956696174
1584.0	9.3377605	445.12030792306047
1585.0	9.3437834	445.1203067856802
1586.0	9.3498063	445.12036306900234
1587.0	9.3558272	445.1203061430903
1588.0	9.3618501	445.12042503266395
1589.0	9.3678752	445.12039422766065
1590.0	9.373896	445.12031971633957
1591.0	9.3799147	445.12025200153806
1592.0	9.3859356	445.1203279423361
1593.0	9.3919606	445.12031090367424
1594.0	9.3979792	445.1203336988759
1595.0	9.4040001	445.1204621878069
1596.0	9.4100252	445.12035825512095
1597.0	9.416046	445.12034301669735
1598.0	9.4220711	445.12046241231633
1599.0	9.4280939	445.1203903868965
1600.0	9.4341148	445.12031279192723
1601.0	9.4401376	445.1203883135864
1602.0	9.4461689	445.120356376181
1603.0	9.4521919	445.12034192809773
1604.0	9.458219	445.1204256555553
1605.0	9.464242	445.1203790129772
1606.0	9.470269	445.12032974485794
1607.0	9.4762982	445.1204423564005
1608.0	9.4823211	445.1202667127155
1609.0	9.4883439	445.1203169617936
1610.0	9.4943669	445.1204028695852
1611.0	9.5003919	445.1202718532745
1612.0	9.5064107	445.12035787974423
1613.0	9.5124316	445.1204038318841
1614.0	9.5184566	445.12038291892003
1615.0	9.5244753	445.12041922656556
1616.0	9.5305003	445.12034300462204
1617.0	9.5365231	445.1202966297804
1618.0	9.5425419	445.1204264577898
1619.0	9.5485649	445.12037852274887
1620.0	9.5545858	445.1203408662853
1621.0	9.5606045	445.12036731837367
1622.0	9.5666295	445.12025743349244
1623.0	9.5726504	445.1204096314756
1624.0	9.5786691	445.12025501984886
1625.0	9.5846919	445.1202208094732
1626.0	9.5907128	445.1204355747704
1627.0	9.5967337	445.1203267819203
1628.0	9.6027546	445.1202636199261
1629.0	9.6087775	445.1204464928042
1630.0	9.6147982	445.1202795289275
1631.0	9.6208192	445.1203574056429
1632.0	9.626844	445.1202652412526
1633.0	9.6328711	445.1203274634366
1634.0	9.6389066	445.1204736019362
1635.0	9.6449338	445.1204024812091
1636.0	9.6509588	445.1204301038331
1637.0	9.6569816	445.12042864311616
1638.0	9.6630046	445.1202769042238
1639.0	9.6690295	445.12040558870103
1640.0	9.6750566	445.12034437828385
1641.0	9.6810837	445.1203198254224
1642.0	9.6871088	445.1203106112833
1643.0	9.6931358	445.1203069094052
1644.0	9.6991651	445.1204117008766
1645.0	9.705192	445.12030089446796
1646.0	9.7112172	445.12037771925094
1647.0	9.7172441	445.1204601306727
1648.0	9.7232671	445.12037434162795
1649.0	9.72929	445.12050302563716
1650.0	9.735313	445.1202694431365
1651.0	9.7413317	445.1203791276888
1652.0	9.7473547	445.1204614629666
1653.0	9.7533775	445.12038698871777
1654.0	9.7593985	445.1204113463196
1655.0	9.7654193	445.12031222592725
1656.0	9.77144	445.12041389260355
1657.0	9.777463	445.1203759119393
1658.0	9.7834858	445.1202653465878
1659.0	9.7895048	445.12037919556326
1660.0	9.7955381	445.1203277495316
1661.0	9.8015589	445.1203810779462
1662.0	9.8075839	445.12043820663115
1663.0	9.8136109	445.12033012107474
1664.0	9.8196317	445.12042785525284
1665.0	9.8256568	445.12029436148896
1666.0	9.8316798	445.12032890972637
1667.0	9.8377048	445.1204088641597
1668.0	9.8437338	445.12036956975794
1669.0	9.849763	445.1204010720195
1670.0	9.8557901	445.12034394673105
1671.0	9.8618172	445.1203368097012
1672.0	9.8678506	445.12033868008075
1673.0	9.8738714	445.12027985755935
1674.0	9.8798901	445.120379079053
1675.0	9.8859132	445.12025029187095
1676.0	9.8919359	445.1202537482142
1677.0	9.8979548	445.12047574210555
1678.0	9.9039776	445.1203223719723
1679.0	9.9099984	445.120362755269
1680.0	9.9160172	445.1203833160847
1681.0	9.9220361	445.1202715923562
1682.0	9.9280589	445.1202725203292
1683.0	9.9340819	445.1203328960829
1684.0	9.9401028	445.1202533907441
1685.0	9.9461235	445.12029753942613
1686.0	9.9521485	445.1202606744275
1687.0	9.9581694	445.1204197647808
1688.0	9.9641924	445.1203724384212
1689.0	9.9702298	445.1203677595374
1690.0	9.9762549	445.12043803710156
1691.0	9.9822756	445.12039380069723
1692.0	9.9882966	445.12039415670995
1693.0	9.9943152	445.12040996659204
1694.0	10.00034	445.12032951846754
1695.0	10.006359	445.1203860704701
1696.0	10.012382	445.1202641986286
1697.0	10.018401	445.1204114024495
1698.0	10.024422	445.1204739489633
1699.0	10.030442	445.1202537313794
1700.0	10.036463	445.1203576731088
1701.0	10.042488	445.12033520121213
1702.0	10.048507	445.12021949772037
1703.0	10.054528	445.120433066879
1704.0	10.060551	445.120355859746
1705.0	10.066572	445.1202966176956
1706.0	10.072597	445.12045313783017
1707.0	10.078622	445.1202460499016
1708.0	10.084645	445.12025833264585
1709.0	10.090663	445.12033472938356
1710.0	10.096682	445.12028422329917
1711.0	10.102703	445.1204102943876
1712.0	10.108728	445.12037997111804
1713.0	10.114753	445.12031167636576
1714.0	10.120778	445.12035736680144
1715.0	10.126807	445.12027200715795
1716.0	10.132828	445.1202884513002
1717.0	10.138849	445.1204101212948
1718.0	10.144867	445.12029206041296
1719.0	10.150892	445.120352179775
1720.0	10.156915	445.12037500400083
1721.0	10.162936	445.1202637366369
1722.0	10.168961	445.12041688685554
1723.0	10.174982	445.12047271472005
1724.0	10.181005	445.1204017762203
1725.0	10.187028	445.12043691088087
1726.0	10.193051	445.1204981401814
1727.0	10.199072	445.1202833899455
1728.0	10.205093	445.1203860051928
1729.0	10.211113	445.1204060159102
1730.0	10.217138	445.1203246523926
1731.0	10.223157	445.12031984072155
1732.0	10.229178	445.12033754972845
1733.0	10.235197	445.1202381785401
1734.0	10.241215	445.1202755769562
1735.0	10.247236	445.1204157883164
1736.0	10.253255	445.12026233411603
1737.0	10.25928	445.1202249202064
1738.0	10.265301	445.12040802799584
1739.0	10.271322	445.12034450890815
1740.0	10.277345	445.1203849322259
1741.0	10.283363	445.1204054024258
1742.0	10.289386	445.1202692025787
1743.0	10.295409	445.1202015535988
1744.0	10.301434	445.1204301841051
1745.0	10.307455	445.12030956987604
1746.0	10.313476	445.1202597264226
1747.0	10.319497	445.120287446361
1748.0	10.32552	445.12036446563843
1749.0	10.331538	445.1203056140192
1750.0	10.337559	445.1203233654155
1751.0	10.343593	445.1203279496964
1752.0	10.349611	445.1203265538987
1753.0	10.355639	445.1202686963248
1754.0	10.361662	445.12027856977716
1755.0	10.367684	445.1203970177394
1756.0	10.373703	445.1203318160396
1757.0	10.379722	445.12031730994437
1758.0	10.385747	445.1202332628905
1759.0	10.39177	445.1203738893203
1760.0	10.397793	445.12029369889564
1762.0	10.405099	445.1202905226073
1763.0	10.411449	445.1202566074028
1764.0	10.417474	445.1203241361623
1765.0	10.423499	445.12038157468515
1766.0	10.429524	445.1202363576155
1767.0	10.435551	445.12034246904216
1768.0	10.44158	445.1203105327307
1769.0	10.44761	445.1203584342977
1770.0	10.453639	445.1203899226879
1771.0	10.459668	445.12037852235926
1772.0	10.465695	445.12039065539346
1773.0	10.47172	445.1203615064634
1774.0	10.477743	445.1202575717018
1775.0	10.483766	445.12028859118806
1776.0	10.489793	445.1203311542108
1777.0	10.49582	445.12033150463697
1778.0	10.501845	445.120285991809
1779.0	10.507868	445.12035373944536
1780.0	10.513891	445.1203789852687
1781.0	10.519914	445.12025032808015
1782.0	10.525933	445.12024042825465
1783.0	10.531953	445.1202910520304
1784.0	10.537972	445.12041122811763
1785.0	10.543995	445.12033253311995
1786.0	10.550016	445.12030111046914
1787.0	10.556037	445.1203579132055
1788.0	10.562058	445.1202590701826
1789.0	10.568076	445.1202748552061
1790.0	10.574095	445.1203420919167
1791.0	10.580116	445.1202248065971
1792.0	10.586137	445.12021808795663
1793.0	10.592157	445.1203340695285
1794.0	10.598182	445.1203651042847
1795.0	10.604201	445.1202316332955
1796.0	10.610222	445.12035180816315
1797.0	10.616247	445.12045191852934
1798.0	10.622272	445.1203119188683
1799.0	10.628297	445.12027949160785
1800.0	10.63432	445.1202793052913
1801.0	10.640349	445.1204196230822
1802.0	10.646368	445.120309943449
1803.0	10.652391	445.12029887107934
1804.0	10.65841	445.12033914234945
1805.0	10.66443	445.12028431810586
1806.0	10.670453	445.120302848075
1807.0	10.676474	445.12038541444275
1808.0	10.682493	445.12038483598684
1809.0	10.688516	445.12024483430173
1810.0	10.694537	445.12033631842706
1811.0	10.700558	445.1203202439649
1812.0	10.70658	445.12034176471406
1813.0	10.712599	445.12023634941204
1814.0	10.71862	445.12035459671176
1815.0	10.724645	445.1203299406619
1816.0	10.730668	445.12035450278285
1817.0	10.736693	445.12037572443336
1818.0	10.742712	445.12030158930247
1820.0	10.750028	445.1203654386816
1821.0	10.756378	445.1203225065843
1822.0	10.762406	445.1202301465607
1823.0	10.768433	445.12028328877585
1824.0	10.77446	445.12037143559934
1825.0	10.780487	445.12030479024105
1826.0	10.786514	445.12024255312264
1827.0	10.792539	445.1204104887257
1828.0	10.798562	445.1203449794048
1829.0	10.804587	445.1202890909239
1830.0	10.810616	445.1203277449563
1831.0	10.816643	445.1204065261285
1832.0	10.822662	445.1203407381794
1833.0	10.828687	445.1203259001902
1834.0	10.834712	445.1204299577333
1835.0	10.840735	445.12033818417035
1836.0	10.846754	445.1202766585376
1837.0	10.852778	445.1204529465835
1838.0	10.858797	445.12026686879557
1839.0	10.864822	445.1202965941684
1840.0	10.870843	445.1203171079652
1841.0	10.876866	445.12031985694773
1842.0	10.882885	445.12028938752616
1843.0	10.888908	445.1203458826474
1844.0	10.894929	445.12035555527615
1845.0	10.900947	445.1203717610843
1846.0	10.906972	445.12044214655873
1847.0	10.913001	445.1203464927571
1848.0	10.919033	445.1202575791609
1849.0	10.925054	445.1202796544765
1850.0	10.931081	445.12039417392884
1851.0	10.93711	445.120241409176
1852.0	10.943135	445.1201903060491
1853.0	10.949164	445.1203775645188
1854.0	10.955187	445.1203262084632
1855.0	10.961216	445.12035131350257
1856.0	10.967239	445.12047284822376
1857.0	10.973268	445.1203606028779
1858.0	10.979293	445.12038086747685
1859.0	10.985318	445.12038555419855
1860.0	10.991343	445.1202995032212
1861.0	10.997375	445.12022309072523
1862.0	11.003399	445.1203683219754
1863.0	11.00942	445.12035293119186
1864.0	11.015439	445.12031832689394
1865.0	11.021462	445.1204278222533
1866.0	11.027485	445.1203300594276
1867.0	11.033506	445.12036436307227
1868.0	11.039531	445.1203088372449
1869.0	11.045556	445.1203469544349
1870.0	11.051579	445.1203053711147
1871.0	11.057602	445.1203968300685
1872.0	11.06362	445.12023769517674
1873.0	11.069645	445.1203171462565
1874.0	11.075668	445.1203314354945
1875.0	11.081695	445.1203694001332
1876.0	11.087718	445.12032876734065
1877.0	11.093743	445.12038629312644
1879.0	11.101225	445.12033536198135
1880.0	11.107573	445.12033556233064
1881.0	11.113596	445.12033894490776
1882.0	11.119618	445.1203448297326
1883.0	11.125641	445.1202637192756
1884.0	11.131675	445.12030827356267
1885.0	11.1377	445.12040492660935
1886.0	11.143723	445.12033641399285
1887.0	11.149748	445.1203079131275
1888.0	11.155773	445.12032402617245
1889.0	11.161796	445.12030726595594
1890.0	11.167816	445.1202862231073
1891.0	11.173837	445.1204082459894
1892.0	11.179858	445.1202005006477
1893.0	11.185879	445.12028398505635
1894.0	11.191902	445.12029801038784
1895.0	11.197923	445.12029392073185
1896.0	11.203946	445.1203115670208
1897.0	11.209966	445.1202666167655
1898.0	11.215992	445.1203108615142
1899.0	11.222018	445.1203763159173
1900.0	11.228039	445.12044742590473
1901.0	11.23406	445.1202713749412
1902.0	11.240081	445.1203023368517
1903.0	11.2461	445.1203300257882
1904.0	11.252121	445.1202355628436
1905.0	11.258148	445.1203477420502
1906.0	11.264175	445.12040672344637
1907.0	11.270202	445.1204429672973
1908.0	11.276229	445.12028637314273
1909.0	11.282256	445.1203268241228
1910.0	11.288279	445.1203077134251
1911.0	11.294304	445.1204230508967
1912.0	11.300329	445.1203611822152
1913.0	11.306362	445.12029281256633
1914.0	11.312389	445.12028959052896
1915.0	11.318418	445.12025094013563
1916.0	11.324448	445.1203673717293
1917.0	11.330471	445.12025315556485
1918.0	11.336496	445.12032855982744
1919.0	11.342525	445.12033712700963
1920.0	11.348548	445.1202840683779
1921.0	11.354571	445.12029660147124
1922.0	11.360596	445.12035169044754
1923.0	11.366625	445.12030933161003
1924.0	11.372652	445.12034819604975
1925.0	11.378679	445.12025776711664
1926.0	11.384704	445.12032191951243
1927.0	11.390733	445.1202461498247
1928.0	11.396758	445.1203733818233
1929.0	11.402785	445.12032269177826
1930.0	11.40881	445.1203242007483
1931.0	11.414829	445.1202613182436
1932.0	11.420854	445.12028394626986
1933.0	11.426875	445.1203423402892
1934.0	11.4329	445.1203320881864
1935.0	11.438921	445.12030082986837
1936.0	11.444942	445.1203554697746
1937.0	11.450962	445.1203269671573
1938.0	11.456985	445.1202928673529
1940.0	11.4643	445.12025190513174
1941.0	11.470652	445.1202569957437
1942.0	11.476675	445.1203091409837
1943.0	11.4827	445.1203098408782
1944.0	11.488721	445.12035693195475
1945.0	11.494744	445.12025267147413
1946.0	11.500765	445.1202549495038
1947.0	11.506788	445.12022005436705
1948.0	11.512808	445.1203330591324
1949.0	11.518827	445.12022379591355
1950.0	11.524852	445.1203441356468
1951.0	11.530871	445.120247784431
1952.0	11.536896	445.12031162290737
1953.0	11.542917	445.1202862443932
1954.0	11.548942	445.1203399834812
1955.0	11.554965	445.1203473923447
1956.0	11.560988	445.12030804039745
1957.0	11.567013	445.1203349357408
1958.0	11.573044	445.12032933964826
1959.0	11.579073	445.1203135897489
1960.0	11.585104	445.1203585599874
1961.0	11.591127	445.12027995553507
1962.0	11.59715	445.1203499589542
1963.0	11.603175	445.12027690063064
1964.0	11.6092	445.1202586297777
1965.0	11.615225	445.1202779167936
1966.0	11.621252	445.1202521237525
1967.0	11.627277	445.12026698900473
1968.0	11.633298	445.1202902314939
1969.0	11.639321	445.1203335271664
1970.0	11.645344	445.12031318038663
1971.0	11.651365	445.1201929842168
1972.0	11.657385	445.12028378570557
1973.0	11.663404	445.12025085790464
1974.0	11.669427	445.1202442462355
1975.0	11.675452	445.1202135394162
1976.0	11.681471	445.1202305328399
1977.0	11.687498	445.120199370735
1978.0	11.693521	445.120278765143
1979.0	11.699544	445.12026798412336
1980.0	11.705565	445.120284687123
1981.0	11.71159	445.1202426921019
1982.0	11.717615	445.1202700967727
1983.0	11.723644	445.12025848897883
1984.0	11.729671	445.12025271539284
1985.0	11.735694	445.1203247188647
1986.0	11.741727	445.12029941527567
1987.0	11.747759	445.1202457345939
1988.0	11.753796	445.12025476698955
1989.0	11.759821	445.12024405015796
1990.0	11.765844	445.12023433459524
1991.0	11.771867	445.12033296452773
1992.0	11.777886	445.1202612256191
1993.0	11.783911	445.12028849256114
1994.0	11.78993	445.1202024027818
1995.0	11.795954	445.12029230712307
1996.0	11.801977	445.12020690022854
1998.0	11.809286	445.1202258470392
1999.0	11.815634	445.12024952529066
2000.0	11.821659	445.12019535196174
2001.0	11.827686	445.1202392130738
2002.0	11.833711	445.12014555166087
2003.0	11.839748	445.1202566637231
2004.0	11.845771	445.12017095216316
2005.0	11.8518	445.12022471513603
2006.0	11.857823	445.12020174906746
2007.0	11.863846	445.1202976832284
2008.0	11.869869	445.12021290235026
2009.0	11.875892	445.12029258646794
2010.0	11.881917	445.1202105676834
2011.0	11.887942	445.12024396848363
2012.0	11.893967	445.1202836201297
2013.0	11.899994	445.1203199261868
2014.0	11.906019	445.1202343586945
2015.0	11.912046	445.12023521080926
2016.0	11.918073	445.12032099298096
2017.0	11.924103	445.12030140361134
2018.0	11.93013	445.12020496084835
2019.0	11.936159	445.1203295755894
2020.0	11.942186	445.1202843033127
2021.0	11.948209	445.12024572468135
2022.0	11.954238	445.12032748790836
2023.0	11.960267	445.1202800644853
2024.0	11.966296	445.12036483979847
2025.0	11.972323	445.1202752815615
2026.0	11.978346	445.12036598578544
2027.0	11.984369	445.12022960310065
2028.0	11.990392	445.12033057212756
2029.0	11.996419	445.12025159227437
2030.0	12.002442	445.1203100675233
2031.0	12.008467	445.12019765544943
2032.0	12.01449	445.1202786670536
2033.0	12.020513	445.12031348413296
2034.0	12.026536	445.12023604936434
2035.0	12.032559	445.12031006808496
2036.0	12.03858	445.1202895607659
2037.0	12.044602	445.1202880654503
2038.0	12.050621	445.1202811086558
2039.0	12.05664	445.12025854243933
2040.0	12.062663	445.12020394894915
2041.0	12.068684	445.1202421567406
2042.0	12.074707	445.12033331474646
2043.0	12.080728	445.1202037186962
2044.0	12.086746	445.12022660684096
2045.0	12.092769	445.1202440391883
2046.0	12.09879	445.1202494856324
2047.0	12.104813	445.1201823895686
2048.0	12.110836	445.12022128905545
2050.0	12.118169	445.1201633839842
2051.0	12.124519	445.120179404782
[truncated: 5,068 more rows]
