# Supplementary material for: RawBeans: A Simple, Vendor-Independent, Raw-Data Quality-Control Tool
Source: J Proteome Res. 2021 Mar 4;20(4):2098–104. doi: 10.1021/acs.jproteome.0c00956 (PMC8041395; doi:10.1021/acs.jproteome.0c00956)
Supplement: Supplementary file 2 — pr0c00956_si_003.zip [file pr0c00956_si_003.zip › 100_samples_run1.0/resources/HF2_LC1_hela_260620_01-mass-deviation-matrix.tsv]

scan	retention	445.12003
1.0	0.0030082017	445.11967613383047
2.0	0.010441402	445.1196468554544
3.0	0.016776851	445.1196316343347
4.0	0.02347265	445.1196988501686
5.0	0.029818482	445.11961600338975
6.0	0.036160166	445.119638808381
7.0	0.042508085	445.11967646431157
8.0	0.048849768	445.1196533012878
9.0	0.055191432	445.1196725363
10.0	0.061533116	445.1196501177783
11.0	0.067876866	445.11968666778074
12.0	0.074218534	445.1196617559191
13.0	0.080566516	445.1196079330067
14.0	0.086910267	445.11965991412745
15.0	0.093256119	445.11962718445096
16.0	0.09960815	445.120526178771
17.0	0.10595398	445.1204625569294
18.0	0.11229983	445.119678823612
19.0	0.11864358	445.1196845976362
20.0	0.12498527	445.1195694097019
21.0	0.1313311	445.1196367977821
22.0	0.13767485	445.119541373698
23.0	0.14401865	445.11958217061454
24.0	0.15036452	445.1195379596871
25.0	0.15671242	445.1196608427298
26.0	0.1630582	445.11961152335925
27.0	0.16939988	445.11962927471956
28.0	0.17574363	445.12049099637807
29.0	0.1820978	445.1197656286458
30.0	0.18844364	445.11993473225874
31.0	0.19478532	445.1197519709345
32.0	0.20112909	445.11983296264054
33.0	0.20747492	445.11949897198576
34.0	0.21382908	445.11978738430224
35.0	0.22017492	445.1198108567988
36.0	0.22652075	445.11964409677506
37.0	0.23286035	445.1197074402105
38.0	0.2392084	445.11964904093645
40.0	0.24670618	445.1197920154319
41.0	0.25305012	445.11969491374344
42.0	0.25907302	445.12025650738315
43.0	0.26509387	445.1199572893409
44.0	0.27111468	445.1202534718471
45.0	0.2771375	445.11998485081597
46.0	0.28316458	445.1196353148996
47.0	0.2891875	445.11976292121085
51.0	0.29948332	445.1200429997565
52.0	0.30583345	445.11962321680437
53.0	0.31186475	445.11997534580075
55.0	0.3192021	445.1200722080178
56.0	0.32554585	445.12012176316216
57.0	0.33156467	445.1201106102894
58.0	0.33758752	445.1201196153932
59.0	0.34361058	445.12010546518434
60.0	0.34962933	445.1201683198173
61.0	0.35564798	445.12009177639396
62.0	0.36166687	445.1200933879871
63.0	0.36768757	445.1199775175568
64.0	0.3737084	445.12005937490187
65.0	0.37972929	445.1200696289761
66.0	0.38574804	445.12001986745344
67.0	0.39177107	445.1200004888109
68.0	0.39779392	445.12002506959556
69.0	0.4038148	445.1201199630311
70.0	0.40983359	445.1199613605714
71.0	0.41586053	445.120014869447
72.0	0.42188762	445.11995685991803
73.0	0.42790853	445.11983275188976
74.0	0.43393355	445.1199381243192
75.0	0.43995642	445.11982890652257
76.0	0.44597737	445.1200212118057
77.0	0.45199819	445.1199812931918
78.0	0.45802108	445.1198181338919
79.0	0.46403975	445.1199193831996
80.0	0.47006267	445.11994146623107
81.0	0.4760815	445.11992142110444
82.0	0.48210024	445.1200058869557
83.0	0.48812534	445.11989714475965
84.0	0.49414822	445.1200456882264
85.0	0.50017312	445.11997838053935
86.0	0.50619822	445.1199244819976
87.0	0.5122211	445.11987056956383
88.0	0.51824195	445.11978055792235
91.0	0.52710853	445.1196475953807
92.0	0.53346273	445.1196047778821
95.0	0.54165453	445.11988266941256
98.0	0.5498148	445.12002544620594
99.0	0.55630855	445.12005876340106
100.0	0.56265233	445.12004790956706
101.0	0.56899608	445.1200481503777
102.0	0.57533983	445.1200859748701
103.0	0.58168358	445.1201717697483
104.0	0.58802735	445.12019960389443
105.0	0.59437739	445.12023392911976
106.0	0.60072117	445.12017791537295
107.0	0.607067	445.1202569140734
108.0	0.6134149	445.12022559286464
109.0	0.61975862	445.12027454691787
110.0	0.62610238	445.12012517189254
111.0	0.6324524	445.1200970794575
112.0	0.6388024	445.1201948185943
113.0	0.64514822	445.12036988190476
114.0	0.65150032	445.12025272492394
115.0	0.65784615	445.1201014071027
116.0	0.66418787	445.1200836289459
117.0	0.6705316	445.1201365349425
118.0	0.67687742	445.1201946557481
119.0	0.68322325	445.12021988893116
120.0	0.68956702	445.1202131840131
121.0	0.69591702	445.1201804272232
122.0	0.70225453	445.1200532830362
123.0	0.70859828	445.12005924825763
124.0	0.71494203	445.11983388575874
125.0	0.72129007	445.1200089700883
128.0	0.7294483	445.12017708614394
129.0	0.73579833	445.12020158692303
130.0	0.74182333	445.12017110215675
132.0	0.74914417	445.12011443750123
133.0	0.75549837	445.12026662990974
134.0	0.76152142	445.12016320643306
135.0	0.76754002	445.1203625096145
136.0	0.77356088	445.12030822882934
137.0	0.77958173	445.1201378471511
138.0	0.78560258	445.12031360681726
139.0	0.79162352	445.1203457946944
140.0	0.79764425	445.1203051418521
141.0	0.80366517	445.12029021118497
142.0	0.80968383	445.1202624230177
143.0	0.81570255	445.1203738558857
144.0	0.8217234	445.1202715361975
145.0	0.82774223	445.1202298899393
146.0	0.83376098	445.12021278652
147.0	0.8397839	445.12039507045665
148.0	0.84580274	445.1202082455495
149.0	0.8518256	445.12024492096964
150.0	0.8578465	445.1202263891606
151.0	0.8638651	445.1201929563966
152.0	0.86988597	445.12027153977516
153.0	0.87590678	445.1203340576616
154.0	0.88192985	445.12026261273706
155.0	0.88795897	445.12019138060333
156.0	0.89397983	445.1203007677657
157.0	0.9000006	445.1202385496849
158.0	0.90602157	445.12040475564913
159.0	0.91204644	445.12017829127495
160.0	0.91806725	445.1204121410242
161.0	0.92408814	445.1203954572966
162.0	0.93010897	445.1202864453998
163.0	0.93612988	445.1204452951625
164.0	0.94215277	445.1203710827875
165.0	0.94817992	445.12031099014746
166.0	0.9541986	445.120343062336
167.0	0.96021727	445.12041746026466
168.0	0.96623607	445.1202878769899
169.0	0.97225699	445.12033615349003
170.0	0.97827574	445.120258217123
171.0	0.98429658	445.12030462904397
172.0	0.99031744	445.120098501233
173.0	0.99633824	445.12015985782307
174.0	1.002359	445.12018997796486
175.0	1.0083798	445.12011799751065
176.0	1.0143986	445.12018095531903
177.0	1.0204195	445.12027810688613
178.0	1.0264404	445.1202707609492
179.0	1.0324612	445.1202323331935
180.0	1.0384821	445.1200164100458
181.0	1.044505	445.12015944125875
182.0	1.0505278	445.12025079920653
183.0	1.0565465	445.1202551964517
184.0	1.0625654	445.12029557912564
185.0	1.0685842	445.1202211544319
186.0	1.0746113	445.12014498800266
187.0	1.08063	445.120213884298
188.0	1.0866528	445.1202107270963
189.0	1.0926759	445.120191017265
190.0	1.0986966	445.1201861700841
191.0	1.1047216	445.1203446864629
192.0	1.1107467	445.12030643983974
193.0	1.1167717	445.1203006024786
194.0	1.1227947	445.12030725417725
195.0	1.1288176	445.1203414717982
196.0	1.1348363	445.12020994122395
197.0	1.1408572	445.12018062799586
198.0	1.1468842	445.1203652580904
199.0	1.1529092	445.12035867549446
200.0	1.1589343	445.1203048508683
201.0	1.1649614	445.1204360055751
202.0	1.1709842	445.1203554136385
203.0	1.1770093	445.1202723422343
204.0	1.1830322	445.1204206906757
205.0	1.1890529	445.12019651051355
206.0	1.1950717	445.120168104305
207.0	1.2010925	445.1203453960291
208.0	1.2071155	445.1204130641898
209.0	1.2131343	445.12025348590487
210.0	1.219155	445.12021544348534
211.0	1.2251738	445.1203143059291
212.0	1.2311948	445.1202993854848
213.0	1.2372154	445.12027955420245
214.0	1.2432384	445.1201200086057
215.0	1.2492571	445.12015939511497
216.0	1.255278	445.12021978050257
217.0	1.261303	445.12019411772
219.0	1.2686342	445.1199270887956
220.0	1.2749802	445.1200858259858
221.0	1.2810072	445.12014470397776
222.0	1.2870344	445.1203246983719
223.0	1.2930572	445.12022678021935
224.0	1.299078	445.1200969121159
225.0	1.3050968	445.12018375500327
226.0	1.3111197	445.1202764603887
227.0	1.3171405	445.1202063602348
228.0	1.3231634	445.12019093512015
229.0	1.3291864	445.1202007987938
230.0	1.3352177	445.12018962673125
231.0	1.3412365	445.12025297499963
232.0	1.3472593	445.12026316844833
233.0	1.3532782	445.1201821439517
234.0	1.3592989	445.1202265690961
235.0	1.3653302	445.12026274083877
236.0	1.3713594	445.12011478208433
237.0	1.3773823	445.12020916413184
238.0	1.3834094	445.1203392342089
239.0	1.3894345	445.12019476452195
240.0	1.3954552	445.1200890974271
241.0	1.4014824	445.1202441053777
242.0	1.4075053	445.1202062139887
243.0	1.413526	445.12023583109067
244.0	1.419549	445.1202150977274
245.0	1.4255719	445.12015723971183
246.0	1.4315929	445.1201849229975
247.0	1.4376115	445.12014826933773
248.0	1.4436345	445.1201336550497
249.0	1.4496553	445.1200648147696
252.0	1.4578136	445.1199858097011
253.0	1.4642906	445.120255090034
254.0	1.4706365	445.1200245712683
255.0	1.4769825	445.1200110227618
257.0	1.4844802	445.1201762341205
258.0	1.4908304000000001	445.1201981825286
259.0	1.4968553	445.1202233269635
260.0	1.5028804	445.1203096092349
261.0	1.5089054	445.12029166257616
262.0	1.5149262	445.1200930607888
263.0	1.5209449	445.12011920635496
264.0	1.5269679	445.1201338164207
265.0	1.5329887	445.12010205358615
266.0	1.5390117	445.1200186999377
267.0	1.5450304	445.1201369441142
268.0	1.5510534	445.12019605046777
269.0	1.5570783	445.1201467616864
270.0	1.5631012	445.1201888061563
271.0	1.5691241	445.12020708573993
272.0	1.575145	445.120189663758
273.0	1.5811637	445.12013135320353
274.0	1.5871866	445.12018820745334
275.0	1.5932055	445.1201886829926
276.0	1.5992284	445.1200989812864
277.0	1.6052512	445.12016100796495
279.0	1.6125679	445.12017264884366
280.0	1.618916	445.1201738499848
281.0	1.624943	445.1200697369771
282.0	1.6309659	445.12012245163737
283.0	1.6369867	445.1200913435858
284.0	1.6430075	445.12011093348025
285.0	1.6490284	445.120040582127
286.0	1.6550535	445.1201576872156
287.0	1.6610722	445.12022761253286
288.0	1.6670993	445.12022399950234
289.0	1.6731222	445.12015058356604
290.0	1.679143	445.1201022830979
291.0	1.6851638	445.1201807536608
292.0	1.6911846	445.1202093690554
293.0	1.6972055	445.12020642202185
294.0	1.7032242	445.1200295702782
295.0	1.7092536	445.1202452981255
296.0	1.7152784	445.12006471129575
297.0	1.7212993	445.1199825968689
298.0	1.7273201	445.1200615017548
299.0	1.733343	445.1200562173324
300.0	1.7393659	445.12011559005003
301.0	1.7453868	445.12012532396733
302.0	1.7514138	445.1200820025972
303.0	1.7574369	445.1201519216464
304.0	1.7634555	445.1201995110782
305.0	1.7694765	445.12013499436665
306.0	1.7754993	445.120208887497
308.0	1.7829701	445.1202835856142
309.0	1.7893161	445.1203041087337
310.0	1.7953389	445.12017330501334
311.0	1.8013744	445.12010068559397
312.0	1.8073972	445.12002497577777
313.0	1.8134181	445.1201170111271
315.0	1.8207556	445.1201301652013
316.0	1.8270974	445.12004308952453
317.0	1.8331202	445.12015425711036
318.0	1.8391495	445.12006200188955
320.0	1.8466389	445.1200726272063
321.0	1.852987	445.1200841931565
322.0	1.8590119	445.1200039725696
324.0	1.8663202	445.12009936814883
325.0	1.8726744	445.12004882193816
326.0	1.8786994	445.119960747613
327.0	1.8847245	445.1199581143199
328.0	1.8907537	445.1200867044672
329.0	1.8967807	445.12000903346524
330.0	1.9028079	445.11999463084913
334.0	1.9124307	445.1199853569786
335.0	1.9187808	445.12002495727734
336.0	1.9248078	445.12005357650565
337.0	1.9308286	445.12009459040723
338.0	1.9368515	445.12009044447944
339.0	1.9428703	445.12015875116487
340.0	1.9488932	445.1201605419809
342.0	1.9562515	445.1200594296261
343.0	1.9626036	445.12010898818585
344.0	1.9686286	445.1201292373144
345.0	1.9746495	445.11994528881706
346.0	1.9806746	445.1201247047041
347.0	1.9866975	445.1201321727367
348.0	1.9927225	445.1199770306014
349.0	1.9987434	445.120133685851
350.0	2.0047684	445.12005680664356
351.0	2.0107932	445.12010997091795
352.0	2.0168183	445.12016114941207
353.0	2.0228413	445.12020838419863
354.0	2.028862	445.1200818943434
355.0	2.0348851	445.12009745145724
356.0	2.0409059	445.12019297636175
357.0	2.0469267	445.120142537359
358.0	2.0529476	445.1199327563762
359.0	2.0589683	445.1200341561194
360.0	2.0649892	445.1201430425092
361.0	2.0710101	445.12004493972313
362.0	2.0770309	445.1198284486182
363.0	2.0830518	445.11976908912635
364.0	2.0890747	445.11998904980175
365.0	2.0950955	445.120038618233
366.0	2.1011185	445.12006427139346
367.0	2.1071455	445.1200317102979
368.0	2.1131684	445.1200410987559
369.0	2.1191913	445.11999006532716
370.0	2.1252101	445.1201747641248
371.0	2.1312329	445.1201314855104
372.0	2.1372539	445.120165720227
373.0	2.1432725	445.12005735518096
374.0	2.1492955	445.1201315364671
375.0	2.1553225	445.1201037153438
377.0	2.1626496	445.119972174129
378.0	2.1690038	445.12006723600507
379.0	2.1750269	445.1198493024548
380.0	2.1810496	445.11979325428206
382.0	2.1885517	445.11980909809887
383.0	2.1949018	445.12019072237854
385.0	2.2023934	445.1201680003726
386.0	2.2087476	445.1200465081198
387.0	2.2147685	445.1200424481829
388.0	2.2207934	445.11983938578373
389.0	2.2268165	445.11996018323094
391.0	2.234158	445.12007648536473
392.0	2.2405039	445.1200222060196
393.0	2.2465269	445.1199564295344
394.0	2.2525477	445.1201591652439
395.0	2.2585686	445.1199077289714
396.0	2.2645914	445.1201609083996
398.0	2.2719185	445.12025593353485
399.0	2.2782706	445.1202046036176
400.0	2.2842936	445.1200669044089
401.0	2.2903165	445.1200283549946
402.0	2.2963394	445.11990516286204
404.0	2.3036664	445.11981436231673
405.0	2.3100185	445.11979971085407
406.0	2.3160415	445.11987950197954
407.0	2.3220644	445.1201029297177
408.0	2.3280937	445.1196741781191
409.0	2.3341165	445.1196968307786
412.0	2.3422873	445.11974029411437
413.0	2.3486415	445.1199294032044
414.0	2.3546666	445.1198685414487
415.0	2.3606895	445.11993140072246
416.0	2.3667145	445.11982943609706
417.0	2.3727374	445.11982148299245
418.0	2.3787665	445.11981939250427
419.0	2.3847978	445.11987596690204
420.0	2.3908228	445.1199376276085
421.0	2.3968457	445.11986071071715
422.0	2.4028688	445.11992881308987
423.0	2.4088916	445.11991328233177
424.0	2.4149188	445.1200298467303
426.0	2.4222311	445.11990673890057
427.0	2.4285833	445.12004007873134
428.0	2.4346104	445.1202042043242
429.0	2.4406333	445.11999207093464
430.0	2.4466584	445.1199030354536
431.0	2.4526813	445.1199704248413
432.0	2.458702	445.1198873426979
433.0	2.4647228	445.1198586455051
435.0	2.4720603	445.11994591545294
436.0	2.4784146	445.11992407014014
437.0	2.4844375	445.120054324926
438.0	2.4904646	445.1201171610991
439.0	2.4964874	445.1200064902093
440.0	2.5025104	445.119966494515
443.0	2.5106687	445.1199916383331
444.0	2.5170188	445.1200294392416
446.0	2.5245166	445.1198122051677
447.0	2.5308647	445.1200337622723
449.0	2.5382041	445.11983948938797
450.0	2.5445854	445.11990895350704
452.0	2.5519396	445.12005029697633
453.0	2.5582877	445.12017502102293
454.0	2.5643063	445.1200223015547
455.0	2.5703356	445.12005205009064
456.0	2.5763584	445.1201358274594
457.0	2.5823771	445.1200836250866
459.0	2.5897125	445.11991003483695
460.0	2.5960689	445.11998048351245
461.0	2.6020898	445.11984439037457
462.0	2.6081209	445.11985115026357
463.0	2.6141438	445.1196035338432
464.0	2.6201689	445.11969820548796
466.0	2.6275084	445.1197364448737
467.0	2.6338502	445.11959959747554
469.0	2.6413397	445.1198052548001
470.0	2.6476961	445.1199074127431
471.0	2.653719	445.1198121740134
472.0	2.6597419	445.11983900329454
473.0	2.6657627	445.1199585740104
474.0	2.6717836	445.11992187262433
475.0	2.6778043	445.1200680033231
476.0	2.6838251	445.1200883107257
477.0	2.6898502	445.1201296340876
478.0	2.6958793	445.1201624150196
479.0	2.7019023	445.12009508676175
480.0	2.7079232	445.11985699607584
481.0	2.7139482	445.11999853929126
482.0	2.7199731	445.1200520659316
483.0	2.7259939	445.12009756641487
484.0	2.7320168	445.11992286972577
485.0	2.7380398	445.11983176172333
486.0	2.7440607	445.11994706010995
487.0	2.7500814	445.12006573518033
488.0	2.7561024	445.11993071406545
489.0	2.7621273	445.1200895647326
490.0	2.7681523	445.120059790766
491.0	2.7741772	445.11989276036974
492.0	2.7801961	445.1199678407088
493.0	2.7862169	445.11991778962965
494.0	2.79224	445.1199759947336
495.0	2.7982607	445.1199755564708
496.0	2.8042816	445.1200293444978
497.0	2.8103023	445.1201143967063
498.0	2.8163232	445.1200308233791
499.0	2.822344	445.1196612397065
500.0	2.828367	445.1199461801908
501.0	2.8343877	445.1197925175837
502.0	2.8404086	445.1201340455239
503.0	2.8464296	445.1197783310531
504.0	2.8524503	445.119953918988
505.0	2.8584692	445.1199988506574
506.0	2.8644919	445.1198547535559
507.0	2.8705107	445.11996432567213
509.0	2.8778482	445.12006592600306
510.0	2.8842004	445.11995201535126
511.0	2.8902274	445.11992684411985
512.0	2.8962503	445.1198538962099
513.0	2.9022712	445.1196325808774
514.0	2.9082942	445.11954113420313
520.0	2.9204045	445.1194953624306
531.0	2.9395587	445.11941830784644
542.0	2.9588462	445.12048776609134
547.0	2.96994	445.1204543844748
553.0	2.9825608	445.1197148062051
554.0	2.9889151	445.1196585185381
555.0	2.9949358	445.11980369504124
557.0	3.0023046	445.11969353917993
558.0	3.0086567	445.11982825634954
559.0	3.0146754	445.12000899291434
560.0	3.0206984	445.1198557619313
561.0	3.0267213	445.11986030235585
562.0	3.0327402	445.1198898256345
563.0	3.0387609	445.11980001289595
564.0	3.0447817	445.1197920964207
566.0	3.0522942	445.1199376177468
567.0	3.0586423	445.1196947792936
568.0	3.0646651	445.11977505350114
572.0	3.074315	445.12026164422747
573.0	3.0806631	445.1201950881222
574.0	3.0866817	445.1200033478968
575.0	3.0927027	445.11999579863885
576.0	3.0987255	445.1199654695234
577.0	3.1047443	445.1198232006984
578.0	3.1107672	445.1199600941162
579.0	3.1167881	445.11996641798663
580.0	3.1228089	445.119918466483
581.0	3.1288319	445.1200043318623
582.0	3.1348548	445.1198676807763
583.0	3.1408777	445.11999775400096
584.0	3.1469005	445.12004602100023
585.0	3.1529235	445.1199120359961
586.0	3.1589486	445.11998207619064
587.0	3.1649694	445.12009633361185
588.0	3.1709903	445.1201178205123
589.0	3.177011	445.12017419703693
590.0	3.183034	445.12001304059424
591.0	3.189057	445.12016106247904
592.0	3.1950819	445.1199717477412
593.0	3.2011027	445.11996632378
594.0	3.2071236	445.1200890771881
595.0	3.2131445	445.1199764298483
597.0	3.2204714	445.1199437946784
598.0	3.2268256	445.12017418535544
599.0	3.2328464	445.12005958728986
600.0	3.2388674	445.12010005482466
601.0	3.2448903	445.12012302846244
602.0	3.2509132	445.1201244605747
603.0	3.256932	445.12012216888667
604.0	3.2629508	445.12015716456455
605.0	3.2689737	445.12017810723626
606.0	3.2749944	445.1199792058866
607.0	3.2810132	445.12003993873634
608.0	3.2870341	445.1198963678014
609.0	3.2930529	445.11973363840457
611.0	3.3003673	445.1198483262806
612.0	3.3067174	445.11983172306515
614.0	3.3142091	445.1200953564171
616.0	3.3216736	445.11996151836144
617.0	3.3280215	445.1200578425035
618.0	3.3340445	445.1200836943123
619.0	3.3400674	445.12003250842724
620.0	3.3460925	445.1199584962233
621.0	3.3521134	445.119976196374
622.0	3.3581342	445.1200248125384
623.0	3.364155	445.1199310518374
625.0	3.3714841	445.12000768120004
626.0	3.3778362	445.11996786205657
627.0	3.3838571	445.1200007577398
628.0	3.389878	445.12014925102307
629.0	3.3959009	445.1200373049396
630.0	3.4019237	445.1198877073866
631.0	3.4079445	445.11991360153684
632.0	3.4139674	445.1198075127507
633.0	3.4199946	445.1198298553873
634.0	3.4260196	445.11976539698077
635.0	3.4320426	445.1196369768442
636.0	3.4380633	445.1196958778454
637.0	3.4440822	445.11995320499307
639.0	3.4514071	445.12011516842057
640.0	3.4577634	445.1199687648276
641.0	3.4637862	445.1200787162765
642.0	3.4698093	445.12004422393966
643.0	3.4758383	445.1200819906094
644.0	3.4818593	445.1199987421219
645.0	3.4878883	445.12007529369185
646.0	3.4939112	445.1200222422781
647.0	3.4999363	445.1200072145344
648.0	3.5059592	445.119991401498
649.0	3.5119781	445.12014887323073
650.0	3.5179967	445.1197777971475
651.0	3.5240177	445.1199172202318
652.0	3.5300384	445.120231199149
653.0	3.5360613	445.11986782201205
654.0	3.5420822	445.11968482491096
655.0	3.5481051	445.119911305225
656.0	3.5541259	445.1197100050238
660.0	3.5644842	445.1201488270803
661.0	3.5708323	445.11970482379775
662.0	3.5768509	445.1199570459041
663.0	3.5828739	445.11997127683594
664.0	3.5888969	445.11986737350776
665.0	3.5949239	445.1199123164237
666.0	3.6009489	445.1199792161847
667.0	3.6069718	445.1200986199923
668.0	3.6129928	445.12011335758837
669.0	3.6190114	445.12009795832864
670.0	3.6250344	445.11994913664216
671.0	3.6310573	445.1201091880898
672.0	3.6370803	445.12014188073107
673.0	3.643101	445.12000981217386
674.0	3.6491219	445.1198727840447
676.0	3.6564385	445.11990777432067
677.0	3.6627845	445.11994837802297
678.0	3.6688053	445.1199726007975
679.0	3.6748239	445.1200087468721
681.0	3.6823177	445.1201781806502
682.0	3.6886699	445.12014085998817
683.0	3.6946907	445.12003800947247
684.0	3.7007115	445.1200524923062
685.0	3.7067344	445.1201433975341
686.0	3.7127532	445.1201461244916
687.0	3.7187741	445.1200527027227
688.0	3.724797	445.1199499550787
689.0	3.7308178	445.12006242081264
690.0	3.7368387	445.12000495371734
691.0	3.7428594	445.11999437884106
692.0	3.7488783	445.11990505137084
693.0	3.7549094	445.1199443970938
694.0	3.7609303	445.12008355791534
695.0	3.7669553	445.12024659788403
696.0	3.7729783	445.119943213342
697.0	3.7789992	445.12009733182055
698.0	3.7850199	445.1200371026245
699.0	3.7910429	445.11996893476675
700.0	3.7970637	445.1200491378924
701.0	3.8030866	445.12004987734883
702.0	3.8091074	445.12006403256134
703.0	3.8151305	445.1199505569715
704.0	3.8211533	445.1201108147368
705.0	3.8271763	445.12017170739404
706.0	3.8331992	445.11997948476227
707.0	3.8392263	445.1201144833867
708.0	3.8452554	445.120039901355
709.0	3.8512824	445.1202047924221
710.0	3.8573075	445.1200659783778
711.0	3.8633304	445.1202109424179
712.0	3.8693555	445.120199988285
713.0	3.8753743	445.1201872361
714.0	3.8813971	445.1201146645456
715.0	3.887418	445.11990445168254
716.0	3.8934387	445.11995933686273
718.0	3.9007804	445.1200622541929
719.0	3.9071347	445.1199200628832
720.0	3.9131576	445.1200316412099
721.0	3.9191785	445.1200838987975
722.0	3.9251971	445.12011006363565
723.0	3.9312159	445.12013248491013
724.0	3.9372346	445.11989201168166
725.0	3.9432576	445.12011937049374
726.0	3.9492764	445.12006883465295
727.0	3.9552952	445.11991001825885
728.0	3.961318	445.1200694212736
730.0	3.9686429	445.120145487688
731.0	3.9749931	445.11997731444603
732.0	3.981016	445.1200980752574
733.0	3.987041	445.12012406576963
734.0	3.9930598	445.12008425780664
736.0	4.0003763	445.12003861764515
737.0	4.0067243	445.1201320318716
738.0	4.0127515	445.1200628865768
739.0	4.0187744	445.12000621196495
740.0	4.0247952	445.11978728664906
742.0	4.0321263	445.1200874425061
743.0	4.0384827	445.12012062816683
744.0	4.0445098	445.12018960785787
745.0	4.0505349	445.1199249232654
746.0	4.0565557	445.1201106376563
747.0	4.0625766	445.11999139365275
748.0	4.0685973	445.1201315150143
749.0	4.0746182	445.1199572738434
750.0	4.0806389	445.1201107704718
751.0	4.0866577	445.11980585668607
752.0	4.0926786	445.1199575605766
753.0	4.0987015	445.1201636115313
754.0	4.1047224	445.1200729055135
755.0	4.1107411	445.1201761050636
756.0	4.116762	445.1201225622114
757.0	4.1227848	445.11982641021854
758.0	4.1288077	445.1199485698395
759.0	4.1348307	445.1200839099783
762.0	4.1429931	445.11988739409503
763.0	4.149337	445.11992432600744
764.0	4.1553577	445.12003266351115
765.0	4.1613848	445.1200408921294
766.0	4.167412	445.1201067578752
767.0	4.173435	445.12016773372034
768.0	4.1794579	445.12005935994637
769.0	4.1854766	445.1200518634608
770.0	4.1914995	445.12012186523094
771.0	4.1975223	445.1200617879809
772.0	4.2035411	445.11988738272066
773.0	4.209562	445.12014900616157
774.0	4.2155829	445.11995669416007
775.0	4.2216058	445.11992351208266
776.0	4.2276267	445.1199748374831
778.0	4.234964	445.12000494132633
779.0	4.2413079	445.1198058250085
780.0	4.2473308	445.12008493889425
781.0	4.2533579	445.12005996002677
782.0	4.2593788	445.1199718112465
783.0	4.2653976	445.1199314716898
784.0	4.2714204	445.12003892749925
786.0	4.2789224	445.1199895820325
787.0	4.2852705	445.1201427247533
788.0	4.2912975	445.12010890245296
789.0	4.2973205	445.11986047690044
790.0	4.3033454	445.11991708498044
791.0	4.3093662	445.1200559995407
792.0	4.3153912	445.11987685563207
793.0	4.3214205	445.12013153103914
794.0	4.3274476	445.1200055853799
795.0	4.3334747	445.11992455146844
797.0	4.3407912	445.11991471893276
798.0	4.3471433	445.11986313963007
799.0	4.3531621	445.12018060376374
800.0	4.3591851	445.1201218003136
801.0	4.3652121	445.1198606997396
802.0	4.3712331	445.11991286997926
803.0	4.3772601	445.1201006691035
804.0	4.383281	445.1201795453955
805.0	4.3893039	445.1198573580099
806.0	4.3953329	445.12001152699025
807.0	4.401358	445.1200828356261
808.0	4.407381	445.12004416275505
809.0	4.4134038	445.1201856385057
810.0	4.4194248	445.1201849963895
811.0	4.4254455	445.1200299404004
812.0	4.4314643	445.12000662408826
813.0	4.4374851	445.11979970594246
814.0	4.4435059	445.1200578184355
816.0	4.4508226	445.12013091291993
817.0	4.4571707	445.12017947708756
818.0	4.4631955	445.1199941866808
819.0	4.4692143	445.12013691572884
820.0	4.4752372	445.1200808256023
821.0	4.481258	445.11987506915415
822.0	4.4872789	445.1199121239147
825.0	4.4954205	445.1200452368368
826.0	4.5017684	445.12009292824183
827.0	4.5077894	445.1201971924687
828.0	4.5138123	445.12014161713313
829.0	4.5198331	445.1200830616656
830.0	4.525854	445.1198567031237
831.0	4.5318789	445.11999543330387
832.0	4.5378999	445.1199138430226
833.0	4.5439269	445.11990892676937
834.0	4.5499519	445.1201019367172
835.0	4.5559811	445.1200658723945
836.0	4.562004	445.11992293658744
837.0	4.5680311	445.12002304976863
838.0	4.5740603	445.1199756505844
839.0	4.5800854	445.12017781559473
840.0	4.5861081	445.1202467440744
841.0	4.592131	445.12010895584666
842.0	4.598154	445.1200696086517
843.0	4.6041769	445.1201847852544
844.0	4.6102019	445.12010138283273
845.0	4.616225	445.12001592885076
846.0	4.6222499	445.1200306282689
847.0	4.6282687	445.12011877263643
848.0	4.6342874	445.12014179289577
849.0	4.6403103	445.1201756768132
850.0	4.6463311	445.1200716420175
851.0	4.6523541	445.11994980661626
852.0	4.658379	445.11987759460095
854.0	4.6657061	445.11988741235274
855.0	4.6720521	445.1199913716615
857.0	4.6795457	445.11990428699505
858.0	4.6858959	445.1201448863319
859.0	4.6919187	445.11997629371166
860.0	4.6979417	445.1201671907385
861.0	4.7039646	445.12014533600177
862.0	4.7099853	445.120152800757
863.0	4.7160104	445.1199719048105
864.0	4.7220292	445.11997556898405
865.0	4.7280521	445.11992363173397
866.0	4.7340771	445.11996322416763
868.0	4.7414041	445.11999023515125
869.0	4.7477542	445.1201778452395
870.0	4.7537791	445.12006968559933
871.0	4.7598022	445.1202452625294
872.0	4.765823	445.11989361950174
873.0	4.7718459	445.1198839626465
874.0	4.7778709	445.1199708614173
875.0	4.7838958	445.1201136951364
876.0	4.7899166	445.1200847052592
877.0	4.7959375	445.12004842391144
878.0	4.8019625	445.1199543258436
879.0	4.8079854	445.11990764463275
880.0	4.8140106	445.1201237128343
881.0	4.8200292	445.1197283443624
882.0	4.8260522	445.12013673554964
884.0	4.8335229	445.1200369371865
885.0	4.8398668	445.1201695299845
886.0	4.8458875	445.1200272008383
887.0	4.8519106	445.1201589419734
888.0	4.8579313	445.1200541337762
889.0	4.8639522	445.12005091497116
890.0	4.869973	445.1200426287894
892.0	4.8773063	445.1197515315544
893.0	4.8836648	445.1199955466965
897.0	4.8933021	445.1201367754132
898.0	4.8996857	445.12003876548283
899.0	4.9057085	445.1198325810837
900.0	4.9117398	445.120064975289
901.0	4.9177626	445.12004653452055
902.0	4.9237855	445.1201322935839
903.0	4.9298043	445.1201744195638
904.0	4.9358252	445.1200467963332
905.0	4.941848	445.1202422964569
906.0	4.947869	445.1201279902399
907.0	4.9538918	445.11996686569336
908.0	4.9599148	445.12011676370065
909.0	4.9659335	445.1201211698127
910.0	4.9719564	445.1199365809548
911.0	4.9779773	445.12011349631723
912.0	4.9839981	445.1201070651008
913.0	4.990019	445.12017974348305
914.0	4.9960419	445.1200278284096
915.0	5.0020628	445.120107772751
916.0	5.0080856	445.1201957183068
917.0	5.0141043	445.1201270245097
918.0	5.0201273	445.1200448718018
920.0	5.0274419	445.11992363474127
921.0	5.033792	445.119833801038
922.0	5.0398169	445.1200750438017
923.0	5.0458398	445.1198046024174
924.0	5.0518648	445.11983566469974
925.0	5.0578879	445.11974820012364
926.0	5.0639107	445.1199871303372
927.0	5.0699357	445.11984555646114
928.0	5.0759629	445.11993891266377
930.0	5.083294	445.120010971801
931.0	5.089644	445.11999254268346
932.0	5.095667	445.1199537714417
933.0	5.1016942	445.11991229239567
934.0	5.1077212	445.1200721980251
935.0	5.1137525	445.12012681437335
936.0	5.1197754	445.1201071135347
937.0	5.1258003	445.1201114172279
938.0	5.1318233	445.1200052753808
939.0	5.1378463	445.12000530500916
940.0	5.1438712	445.1200779114004
941.0	5.1498963	445.12008576850656
942.0	5.1559212	445.1202095947649
943.0	5.1619463	445.12007039407325
944.0	5.1679692	445.12008463888714
945.0	5.1739962	445.11984079288953
946.0	5.1800233	445.11997296950847
947.0	5.1860503	445.12004716846513
948.0	5.1920734	445.12009669118635
949.0	5.1980983	445.12004141250577
950.0	5.2041255	445.12007566240413
951.0	5.2101503	445.12002286317875
952.0	5.2161733	445.1198597483534
953.0	5.2221983	445.12002251912014
954.0	5.2282234	445.119859929865
955.0	5.2342483	445.12013116860146
956.0	5.2402755	445.1198805749048
957.0	5.2463004	445.12012386554886
958.0	5.2523235	445.1199971917613
959.0	5.2583483	445.1200292804777
960.0	5.2643775	445.12003624865616
961.0	5.2704004	445.12013159252376
962.0	5.2764255	445.12003356920906
963.0	5.2824588	445.1200791243903
964.0	5.288488	445.1199471605826
965.0	5.2945131	445.11993565260997
966.0	5.3005359	445.1201333663214
967.0	5.3065589	445.12001647619655
968.0	5.3125817	445.12023713099137
969.0	5.3186068	445.1200174307402
970.0	5.3246317	445.12013853752853
971.0	5.3306631	445.12010543406774
972.0	5.3366859	445.1199136743246
973.0	5.3427111	445.1200964896255
974.0	5.348738	445.11984072886924
975.0	5.3547632	445.12003552255317
976.0	5.360788	445.11993472800566
978.0	5.3680901	445.11995092630264
979.0	5.3744465	445.11992949660674
980.0	5.3804693	445.1201364682555
981.0	5.3864901	445.1201722078232
982.0	5.3925131	445.1201377924205
983.0	5.3985339	445.1200871282903
984.0	5.4045568	445.12019191214114
985.0	5.4105756	445.12002760014036
986.0	5.4165986	445.120124782048
987.0	5.4226194	445.11997053307334
988.0	5.4286423	445.1202229459111
989.0	5.4346631	445.12005730911164
990.0	5.440686	445.1201076904836
991.0	5.446709	445.12014849998087
992.0	5.4527362	445.1202932812655
993.0	5.4587569	445.12018100315225
994.0	5.4647757	445.1200780778579
995.0	5.4707986	445.1199001182627
996.0	5.4768174	445.1201780570652
997.0	5.4828402	445.1199798844032
998.0	5.488861	445.1200978851391
999.0	5.4948798	445.12016322901695
1000.0	5.5009028	445.1200575693448
1001.0	5.5069319	445.12014338608924
1002.0	5.5129591	445.12024343157555
1003.0	5.5189841	445.12008712544144
1004.0	5.525009	445.12019996422924
1005.0	5.5310319	445.1200715792996
1006.0	5.5370507	445.12019916192276
1007.0	5.5430758	445.1201258350351
1008.0	5.5490944	445.1200207499502
1009.0	5.5551154	445.1200058150691
1010.0	5.5611445	445.1202386396436
1012.0	5.5684736	445.12014481661305
1013.0	5.5748216	445.1201837026744
1014.0	5.5808445	445.120113576846
1015.0	5.5868674	445.11994385059677
1016.0	5.5928903	445.12008344066186
1017.0	5.5989154	445.11996550812097
1018.0	5.6049446	445.11997536551854
1021.0	5.6138091	445.1198860389808
1022.0	5.6201551	445.12003675134895
1023.0	5.6261779	445.12001555522943
1024.0	5.6322008	445.12005195421375
1025.0	5.6382237	445.1200752786255
1026.0	5.6442487	445.120091193989
1027.0	5.650278	445.12017692424297
1028.0	5.6563009	445.1200685523255
1029.0	5.6623259	445.11989131830484
1030.0	5.6683552	445.11981169769575
1031.0	5.6743779	445.11977260005807
1032.0	5.6804008	445.1198705686389
1033.0	5.6864258	445.11999353214645
1034.0	5.6924467	445.11992964820973
1035.0	5.6984676	445.12013253257663
1036.0	5.7044926	445.12004823078973
1038.0	5.7118341	445.1200390685357
1039.0	5.7181863	445.1201360105078
1040.0	5.7242134	445.11999239326366
1041.0	5.7302385	445.120111401029
1042.0	5.7362634	445.1200174494472
1043.0	5.7422864	445.11999997182886
1044.0	5.7483114	445.120196713177
1045.0	5.7543364	445.1200634872462
1046.0	5.7603613	445.1201666375965
1047.0	5.7663801	445.12014815726144
1048.0	5.7724093	445.12008621348076
1049.0	5.7784364	445.1202641815321
1050.0	5.7844635	445.12003344663776
1051.0	5.7904927	445.1201812201059
1052.0	5.7965156	445.12001232606355
1053.0	5.8025406	445.12000158080986
1054.0	5.8085656	445.12008788359566
1055.0	5.8145885	445.1203010616618
1056.0	5.8206114	445.1201981975519
1057.0	5.8266302	445.1200056410805
1058.0	5.8326532	445.1202104831692
1059.0	5.8386781	445.12013262482645
1060.0	5.8446989	445.120145496397
1061.0	5.8507198	445.1200646141861
1062.0	5.8567385	445.12003449334753
1063.0	5.8627614	445.12010280903104
1064.0	5.8687823	445.1201884876394
1065.0	5.8748031	445.12008120758503
1066.0	5.8808241	445.1202034858141
1067.0	5.8868449	445.1202539560924
1068.0	5.8928636	445.1201145108295
1069.0	5.8988843	445.11992950105054
1070.0	5.9049051	445.1199628244619
1071.0	5.9109282	445.12003503024846
1072.0	5.916949	445.12012243018313
1073.0	5.922972	445.1200175698526
1074.0	5.9289928	445.1200237988226
1075.0	5.9350137	445.1199239410241
1076.0	5.9410345	445.12009750940007
1077.0	5.9470573	445.12009731209
1078.0	5.9530781	445.12009911843006
1079.0	5.959099	445.12019839668073
1080.0	5.965122	445.11992582952035
1081.0	5.9711491	445.11996114370385
1082.0	5.9771721	445.1201555996334
1083.0	5.9831929	445.1201364208933
1084.0	5.9892158	445.1201599693915
1085.0	5.9952365	445.12014093710445
1086.0	6.0012552	445.1202536957691
1087.0	6.0072762	445.1202595021126
1088.0	6.0132971	445.11996059759724
1089.0	6.01932	445.1202637431233
1090.0	6.0253408	445.12012008070076
1091.0	6.0313637	445.1201382963664
1092.0	6.0373867	445.12005219247436
1093.0	6.0434053	445.120016003092
1094.0	6.0494262	445.12009032399726
1095.0	6.0554449	445.1203413144159
1096.0	6.0614638	445.12008756429873
1097.0	6.0674846	445.1202341895627
1099.0	6.0748032	445.1201147543503
1100.0	6.0811595	445.1202380819446
1101.0	6.0871825	445.1199636016207
1102.0	6.0932097	445.11992899695355
1103.0	6.0992304	445.1200172123403
1104.0	6.1052513	445.1200241445136
1105.0	6.11127	445.1199466214359
1106.0	6.1172909	445.1201843731735
1107.0	6.1233138	445.1201265349607
1108.0	6.1293346	445.1199369704004
1109.0	6.1353533	445.1200824400606
1110.0	6.1413763	445.1200191308388
1111.0	6.1473972	445.1202937354794
1112.0	6.153416	445.1201770084433
1113.0	6.1594368	445.12012688243976
1114.0	6.1654576	445.1197708482425
1115.0	6.1714762	445.1200809241461
1116.0	6.1774992	445.12013384811365
1117.0	6.18352	445.12016827942193
1118.0	6.1895452	445.1200549735089
1119.0	6.1955742	445.12014627275204
1120.0	6.2015994	445.1199087344898
1121.0	6.2076264	445.12014898297
1122.0	6.2136492	445.1199338257576
1123.0	6.21967	445.12009525806974
1124.0	6.2256929	445.1201990019687
1125.0	6.2317139	445.1201882179704
1126.0	6.2377326	445.1202243074053
1127.0	6.2437536	445.1202276743679
1128.0	6.2497763	445.1200343999241
1129.0	6.2557973	445.1201765809374
1130.0	6.2618284	445.11996952564823
1131.0	6.2678492	445.12008510289127
1132.0	6.2738784	445.1198833258244
1133.0	6.2799036	445.11979631948896
1134.0	6.2859263	445.1198003739454
1135.0	6.2919473	445.1199098020617
1136.0	6.297968	445.1198353411453
1137.0	6.303989	445.12002204734534
1141.0	6.3136389	445.1201556148091
1142.0	6.3199889	445.1198239033798
1143.0	6.326016	445.119942719556
1144.0	6.3320347	445.12033439849677
1146.0	6.3393576	445.12004786851355
1147.0	6.3457202	445.11985644600554
1148.0	6.3517495	445.1199903665921
1149.0	6.3577806	445.11996250962534
1150.0	6.3638077	445.1201353002773
1151.0	6.369839	445.1201654397485
1152.0	6.3758599	445.1201995735785
1153.0	6.3818827	445.12004428540115
1154.0	6.3879078	445.1198503122904
1155.0	6.3939306	445.1199244359253
1156.0	6.3999516	445.1200753997587
1157.0	6.4059723	445.11999034890874
1158.0	6.4119931	445.1200114368361
1159.0	6.418014	445.1200691934926
1160.0	6.424035	445.1200639141325
1162.0	6.4313744	445.12004037905507
1163.0	6.4377223	445.12013263395306
1164.0	6.4437432	445.12017711083377
1165.0	6.4497682	445.1201053276964
1166.0	6.4557912	445.1202023610882
1167.0	6.4618162	445.1202527131895
1168.0	6.4678433	445.1199229718202
1169.0	6.4738682	445.12020498223313
1170.0	6.4798975	445.12015687532033
1171.0	6.4859224	445.12029068771346
1172.0	6.4919453	445.12015642429134
1173.0	6.4979641	445.12018532008756
1174.0	6.503985	445.1200531992519
1175.0	6.5100079	445.1200815321566
1176.0	6.5160287	445.11999304356226
1177.0	6.5220496	445.1200764012772
1178.0	6.5280745	445.1201494324074
1179.0	6.5340975	445.12018453879676
1180.0	6.5401183	445.1201102958157
1181.0	6.5461434	445.1199013337206
1182.0	6.5521684	445.12002230103616
1183.0	6.5581976	445.1201746202013
1184.0	6.5642204	445.12013781028764
1185.0	6.5702476	445.1202595505392
1186.0	6.5762724	445.12014861177596
1187.0	6.5822933	445.1200205129637
1188.0	6.5883121	445.12024985932345
1189.0	6.594333	445.12015841167135
1190.0	6.6003538	445.1201476519673
1191.0	6.6063725	445.1202585493783
1192.0	6.6123934	445.12021242289154
1193.0	6.6184163	445.1200285706395
1194.0	6.6244371	445.1203043371156
1195.0	6.6304579	445.1203019046334
1196.0	6.6364768	445.1200352428612
1197.0	6.6424976	445.1200142118369
1198.0	6.6485268	445.1201176805922
1199.0	6.6545455	445.1199768355706
1200.0	6.6605685	445.120140684648
1201.0	6.6665977	445.1201371297601
1202.0	6.6726163	445.11997636358
1203.0	6.6786392	445.12023171453865
1204.0	6.68466	445.12008964879817
1205.0	6.690681	445.1201624203256
1206.0	6.6967017	445.1202087964947
1207.0	6.7027247	445.1202631960508
1208.0	6.7087456	445.12020103376403
1209.0	6.7147685	445.12018982359575
1210.0	6.7207914	445.1202627259585
1211.0	6.7268101	445.12021818092455
1212.0	6.7328331	445.1200637588808
1213.0	6.738854	445.12017865180974
1214.0	6.7448748	445.12002941658653
1215.0	6.7508957	445.12017392108197
1216.0	6.7569186	445.1201720116419
1217.0	6.7629436	445.1200683088365
1218.0	6.7689622	445.1200035215683
1219.0	6.7749894	445.12014227824835
1220.0	6.7810123	445.12000120998033
1221.0	6.7870311	445.12000896861724
1223.0	6.7943685	445.1202312006488
1224.0	6.8007206	445.12012047295565
1225.0	6.8067393	445.1199371145361
1226.0	6.8127644	445.1200933068903
1227.0	6.8187895	445.12011118740566
1228.0	6.8248124	445.1200930595921
1229.0	6.8308312	445.1201617117062
1230.0	6.8368541	445.1202782410907
1231.0	6.8428728	445.1200614272009
1232.0	6.8488935	445.1202656229404
1233.0	6.8549164	445.1201971843721
1234.0	6.8609374	445.1202700787747
1235.0	6.8669604	445.12033793410035
1236.0	6.8729812	445.12028637907014
1237.0	6.879002	445.1200433902222
1238.0	6.8850208	445.1201870409793
1239.0	6.8910436	445.11994204989736
1240.0	6.8970665	445.1201921523576
1241.0	6.9030853	445.12009108497733
1242.0	6.9091062	445.12021068409564
1243.0	6.9151333	445.1200465721304
1244.0	6.9211561	445.1201288857643
1245.0	6.9271813	445.11993539470365
1246.0	6.933204	445.12028198313595
1247.0	6.9392332	445.1202494325666
1248.0	6.9452666	445.1201155296932
1249.0	6.9512937	445.120302033369
1250.0	6.9573228	445.1202906903491
1251.0	6.9633459	445.12026334758696
1252.0	6.9693707	445.1201323756311
1253.0	6.9753938	445.11996094924046
1254.0	6.9814166	445.1198955297977
1255.0	6.9874416	445.1201938728783
1256.0	6.9934624	445.1197850034733
1257.0	6.9994854	445.1199723934619
1258.0	7.0055061	445.1202104990535
1259.0	7.0115271	445.12008440645474
1260.0	7.0175459	445.1200789320982
1261.0	7.0235666	445.120158588436
1262.0	7.0295895	445.12029009623694
1263.0	7.0356166	445.1200632661121
1264.0	7.0416417	445.1201888927866
1265.0	7.0476708	445.1200769600544
1266.0	7.053696	445.1201667930674
1267.0	7.059725	445.1197496974165
1268.0	7.0657501	445.1201393805605
1270.0	7.0730583	445.12023406768867
1271.0	7.0794063	445.119901704812
1272.0	7.0854293	445.11977447464744
1273.0	7.0914521	445.12032066970727
1274.0	7.0974773	445.1200884567838
1275.0	7.1034979	445.12013628235
1276.0	7.1095189	445.12000269334936
1277.0	7.1155396	445.1200913688707
1278.0	7.1215605	445.1199034515607
1279.0	7.1275835	445.12027347957394
1280.0	7.1336021	445.1200490085452
1281.0	7.1396231	445.11999555169723
1282.0	7.1456459	445.1200304770509
1283.0	7.1516646	445.1200306614556
1284.0	7.1576876	445.1200344186222
1285.0	7.1637063	445.12024336240336
1286.0	7.1697293	445.12024538221823
1287.0	7.1757502	445.1201776968043
1288.0	7.1817709	445.1201676537582
1289.0	7.187794	445.12018300211224
1290.0	7.1938147	445.1202213866098
1291.0	7.1998378	445.12015108848897
1292.0	7.2058584	445.1200006103545
1293.0	7.2118772	445.1202607534903
1294.0	7.2178981	445.1201382061742
1295.0	7.223921	445.1199289404803
1296.0	7.2299482	445.12005127802786
1297.0	7.2359773	445.12016226298283
1298.0	7.2420024	445.1201409923939
1299.0	7.2480252	445.1200772246237
1300.0	7.2540502	445.12031279533943
1301.0	7.2600731	445.12023692106595
1302.0	7.266094	445.1201057389527
1303.0	7.2721148	445.12018662177746
1304.0	7.2781357	445.12021339188425
1305.0	7.2841544	445.1201409372335
1306.0	7.2901774	445.11999455558185
1307.0	7.2961982	445.12004821068155
1308.0	7.3022169	445.1198732728728
1309.0	7.3082377	445.1201987217792
1310.0	7.3142608	445.1201806282824
1311.0	7.3202816	445.1202216649726
1312.0	7.3263024	445.1202799940177
1313.0	7.3323253	445.1202219943835
1314.0	7.3383461	445.11998004236773
1315.0	7.3443648	445.12012135422333
1316.0	7.3503878	445.1202230331339
1317.0	7.3564108	445.1201182910709
1318.0	7.3624336	445.1201891120246
1319.0	7.3684629	445.120157808092
1320.0	7.3744857	445.1201057708378
1321.0	7.3805108	445.1200219889017
1322.0	7.3865337	445.12017733816316
1323.0	7.3925607	445.1202544496149
1324.0	7.3985837	445.1201872932374
1325.0	7.404617	445.1201398561884
1326.0	7.4106421	445.1202522450207
1327.0	7.4166671	445.1199147878887
1328.0	7.4226942	445.1201411777388
1329.0	7.4287234	445.12030509350075
1330.0	7.4347483	445.12013620913365
1331.0	7.4407754	445.12025926422774
1332.0	7.4467941	445.12027569872
1333.0	7.4528171	445.1202613565677
1334.0	7.4588379	445.1200675543553
1335.0	7.4648567	445.1201425288705
1336.0	7.4708776	445.11982952930646
1337.0	7.4769004	445.11995989919524
1338.0	7.4829213	445.1201181154727
1339.0	7.4889399	445.12027305772966
1341.0	7.4962608	445.1201891962898
1342.0	7.5026151	445.1201939182056
1343.0	7.5086358	445.1202244281367
1345.0	7.5159629	445.120206052356
1346.0	7.5223109	445.12016374910945
1347.0	7.528336	445.11999488348454
1348.0	7.5343651	445.12009885432957
1349.0	7.5403901	445.1201580918072
1350.0	7.5464109	445.11988241428844
1351.0	7.5524296	445.11993089704134
1352.0	7.5584504	445.1201647926659
1353.0	7.5644713	445.12013980079536
1354.0	7.5704942	445.1200863609437
1355.0	7.5765173	445.1200204567752
1356.0	7.5825359	445.1202734415612
1357.0	7.5885589	445.1201172129123
1358.0	7.5945777	445.1200367509033
1359.0	7.6005984	445.1200235796357
1360.0	7.6066192	445.12013078879403
1361.0	7.6126422	445.1199790761676
1363.0	7.6199651	445.12013911059785
1364.0	7.6263131	445.1202382895209
1365.0	7.632338	445.1202365721675
1366.0	7.638361	445.12001539117693
1367.0	7.6443839	445.12021282907637
1368.0	7.6504111	445.1200735529717
1369.0	7.6564318	445.1203141232924
1370.0	7.6624527	445.12010223782215
1371.0	7.6684734	445.12023637554336
1372.0	7.6744923	445.1202307746605
1373.0	7.6805151	445.12021246823326
1374.0	7.686536	445.1199673379172
1375.0	7.6925547	445.1201528844681
1376.0	7.6985757	445.1200972028069
1377.0	7.7045964	445.12026731563503
1378.0	7.7106174	445.120099735969
1379.0	7.7166506	445.1201482191454
1380.0	7.7226757	445.12017655843215
1381.0	7.7286964	445.1200823840631
1382.0	7.7347173	445.12022883189553
1383.0	7.7407381	445.120055150778
1385.0	7.7480527	445.1201477653143
1386.0	7.7544049	445.1200017474856
1387.0	7.7604319	445.1199677946418
1388.0	7.7664527	445.11980060544187
1389.0	7.7724778	445.1202450311271
1390.0	7.7785008	445.12017426530844
1391.0	7.7845277	445.120227393522
1392.0	7.7905466	445.1201936002103
1393.0	7.7965674	445.1201709134213
1394.0	7.8025903	445.1199721255071
1395.0	7.808609	445.12008104181376
1396.0	7.814634	445.120013435242
1397.0	7.8206611	445.1202231597605
1399.0	7.8279736	445.12018701359625
1400.0	7.8343216	445.11989598417637
1401.0	7.8403446	445.11985636413823
1402.0	7.8463653	445.1201776681703
1403.0	7.8523882	445.120069599864
1404.0	7.858407	445.1201154550652
1405.0	7.8644278	445.1201387446559
1406.0	7.8704508	445.12008069322394
1407.0	7.8764695	445.1199925213578
1408.0	7.8824903	445.12015625647484
1409.0	7.8885111	445.1201050824875
1410.0	7.894532	445.12007116097766
1411.0	7.9005528	445.1200928979714
1412.0	7.9065717	445.1200462414388
1413.0	7.9125945	445.11995074788155
1414.0	7.9186133	445.11995709225823
1415.0	7.9246362	445.11995715184213
1416.0	7.9306592	445.1199904236632
1417.0	7.9366862	445.1201753025867
1418.0	7.9427091	445.11996393286813
1419.0	7.9487299	445.1198911127578
1421.0	7.9560571	445.1200831074263
1422.0	7.9623988	445.1201425433784
1423.0	7.9684217	445.12011439348527
1424.0	7.9744446	445.1200922267024
1425.0	7.9804634	445.12003953142096
1426.0	7.9864884	445.1199889568705
1427.0	7.9925134	445.1199459639369
1428.0	7.9985363	445.12016319745044
1429.0	8.0045614	445.1200594157647
1430.0	8.0105863	445.1201604818307
1431.0	8.0166113	445.12012823238
1432.0	8.0226301	445.11991748304774
1433.0	8.0286613	445.12006358731793
1434.0	8.0346842	445.12001791053405
1435.0	8.0407114	445.12016646808684
1436.0	8.0467405	445.12000731066786
1437.0	8.0527656	445.1201030643798
1438.0	8.0587884	445.1199055104388
1439.0	8.0648113	445.1200307322683
1440.0	8.0708322	445.12003308630045
1441.0	8.0768551	445.1202011075445
1442.0	8.0828843	445.1202674821243
1443.0	8.0889094	445.12034508556394
1444.0	8.0949322	445.1199218488784
1445.0	8.1009573	445.12019706031646
1446.0	8.1069802	445.1202465548903
1447.0	8.1130031	445.1202912768333
1448.0	8.1190281	445.12022398848995
1449.0	8.1250531	445.1202202133531
1450.0	8.131076	445.1201777502136
1451.0	8.1371073	445.1201680414323
1452.0	8.1431303	445.12022648699207
1453.0	8.1491532	445.12018420087867
1454.0	8.155176	445.120063491385
1455.0	8.161201	445.11999207830934
1457.0	8.1685052	445.120195880272
1458.0	8.1748532	445.12021338233274
1459.0	8.1808782	445.1202465690957
1460.0	8.1869012	445.12017783457907
1461.0	8.1929261	445.12021409674344
1462.0	8.1989532	445.1199351902013
1463.0	8.2049761	445.1201663221336
1464.0	8.2110012	445.12005803585015
1465.0	8.2170261	445.12004319392497
1466.0	8.2230512	445.12026288339007
1467.0	8.2290761	445.1200067712315
1468.0	8.2350989	445.1200394000055
1469.0	8.2411177	445.1202594666473
1470.0	8.2471428	445.1199149200221
1471.0	8.2531658	445.12010131478576
1472.0	8.2591908	445.12026413662966
1473.0	8.2652158	445.1200205836283
1474.0	8.2712407	445.1201401272635
1475.0	8.2772658	445.12014917803145
1476.0	8.2832886	445.12022711842303
1477.0	8.2893158	445.12007901236257
1478.0	8.2953387	445.12018676657584
1479.0	8.3013637	445.11989549650445
1480.0	8.3073887	445.12016121665613
1481.0	8.3134159	445.12012794131334
1482.0	8.3194408	445.12005906222936
1483.0	8.3254638	445.1201479004076
1484.0	8.3314866	445.11996328757294
1485.0	8.3375054	445.12012421566044
1486.0	8.3435325	445.120279528259
1487.0	8.3495575	445.12032645396323
1488.0	8.3555805	445.1201187640893
1489.0	8.3616075	445.1201157666981
1490.0	8.3676305	445.1199887229894
1491.0	8.3736513	445.12019690115847
1492.0	8.3796741	445.1201953308378
1493.0	8.385695	445.1200726357622
1494.0	8.3917138	445.12022419976216
1495.0	8.3977368	445.12023216535056
1496.0	8.4037555	445.1203364711671
1497.0	8.4097784	445.1200619354817
1498.0	8.4157972	445.12006348231125
1499.0	8.4218179	445.1200339191637
1500.0	8.4278387	445.12015838141934
1501.0	8.4338617	445.11995072310776
1502.0	8.4398846	445.1201963484882
1503.0	8.4459055	445.1201639316921
1504.0	8.4519264	445.1202121851083
1505.0	8.4579493	445.12007522841515
1506.0	8.463968	445.1202059551746
1508.0	8.4714596	445.12014795062777
1509.0	8.4778056	445.1202053644044
1510.0	8.4838285	445.1203097783932
1511.0	8.4898514	445.1202715414725
1512.0	8.4958743	445.12014501525096
1513.0	8.5019013	445.1199927268172
1514.0	8.5079242	445.1200543892481
1515.0	8.5139451	445.1202137252151
1516.0	8.5199639	445.1203215402168
1517.0	8.5259868	445.12021038330994
1518.0	8.5320056	445.1202810677972
1519.0	8.5380243	445.1200073477114
1520.0	8.5440494	445.12020290952285
1521.0	8.5500805	445.12023125519937
1522.0	8.5561014	445.12013825555783
1523.0	8.5621244	445.1201730011847
1524.0	8.5681432	445.1199759266473
1526.0	8.575468	445.12016367162
1527.0	8.581818	445.12010017196775
1528.0	8.5878409	445.12020987340253
1529.0	8.593864	445.1202825700448
1530.0	8.5998869	445.1202613745419
1531.0	8.6059162	445.1199675200822
1532.0	8.6119411	445.1201663548017
1533.0	8.6179641	445.12032690697947
1534.0	8.6239849	445.12014145325406
1535.0	8.6300035	445.12021406081044
1536.0	8.6360244	445.12018657448436
1537.0	8.6420453	445.12021327780593
1538.0	8.6480661	445.1201157581157
1539.0	8.6540891	445.1201395749303
1540.0	8.660112	445.11998626599
1541.0	8.6661328	445.1202606662342
1542.0	8.6721536	445.1199453497543
1543.0	8.6781744	445.12031870789417
1544.0	8.6841952	445.1201176188685
1545.0	8.6902162	445.12022187125797
1546.0	8.6962369	445.12029611963413
1547.0	8.7022579	445.12017302805776
1548.0	8.7082765	445.1199987394379
1549.0	8.7142996	445.1201884422852
1550.0	8.7203203	445.1202868674371
1551.0	8.726339	445.1202503342902
1552.0	8.7323598	445.1201162907647
1553.0	8.7383787	445.1201143054651
1554.0	8.7443996	445.1200078879578
1555.0	8.7504223	445.12020553461707
1556.0	8.7564412	445.12027545153336
1557.0	8.7624641	445.1203255950465
1558.0	8.768487	445.120205900362
1559.0	8.7745078	445.1199601338701
1560.0	8.7805287	445.12024799086356
1561.0	8.7865474	445.1201944693829
1562.0	8.7925704	445.12027788246064
1563.0	8.7985933	445.1201998030672
1564.0	8.8046121	445.1202186528861
1565.0	8.8106308	445.1200335073825
1566.0	8.8166537	445.12021477319263
1567.0	8.8226745	445.12030713650427
1568.0	8.8286933	445.12024535018
1569.0	8.8347163	445.12016533535524
1570.0	8.8407413	445.1202806503873
1571.0	8.8467601	445.1199784960944
1572.0	8.852783	445.120339394839
1573.0	8.8588101	445.12028751230577
1574.0	8.8648287	445.12026353138685
1575.0	8.8708495	445.1200333041266
1576.0	8.8768684	445.1202122583584
1577.0	8.8828914	445.1198663627771
1578.0	8.8889122	445.1201283011455
1579.0	8.8948539	445.120310902838
1580.0	8.9008726	445.12010672305604
1581.0	8.9068956	445.12000117186597
1582.0	8.9129162	445.12013078446694
1584.0	8.9202496	445.12002245914334
1585.0	8.9265998	445.120018000065
1586.0	8.9326227	445.12026184653774
1587.0	8.9386477	445.12006855363836
1588.0	8.9446725	445.11984750663385
1589.0	8.9506913	445.12005440877147
1590.0	8.9567142	445.11990891933976
1591.0	8.9627352	445.1199691118591
1592.0	8.968756	445.1199941167437
1593.0	8.9747769	445.1201496965484
1594.0	8.9807977	445.120265699603
1595.0	8.9868248	445.1201722605743
1596.0	8.9928455	445.1201917432793
1597.0	8.9988663	445.12023931860875
1598.0	9.0048873	445.1201666740606
1599.0	9.0109081	445.11989324915237
1600.0	9.0169332	445.12015002359675
1601.0	9.022954	445.1200456705446
1602.0	9.0289747	445.1202518236957
1603.0	9.0349957	445.12013411115146
1604.0	9.0410164	445.12021723244993
1605.0	9.0470394	445.1202774743292
1606.0	9.0530602	445.1201851969383
1607.0	9.059079	445.12029910136374
1608.0	9.0650999	445.12017204161697
1609.0	9.0711228	445.120251968888
1610.0	9.0771416	445.12020622633077
1611.0	9.0831644	445.12001414942904
1612.0	9.0891872	445.12001215241867
1613.0	9.0952082	445.12028144133495
1614.0	9.1012291	445.12019556635363
1615.0	9.1072499	445.1201718637049
1616.0	9.1132728	445.12023839367527
1617.0	9.1192978	445.1201968979469
1618.0	9.1253208	445.1201355695712
1619.0	9.1313415	445.12028920553627
1620.0	9.1373623	445.12019360251765
1621.0	9.1433853	445.1202071481314
1622.0	9.1494145	445.1200852371842
1623.0	9.1554416	445.1200718609247
1624.0	9.1614666	445.1202691999617
1625.0	9.1674916	445.12021608541005
1626.0	9.1735208	445.12011792217345
1627.0	9.1795394	445.1202079141382
1628.0	9.1855603	445.1200034987696
1629.0	9.1915812	445.12018145391266
1630.0	9.1976021	445.1202262789798
1631.0	9.203625	445.12007028991974
1632.0	9.2096458	445.1202362362392
1633.0	9.2156646	445.1202804030799
1634.0	9.2216854	445.1202598439283
1635.0	9.2277061	445.1202161047918
1636.0	9.2337291	445.12023835746555
1637.0	9.2397479	445.12019622525776
1638.0	9.2457687	445.1199273020749
1639.0	9.2517917	445.1201715812549
1640.0	9.2578126	445.1200635872457
1642.0	9.2651332	445.12014795235086
1643.0	9.2714791	445.12022867221435
1644.0	9.2775043	445.1203096234449
1645.0	9.2835291	445.119939731453
1646.0	9.28955	445.1201791328044
1647.0	9.2955729	445.12015475393883
1648.0	9.3016001	445.12003887583626
1649.0	9.3076187	445.1201602010421
1650.0	9.3136417	445.12013922271973
1651.0	9.3196625	445.12029065843234
1652.0	9.3256813	445.1202695150671
1653.0	9.3317021	445.1201849490404
1654.0	9.3377251	445.12008886866323
1655.0	9.3437438	445.1202007921353
1656.0	9.3497647	445.1202590310658
1657.0	9.3557875	445.1199939469396
1658.0	9.3618084	445.1201651507564
1659.0	9.3678293	445.1201672296742
1660.0	9.3738522	445.12024549128546
1661.0	9.3798731	445.1201152018558
1662.0	9.3858918	445.12005331383426
1663.0	9.3919127	445.1201347667606
1664.0	9.3979334	445.1201056868904
1665.0	9.4039521	445.12020693312274
1666.0	9.409975	445.1201993903908
1667.0	9.415996	445.1202692298185
1668.0	9.4220167	445.12019730287335
1669.0	9.4280377	445.1200800906712
1670.0	9.4340605	445.12033716009756
1671.0	9.4400794	445.1202832456294
1672.0	9.4461001	445.12004402075405
1673.0	9.4521188	445.12014876715597
1674.0	9.4581417	445.1201607336609
1675.0	9.4641607	445.12017454769284
1676.0	9.4701813	445.12018599677083
1677.0	9.4762044	445.1201838704513
1678.0	9.4822251	445.12017421552537
1679.0	9.4882461	445.12006345539635
1680.0	9.4942647	445.1202284324148
1681.0	9.5002835	445.1202809270755
1682.0	9.5063044	445.1203748156874
1683.0	9.5123252	445.1202491808175
1684.0	9.5183461	445.12015484147133
1685.0	9.5243689	445.1200908290204
1686.0	9.530392	445.1201683860525
1687.0	9.5364106	445.1202027866063
1688.0	9.5424314	445.12020511464783
1689.0	9.5484523	445.12020484176355
1690.0	9.5544711	445.1201878094949
1691.0	9.560494	445.12027601676544
1692.0	9.5665128	445.12020737853896
1693.0	9.5725377	445.12024512770466
1694.0	9.578567	445.1201324645064
1695.0	9.584594	445.12022390198763
1696.0	9.5906127	445.1202824787574
1697.0	9.5966336	445.12030080985346
1698.0	9.6026545	445.1201854081736
1700.0	9.609969	445.1203973922116
1701.0	9.6163169	445.1202974321222
1702.0	9.6223482	445.1202271875527
1703.0	9.6283753	445.12028569665443
1704.0	9.6344004	445.1199357390424
1705.0	9.6404191	445.120158539865
1706.0	9.6464379	445.12011017972736
1707.0	9.6524586	445.12026120667537
1708.0	9.6584796	445.12032725585453
1709.0	9.6645024	445.12022265581373
1710.0	9.6705232	445.1201593749238
1711.0	9.6765462	445.1202499614835
1712.0	9.6825755	445.1202527769088
1713.0	9.6886025	445.1202618097652
1714.0	9.6946234	445.1203192468142
1715.0	9.7006441	445.1202848972665
1716.0	9.706665	445.120292151704
1717.0	9.7126857	445.1202664396629
1718.0	9.7187066	445.1202893454098
1719.0	9.7247275	445.1203019075945
1720.0	9.7307484	445.1200140938837
1721.0	9.7367734	445.12017394648643
1722.0	9.7427941	445.12007224239846
1723.0	9.748813	445.12018568896747
1724.0	9.7548358	445.1201708914497
1725.0	9.7608629	445.12023362738097
1726.0	9.7668879	445.119991978046
1727.0	9.7729109	445.12016028517075
1728.0	9.7789316	445.1202040779815
1729.0	9.7849526	445.12014604673396
1730.0	9.7909754	445.1201704703283
1731.0	9.7969964	445.1201837997197
1732.0	9.8030171	445.1199759527032
1733.0	9.8090358	445.1201627380933
1734.0	9.8150588	445.1201278501689
1735.0	9.8210776	445.12010344802525
1736.0	9.8270963	445.12025019381826
1737.0	9.8331193	445.12034628685996
1738.0	9.839138	445.12022612040425
1739.0	9.8451609	445.11990150094084
1740.0	9.8511881	445.12011672190795
1741.0	9.8572129	445.120139786603
1742.0	9.863238	445.12008420297536
1743.0	9.8692671	445.12006254322137
1744.0	9.8752902	445.1202548149502
1745.0	9.8813088	445.1201657640884
1746.0	9.8873298	445.1199748286895
1747.0	9.8933484	445.1203555157717
1748.0	9.8993713	445.1202159924602
1749.0	9.9053922	445.12021413174875
1750.0	9.911411	445.12014384088684
1751.0	9.9174339	445.12026688433866
1752.0	9.9234548	445.1200047097216
1753.0	9.9294797	445.120095425306
1754.0	9.9355028	445.12015718766565
1755.0	9.9415297	445.1202413317912
1756.0	9.9475589	445.12030277646534
1758.0	9.9548714	445.1202403620662
1759.0	9.9612216	445.12021857160096
1760.0	9.9672466	445.1201110158602
1761.0	9.9732674	445.12030742982586
1762.0	9.979288	445.11999611358135
1763.0	9.9853089	445.1202662895997
1764.0	9.9913298	445.12026715598915
1765.0	9.9973507	445.11997833008155
1766.0	10.003374	445.12021331950075
1767.0	10.009394	445.1202970999602
1768.0	10.015413	445.1201006098161
1769.0	10.021434	445.12024678290425
1770.0	10.027457	445.1201612544154
1771.0	10.033478	445.12010870482857
1772.0	10.039501	445.11975276431923
1773.0	10.045522	445.1201933194941
1774.0	10.051553	445.1200647552362
1775.0	10.057574	445.12006032828145
1776.0	10.063601	445.12030518875747
1777.0	10.069632	445.1202447021963
1778.0	10.075655	445.12003574344413
1779.0	10.081678	445.12023200908993
1780.0	10.087697	445.1201636413908
1781.0	10.09372	445.12021110303453
1782.0	10.099742	445.12007517982767
1783.0	10.105765	445.12028751228723
1784.0	10.111795	445.1199939152896
1785.0	10.11782	445.12028377571346
1786.0	10.123847	445.12021716516426
1787.0	10.129869	445.1201623805166
1788.0	10.135895	445.12026688612326
1789.0	10.141918	445.1201785610444
1790.0	10.147943	445.1199755755691
1791.0	10.153963	445.120188225573
1792.0	10.159986	445.12026274999664
1793.0	10.166007	445.1201369441002
1794.0	10.172026	445.1202916255907
1795.0	10.178045	445.1202809670429
1796.0	10.184065	445.1200437914638
1797.0	10.190084	445.1201786818575
1798.0	10.196107	445.1202698787909
1799.0	10.20213	445.1202643516774
1800.0	10.208149	445.1201274423705
1801.0	10.214167	445.1200081535973
1802.0	10.22019	445.1202349315488
1803.0	10.226213	445.1199907935321
1804.0	10.232236	445.1202835432248
1805.0	10.238257	445.1202941644785
1806.0	10.244282	445.12015279453607
1807.0	10.250303	445.1202458162439
1808.0	10.256324	445.12030846370067
1809.0	10.262343	445.11984210434997
1810.0	10.268363	445.1202183701153
1811.0	10.274384	445.1202204823412
1812.0	10.280405	445.1201496841937
1813.0	10.28643	445.120196222665
1814.0	10.292453	445.12018826924515
1815.0	10.298474	445.11989061220504
1816.0	10.304495	445.1202766489898
1817.0	10.310522	445.12029992626776
1818.0	10.31654	445.12030686191275
1819.0	10.322561	445.1202731580726
1820.0	10.328584	445.12023214413864
1821.0	10.334605	445.1199358965682
1822.0	10.340628	445.12022729060084
1823.0	10.346651	445.12024603231964
1824.0	10.35267	445.12025309439645
1825.0	10.35869	445.12025371641386
1826.0	10.364709	445.12008771904203
1827.0	10.370732	445.1200107994193
1828.0	10.376755	445.1202504894698
1829.0	10.382776	445.12025121942116
1830.0	10.388797	445.1202227998492
1831.0	10.39482	445.1203492127512
1832.0	10.400838	445.1202321225922
1833.0	10.406859	445.12003883172076
1834.0	10.412882	445.12022756068075
1835.0	10.418905	445.1202509578267
1836.0	10.424934	445.1203038224768
1837.0	10.430959	445.1203515009939
1838.0	10.436978	445.12024335079815
1839.0	10.443003	445.1200072520163
1840.0	10.449024	445.12032515764463
1841.0	10.455045	445.12031390750576
1842.0	10.461066	445.12028357456154
1843.0	10.467087	445.1202892822618
1844.0	10.473107	445.1201558666465
1845.0	10.479126	445.12007593652015
1846.0	10.485147	445.120353372196
1847.0	10.491174	445.12030439823985
1848.0	10.497193	445.12026114422866
1849.0	10.503214	445.12029399620064
1850.0	10.509232	445.12036634942496
1851.0	10.515253	445.1200701250196
1852.0	10.521274	445.12017912526557
1853.0	10.527295	445.1202696385164
1854.0	10.533318	445.1202186442044
1855.0	10.539336	445.1202787298237
1856.0	10.545355	445.1201136595939
1857.0	10.551378	445.12006936881835
1858.0	10.557399	445.12019316210086
1859.0	10.56342	445.1202540172818
1860.0	10.569441	445.1202237094717
1861.0	10.575462	445.12021824106307
1862.0	10.58148	445.1202225217822
1863.0	10.587503	445.1200260864897
1864.0	10.593522	445.1202733703647
1865.0	10.599541	445.12011431133436
1866.0	10.60556	445.120183890695
1867.0	10.61158	445.1202817128154
1868.0	10.617601	445.12029399094814
1869.0	10.623628	445.12002366866653
1870.0	10.629662	445.12025737034054
1871.0	10.635691	445.1203211822307
1872.0	10.641716	445.12029412128106
1873.0	10.647735	445.12021695907015
1874.0	10.653755	445.1203058461327
1875.0	10.659778	445.1200507933799
1876.0	10.665797	445.12010796838604
1877.0	10.671816	445.12023698830774
1878.0	10.677837	445.1203280461419
1879.0	10.68386	445.12033186625547
1880.0	10.689878	445.1202323514441
1881.0	10.695899	445.1200572745646
1882.0	10.70192	445.1201384923188
1883.0	10.707943	445.12024765413327
1884.0	10.713962	445.1201729142339
1885.0	10.719985	445.1202678174661
1886.0	10.72601	445.120327333682
1887.0	10.732028	445.120002078086
1888.0	10.738051	445.1201756459294
1889.0	10.74407	445.1201535168478
1890.0	10.750093	445.1203136176961
1891.0	10.756112	445.1203224663269
1892.0	10.762135	445.12021589307733
1893.0	10.768153	445.1200950562268
1894.0	10.774176	445.12007094036574
1895.0	10.780197	445.1202419073206
1896.0	10.786216	445.12002714504683
1897.0	10.792239	445.120192448408
1898.0	10.798258	445.11996189235964
1899.0	10.804281	445.1199730270017
1900.0	10.810304	445.12006437433297
1901.0	10.816328	445.12005862592355
1902.0	10.822347	445.11995514701255
1903.0	10.82837	445.12001951621943
1904.0	10.834391	445.1201144697233
1905.0	10.84041	445.1200759893904
1906.0	10.846433	445.12000877399987
1907.0	10.852454	445.12032950087354
1908.0	10.858474	445.1202984345778
1909.0	10.864497	445.1202495448874
1910.0	10.87052	445.1202936265382
1911.0	10.876539	445.1202511500235
1912.0	10.88256	445.11999517564016
1913.0	10.888581	445.1201388790127
1914.0	10.894599	445.12017485634493
1915.0	10.90062	445.1201870435069
1916.0	10.906643	445.1202028942719
1917.0	10.912662	445.12017358427676
1918.0	10.918683	445.11994733565643
1919.0	10.924706	445.1202584777776
1920.0	10.930727	445.1202746084685
1921.0	10.936747	445.1202380350661
1922.0	10.942766	445.12020546807355
1923.0	10.948787	445.12023464791076
1924.0	10.954808	445.11987146678786
1925.0	10.960829	445.1202205249834
1926.0	10.966851	445.1202656904615
1927.0	10.97287	445.1201257632575
1928.0	10.978889	445.1202167365254
1929.0	10.984912	445.1202589119357
1930.0	10.990931	445.12000376925573
1931.0	10.996952	445.1202644866282
1932.0	11.002975	445.1203148167472
1933.0	11.008999	445.120279954507
1934.0	11.015022	445.12032477401874
1935.0	11.021041	445.1202710252368
1936.0	11.027062	445.119956302164
1937.0	11.033085	445.12019587262097
1938.0	11.039104	445.1203241544029
1939.0	11.045125	445.1201994775438
1940.0	11.051143	445.12028011566014
1941.0	11.057162	445.1202947640996
1942.0	11.063185	445.11990530980887
1943.0	11.069206	445.12024465829046
1944.0	11.075229	445.12026519937956
1945.0	11.08125	445.1203478108715
1946.0	11.08727	445.1201704341185
1947.0	11.093291	445.12029012475597
1948.0	11.09931	445.1198762786024
1949.0	11.105331	445.1202797146805
1950.0	11.11135	445.1202609322647
1951.0	11.117372	445.12029152785374
1952.0	11.123391	445.12033660958696
1953.0	11.12941	445.1202892489713
1954.0	11.135431	445.1198979496065
1955.0	11.141454	445.12035894988634
1956.0	11.147472	445.12031638793167
1957.0	11.153495	445.12024808729007
1958.0	11.159514	445.1202428044217
1959.0	11.165535	445.12031788226085
1960.0	11.171558	445.12006901296286
1961.0	11.177577	445.12028098359485
1962.0	11.183598	445.1202916997185
1963.0	11.189616	445.12023763596926
1964.0	11.195637	445.1203316679451
1965.0	11.201662	445.12009470564567
1966.0	11.207685	445.12023521571416
1967.0	11.213706	445.1201572259031
1968.0	11.219729	445.12014537321136
1969.0	11.225754	445.1201185008412
1970.0	11.231773	445.1202602249846
1971.0	11.237793	445.12019244758307
1972.0	11.243814	445.1202712075983
1973.0	11.249843	445.12025904397746
1974.0	11.255868	445.1201310432248
1975.0	11.261896	445.12022852772424
1976.0	11.267916	445.1202016985164
1977.0	11.273939	445.1199010385062
1978.0	11.279962	445.12012686556733
1979.0	11.285985	445.120206163278
1980.0	11.292012	445.1203079419765
1981.0	11.298031	445.1203502267482
1983.0	11.305341	445.1202625176448
1984.0	11.311692	445.1199656350017
1985.0	11.317714	445.12023373560083
1986.0	11.323735	445.12020789610875
1987.0	11.329756	445.12015680867563
1988.0	11.335781	445.1202762486493
1989.0	11.341804	445.12023893959764
1990.0	11.347825	445.11987997667956
1991.0	11.353846	445.12022949957975
1993.0	11.361179	445.1199356782111
1994.0	11.367533	445.11998274030833
1995.0	11.373552	445.12012626517736
1996.0	11.379573	445.1202081583879
1997.0	11.385594	445.120271851766
1998.0	11.391615	445.120185514388
1999.0	11.397635	445.11994986998604
2000.0	11.403656	445.12019555607566
2001.0	11.409679	445.12031583219374
2002.0	11.415698	445.1201978014702
2003.0	11.421725	445.12009535171484
2004.0	11.427744	445.1198748089373
2005.0	11.433765	445.1201247234232
2006.0	11.439787	445.12009981582065
2007.0	11.445806	445.1202050528544
2008.0	11.451829	445.12011651666216
2009.0	11.45785	445.12011128339276
2010.0	11.463877	445.119818375443
2011.0	11.4699	445.1201512196105
2012.0	11.475921	445.12012371366296
2013.0	11.481942	445.1200983810542
2014.0	11.487962	445.11990944574615
2015.0	11.493983	445.12013008534336
2017.0	11.501479	445.12009190171966
2018.0	11.507831	445.1199097261884
2019.0	11.51386	445.12000848242
2020.0	11.51989	445.12002460192633
2021.0	11.525915	445.11990616309987
2024.0	11.534119	445.1198995048264
2025.0	11.540556	445.1200067755241
2026.0	11.546908	445.11982686810586
2027.0	11.553256	445.11998182010507
2028.0	11.559598	445.11996131553695
2029.0	11.565942	445.11984161698865
2030.0	11.572292	445.11997823245
2032.0	11.579598	445.12017302972396
2033.0	11.585958	445.12005157300945
2034.0	11.591981	445.12000622769233
2035.0	11.598008	445.11992794655566
2036.0	11.604036	445.11987571408343
2037.0	11.610065	445.1198711765687
2038.0	11.616096	445.12003717598725
2040.0	11.623579	445.12002470063123
2041.0	11.629934	445.12014771747454
2043.0	11.637256	445.12008473391967
2045.0	11.644885	445.12010461915213
2046.0	11.651231	445.1200901699209
2047.0	11.657254	445.1199025931552
2048.0	11.663279	445.11961250831024
2053.0	11.674504	445.119623492359
2054.0	11.680863	445.1197847032279
2057.0	11.689754	445.11970621232905
2058.0	11.696102	445.11980527906974
2059.0	11.702127	445.11986745326425
2061.0	11.70965	445.1197926093098
2062.0	11.716	445.1197242811969
2065.0	11.724813	445.11964330370887
2066.0	11.731169	445.11964689183293
2067.0	11.737196	445.11968096749956
2069.0	11.744521	445.1197533927063
2070.0	11.750873	445.1196389682061
2071.0	11.7569	445.1196495562464
2074.0	11.765744	445.1197020063828
2075.0	11.772121	445.11968721401036
2078.0	11.780963	445.11949826960637
2079.0	11.787284	445.11940952902063
2082.0	11.795271	445.1194847562533
2083.0	11.801525	445.1194603134941
2086.0	11.81004	445.1194594014675
2087.0	11.816463	445.11948703414623
2091.0	11.826106	445.120641898887
2092.0	11.832463	445.1195005739236
2096.0	11.842104	445.1198401325883
2097.0	11.848465	445.1196812893625
2098.0	11.85449	445.11964487273934
2099.0	11.860517	445.11977043661767
2101.0	11.867852	445.1198466407986
2102.0	11.874202	445.1198151853658
2107.0	11.885313	445.11962949436315
2108.0	11.891692	445.1196685873705
2112.0	11.901311	445.11957571253095
2113.0	11.907663	445.1195338366461
2118.0	11.918779	445.11951464002584
2119.0	11.925132	445.11943391894187
2126.0	11.939082	445.12057362555623
2127.0	11.94545	445.1205828092012
2135.0	11.960836	445.12054437088904
2146.0	11.980892	445.1205526855542
2149.0	11.988998	445.12045536626505
2153.0	11.998638	445.1204031979756
2157.0	12.008075	445.12044050494717
2168.0	12.027796	445.12041960920334
2171.0	12.035634	445.1206117735643
2179.0	12.051246	445.1201934849566
2187.0	12.066757	445.12034709709326
2198.0	12.08658	445.1205357731078
2201.0	12.094559	445.12040780898826
2204.0	12.102328	445.12042290359165
2207.0	12.10998	445.1205245396236
2218.0	12.129721	445.1205347531559
2227.0	12.146336	445.1205660253834
2234.0	12.159959	445.12063255537845
2245.0	12.179603	445.1205359415323
2256.0	12.199451	445.1204969363557
2259.0	12.207465	445.1204485184088
2270.0	12.227257	445.1204305042082
2281.0	12.247151	445.1203052222367
2292.0	12.266976	445.12003099143243
2303.0	12.286732	445.1202131468526
2314.0	12.306376	445.1203849156434
2318.0	12.315686	445.1203787384459
2329.0	12.335097	445.1205085170843
2340.0	12.354497	445.12058663240975
2351.0	12.374032	445.1204455309575
2362.0	12.393503	445.1204943711641
2373.0	12.412815	445.11950800910654
2384.0	12.43228	445.1194827270533
2395.0	12.451815	445.1206355798888
2406.0	12.471368	445.1205724266734
2417.0	12.491057	445.12051528873286
2419.0	12.497292	445.1205452802424
2430.0	12.516853	445.1205057995033
2441.0	12.536297	445.12056897428164
2452.0	12.555715	445.1194696884215
2463.0	12.575149	445.1206581457246
2474.0	12.594443	445.11948658931465
2485.0	12.614014	445.120616135887
2496.0	12.633601	445.1205323798415
2507.0	12.653036	445.12050140881905
2518.0	12.672414	445.12061076949243
2529.0	12.691893	445.12058405251594
2540.0	12.711316	445.1205485589169
2551.0	12.730818	445.1205462091071
2562.0	12.750257	445.1205268239628
2573.0	12.769568	445.12065133733853
2584.0	12.78883	445.1195941878681
2595.0	12.807997	445.11989400105335
2606.0	12.827176	445.1196200576259
2617.0	12.846362	445.11941618388425
2628.0	12.865587	445.12061700320095
2639.0	12.884526	445.1205305417002
2650.0	12.903901	445.1194448667952
2661.0	12.923222	445.12058627927973
2672.0	12.942583	445.11953204511735
2683.0	12.961833	445.12065841904604
2694.0	12.981151	445.1194738822751
2705.0	13.000508	445.1206562543866
2716.0	13.019753	445.11956129230845
2727.0	13.039018	445.1195401311452
2738.0	13.058322	445.11956966266627
2749.0	13.077566	445.119437608276
2760.0	13.096808	445.12063780682104
2771.0	13.116097	445.1194880968394
[truncated: 4,179 more rows]
