# Supplementary material for: RawBeans: A Simple, Vendor-Independent, Raw-Data Quality-Control Tool
Source: J Proteome Res. 2021 Mar 4;20(4):2098–104. doi: 10.1021/acs.jproteome.0c00956 (PMC8041395; doi:10.1021/acs.jproteome.0c00956)
Supplement: Supplementary file 2 — pr0c00956_si_003.zip [file pr0c00956_si_003.zip › 100_samples_run1.0/resources/HF2_LC1_hela_261120_01-mass-deviation-matrix.tsv]

scan	retention	445.12003
1.0	0.0029831161	445.11997789670335
2.0	0.010439268	445.12039691813175
3.0	0.016795531	445.1204320748409
4.0	0.023470484	445.12040200764363
5.0	0.029839284	445.1204583805395
6.0	0.036199716	445.1204267276657
7.0	0.042562233	445.1205285188954
8.0	0.048928884	445.1205069144703
9.0	0.055293483	445.1204703874932
10.0	0.06166015	445.1204626525336
11.0	0.068022667	445.12048595338524
12.0	0.074391416	445.12063100844017
13.0	0.080758082	445.1195236626971
14.0	0.087124768	445.1197136294016
15.0	0.093495598	445.12063732459586
16.0	0.099862265	445.11998417840164
17.0	0.1062352	445.11943067562163
18.0	0.11260812	445.12028601182976
19.0	0.1186915	445.12011557373177
20.0	0.12532478	445.1198560405114
21.0	0.1316894	445.12015730553964
22.0	0.13806022	445.11994655149545
23.0	0.14443313	445.11984108944296
24.0	0.15078738	445.11981982110063
29.0	0.16183106	445.11971049803094
30.0	0.16796043	445.12002553326937
36.0	0.18026856	445.11973727465454
41.0	0.19110195	445.119899195419
47.0	0.20308115	445.11942678459735
58.0	0.223202	445.11979229015196
62.0	0.23288946	445.1198400867292
63.0	0.23926253	445.11992199953943
64.0	0.24528955	445.1198705062889
65.0	0.25132081	445.1198271143664
66.0	0.25734366	445.12008572478294
67.0	0.26337081	445.1199295047183
68.0	0.26939383	445.1200633163577
69.0	0.27541873	445.11985174287594
70.0	0.28144383	445.1198412096542
71.0	0.28746875	445.1199365099218
72.0	0.29349572	445.11976874834596
73.0	0.29951872	445.1197974253528
74.0	0.30554377	445.1197765419983
75.0	0.31156882	445.11951454529196
76.0	0.3175959	445.11981507447035
78.0	0.32493332	445.11989018294986
79.0	0.33130632	445.11994877144065
80.0	0.33733125	445.1199050325124
81.0	0.34335425	445.1198746996802
82.0	0.3493814	445.1199440679616
83.0	0.35540843	445.11998723133615
84.0	0.36143765	445.1200100102054
85.0	0.36746472	445.1200093896186
86.0	0.37349177	445.1198907322738
87.0	0.37951462	445.11986464981254
88.0	0.38553757	445.11988805802395
89.0	0.39156062	445.1198626731234
90.0	0.3975856	445.1199033758015
91.0	0.40361058	445.1198606492357
92.0	0.4096356	445.1199032461173
93.0	0.4156605	445.1200310705357
94.0	0.42168555	445.1200099326237
95.0	0.42771048	445.12001835367624
96.0	0.43373757	445.1199160012099
97.0	0.43976265	445.11993398809165
98.0	0.44578965	445.12006734176526
99.0	0.45181277	445.1199334349508
100.0	0.45783342	445.1200455587963
101.0	0.46385422	445.1200222888187
102.0	0.4698772	445.12008071908406
103.0	0.47590016	445.11998569633755
104.0	0.48192311	445.1199734399149
105.0	0.48794598	445.12000406662145
106.0	0.49396897	445.1200845876492
107.0	0.49998968	445.12012895799546
108.0	0.50601071	445.1201457646061
109.0	0.5120294	445.12014959759546
110.0	0.51805022	445.1199780395214
111.0	0.52407311	445.1199992541572
112.0	0.53010018	445.12007987387204
113.0	0.53612948	445.12008892129506
114.0	0.54215437	445.1201209421647
115.0	0.5481795	445.12005029990263
116.0	0.55420655	445.12002951227146
117.0	0.56023358	445.12003704230744
118.0	0.56625855	445.1200961061669
119.0	0.57228775	445.1202392744832
120.0	0.57831075	445.1200295882533
121.0	0.58433568	445.1201652317032
122.0	0.59036065	445.12008777125806
123.0	0.59638563	445.11988457694974
124.0	0.6024086	445.1200234230603
125.0	0.60843155	445.1201136586273
126.0	0.61446068	445.1201378235787
127.0	0.62048575	445.12013590906207
128.0	0.62651073	445.12002790694146
129.0	0.63253792	445.1201420753384
130.0	0.63856083	445.1200864867183
131.0	0.64458167	445.12003628640707
132.0	0.65060873	445.12000851309205
133.0	0.65663988	445.11982664357953
134.0	0.66266908	445.12010503224076
135.0	0.66869203	445.12010129684586
136.0	0.67471923	445.1200350871121
137.0	0.68074411	445.1201848802019
138.0	0.68676703	445.1201646506207
139.0	0.69279417	445.120110718967
140.0	0.6988212	445.1199797817604
141.0	0.70484832	445.1199803941416
142.0	0.71087127	445.1199499120515
143.0	0.71689203	445.11994927727585
144.0	0.72291291	445.1201438867261
145.0	0.72893387	445.1201152515342
146.0	0.73495678	445.12018382955955
147.0	0.7409797	445.1201579044736
148.0	0.74700037	445.12013952121146
149.0	0.75301907	445.12019281956253
150.0	0.75904211	445.12010732212633
151.0	0.76506096	445.12008744498615
152.0	0.77108391	445.1200716784316
153.0	0.77710465	445.1200055369934
154.0	0.78312557	445.1201278983261
155.0	0.78915043	445.1200548041959
156.0	0.7951734	445.1201805641105
157.0	0.80120043	445.1201691084512
158.0	0.80721918	445.12016387803703
159.0	0.81324423	445.12006721973535
160.0	0.8192652	445.1200362621426
161.0	0.8252902	445.12016613284794
162.0	0.8313171	445.1201565666605
163.0	0.83734002	445.1202351811759
164.0	0.84335873	445.12019744390915
165.0	0.84938177	445.1201115546497
166.0	0.85540463	445.120166935174
167.0	0.8614298	445.12014260254875
168.0	0.8674546	445.1200952201034
169.0	0.87348182	445.12007727386003
170.0	0.8795089	445.1200865751685
171.0	0.8855318	445.12020754679
172.0	0.89155273	445.12013945683555
173.0	0.89757345	445.1201095158066
174.0	0.9035964	445.12020560614155
175.0	0.9096234	445.12012431633104
176.0	0.91564861	445.1200169032904
177.0	0.92167763	445.1200899345147
178.0	0.92770051	445.12014677828205
179.0	0.93371925	445.120075526827
180.0	0.93974215	445.12012569953794
181.0	0.94576103	445.12002919245225
182.0	0.95178395	445.1200034825851
183.0	0.957807	445.1200181211202
184.0	0.96383597	445.1201025598167
185.0	0.9698611	445.1201066904143
186.0	0.97588603	445.1201218540752
187.0	0.9819111	445.1200012678612
188.0	0.98795065	445.120147233467
189.0	0.99397561	445.12002314672054
190.0	1.0000068	445.12005101483186
191.0	1.0060319	445.1200181592442
192.0	1.012059	445.1200551750447
193.0	1.0180882	445.12007404863914
194.0	1.0241173	445.12003670734373
195.0	1.0301423	445.1200929655219
196.0	1.0361674	445.12004837120264
197.0	1.0421924	445.12009468443426
198.0	1.0482154	445.12007557213474
199.0	1.0542381	445.1200830714453
200.0	1.0602632	445.1200099041561
201.0	1.0662944	445.12013188826853
202.0	1.0723215	445.1200125976431
203.0	1.0783465	445.1201127338023
204.0	1.0843737	445.1201987072644
205.0	1.0903987	445.1202032759732
206.0	1.0964257	445.12017272731197
207.0	1.102455	445.12024409341404
208.0	1.108482	445.1202412445521
209.0	1.1145091	445.1201238437266
210.0	1.1205362	445.1200612203722
211.0	1.1265633	445.11986265247987
212.0	1.1325883	445.12006638019005
213.0	1.1386217	445.120043447701
214.0	1.1446466	445.12003662918903
215.0	1.1506718	445.1200730378888
216.0	1.1567008	445.11999484330204
217.0	1.1627279	445.12000458862525
218.0	1.1687529	445.1201330200937
219.0	1.1747778	445.12004595014855
220.0	1.180807	445.1199375871628
221.0	1.1868341	445.11999883244897
222.0	1.1928634	445.1200424098018
223.0	1.1988884	445.1200762040992
224.0	1.2049134	445.12010793301215
225.0	1.2109383	445.1200229388334
226.0	1.2169633	445.11996509975677
227.0	1.2229883	445.11999879339777
228.0	1.2290114	445.12008851268484
229.0	1.2350405	445.12012705902225
230.0	1.2410656	445.120072028271
231.0	1.2470905	445.11984370766515
232.0	1.2531133	445.1200502033689
233.0	1.2591404	445.12008046926724
234.0	1.2651634	445.12005838209734
235.0	1.2711884	445.1201204519154
236.0	1.2772155	445.1201522330274
237.0	1.2832426	445.12020405810654
238.0	1.2892698	445.1201538674505
239.0	1.2952948	445.1200402579752
240.0	1.301328	445.12018390003396
241.0	1.3073551	445.1202477963578
242.0	1.3133779	445.1202009437402
243.0	1.3193968	445.1202138393475
244.0	1.3254198	445.1201655637501
245.0	1.3314406	445.12005262432814
246.0	1.3374655	445.1201151026616
247.0	1.3434947	445.1199474040177
248.0	1.3495197	445.12005051896915
249.0	1.3555427	445.1199713730781
250.0	1.3615635	445.11993086485467
251.0	1.3675843	445.12001707963793
252.0	1.3736031	445.119928398048
253.0	1.3796239	445.120069533262
254.0	1.385647	445.1201294082748
255.0	1.3916718	445.12015534835297
256.0	1.3976947	445.1200577340538
257.0	1.4037176	445.12012046358825
258.0	1.4097426	445.12004580681133
259.0	1.4157635	445.12018687627676
260.0	1.4217845	445.12007717189755
261.0	1.4278073	445.1200270952606
262.0	1.4338323	445.1199745845098
263.0	1.4398593	445.12006120561676
264.0	1.4458886	445.12003529225586
265.0	1.4519177	445.12004557027325
266.0	1.4579428	445.1201222505578
267.0	1.4639614	445.1200635923586
268.0	1.4699845	445.12000331817416
269.0	1.4760094	445.12004990908275
270.0	1.4820387	445.12008245613185
271.0	1.4880615	445.1199713039671
272.0	1.4940865	445.1199564753206
273.0	1.5001135	445.12006244817843
274.0	1.5061407	445.1201218889144
275.0	1.5121658	445.12000635892906
276.0	1.5181907	445.12010401856026
277.0	1.5242178	445.12015234415355
278.0	1.530249	445.11992091759953
279.0	1.5362741	445.1199446338315
280.0	1.542297	445.12011328594343
281.0	1.5483178	445.12015000041947
282.0	1.5543427	445.12001415314774
283.0	1.5603637	445.12010220641207
284.0	1.5663844	445.1201409598096
285.0	1.5724054	445.1201665548888
286.0	1.5784282	445.12015785448295
287.0	1.5844491	445.12013607359694
288.0	1.5904678	445.1201205492153
289.0	1.5964948	445.11996980145324
290.0	1.6025221	445.1199788303099
291.0	1.6085471	445.11998355147654
292.0	1.6145764	445.1200391690112
293.0	1.6205991	445.12014198005716
294.0	1.6266241	445.1199272817939
295.0	1.6326492	445.1200817514358
296.0	1.6386824	445.12008179891995
297.0	1.6447096	445.1200157349323
298.0	1.6507389	445.1201060226315
299.0	1.6567637	445.11998093647287
300.0	1.6627868	445.1200503855593
301.0	1.6688138	445.1200519670693
302.0	1.6748388	445.11997767059944
303.0	1.6808595	445.1199291432987
304.0	1.6868804	445.1200688814964
305.0	1.6929013	445.120131284483
306.0	1.6989264	445.12013285425314
307.0	1.7049513	445.1200969180197
308.0	1.7109764	445.1201466990559
309.0	1.7170014	445.12017842361354
310.0	1.7230284	445.1201588284192
311.0	1.7290513	445.1201300598305
312.0	1.7350806	445.1201288678048
313.0	1.7411014	445.1200339356136
314.0	1.7471243	445.1200147426464
315.0	1.7531473	445.12005982818494
316.0	1.7591743	445.12019722288005
317.0	1.7652013	445.1202172331517
318.0	1.7712306	445.12003015211155
319.0	1.7772513	445.12001778801675
320.0	1.7832722	445.1201824531133
321.0	1.7892931	445.12016023626086
322.0	1.795314	445.12010788603203
323.0	1.801339	445.1199009429286
324.0	1.8073638	445.11994856618946
325.0	1.8133951	445.12015381008064
326.0	1.8194286	445.1199157881655
327.0	1.8254556	445.1201038438664
328.0	1.8314765	445.1198693748377
329.0	1.8374971	445.1199484935641
330.0	1.8435202	445.1199827948655
331.0	1.849543	445.12007042189686
332.0	1.855564	445.1200985662104
333.0	1.8615868	445.11995726832794
334.0	1.8676077	445.1199788721168
335.0	1.8736347	445.1200565365901
336.0	1.8796578	445.1200858774769
337.0	1.8856806	445.12019473119204
338.0	1.8917078	445.120200119658
339.0	1.8977285	445.12017542345404
340.0	1.9037516	445.1200585811727
341.0	1.9097765	445.1200707080103
342.0	1.9158014	445.1199721848272
343.0	1.9218244	445.12005034232027
344.0	1.9278515	445.11988244906775
345.0	1.9338785	445.1201468077469
346.0	1.9399056	445.1201249926362
347.0	1.9459308	445.1201720070719
348.0	1.9519598	445.120248061441
349.0	1.9579849	445.12013024932435
350.0	1.9640035	445.12005683887855
351.0	1.9700285	445.12006403423726
352.0	1.9760557	445.1200832410679
353.0	1.9820892	445.1201114871059
354.0	1.9881141	445.11995962068585
355.0	1.9941412	445.1200315801185
356.0	2.0001661	445.1201078927862
357.0	2.0061912	445.1201135360173
358.0	2.0122161	445.1201354104061
359.0	2.0182391	445.12013428574693
360.0	2.0242578	445.1200434432697
361.0	2.0302829	445.1200406618941
362.0	2.0363079	445.11993646567635
363.0	2.0423287	445.12020707266015
364.0	2.0483475	445.1200807166498
365.0	2.0543724	445.12011018679317
366.0	2.0604037	445.1201153236198
367.0	2.0664287	445.1199266651476
368.0	2.0724559	445.12003779119607
369.0	2.0784808	445.12010882868987
370.0	2.0845038	445.1200993445929
371.0	2.0905287	445.1202098877329
372.0	2.0965537	445.1201277716611
373.0	2.1025766	445.1201495201722
374.0	2.1086017	445.1199490250468
375.0	2.1146288	445.1199185684969
376.0	2.1206517	445.11995232576083
377.0	2.1266745	445.1200037706365
378.0	2.1327017	445.12001009286456
380.0	2.1402016	445.1199225352369
381.0	2.1465683	445.11997234660237
382.0	2.1525935	445.1200343369934
383.0	2.1586204	445.1199727607783
384.0	2.1646476	445.1199956285319
385.0	2.1706746	445.11993156774145
386.0	2.1766997	445.1199238014797
387.0	2.1827371	445.11999646787064
388.0	2.1887581	445.12006149056236
389.0	2.1947851	445.12001420117844
390.0	2.2008123	445.1200764381809
391.0	2.2068371	445.12002787036846
392.0	2.2128623	445.1200621801628
393.0	2.2188871	445.1201361748171
394.0	2.2249122	445.12012957656043
395.0	2.2309351	445.11994053251505
396.0	2.2369664	445.11997760089287
397.0	2.2429914	445.120064544099
398.0	2.2490186	445.11995909924866
399.0	2.2550415	445.11990391519123
400.0	2.2610622	445.1199370596292
402.0	2.2685559	445.1200220653659
403.0	2.2749207	445.11999470865396
404.0	2.2809456	445.11996787925324
405.0	2.2869748	445.1199922548644
406.0	2.2929977	445.1199482321015
407.0	2.2990248	445.1199160183914
408.0	2.3050518	445.11987136340855
409.0	2.3110747	445.1198915894177
410.0	2.3170956	445.1199527869602
412.0	2.3244226	445.1199564425833
413.0	2.3307893	445.1198962291731
414.0	2.3368123	445.1197784288544
415.0	2.3428331	445.11985813172544
416.0	2.3488561	445.12022326914587
417.0	2.354879	445.12013246649906
418.0	2.3609062	445.12010941125516
419.0	2.3669332	445.1200879949281
420.0	2.3729582	445.1200742159265
421.0	2.3789894	445.12000637172616
422.0	2.3850145	445.11997858264147
423.0	2.3910373	445.12001113019323
424.0	2.3970603	445.1200596341478
425.0	2.4030874	445.11997209309067
426.0	2.4091083	445.1199348260985
427.0	2.4151291	445.1200096159889
428.0	2.4211499	445.1199835753437
429.0	2.4271748	445.12009281800783
430.0	2.4331977	445.12002808213737
431.0	2.4392166	445.120003559727
432.0	2.4452416	445.12021184644897
433.0	2.4512666	445.1202238066624
434.0	2.4572916	445.1202599953152
435.0	2.4633166	445.1200562636547
436.0	2.4693395	445.11988886124004
437.0	2.4753645	445.11997359138473
438.0	2.4813895	445.11991423051273
439.0	2.4874187	445.1198571871292
440.0	2.4934479	445.11992023062373
441.0	2.499475	445.119894609736
442.0	2.505498	445.1199302258903
444.0	2.5128207	445.11988881450304
445.0	2.5191875	445.1198344758866
446.0	2.5252146	445.12000656153845
447.0	2.5312417	445.12019824370543
448.0	2.5372687	445.1196671063428
449.0	2.5432917	445.1199242895089
450.0	2.5493145	445.12015458778654
451.0	2.5553395	445.1199676711512
452.0	2.5613645	445.1200050329766
453.0	2.5673895	445.1198997164355
454.0	2.5734188	445.1199668261189
455.0	2.5794479	445.1200648780816
456.0	2.5854751	445.1200311337784
457.0	2.5915063	445.11999657232553
458.0	2.5975333	445.12011051071585
459.0	2.6035584	445.1200942473375
460.0	2.6095876	445.12008963115227
461.0	2.6156167	445.12006002253605
462.0	2.6216397	445.12005403670986
463.0	2.6276667	445.1200769058586
464.0	2.6336918	445.12012107040204
465.0	2.6397167	445.120169045688
466.0	2.6457417	445.1201339929419
467.0	2.6517667	445.12016299944565
468.0	2.6577917	445.12012271047587
469.0	2.6638147	445.120179402804
470.0	2.6698398	445.12019994391994
471.0	2.6758605	445.12018200644366
472.0	2.6818793	445.1201971067356
473.0	2.6879021	445.1201787596739
474.0	2.6939231	445.1201682389264
475.0	2.6999501	445.12014793934094
476.0	2.7059751	445.1201954990349
477.0	2.7120002	445.12009395684913
478.0	2.7180293	445.1200252582486
479.0	2.7240565	445.1199540699997
480.0	2.7300793	445.12013725642254
481.0	2.7361064	445.12010859337755
482.0	2.7421356	445.1199606967869
483.0	2.7481627	445.1200340861732
484.0	2.7541897	445.1199567822811
485.0	2.7602148	445.1199009033948
486.0	2.7662377	445.1199553762767
487.0	2.7722607	445.12006241170565
488.0	2.7782836	445.12002328455907
489.0	2.7843084	445.1199034523797
490.0	2.7903315	445.1199132395075
491.0	2.7963565	445.12003606495824
492.0	2.8023795	445.1199991316666
493.0	2.8084086	445.12000489469386
494.0	2.8144336	445.1200455641751
495.0	2.8204565	445.1200742953715
496.0	2.8264816	445.1199749512574
497.0	2.8325107	445.12004143489935
498.0	2.8385356	445.12003593870685
499.0	2.8445627	445.1200034496628
500.0	2.8505899	445.1199829901871
501.0	2.8566149	445.1199944386485
502.0	2.8626441	445.11989376204104
503.0	2.868667	445.1199947976946
504.0	2.8746919	445.1200448357664
505.0	2.880717	445.11996807929694
506.0	2.8867419	445.11993471991246
507.0	2.8927649	445.11989635573195
508.0	2.89879	445.1199590396831
509.0	2.9048192	445.1199086951794
510.0	2.910842	445.11989587603887
511.0	2.9168691	445.119831716713
513.0	2.9243649	445.11997651364754
514.0	2.9307316	445.11993784685694
515.0	2.9367587	445.1199174865401
516.0	2.9427859	445.1199180204567
517.0	2.9488109	445.11985779293394
518.0	2.9548337	445.1200996797226
519.0	2.9608671	445.1199462599861
520.0	2.9668961	445.11994254662585
521.0	2.9729171	445.1200604309154
522.0	2.9789359	445.1201086696313
523.0	2.9849588	445.1200264656147
524.0	2.9909817	445.1200753000999
525.0	2.9970004	445.12011919674967
526.0	3.0030212	445.12008083516656
527.0	3.0090442	445.12006921469344
528.0	3.0150629	445.1201367878983
529.0	3.0210837	445.12008164192224
530.0	3.0271025	445.12014104372605
531.0	3.0331255	445.1201313709155
532.0	3.0391484	445.12011620991285
533.0	3.0451672	445.12019781609354
534.0	3.05119	445.12013420977405
535.0	3.0572108	445.1201560938728
536.0	3.063238	445.1203034184631
537.0	3.0692672	445.1201809920482
538.0	3.0752881	445.1201625797673
539.0	3.0813067	445.1201761410464
540.0	3.0873276	445.1201221404867
541.0	3.0933483	445.120024097093
542.0	3.0993692	445.12008459323954
543.0	3.1053921	445.11999500577366
544.0	3.1114109	445.12023862257576
545.0	3.1174338	445.1202053977394
546.0	3.1234547	445.12018288385417
547.0	3.1294778	445.11994087121195
548.0	3.1354964	445.11996710090955
549.0	3.1415213	445.12010683386524
550.0	3.1475526	445.12003536891365
551.0	3.1535817	445.1201214723115
552.0	3.1596089	445.1200637815459
553.0	3.1656298	445.1201641250468
554.0	3.1716527	445.12010762272183
555.0	3.1776756	445.11999472530107
556.0	3.1836943	445.12001012661636
557.0	3.1897193	445.12001205584465
558.0	3.195738	445.1200167138906
559.0	3.2017589	445.119995734178
560.0	3.2077797	445.12009848421576
561.0	3.2138026	445.120065181997
562.0	3.2198257	445.1201672547945
563.0	3.2258485	445.1201486632999
564.0	3.2318674	445.1201294026159
565.0	3.2378902	445.12012108935807
566.0	3.2439151	445.12000540919877
567.0	3.2499402	445.12002491837404
568.0	3.2559653	445.1200005478038
569.0	3.2619861	445.1199202853008
570.0	3.2680173	445.120064219347
571.0	3.2740381	445.11996636981166
572.0	3.2800673	445.1199729077658
573.0	3.286086	445.1200340174357
574.0	3.292109	445.1199192318201
575.0	3.2981277	445.1199106691278
576.0	3.3041507	445.12000091123315
577.0	3.3101736	445.1199358026741
578.0	3.3161986	445.1199289456075
579.0	3.3222216	445.119930552379
580.0	3.3282423	445.1200202612341
581.0	3.3342632	445.11993222052484
582.0	3.340284	445.119970491515
583.0	3.3463133	445.11994453996897
584.0	3.352332	445.119949629908
585.0	3.358353	445.1199225911977
586.0	3.3643777	445.11996613788386
587.0	3.3703966	445.1200424980974
588.0	3.3764174	445.12006812724627
589.0	3.3824467	445.11988658444335
590.0	3.3884675	445.11995855800626
591.0	3.3944883	445.11986309091327
592.0	3.4005069	445.1199024501497
593.0	3.406528	445.11990477267216
594.0	3.4125487	445.11994638631495
595.0	3.4185717	445.1199379944027
596.0	3.4245945	445.11983938376517
597.0	3.4306132	445.1199055722063
598.0	3.4366342	445.1199658724136
599.0	3.4426571	445.1200077993854
600.0	3.448678	445.12001514531414
601.0	3.4546987	445.1199329619027
602.0	3.4607196	445.11995107074966
603.0	3.4667424	445.1201071688711
604.0	3.4727675	445.12004913572287
605.0	3.4787883	445.12001144648633
606.0	3.4848092	445.11993888915964
607.0	3.49083	445.119922071852
608.0	3.4968531	445.1200690609741
609.0	3.5028759	445.11995076277964
610.0	3.508901	445.11976661796393
611.0	3.5149237	445.11992176770934
612.0	3.5209424	445.11993732341676
613.0	3.5269654	445.1200000551303
614.0	3.5329863	445.119888874392
615.0	3.5390052	445.1199694105136
616.0	3.5450259	445.1198612299528
617.0	3.5510488	445.1199231954052
618.0	3.5570717	445.119942868425
619.0	3.5631009	445.1198387363446
620.0	3.5691218	445.1198785144081
621.0	3.5751406	445.1198819613905
622.0	3.5811655	445.1198585293719
623.0	3.5871864	445.12009386722895
624.0	3.5932072	445.1201525818678
625.0	3.5992282	445.1198290794963
626.0	3.605249	445.1200578819186
627.0	3.6112717	445.1199498555121
628.0	3.6172988	445.11982410548234
629.0	3.6233197	445.11988655939126
630.0	3.6293386	445.1195614242799
631.0	3.6353615	445.1198426639354
632.0	3.6413844	445.1199192240201
633.0	3.6474031	445.11989463616845
634.0	3.653426	445.11977835877485
635.0	3.6594469	445.1195618363213
636.0	3.6654697	445.11997022896844
637.0	3.6714906	445.11977255012437
638.0	3.6775114	445.1198485217294
639.0	3.6835323	445.1196879440551
640.0	3.6895616	445.1196373438464
641.0	3.6955865	445.1197452750529
642.0	3.7016114	445.1196833441344
643.0	3.7076365	445.1196431283974
644.0	3.7136635	445.11958606435803
645.0	3.7196844	445.11965159763196
646.0	3.7257054	445.11964381403857
647.0	3.7317282	445.1196058206805
648.0	3.737751	445.11959741587384
649.0	3.7437782	445.11959130644476
650.0	3.7498031	445.11964608285325
651.0	3.7558282	445.11968745959246
652.0	3.761849	445.11947866812403
653.0	3.7678678	445.1196750671974
654.0	3.7738906	445.1196109734378
655.0	3.7799116	445.1195981725854
656.0	3.7859324	445.1195991733615
657.0	3.7919554	445.11962269602367
658.0	3.7979781	445.11964710892806
659.0	3.803999	445.1195567402909
660.0	3.8100199	445.11967565237427
661.0	3.8160409	445.1197367166577
662.0	3.8220616	445.119749087998
663.0	3.8280824	445.119724779205
664.0	3.8341032	445.11970443608254
665.0	3.8401261	445.11960413392694
666.0	3.846147	445.11970921322984
667.0	3.8521678	445.1196324768923
668.0	3.8581886	445.1197412577646
669.0	3.8642116	445.11961509629316
670.0	3.8702345	445.11953955393557
671.0	3.8762575	445.1196165333081
672.0	3.8822867	445.11956885596805
673.0	3.8883116	445.11961376684206
674.0	3.8943345	445.11966313102727
675.0	3.9003574	445.1196054483792
676.0	3.9063846	445.11961444826363
677.0	3.9124076	445.1196832397409
678.0	3.9184284	445.1197122139714
679.0	3.9244514	445.1196528901136
680.0	3.9304784	445.1195906467282
681.0	3.9365033	445.11967558437857
682.0	3.9425326	445.1195524237632
683.0	3.9485596	445.11961695769065
684.0	3.9545847	445.1197141526883
685.0	3.9606097	445.1196722977104
686.0	3.9666327	445.1196675962494
687.0	3.9726556	445.1196168945815
688.0	3.9786742	445.1196982323953
689.0	3.9846971	445.1197397232993
690.0	3.9907179	445.11973197579425
691.0	3.9967409	445.1197619760725
692.0	4.0027639	445.1197307638238
693.0	4.0087848	445.11972624989767
694.0	4.0148097	445.1196460604039
695.0	4.0208306	445.1197344230948
696.0	4.0268534	445.11977136652905
697.0	4.0328764	445.1197153105901
698.0	4.0389097	445.1197187859569
699.0	4.0449368	445.1196010605474
700.0	4.050966	445.1196866205031
701.0	4.0569932	445.1196546493722
702.0	4.0630182	445.11968473659937
703.0	4.0690411	445.11970954906553
704.0	4.0750638	445.11958927045345
705.0	4.0810868	445.11968133041694
706.0	4.0871139	445.11965663141973
707.0	4.093139	445.1196366599279
708.0	4.0991661	445.1196612144204
709.0	4.105191	445.1196370515015
710.0	4.111216	445.1196228518869
711.0	4.117241	445.1196346087642
712.0	4.1232681	445.11948780463314
713.0	4.1292931	445.1195292983594
714.0	4.1353202	445.11957235824485
715.0	4.1413473	445.11966652982755
716.0	4.1473745	445.11943387344127
717.0	4.1533974	445.11963570532384
718.0	4.1594224	445.11960768248673
719.0	4.1654473	445.1196872594967
720.0	4.1714723	445.11967173582684
721.0	4.1774951	445.1196571993146
722.0	4.1835182	445.11963479558415
723.0	4.1895391	445.11959496347095
724.0	4.19556	445.11954502847306
725.0	4.2015807	445.11954243344593
726.0	4.2076015	445.1195388038369
727.0	4.2136265	445.1195101102805
728.0	4.2196536	445.1195004038243
729.0	4.2256786	445.1196069161679
730.0	4.2317036	445.1196131127152
731.0	4.2377287	445.1195945001493
732.0	4.2437537	445.1194787086705
733.0	4.2497767	445.1195542908057
734.0	4.2558038	445.11950195266775
735.0	4.2618307	445.1196191204759
736.0	4.2678578	445.1194588515169
737.0	4.2738827	445.11953995799195
738.0	4.2799058	445.11949784953435
739.0	4.2859288	445.1195493266809
740.0	4.2919558	445.1194561519095
741.0	4.2979788	445.11954603485157
742.0	4.3040038	445.119548029681
743.0	4.3100287	445.119594590743
744.0	4.3160536	445.1196083169672
745.0	4.3220725	445.11961748350694
746.0	4.3280954	445.1196719906689
747.0	4.3341163	445.1195550316846
748.0	4.3401413	445.11967244780664
749.0	4.3461622	445.1196174854046
750.0	4.352185	445.11962039707777
751.0	4.3582057	445.11967188286627
752.0	4.3642286	445.1196083930821
753.0	4.3702496	445.1195673315103
754.0	4.3762725	445.11962883292307
755.0	4.3822955	445.1195418548574
756.0	4.3883162	445.11954266815457
757.0	4.3943455	445.1196685366993
758.0	4.4003704	445.11957230727364
759.0	4.4063934	445.11965270854915
760.0	4.4124183	445.1197107308749
761.0	4.4184475	445.11954629577303
762.0	4.4244745	445.11962313875847
763.0	4.4304956	445.1195894872368
764.0	4.4365183	445.11957516473
765.0	4.4425415	445.11973790405386
766.0	4.4485641	445.11966984446866
767.0	4.454585	445.11970946065844
768.0	4.4606059	445.1194637246888
769.0	4.4666267	445.1196154924714
770.0	4.4726477	445.11967411259576
771.0	4.4786683	445.1196847849947
772.0	4.4846914	445.11962277879985
773.0	4.4907121	445.11965401949243
774.0	4.496733	445.1195778745323
775.0	4.5027538	445.1196635922772
776.0	4.5087726	445.1196867451544
777.0	4.5147955	445.1196613086457
778.0	4.5208248	445.11943701077064
779.0	4.5268497	445.1194925503659
780.0	4.5328748	445.1194502841666
781.0	4.5389018	445.1195796244808
782.0	4.5449248	445.119680510364
783.0	4.5509476	445.1195314557177
784.0	4.5569727	445.11963701568027
785.0	4.5629976	445.1194758433345
786.0	4.5690311	445.1196186642937
787.0	4.5750518	445.11950907272785
788.0	4.5810748	445.11958060509636
789.0	4.5870976	445.11966204488243
790.0	4.593129	445.119604806566
791.0	4.599156	445.1196357876962
792.0	4.605179	445.1196337252587
793.0	4.6112039	445.11958057253327
794.0	4.617227	445.11957833332315
795.0	4.6232477	445.1195999674452
796.0	4.6292687	445.1196043953788
797.0	4.6352893	445.119705953344
798.0	4.6413101	445.11963634718035
799.0	4.6473331	445.1196960052
800.0	4.6533541	445.1196590026303
801.0	4.6593769	445.1197058690929
802.0	4.6653998	445.1196428441714
803.0	4.6714207	445.11972254350394
804.0	4.6774414	445.119676306552
805.0	4.6834624	445.1196616161672
806.0	4.6894811	445.11959207626273
807.0	4.6955041	445.11970533572355
808.0	4.7015248	445.11969763622335
809.0	4.707552	445.1196835559949
810.0	4.7135769	445.1196739577781
811.0	4.7196	445.1196864019561
812.0	4.7256228	445.11959772469993
813.0	4.7316499	445.11964377621905
814.0	4.7376769	445.1195778464655
815.0	4.7437	445.1196091797966
816.0	4.7497228	445.1195462250301
817.0	4.7557438	445.1196225258238
818.0	4.7617644	445.11968548500226
819.0	4.7677853	445.11971103648364
820.0	4.7738145	445.11962236266766
821.0	4.7798437	445.1196578141159
822.0	4.7858687	445.119591692144
823.0	4.7918936	445.1196712691995
824.0	4.7979187	445.1197541867083
825.0	4.8039416	445.1197025441149
826.0	4.8099689	445.1196583279017
827.0	4.8159979	445.1196599714687
828.0	4.8220208	445.1197628959527
829.0	4.8280478	445.11967306557585
830.0	4.8340729	445.1196582230724
831.0	4.8400958	445.11968597718334
832.0	4.8461231	445.1196314034029
833.0	4.8521416	445.1194327333396
834.0	4.8581625	445.1195200606289
835.0	4.8641853	445.11958319819837
836.0	4.8702042	445.11956839061395
837.0	4.8762271	445.1195360925143
838.0	4.8822522	445.11954979807365
839.0	4.888273	445.1195110611415
840.0	4.8942937	445.11949445194165
841.0	4.9003146	445.1195320099332
842.0	4.9063376	445.11956781109444
843.0	4.9123668	445.1196395463309
844.0	4.9183938	445.1196026129965
845.0	4.9244146	445.1196512601223
846.0	4.9304355	445.11950751607435
847.0	4.9364564	445.11944891072426
848.0	4.9424793	445.11949516108683
849.0	4.9485044	445.11957077223775
850.0	4.9545355	445.1196526193989
851.0	4.9605605	445.11969577229064
852.0	4.9665856	445.1196262688016
853.0	4.9726085	445.1196481951387
854.0	4.9786377	445.1196246192183
855.0	4.9846606	445.11968703659426
856.0	4.9906898	445.1196663588032
857.0	4.9967127	445.1196226657371
858.0	5.0027398	445.1196630125522
859.0	5.0087648	445.1196412503176
860.0	5.0147876	445.1196180930766
861.0	5.0208105	445.1197071342961
862.0	5.0268315	445.11964116897184
863.0	5.0328523	445.119572493369
864.0	5.0388752	445.1196188125448
865.0	5.0448981	445.11956512676363
866.0	5.050923	445.1196586575852
867.0	5.0569461	445.119552545453
868.0	5.0629731	445.11962618083345
869.0	5.068994	445.1196304906214
870.0	5.0750252	445.1194970773792
871.0	5.0810502	445.11947860282345
872.0	5.0870753	445.119536907114
873.0	5.0931004	445.1195607287144
874.0	5.0991294	445.1194920525632
875.0	5.1051524	445.1195776058514
876.0	5.1111752	445.1196116778551
877.0	5.1171982	445.11952815540826
878.0	5.1232211	445.1195225447724
879.0	5.1292441	445.1195709589949
880.0	5.1352733	445.11965195718005
881.0	5.1412962	445.1196387942532
882.0	5.147319	445.1195612653113
883.0	5.153344	445.1195854780032
884.0	5.1593669	445.11947870289595
885.0	5.165392	445.11958194961795
886.0	5.1714149	445.1195864646603
887.0	5.1774442	445.11963679922053
888.0	5.1834671	445.11954027215495
889.0	5.1894899	445.11965035688314
890.0	5.1955128	445.1196251308996
891.0	5.2015357	445.1196599852634
892.0	5.2075629	445.11961428586545
893.0	5.2135921	445.1196832900939
894.0	5.2196212	445.1195736077523
895.0	5.2256463	445.1195813951649
896.0	5.2316691	445.11966017723967
897.0	5.2376941	445.11962470175087
898.0	5.2437233	445.1196370009879
899.0	5.2497482	445.1196077822048
900.0	5.2557775	445.11960784852164
901.0	5.2617983	445.11969247300107
902.0	5.2678213	445.11963286373816
903.0	5.2738421	445.1195651895418
904.0	5.279863	445.11958093723644
905.0	5.2858859	445.11952164596016
906.0	5.2919066	445.1196712103067
907.0	5.2979275	445.1196679634787
908.0	5.3039505	445.11969107965643
909.0	5.3099713	445.1196869429914
910.0	5.3159943	445.11969318472103
911.0	5.322015	445.1197503176409
912.0	5.3280359	445.1196068709859
913.0	5.3340609	445.119486208692
914.0	5.3400859	445.11957833412515
915.0	5.3461109	445.119597823484
916.0	5.3521401	445.1195531837889
917.0	5.358163	445.11957627115953
918.0	5.364186	445.11957336638875
919.0	5.3702089	445.1197041301812
920.0	5.3762338	445.1196372987186
921.0	5.3822589	445.119578634851
922.0	5.3882879	445.1196685268463
923.0	5.3943172	445.11963919570786
924.0	5.4003401	445.11969864978005
925.0	5.4063632	445.11969878195987
926.0	5.4123881	445.1197759625788
927.0	5.4184089	445.11964945103426
928.0	5.4244338	445.11960548151364
929.0	5.4304652	445.1196661789689
930.0	5.4364881	445.11960978924253
931.0	5.4425089	445.11965848350644
932.0	5.4485298	445.1196237939795
933.0	5.4545527	445.1196296633298
934.0	5.4605819	445.1196344182641
935.0	5.4666048	445.11972400116025
936.0	5.4726298	445.1197676350617
937.0	5.4786548	445.119678931567
938.0	5.4846777	445.11965691043343
939.0	5.4907089	445.1197066249493
940.0	5.4967382	445.1196018305543
941.0	5.5027632	445.1195887877952
942.0	5.508784	445.11977404756095
943.0	5.514809	445.11966683554465
944.0	5.5208298	445.1196280102143
945.0	5.5268506	445.11963922573324
946.0	5.5328736	445.1197321511987
947.0	5.5388944	445.1196912753514
948.0	5.5449174	445.11958143669216
949.0	5.5509403	445.1195853566355
950.0	5.5569612	445.1196472436514
951.0	5.562984	445.1197153524691
952.0	5.5690027	445.1195951636708
953.0	5.5750235	445.11967994046853
954.0	5.5810465	445.1197036068037
955.0	5.5870716	445.1196790722461
956.0	5.5930967	445.1196734359708
957.0	5.5991216	445.1196629624811
958.0	5.6051528	445.1197174599896
959.0	5.6111819	445.11973587321205
960.0	5.617207	445.11970177834525
961.0	5.6232341	445.11960746693217
962.0	5.6292633	445.1195936938613
963.0	5.6352924	445.119648716685
964.0	5.6413216	445.11966271832233
965.0	5.6473487	445.11973695016405
966.0	5.6533759	445.11975367013633
967.0	5.6594029	445.1196188125368
968.0	5.6654319	445.1196058696126
969.0	5.6714612	445.1195807456076
970.0	5.6774883	445.1196354551575
971.0	5.6835112	445.11968325520724
972.0	5.6895405	445.11962727884475
973.0	5.6955632	445.11963133549415
974.0	5.7015861	445.1195832798004
975.0	5.7076112	445.11965658298107
976.0	5.7136341	445.1194912033665
977.0	5.7196591	445.11960810170837
978.0	5.7256821	445.11967436157283
979.0	5.7317112	445.1195799675105
980.0	5.7377384	445.1196037493752
981.0	5.7437654	445.1196440854251
982.0	5.7497925	445.1197073826193
983.0	5.7558259	445.1195575991822
984.0	5.7618508	445.1195464645203
985.0	5.7678738	445.11969144349206
986.0	5.7738925	445.1196709864084
987.0	5.7799156	445.1195548172822
988.0	5.7859384	445.1196430725468
989.0	5.7919592	445.119631978707
990.0	5.7979821	445.1196562453503
991.0	5.804003	445.1194742071941
992.0	5.8100238	445.1194883981584
993.0	5.8160447	445.11960948510824
994.0	5.8220633	445.1195914345845
995.0	5.8280885	445.11968221012324
996.0	5.8341134	445.1196599370508
997.0	5.8401406	445.11972776111855
998.0	5.8461697	445.11970777500125
999.0	5.8521967	445.1196311483302
1000.0	5.8582218	445.11969305512764
1001.0	5.8642489	445.1195931943452
1002.0	5.870274	445.1196650346597
1003.0	5.8762968	445.1196910358468
1004.0	5.8823177	445.11964131628633
1005.0	5.8883447	445.11971354092435
1006.0	5.8943739	445.1196913205757
1007.0	5.9003968	445.1197315618435
1008.0	5.9064198	445.11965268612175
1009.0	5.9124531	445.1196918275339
1010.0	5.9184782	445.1197308093705
1011.0	5.9245073	445.1196063221066
1012.0	5.9305324	445.11974748342516
1013.0	5.9365551	445.1196779781578
1014.0	5.9425802	445.1196754492558
1015.0	5.9486072	445.1197602898391
1016.0	5.9546344	445.1198047589197
1017.0	5.9606572	445.11964093426457
1018.0	5.9666865	445.11973047618
1019.0	5.9727135	445.1196241146015
1020.0	5.9787386	445.11966192201476
1021.0	5.9847593	445.1196302350258
1022.0	5.9907802	445.11963111886087
1023.0	5.9968032	445.1196218316777
1024.0	6.0028283	445.1197158272745
1025.0	6.0088511	445.11969563414976
1026.0	6.014874	445.11972051682034
1027.0	6.0208971	445.119754955188
1028.0	6.0269219	445.11967694913636
1029.0	6.0329448	445.11960643490494
1030.0	6.038974	445.11965875426563
1031.0	6.044997	445.11968059155225
1032.0	6.051022	445.1196186426124
1033.0	6.057045	445.1195894955147
1034.0	6.0630679	445.11962860188163
1035.0	6.0690908	445.1195512005904
1036.0	6.0751199	445.1195887973136
1037.0	6.0811512	445.1194590625614
1038.0	6.0871804	445.11958288018144
1039.0	6.0932095	445.11957792528045
1040.0	6.0992388	445.119552523997
1041.0	6.1052658	445.11958972400737
1042.0	6.1112909	445.11952556275975
1043.0	6.1173179	445.11953899408564
1044.0	6.1233408	445.11966585728453
1045.0	6.1293659	445.11964709217335
1046.0	6.1353886	445.1196620570345
1047.0	6.1414137	445.11966264999654
1048.0	6.1474368	445.1196595789319
1049.0	6.1534618	445.1196915712876
1050.0	6.1594868	445.1196996542799
1051.0	6.1655096	445.1195602802491
1052.0	6.1715345	445.1195521096325
1053.0	6.1775616	445.11967934407164
1054.0	6.1835867	445.1196286029771
1055.0	6.1896139	445.11959252808083
1056.0	6.1956388	445.1196199221908
1057.0	6.2016659	445.11947842473467
1058.0	6.207693	445.1195696267449
1059.0	6.21372	445.119567193159
1060.0	6.2197451	445.11956826112964
1061.0	6.2257637	445.11951293053465
1062.0	6.2317846	445.1195326956044
1063.0	6.2378076	445.119544971611
1064.0	6.2438285	445.11959163345006
1065.0	6.2498535	445.1196640858642
1066.0	6.2558827	445.11964244526075
1067.0	6.2619054	445.1195898207304
1068.0	6.2679284	445.11962119853825
1069.0	6.2739555	445.11960124853255
1070.0	6.2799785	445.11967745627777
1071.0	6.2860036	445.1196174032901
1072.0	6.2920284	445.11964744805596
1073.0	6.2980576	445.1197353396446
1074.0	6.3040848	445.11973188237516
1075.0	6.3101118	445.11964446253774
1076.0	6.3161388	445.1196309763858
1077.0	6.322166	445.1196464202964
1078.0	6.3281931	445.1196613758161
1079.0	6.3342181	445.119654958543
1080.0	6.3402411	445.1196417500549
1081.0	6.3462619	445.11961549673174
1082.0	6.3522826	445.11969524424387
1083.0	6.3583035	445.1196901037903
1084.0	6.3643305	445.1196847500512
1085.0	6.3703556	445.1197414960953
1086.0	6.3763784	445.1197434643551
1087.0	6.3824056	445.1196677985209
1088.0	6.3884284	445.119706037921
1089.0	6.3944515	445.1197568747954
1090.0	6.4004764	445.1196117182779
1091.0	6.4065077	445.11970554153197
1092.0	6.4125368	445.1196252434204
1093.0	6.418566	445.1197111084687
1094.0	6.4245972	445.11958595207744
1095.0	6.4306224	445.11965997134405
1096.0	6.4366473	445.1196461300072
1097.0	6.4426723	445.1195736092048
1098.0	6.448693	445.1196630035535
1099.0	6.4547181	445.1196522413568
1100.0	6.4607432	445.1195535612043
1101.0	6.4667661	445.1196954765878
1102.0	6.4727954	445.1196447600098
1103.0	6.4788243	445.1196040821283
1104.0	6.4848495	445.1196504423086
1105.0	6.4908723	445.11967077554175
1106.0	6.4968974	445.11967101655205
1107.0	6.5029244	445.119558079025
1108.0	6.5089515	445.11969720972917
1109.0	6.5149786	445.11965208832567
1110.0	6.5210037	445.1196688501132
1111.0	6.5270265	445.119667578041
1112.0	6.5330475	445.11970735688
1113.0	6.5390745	445.11971768692274
1114.0	6.5450995	445.11973441042625
1115.0	6.5511266	445.11968548000925
1116.0	6.5571495	445.1196763448662
1117.0	6.563189	445.11966870786694
1118.0	6.5692163	445.1196084434411
1119.0	6.5752411	445.1197475241034
1120.0	6.5812704	445.1197335244937
1121.0	6.5872933	445.11966733607795
1122.0	6.5933162	445.11967600725825
1123.0	6.5993453	445.11968024166464
1124.0	6.6053683	445.1196713971106
1125.0	6.6113891	445.11966947610637
1126.0	6.6174163	445.11962766918606
1127.0	6.6234433	445.1197041893622
1128.0	6.6294684	445.11969138533254
1129.0	6.6354974	445.1196194642875
1130.0	6.6415245	445.11962929356554
1131.0	6.6475496	445.1196715502679
1132.0	6.6535704	445.1197088108715
1133.0	6.6595997	445.1197309918808
1134.0	6.6656224	445.1196714733945
1135.0	6.6716455	445.11965025395995
1136.0	6.6776725	445.1196924343986
1137.0	6.6836955	445.11959511214036
1138.0	6.6897163	445.1196639423682
1139.0	6.6957392	445.11964168126923
1140.0	6.7017641	445.1196044239516
1141.0	6.7077893	445.1196965839869
1142.0	6.713808	445.11965553986414
1143.0	6.719831	445.11964306649895
1144.0	6.7258558	445.11971483716246
1145.0	6.7318851	445.11960352271996
1146.0	6.7379143	445.1195793759725
1147.0	6.7439371	445.11957840779377
1148.0	6.7499601	445.1196532209613
1149.0	6.755981	445.1196461089606
1150.0	6.7620017	445.11970165417
1151.0	6.7680226	445.11969789529576
1152.0	6.7740455	445.1196948099848
1153.0	6.7800664	445.1196154612056
1154.0	6.7860871	445.11961429962867
1155.0	6.7921101	445.11963134404505
1156.0	6.798131	445.11967384845457
1157.0	6.8041518	445.1196134190304
1158.0	6.8101727	445.11959709335224
1159.0	6.8161935	445.1196626956497
1160.0	6.8222164	445.1196743892309
1161.0	6.8282393	445.11962262028675
1162.0	6.8342685	445.11964199076
1163.0	6.8402956	445.1196185377342
1164.0	6.8463228	445.1196429666725
1165.0	6.8523498	445.11955181604225
1166.0	6.8583748	445.1196527728939
1167.0	6.864404	445.11965650521006
1168.0	6.8704289	445.11959118614965
1169.0	6.8764519	445.1195909843618
1170.0	6.8824749	445.1195923246592
1171.0	6.8884976	445.1196335894243
1172.0	6.8945208	445.1195881848336
1173.0	6.9005539	445.1196118843118
1174.0	6.9065854	445.1195280256858
1175.0	6.9126102	445.1196650114261
1176.0	6.9186311	445.1195951336431
1177.0	6.9246519	445.1196895126056
1178.0	6.9306707	445.1196038481692
1179.0	6.9366936	445.1196040969393
1180.0	6.9427166	445.1195414555982
1181.0	6.9487436	445.11964178531906
1182.0	6.9547687	445.11960830543933
1183.0	6.9607978	445.1194776151475
1184.0	6.9668228	445.1195259316006
1185.0	6.9728519	445.1195945528168
1186.0	6.9788791	445.11959930081645
1187.0	6.9849082	445.11962129161
1188.0	6.9909312	445.1195412125588
1189.0	6.9969541	445.11961167055773
1190.0	7.0029749	445.1197114092704
1191.0	7.009	445.11954179488555
1192.0	7.015027	445.1196046359376
1193.0	7.0210478	445.1195918728346
1194.0	7.0270729	445.11960955249526
1195.0	7.0330979	445.11955074076633
1196.0	7.0391271	445.1196401143125
1197.0	7.045152	445.11957171892806
1198.0	7.051177	445.11961276391895
1199.0	7.0572063	445.1195018527782
1200.0	7.0632437	445.1196401456182
1201.0	7.0692729	445.1194599880154
1202.0	7.0752959	445.11953659581496
1203.0	7.081325	445.11958202507736
1204.0	7.0873501	445.1195703078812
1205.0	7.0933771	445.11961807412405
1206.0	7.0993999	445.1196473365959
1207.0	7.1054271	445.11964331045925
1208.0	7.1114521	445.1194804429464
1209.0	7.1174771	445.12061480115386
1210.0	7.123498	445.1195928597046
1211.0	7.1295189	445.1195958942932
1212.0	7.1355438	445.11963006812607
1213.0	7.1415647	445.1196302275548
1214.0	7.1475876	445.1195550063067
1215.0	7.1536084	445.11940833813344
1216.0	7.1596334	445.1195395335805
1217.0	7.1656542	445.11957607572316
1218.0	7.1716751	445.1195099689773
1219.0	7.177696	445.1196027316573
1220.0	7.1837168	445.1195308128565
1221.0	7.1897376	445.1195654738937
1222.0	7.1957605	445.11969047477834
1223.0	7.2017876	445.1196058382121
1224.0	7.207821	445.1196073850886
1225.0	7.213846	445.1195500776084
1226.0	7.2198689	445.1195399505445
1227.0	7.225896	445.119547282186
1228.0	7.231923	445.11963184580134
1229.0	7.2379459	445.1195735463096
1230.0	7.2439751	445.1196562576664
1231.0	7.2500043	445.1195411109386
1232.0	7.2560314	445.11959475234653
1233.0	7.2620585	445.11966068263206
1234.0	7.2680835	445.1196952772537
1235.0	7.2741148	445.11958950794866
1236.0	7.2801419	445.1196616799095
1237.0	7.2861668	445.1196758891289
1238.0	7.292194	445.1197121857939
1239.0	7.298221	445.11957562748125
1240.0	7.3042461	445.1195828382689
1241.0	7.3102752	445.1196928270489
1242.0	7.3162983	445.11958704544395
1243.0	7.3223232	445.1196987594528
1244.0	7.328346	445.1196990637922
1245.0	7.3343711	445.1196525027958
1246.0	7.3404002	445.11964492583263
1247.0	7.3464231	445.1196062755819
1248.0	7.3524482	445.1197172239906
1249.0	7.3584753	445.11966495991373
1250.0	7.3644982	445.1196708806736
1251.0	7.3705191	445.1196001091802
1252.0	7.3765482	445.11964135996465
1253.0	7.3825753	445.1196918049142
1254.0	7.3886128	445.1196004038403
1255.0	7.3946399	445.11961162304414
1256.0	7.4006648	445.11959062203124
1257.0	7.4066921	445.1195148015902
1258.0	7.4127129	445.11967691571465
1259.0	7.4187399	445.1196505445489
1260.0	7.4247628	445.1196684312639
1261.0	7.4307858	445.11966382763177
1262.0	7.4368087	445.1196901091443
1263.0	7.4428378	445.1196301682156
1264.0	7.4488649	445.1196604362573
1265.0	7.4548879	445.1196829326954
1266.0	7.4609109	445.11959018430264
1267.0	7.46694	445.1195737741685
1268.0	7.4729649	445.1196701890332
1269.0	7.4789919	445.11971688004786
1270.0	7.4850191	445.1196459959309
1271.0	7.4910505	445.119670464511
1272.0	7.4970776	445.11962685462566
1273.0	7.5031068	445.11972737592777
1274.0	7.5091337	445.1196663744347
1275.0	7.5151607	445.1195900624612
1276.0	7.52119	445.1196458210333
1277.0	7.527215	445.11960442013884
1278.0	7.5332401	445.11960780308704
1279.0	7.5392692	445.11960098335334
1280.0	7.5452942	445.1196386989988
1281.0	7.5513235	445.11964635377865
1282.0	7.5573547	445.119687684578
1283.0	7.5633775	445.1196726907187
1284.0	7.5694005	445.11969108086623
1285.0	7.5754276	445.1196175238286
1286.0	7.5814567	445.11969302090085
1287.0	7.5874839	445.11951825808075
1288.0	7.593511	445.1196149297665
1289.0	7.599538	445.11967139675625
1290.0	7.6055651	445.1196660147099
1291.0	7.611588	445.11960873365484
1292.0	7.6176109	445.1196544379143
1293.0	7.62364	445.1196841445876
1294.0	7.6296652	445.11965236662024
1295.0	7.6356944	445.11963245443013
1296.0	7.6417173	445.1196244099039
1297.0	7.6477402	445.1196126970018
1298.0	7.6537609	445.11954402613327
1299.0	7.6597839	445.11967962074465
1300.0	7.6658088	445.1195771206976
1301.0	7.6718317	445.1195292922136
1302.0	7.6778548	445.1196347005924
1303.0	7.6838757	445.11955150829
1304.0	7.6898965	445.119531430725
1305.0	7.6959173	445.11954621035716
1306.0	7.70194	445.1195570378137
1307.0	7.7079652	445.1195930675849
1308.0	7.7139881	445.1195352334188
1309.0	7.7200111	445.1194835717495
1310.0	7.7260339	445.1196158400421
1311.0	7.7320548	445.11967115547327
1312.0	7.7380757	445.11957146919156
1313.0	7.7440966	445.1195786244951
1314.0	7.7501194	445.11953951678663
1315.0	7.7561444	445.11950488071284
1316.0	7.7621715	445.11950391523374
1317.0	7.7682007	445.1196218880546
1318.0	7.7742237	445.11956207916
1319.0	7.7802487	445.1195986549011
1320.0	7.7862714	445.1195887299579
1321.0	7.7922923	445.119662579482
1322.0	7.7983152	445.1196679212855
1323.0	7.8043402	445.11968184410193
1324.0	7.8103693	445.11964532726773
1325.0	7.8163945	445.1196656149701
1326.0	7.8224214	445.1196169367643
1327.0	7.8284444	445.11957018877337
1328.0	7.8344694	445.1196260103514
1329.0	7.8404986	445.1196266684164
1330.0	7.8465256	445.1196282637209
1331.0	7.8525549	445.1195919964743
1332.0	7.8585777	445.1196737164998
1333.0	7.8646007	445.11954881638053
1334.0	7.8706215	445.1196784713535
1335.0	7.8766591	445.1196071878088
1336.0	7.8826819	445.1196762059756
1337.0	7.8887048	445.1196724874684
1338.0	7.8947258	445.1196738740649
1339.0	7.9007444	445.1196711882155
1340.0	7.9067675	445.11958149046194
1341.0	7.9127881	445.11964879625486
1342.0	7.9188112	445.1196191187658
1343.0	7.9248361	445.1196601204261
1344.0	7.9308655	445.1196193052272
1345.0	7.9368882	445.11957554929273
1346.0	7.9429091	445.1196308602517
1347.0	7.9489298	445.1197025631971
1348.0	7.954955	445.11964004520866
1349.0	7.9609778	445.119760120121
1350.0	7.9670009	445.11967235616277
1351.0	7.9730215	445.11970515573057
1352.0	7.9790425	445.11969061573797
1353.0	7.9850675	445.11970957357437
1354.0	7.9910945	445.1196797342364
1355.0	7.9971175	445.1196810565077
1356.0	8.0031362	445.1197064499835
1357.0	8.0091592	445.1196312437229
1358.0	8.0151799	445.1196401491142
1359.0	8.021201	445.11967486896754
1360.0	8.0272258	445.119616336272
1361.0	8.0332468	445.1196016646309
1362.0	8.0392738	445.11962716649964
1363.0	8.0452967	445.11955040740503
1364.0	8.0513363	445.11972278571756
1365.0	8.0573593	445.1195696294965
1366.0	8.0633863	445.1196819573538
1367.0	8.0694197	445.1196256451263
1368.0	8.0754446	445.1197443404597
1369.0	8.0814675	445.11963621748146
1370.0	8.0874905	445.1196655794945
1371.0	8.0935197	445.1195982968061
1372.0	8.0995406	445.1196029495653
1373.0	8.1055634	445.1195825369284
1374.0	8.1115864	445.1196478595378
1375.0	8.1176072	445.1195826115271
1376.0	8.1236301	445.1196187967984
1377.0	8.1296613	445.11968389746215
1378.0	8.1356905	445.11956653790685
1379.0	8.1417135	445.1194825523119
1380.0	8.1477427	445.1196963072708
1381.0	8.1537656	445.1195818632001
1382.0	8.1597906	445.11967794254394
1383.0	8.1658176	445.11963312384586
1384.0	8.1718468	445.11970124027386
1385.0	8.1778718	445.1196423696021
1386.0	8.1838968	445.1196772026553
1387.0	8.1899219	445.11959213053666
1388.0	8.1959449	445.11959206747497
1389.0	8.2019697	445.1197029084758
1390.0	8.2080032	445.11965994653127
1391.0	8.2140302	445.11968351267876
1392.0	8.2200573	445.1196753695544
1393.0	8.2260823	445.119724574537
1394.0	8.2321053	445.11966094402095
1395.0	8.2381302	445.11963096228936
1396.0	8.2441553	445.11968779287747
1397.0	8.2501823	445.11961193058767
1398.0	8.2562115	445.11957886942065
1399.0	8.2622344	445.11964554109767
1400.0	8.2682615	445.11960686277655
1401.0	8.2742844	445.1196688300149
1402.0	8.2803136	445.11966092262486
1403.0	8.2863387	445.11971112604533
1404.0	8.2923615	445.1196587417313
1405.0	8.2983846	445.1196412042844
1406.0	8.3044073	445.11970201077304
1407.0	8.3104365	445.11956057256833
1408.0	8.3164636	445.11959816637795
1409.0	8.3224866	445.11958690831693
1410.0	8.3285095	445.1197338292255
1411.0	8.3345344	445.1197838426981
1412.0	8.3405596	445.1196457975764
1413.0	8.3465886	445.1196412614504
1414.0	8.3526177	445.11965430906076
1415.0	8.3586407	445.1196210072549
1416.0	8.3646678	445.1196758614014
1417.0	8.3706928	445.1195539665463
1418.0	8.3767242	445.11959678504985
1419.0	8.3827574	445.11963329679236
1420.0	8.3887909	445.1196493231667
1421.0	8.3948158	445.1195641200761
1422.0	8.4008428	445.1196275967975
1423.0	8.4068679	445.1195691142904
1424.0	8.4128928	445.11962215828845
1425.0	8.41892	445.1195831435075
1426.0	8.4249491	445.1196629852786
1427.0	8.4309721	445.11964033277246
1428.0	8.436995	445.1196700796996
1429.0	8.4430201	445.1196021172538
1430.0	8.4490512	445.1196796455044
1431.0	8.4550824	445.11970904866854
1432.0	8.4611116	445.119683084548
1433.0	8.4671346	445.1196184015313
1434.0	8.4731617	445.11969960639937
1435.0	8.4791846	445.11973778812325
1436.0	8.4852159	445.1196778577241
1437.0	8.4912429	445.1195819227125
1438.0	8.4972722	445.11967706346013
1439.0	8.5032971	445.1196728434227
1440.0	8.5093263	445.11962866074555
1441.0	8.5153492	445.11968213229136
1442.0	8.5213764	445.1196681271071
1443.0	8.5274034	445.1196349850218
1444.0	8.5334347	445.11959603254195
1445.0	8.5394596	445.1195166733351
1446.0	8.5454847	445.11972489720614
1447.0	8.5515096	445.11965809026236
1448.0	8.5575389	445.11969011686523
1449.0	8.5635659	445.11967055065077
1450.0	8.5695952	445.11970026992424
1451.0	8.5756201	445.11965231022157
1452.0	8.5816473	445.119688793484
1453.0	8.5876701	445.11958238795
1454.0	8.5936951	445.11955865128095
1455.0	8.5997243	445.1196718258588
1456.0	8.6057535	445.11967752507394
1457.0	8.6117807	445.1196350683559
1458.0	8.6178098	445.1197068182457
1459.0	8.6238327	445.1197102831645
1460.0	8.6298576	445.1196711930701
1461.0	8.6358868	445.11957602890135
1462.0	8.6419118	445.1196088556063
1463.0	8.647941	445.1197299379516
1464.0	8.653966	445.11964686792646
1465.0	8.6599911	445.1196330195482
1466.0	8.6660161	445.1196577422952
1467.0	8.6720452	445.11965639697854
1468.0	8.6780764	445.1197302860671
1469.0	8.6840994	445.1197066563916
1470.0	8.6901265	445.1196406296284
1471.0	8.6961515	445.1196779033027
1472.0	8.7021744	445.1196482284509
1473.0	8.7081953	445.1196513964093
1474.0	8.7142181	445.1196083875822
1475.0	8.7202412	445.11956481076527
1476.0	8.7262618	445.1197127778028
1477.0	8.7322827	445.11963059903445
1478.0	8.7383056	445.1197184638129
1479.0	8.7443287	445.1196182842183
1480.0	8.7503495	445.11962948832036
1481.0	8.7563703	445.11958350679555
1482.0	8.762391	445.11966826106857
1483.0	8.7684142	445.11968475979137
1484.0	8.7744348	445.1196999315227
1485.0	8.7804556	445.1195895577733
1486.0	8.7864806	445.119592363926
1487.0	8.7925015	445.1195537616378
1488.0	8.7985225	445.1196454672113
1489.0	8.8045432	445.11958675192506
1490.0	8.8105642	445.1196135921532
1491.0	8.8165869	445.1196652971621
1492.0	8.8226099	445.1197004093526
1493.0	8.8286307	445.11972207752257
1494.0	8.8346599	445.11963821621913
1495.0	8.8406829	445.1195747798589
1496.0	8.8467037	445.1196079935765
1497.0	8.8527307	445.11965936444216
1498.0	8.8587579	445.1197006178393
1499.0	8.8647807	445.1197039408555
1500.0	8.8708058	445.1196888068953
1501.0	8.8768287	445.11960766981247
1502.0	8.8828495	445.11968598559764
1503.0	8.8888703	445.11958840754767
1504.0	8.8948933	445.11962099693335
1505.0	8.9009141	445.1195992145572
1506.0	8.9069434	445.1196791288315
1507.0	8.9129641	445.1195624115784
1508.0	8.9189912	445.1195701877334
1509.0	8.9250163	445.11955544588517
1510.0	8.9310413	445.1196676563796
1511.0	8.9370622	445.11959459392597
1512.0	8.9430829	445.1196268425107
1513.0	8.9491059	445.1196040230435
1514.0	8.9551267	445.1196846370842
1515.0	8.9611517	445.1196601374048
1516.0	8.9671725	445.1197113920675
1517.0	8.9731933	445.1195990704756
1518.0	8.9792142	445.11972404520225
1519.0	8.9852372	445.11967178534104
1520.0	8.9912643	445.1196716856644
1521.0	8.9972893	445.11967220931973
1522.0	9.0033183	445.11960532737237
1523.0	9.0093434	445.1196621221511
1524.0	9.0153642	445.1196256342771
1525.0	9.0213851	445.1197355989942
1526.0	9.0274123	445.1196646445246
1527.0	9.0334351	445.1196994390878
1528.0	9.0394664	445.1195732951949
1529.0	9.0455038	445.1195193009292
1530.0	9.051533	445.119647861801
1531.0	9.0575539	445.11964643478007
1532.0	9.0635768	445.1196274385028
1533.0	9.0695997	445.1195482957888
1534.0	9.0756289	445.11948320194364
1535.0	9.0816539	445.11945179433275
1536.0	9.0876749	445.11956657219565
1537.0	9.0936957	445.11954796842605
1538.0	9.0997164	445.11956490072544
1539.0	9.1057371	445.1195492031184
1540.0	9.1117602	445.1195669778556
1541.0	9.1177831	445.1196076105015
1542.0	9.1238103	445.11958033160766
1543.0	9.1298351	445.1195871391085
1544.0	9.1358665	445.1195613494291
1545.0	9.1418914	445.11957286276066
1546.0	9.1479165	445.11948047318646
1547.0	9.1539414	445.11948083689947
1548.0	9.1599706	445.11954577875076
1549.0	9.1659997	445.1195217200869
1550.0	9.1720249	445.1196319323019
1551.0	9.178054	445.1196022760166
1552.0	9.1840729	445.1195847357324
1553.0	9.1900956	445.11959190614397
1554.0	9.1961186	445.11956386101417
1555.0	9.2021435	445.11965242011325
1556.0	9.2081749	445.11959988741
1557.0	9.214204	445.1195095722099
1558.0	9.2202271	445.1196170515628
1559.0	9.2262519	445.11961075044684
1560.0	9.2322811	445.11967629119505
1561.0	9.238304	445.1195980685446
1562.0	9.2443249	445.1196858133017
1563.0	9.2503541	445.11961272569386
1564.0	9.2563769	445.1196376264417
1565.0	9.262402	445.11962263366445
1566.0	9.2684311	445.11956965748504
1567.0	9.2744584	445.1195980499713
1568.0	9.2804791	445.1196930171696
1569.0	9.2865019	445.11965017095685
1570.0	9.2925248	445.1196861439946
1571.0	9.2985458	445.11966023782117
1572.0	9.3045666	445.11966067680373
1573.0	9.3105876	445.11958959544825
1574.0	9.3166082	445.11965083208634
1575.0	9.3226292	445.11952895920825
1576.0	9.328652	445.1196128952536
1577.0	9.334675	445.11966294155354
1578.0	9.3407041	445.1195589881791
1579.0	9.346727	445.1196437682317
1580.0	9.3527542	445.11962375441175
1581.0	9.3587813	445.1195716711891
1582.0	9.3648147	445.1195902607553
1583.0	9.3708397	445.11966802956465
1584.0	9.3768645	445.1196274396022
1585.0	9.3828916	445.1195763703724
1586.0	9.3889167	445.11958198557096
1587.0	9.3949417	445.11965452580694
1588.0	9.4009625	445.119731915421
1589.0	9.4069876	445.1196118615843
1590.0	9.4130063	445.1196147598672
1591.0	9.4190271	445.1196428095116
1592.0	9.42505	445.11962152561256
1593.0	9.431071	445.1197120230323
1594.0	9.4370939	445.1196924578593
1595.0	9.4431146	445.1196515095482
1596.0	9.4491355	445.1195286590579
1597.0	9.4551585	445.11965153381414
1598.0	9.4611793	445.11963603766293
1599.0	9.4672023	445.1197016195859
1600.0	9.4732271	445.1196378870443
1601.0	9.4792479	445.1196425515378
1602.0	9.485273	445.1196683478839
1603.0	9.491294	445.11962054175075
1604.0	9.4973148	445.1197107470009
1605.0	9.5033377	445.11971902311745
1606.0	9.5093605	445.1197221244871
1607.0	9.5153855	445.1197898795749
1608.0	9.5214085	445.1196266762106
1609.0	9.5274272	445.11972477302504
1610.0	9.5334501	445.11966413760297
1611.0	9.5394814	445.1197301732319
1612.0	9.5455045	445.1196174454942
1613.0	9.5515293	445.11958053646475
1614.0	9.5575565	445.1195975063655
1615.0	9.5635793	445.1197208428068
1616.0	9.5696064	445.11963540963825
1617.0	9.5756251	445.1195465768822
1618.0	9.5816502	445.1196598631949
1619.0	9.5876731	445.11957978663025
1620.0	9.593694	445.1196051999397
1621.0	9.5997169	445.1196298741256
1622.0	9.6057377	445.11958710007536
1623.0	9.6117627	445.1196277690239
1624.0	9.6177816	445.1195648340982
1625.0	9.6238065	445.11970733347806
1626.0	9.6298273	445.1196543300812
1627.0	9.6358502	445.11952519746956
1628.0	9.6418733	445.11956905717926
1629.0	9.6479024	445.11970386685425
1630.0	9.6539315	445.11956871262146
1631.0	9.6599565	445.1196124894168
1632.0	9.6659815	445.119564121331
1633.0	9.6720065	445.1195082047505
1634.0	9.6780275	445.1206477440158
1635.0	9.6840483	445.11948699768527
1636.0	9.6900733	445.12063917828533
1637.0	9.6960941	445.1195776319251
1638.0	9.7021149	445.11958334136006
1639.0	9.7081358	445.1196030078263
1640.0	9.7141586	445.119551667167
1641.0	9.7201836	445.11948283152566
1642.0	9.7262066	445.12056793950865
1643.0	9.7322338	445.12065977187297
1644.0	9.7382567	445.11947463351004
1645.0	9.7442776	445.11954058033365
1646.0	9.7502982	445.11954722200636
1647.0	9.756319	445.1196724159788
1648.0	9.7623441	445.119734181852
1649.0	9.7683671	445.11966068533366
1650.0	9.7743942	445.11949926856136
1651.0	9.7804171	445.1196383860031
1652.0	9.7864379	445.1196163591597
1653.0	9.7924629	445.1195812298314
1654.0	9.798492	445.1195653787196
1655.0	9.8045191	445.1196456781361
1656.0	9.81054	445.1196982168385
1657.0	9.8165608	445.1196524344384
1658.0	9.8225859	445.11963965368585
1659.0	9.828611	445.1195470761421
1660.0	9.8346359	445.11969990636817
1661.0	9.8406629	445.11965992820524
1662.0	9.8466838	445.1195835939022
1663.0	9.8527066	445.11959666856364
1664.0	9.8587296	445.1195985122774
1665.0	9.8647526	445.1195766652082
1666.0	9.8707756	445.1196618573802
1667.0	9.8767984	445.11963059658507
1668.0	9.8828234	445.1195832073187
1669.0	9.8888504	445.1195406834439
1670.0	9.8948776	445.11966940190496
1671.0	9.9009005	445.11959335026603
1672.0	9.9069297	445.11969057984703
1673.0	9.9129526	445.1196101312205
1674.0	9.9189735	445.1196447618534
1675.0	9.9250005	445.11955774442896
1676.0	9.9310235	445.1195609369496
1677.0	9.9370484	445.1196931806158
1678.0	9.9430713	445.11956968733796
1679.0	9.9490963	445.119557570247
1680.0	9.9551194	445.1196800180875
1682.0	9.9624213	445.11972264132527
1683.0	9.9687859	445.11966896763965
1684.0	9.9748068	445.1195784380509
1685.0	9.9808277	445.1196043859196
1686.0	9.9868485	445.11969620058085
1687.0	9.9928798	445.1196622731058
1688.0	9.9989131	445.11957543248315
1689.0	10.004932	445.11962455534706
1690.0	10.010959	445.11966228394914
1691.0	10.01698	445.1197080725228
1692.0	10.023005	445.11960057218755
1693.0	10.029028	445.1195405215302
1694.0	10.035051	445.11957627612213
1695.0	10.041078	445.1195884144302
1696.0	10.047105	445.119582318268
1697.0	10.053128	445.1196696192771
1698.0	10.059153	445.11959343467106
1699.0	10.065178	445.119645371611
1700.0	10.071196	445.11959475544205
1701.0	10.077221	445.1194846335934
1702.0	10.083242	445.1195802631705
1703.0	10.089269	445.11950589884333
1704.0	10.095295	445.1196085424621
1705.0	10.101322	445.119669131771
1706.0	10.107349	445.1195406471737
1707.0	10.113374	445.11962817421363
1708.0	10.119396	445.11962071957305
1709.0	10.125419	445.1196538770311
1710.0	10.131449	445.11973223780274
1711.0	10.137474	445.11961474094574
1712.0	10.143492	445.11969163105186
1713.0	10.149522	445.119676189173
1714.0	10.155549	445.1196844615521
1715.0	10.161574	445.1196629776967
1716.0	10.167601	445.1196999502375
1717.0	10.173632	445.11958005322845
1718.0	10.179657	445.1195471864865
1719.0	10.185682	445.11953498333514
1720.0	10.191705	445.119568100416
1721.0	10.197732	445.1195699492582
1722.0	10.203759	445.1195727081806
1723.0	10.209788	445.11966178671156
1724.0	10.21582	445.119538194614
1725.0	10.221845	445.119673738891
1726.0	10.227868	445.1195532987921
1727.0	10.233894	445.11965330840644
1728.0	10.239922	445.1196425311718
1729.0	10.245949	445.11950101633516
1730.0	10.251974	445.1195898380487
1731.0	10.258001	445.1196028689604
1732.0	10.264022	445.11967009114153
1733.0	10.270042	445.11955172864134
1734.0	10.276063	445.11951374777175
1735.0	10.282086	445.1195602395834
1736.0	10.288107	445.1196507954318
1737.0	10.294132	445.119655893076
1738.0	10.300153	445.11972509190065
1740.0	10.307438	445.119631695579
1741.0	10.313818	445.11946008655775
1742.0	10.319847	445.11943028861526
1743.0	10.32587	445.1196704351051
1744.0	10.331893	445.11966627169454
1745.0	10.337915	445.11965799597584
1746.0	10.343934	445.11967918690783
1747.0	10.349957	445.1195802652091
1748.0	10.35598	445.11945624968223
1749.0	10.361999	445.119542696463
1750.0	10.368022	445.1195034514039
1751.0	10.374043	445.1195180020492
1752.0	10.380063	445.11956271376357
1753.0	10.386088	445.1195843333776
1754.0	10.392109	445.119524799327
1755.0	10.398138	445.11954458494216
1756.0	10.404161	445.1194782950452
1757.0	10.410184	445.11952655485254
1758.0	10.416207	445.1196486522252
1759.0	10.422232	445.11962289023137
1760.0	10.428253	445.11964258186697
1761.0	10.434276	445.1196162000254
1762.0	10.440301	445.11966997985
1763.0	10.446324	445.1195986017699
1764.0	10.452351	445.11954625805186
1765.0	10.458374	445.11955662218037
1766.0	10.464397	445.1195999596857
1767.0	10.470415	445.11955861059306
1768.0	10.476438	445.1206234404514
1769.0	10.482461	445.1195032475917
1770.0	10.488486	445.119565769848
1771.0	10.494514	445.1206583903603
1772.0	10.500538	445.11949721864096
1773.0	10.506562	445.11952028815296
1774.0	10.512582	445.1195637507178
1775.0	10.518607	445.1194950908568
1776.0	10.524628	445.1194511981475
1777.0	10.530657	445.1196294941088
1778.0	10.536684	445.1195429868354
1779.0	10.542709	445.1195347948176
1780.0	10.548734	445.11959588199556
1781.0	10.554757	445.1206419119266
1782.0	10.560778	445.1195809514887
1783.0	10.566801	445.1195270459573
1784.0	10.572824	445.11956340414014
1785.0	10.578845	445.11958267681905
1786.0	10.584866	445.1205549111275
1787.0	10.590887	445.1195028133752
1788.0	10.596907	445.1195832571296
1789.0	10.602934	445.11961278082003
1790.0	10.608959	445.1195643045612
1791.0	10.614993	445.119613752266
1792.0	10.621018	445.1195982391725
1793.0	10.627049	445.1195788019042
1794.0	10.633074	445.1196505444065
1795.0	10.639103	445.1195031294296
1796.0	10.64513	445.1196201785568
1798.0	10.652466	445.11952406137783
1799.0	10.658835	445.11960886919377
1800.0	10.664855	445.11959563232534
1801.0	10.670876	445.11959980393965
1802.0	10.676901	445.1196832503276
1803.0	10.682928	445.1196685953695
1804.0	10.688962	445.11960385369883
1805.0	10.694991	445.1196232244461
1806.0	10.701014	445.1196198581764
1807.0	10.707033	445.1195977416637
1808.0	10.713058	445.11971109678626
1809.0	10.719083	445.1196893841234
1810.0	10.725107	445.1196753510043
1811.0	10.731131	445.1195869142032
1812.0	10.737151	445.119691735408
1813.0	10.743176	445.11970680190507
1814.0	10.749199	445.11957643999835
1815.0	10.755222	445.11968821828174
1816.0	10.761243	445.119530926014
1817.0	10.767266	445.1196142845415
1818.0	10.773289	445.1195563378734
1819.0	10.77931	445.1196576357974
1820.0	10.78533	445.11963603260665
1821.0	10.791353	445.1196330641844
1822.0	10.797372	445.11960240041594
1823.0	10.803397	445.1206206586689
1824.0	10.80942	445.1195360395333
1825.0	10.815445	445.11959218734006
1826.0	10.82147	445.1195167478822
1827.0	10.827495	445.11966397184045
1828.0	10.833518	445.11959527747274
1829.0	10.839543	445.11957595437633
1830.0	10.845564	445.1196730776567
1831.0	10.851589	445.11961997529033
1832.0	10.857616	445.1196741102673
1833.0	10.863647	445.1195631490596
1834.0	10.869678	445.1195339070959
1835.0	10.875703	445.1195267190244
1836.0	10.881726	445.1195373010857
1837.0	10.887747	445.1194465235444
1838.0	10.893768	445.11951821263034
1839.0	10.899789	445.11957136777886
1840.0	10.905812	445.1195725440989
1841.0	10.911833	445.1196711724548
1842.0	10.917856	445.11966803772134
1843.0	10.923876	445.1196622653006
1844.0	10.929897	445.1195570278659
1845.0	10.93592	445.1195064052581
1846.0	10.941947	445.1195685595502
1847.0	10.947977	445.11959349901684
1848.0	10.954001	445.1195785532919
1849.0	10.960033	445.11956129435845
1850.0	10.966058	445.1195275928375
1851.0	10.972087	445.119616964434
1852.0	10.978108	445.1197239927885
1853.0	10.984133	445.119662202438
1855.0	10.991441	445.11968505628516
1856.0	10.997812	445.1197766901117
1857.0	11.003839	445.1197363735309
1858.0	11.009866	445.11955106637737
1859.0	11.015891	445.1196879028126
1860.0	11.021912	445.1197584882026
1861.0	11.027937	445.1196913366263
1862.0	11.033958	445.1196812185619
1863.0	11.039983	445.11957844898245
1864.0	11.046012	445.1195173717577
1865.0	11.052035	445.1196457744796
1866.0	11.058058	445.11961033028706
1867.0	11.064081	445.1196695641204
1868.0	11.070108	445.11968392345216
1869.0	11.076135	445.1196511089141
1870.0	11.08216	445.1196376685009
1871.0	11.088187	445.11965680794185
1872.0	11.094216	445.11975020389633
1873.0	11.100241	445.1196434746508
1874.0	11.106266	445.119641056128
1875.0	11.112291	445.11959851099647
1876.0	11.118325	445.1195564196334
1877.0	11.12435	445.11965696346556
1878.0	11.130374	445.11961534802083
1879.0	11.1364	445.11967249284584
1880.0	11.142422	445.11967971000286
1881.0	11.148443	445.1196305616548
1882.0	11.154472	445.1196444801919
1883.0	11.1605	445.11964627505296
1884.0	11.166522	445.11975445272265
1885.0	11.172554	445.1197122849616
1886.0	11.178581	445.11961785848604
1887.0	11.184608	445.11964876388913
1888.0	11.190633	445.1194755343398
1889.0	11.196658	445.1196048642199
1890.0	11.202687	445.11967523518575
1891.0	11.20871	445.1195748031795
1892.0	11.214739	445.11965184067657
1893.0	11.220762	445.1196338911767
1894.0	11.226785	445.1196715728009
1895.0	11.232808	445.1196475057603
1896.0	11.238829	445.11967543257134
1897.0	11.24485	445.11959408236163
1898.0	11.250875	445.11959677657023
1899.0	11.256895	445.11959845029986
1900.0	11.262918	445.1195090695587
1901.0	11.268939	445.11953683590804
1902.0	11.27496	445.11957120332283
1903.0	11.280981	445.11960916770266
1904.0	11.287008	445.11956591149027
1905.0	11.293039	445.11964057581343
1906.0	11.299073	445.1195704065799
1907.0	11.305093	445.11963417016733
1908.0	11.311121	445.1195985714971
1909.0	11.317144	445.1195282707429
1910.0	11.323173	445.1195645858038
1911.0	11.329202	445.1196004743924
1913.0	11.336531	445.1196348186095
1914.0	11.342902	445.11946594547595
1915.0	11.348927	445.1195378007549
1916.0	11.35495	445.1194545742015
1917.0	11.360975	445.11954956717517
1918.0	11.367004	445.11961674391733
1919.0	11.373031	445.11954640385665
1920.0	11.379056	445.1206104608709
1921.0	11.385085	445.1195602391226
1922.0	11.391114	445.1194722965801
1923.0	11.397144	445.1194186956472
1924.0	11.403169	445.1195595901104
1925.0	11.409198	445.1196009692767
1926.0	11.415221	445.11969064637697
1927.0	11.421244	445.11958543290206
1928.0	11.427271	445.1196210506674
1929.0	11.433296	445.1196314595343
1930.0	11.439323	445.11954441023516
1931.0	11.44535	445.1195331937335
1932.0	11.451383	445.1195806413011
1933.0	11.457406	445.11961925388096
1934.0	11.463427	445.11953061032864
1935.0	11.46945	445.119572104556
1936.0	11.475473	445.11961809945274
1937.0	11.4815	445.1196649351004
1938.0	11.487529	445.11964656940904
1939.0	11.493558	445.11963725291935
1940.0	11.499585	445.11952758279534
1941.0	11.505617	445.11956158093255
1942.0	11.511639	445.1196251528376
1943.0	11.517665	445.11956849352896
1944.0	11.523696	445.11952702457836
1945.0	11.529721	445.11962453191
1946.0	11.535752	445.1195144630445
1947.0	11.541781	445.1196665275819
1948.0	11.54781	445.11963493912157
1949.0	11.553831	445.11958887470803
1950.0	11.559858	445.11972186363516
1951.0	11.565885	445.119658353371
1952.0	11.571913	445.119657098543
1953.0	11.577938	445.1197292343393
1954.0	11.58396	445.1197672789929
1955.0	11.589987	445.1197040390903
1956.0	11.596008	445.119686279303
1957.0	11.602031	445.119595471995
1958.0	11.608058	445.11966929556206
1959.0	11.614085	445.1196350702173
1960.0	11.62011	445.1195234200292
1961.0	11.626138	445.1194683651364
1962.0	11.632161	445.11954638031926
1963.0	11.638183	445.11960084681647
1964.0	11.644206	445.11956971783627
1965.0	11.650227	445.11958452853247
1966.0	11.656254	445.1195835602807
1967.0	11.662281	445.11958851433263
1968.0	11.668313	445.1195607022023
1969.0	11.674337	445.1197062279381
1970.0	11.680365	445.1195088474669
1971.0	11.6864	445.11953278716675
1972.0	11.692431	445.1196063538998
1973.0	11.698458	445.1196061150689
1974.0	11.704479	445.11955929385107
1975.0	11.7105	445.11956832537203
1976.0	11.716527	445.1196665667013
1977.0	11.722556	445.11958880723404
1978.0	11.728579	445.11961678710105
1979.0	11.7346	445.11946526404734
1980.0	11.740625	445.1194955813335
1981.0	11.746646	445.11958247768877
1982.0	11.752669	445.11964465834194
1983.0	11.75869	445.11953931001153
1984.0	11.764713	445.1196176223828
1985.0	11.770742	445.11963296148053
1986.0	11.776771	445.11962030723896
1987.0	11.7828	445.11953386074117
1988.0	11.788827	445.11949208746285
1989.0	11.794848	445.11960100135946
1990.0	11.800871	445.11964800995963
1991.0	11.8069	445.11953704366147
1992.0	11.812923	445.11967414102384
1993.0	11.818952	445.1195871778163
1994.0	11.824973	445.1195842316016
1995.0	11.831	445.119615108044
1996.0	11.837023	445.11967786827796
1997.0	11.84305	445.1197074757922
1998.0	11.849082	445.11960457364694
1999.0	11.855113	445.11966430096453
2000.0	11.861136	445.11971771214
2001.0	11.867156	445.11954814870086
2002.0	11.873179	445.11965245967264
2003.0	11.8792	445.119572672548
2004.0	11.885223	445.11956699000535
2005.0	11.891246	445.1196184620751
2006.0	11.897269	445.11953010560075
2007.0	11.903292	445.119536491842
2008.0	11.909313	445.11970561739554
2009.0	11.915334	445.11968770309795
2010.0	11.921354	445.1196950640343
2011.0	11.927375	445.1197395481517
2012.0	11.933402	445.1197252057759
2013.0	11.939429	445.11961641405804
2014.0	11.945453	445.1196941270725
2015.0	11.951479	445.1195159863917
2016.0	11.957509	445.11959076280226
2017.0	11.963534	445.11957720914387
2018.0	11.969565	445.11954375163015
2019.0	11.975588	445.1196823306227
2020.0	11.981615	445.1195955653262
2021.0	11.987638	445.1197076726269
2022.0	11.993661	445.11967026512445
2023.0	11.999682	445.119690850596
2024.0	12.005704	445.1197646744207
2025.0	12.011729	445.11968049089467
2026.0	12.017752	445.1195580401284
2027.0	12.023784	445.11956032253454
2028.0	12.029813	445.1195984074147
2029.0	12.03584	445.11954512430003
2030.0	12.041863	445.11964630820984
2031.0	12.04789	445.1195422207711
2032.0	12.053911	445.11954870144854
2033.0	12.05994	445.11945999127687
2034.0	12.065963	445.1195529880548
2035.0	12.071986	445.1195987270728
2036.0	12.078013	445.11948169340326
2037.0	12.084038	445.11951171301325
2038.0	12.090067	445.1195205824648
2039.0	12.096094	445.1194620546294
2040.0	12.102121	445.11956064830883
2041.0	12.108144	445.1195379631501
[truncated: 5,144 more rows]
