# Supplementary material for: RawBeans: A Simple, Vendor-Independent, Raw-Data Quality-Control Tool
Source: J Proteome Res. 2021 Mar 4;20(4):2098–104. doi: 10.1021/acs.jproteome.0c00956 (PMC8041395; doi:10.1021/acs.jproteome.0c00956)
Supplement: Supplementary file 2 — pr0c00956_si_003.zip [file pr0c00956_si_003.zip › 100_samples_run1.0/resources/HF2_LC1_hela_261120_02-mass-deviation-matrix.tsv]

scan	retention	445.12003
1.0	0.0029744495	445.1197872164985
2.0	0.01041185	445.11974446047657
3.0	0.016763885	445.11947530864813
4.0	0.023451383	445.11956854524635
5.0	0.029811818	445.1206080924202
6.0	0.03616807	445.1195475947027
7.0	0.042528569	445.1196344857449
8.0	0.048893133	445.1197319031892
9.0	0.05525565	445.1199647595207
10.0	0.061618152	445.12010154044015
11.0	0.067978584	445.1202087432109
12.0	0.074343168	445.1201625004251
13.0	0.080703583	445.12004519882197
14.0	0.087066069	445.11982411321685
15.0	0.093424383	445.11988505039193
16.0	0.099786885	445.1198657859944
17.0	0.10614107	445.11991512243986
18.0	0.11250153	445.1198814194187
19.0	0.11886614	445.1196005596835
20.0	0.12522654	445.1200756123854
21.0	0.13161405	445.12009546123636
22.0	0.13797655	445.12010429257003
23.0	0.1443349	445.12003313711733
24.0	0.15069532	445.1200939404939
25.0	0.15706825	445.1201834611239
26.0	0.16342237	445.12005888297256
27.0	0.16978905	445.12011850178493
28.0	0.17614738	445.11962161871514
29.0	0.18250575	445.11957896947854
30.0	0.18886827	445.1194981992813
31.0	0.19522868	445.12056196550486
32.0	0.2015891	445.1200770826161
33.0	0.20795379	445.12009609708684
35.0	0.21530162	445.1196020555025
36.0	0.22166637	445.119699059045
37.0	0.22769132	445.11961582523634
38.0	0.23371423	445.1196173249697
39.0	0.23974972	445.11962948494494
40.0	0.24577883	445.11964922622406
41.0	0.25180373	445.1194704429039
42.0	0.25782878	445.1195598758497
43.0	0.26385807	445.11940035961925
44.0	0.26988517	445.1206442836027
45.0	0.2759081	445.12059720716076
46.0	0.28193085	445.1205489412094
47.0	0.28795392	445.1204792540071
48.0	0.29397892	445.11951490098414
49.0	0.30000164	445.11943591621343
50.0	0.30602473	445.1194455680774
51.0	0.31204754	445.1195034282868
52.0	0.31807272	445.1195102820434
53.0	0.32409774	445.11948203971855
54.0	0.33012044	445.11942952366815
55.0	0.3361414	445.1194774076451
56.0	0.34216215	445.11945448631906
57.0	0.34818723	445.12059279945385
58.0	0.35421647	445.1206466312137
59.0	0.36024549	445.119426065347
60.0	0.36627064	445.12062292427174
61.0	0.37229764	445.11944133520535
62.0	0.37831862	445.11944833435604
63.0	0.38433937	445.12045803992555
64.0	0.39036007	445.1194393308976
65.0	0.39638097	445.1195134450864
66.0	0.40239977	445.1194439058197
67.0	0.4084249	445.11950393597306
68.0	0.41444775	445.1194073803847
69.0	0.4204747	445.1194644993729
70.0	0.42649982	445.120646346229
71.0	0.43252269	445.12063432262175
72.0	0.43854977	445.120527202363
73.0	0.44456863	445.1204740661378
74.0	0.45059577	445.1204506205218
75.0	0.45661437	445.1194532811017
76.0	0.46263527	445.11941685368055
77.0	0.4686583	445.12056341445776
78.0	0.47468117	445.1194283684665
79.0	0.48070813	445.1194249396975
80.0	0.48673522	445.11945314596295
81.0	0.49276235	445.1194014528036
82.0	0.49879159	445.1195351489057
83.0	0.50481443	445.1196237038697
84.0	0.51083327	445.1195297452919
85.0	0.51685407	445.1194402067293
86.0	0.52287698	445.1194933385083
87.0	0.52889567	445.119577605089
88.0	0.53491865	445.1194864218022
89.0	0.54093958	445.1206126782382
90.0	0.54696867	445.12064652141675
91.0	0.55298952	445.1204704528182
92.0	0.55901252	445.12039651647393
93.0	0.5650313	445.1206133994124
94.0	0.57105215	445.11954823083533
95.0	0.57707485	445.11963316613543
96.0	0.58309785	445.12065783957667
97.0	0.58912283	445.12064031164397
98.0	0.595148	445.1206364845351
99.0	0.60116882	445.11942020271346
100.0	0.60719582	445.1206280382809
101.0	0.6132229	445.11944957763046
102.0	0.61924583	445.11940558408963
103.0	0.62526865	445.1194478814871
104.0	0.63128953	445.119408593062
105.0	0.63731038	445.119454614967
106.0	0.64333543	445.1195004181848
107.0	0.64935615	445.1194305198167
108.0	0.65538138	445.1206377245465
109.0	0.66139995	445.11947561642006
110.0	0.66742078	445.11962131442743
111.0	0.6734437	445.11955609035505
112.0	0.67946452	445.11950336958796
113.0	0.68548763	445.1195682088224
114.0	0.69151043	445.1194185142332
115.0	0.69753142	445.1195349591652
116.0	0.70354997	445.1194406070674
117.0	0.70956883	445.119561092927
118.0	0.71558959	445.1196939300489
119.0	0.72161262	445.11961197713333
120.0	0.72763767	445.1195516092905
121.0	0.73365625	445.11957138131726
122.0	0.73967928	445.1195677241167
123.0	0.74570424	445.1195020298297
124.0	0.75173142	445.119548553818
125.0	0.75775223	445.120514557433
126.0	0.76378339	445.1200599386408
127.0	0.76980635	445.12022953008477
128.0	0.7756981	445.11997357321707
133.0	0.78647723	445.12018755453374
139.0	0.79883563	445.1200904196569
140.0	0.80535427	445.11995608580025
145.0	0.81646482	445.11998088183464
151.0	0.82909803	445.12034577365654
152.0	0.83546479	445.1206130428577
157.0	0.8465918	445.1197207791907
158.0	0.85296687	445.1199478315266
163.0	0.86411263	445.11993495531135
164.0	0.87048554	445.120226368946
165.0	0.87651269	445.1201183068092
166.0	0.88253975	445.120180568395
167.0	0.88856282	445.12034812327926
170.0	0.89672097	445.1203005829475
171.0	0.90308352	445.12032896754454
172.0	0.90910657	445.1203819082948
173.0	0.91513363	445.1204974530462
174.0	0.92115872	445.12030360334427
175.0	0.92718982	445.1204815311572
176.0	0.93321487	445.12065324452976
177.0	0.93923989	445.12047041453224
178.0	0.94526693	445.1205672285649
179.0	0.95128579	445.1194088997818
180.0	0.95730865	445.1205676180757
181.0	0.9633316	445.1204779692833
182.0	0.96935863	445.12051458092316
183.0	0.97539002	445.120635659725
185.0	0.98270858	445.1205749304988
186.0	0.98907328	445.1205610500875
187.0	0.99509417	445.11941073696653
188.0	1.001115	445.1194004778785
189.0	1.0071337	445.1194215903543
190.0	1.0131649	445.1194624991593
191.0	1.0191859	445.12054779111486
192.0	1.0252128	445.1195142917231
193.0	1.0312358	445.11953318280297
194.0	1.0372567	445.12055035438914
195.0	1.0432796	445.120561907224
196.0	1.0493026	445.11946302669037
197.0	1.0553213	445.11947096791687
198.0	1.0613442	445.12060820902093
199.0	1.0673713	445.11947670493623
200.0	1.0734004	445.1206591363258
201.0	1.0794233	445.11945379412543
202.0	1.0854463	445.11950960984217
203.0	1.0914651	445.12064104202034
204.0	1.0974858	445.1194122625932
205.0	1.1035088	445.11958555111914
206.0	1.1095296	445.1195480646929
207.0	1.1155545	445.1195527047709
208.0	1.1215796	445.11955824275964
209.0	1.1276005	445.119500541358
210.0	1.1336192	445.12065769438004
211.0	1.1396401	445.1194162448986
212.0	1.145661	445.1206395509681
213.0	1.151686	445.11943271375
214.0	1.157711	445.1194633326806
215.0	1.1637316	445.1206341424964
216.0	1.1697504	445.1206568509855
217.0	1.1757713	445.1206522833401
218.0	1.1817942	445.1206517288601
219.0	1.1878152	445.1206109775912
220.0	1.1938379	445.12053334322957
221.0	1.1998589	445.1203984640571
222.0	1.2058796	445.11954371201193
223.0	1.2119067	445.1206224356953
224.0	1.2179317	445.12060369123594
225.0	1.2239506	445.12065339044483
226.0	1.2299755	445.1196294155207
227.0	1.2359986	445.1195426329598
228.0	1.2420234	445.1195047919304
229.0	1.2480444	445.11947680800546
230.0	1.2540671	445.11957872847114
231.0	1.260088	445.11955375416653
232.0	1.2661131	445.11958414357304
233.0	1.2721381	445.1197295381868
234.0	1.2781611	445.11944530639454
235.0	1.2841881	445.119497972947
236.0	1.2902111	445.1206477165427
237.0	1.2962359	445.11946447968256
238.0	1.3022589	445.1194708212189
239.0	1.3082818	445.1194194696189
240.0	1.3143028	445.1195415619728
241.0	1.3203319	445.11949787581347
242.0	1.326357	445.1195677041834
243.0	1.3323798	445.1195776721634
244.0	1.3383987	445.11946745638954
245.0	1.3444236	445.11954567565977
246.0	1.3504464	445.11955431555594
247.0	1.3564694	445.1196378005119
248.0	1.3624965	445.11957522550085
249.0	1.3685216	445.11955954331256
250.0	1.3745487	445.11953981701134
251.0	1.3805757	445.1196710526315
252.0	1.3865965	445.1196501438973
253.0	1.3926258	445.11947636213483
254.0	1.3986486	445.1195803158907
255.0	1.4046716	445.1195654502725
256.0	1.4106944	445.1206508018216
257.0	1.4167174	445.11958278304456
258.0	1.4227382	445.11940615548184
259.0	1.4287675	445.1195915590205
260.0	1.4347945	445.1194804457855
261.0	1.4408173	445.11951870549217
262.0	1.4468403	445.1195223466786
263.0	1.4528653	445.1196431818481
264.0	1.4588884	445.11952676936716
265.0	1.4649112	445.11955789363594
266.0	1.4709404	445.11960506314114
267.0	1.4769633	445.11950523413105
268.0	1.4829863	445.11958692837084
269.0	1.4890112	445.11969505252813
270.0	1.4950341	445.1195241229133
271.0	1.5010613	445.11959991205265
272.0	1.5070904	445.1196336496738
273.0	1.5131133	445.1196783703668
274.0	1.5191363	445.1195856601203
275.0	1.5251592	445.11956079795016
276.0	1.5311821	445.11951706265177
277.0	1.5372174	445.1195644425774
278.0	1.5432487	445.11960046781775
279.0	1.5492717	445.1195250576673
280.0	1.5552967	445.11969400248006
281.0	1.5613197	445.1196141246184
282.0	1.5673425	445.11972452595876
283.0	1.5733655	445.119582996987
284.0	1.5793947	445.1196925326162
285.0	1.5854217	445.11953867179494
286.0	1.5914468	445.1195415316034
287.0	1.5974758	445.1195785206177
288.0	1.6034988	445.1196116143974
289.0	1.6095259	445.119553399119
290.0	1.6155509	445.1194962891279
291.0	1.6215698	445.1194810395307
292.0	1.6275926	445.11960776906113
293.0	1.6336154	445.11959473370996
294.0	1.6396341	445.1195337353344
295.0	1.6456573	445.11948163131444
296.0	1.6516843	445.1196986396871
297.0	1.6577135	445.11965459318907
298.0	1.6637364	445.11972990563083
299.0	1.6697594	445.1196299540921
300.0	1.6757842	445.11952169238447
301.0	1.6818072	445.1195073952574
302.0	1.6878365	445.11954551777944
303.0	1.6938593	445.11952416739524
304.0	1.6998864	445.11945755263406
305.0	1.7059115	445.1195442511724
306.0	1.7119365	445.1195793838923
307.0	1.7179657	445.1195827856005
308.0	1.7239863	445.1196000618406
309.0	1.7300093	445.11949204696424
310.0	1.7360323	445.1195339266499
311.0	1.7420511	445.1194337220614
312.0	1.748074	445.11963892559044
313.0	1.7541031	445.1195249158978
314.0	1.7601323	445.11966792413733
315.0	1.7661614	445.11964298854633
316.0	1.7721823	445.1196207078707
317.0	1.7782032	445.11969502626334
318.0	1.7842218	445.1195266205353
319.0	1.7902532	445.1206357496347
320.0	1.7962781	445.1194846650741
321.0	1.8023032	445.11956773516897
322.0	1.808326	445.1194564004255
323.0	1.814349	445.11958570358655
324.0	1.8203676	445.1195039418721
325.0	1.8263907	445.1195318359847
326.0	1.8324219	445.1195375761561
327.0	1.838449	445.1195648023867
328.0	1.8444719	445.1194710830233
329.0	1.8504991	445.1194690797039
330.0	1.8565218	445.1194081560522
331.0	1.8625469	445.1194363598768
332.0	1.8685698	445.11946550269687
333.0	1.8745887	445.1194073777901
334.0	1.8806135	445.1194953270911
335.0	1.8866344	445.119555914001
336.0	1.8926554	445.1197246775353
337.0	1.8986782	445.1196567411879
338.0	1.9047013	445.1196736500042
339.0	1.9107198	445.11969505046017
340.0	1.9167428	445.11954044344805
341.0	1.9227699	445.1195763332856
342.0	1.9287929	445.11960546961086
343.0	1.9348199	445.11968648875995
344.0	1.9408409	445.1196769866896
345.0	1.9468637	445.11961237354456
346.0	1.9528866	445.1196089519791
347.0	1.9589178	445.1194943637289
348.0	1.9649387	445.11951960370357
349.0	1.9709658	445.11942971076286
350.0	1.976993	445.1197050883051
351.0	1.9830158	445.1196615964028
352.0	1.9890408	445.1196557101983
353.0	1.9950638	445.11970563985807
354.0	2.0010866	445.1195196717028
355.0	2.0071158	445.11948856545
356.0	2.0131429	445.1195533555928
357.0	2.019168	445.11962101011324
358.0	2.0251867	445.1196563212196
359.0	2.0312159	445.1195610983344
360.0	2.0372408	445.1196698214437
361.0	2.0432597	445.1194895530466
362.0	2.0492846	445.11963136356053
363.0	2.0553118	445.11962940806296
364.0	2.0613325	445.11963255342937
365.0	2.0673534	445.1195671000314
366.0	2.0733721	445.11973124208805
367.0	2.0793952	445.11954905690277
368.0	2.0854159	445.11953950364483
369.0	2.0914368	445.1196648092345
370.0	2.0974596	445.11951763343643
371.0	2.1034804	445.11962245621675
372.0	2.1095014	445.1196778006385
373.0	2.1155242	445.11956368414616
374.0	2.1215452	445.1196583917672
375.0	2.1275659	445.1196285728139
376.0	2.1335889	445.1196029420368
377.0	2.1396138	445.11950920961465
378.0	2.1456326	445.1195695872242
379.0	2.1516514	445.1194925726443
380.0	2.1576743	445.1195288820454
381.0	2.1636972	445.11972943532726
382.0	2.1697223	445.1195908257065
383.0	2.1757493	445.1196521836247
384.0	2.1817786	445.1196467861007
385.0	2.1878056	445.1197461212395
386.0	2.1938243	445.11962889363457
387.0	2.1998493	445.11959034114034
388.0	2.2058745	445.11953350005746
389.0	2.2118972	445.1197335869102
390.0	2.2179161	445.1196453493165
391.0	2.2239576	445.1195538345867
392.0	2.229989	445.11960039815705
393.0	2.2360139	445.11983102985846
394.0	2.2420327	445.11958650034694
395.0	2.2480598	445.11958274912473
396.0	2.2540807	445.11958838721165
397.0	2.2601056	445.1195448895616
398.0	2.266135	445.11962280260155
399.0	2.2721577	445.11955245150267
400.0	2.2781871	445.1196506319454
401.0	2.2842077	445.1196342305594
402.0	2.2902307	445.11959285136936
403.0	2.2962577	445.1196889503989
404.0	2.3022829	445.1195032871417
405.0	2.3083036	445.11953843522247
406.0	2.3143224	445.1195340575005
407.0	2.3203474	445.1195573575122
408.0	2.3263702	445.11970130289063
409.0	2.3323995	445.11971393875353
410.0	2.3384183	445.1195712873478
411.0	2.3444433	445.1195518245404
412.0	2.3504683	445.11961303450755
413.0	2.3564974	445.1195804026468
414.0	2.3625163	445.11940802938693
415.0	2.3685454	445.12059371858686
416.0	2.3745662	445.11952420827083
417.0	2.3805891	445.11958170705935
418.0	2.3866183	445.1194592905984
419.0	2.3926434	445.11944900111774
420.0	2.3986683	445.12057653576164
422.0	2.405987	445.11940769987314
423.0	2.4123558	445.1194139565923
424.0	2.4183809	445.1205369792293
425.0	2.4244079	445.1204588627849
426.0	2.4304308	445.12055356867154
428.0	2.4377599	445.12034233841933
429.0	2.4441245	445.12032209238964
430.0	2.4501495	445.12026961237
431.0	2.4561725	445.1202134723163
432.0	2.4621976	445.1202204390851
433.0	2.4682247	445.12030308653016
434.0	2.4742475	445.1202476569911
435.0	2.4802704	445.12016110266035
436.0	2.4862954	445.12014096805945
437.0	2.4923184	445.1200628387131
438.0	2.4983393	445.12020829919624
441.0	2.5071704	445.1201137012974
442.0	2.5135433	445.11997688002464
446.0	2.5232788	445.11985468320995
447.0	2.5296454	445.11986765533726
451.0	2.5393121	445.1195007264264
452.0	2.5456788	445.12051773648517
457.0	2.5575704	445.1204589764954
458.0	2.5639393	445.1203026816497
461.0	2.5720684	445.1202179676748
466.0	2.5832142	445.12036653128774
467.0	2.5895123	445.1204336279485
468.0	2.5958038	445.1204623738908
469.0	2.6023496	445.1202272150402
470.0	2.6087142	445.12024429272407
471.0	2.615008	445.12034710095173
472.0	2.6214768	445.1202831903798
473.0	2.6277205	445.1203177759397
474.0	2.6340642	445.1203440570351
475.0	2.6404184	445.1204014888965
476.0	2.6468809	445.12038988533044
477.0	2.6532122	445.1203924184638
478.0	2.6596351	445.12038447968206
479.0	2.6659101	445.1204546650431
480.0	2.6723018	445.1203703228344
481.0	2.6787372	445.11953501705653
482.0	2.6850997	445.1196296728932
483.0	2.6914643	445.11958373194284
484.0	2.6978226	445.1197735270905
485.0	2.704181	445.1198968191103
486.0	2.7105393	445.1200172779654
487.0	2.716906	445.12021109223633
488.0	2.7232706	445.1203148062248
489.0	2.7296352	445.1201417091253
490.0	2.7360081	445.12014364527533
491.0	2.7423581	445.12047275769044
492.0	2.7487228	445.1203998869762
494.0	2.7560331	445.1203223962945
495.0	2.762402	445.1203721960369
496.0	2.7684248	445.12042772054974
497.0	2.7744435	445.1204433467911
498.0	2.7804665	445.120582926297
499.0	2.7864894	445.1206422844456
500.0	2.7925167	445.12050063267833
501.0	2.7985436	445.1205622101218
502.0	2.8045666	445.1195252340777
503.0	2.8105873	445.11948822479616
504.0	2.8166083	445.11941673384547
505.0	2.822629	445.1195634291828
506.0	2.82865	445.11946934457796
507.0	2.8346833	445.1195409609737
508.0	2.8407125	445.11965631849654
509.0	2.8467373	445.119546495238
510.0	2.8527626	445.11951421915023
511.0	2.8587812	445.119540515677
512.0	2.8648062	445.1195177012545
513.0	2.8708249	445.11954207029225
514.0	2.8768478	445.1195480516924
515.0	2.8828689	445.1194325647031
516.0	2.8888875	445.12065885210114
517.0	2.8949105	445.1195358407595
518.0	2.9009312	445.11960958469115
519.0	2.9069563	445.1196032776042
520.0	2.9129833	445.119564031526
521.0	2.9190042	445.1195160432345
522.0	2.9250291	445.11949238241965
523.0	2.9310478	445.11947778754455
524.0	2.9370687	445.11947493099467
525.0	2.9430897	445.11965056954904
526.0	2.9491104	445.11948604326346
527.0	2.9551314	445.1195606363108
528.0	2.961152	445.1196657100184
529.0	2.9671729	445.11973554870036
530.0	2.9731939	445.1196301825407
531.0	2.9792147	445.119634587846
532.0	2.9852356	445.1196481808975
533.0	2.9912605	445.1194876612487
534.0	2.9972814	445.12055822367586
535.0	3.0033	445.11953347475065
536.0	3.0093209	445.11958478984786
537.0	3.0153418	445.11949242741946
538.0	3.0213731	445.1195546071819
539.0	3.0273917	445.1195820118832
540.0	3.033419	445.1196283738179
541.0	3.0394439	445.1194760638408
542.0	3.0454669	445.11958342919087
543.0	3.0514877	445.1196289712877
544.0	3.0575063	445.1195670216976
545.0	3.0635272	445.1196108131604
546.0	3.069548	445.1196320265019
547.0	3.0755689	445.1195970786376
548.0	3.0815919	445.11955008789784
549.0	3.0876147	445.1203786709494
550.0	3.0936398	445.12002430202847
554.0	3.1029689	445.11960610301645
555.0	3.1092939	445.1205417959264
559.0	3.1188065	445.12043911775623
565.0	3.1313981	445.1198841897083
573.0	3.1469626	445.1202829614444
574.0	3.1533314	445.12032026099536
576.0	3.1607148	445.1203323902976
577.0	3.1671189	445.1204648000333
578.0	3.1735356	445.12055219580645
579.0	3.1798981	445.1206261328498
580.0	3.1862606	445.12049886029814
581.0	3.1926211	445.1205653796818
582.0	3.1989836	445.11954286747095
583.0	3.2053481	445.11967148431245
584.0	3.2117106	445.11970206307103
585.0	3.2180773	445.11955637481185
586.0	3.2244377	445.1194585507319
587.0	3.2307982	445.11962790041235
588.0	3.2371606	445.11943001866473
589.0	3.243519	445.11945111822297
590.0	3.2498774	445.1195839596217
591.0	3.2562357	445.11950197400466
592.0	3.2626003	445.119556080873
593.0	3.2689711	445.1195607975657
594.0	3.2753357	445.1195227957812
595.0	3.2816982	445.119632717569
596.0	3.2880649	445.1196112181942
597.0	3.2944148	445.1195794051079
598.0	3.3007815	445.119537258113
599.0	3.3071357	445.1195492778273
600.0	3.3135003	445.11960274360825
601.0	3.3198628	445.1195917972767
602.0	3.3262253	445.11965275987603
603.0	3.3325837	445.11961733774035
604.0	3.3389462	445.1195863939514
605.0	3.3453087	445.1196613592722
606.0	3.3516691	445.11955723195314
607.0	3.3580316	445.1195766731117
608.0	3.3643899	445.1196551432415
609.0	3.3707524	445.1195998654498
610.0	3.3771149	445.1195692368708
611.0	3.3834775	445.1195101190313
612.0	3.3898358	445.11944205799966
613.0	3.3961941	445.1194166166997
614.0	3.4025567	445.11951610684685
615.0	3.4089129	445.1195865997298
616.0	3.4152775	445.1196573006743
617.0	3.42164	445.1197606528907
618.0	3.4280025	445.11947471864374
619.0	3.4343629	445.1196366118662
620.0	3.4407295	445.11967985193985
621.0	3.4470858	445.11970238349613
622.0	3.4534463	445.1196258291685
623.0	3.4598046	445.1195837070487
624.0	3.466163	445.1195195602066
625.0	3.4725255	445.1195488029724
626.0	3.478888	445.1196683411603
627.0	3.4852526	445.119600642994
628.0	3.491613	445.11951512679707
629.0	3.4979755	445.1196397295714
630.0	3.5043318	445.1196142445601
631.0	3.5106922	445.11968523084965
632.0	3.5170526	445.1194707348203
633.0	3.5234172	445.1196261013485
634.0	3.5297797	445.1195112768217
635.0	3.5361422	445.11970797919554
636.0	3.5425026	445.11980658065323
637.0	3.5488589	445.1197404908861
638.0	3.5552193	445.119490284424
639.0	3.5615797	445.1195115875277
640.0	3.5679359	445.1195095168337
641.0	3.5742984	445.11942812979424
642.0	3.5806567	445.1206317588218
643.0	3.5870193	445.11945779070726
644.0	3.5933839	445.1195658579886
645.0	3.5997485	445.1195309680726
646.0	3.606111	445.1196289669784
647.0	3.6124714	445.1196863179362
648.0	3.6188298	445.11960771584506
649.0	3.6251881	445.1195851620708
650.0	3.6315444	445.1196415741255
651.0	3.6379068	445.119488184167
652.0	3.6442672	445.1195661928923
653.0	3.6506277	445.119450525029
654.0	3.6569986	445.119485957898
655.0	3.6633548	445.1195115526741
656.0	3.6697131	445.11944362759556
657.0	3.6760798	445.1195968447773
658.0	3.6824381	445.1195072266704
659.0	3.6887944	445.11963768995366
660.0	3.6951569	445.11984815298575
661.0	3.7015194	445.11968456925814
662.0	3.707884	445.1194110724464
663.0	3.7142444	445.11956001866815
664.0	3.7206048	445.1194722194643
665.0	3.7269632	445.1196716435545
666.0	3.7333236	445.11970528826424
667.0	3.7396841	445.11954895303234
668.0	3.7460445	445.11962511873367
669.0	3.7524069	445.1195090881779
670.0	3.7587799	445.1196471733935
671.0	3.765132	445.11957510682674
672.0	3.7714987	445.11978548251284
673.0	3.7778528	445.11955495092536
674.0	3.7842111	445.1195011211791
675.0	3.7905695	445.1196848611322
676.0	3.7969341	445.11959343684805
677.0	3.8032924	445.1196231986761
678.0	3.8096591	445.1194441369811
679.0	3.8160195	445.12065271228846
680.0	3.8223821	445.12061016208696
681.0	3.8287404	445.12059180575255
682.0	3.8351029	445.12064257322004
683.0	3.8414695	445.1205766376986
684.0	3.847832	445.12030837267463
685.0	3.8541966	445.1205470468063
686.0	3.8605549	445.12054442536135
687.0	3.8669175	445.12062938942836
688.0	3.8732779	445.1205387963035
689.0	3.8796342	445.1205064915093
690.0	3.8859946	445.1205097323736
691.0	3.8923529	445.120456441274
692.0	3.8987134	445.1205259476623
693.0	3.9050738	445.120591383777
694.0	3.9114425	445.12062208197216
695.0	3.9178008	445.11949662056816
696.0	3.9241717	445.1194756728062
697.0	3.9305301	445.1205053628645
698.0	3.9368905	445.12046780391245
699.0	3.9432488	445.1205281377677
700.0	3.9496092	445.1204474532982
701.0	3.9559718	445.1205782842169
702.0	3.9623384	445.1204997012127
703.0	3.9687009	445.11959933131465
704.0	3.9750634	445.12048493869463
705.0	3.9814218	445.1204658902212
706.0	3.9877821	445.1205627597481
707.0	3.9941426	445.12048812881056
708.0	4.0005051	445.12055179362767
709.0	4.0068655	445.12057330905407
710.0	4.0132301	445.1205636354438
711.0	4.0195906	445.1205898835126
712.0	4.0259572	445.120477778282
713.0	4.0323156	445.12047823740625
714.0	4.038676	445.1203011578487
715.0	4.044626	445.11945750460245
716.0	4.0510697	445.1203013808047
717.0	4.0573489	445.1204776022004
718.0	4.063901	445.1198995397669
721.0	4.0718844	445.1200362834177
722.0	4.0780844	445.1204935514326
723.0	4.0847822	445.11957175810755
726.0	4.0936531	445.11968527683496
727.0	4.1000241	445.1194428670136
728.0	4.1060532	445.1195088466836
730.0	4.1134136	445.11953157131546
731.0	4.1197865	445.1194718267509
733.0	4.1271698	445.1194574212104
734.0	4.133547	445.1206017266266
735.0	4.1395782	445.11940549273436
736.0	4.1456032	445.12054113209
737.0	4.1516303	445.1194095438745
738.0	4.1576574	445.11940216634736
739.0	4.1636844	445.1194219337866
740.0	4.1697138	445.1206181638162
741.0	4.1757366	445.1205800275592
742.0	4.1817596	445.120483528599
743.0	4.1877844	445.1205847257232
744.0	4.1938115	445.12041899661523
745.0	4.1998346	445.12055297822377
746.0	4.2058576	445.1205380868192
748.0	4.2132261	445.1204092723383
749.0	4.2195929	445.12040602745344
750.0	4.2256178	445.12042194197437
751.0	4.2316429	445.12055480235665
752.0	4.23767	445.12041179091324
753.0	4.243695	445.120534442859
754.0	4.24972	445.1204411728587
755.0	4.255743	445.12044855546054
756.0	4.2617659	445.12038114967316
757.0	4.2677907	445.1203950993938
758.0	4.2738158	445.12042572821696
760.0	4.2811699	445.12043950023167
761.0	4.287543	445.12052359717734
762.0	4.2935742	445.12050206163275
763.0	4.2995993	445.12042338272767
764.0	4.3056221	445.1205658618067
765.0	4.3116451	445.1204997759087
766.0	4.3176722	445.1205036405814
767.0	4.3237013	445.12065893544656
768.0	4.3297243	445.1204867991995
769.0	4.3357473	445.12044810679663
770.0	4.3417722	445.12042219569054
772.0	4.3493138	445.12041012084796
773.0	4.3556827	445.12045965742703
775.0	4.3630221	445.12043219016874
776.0	4.3693929	445.12040457405635
777.0	4.3754159	445.12050151620895
778.0	4.3814388	445.12048221413085
779.0	4.3874639	445.1204777945097
780.0	4.3934952	445.1204980903165
781.0	4.3995244	445.1204661636409
782.0	4.4055515	445.1205584409686
783.0	4.4115848	445.1203624286617
784.0	4.4176117	445.12045118527084
786.0	4.4251555	445.12045416769854
787.0	4.4315306	445.12051355633685
788.0	4.4375639	445.12040393106435
789.0	4.4435911	445.1204578467608
790.0	4.4496139	445.1204649104512
791.0	4.4556411	445.1204265612601
792.0	4.461668	445.12051656202374
793.0	4.4676931	445.1205508862945
795.0	4.4750597	445.1204164577489
796.0	4.4814263	445.12037250575634
798.0	4.4889451	445.1203484854129
799.0	4.495314	445.12056169193414
800.0	4.501337	445.1205954778857
801.0	4.5073661	445.120408218792
803.0	4.5148889	445.12049601939447
804.0	4.5212558	445.1205127911281
805.0	4.5272807	445.12053005488195
806.0	4.5333057	445.1205812990691
807.0	4.5393266	445.1204151299705
808.0	4.5453515	445.1203731066881
809.0	4.5513744	445.1203370484467
810.0	4.5573973	445.1204227755935
811.0	4.5634246	445.1205090425212
812.0	4.5694473	445.12053481563964
813.0	4.5754704	445.12042432941263
814.0	4.5814952	445.12058913065226
815.0	4.5875224	445.12048169889385
816.0	4.5935494	445.120481379362
817.0	4.5995807	445.1204328852358
818.0	4.6056077	445.1203422897374
819.0	4.6116371	445.12035220640524
821.0	4.6189973	445.12041790821957
822.0	4.6253661	445.1203728673501
823.0	4.6313932	445.1203597313881
824.0	4.6374183	445.12039068749027
825.0	4.6434454	445.12038201007573
826.0	4.6494704	445.1204352384712
829.0	4.6576599	445.1203761984952
830.0	4.6640391	445.12037665071426
831.0	4.6700705	445.12037003780983
832.0	4.6760975	445.1204493321595
833.0	4.6821246	445.1206150436034
834.0	4.6881495	445.1204452000315
835.0	4.6941747	445.12045661615394
836.0	4.700212	445.12033823745037
837.0	4.7062433	445.12036327375523
838.0	4.7122703	445.1204048704903
839.0	4.7182976	445.12045257280175
840.0	4.7243245	445.12049466478413
841.0	4.730358	445.12046538123485
842.0	4.7363808	445.12050749464186
843.0	4.742408	445.12052006115226
844.0	4.748437	445.1204809935526
845.0	4.7544684	445.1204970652165
846.0	4.7604974	445.12038261661525
847.0	4.7665206	445.12059052263925
848.0	4.7725454	445.12046540092285
849.0	4.7785706	445.1205050566089
850.0	4.7845912	445.1203927270189
851.0	4.7906141	445.12059329702277
852.0	4.7966351	445.1204397210625
853.0	4.8026581	445.12065973003126
854.0	4.8086789	445.1205391233256
855.0	4.8147039	445.12064570453987
856.0	4.8207268	445.120462125331
857.0	4.8267477	445.1205333886151
858.0	4.8327769	445.12059346423246
859.0	4.8387997	445.120383335675
860.0	4.8448226	445.12050189315823
863.0	4.8536913	445.12046268486773
864.0	4.8600622	445.12042602878057
865.0	4.8660914	445.1204098880916
866.0	4.8721144	445.1204567852989
867.0	4.8781393	445.120439004162
868.0	4.8841643	445.120504803888
869.0	4.8901852	445.1203861833652
871.0	4.8975226	445.12043737950864
872.0	4.9038915	445.1204345717406
873.0	4.9099165	445.12051607406994
874.0	4.9159373	445.12046482323603
875.0	4.9219666	445.1204695298503
876.0	4.9279873	445.120484479268
877.0	4.9340081	445.12034978016015
878.0	4.940031	445.1203502450654
879.0	4.946054	445.1203609400896
880.0	4.9520769	445.12033939521007
881.0	4.9580978	445.1203805076753
882.0	4.9641226	445.1205355672332
883.0	4.9701458	445.1205176762085
884.0	4.9761666	445.1203937924977
885.0	4.9821874	445.1203998161961
886.0	4.9882122	445.12034377473066
887.0	4.9942331	445.1203999427058
888.0	5.0002582	445.1204593447711
889.0	5.0062852	445.12040341880817
890.0	5.0123103	445.12033955261353
891.0	5.0183311	445.1202292210099
892.0	5.0243541	445.1203442614438
893.0	5.030377	445.1203114852062
894.0	5.0363978	445.1204277676783
895.0	5.0424229	445.12051409673325
896.0	5.0484477	445.11942827134567
897.0	5.0544728	445.12050042754225
898.0	5.0604937	445.12060089135485
900.0	5.0678519	445.1205758681769
901.0	5.0742291	445.1205184836099
902.0	5.0802541	445.11957715119047
903.0	5.0862855	445.11955202067674
904.0	5.0923084	445.1194014201159
905.0	5.0983291	445.1205923833885
906.0	5.1043499	445.11958800357235
907.0	5.1103709	445.12055353336893
908.0	5.1163978	445.1205885503502
910.0	5.1237436	445.12060387803143
911.0	5.1301167	445.1205658583395
912.0	5.1361438	445.1205554378355
913.0	5.1421709	445.1194677220967
914.0	5.1481937	445.1204695848354
915.0	5.1542209	445.1204968279454
916.0	5.1602604	445.12044763242005
917.0	5.1662876	445.1204321925597
918.0	5.1723146	445.1206023379523
919.0	5.1783438	445.1205242505997
920.0	5.1843688	445.12043766116443
921.0	5.1903959	445.12044610454967
922.0	5.1964208	445.12063076870805
923.0	5.2024479	445.11953004065816
924.0	5.208473	445.11961378202983
925.0	5.2145	445.1205220411722
926.0	5.220521	445.120555172836
927.0	5.2265501	445.1206406360211
928.0	5.2325773	445.1205886430017
929.0	5.238602	445.1205741854346
930.0	5.2446271	445.1206312094538
931.0	5.2506501	445.12045012394265
932.0	5.2566731	445.12048415328263
933.0	5.262696	445.12048549396667
934.0	5.2687231	445.12051386558943
935.0	5.2747439	445.1204787819217
936.0	5.2807668	445.12045078989297
937.0	5.2867876	445.1204144247903
938.0	5.2928106	445.12047349566745
939.0	5.2988336	445.12050679241383
940.0	5.3048564	445.1205183528612
941.0	5.3108772	445.120595894604
942.0	5.3168981	445.1205337434281
944.0	5.3242688	445.1205183127824
945.0	5.3306314	445.1206035954745
946.0	5.3366544	445.12051404684235
947.0	5.3426773	445.1205353131716
948.0	5.3487002	445.12048656621613
949.0	5.3547232	445.12040519313183
950.0	5.3607481	445.1204973165491
951.0	5.3667772	445.12049906802434
952.0	5.3728023	445.1205213866405
953.0	5.3788232	445.1205431041793
954.0	5.384846	445.1204416542641
955.0	5.3908669	445.120447230143
956.0	5.3968878	445.1203869604686
957.0	5.4029087	445.1205679021881
958.0	5.4089316	445.1203149801978
959.0	5.4149647	445.12044606967703
960.0	5.4209918	445.120389227002
961.0	5.4270169	445.12020814598486
962.0	5.4330399	445.12039587556905
963.0	5.439065	445.1204337224572
964.0	5.4450878	445.1204399246698
965.0	5.4511086	445.1202601067385
966.0	5.4571335	445.12019878498535
969.0	5.4653231	445.1203740919672
970.0	5.4716982	445.1206041487571
971.0	5.4777231	445.12043550458355
972.0	5.4837483	445.12040325155806
973.0	5.4897711	445.12025480046407
974.0	5.4957941	445.12027592181414
975.0	5.5018147	445.1204051878397
976.0	5.5078377	445.1202892619448
977.0	5.5138607	445.1203683150929
978.0	5.5198859	445.1202961765591
980.0	5.5272252	445.12027781070805
981.0	5.5335962	445.1203431873327
982.0	5.5396211	445.12041088027587
983.0	5.5456442	445.1202735172994
984.0	5.5516732	445.1203151030822
985.0	5.5577023	445.12021031609777
986.0	5.5637338	445.1201754555965
987.0	5.5697628	445.12021379917854
989.0	5.5771191	445.12019466791884
990.0	5.5834859	445.1201988888696
991.0	5.5895087	445.12017605203187
992.0	5.595538	445.1202536454421
993.0	5.6015669	445.1203061971572
994.0	5.607592	445.12031665106724
995.0	5.6136191	445.1202484833667
996.0	5.6196484	445.12025754667627
997.0	5.6256754	445.1203415733477
998.0	5.6317047	445.12030266822734
999.0	5.6377317	445.12029391526085
1000.0	5.6437651	445.1202674315307
1001.0	5.6497879	445.120196427773
1002.0	5.655813	445.12022452022774
1003.0	5.6618422	445.12036854684703
1004.0	5.6678712	445.1203301031437
1005.0	5.6739006	445.12026008671734
1007.0	5.6812483	445.1202622225218
1008.0	5.6876276	445.1202488290084
1009.0	5.6936525	445.1202858436376
1010.0	5.6996797	445.1202253050903
1011.0	5.7057005	445.12022045960316
1012.0	5.7117213	445.1203090161771
1013.0	5.7177442	445.12036686778396
1014.0	5.7237652	445.12038141679034
1015.0	5.729788	445.12036556019467
1016.0	5.7358131	445.1203329502284
1017.0	5.741836	445.12026510670063
1018.0	5.7478609	445.1203828305891
1019.0	5.7538882	445.1201336646485
1020.0	5.7599089	445.1202818735227
1021.0	5.7659298	445.1202353937264
1022.0	5.7719525	445.1201426745405
1023.0	5.7779755	445.1203156329073
1024.0	5.7840006	445.12035670926787
1025.0	5.7900257	445.1204105918288
1026.0	5.7960506	445.120223972138
1027.0	5.8020714	445.1203188456408
1028.0	5.8080943	445.12024330682243
1029.0	5.8141152	445.1203340272288
1030.0	5.820136	445.1201315796671
1031.0	5.826161	445.1201097965404
1032.0	5.8321818	445.1201424490225
1033.0	5.8382027	445.12023066607685
1035.0	5.8455443	445.1202783053603
1036.0	5.8519151	445.1201329956174
1037.0	5.8579422	445.1201479894546
1038.0	5.8639653	445.1201944873953
1039.0	5.8699986	445.1202063910115
1040.0	5.8760278	445.12021653017183
1042.0	5.8833714	445.12029616916766
1043.0	5.8897402	445.12026113773317
1044.0	5.8957674	445.12014586326984
1045.0	5.9017966	445.12023645179886
1046.0	5.9078215	445.120302177134
1047.0	5.9138487	445.1203272313689
1048.0	5.9198778	445.12027614552835
1049.0	5.925907	445.12035912529296
1050.0	5.9319319	445.1202790724746
1051.0	5.937959	445.1204413414156
1052.0	5.9439799	445.12026794940914
1053.0	5.9500027	445.12023213548275
1054.0	5.9560321	445.1202744723754
1055.0	5.9620549	445.1202150657296
1056.0	5.9680779	445.1201325776978
1057.0	5.9740987	445.1202166215899
1058.0	5.9801215	445.120195382055
1059.0	5.9861466	445.1204084907867
1060.0	5.9921695	445.1202411735581
1061.0	5.9981924	445.12016476095795
1062.0	6.0042237	445.12021848277425
1063.0	6.0102488	445.12026451300943
1064.0	6.0162697	445.12026420440503
1065.0	6.0222904	445.12019838386203
1067.0	6.0298215	445.12025307711394
1068.0	6.0361946	445.12031487565037
1070.0	6.0435361	445.12028281823706
1071.0	6.0499049	445.12026367723695
1072.0	6.05593	445.1201233521667
1073.0	6.0619508	445.1203281335078
1074.0	6.0679716	445.1204345894366
1075.0	6.0739946	445.1202394279164
1076.0	6.0800155	445.1202538294074
1077.0	6.0860405	445.12026171319
1078.0	6.0920695	445.12013722888486
1079.0	6.0981029	445.12017183026484
1080.0	6.1041341	445.12017244471417
1081.0	6.1101634	445.12018087130264
1082.0	6.1161947	445.1201886158098
1083.0	6.1222217	445.1202395211222
1084.0	6.1282489	445.1203328538797
1085.0	6.1342738	445.12029369671876
1086.0	6.1402967	445.12013920760967
1087.0	6.1463217	445.1202828415382
1088.0	6.1523448	445.12036291675054
1089.0	6.1583717	445.1201685471265
1090.0	6.1643988	445.1203820802553
1091.0	6.170426	445.1203232317182
1092.0	6.1764468	445.1202346219369
1093.0	6.1824698	445.12030202710133
1094.0	6.1884988	445.12026458335606
1095.0	6.1945218	445.1202499661027
1096.0	6.200551	445.120243125503
1097.0	6.2065761	445.12027708334085
1099.0	6.213928	445.1202695266145
1100.0	6.2202947	445.12024701562376
1101.0	6.2263197	445.1202241689317
1102.0	6.232349	445.1201401979186
1103.0	6.2383781	445.12023646718853
1104.0	6.2444052	445.12015702470694
1105.0	6.2504365	445.1201787200037
1106.0	6.2564594	445.1202628260608
1107.0	6.2624824	445.1201864102563
1108.0	6.2685029	445.120356121428
1109.0	6.2745239	445.1203097587883
1110.0	6.2805468	445.12031720996384
1111.0	6.2865678	445.1203773589416
1112.0	6.2925905	445.1203221678238
1114.0	6.2999385	445.1202383801548
1115.0	6.3063052	445.12023489390975
1116.0	6.3123343	445.1201553631808
1117.0	6.3183678	445.1201698536824
1118.0	6.3243989	445.12018719625695
1119.0	6.3304366	445.12028820983386
1120.0	6.3364573	445.12027973937563
1121.0	6.3424783	445.12027496870627
1122.0	6.3485031	445.12010315694124
1123.0	6.3545302	445.1202140900408
1124.0	6.3605573	445.12015519356447
1125.0	6.3665804	445.1201276003069
1126.0	6.3726052	445.1201479321602
1128.0	6.3799573	445.12020241868083
1129.0	6.3863219	445.1202445576647
1130.0	6.392349	445.1202275983871
1131.0	6.3983783	445.12030057263416
1132.0	6.4044115	445.12006811157494
1134.0	6.4117719	445.12022134176055
1135.0	6.4181386	445.1200942605187
1136.0	6.4241699	445.120235420296
1137.0	6.4302012	445.120096095597
1138.0	6.4362282	445.12011615989957
1139.0	6.4422553	445.1203233845732
1140.0	6.4482824	445.1201693429034
1141.0	6.4543075	445.1202562600217
1142.0	6.4603387	445.1202551848254
1143.0	6.46637	445.12024068406436
1144.0	6.4723991	445.1201054335585
1145.0	6.4784304	445.1201788118804
1146.0	6.4844554	445.1202294786747
1147.0	6.4904804	445.1202180267873
1148.0	6.4965055	445.1201843820213
1149.0	6.5025304	445.12012492897003
1150.0	6.5085595	445.12039735735254
1151.0	6.5145866	445.12023111250153
1153.0	6.5219574	445.12016069574094
1154.0	6.5283263	445.12013843016183
1155.0	6.5343575	445.12017883276957
1156.0	6.5403825	445.12017564480277
1157.0	6.5464096	445.12035675029756
1158.0	6.5524388	445.12024488597143
1159.0	6.5584658	445.12034177901717
1160.0	6.564493	445.1202824901295
1161.0	6.5705138	445.1202596876091
1162.0	6.5765347	445.1201824586191
1163.0	6.5825556	445.12030539094843
1164.0	6.5885783	445.12027868489287
1165.0	6.5946013	445.12016079769785
1166.0	6.6006222	445.1201717026511
1167.0	6.6066452	445.1202200390603
1168.0	6.6126681	445.1201564430585
1170.0	6.6200242	445.1202543834529
1171.0	6.6264034	445.12013041768654
1172.0	6.6324305	445.1203495720434
1173.0	6.638468	445.1203342684178
1174.0	6.6444992	445.1201459503089
1175.0	6.6505202	445.1203475353957
1176.0	6.6565431	445.12021091359395
1177.0	6.6625681	445.1202850095648
1178.0	6.6685909	445.12010154843773
1179.0	6.6746118	445.1201170690309
1180.0	6.6806347	445.1203776944811
1181.0	6.6866557	445.1201288091915
1182.0	6.6926764	445.1200346504878
1183.0	6.6986973	445.1201172912855
1184.0	6.704718	445.12019968135564
1185.0	6.7107389	445.1202380467137
1186.0	6.7167618	445.12023527784754
1187.0	6.7227849	445.12021105899663
1188.0	6.7288097	445.1201346145747
1189.0	6.7348326	445.12037515506756
1190.0	6.7408578	445.12027067448315
1191.0	6.7468848	445.1203383737916
1192.0	6.752912	445.12038005357294
1193.0	6.7589388	445.1203267940404
1194.0	6.7649639	445.1202508324503
1195.0	6.770991	445.12012887116566
1196.0	6.777012	445.120280767387
1197.0	6.7830327	445.1202467377743
1198.0	6.7890536	445.12015367507144
1199.0	6.7950785	445.12031560328506
1200.0	6.8010994	445.1202545080536
1201.0	6.8071244	445.12022734793305
1202.0	6.8131536	445.1202451164176
1203.0	6.8191764	445.120208660631
1204.0	6.8252036	445.1202788203986
1205.0	6.8312265	445.1203157196117
1206.0	6.8372495	445.12024671106997
1207.0	6.8432767	445.1203340303396
1208.0	6.8493037	445.1202502297552
1209.0	6.8553327	445.1202405453134
1210.0	6.8613556	445.12017683405105
1212.0	6.8687286	445.12002857745864
1213.0	6.8751079	445.12029885751997
1214.0	6.881137	445.1202765895488
1215.0	6.8871682	445.1201573733735
1216.0	6.8931933	445.12012587980286
1217.0	6.8992184	445.1202548642905
1219.0	6.9065557	445.1201418658057
1220.0	6.9129225	445.1201496860709
1221.0	6.9189494	445.1202090596675
1222.0	6.9249745	445.12010808454437
1223.0	6.9310058	445.12017920912365
1224.0	6.9370351	445.1201570405542
1225.0	6.9430621	445.12024210755044
1226.0	6.949089	445.1200462382051
1227.0	6.9551163	445.1202304266812
1228.0	6.9611433	445.1201649378921
1229.0	6.9671662	445.12010075143894
1230.0	6.9731871	445.1201586613644
1231.0	6.9792079	445.12017159031
1232.0	6.9852287	445.1202688866841
1233.0	6.9912517	445.1201358190527
1234.0	6.9972725	445.12009469895054
1235.0	7.0032955	445.12008632521497
1237.0	7.0106454	445.1202396992271
1238.0	7.0170122	445.1201191178361
1239.0	7.0230372	445.1199692198039
1240.0	7.0290622	445.12014170405007
1241.0	7.0350913	445.12028486908986
1242.0	7.0411184	445.1202389736954
1243.0	7.0471434	445.1200669824925
1244.0	7.0531747	445.1201597054518
1245.0	7.0591976	445.1201271083204
1246.0	7.0652205	445.1202275250725
1247.0	7.0712413	445.12009222056435
1248.0	7.0772623	445.1202247626416
1250.0	7.08461	445.1201861900133
1251.0	7.0909789	445.1201258631777
1252.0	7.0970081	445.120198528234
1253.0	7.1030311	445.1201036147424
1254.0	7.1090559	445.1202103315965
1255.0	7.1150809	445.12020218290047
1256.0	7.1211102	445.1202881584915
1257.0	7.1271455	445.1203220972738
1258.0	7.1331748	445.1204087338222
1259.0	7.1391977	445.12017796965694
1260.0	7.1452206	445.1203154883399
1261.0	7.1512414	445.12023384152957
1262.0	7.1572749	445.1203222578182
1263.0	7.163304	445.1203854862435
1264.0	7.1693332	445.1201619898629
1265.0	7.175358	445.12024980388577
1266.0	7.181381	445.12017610823153
1267.0	7.1874103	445.1202694455648
1268.0	7.1934374	445.12041105185915
1269.0	7.1994665	445.1202921378634
1270.0	7.2054957	445.1200802622614
1272.0	7.212856	445.12010097613313
1273.0	7.2192249	445.12014762093366
1274.0	7.2252498	445.1200507510005
1275.0	7.2312748	445.1201144891536
1276.0	7.2372999	445.1201130993675
1277.0	7.2433208	445.12016755275613
1279.0	7.2507019	445.1202038990722
1280.0	7.2570728	445.1201834951527
1281.0	7.2631041	445.12010459009673
1282.0	7.269129	445.12011370680773
1283.0	7.275154	445.12014379062873
1284.0	7.2811771	445.12025885207163
1285.0	7.2871998	445.12024830972024
1286.0	7.2932229	445.120139213151
1287.0	7.2992436	445.1202053516372
1289.0	7.3066186	445.1202307723897
1290.0	7.3129875	445.12014750135836
1291.0	7.3190165	445.1200273640528
1292.0	7.3250456	445.12019865023507
1293.0	7.3310707	445.12024617547564
1294.0	7.3370937	445.12019073699554
1295.0	7.3431165	445.1201929152139
1296.0	7.3491458	445.1201686413339
1297.0	7.3551707	445.12029843356487
1298.0	7.3612021	445.1201088632146
1299.0	7.3672249	445.1202700630572
1300.0	7.3732479	445.1201932864643
1301.0	7.3792707	445.12025422283966
1302.0	7.3852979	445.1201252956732
1304.0	7.3926415	445.1201697017605
1305.0	7.3990123	445.1202964270164
1306.0	7.4050416	445.12027632424173
1307.0	7.4110645	445.12009311974373
1308.0	7.4170855	445.1200359853485
1309.0	7.4231062	445.1202104003304
1310.0	7.4291271	445.120190817259
1312.0	7.4364854	445.1203072115752
1313.0	7.4428459	445.12001707235834
1314.0	7.4488707	445.12028504483
1315.0	7.4549021	445.12011430438844
1316.0	7.4609314	445.1200572664912
1317.0	7.4669585	445.12003768264987
1318.0	7.4729876	445.1200332168537
1319.0	7.4790124	445.12011775196584
1320.0	7.4850354	445.1202814165912
1321.0	7.4910625	445.12024871589955
1322.0	7.4970877	445.1202487334136
1323.0	7.5031106	445.120133024018
1324.0	7.5091355	445.12014775453446
1325.0	7.5151709	445.1201913509219
1326.0	7.5212044	445.1202244259657
1327.0	7.5272334	445.12016989263196
1328.0	7.5332542	445.1202024017602
1329.0	7.5392772	445.12027144364987
1330.0	7.5452981	445.12038863718055
1331.0	7.5513231	445.1202872543628
1332.0	7.5573461	445.120113612228
1333.0	7.5633669	445.1202412963655
1334.0	7.5693896	445.12009178846023
1335.0	7.5754125	445.12026379633204
1336.0	7.5814335	445.12024038109877
1337.0	7.5874565	445.12010852768753
1338.0	7.5934857	445.1202642618915
1339.0	7.5995064	445.1201207700525
1340.0	7.6055273	445.12016421450323
1341.0	7.6115501	445.1202660715979
1342.0	7.617573	445.12017637336027
1343.0	7.6235939	445.12023450822136
1344.0	7.6296148	445.12021345860063
1345.0	7.6356355	445.1202539206715
1346.0	7.6416564	445.120265234639
1347.0	7.6476856	445.12019034047967
1348.0	7.6537107	445.1202142673191
1349.0	7.6597439	445.120240089797
1350.0	7.6657668	445.12034225979096
1351.0	7.6717876	445.12013385738265
1352.0	7.6778086	445.1201683113506
1353.0	7.6838314	445.1203056614603
1354.0	7.6898566	445.12025309489553
1355.0	7.6958836	445.12030954369897
1356.0	7.7019085	445.12038672896807
1357.0	7.7079316	445.12019741509266
1358.0	7.7139565	445.1202618656487
1359.0	7.7199795	445.1202228603291
1360.0	7.7260002	445.1201657565555
1362.0	7.7333502	445.12020192385205
1363.0	7.7397211	445.12025915894714
1364.0	7.7457523	445.1202475193027
1365.0	7.7517773	445.1201683164918
1366.0	7.7578003	445.1201643711543
1367.0	7.7638274	445.12021137932544
1368.0	7.7698546	445.1202171218605
1369.0	7.7758773	445.1203386183656
1370.0	7.7819023	445.1201125129006
1371.0	7.7879253	445.12029735366406
1372.0	7.7939461	445.1202931816828
1373.0	7.799969	445.1202467620454
1374.0	7.8059941	445.1202236643925
1375.0	7.812017	445.1202895744203
1376.0	7.8180378	445.12013654478955
1377.0	7.8240609	445.12030475502166
1378.0	7.8300837	445.1202317333577
1379.0	7.8361065	445.1203375488687
1380.0	7.8421315	445.1201965153185
1382.0	7.8496566	445.1202152539985
1383.0	7.8560274	445.12014888465455
1384.0	7.8620525	445.1202883668205
1385.0	7.8680795	445.1202422024686
1387.0	7.8755962	445.1202474297654
1388.0	7.8819608	445.1202482123995
1389.0	7.8879838	445.12027921166765
1390.0	7.8940046	445.1201363023783
1391.0	7.9000297	445.1201140164615
1392.0	7.9060608	445.12025950147904
1394.0	7.9134129	445.1202143253224
1395.0	7.9197796	445.12020749616295
1396.0	7.9258068	445.12032259788486
1397.0	7.9318337	445.12023150792794
1398.0	7.9378588	445.1202431519798
1399.0	7.9438817	445.12030275337094
1400.0	7.9499025	445.12029752358217
1401.0	7.9559338	445.1202488164243
1402.0	7.9619609	445.12020748706186
1403.0	7.9679817	445.1202972564954
1404.0	7.9740068	445.1201580698427
1405.0	7.9800339	445.12008911052857
1406.0	7.9860567	445.120041566915
1407.0	7.9920776	445.1202966078102
1408.0	7.9981004	445.120413898756
1409.0	8.0041236	445.12026233894494
1410.0	8.0101485	445.12013818473173
1411.0	8.0161714	445.1201934570843
1412.0	8.0221942	445.12028921882626
1413.0	8.0282192	445.1200628428095
1414.0	8.0342464	445.12022848006654
1415.0	8.0402713	445.12022318648155
1416.0	8.0463027	445.1203214969739
1417.0	8.0523318	445.1201479300772
1418.0	8.058363	445.1201541507708
1420.0	8.0657213	445.12020321150834
1421.0	8.0720901	445.1201898320293
1422.0	8.0781131	445.12016738788486
1423.0	8.0841423	445.1202339511664
1424.0	8.0901653	445.1201745627595
1425.0	8.0961881	445.1202875400927
1426.0	8.1022132	445.1201996263372
1427.0	8.108238	445.1201558031104
1428.0	8.1142652	445.12019150594267
1429.0	8.1202945	445.1202857176409
1430.0	8.1263215	445.12020661800966
1431.0	8.1323465	445.1201649441534
1432.0	8.1383673	445.12009265788384
1433.0	8.1443903	445.12022452914806
1434.0	8.1504111	445.12004173605203
1435.0	8.156436	445.12002860522654
1436.0	8.1624589	445.12012663639615
1437.0	8.1684819	445.11999618254634
1438.0	8.1745049	445.1203051813129
1439.0	8.1805279	445.120219229816
1440.0	8.1865529	445.12027836087134
1441.0	8.1925778	445.12025610385314
1442.0	8.1986111	445.1201857800907
1444.0	8.2061318	445.12004874628207
1445.0	8.2124986	445.12004277194404
1446.0	8.2185237	445.1203076213538
1447.0	8.2245569	445.1202138964979
1448.0	8.2305779	445.1202030411866
1449.0	8.2365986	445.1201657551346
1450.0	8.2426257	445.12014000132274
1451.0	8.2486465	445.1201444365859
1452.0	8.2546696	445.120028964784
1453.0	8.2606945	445.12011126416365
1455.0	8.2680465	445.12022747202934
1456.0	8.2744154	445.1202316828602
1457.0	8.2804384	445.12010006454096
1458.0	8.2864633	445.1200793076065
1459.0	8.2924862	445.1200981081908
1461.0	8.299832	445.12029528066614
1462.0	8.3061966	445.1203556326107
1463.0	8.3122217	445.1202845297871
1464.0	8.3182466	445.12019870950104
1465.0	8.3242759	445.12021898739374
1466.0	8.3302967	445.120272165699
1467.0	8.3363194	445.1201135073656
1468.0	8.3423404	445.12002553174995
1469.0	8.3483653	445.1202773783506
1470.0	8.3543862	445.12009001581015
1472.0	8.3617612	445.12011888791636
1473.0	8.3681342	445.120363591041
1474.0	8.3741655	445.1201696423456
1475.0	8.3801946	445.1203061237554
1476.0	8.3862154	445.12024812340223
1477.0	8.3922383	445.1200250764158
1478.0	8.3982655	445.12015924445535
1479.0	8.4042926	445.12028433563813
1480.0	8.4103156	445.12015446387716
1481.0	8.4163384	445.1201970576355
1482.0	8.4223655	445.12015001103856
1483.0	8.4283862	445.1201041174812
1484.0	8.4344072	445.1199712220257
1485.0	8.4404301	445.12001874665197
1486.0	8.446451	445.12015599726755
1487.0	8.4524717	445.1201383923195
1488.0	8.4584947	445.12024550911156
1489.0	8.4645177	445.12021028581273
1490.0	8.4705385	445.1201671863539
1491.0	8.4765676	445.1200668315191
1492.0	8.4825926	445.12019637407104
1493.0	8.4886156	445.12020974153614
1494.0	8.4946385	445.1202069833388
1495.0	8.5006635	445.119989878486
1496.0	8.5066844	445.120198642122
1497.0	8.5127052	445.1201774757254
1498.0	8.518726	445.1201616726187
1499.0	8.5247468	445.12020138907275
1500.0	8.5307698	445.1201459000296
1501.0	8.5367907	445.1203318010824
1502.0	8.5428197	445.1202658802375
1503.0	8.5488448	445.1202348889928
1504.0	8.5548698	445.120191461166
1505.0	8.5608928	445.12018472268755
1506.0	8.5669156	445.12012100791117
1507.0	8.5729385	445.12016540527446
1508.0	8.5789593	445.1200766661431
1509.0	8.5849823	445.12014187948955
1510.0	8.5910052	445.12019773645443
1511.0	8.5970283	445.12016509823684
1512.0	8.603049	445.1200994679145
1513.0	8.6090718	445.1202180761698
1514.0	8.6150947	445.12025017123307
1515.0	8.6211177	445.1203181678296
1516.0	8.6271406	445.1202650486444
1517.0	8.6331678	445.12008253813553
1518.0	8.6391886	445.12019521422644
1519.0	8.6452114	445.1201398439045
1520.0	8.6512429	445.1202278222768
1522.0	8.6585698	445.12019044261893
1523.0	8.6649407	445.1201833146707
1524.0	8.6709678	445.1199622023182
1525.0	8.6769887	445.1201931298549
1526.0	8.6830137	445.12019109614937
1527.0	8.6890344	445.12025571046445
1528.0	8.6950552	445.12015944110954
1529.0	8.7010783	445.1202537004438
1530.0	8.7070991	445.1200778103817
1531.0	8.7131241	445.1202207330035
1533.0	8.7204636	445.1201602915939
1534.0	8.7268324	445.1201088757821
1536.0	8.7343428	445.120231882112
1537.0	8.7407095	445.12019719006446
1538.0	8.7467325	445.1201305204703
1539.0	8.7527575	445.1200874745419
1540.0	8.7587845	445.11998727913533
1541.0	8.7648116	445.12010414634716
1542.0	8.7708367	445.1199859959045
1543.0	8.7768637	445.12024805202964
1544.0	8.7828866	445.1201609665469
1546.0	8.7902408	445.1200077409885
1547.0	8.7966179	445.1201818363765
1548.0	8.8026491	445.1201132989315
1549.0	8.8086825	445.1202520535753
1550.0	8.8147118	445.1202030972868
1551.0	8.8207346	445.1200184270009
1552.0	8.8267556	445.1200863563552
1553.0	8.8327762	445.12016408355714
1554.0	8.838797	445.12022054448363
1556.0	8.8463533	445.12014644004637
1557.0	8.8527201	445.1201203386435
1558.0	8.8587493	445.12019672213717
1559.0	8.8647722	445.12016159695503
1560.0	8.8708035	445.12018643054995
1561.0	8.8768243	445.1201166264613
1562.0	8.882845	445.12019097899594
1563.0	8.8888721	445.12025825470374
1564.0	8.8949014	445.12011187289613
1565.0	8.9009264	445.1201271258804
1566.0	8.9069473	445.1202268829485
1567.0	8.9129701	445.1202060480556
1568.0	8.9189908	445.1202785780862
1569.0	8.9250138	445.120051110383
1570.0	8.9310369	445.1202459423076
1571.0	8.9370577	445.12022845465543
1572.0	8.9430785	445.12011870294884
1573.0	8.9491055	445.1203459821953
1574.0	8.9551348	445.1201022794091
1575.0	8.9611661	445.1201439923491
1576.0	8.9671867	445.1201850199255
1577.0	8.9732097	445.1202701130683
1578.0	8.9792306	445.12022926680487
1579.0	8.9852514	445.1201299136831
1580.0	8.9912724	445.1202318518403
1581.0	8.9972932	445.1202626741332
1582.0	9.0033266	445.12010373682625
1583.0	9.0093535	445.1203013801203
1584.0	9.0153743	445.1201368032453
1585.0	9.0213994	445.1201181541111
1586.0	9.0274203	445.1200491798775
1587.0	9.0334433	445.12022877928047
1588.0	9.0394682	445.12016152846223
1589.0	9.0454932	445.12013014917545
1590.0	9.0515162	445.120204488414
1591.0	9.0575389	445.1201280374686
1592.0	9.0635703	445.12009654178945
1593.0	9.0695931	445.1201362494804
1594.0	9.0756161	445.12012134641736
1595.0	9.0816431	445.1202760502767
1596.0	9.0876746	445.1202463605247
1597.0	9.0936952	445.12018623915907
1598.0	9.0997182	445.12021938414284
1599.0	9.1057389	445.1202525869175
1600.0	9.1117599	445.1201950920925
1601.0	9.1177807	445.1201800561677
1603.0	9.1251348	445.12022892026016
1604.0	9.1315057	445.12016900166014
1605.0	9.1375329	445.12023842826744
1606.0	9.1435557	445.12005348106635
1607.0	9.1495765	445.12030261468124
1608.0	9.1556016	445.12028655818574
1609.0	9.1616266	445.12033843004184
1610.0	9.1676538	445.12013494725744
1611.0	9.173683	445.1201968230848
1612.0	9.1797077	445.1202308669539
1613.0	9.1857327	445.1202607064583
1614.0	9.1917558	445.1202614027333
1615.0	9.1977767	445.12032319965084
1616.0	9.2037975	445.1202417981809
1617.0	9.2098183	445.1202847654791
1618.0	9.2158412	445.1202245449047
1619.0	9.2218621	445.12029689252523
1620.0	9.2278851	445.1202891286431
1621.0	9.2339099	445.12019681910857
1622.0	9.2399328	445.1203134889477
1623.0	9.2459537	445.1202685024642
1624.0	9.2519745	445.12037866691634
1625.0	9.2579997	445.1203046489936
1626.0	9.2640247	445.1203558572808
1627.0	9.2700497	445.12022478025926
1628.0	9.2760809	445.12019573394707
1629.0	9.282112	445.12026613069395
1630.0	9.2881371	445.12022820846664
1631.0	9.2941581	445.120229024185
1632.0	9.300181	445.1201803741344
1633.0	9.3062017	445.1202657820068
1634.0	9.3122226	445.1201334657057
1636.0	9.3195767	445.1202579159375
1637.0	9.3259477	445.12027436285666
1638.0	9.3319747	445.12016876918506
1639.0	9.3380039	445.12037542737704
1640.0	9.3440331	445.12029068773376
1641.0	9.3500602	445.12025699400493
1642.0	9.3560976	445.12034465678903
1643.0	9.3621225	445.1203940148017
1644.0	9.3681497	445.1203200749329
1645.0	9.3741769	445.12039989520184
1646.0	9.380206	445.12032110817375
1647.0	9.3862351	445.12039279104806
1648.0	9.3922622	445.12033019477093
1649.0	9.3982873	445.12019180667875
1650.0	9.4043101	445.1202478314048
1651.0	9.410331	445.12028328437776
1652.0	9.4163538	445.1202728592978
1653.0	9.4223789	445.1203959474812
1654.0	9.4283998	445.1203496248849
1655.0	9.434427	445.1203026433795
1656.0	9.4404477	445.1203513623284
1657.0	9.4464685	445.12019306610114
1658.0	9.4524913	445.1204104646901
1659.0	9.4585123	445.12039020709676
1660.0	9.4645353	445.12034874105865
1661.0	9.4705561	445.1202665032724
1662.0	9.4765769	445.12017126264027
1663.0	9.4825998	445.12021079220125
1664.0	9.4886227	445.12031643229875
1665.0	9.4946456	445.12034550239395
1666.0	9.5006706	445.12026760515863
1667.0	9.5066956	445.1203331242812
1668.0	9.5127164	445.1203206027321
1669.0	9.5187456	445.12030092378365
1670.0	9.5247708	445.1203164892782
1671.0	9.5307978	445.1202843689499
1672.0	9.5368208	445.1202369204879
1673.0	9.5428477	445.1203113914433
1674.0	9.5488769	445.1202956899351
1675.0	9.5549019	445.1201785424283
1676.0	9.5609291	445.12034573442617
1677.0	9.566954	445.120364471425
1678.0	9.572977	445.1203964442954
1679.0	9.5789999	445.12028766168567
1680.0	9.5850271	445.12011184007747
1681.0	9.5910499	445.12016833622755
1682.0	9.5970728	445.12028962064295
1683.0	9.6030957	445.12026165632335
1684.0	9.6091229	445.1201923050573
1685.0	9.6151457	445.12033471232996
1686.0	9.6211729	445.1202575542761
1687.0	9.6271938	445.1201955020094
1688.0	9.6332166	445.12038647032944
1689.0	9.6392394	445.1202336915557
1690.0	9.6452604	445.120192281866
1691.0	9.6512876	445.1200944013419
1692.0	9.6573084	445.12036181295537
1693.0	9.6633291	445.1201614592899
1694.0	9.6693521	445.1202078293347
1695.0	9.675377	445.1203106523738
1696.0	9.6814063	445.12024162596333
1697.0	9.6874354	445.1202776744872
1698.0	9.6934583	445.1201263611335
1699.0	9.6994834	445.1201448504209
1700.0	9.7055084	445.1202282408992
1701.0	9.7115376	445.1202518365904
1702.0	9.7175605	445.1202056196808
1703.0	9.7235814	445.1202919261624
1704.0	9.7296061	445.12007043537824
1705.0	9.7356333	445.1201331548225
1706.0	9.7416542	445.1201309694012
1707.0	9.7476772	445.12034128728834
1708.0	9.7536981	445.12025217422536
1709.0	9.7597209	445.12018297746675
1710.0	9.7657438	445.1202283545397
1711.0	9.7717648	445.1202473291196
1712.0	9.7777896	445.1200636863206
1713.0	9.7838105	445.120252242395
1714.0	9.7898376	445.12033367978967
1715.0	9.7958626	445.12015888220407
1716.0	9.8018877	445.12021693987856
1717.0	9.8079148	445.1201826233109
1718.0	9.8139377	445.1202056458472
1719.0	9.8199668	445.1202357958927
1720.0	9.8259896	445.1201714833731
1721.0	9.8320126	445.12024502728974
1722.0	9.8380377	445.1200352751154
1723.0	9.8440627	445.120239864217
1724.0	9.8500897	445.12031308900504
1725.0	9.8561189	445.12014511118355
1726.0	9.8621418	445.1202870416733
1727.0	9.8681648	445.1203552134291
1728.0	9.8741855	445.12026543011467
1729.0	9.8802064	445.1203219062815
1730.0	9.8862336	445.12024995649864
1731.0	9.8922586	445.1202487637844
1732.0	9.8982855	445.1202788913404
1733.0	9.9043107	445.120269874556
1735.0	9.9116397	445.1202571254255
1736.0	9.9180065	445.12021231083236
1737.0	9.9240293	445.1202581138991
1738.0	9.9300544	445.1202640856807
1739.0	9.9360772	445.1203437605676
1740.0	9.9421003	445.1202428841281
1741.0	9.9481231	445.1203172816709
1742.0	9.954146	445.12024483159104
1743.0	9.960171	445.1201852497775
1745.0	9.967521	445.12031494461155
1746.0	9.9738941	445.1203492562992
1747.0	9.979921	445.1203757912959
1748.0	9.9859439	445.1202772923609
1749.0	9.9919731	445.1202605044201
1750.0	9.9980002	445.12026230692345
1751.0	10.004027	445.1202665144664
1752.0	10.010056	445.1203503729793
1753.0	10.016086	445.12026557453026
1754.0	10.022109	445.1203424950695
1755.0	10.028138	445.12025766664533
1756.0	10.034161	445.1201305655992
1758.0	10.041667	445.12027966128164
1759.0	10.048032	445.12022451943267
1760.0	10.054054	445.12028461963683
1761.0	10.06008	445.12033372468477
1762.0	10.066115	445.12024060778623
1763.0	10.072142	445.12026399748845
1764.0	10.078171	445.1202705782006
1765.0	10.084198	445.12018461007796
1766.0	10.090225	445.1202096661825
1767.0	10.096252	445.12028896904087
1768.0	10.102277	445.12026605535124
1769.0	10.108307	445.12028242139485
1770.0	10.114336	445.1203520309273
1771.0	10.120357	445.1202910543362
1772.0	10.12638	445.12037414333804
1773.0	10.132407	445.1201912039167
1774.0	10.13843	445.12028690798985
1775.0	10.144452	445.12024890720204
1776.0	10.150473	445.12024181959396
1777.0	10.156498	445.12023668899496
1778.0	10.162519	445.1201879032867
1779.0	10.16854	445.12032968813435
1780.0	10.174561	445.12023518434347
1781.0	10.180582	445.1202790136614
1782.0	10.186605	445.12029047465074
1783.0	10.192625	445.12026914382596
1784.0	10.198648	445.1202455425893
1785.0	10.204675	445.12023771570074
1786.0	10.210701	445.12016257114925
1787.0	10.216721	445.12016395978804
1788.0	10.222742	445.1201329405389
1789.0	10.228765	445.1202868840119
1790.0	10.234788	445.1203163851371
1791.0	10.240817	445.120096976271
1792.0	10.246846	445.12021909903706
1794.0	10.254355	445.12023991442163
1795.0	10.26073	445.1201874561458
1796.0	10.266755	445.120161544803
1797.0	10.272792	445.1202011513127
1798.0	10.278821	445.1201857304146
1799.0	10.284844	445.1202624430836
1800.0	10.290865	445.12003297197725
1801.0	10.296886	445.1202028540045
1802.0	10.302909	445.1202369231957
1803.0	10.308932	445.12008558664894
1804.0	10.314955	445.12027553221844
1805.0	10.320976	445.12026818515596
1806.0	10.326998	445.1202302698336
1807.0	10.333019	445.12026622295826
1808.0	10.33904	445.1202398094757
1809.0	10.345061	445.12027243289265
1810.0	10.351082	445.12025913334867
1811.0	10.357107	445.12033627675606
1812.0	10.363134	445.12017897331185
1813.0	10.369157	445.1201370483269
1814.0	10.37518	445.1201645530859
1815.0	10.381203	445.12014257483014
1816.0	10.387224	445.1201473568328
1817.0	10.393244	445.12026025542144
1818.0	10.399267	445.12026498300816
1819.0	10.40529	445.120278154016
1820.0	10.411315	445.1201216887823
1821.0	10.417342	445.1201946601324
1822.0	10.423365	445.12011649060804
1823.0	10.429386	445.1203112930322
1824.0	10.435409	445.1201957150287
1826.0	10.442742	445.12024430873254
1827.0	10.449113	445.12018677237626
1828.0	10.455138	445.1202517844329
1829.0	10.461163	445.1202871818468
1830.0	10.467186	445.1202105034392
1831.0	10.473215	445.1201087856296
1832.0	10.47924	445.1200850093523
1833.0	10.485265	445.1202386831593
1834.0	10.49129	445.1203428662781
1835.0	10.497318	445.1201765921556
1836.0	10.503342	445.1202071779571
1837.0	10.509365	445.12014896436887
1838.0	10.515388	445.1202694877886
1839.0	10.521413	445.12020157673885
1840.0	10.527438	445.1202405252578
1841.0	10.533463	445.1201758597031
1842.0	10.539488	445.1200743322007
1843.0	10.545526	445.1202821430812
1844.0	10.551551	445.1202445698946
1845.0	10.557576	445.1202392469642
1846.0	10.563597	445.1201459006926
1847.0	10.569624	445.120253231248
1848.0	10.575647	445.120283021115
1849.0	10.581672	445.12032145125374
1850.0	10.587695	445.1200672909639
1852.0	10.595022	445.12019010952446
1853.0	10.601393	445.12027474466566
1854.0	10.607417	445.120218597682
1855.0	10.613438	445.1202064303717
1856.0	10.619459	445.12022912859896
1857.0	10.625482	445.12023006750445
1858.0	10.631507	445.1201895905694
1859.0	10.637536	445.1202816420997
1860.0	10.643557	445.1202183854246
1861.0	10.64958	445.12024277854874
1862.0	10.655605	445.1202960520593
1863.0	10.661632	445.1201907543437
1864.0	10.667653	445.1201187883906
1866.0	10.674995	445.120258826595
1867.0	10.681361	445.1202978373257
1868.0	10.687384	445.12031723450497
1869.0	10.693405	445.12028276677404
1870.0	10.699426	445.12038736967315
1871.0	10.705449	445.12018906861704
1872.0	10.711472	445.1202485939173
1873.0	10.717497	445.12006137869224
1874.0	10.723518	445.12021691154786
1875.0	10.729543	445.12029944369226
1876.0	10.735566	445.12018595788794
1877.0	10.741586	445.12030211236896
1878.0	10.747614	445.1202528717106
1879.0	10.753645	445.120078302512
1880.0	10.759672	445.1202201208301
1881.0	10.765699	445.1201297113058
1882.0	10.771722	445.12032386728487
1883.0	10.777749	445.12019808435394
1884.0	10.783776	445.1201771503508
1885.0	10.789803	445.12029296899334
1887.0	10.797168	445.1202639701801
1888.0	10.803539	445.1200571955338
1889.0	10.80957	445.12015399768313
1890.0	10.815597	445.12024245908515
1891.0	10.821624	445.1203346906215
1892.0	10.827649	445.1202302498529
1893.0	10.83367	445.1202877572075
1894.0	10.839693	445.12024491503905
1895.0	10.845724	445.12032867980963
1896.0	10.851747	445.12017167053295
1897.0	10.857768	445.12021135333987
1898.0	10.863789	445.12016425904756
1899.0	10.869809	445.1201807045321
1900.0	10.875832	445.120212829468
1901.0	10.881855	445.12021010964236
1902.0	10.887882	445.12020684324534
1903.0	10.893903	445.1203084923187
1904.0	10.899926	445.1202244251462
1905.0	10.905947	445.12020626233254
1906.0	10.91197	445.12020887463376
1907.0	10.917991	445.12020244750533
1908.0	10.924012	445.1202018537065
1909.0	10.930032	445.1202231652077
1911.0	10.937564	445.12014911041996
1912.0	10.943926	445.1202281992542
1913.0	10.949945	445.1202404450643
1914.0	10.955968	445.12023443921265
1915.0	10.961989	445.1203051153076
1916.0	10.968009	445.12012502295266
1917.0	10.974032	445.1202707268942
1918.0	10.980053	445.12028097648107
1919.0	10.986076	445.12025206527414
1920.0	10.992099	445.1202700342201
1921.0	10.99812	445.1202311539938
1922.0	11.004145	445.12014620132663
1923.0	11.010166	445.12026094119665
1924.0	11.016189	445.1202825092621
1925.0	11.022214	445.1201456588807
1926.0	11.028241	445.120072122736
1927.0	11.034262	445.12017795641196
1928.0	11.040285	445.120062731909
1929.0	11.046312	445.12032282840244
1930.0	11.052339	445.12016441789103
1931.0	11.058364	445.1202260082197
1932.0	11.064385	445.1202987040174
1933.0	11.070407	445.1202792882719
1934.0	11.076433	445.1202997506571
1935.0	11.082455	445.1202670971472
1936.0	11.088478	445.1200563898842
1937.0	11.094505	445.1202441015928
1938.0	11.100526	445.1203092719343
1939.0	11.106547	445.1202359392538
1940.0	11.112572	445.12032792733424
1941.0	11.118593	445.1202673561785
1942.0	11.12462	445.1202845981281
1943.0	11.130643	445.1203417055875
1944.0	11.136664	445.12025985712216
1945.0	11.142685	445.1202511659391
1946.0	11.148708	445.12011442242425
1947.0	11.154733	445.1201379395703
1948.0	11.160758	445.1201885947044
1949.0	11.166781	445.1202405164752
1950.0	11.172801	445.12035321792615
1951.0	11.178822	445.12014055010667
1952.0	11.184843	445.12025701452154
1953.0	11.190866	445.12019199533074
1954.0	11.196897	445.1201764900499
1955.0	11.202926	445.12021538186843
1956.0	11.208949	445.12013891679607
1957.0	11.21497	445.12025584141145
1958.0	11.220993	445.12016504235197
1959.0	11.227014	445.12014405336527
1960.0	11.233037	445.1201837506783
1961.0	11.23906	445.12015890823983
1962.0	11.245081	445.120210416356
1963.0	11.251104	445.1201560014356
1964.0	11.257126	445.1202755790742
1965.0	11.263149	445.1201950913203
1966.0	11.269172	445.12008942604064
1968.0	11.276497	445.1200734583601
1969.0	11.282872	445.1201360032402
1970.0	11.288899	445.12015698371965
1971.0	11.294922	445.12024233156313
1972.0	11.300945	445.12013469433697
1973.0	11.306966	445.1201081772039
1974.0	11.312987	445.12021088362263
1975.0	11.31901	445.1200885333798
1976.0	11.325039	445.120113802452
1977.0	11.331062	445.1202072891234
1978.0	11.337089	445.1201722091257
1979.0	11.34312	445.1201508186465
1980.0	11.349145	445.1202035072394
1981.0	11.355172	445.1202169287884
1982.0	11.361193	445.12028747742374
1983.0	11.367222	445.1202114719155
1984.0	11.373249	445.1201174897089
1985.0	11.379277	445.12004680314527
1986.0	11.385302	445.120215655963
1987.0	11.391327	445.1202739412349
1988.0	11.397347	445.1202990014956
1989.0	11.403368	445.1202171041918
1990.0	11.409389	445.1201355452988
1991.0	11.415412	445.12021086687616
1992.0	11.421433	445.1202215455303
1993.0	11.427456	445.1200941405662
1994.0	11.433481	445.1202017135371
1995.0	11.439508	445.12030267058054
1996.0	11.445535	445.11999102173434
1997.0	11.45156	445.1202904975654
1998.0	11.457591	445.1202386257943
1999.0	11.463616	445.1201567884426
2000.0	11.469641	445.1200684857754
2001.0	11.475664	445.12033691705324
2002.0	11.481685	445.1201058892816
2003.0	11.487708	445.12001782956503
2004.0	11.493731	445.1201116725523
2005.0	11.49976	445.120135926276
2006.0	11.505783	445.1200658054608
2007.0	11.51181	445.120234140131
2008.0	11.517833	445.12013562793
2009.0	11.523854	445.12025805279154
2010.0	11.529877	445.12015282312575
2011.0	11.535902	445.1201726294314
2012.0	11.541925	445.1202477587979
2013.0	11.547946	445.12018699940427
2014.0	11.553975	445.12004801800873
2015.0	11.56	445.12019280748086
2016.0	11.566025	445.1201406641181
2017.0	11.572046	445.1201020293138
2018.0	11.578066	445.1200934129771
2020.0	11.585412	445.1201884558501
2021.0	11.591783	445.12004962661155
2022.0	11.597814	445.1202160691561
2023.0	11.603841	445.1200799557602
2024.0	11.609866	445.1200603789958
2027.0	11.618725	445.1201267628655
2028.0	11.625094	445.120185404071
2029.0	11.631116	445.120184469472
2030.0	11.637144	445.12000177277093
2031.0	11.643171	445.12012352303253
2032.0	11.649196	445.1201695194725
2033.0	11.655223	445.12007147720254
2034.0	11.66125	445.1200522641093
2035.0	11.667281	445.12016995166437
2036.0	11.673306	445.1200902643348
2037.0	11.679331	445.120167020518
2038.0	11.685354	445.12007524449433
2039.0	11.691381	445.1200513015622
2040.0	11.69741	445.12000818540633
2041.0	11.703435	445.12004725998014
2042.0	11.709466	445.120068112814
2043.0	11.715493	445.12001502910306
2044.0	11.721517	445.12015762407657
2045.0	11.727537	445.120044421517
2046.0	11.73356	445.120057816291
2047.0	11.739583	445.1201520193257
2048.0	11.745606	445.12024083191494
2049.0	11.751635	445.1201620875996
2050.0	11.757669	445.1202157977166
2051.0	11.763689	445.12010277737664
2052.0	11.769712	445.1200963896412
2053.0	11.775733	445.12010821134464
2054.0	11.781754	445.12019298017594
2055.0	11.787777	445.1199973403628
2056.0	11.793798	445.1200646775607
2057.0	11.799819	445.12026534751254
2058.0	11.805844	445.1202414720853
2059.0	11.811865	445.12005647081276
2060.0	11.817887	445.12024204694234
2061.0	11.823912	445.12003490010426
2062.0	11.829933	445.1201541709621
2063.0	11.835964	445.1201635640242
2064.0	11.841991	445.12020609556487
2065.0	11.848014	445.12008079448367
2066.0	11.854037	445.12004132338535
2067.0	11.860058	445.1201132032305
2068.0	11.866081	445.12001155461115
2069.0	11.872102	445.11993038472883
2070.0	11.878127	445.12009477373
2071.0	11.884148	445.12018201696134
2072.0	11.890171	445.12018862655424
2073.0	11.896192	445.120188794736
2074.0	11.902212	445.1201458381087
2075.0	11.908233	445.1202069738838
2076.0	11.914256	445.1200007810857
2077.0	11.920281	445.12013585925547
2078.0	11.926306	445.12004907826156
2079.0	11.932333	445.1200320505275
2080.0	11.938356	445.12011028033527
2081.0	11.944377	445.1200777986357
2082.0	11.950404	445.1201724889413
2083.0	11.956427	445.1200456803936
2084.0	11.96245	445.11997596533837
2085.0	11.968473	445.11998014565484
2086.0	11.974498	445.12019423095455
2087.0	11.980521	445.1199414481185
2088.0	11.986548	445.12005884964725
2089.0	11.992577	445.119931260362
2090.0	11.998598	445.1199837297887
2091.0	12.004621	445.12004356723975
2092.0	12.010642	445.12009352246923
2093.0	12.016663	445.12005258312877
2094.0	12.02269	445.12008453932225
2095.0	12.028712	445.12025464104477
2096.0	12.034735	445.1200526451707
2097.0	12.040758	445.1200373373307
2098.0	12.046781	445.1200398722
2099.0	12.052804	445.1201323450201
2100.0	12.058827	445.12014161646334
2101.0	12.064848	445.12009285684087
2102.0	12.070881	445.1200381705742
2103.0	12.076906	445.12009721027
2104.0	12.082935	445.12007936588094
2105.0	12.088963	445.1200882733679
2106.0	12.094992	445.1199314332339
2107.0	12.101017	445.1201127800977
2108.0	12.107042	445.12005716772535
2109.0	12.113065	445.12011645299197
2110.0	12.119088	445.12007895644786
2111.0	12.125119	445.1200271207416
2112.0	12.131152	445.12006866481204
2113.0	12.137183	445.1199806156593
2114.0	12.143213	445.12013289648877
2115.0	12.149242	445.1199433904551
2116.0	12.155263	445.1201834004874
2117.0	12.161284	445.1200698081214
2118.0	12.167306	445.1200847177992
2119.0	12.173327	445.12013295337727
2120.0	12.179348	445.120072449539
2122.0	12.186681	445.1201341039167
2123.0	12.193048	445.1200803354822
2124.0	12.199073	445.12008011559
2126.0	12.206569	445.1200207463171
2127.0	12.212932	445.1200569771275
2128.0	12.218954	445.1201487496367
2129.0	12.224984	445.12007647816114
2130.0	12.231007	445.1199697301329
2131.0	12.237036	445.12006450131884
2132.0	12.243069	445.1200619662922
2134.0	12.250381	445.11999738833094
2135.0	12.256759	445.12016027586947
2136.0	12.262782	445.1201023364707
2138.0	12.27029	445.12006106534835
2139.0	12.276659	445.11996217493885
2140.0	12.282686	445.1199708190159
2142.0	12.290025	445.1200292382744
2143.0	12.296394	445.12012230013454
2144.0	12.302421	445.1201370829445
2145.0	12.308444	445.1200654620203
2147.0	12.315779	445.1200436987621
2148.0	12.32215	445.1201448661997
2150.0	12.329679	445.12020366957415
2151.0	12.336046	445.1202326963173
2154.0	12.344915	445.12016143958834
[truncated: 4,820 more rows]
