# Supplementary material for: RawBeans: A Simple, Vendor-Independent, Raw-Data Quality-Control Tool
Source: J Proteome Res. 2021 Mar 4;20(4):2098–104. doi: 10.1021/acs.jproteome.0c00956 (PMC8041395; doi:10.1021/acs.jproteome.0c00956)
Supplement: Supplementary file 2 — pr0c00956_si_003.zip [file pr0c00956_si_003.zip › 100_samples_run1.0/resources/HF2_LC1_hela_270520_01-mass-deviation-matrix.tsv]

scan	retention	445.12003
1.0	0.0028881023	445.119648794925
2.0	0.010333799	445.11961564999314
3.0	0.016673385	445.1197252518237
4.0	0.023348382	445.11970506101756
5.0	0.029687984	445.11957650216914
6.0	0.036029668	445.11969761297024
7.0	0.042373402	445.1196669182222
8.0	0.048717152	445.1196784853986
9.0	0.055054668	445.11969393801974
10.0	0.061394265	445.1196409600562
11.0	0.067738035	445.1196117342642
12.0	0.074085934	445.11963132502984
13.0	0.080427602	445.11965531552056
14.0	0.086777618	445.1196776329142
15.0	0.093125533	445.1196273068513
16.0	0.099465135	445.1196042067339
17.0	0.10580683	445.1197071177583
18.0	0.11214643	445.1196239767285
19.0	0.1184902	445.1196870260027
20.0	0.12483598	445.1195607312588
21.0	0.1311839	445.11966289765644
22.0	0.13752557	445.1196590806669
23.0	0.1438735	445.11963265328626
24.0	0.15021725	445.12057192077293
25.0	0.15656102	445.11965767417536
26.0	0.16290477	445.11973840191837
27.0	0.16925268	445.1196262195418
28.0	0.17559022	445.11972683760814
29.0	0.18193395	445.1196264952366
30.0	0.18827563	445.11968804633295
31.0	0.1946173	445.1196288664713
32.0	0.20095688	445.1196042518088
33.0	0.20729857	445.119669180085
34.0	0.21364022	445.11973524110067
35.0	0.21998192	445.11971481404953
36.0	0.22632358	445.1197021601227
37.0	0.23266948	445.1196447287505
38.0	0.23901322	445.1195757263972
39.0	0.24535905	445.1196422541096
40.0	0.2517049	445.11967355787635
41.0	0.25805068	445.1205140056566
42.0	0.26424458	445.1195782125486
46.0	0.27389447	445.11956837281986
47.0	0.2802424	445.1196068048079
48.0	0.28626537	445.11960083876465
49.0	0.29229462	445.119697624406
50.0	0.29831757	445.1196929773146
51.0	0.30434032	445.11963414824226
52.0	0.31036115	445.11957239725876
53.0	0.31638422	445.11965697263963
54.0	0.32240912	445.1196026162262
55.0	0.32843222	445.11962436292265
56.0	0.33446117	445.119621824775
57.0	0.34049038	445.11965664029134
58.0	0.3465197	445.1196364157576
59.0	0.35255705	445.11975726410463
60.0	0.35858418	445.11971079133826
61.0	0.36460915	445.11945403771944
62.0	0.37064052	445.12046258558917
63.0	0.37666122	445.119666732261
64.0	0.38268212	445.1196524296704
65.0	0.3887029	445.1196908735395
66.0	0.39472388	445.11962390855103
67.0	0.40074458	445.1196481619203
68.0	0.40676552	445.11971016290744
69.0	0.41278642	445.1196999110717
70.0	0.4188092	445.11967937601486
71.0	0.42482793	445.1196095214359
72.0	0.43085088	445.1196058147211
73.0	0.43687183	445.11967581732506
74.0	0.44289258	445.119651671582
75.0	0.44891547	445.1196161157386
76.0	0.4549364	445.1196787178927
77.0	0.46095927	445.11965481667465
78.0	0.4669802	445.11963630160614
79.0	0.47300095	445.11971474941305
80.0	0.47902603	445.1196927600705
81.0	0.48504885	445.1195807796686
82.0	0.49106967	445.1196535320784
83.0	0.49709058	445.11948567439725
84.0	0.50311143	445.11968946350123
85.0	0.5091344	445.1194477023358
86.0	0.51515515	445.1205587558256
87.0	0.521176	445.1197928295173
88.0	0.52720104	445.1194455795634
89.0	0.5332261	445.11965100709864
90.0	0.5392593	445.11954603454006
91.0	0.54528643	445.11941263888184
92.0	0.55130942	445.1199575253422
94.0	0.55863012	445.11977726151144
95.0	0.56497405	445.1194781780751
96.0	0.57100098	445.12046648421966
97.0	0.5770344	445.1204737842787
101.0	0.58739478	445.1205969882814
105.0	0.59702808	445.11946111650775
106.0	0.60337602	445.12065322948007
108.0	0.610747	445.1204014363322
110.0	0.61828227	445.12041167048477
111.0	0.62463438	445.1203950003525
115.0	0.63427187	445.12013525513186
116.0	0.64063233	445.11988935381765
122.0	0.65325328	445.12058716209475
127.0	0.66437815	445.1198530683199
128.0	0.6707324	445.11982237395574
129.0	0.67675747	445.11980110256167
130.0	0.68278878	445.1198847110561
131.0	0.6888157	445.11987127196676
132.0	0.69483872	445.1198036820334
133.0	0.70086167	445.119876779874
134.0	0.7068846	445.1198069594454
135.0	0.71290742	445.11979551890477
136.0	0.71893458	445.1198860402272
137.0	0.72495743	445.119808809509
138.0	0.7309867	445.11981250961526
139.0	0.7370053	445.11980458742886
140.0	0.74302833	445.1197680203387
141.0	0.74905115	445.1197935729296
142.0	0.75507002	445.1198317796203
143.0	0.76109283	445.1198463066632
144.0	0.76711168	445.11982675287203
145.0	0.7731324	445.1198339854863
146.0	0.77915535	445.1198539804489
147.0	0.78517617	445.11983547761236
148.0	0.79119713	445.11985739467525
149.0	0.79721785	445.1198107127122
150.0	0.8032366	445.11987155040225
151.0	0.80925952	445.1198571773277
152.0	0.81528253	445.11984507459164
153.0	0.82130539	445.11985583756535
154.0	0.8273304	445.1197545094776
155.0	0.8333513	445.11990814763635
156.0	0.83937012	445.1198731494658
157.0	0.84539299	445.11978246775953
158.0	0.85141165	445.1198129900274
159.0	0.85743463	445.1198649539774
160.0	0.86345555	445.1197738095773
161.0	0.86948473	445.11980710834666
162.0	0.87551382	445.1197713408076
163.0	0.88154095	445.11986205919123
164.0	0.88756599	445.1198265973831
165.0	0.89359522	445.11985015852537
166.0	0.89962218	445.119816642541
167.0	0.90564723	445.1198253962331
168.0	0.91167232	445.1198366870265
169.0	0.91769922	445.1197202717405
170.0	0.92372012	445.1206354371571
172.0	0.9312513	445.1194963351733
173.0	0.9375993	445.1195454691655
174.0	0.94362438	445.119689740348
175.0	0.94965148	445.11967381867134
176.0	0.9556743	445.1197865047615
177.0	0.9616931	445.11965709877796
178.0	0.96771398	445.1198513703101
179.0	0.97373695	445.11982243029314
180.0	0.97975767	445.1198096554644
181.0	0.98577644	445.1198635167439
182.0	0.99179735	445.1197608097468
183.0	0.99781805	445.11984141275707
184.0	1.003841	445.1198061185064
185.0	1.009864	445.119859319462
186.0	1.0158826	445.11995147785746
187.0	1.0219036	445.11979503688303
188.0	1.0279243	445.11977783951846
189.0	1.0339474	445.11983523392627
190.0	1.039966	445.11974369032276
191.0	1.0459889	445.11991788612426
192.0	1.052016	445.11971506779383
193.0	1.0580349	445.11985299959787
194.0	1.0640535	445.1197677337029
195.0	1.0700744	445.11984746773527
196.0	1.0760953	445.1197687118781
197.0	1.0821181	445.1201787741144
198.0	1.0881391	445.1197791055634
199.0	1.094162	445.1196803629617
200.0	1.100187	445.11971020286296
201.0	1.1062077	445.11966862680265
202.0	1.1122265	445.11966007107986
203.0	1.1182473	445.119790037974
204.0	1.1242724	445.11962727796754
205.0	1.1302953	445.1196510478596
206.0	1.1363162	445.1197449789944
207.0	1.1423348	445.11975116333707
208.0	1.1483578	445.11964452357853
209.0	1.1543788	445.1197252963926
210.0	1.1603995	445.11970605755033
211.0	1.1664182	445.1196938985075
212.0	1.172439	445.11976515490824
213.0	1.17846	445.11971960622816
214.0	1.1844807	445.1196712642466
215.0	1.1905037	445.11972028250744
216.0	1.1965225	445.1197050195747
217.0	1.2025454	445.11967759947765
218.0	1.2085662	445.1196074319044
219.0	1.214585	445.11971780639254
220.0	1.2206058	445.1196891597916
221.0	1.2266309	445.11963488533866
222.0	1.2326557	445.119711281705
223.0	1.238685	445.11970021213114
224.0	1.244708	445.11967244219323
225.0	1.2507287	445.11973356489074
226.0	1.2567475	445.11967413631334
227.0	1.2627683	445.1196677182252
228.0	1.2687912	445.1197007064863
229.0	1.2748163	445.11968718823516
230.0	1.280835	445.11966404221187
231.0	1.2868538	445.1196945174896
232.0	1.2928747	445.11963950596106
233.0	1.2988976	445.1197100939325
234.0	1.3049162	445.1195740730158
235.0	1.3109351	445.11962592685296
236.0	1.316958	445.11960582866527
237.0	1.3229767	445.11963138541057
238.0	1.3290059	445.11959466540924
239.0	1.3350309	445.1196636972085
240.0	1.3410559	445.11966245331695
241.0	1.3470769	445.1196592258431
242.0	1.3530976	445.11964757778463
243.0	1.3591184	445.1195834408439
244.0	1.3651393	445.11957470946777
245.0	1.3711642	445.1196896961664
246.0	1.377183	445.1195893886438
247.0	1.3832039	445.1196013739923
248.0	1.3892268	445.119587455327
249.0	1.3952518	445.11957901910614
250.0	1.4012706	445.11958369636193
251.0	1.4072914	445.11963296718676
252.0	1.4133165	445.11962239154093
253.0	1.4193414	445.119600366111
254.0	1.4253727	445.1195431885622
255.0	1.4313998	445.11959351032897
256.0	1.4374269	445.119632460832
257.0	1.4434476	445.1195919954008
258.0	1.4494706	445.1197338291355
259.0	1.4554957	445.11960414073576
260.0	1.4615249	445.11971357476716
261.0	1.4675477	445.11957054445014
262.0	1.4735707	445.1196901522564
263.0	1.4795936	445.1197297581374
264.0	1.4856164	445.1196006390391
265.0	1.4916394	445.11962323158207
266.0	1.4976623	445.11958875659445
267.0	1.5036833	445.119627214468
268.0	1.509704	445.11960442150513
269.0	1.5157269	445.1195770372312
270.0	1.5217457	445.1196950670677
271.0	1.5277687	445.1197508929229
272.0	1.5337874	445.11959785729755
273.0	1.5398061	445.11957952138584
274.0	1.545829	445.1196249155858
275.0	1.5518499	445.11968605757244
276.0	1.5578706	445.11963317225434
277.0	1.5638916	445.11956338763997
278.0	1.5699123	445.11955858547765
279.0	1.5759312	445.1197401709843
280.0	1.5819583	445.11971950743157
281.0	1.5879811	445.1196710506175
282.0	1.5940104	445.11965971812816
283.0	1.6000313	445.11960778504414
284.0	1.606054	445.11967762249634
285.0	1.6120832	445.11954646119733
286.0	1.6181042	445.11960155231526
287.0	1.624125	445.1196982473657
288.0	1.6301478	445.1196351064757
289.0	1.6361687	445.1195987698798
290.0	1.6421896	445.1195985902752
291.0	1.6482126	445.11963601383206
292.0	1.6542332	445.11963020398883
293.0	1.6602542	445.1197395570303
294.0	1.6662729	445.1197217469877
295.0	1.6722957	445.1196860019878
296.0	1.6783145	445.11970260701287
297.0	1.6843353	445.119686915047
298.0	1.6903584	445.1196216630189
299.0	1.696377	445.11953692047797
300.0	1.7024021	445.11952875850534
301.0	1.7084271	445.1197130681106
302.0	1.7144459	445.1197239668194
303.0	1.7204687	445.1195986132108
304.0	1.7264875	445.11957590901585
305.0	1.7325083	445.1195707796248
306.0	1.7385376	445.11960449288233
307.0	1.7445646	445.11960585978557
308.0	1.7505855	445.11970471581185
309.0	1.7566084	445.1195825236787
310.0	1.7626293	445.11967327719464
311.0	1.7686479	445.1196488091627
312.0	1.7746667	445.119573197361
313.0	1.7806918	445.1196731301923
314.0	1.7867105	445.1196817045175
315.0	1.7927292	445.1195882774862
316.0	1.7987563	445.11960504338003
317.0	1.8047752	445.11956250284805
318.0	1.8107959	445.1197323395564
319.0	1.8168167	445.11974086770607
320.0	1.8228376	445.11962853979026
321.0	1.8288564	445.11963210600385
322.0	1.8348772	445.11963505867715
323.0	1.840898	445.11957127041217
324.0	1.8469189	445.1196256217396
325.0	1.8529398	445.119633997507
326.0	1.8589626	445.1196140278379
327.0	1.8649814	445.11969312114275
328.0	1.8710022	445.11964368130015
329.0	1.877021	445.1195943991294
330.0	1.8830398	445.11955973345835
331.0	1.8890605	445.1197369023032
332.0	1.8950815	445.1197225522972
333.0	1.9011023	445.11967060191097
334.0	1.9071231	445.1197259495581
335.0	1.9131439	445.11973499170534
336.0	1.9191648	445.1197379935835
337.0	1.9251835	445.11974640044826
338.0	1.9312043	445.1196710510369
339.0	1.9372273	445.1197105988086
340.0	1.9432503	445.1197228621524
341.0	1.9492794	445.1196847822766
342.0	1.9553066	445.11963684218097
343.0	1.9613336	445.11970699621435
344.0	1.9673586	445.11970322343996
345.0	1.9733836	445.11958494214684
346.0	1.9794106	445.11968480988156
347.0	1.9854357	445.1196469471938
348.0	1.9914544	445.11970042421285
349.0	1.9974754	445.1196530869959
350.0	2.0034982	445.11968426675594
351.0	2.0095232	445.1195801981168
352.0	2.0155503	445.1195668134092
353.0	2.0215796	445.11955391327956
354.0	2.0276003	445.11958862302583
355.0	2.0336254	445.11967197103087
356.0	2.039644	445.1197333918153
357.0	2.0456712	445.1196819818711
358.0	2.051694	445.11962539172964
359.0	2.0577129	445.1196825955964
360.0	2.0637336	445.11962006203163
361.0	2.0697546	445.1196504911403
362.0	2.0757732	445.1197002772863
363.0	2.0817941	445.11970971119393
364.0	2.087815	445.11958054147226
365.0	2.0938358	445.11968739725813
366.0	2.0998566	445.1197674846531
367.0	2.1058795	445.11970189835176
368.0	2.1118984	445.1195762140559
369.0	2.1179274	445.11966606372243
370.0	2.1239462	445.11964539241865
371.0	2.1299691	445.11967191871656
372.0	2.135988	445.1195998359111
373.0	2.1420087	445.1196452080167
374.0	2.1480296	445.11966990542214
375.0	2.1540504	445.11962901426597
376.0	2.1600733	445.11957856637076
377.0	2.1660983	445.1197179116703
378.0	2.1721212	445.11976841107446
379.0	2.1781421	445.1196525252954
380.0	2.1841651	445.11968027357386
381.0	2.1901837	445.11969815366933
382.0	2.1962067	445.1197317953772
383.0	2.2022276	445.11970793511347
384.0	2.2082485	445.11972076081344
385.0	2.2142692	445.11961747320123
386.0	2.2202922	445.1196447987214
387.0	2.226313	445.1196464979991
388.0	2.2323339	445.1196905580314
389.0	2.2383525	445.11963187692857
390.0	2.2443734	445.1196249745056
391.0	2.2503985	445.1196437666073
392.0	2.2564213	445.1196998349084
393.0	2.2624401	445.1196792019456
394.0	2.2684631	445.11964559536887
395.0	2.2744861	445.11974290721247
396.0	2.2805048	445.1197040300079
397.0	2.2865234	445.1197251580857
398.0	2.2925526	445.119694321726
399.0	2.2985715	445.1197373288161
400.0	2.3045942	445.11963954241463
401.0	2.3106131	445.1198338585353
402.0	2.316636	445.1198545895356
403.0	2.3226569	445.1196489274571
404.0	2.3286777	445.119627972314
405.0	2.3346985	445.119625372098
406.0	2.3407194	445.1196747091177
407.0	2.3467403	445.1196615663798
408.0	2.3527693	445.1196505327605
409.0	2.3587923	445.1196128238525
410.0	2.3648151	445.11961493238283
411.0	2.3708341	445.11964395343705
412.0	2.3768547	445.11958637379144
413.0	2.3828777	445.1196011388457
414.0	2.3888986	445.11958010491367
415.0	2.3949174	445.11955475801443
416.0	2.4009402	445.11952896814637
417.0	2.406961	445.1196047471989
418.0	2.4129799	445.1196967443083
419.0	2.4190028	445.1195991217516
420.0	2.4250214	445.11953680299337
421.0	2.4310403	445.1196232454259
422.0	2.4370591	445.1196091573761
423.0	2.443082	445.1196055746775
424.0	2.4491027	445.1195642205993
425.0	2.4551215	445.11963833228526
426.0	2.4611402	445.11957105747985
427.0	2.4671633	445.11963836429385
428.0	2.4731882	445.11955103480267
429.0	2.4792154	445.1196202751019
430.0	2.4852423	445.1195816917607
431.0	2.4912611	445.11942423250963
432.0	2.4972819	445.11944885914306
433.0	2.5033029	445.11957203245595
434.0	2.5093215	445.1195631173532
435.0	2.5153425	445.1194927125842
436.0	2.5213653	445.11951291939437
437.0	2.5273841	445.11951718646947
438.0	2.5334048	445.11953855838135
439.0	2.5394257	445.1195857095589
440.0	2.5454465	445.1196001007249
441.0	2.5514738	445.1196235364303
442.0	2.557503	445.1196345841913
443.0	2.5635237	445.1196238325133
444.0	2.5695466	445.11959605444827
445.0	2.5755653	445.11962123178495
446.0	2.5815862	445.11955870934895
447.0	2.5876091	445.11954534506367
448.0	2.5936363	445.1195231400266
449.0	2.5996612	445.11952394449037
450.0	2.6056864	445.1195642438958
451.0	2.6117133	445.1195432141759
452.0	2.6177341	445.1195431162019
453.0	2.623755	445.11952610872646
454.0	2.6297738	445.1196427561398
455.0	2.6357946	445.11960974340485
456.0	2.6418155	445.11959043695884
457.0	2.6478383	445.1197019917061
458.0	2.6538593	445.1195618065746
459.0	2.65988	445.1196233580632
460.0	2.6659029	445.1195626013314
461.0	2.6719218	445.1195744999519
462.0	2.6779404	445.1196351442163
463.0	2.6839634	445.11953953017417
464.0	2.6899863	445.11955158178995
465.0	2.6960135	445.1194714318787
466.0	2.7020425	445.11955200454196
467.0	2.7080634	445.1194082686292
468.0	2.7140821	445.1194434028523
469.0	2.7201052	445.12059576404505
470.0	2.7261321	445.12061418404875
471.0	2.7321551	445.11947031683627
472.0	2.738178	445.12061663964437
473.0	2.7442031	445.11953328558934
474.0	2.750228	445.1194906514203
475.0	2.756251	445.1195777079197
476.0	2.7622823	445.1195002655266
477.0	2.7683093	445.11955066612506
478.0	2.7743343	445.11959689112234
479.0	2.7803572	445.119613051325
480.0	2.7863822	445.1194833895004
481.0	2.7924073	445.11951509998977
482.0	2.7984301	445.1194412852456
483.0	2.8044594	445.11959658956897
484.0	2.8104844	445.1196410355176
485.0	2.8165136	445.1196354380737
486.0	2.8225427	445.1195589297466
487.0	2.8285635	445.1195584648094
488.0	2.8345824	445.1195407657978
489.0	2.8406052	445.11956911301996
490.0	2.846626	445.11955951438443
491.0	2.852649	445.11941839120175
492.0	2.8586699	445.1195676514303
493.0	2.8646906	445.1195994135015
494.0	2.8707115	445.1195095957446
495.0	2.8767324	445.1195180523764
496.0	2.8827533	445.119546306343
497.0	2.8887739	445.1195252256214
498.0	2.8948011	445.11953452761986
499.0	2.9008282	445.11951537660775
500.0	2.9068554	445.11955781127284
501.0	2.9128844	445.11963612433965
502.0	2.9189074	445.1196219214586
503.0	2.9249345	445.11964937378235
504.0	2.9309533	445.1195278280578
505.0	2.9369719	445.1195043147892
506.0	2.9429991	445.1194845548472
507.0	2.9490241	445.1195020957806
508.0	2.9550492	445.1194361681389
509.0	2.961072	445.1195922139664
510.0	2.9670929	445.11952284290965
511.0	2.9731117	445.1195998793018
512.0	2.9791325	445.11955862937816
513.0	2.9851532	445.1196027038085
514.0	2.9911762	445.1195701696161
515.0	2.997195	445.1195039143698
516.0	3.0032179	445.11951442721966
517.0	3.0092387	445.1194212270018
518.0	3.0152616	445.1194620084492
519.0	3.0212888	445.1194657552669
520.0	3.0273074	445.1194247357448
521.0	3.0333283	445.1194906709629
522.0	3.0393512	445.1194272963914
523.0	3.0453722	445.1194146633189
524.0	3.0513949	445.1195387628843
525.0	3.0574158	445.11950077029167
526.0	3.0634366	445.11956391523904
527.0	3.0694554	445.11946798353983
528.0	3.0754741	445.1195179396946
529.0	3.0814991	445.11959685752515
530.0	3.0875201	445.11947872997536
531.0	3.0935429	445.1195685893063
533.0	3.1010512	445.11947634832353
534.0	3.1073972	445.11959240968247
535.0	3.11342	445.11951342823147
536.0	3.119443	445.1195595839524
537.0	3.12547	445.1195530119681
538.0	3.131495	445.11949648450644
539.0	3.1375138	445.11961074959214
540.0	3.1435346	445.1196283679876
541.0	3.1495618	445.11962638858176
542.0	3.1555825	445.11955788747673
543.0	3.1616034	445.1195665835104
544.0	3.1676263	445.1196440364331
545.0	3.1736452	445.1196586984755
546.0	3.1796659	445.1196165629555
547.0	3.1856868	445.1196071030559
548.0	3.1917055	445.1195457925497
549.0	3.1977286	445.11962734289045
550.0	3.2037513	445.11953015030053
551.0	3.2097743	445.1195638073604
552.0	3.2157993	445.1194932762113
553.0	3.2218223	445.1205582257352
559.0	3.2344368	445.1199417602866
560.0	3.240764	445.1198630844807
568.0	3.2564348	445.11994900092145
573.0	3.2675785	445.1206032616085
574.0	3.2739286	445.1194870696867
575.0	3.2799472	445.1196393609919
577.0	3.2874472	445.11963173030205
578.0	3.2937932	445.1196033113011
579.0	3.2998118	445.1196803641498
580.0	3.3058348	445.1196179782145
581.0	3.3118535	445.1196637312964
582.0	3.3178745	445.11972676404423
583.0	3.3238952	445.1196609402196
584.0	3.3299202	445.11970678034476
585.0	3.3359452	445.11967423385323
586.0	3.3419683	445.11968366954693
587.0	3.3479931	445.1195557782131
588.0	3.3540162	445.11962118873
589.0	3.3600411	445.1197011739453
590.0	3.366064	445.1196337455779
591.0	3.3720911	445.11969769059255
592.0	3.378114	445.11963733081484
593.0	3.384137	445.1196270465531
594.0	3.3901599	445.1196633999302
595.0	3.3961912	445.1196090389929
596.0	3.4022161	445.1196528502988
597.0	3.4082413	445.1196985519713
598.0	3.4142703	445.1196260424762
599.0	3.4202933	445.1196525048974
600.0	3.4263182	445.1196055523454
601.0	3.4323412	445.1196467177408
602.0	3.438364	445.1195976664303
603.0	3.4443891	445.11966246040873
604.0	3.4504142	445.11963241378527
605.0	3.4564391	445.1196890877693
606.0	3.4624621	445.1195734564803
607.0	3.4684849	445.1196600412775
608.0	3.474508	445.11959204598503
609.0	3.4805329	445.1195882717647
610.0	3.48656	445.1196999049227
611.0	3.4925829	445.1196103590519
612.0	3.4986122	445.11959807155705
613.0	3.504637	445.1195843546862
614.0	3.51066	445.1196320080333
615.0	3.516683	445.11952600422495
616.0	3.5227079	445.11948430309474
617.0	3.528733	445.11957075200553
618.0	3.5347517	445.119559152078
619.0	3.5407726	445.11957711374225
620.0	3.5467955	445.11964256862376
621.0	3.5528162	445.1195503931609
622.0	3.558835	445.119485838209
623.0	3.564856	445.1195063174242
624.0	3.5708809	445.11948154675093
625.0	3.5769058	445.11951514903194
626.0	3.582933	445.1195028053652
627.0	3.5889518	445.11951360842005
628.0	3.5949726	445.11950836279686
629.0	3.6009955	445.1194780014393
630.0	3.6070164	445.11955122610647
631.0	3.6130371	445.1195973508632
632.0	3.6190601	445.1194338723992
633.0	3.6250788	445.1194935418698
634.0	3.6310997	445.1196085989116
635.0	3.6371206	445.1195828295598
636.0	3.6431435	445.1195961962368
637.0	3.6491643	445.1195598521613
638.0	3.6551831	445.1194866037631
639.0	3.6612039	445.11961936167575
640.0	3.6672248	445.11952451922866
641.0	3.6732455	445.1195335478992
642.0	3.6792664	445.1195943996961
643.0	3.6852873	445.11956334662955
644.0	3.691308	445.11943602048945
645.0	3.6973289	445.1195670760312
646.0	3.7033497	445.11957958996624
647.0	3.7093707	445.1195178885236
648.0	3.7153894	445.119542322048
649.0	3.7214123	445.11959948260557
650.0	3.7274311	445.1196130571908
651.0	3.7334519	445.11943178037535
652.0	3.7394747	445.1194833318673
653.0	3.7454956	445.11951619768564
654.0	3.7515144	445.1194531272357
655.0	3.7575353	445.11961865665484
656.0	3.7635601	445.11959478727636
657.0	3.7695811	445.11968203041613
658.0	3.7755999	445.1195330606483
659.0	3.7816249	445.11960850161427
660.0	3.7876456	445.1194617637053
661.0	3.7936665	445.1194553855898
662.0	3.7996895	445.1195122970081
663.0	3.8057082	445.11944467063887
664.0	3.8117331	445.1194521164796
665.0	3.817754	445.1195005419023
666.0	3.8237749	445.1194369222334
667.0	3.8297978	445.1195062363335
668.0	3.8358186	445.11959790340603
669.0	3.8418395	445.1194822515631
670.0	3.8478625	445.11948527261137
671.0	3.8538833	445.119549906617
672.0	3.8599019	445.11953450085934
673.0	3.8659249	445.1195141903352
674.0	3.8719438	445.1194635408558
675.0	3.8779667	445.11951999959047
676.0	3.8839874	445.11947841088204
677.0	3.8900083	445.11956948822154
678.0	3.8960291	445.1195489816866
679.0	3.902048	445.11950721693955
680.0	3.9080687	445.11947086829457
681.0	3.9140896	445.119507349147
682.0	3.9201105	445.1194646932942
683.0	3.9261353	445.119527978847
684.0	3.9321646	445.11954416905905
685.0	3.9381854	445.11946070812127
686.0	3.9442084	445.1194848410383
687.0	3.9502291	445.11952096230453
688.0	3.9562499	445.1195601463912
689.0	3.962273	445.1195437048486
690.0	3.9682959	445.1195454184881
691.0	3.9743208	445.1195321635384
692.0	3.9803396	445.11958768328867
693.0	3.9863626	445.11961217581734
694.0	3.9923814	445.1195546095123
695.0	3.9984021	445.1195519321175
696.0	4.0044229	445.119438722261
697.0	4.0104438	445.1195231106978
698.0	4.0164667	445.1194956579164
699.0	4.0224917	445.11960910868174
700.0	4.0285146	445.1194929874607
701.0	4.0345377	445.11953120557416
702.0	4.0405584	445.1194990291311
703.0	4.0465771	445.11956725341565
704.0	4.0525959	445.11954827555024
705.0	4.0586168	445.1195680709456
706.0	4.0646375	445.11952136434286
707.0	4.0706584	445.11948317871685
708.0	4.0766792	445.11965598144474
709.0	4.082698	445.11951866418775
710.0	4.0887188	445.119577226532
711.0	4.0947417	445.11960753243153
712.0	4.1007626	445.1195569474433
713.0	4.1067876	445.11957534973527
714.0	4.1128063	445.11958030996044
715.0	4.1188272	445.11950928805567
716.0	4.1248501	445.11951739720604
717.0	4.1308731	445.1194558657778
718.0	4.1368917	445.1194842845989
719.0	4.1429126	445.11952101809754
720.0	4.1489377	445.11952460502334
721.0	4.1549606	445.11951244922386
722.0	4.1609835	445.11943441152346
723.0	4.1670126	445.1195376379075
724.0	4.1730357	445.11940456804064
725.0	4.1790543	445.11946392042216
726.0	4.1850772	445.11944194988337
727.0	4.1910981	445.1194053806696
728.0	4.197119	445.1194303288512
729.0	4.2031419	445.1194689860396
730.0	4.2091606	445.1195434228152
731.0	4.2151815	445.11956533028643
732.0	4.2212003	445.11951178240446
733.0	4.2272232	445.1195043297764
734.0	4.2332419	445.11953354101877
735.0	4.2392607	445.11947894419035
736.0	4.2452815	445.11946467399247
737.0	4.2513025	445.11952588041834
738.0	4.2573253	445.1195291730616
739.0	4.2633461	445.11956352567415
740.0	4.2693669	445.1195592026777
741.0	4.2753879	445.1195311209868
742.0	4.2814086	445.1194642396388
743.0	4.2874316	445.11951885048154
744.0	4.2934503	445.1195623317738
745.0	4.2994731	445.11957227943606
746.0	4.305494	445.11954866123415
747.0	4.3115149	445.1194985000135
748.0	4.3175379	445.1194597575286
749.0	4.3235607	445.11956855834865
750.0	4.3295795	445.1195330352092
751.0	4.3355983	445.1195533193077
752.0	4.3416213	445.11949906685163
753.0	4.347644	445.1194554381886
754.0	4.3536691	445.11947831134546
755.0	4.359692	445.11952344989464
756.0	4.365715	445.1195904548453
757.0	4.3717378	445.11962427112377
758.0	4.3777587	445.11962669772976
759.0	4.3837775	445.1195376370274
760.0	4.3897963	445.1195751195066
761.0	4.395817	445.1195858695762
762.0	4.4018379	445.1194943613939
763.0	4.4078589	445.1195533230767
764.0	4.4138796	445.1195385646393
765.0	4.4199003	445.1195562260827
766.0	4.4259213	445.1195726839358
767.0	4.4319401	445.1195261816165
768.0	4.4379609	445.11944843489977
769.0	4.4439817	445.1196279520649
770.0	4.4500046	445.11953004641896
771.0	4.4560234	445.11945324547236
772.0	4.4620442	445.1194529229135
773.0	4.4680671	445.119513242273
774.0	4.4740859	445.11944779146705
775.0	4.4801068	445.1195026428588
776.0	4.4861275	445.11947994998354
777.0	4.4921484	445.119515788531
778.0	4.4981714	445.11946725711454
779.0	4.5041901	445.1194387617945
780.0	4.510211	445.1194850973115
781.0	4.5162317	445.1194146152977
782.0	4.5222526	445.1194281619648
783.0	4.5282735	445.11952746835175
784.0	4.5342963	445.11950586163715
785.0	4.5403192	445.11958011779063
786.0	4.5463422	445.1195323292067
787.0	4.5523735	445.11951092119534
788.0	4.5583943	445.11952486463116
789.0	4.5644151	445.11950748184677
790.0	4.570436	445.1194931142126
791.0	4.5764589	445.1195173313136
792.0	4.5824776	445.11950417652554
793.0	4.5885006	445.1194195604244
794.0	4.5945194	445.1195459328872
795.0	4.6005402	445.11949582200947
796.0	4.606563	445.1194870027998
797.0	4.6125818	445.1194690766728
798.0	4.6186028	445.11955904566923
799.0	4.6246256	445.11954553325484
800.0	4.6306444	445.1195295899732
801.0	4.6366715	445.11962508034287
802.0	4.6426945	445.1194308335542
803.0	4.6487194	445.11946913055743
804.0	4.6547402	445.11950806750775
805.0	4.6607611	445.11947238297734
806.0	4.6667799	445.119486556586
807.0	4.6727985	445.11947274348336
808.0	4.6788173	445.11951468516946
809.0	4.6848382	445.1195772230502
810.0	4.6908591	445.1195037886812
811.0	4.6968819	445.1195732239812
812.0	4.7029027	445.1194992223698
813.0	4.7089215	445.11948509914964
814.0	4.7149445	445.1194721153147
815.0	4.7209632	445.11954480749137
816.0	4.726984	445.1195877002524
817.0	4.7330152	445.1195327238203
818.0	4.7390362	445.11951777480607
819.0	4.7450611	445.11950091173276
820.0	4.751082	445.1194835362037
821.0	4.7571028	445.11954192178916
822.0	4.7631237	445.1194583875713
823.0	4.7691465	445.1196327771006
824.0	4.7751654	445.11955132893854
825.0	4.7811862	445.1194710935195
826.0	4.787205	445.1195394605805
827.0	4.7932257	445.1195907117667
828.0	4.7992466	445.11947170710107
829.0	4.8052696	445.1195299389366
830.0	4.8112904	445.11964685934447
831.0	4.8173091	445.11958277197056
832.0	4.8233299	445.1195845169892
833.0	4.8293509	445.1195550756425
834.0	4.8353695	445.11957847835583
835.0	4.8413883	445.11957575109034
836.0	4.8474091	445.1196024386262
837.0	4.8534321	445.11953605580953
838.0	4.8594507	445.1195186379983
839.0	4.8654696	445.11961093219907
840.0	4.8714925	445.11954128582545
841.0	4.8775155	445.11954762389627
842.0	4.8835385	445.1194365599645
843.0	4.8895613	445.1195780963167
844.0	4.8955863	445.1196255032321
845.0	4.901605	445.119659047362
846.0	4.9076279	445.11950970340007
847.0	4.913653	445.1195653161665
848.0	4.9196759	445.11954830295446
849.0	4.9256988	445.11943450482835
850.0	4.9317175	445.1194672951782
851.0	4.9377426	445.11942042879326
852.0	4.9437634	445.1194073691954
853.0	4.9497842	445.1194086946626
854.0	4.955805	445.1195378857322
855.0	4.9618279	445.11952545783396
856.0	4.967851	445.1195723557793
857.0	4.9738718	445.1195517877881
858.0	4.9798946	445.1195954492144
859.0	4.9859135	445.11943717056374
860.0	4.9919343	445.11949661456566
861.0	4.9979552	445.11958317907687
862.0	5.0039759	445.11961286948093
863.0	5.0099968	445.1195421966523
864.0	5.0160177	445.119501771689
865.0	5.0220386	445.1194973574693
866.0	5.0280593	445.1194819358581
867.0	5.0340802	445.1195501120057
868.0	5.0401031	445.119587882184
869.0	5.0461217	445.11961587292575
870.0	5.0521406	445.11953793584985
871.0	5.0581636	445.1195784315069
872.0	5.0641865	445.1195108833637
873.0	5.0702073	445.1195664470148
874.0	5.076226	445.11951586881156
875.0	5.0822511	445.1195267518246
876.0	5.0882698	445.11959883102037
877.0	5.0942927	445.1195758605604
878.0	5.1003157	445.1194657835752
879.0	5.1063386	445.1195265094856
880.0	5.1123635	445.1196041950956
881.0	5.1183864	445.11954696887057
882.0	5.1244073	445.1195809919062
883.0	5.1304324	445.1196312568397
884.0	5.1364594	445.11951796818335
885.0	5.1424802	445.11959822927923
886.0	5.1485032	445.1196083954427
887.0	5.154522	445.1194729821314
888.0	5.1605428	445.11961728327407
889.0	5.1665656	445.1196300998491
890.0	5.1725844	445.1195729032661
891.0	5.1786074	445.11955671799103
892.0	5.1846283	445.11953635525447
893.0	5.1906511	445.11958484161386
894.0	5.1966699	445.11964082304144
895.0	5.2026929	445.1195703272499
896.0	5.2087117	445.1195115019521
897.0	5.2147324	445.11955046992773
898.0	5.2207532	445.1195030881219
899.0	5.2267741	445.11960286450585
900.0	5.2327949	445.1195672510918
901.0	5.2388157	445.1195472329158
902.0	5.2448367	445.1194928858423
903.0	5.2508554	445.1195097037053
904.0	5.2568782	445.11954536585193
905.0	5.262897	445.1194719080377
906.0	5.2689158	445.11963276352054
907.0	5.2749367	445.11955668370473
908.0	5.2809574	445.1195017363321
909.0	5.2869762	445.1196231031743
910.0	5.2929971	445.11952495773886
911.0	5.2990159	445.1195716412789
912.0	5.3050366	445.11951807213785
913.0	5.3110617	445.1195607213164
914.0	5.3170846	445.11945629152063
915.0	5.3231076	445.1194665013134
916.0	5.3291304	445.1195331664323
917.0	5.3351534	445.1195667710482
918.0	5.3411804	445.1195397248656
919.0	5.3471993	445.1195219822134
920.0	5.35322	445.1195129542348
921.0	5.3592409	445.1195931383476
922.0	5.3652618	445.11955240433684
923.0	5.3712827	445.1195171752257
924.0	5.3773033	445.1195033356975
925.0	5.3833283	445.1195652256927
926.0	5.3893514	445.11955153289074
927.0	5.3953763	445.1195736113056
928.0	5.4014034	445.1196107626581
929.0	5.4074263	445.11954526781705
930.0	5.4134493	445.1195756009434
931.0	5.41947	445.1195547097352
932.0	5.425493	445.11961992286774
933.0	5.4315117	445.11944320809107
934.0	5.4375306	445.1195082053066
935.0	5.4435534	445.1196100312796
936.0	5.4495743	445.1194465956503
937.0	5.4555951	445.11957254603715
938.0	5.4616161	445.1196644950004
939.0	5.4676368	445.11960892606487
940.0	5.4736576	445.1195513402057
941.0	5.4796805	445.11957356728493
942.0	5.4857015	445.11960895567285
943.0	5.4917222	445.11950255397164
944.0	5.4977472	445.11953189729843
945.0	5.5037681	445.11956329065674
946.0	5.5097931	445.1196284156462
947.0	5.5158118	445.11960409033713
948.0	5.5218326	445.11953714141737
949.0	5.5278536	445.11952247502677
950.0	5.5338743	445.11949337130164
951.0	5.5398951	445.119510051967
952.0	5.5459139	445.1195954573072
953.0	5.5519348	445.11951031596135
954.0	5.5579535	445.1195960883266
955.0	5.5639743	445.11954956969623
956.0	5.5699973	445.1195946919763
957.0	5.5760162	445.119594016333
958.0	5.5820369	445.11955563797426
959.0	5.5880598	445.1195102551359
960.0	5.5940786	445.1195626100623
961.0	5.6001015	445.1195786547235
962.0	5.6061204	445.11958959637366
963.0	5.612141	445.1195493832642
964.0	5.6181682	445.11963690517393
965.0	5.6241869	445.11959353730396
966.0	5.6302099	445.1195559853584
967.0	5.6362286	445.1195640784623
968.0	5.6422495	445.1196079359702
969.0	5.6482703	445.11953244169473
970.0	5.6542932	445.1196130275372
971.0	5.660314	445.1195245335603
972.0	5.6663349	445.11962142833465
973.0	5.6723578	445.1195639089784
974.0	5.6783786	445.1206309730339
975.0	5.6843974	445.11955493201106
976.0	5.6904224	445.119545099403
977.0	5.6964433	445.11956045892333
978.0	5.7024641	445.1195846167032
979.0	5.7084912	445.1195997277483
980.0	5.714512	445.11944120938654
981.0	5.720535	445.1194654959403
982.0	5.7265557	445.1194575107246
983.0	5.7325745	445.1196041642709
984.0	5.7385954	445.11951973069245
985.0	5.7446163	445.11956715512804
986.0	5.7506391	445.119523972334
987.0	5.7566599	445.1194724602145
988.0	5.7626808	445.11954023288376
989.0	5.7687018	445.1195647363815
990.0	5.7747225	445.11951077372527
991.0	5.7807434	445.1195100061003
992.0	5.7867662	445.119531755391
993.0	5.7927893	445.1194878751816
994.0	5.7988079	445.1194933282948
995.0	5.8048288	445.12062742438525
996.0	5.8108497	445.11949519346933
997.0	5.8168726	445.1194238117567
998.0	5.8228913	445.1194454891394
999.0	5.8289122	445.11958755243904
1000.0	5.8349352	445.119545135684
1001.0	5.8409558	445.1194212847344
1002.0	5.8469746	445.11953898588933
1003.0	5.8529934	445.1194724241891
1004.0	5.8590143	445.12065331982666
1005.0	5.8650372	445.1194598000965
1006.0	5.8710559	445.119418922382
1007.0	5.8770768	445.11949614976146
1008.0	5.8830977	445.11945042319815
1009.0	5.889133	445.11952255992134
1010.0	5.8951539	445.1195342938864
1011.0	5.9011768	445.11961055825276
1012.0	5.907206	445.11945680803814
1013.0	5.9132288	445.1195167221443
1014.0	5.9192518	445.11961344926135
1015.0	5.9252705	445.11959199559027
1016.0	5.9312915	445.1195640339736
1017.0	5.9373101	445.11948439523354
1018.0	5.943331	445.1194610805464
1019.0	5.9493519	445.1195845112433
1020.0	5.9553769	445.1195571781668
1021.0	5.9614018	445.11951479049407
1022.0	5.967429	445.11945446731147
1023.0	5.973454	445.1195474316831
1024.0	5.979479	445.1196017954418
1025.0	5.9854977	445.1195867520835
1026.0	5.9915186	445.1195584665153
1027.0	5.9975415	445.1195453074349
1028.0	6.0035624	445.11955360210385
1029.0	6.009581	445.11955981468935
1030.0	6.0155998	445.1195003681337
1031.0	6.0216228	445.1195993289958
1032.0	6.0276435	445.11957993535754
1033.0	6.0336623	445.1195525628502
1034.0	6.0396832	445.1195013989418
1035.0	6.0457041	445.1194847938416
1036.0	6.0517333	445.11956858964453
1037.0	6.057754	445.11952663822365
1038.0	6.0637728	445.11947419928873
1039.0	6.0697958	445.1194485328309
1040.0	6.0758206	445.1195329254078
1041.0	6.0818416	445.1195225196902
1042.0	6.0878666	445.1195458428441
1043.0	6.0938894	445.11950859051484
1044.0	6.0999102	445.1195366498657
1045.0	6.1059291	445.11966169301905
1046.0	6.1119519	445.119524261038
1047.0	6.1179708	445.1194660784836
1048.0	6.1239915	445.1195505396892
1049.0	6.1300103	445.11942760163964
1050.0	6.1360332	445.119546248913
1051.0	6.1420542	445.119430711296
1052.0	6.1480748	445.11950018732614
1053.0	6.1540958	445.11957150162107
1054.0	6.1601228	445.1195691854127
1055.0	6.1661458	445.1195111528847
1056.0	6.1721728	445.119522467993
1057.0	6.1781916	445.11951222281317
1058.0	6.1842124	445.11950553852995
1059.0	6.1902354	445.11955959884256
1060.0	6.1962582	445.119554235198
1061.0	6.2022771	445.11947521905705
1062.0	6.2082959	445.1195430722497
1063.0	6.2143166	445.1195464467405
1064.0	6.2203375	445.1194774141329
1065.0	6.2263604	445.11948031024843
1066.0	6.2323814	445.1195904118581
1067.0	6.238402	445.1196361239634
1068.0	6.2444208	445.11955965949534
1069.0	6.2504416	445.1195087622399
1070.0	6.2564605	445.11957637819233
1071.0	6.2624854	445.11956086762666
1072.0	6.2685042	445.11945222218554
1073.0	6.2745229	445.1195779972181
1074.0	6.280548	445.11953888227555
1075.0	6.2865666	445.1205969813797
1076.0	6.2925875	445.120632239589
1077.0	6.2986104	445.119499054733
1078.0	6.3046335	445.1195433178484
1079.0	6.3106521	445.1195413493727
1080.0	6.316673	445.11957344817404
1081.0	6.3226939	445.1194957121121
1082.0	6.3287126	445.1195677945627
1083.0	6.3347355	445.1194842262424
1084.0	6.3407564	445.11954614212607
1085.0	6.3467751	445.1194234953413
1086.0	6.3528001	445.11952641160576
1087.0	6.3588189	445.11950780518055
1088.0	6.3648439	445.11948282733226
1089.0	6.3708648	445.11946852015893
1090.0	6.376894	445.1195779075707
1091.0	6.3829189	445.11962789432346
1092.0	6.3889377	445.11962100831374
1093.0	6.3949586	445.1195100341364
1094.0	6.4009793	445.11956357313863
1095.0	6.4070022	445.1195413165818
1096.0	6.4130273	445.1195596864674
1097.0	6.4190461	445.1194909805503
1098.0	6.4250669	445.11953644752026
1099.0	6.4310877	445.1195357654997
1100.0	6.4371085	445.1195209815961
1101.0	6.4431273	445.1195561844117
1102.0	6.4491481	445.1195045062236
1103.0	6.4551711	445.1194875153533
1104.0	6.4611961	445.1194619503088
1105.0	6.4672148	445.11948665171127
1106.0	6.4732397	445.11942385995206
1107.0	6.4792606	445.1195287922763
1108.0	6.4852836	445.1195359665511
1109.0	6.4913045	445.1195830174783
1110.0	6.4973231	445.11953259210196
1111.0	6.503344	445.119566393086
1112.0	6.5093649	445.1195456961542
1113.0	6.5153858	445.11960842338084
1114.0	6.5214107	445.1194775662763
1115.0	6.5274377	445.11953940248947
1116.0	6.5334607	445.11945637415323
1117.0	6.5394837	445.1194945807896
1118.0	6.5455065	445.11954716482495
1119.0	6.5515273	445.11957168004227
1120.0	6.5575483	445.1195528822161
1121.0	6.5635712	445.1196090316098
1122.0	6.569592	445.119604699774
1123.0	6.5756129	445.1195478737918
1124.0	6.5816315	445.11950347061156
1125.0	6.5876502	445.1195562912566
1126.0	6.5936711	445.11953850414585
1127.0	6.59969	445.11951452152573
1128.0	6.6057107	445.1195949813349
1129.0	6.6117296	445.11953880758335
1130.0	6.6177503	445.1196134637215
1131.0	6.6237712	445.1195454321684
1132.0	6.6297961	445.11943303697115
1133.0	6.6358149	445.11956303997505
1134.0	6.6418358	445.119611076852
1135.0	6.6478587	445.1194928114197
1136.0	6.6538774	445.11953956983626
1137.0	6.6598962	445.1195064949057
1138.0	6.6659212	445.11948209778757
1139.0	6.6719442	445.11953447579594
1140.0	6.677963	445.1195972496331
1141.0	6.6839837	445.11953469492806
1142.0	6.6900046	445.11951397845405
1143.0	6.6960233	445.1195020607572
1144.0	6.7020463	445.1195346845581
1145.0	6.708065	445.11957582337453
1146.0	6.7140859	445.1194502222141
1147.0	6.7201067	445.1194670921517
1148.0	6.7261277	445.119438405073
1149.0	6.7321484	445.1194725684212
1150.0	6.7381713	445.11954182177976
1151.0	6.74419	445.11943088245164
1152.0	6.750211	445.11944547927914
1153.0	6.7562317	445.11948519923294
1154.0	6.7622526	445.1194055026096
1155.0	6.7682734	445.1194145472199
1156.0	6.7742962	445.1194246434585
1157.0	6.7803192	445.119424808522
1158.0	6.7863422	445.11950915097566
1159.0	6.7923652	445.1194400527999
1160.0	6.7983901	445.11949130503876
1161.0	6.8044109	445.1194561670323
1162.0	6.8104317	445.11952431778155
1163.0	6.8164568	445.11950409690616
1164.0	6.8224755	445.1195030866272
1165.0	6.8284964	445.119457360743
1166.0	6.8345151	445.1195137188901
1167.0	6.840534	445.1195037350984
1168.0	6.8465651	445.1195171785437
1169.0	6.852586	445.11947723452465
1170.0	6.858611	445.1194546587168
1171.0	6.8646382	445.1194955768198
1172.0	6.870663	445.1195329186768
1173.0	6.8766902	445.11955234531194
1174.0	6.8827153	445.11948203645744
1175.0	6.8887401	445.11949421849266
1176.0	6.894761	445.11954355354294
1177.0	6.9007818	445.1195609745255
1178.0	6.9068027	445.1195721193296
1179.0	6.9128235	445.11946844273496
1180.0	6.9188444	445.11949943094976
1181.0	6.9248652	445.1195296183939
1182.0	6.9308861	445.11947126511666
1183.0	6.9369069	445.1195057180667
1184.0	6.9429256	445.1194888461136
1185.0	6.9489465	445.11953690797327
1186.0	6.9549716	445.1195367095641
1187.0	6.9609902	445.11950416307536
1188.0	6.967009	445.11954474992467
1189.0	6.9730298	445.11955617485233
1190.0	6.9790508	445.1195910579537
1191.0	6.9850716	445.119532660541
1192.0	6.9910944	445.119551834074
1193.0	6.9971153	445.1195870083932
1194.0	7.0031341	445.1195773176981
1195.0	7.0091548	445.11947019739813
1196.0	7.0151757	445.11960550355406
1197.0	7.0211966	445.1194764159938
1198.0	7.0272195	445.1195574625773
1199.0	7.0332486	445.1195438137245
1200.0	7.0392695	445.11945503329986
1201.0	7.0452946	445.1195053402292
1202.0	7.0513154	445.1195033865783
1203.0	7.0573361	445.1194946886873
1204.0	7.0633612	445.119566372589
1205.0	7.06938	445.11950524206014
1206.0	7.0753988	445.1195795610232
1207.0	7.0814195	445.1195273658094
1208.0	7.0874404	445.1194971979444
1209.0	7.0934613	445.119510699029
1210.0	7.0994821	445.11950299170564
1211.0	7.1055049	445.11953924865117
1212.0	7.1115238	445.1195483604495
1213.0	7.1175424	445.11948381067117
1214.0	7.1235634	445.11949278849346
1215.0	7.1295841	445.11955396282417
1216.0	7.1356071	445.1195024756834
1217.0	7.141628	445.1195859989975
1218.0	7.147653	445.11951215507423
1219.0	7.1536758	445.11953282215137
1220.0	7.1596988	445.1194319607038
1221.0	7.1657218	445.1194781422192
1222.0	7.1717489	445.11950111573617
1223.0	7.1777738	445.11947861496077
1224.0	7.1837989	445.1195566433231
1225.0	7.1898239	445.11944840224453
1226.0	7.1958488	445.11946966583577
1227.0	7.201878	445.11950680243825
1228.0	7.2079051	445.1194837595957
1229.0	7.2139281	445.11951788894015
1230.0	7.2199508	445.11952112050676
1231.0	7.2259821	445.11951975900257
1232.0	7.2320093	445.1195138352643
1233.0	7.2380323	445.11955929482434
1234.0	7.2440572	445.1195706669729
1235.0	7.2500802	445.11958243492916
1236.0	7.2561052	445.119570765476
1237.0	7.2621302	445.119424983382
1238.0	7.2681551	445.1194650515481
1239.0	7.2741802	445.1194203633999
1240.0	7.2802093	445.1195464281919
1241.0	7.2862323	445.11954168163584
1242.0	7.2922572	445.1196226615806
1243.0	7.2982822	445.11956211228096
1244.0	7.3043053	445.1196128857776
1245.0	7.3103302	445.1195186205066
1246.0	7.3163593	445.1196139359993
1247.0	7.3223822	445.1195291726471
1248.0	7.3284053	445.1195439083242
1249.0	7.3344281	445.1195562826632
1250.0	7.3404531	445.11948235182115
1251.0	7.3464739	445.11957884939005
1252.0	7.3525011	445.1195211757972
1253.0	7.3585197	445.1195458390904
1254.0	7.3645385	445.1195558657217
1255.0	7.3705614	445.11955538671793
1256.0	7.3765803	445.11955569637513
1257.0	7.3826072	445.11958392399123
1258.0	7.3886302	445.11954410760734
1259.0	7.3946511	445.11952900027757
1260.0	7.4006781	445.1195276975617
1261.0	7.406701	445.1196057374317
1262.0	7.4127198	445.11945111098987
1263.0	7.4187408	445.11953860426536
1264.0	7.4247635	445.11954701173437
1265.0	7.4307844	445.1195886886379
1266.0	7.4368052	445.1195077959725
1267.0	7.4428262	445.11951705181923
1268.0	7.4488469	445.1195310249809
1269.0	7.4548656	445.1194514838697
1270.0	7.4608865	445.11955273394324
1271.0	7.4669054	445.1195631413243
1272.0	7.472924	445.1195306091799
1273.0	7.4789449	445.1195321656666
1274.0	7.4849657	445.119546174476
1275.0	7.4909866	445.11948575604623
1276.0	7.4970115	445.119449509409
1277.0	7.5030324	445.11944208843454
1278.0	7.5090511	445.1195207954306
1279.0	7.5150742	445.1195278869364
1280.0	7.5210948	445.1195309287868
1281.0	7.5271179	445.1195687758813
1282.0	7.5331429	445.1195513925247
1283.0	7.5391658	445.1195574506329
1284.0	7.5451867	445.1195377480584
1285.0	7.5512074	445.11950111327195
1286.0	7.5572283	445.1194510239313
1287.0	7.5632512	445.11950703578145
1288.0	7.569272	445.11950896603986
1289.0	7.575295	445.11940022878235
1290.0	7.5813159	445.1194947035546
1291.0	7.5873388	445.1196154783581
1292.0	7.5933595	445.1195160880912
1293.0	7.5993783	445.1194856904431
1294.0	7.6054034	445.11950223135983
1295.0	7.6114263	445.1194082480633
1296.0	7.6174491	445.1195664722076
1297.0	7.62347	445.11949697596793
1298.0	7.6294889	445.1195574649395
1299.0	7.635516	445.1195640553858
1300.0	7.6415367	445.1195496811004
1301.0	7.6475576	445.11952525976653
1302.0	7.6535764	445.1195551767918
1303.0	7.6595972	445.11946818546545
1304.0	7.6656201	445.1194826963558
1305.0	7.671641	445.1195879598845
1306.0	7.6776701	445.1196193686315
1307.0	7.683691	445.1194775566165
1308.0	7.6897117	445.1194883321024
1309.0	7.6957326	445.1194796998546
1310.0	7.7017556	445.11953460213067
1311.0	7.7077742	445.1195370702797
1312.0	7.7137972	445.11954758083874
1313.0	7.7198181	445.11956766830303
1314.0	7.725839	445.1195323099686
1315.0	7.7318577	445.11961099230086
1316.0	7.7378784	445.11953549795123
1317.0	7.7438993	445.11952660015197
1318.0	7.7499223	445.119551574424
1319.0	7.7559451	445.1195192799661
1320.0	7.7619702	445.1194445487429
1321.0	7.7679951	445.1194666969316
1322.0	7.774014	445.1195213715273
1323.0	7.780041	445.11950471416924
1324.0	7.7860639	445.11952086384713
1325.0	7.7920828	445.1195473228005
1326.0	7.7981036	445.1195519390252
1327.0	7.8041264	445.1196100652856
1328.0	7.8101514	445.1195904367894
1329.0	7.8161703	445.1194794201493
1330.0	7.8221974	445.11951069180316
1331.0	7.8282181	445.1194781421662
1332.0	7.8342369	445.1194482235625
1333.0	7.8402578	445.119513604424
1334.0	7.8462806	445.11946246721243
1335.0	7.8523014	445.119588095964
1336.0	7.8583202	445.1194819520757
1337.0	7.8643412	445.1195681387708
1338.0	7.8703639	445.11950578823024
1339.0	7.876389	445.1194855878465
1340.0	7.8824119	445.11955153662296
1341.0	7.8884371	445.11955472437023
1342.0	7.8944556	445.11951070370856
1343.0	7.9004745	445.1195410844513
1344.0	7.9064973	445.1195881919505
1345.0	7.9125162	445.11956350420354
1346.0	7.9185369	445.1195400914551
1347.0	7.9245577	445.1195761803659
1348.0	7.9305827	445.1195140934772
1349.0	7.9366016	445.11952822054525
1350.0	7.9426244	445.11953387757785
1351.0	7.9486432	445.11949592282883
1352.0	7.9546746	445.11954388769703
1353.0	7.9606953	445.1195404777387
1354.0	7.9667203	445.11946256176816
1355.0	7.9727411	445.11953411011666
1356.0	7.9787642	445.11948534791685
1357.0	7.9847828	445.11960194695047
1358.0	7.9908057	445.11950305792675
1359.0	7.9968328	445.11954436977413
1360.0	8.0028559	445.1195995948047
1361.0	8.0088766	445.1195521476624
1362.0	8.0148995	445.11953223541127
1363.0	8.0209224	445.11960684157356
1364.0	8.0269455	445.11958030935807
1365.0	8.0329683	445.11952832240854
1366.0	8.0389912	445.119484286482
1367.0	8.045012	445.11958205846736
1368.0	8.051033	445.11944016082913
1369.0	8.0570517	445.1195846365662
1370.0	8.0630725	445.11948673419744
1371.0	8.0690933	445.1195876100296
1372.0	8.0751162	445.1195275768333
1373.0	8.0811371	445.11948522689545
1374.0	8.087162	445.1194699367998
1375.0	8.0931872	445.11958511555576
1376.0	8.0992058	445.11955207647304
1377.0	8.1052289	445.11958809498174
1378.0	8.1112517	445.1196020648091
1379.0	8.1172726	445.11948663847653
1380.0	8.1232935	445.119536088483
1381.0	8.1293121	445.1194996573938
1382.0	8.1353393	445.11947381633234
1383.0	8.1413685	445.1195428366868
1384.0	8.1473977	445.1195489303511
1385.0	8.1534205	445.11951832529473
1386.0	8.1594393	445.11951295262617
1387.0	8.1654602	445.1194706701341
1388.0	8.171481	445.11946503191564
1389.0	8.1775018	445.1194249276794
1390.0	8.1835206	445.119595435834
1391.0	8.1895434	445.1195157999801
1392.0	8.1955623	445.11954324769124
1393.0	8.2015851	445.1195223496351
1394.0	8.2076039	445.1195369956637
1395.0	8.2136269	445.11948804595556
1396.0	8.2196457	445.1194396509414
1397.0	8.2256664	445.1195035225387
1398.0	8.2316894	445.11951322733876
1399.0	8.2377102	445.1194733734707
1400.0	8.2437332	445.11950281092857
1401.0	8.2497539	445.1195253438855
1402.0	8.255779	445.11947388023555
1403.0	8.2617977	445.11955633058403
1404.0	8.2678185	445.1195516169822
1405.0	8.2738373	445.1195265281668
1406.0	8.279856	445.1194412557787
1407.0	8.285877	445.1195181464466
1408.0	8.2918999	445.11963733320005
1409.0	8.2979185	445.1195787101986
1410.0	8.3039394	445.11942675615006
1411.0	8.3099624	445.119545306414
1412.0	8.315981	445.11947849298457
1413.0	8.3220019	445.11952554261734
1414.0	8.3280207	445.1194783728773
1415.0	8.3340416	445.1195499845536
1416.0	8.3400602	445.1195213793621
1417.0	8.3460853	445.119532202293
1418.0	8.3521062	445.1195103450589
1419.0	8.3581291	445.1195498318346
1420.0	8.364154	445.11959630474445
1421.0	8.370177	445.11948277490995
1422.0	8.3761958	445.11949673747694
1423.0	8.3822208	445.1195867074205
1424.0	8.3882415	445.1194777400148
1425.0	8.3942665	445.11948486285866
1426.0	8.4002916	445.1195171524595
1427.0	8.4063104	445.11946708053415
1428.0	8.4123312	445.1194548564567
1429.0	8.4183499	445.11962448619835
1430.0	8.424375	445.11958301598463
1431.0	8.4304042	445.11959048545305
1432.0	8.4364249	445.11957468069477
1433.0	8.4424521	445.1195841930857
1434.0	8.4484708	445.1195718203085
1435.0	8.4544916	445.11950838416107
1436.0	8.4605103	445.1195603420959
1437.0	8.4665313	445.11957834244845
1438.0	8.4725561	445.11959396562946
1439.0	8.4785751	445.1195400477953
1440.0	8.4845958	445.119589730836
1441.0	8.4906167	445.119522371597
1442.0	8.4966374	445.1195644509128
1443.0	8.5026604	445.1195317130268
1444.0	8.5086791	445.11957907327303
1445.0	8.5147063	445.1194940006384
1446.0	8.5207312	445.11954456355136
1447.0	8.5267541	445.1195244982016
1448.0	8.5327791	445.11950751575665
1449.0	8.5388022	445.11948722618814
1450.0	8.5448229	445.1196040378639
1451.0	8.5508417	445.1196098395577
1452.0	8.5568625	445.1195082807129
1453.0	8.5628833	445.11959176037715
1454.0	8.5689043	445.11959587124005
1455.0	8.574925	445.11955116691195
1456.0	8.5809501	445.11956531677833
1457.0	8.5869709	445.11954114642623
1458.0	8.5929919	445.1195332159193
1459.0	8.5990125	445.119518511958
1460.0	8.6050355	445.11959953839823
1461.0	8.6110542	445.11955461707606
1462.0	8.6170773	445.1194495860988
1463.0	8.6230959	445.11955597691946
1464.0	8.6291168	445.1195741511371
1465.0	8.6351376	445.1194793797227
1466.0	8.6411605	445.11948084227856
1467.0	8.6471792	445.11954351862244
1468.0	8.6532023	445.11953545399047
1469.0	8.659223	445.11942196767177
1470.0	8.6652439	445.11947124350877
1471.0	8.6712668	445.11953516173986
1472.0	8.6772856	445.1195494965018
1473.0	8.6833065	445.119500160015
1474.0	8.6893314	445.11949189492356
1475.0	8.6953502	445.11954152874233
1476.0	8.701371	445.1194888639938
1477.0	8.7073899	445.1194767104811
1478.0	8.713421	445.1194792502824
1479.0	8.7194418	445.119466266166
1480.0	8.7254669	445.1194511399941
1481.0	8.7314877	445.11941357704194
1482.0	8.7375064	445.1195688899877
1483.0	8.7435252	445.11957373365885
1484.0	8.7495481	445.1196240551914
1485.0	8.7555691	445.11947814863146
1486.0	8.7615918	445.1194199071656
1487.0	8.7676107	445.11945956968543
1488.0	8.7736295	445.1194674951206
1489.0	8.7796502	445.11947084794406
1490.0	8.7856732	445.1194502796052
1491.0	8.791694	445.1194836516144
1492.0	8.797717	445.1194972501692
1493.0	8.8037357	445.11947978082134
1494.0	8.8097586	445.12059053278136
1495.0	8.8157815	445.11947724174087
1496.0	8.8218046	445.1195213691688
1497.0	8.8278295	445.1194238689932
1498.0	8.8338524	445.11945052450244
1499.0	8.8398732	445.1194626331712
1500.0	8.8458941	445.1195864820279
1501.0	8.8519128	445.11956994792837
1502.0	8.8579357	445.11950328156854
1503.0	8.8639545	445.1194766892669
1504.0	8.8699837	445.1195675873043
1505.0	8.8760045	445.11957693267664
1506.0	8.8820254	445.11947554650845
1507.0	8.8880483	445.1195761619621
1508.0	8.8940712	445.1196006923322
1509.0	8.9001045	445.11950356130234
1510.0	8.9061295	445.1195218695322
1511.0	8.9121525	445.1195095691432
1512.0	8.9181775	445.1195340763518
1513.0	8.9241982	445.11946629706176
1514.0	8.9302192	445.11957806963727
1515.0	8.9362401	445.1195245733339
1516.0	8.9422629	445.1195406208127
1517.0	8.9482837	445.11946144354755
1518.0	8.9543025	445.1195283699814
1519.0	8.9603234	445.11949870123783
1520.0	8.9663442	445.1195270536003
1521.0	8.9723671	445.11953298955393
1522.0	8.9783858	445.11949805703597
1523.0	8.9844088	445.1194951766598
1524.0	8.9904276	445.11948201251136
1525.0	8.9964483	445.1195896582387
1526.0	9.0024734	445.1195278719742
1527.0	9.0084963	445.11952981828193
1528.0	9.0145233	445.1195598860862
1529.0	9.0205462	445.1195614088906
1530.0	9.0265672	445.1195323219367
1531.0	9.0325881	445.1206512921161
1532.0	9.0386068	445.1194611889003
1533.0	9.0446317	445.1194274353067
1534.0	9.0506568	445.1194122513543
1535.0	9.0566818	445.1194834088251
1536.0	9.0627109	445.1194639676224
1537.0	9.0687339	445.1195606926655
1538.0	9.0747569	445.119513302884
1539.0	9.0807819	445.119581578611
1540.0	9.0868067	445.11951706737403
1541.0	9.0928401	445.1205978645624
1542.0	9.0988631	445.11942519561825
1543.0	9.1048819	445.11946194308064
1544.0	9.1109005	445.1195428484339
1545.0	9.1169214	445.12065823658685
1546.0	9.1229465	445.1194517240654
1547.0	9.1289673	445.1196057885927
1548.0	9.134988	445.1195785768464
1549.0	9.1410089	445.1195459762385
1550.0	9.1470319	445.11953028768215
1551.0	9.1530507	445.11960929522866
1552.0	9.1590714	445.119565819799
1553.0	9.1650923	445.1195464723051
1554.0	9.1711194	445.11948429814714
1555.0	9.1771403	445.1194967864856
1556.0	9.1831631	445.1195065211247
1557.0	9.1891882	445.11956299911856
1558.0	9.1952111	445.11956208325546
1559.0	9.2012318	445.11944241979745
1560.0	9.2072506	445.11955330691
1561.0	9.2132715	445.11943376883374
1562.0	9.2192945	445.1195336444782
1563.0	9.2253174	445.1196345973893
1564.0	9.2313444	445.1195767594073
1565.0	9.2373694	445.11947189078506
1566.0	9.2433903	445.11957584378587
1567.0	9.249411	445.11952005518
1568.0	9.2554319	445.1196170991931
1569.0	9.2614549	445.1195953798188
1570.0	9.2674778	445.1196146690269
1571.0	9.2734965	445.1195668618074
1572.0	9.2795236	445.1195523821672
1573.0	9.2855466	445.11959023241536
1574.0	9.2915675	445.11956733384653
1575.0	9.2975861	445.1195140366576
1576.0	9.303607	445.1196251430963
1577.0	9.3096321	445.11963879202347
1578.0	9.3156528	445.119478075146
1579.0	9.3216715	445.11953357748814
1580.0	9.3276924	445.1196157130818
1581.0	9.3337133	445.1195750588124
1582.0	9.3397384	445.1195054587036
1583.0	9.345757	445.1195056087305
1584.0	9.3517779	445.1195587230806
1585.0	9.3577967	445.11944395981965
1586.0	9.363828	445.11952792996817
1587.0	9.3698487	445.11942215162884
1588.0	9.3758675	445.1194766779767
1589.0	9.3818883	445.11946626180526
1590.0	9.3879091	445.1195440683593
1591.0	9.3939321	445.11956165044967
1592.0	9.3999508	445.119532505349
1593.0	9.4059718	445.1196013236298
1594.0	9.4119924	445.1195100552502
1595.0	9.4180133	445.11957460288295
1596.0	9.4240341	445.1194941718265
1597.0	9.4300551	445.11943598184524
1598.0	9.4360758	445.1194797681034
1599.0	9.4421008	445.11958128432593
1600.0	9.4481258	445.11961776399164
1601.0	9.454153	445.1194936303021
1602.0	9.4601758	445.11953738742716
1603.0	9.4662009	445.1195218303087
1604.0	9.4722196	445.1195869739283
1605.0	9.4782426	445.11952566913436
1606.0	9.4842633	445.1195497297635
1607.0	9.4902822	445.11961304287746
1608.0	9.4963031	445.11955459000313
1609.0	9.5023217	445.11948083983003
1610.0	9.5083488	445.1195268282795
1611.0	9.5143717	445.1196212034428
1612.0	9.5203927	445.1194541714916
1613.0	9.5264134	445.1195464066994
1614.0	9.5324363	445.11960380988234
1615.0	9.5384551	445.11950009978017
1616.0	9.5444802	445.1195753352351
1617.0	9.5505072	445.1195412061836
1618.0	9.5565301	445.1195389201284
1619.0	9.562551	445.11943578672617
1620.0	9.5685718	445.11956199874044
1621.0	9.5745905	445.11944226424845
1622.0	9.5806114	445.11948328563653
1623.0	9.5866322	445.1195480323985
1624.0	9.5926594	445.1196085511996
1625.0	9.5986823	445.1195830605016
1626.0	9.6047031	445.1196015760006
1627.0	9.610724	445.11955125909515
1628.0	9.6167468	445.11952017369276
1629.0	9.6227676	445.119611909237
1630.0	9.6287864	445.1195098895477
1631.0	9.6348073	445.1195305969251
1632.0	9.6408302	445.1195770094965
1633.0	9.6468531	445.1194855012756
1634.0	9.652874	445.1195106137694
1635.0	9.6589011	445.11953764960606
1636.0	9.6649281	445.1195565765849
1637.0	9.6709469	445.11958062521643
1638.0	9.6769677	445.1194929268529
1639.0	9.6829887	445.1195320301183
1641.0	9.6903052	445.11958866019796
1642.0	9.696649	445.11945896902307
1643.0	9.7026719	445.1195642067449
1644.0	9.7086949	445.1195898105486
1645.0	9.7147199	445.1194825554893
1646.0	9.720745	445.1194463437383
1647.0	9.7267677	445.119521392652
1648.0	9.7327866	445.11952053674145
1649.0	9.7388074	445.1194642970732
1650.0	9.7448283	445.11959316431677
1651.0	9.7508553	445.11946437478423
1652.0	9.7568783	445.1195185959592
1653.0	9.7629012	445.11947219129473
1654.0	9.7689241	445.11956681757687
1655.0	9.7749448	445.1195366673742
1656.0	9.7809679	445.1194664064529
1657.0	9.7869866	445.1195079861619
1658.0	9.7930117	445.11952910693526
1659.0	9.7990345	445.11946725446313
1660.0	9.8050596	445.1195446276818
1661.0	9.8110825	445.1195245648269
1662.0	9.8171033	445.11952030434026
1663.0	9.8231241	445.1195691874202
1664.0	9.829145	445.1195919315915
1665.0	9.835168	445.119524751969
1666.0	9.8411887	445.1196224078001
1667.0	9.8472096	445.11950664195274
1668.0	9.8532325	445.1194813365126
1669.0	9.8592534	445.119558892879
1670.0	9.8652742	445.11949133072227
1671.0	9.871295	445.119548111715
1672.0	9.8773159	445.1195806215693
1673.0	9.8833368	445.11946330233366
1674.0	9.8893554	445.1206538475298
1675.0	9.8953804	445.11947784114227
1676.0	9.9014075	445.1194500785129
1677.0	9.9074326	445.1195599579918
1678.0	9.9134554	445.11952889716036
1679.0	9.9194763	445.1194579452957
1680.0	9.9254972	445.12065445567305
1681.0	9.9315158	445.1194784749781
1682.0	9.9375471	445.11950195539305
1683.0	9.94357	445.11944245789437
1684.0	9.9495931	445.1194215744237
1685.0	9.95562	445.1195509683832
1686.0	9.9616409	445.11944067880154
1687.0	9.9676596	445.1195467408934
1688.0	9.9736827	445.11950545519454
1689.0	9.9797013	445.1195539282017
1690.0	9.9857222	445.11957958238725
1691.0	9.9917409	445.1194940029266
1692.0	9.9977618	445.1195738709261
1693.0	10.003783	445.1195818738133
1694.0	10.009812	445.12058931095925
1695.0	10.015835	445.1194853394613
1696.0	10.021858	445.11957936284335
1697.0	10.027876	445.1195118847374
1698.0	10.033897	445.11951719323775
1699.0	10.039918	445.1195653723947
1701.0	10.047224	445.11953932864066
1702.0	10.053574	445.119473933874
1703.0	10.059601	445.11945737267934
1704.0	10.065624	445.1194506530727
1705.0	10.071647	445.1194386890906
1706.0	10.07767	445.11954873919143
1707.0	10.083695	445.1195478623548
1708.0	10.089714	445.11951208773826
1709.0	10.095735	445.1195156604406
1710.0	10.101756	445.1194546034905
1711.0	10.107779	445.119494352941
1712.0	10.113799	445.1195696301279
1713.0	10.119818	445.1195216845488
1714.0	10.125839	445.1196257157361
1715.0	10.131858	445.1196074797667
1716.0	10.137879	445.1195549849285
1717.0	10.143902	445.1195660328553
1718.0	10.149924	445.1195371072859
1719.0	10.155943	445.11960027209153
1720.0	10.161968	445.11954633902906
1721.0	10.167987	445.1196237460611
1722.0	10.174008	445.1195225744012
1723.0	10.180029	445.11951745549766
1724.0	10.186052	445.11949914774516
1725.0	10.192072	445.119526557555
1726.0	10.198095	445.1194748578867
1727.0	10.204114	445.11949758848317
1728.0	10.210135	445.11948940546426
1729.0	10.216154	445.11957547739263
1730.0	10.222175	445.1195673827461
1731.0	10.228195	445.11949005134613
1732.0	10.234216	445.1195322529795
1733.0	10.24025	445.11948413723815
1734.0	10.246268	445.119460253053
1735.0	10.252293	445.11949038066564
1736.0	10.258318	445.1194342888408
1737.0	10.264341	445.11952454805834
1738.0	10.270366	445.1194924038827
1739.0	10.276385	445.1195698113555
1740.0	10.282404	445.11943630247924
1741.0	10.288427	445.11948160200393
1742.0	10.29445	445.1194742997478
1743.0	10.30047	445.11952022891165
1744.0	10.306495	445.11948084203436
1745.0	10.31252	445.1195048960233
1746.0	10.318539	445.11955801004626
1747.0	10.324564	445.1195801155648
1748.0	10.330589	445.11953600197194
1749.0	10.33661	445.1194926986903
1750.0	10.342633	445.11959743291254
1751.0	10.348654	445.1195831352799
1752.0	10.354675	445.1196103572458
1753.0	10.360698	445.1195752852998
1754.0	10.366716	445.1194483215917
1755.0	10.372737	445.1194983454882
1756.0	10.378762	445.11964322553666
1757.0	10.384781	445.11956853912073
1758.0	10.390802	445.1195495949179
1759.0	10.396823	445.1195863413557
1760.0	10.402843	445.11946582282025
1761.0	10.408866	445.1194415808631
1762.0	10.414889	445.1195452239342
1763.0	10.420912	445.11940941099385
1764.0	10.426937	445.1195618821567
1765.0	10.432962	445.1195148102528
1766.0	10.438987	445.11953750842633
1767.0	10.445006	445.119552101019
1768.0	10.451027	445.11950568763876
1769.0	10.457046	445.11950017929547
1770.0	10.46307	445.11952732608995
1771.0	10.469089	445.1195239652285
1772.0	10.47511	445.11944904457187
1773.0	10.481131	445.1195177790344
1774.0	10.487156	445.1195124518384
1775.0	10.493175	445.11951636777064
1776.0	10.499196	445.1195321708282
1777.0	10.505214	445.11949204834906
1778.0	10.511235	445.1195015776499
1779.0	10.517256	445.1195463038677
1780.0	10.523281	445.119410984444
1781.0	10.529302	445.1194982556203
1782.0	10.535323	445.11953611790574
1783.0	10.541343	445.1194894828232
1784.0	10.547364	445.11947833045946
1785.0	10.553389	445.11952870611407
1786.0	10.559414	445.11953241915484
1787.0	10.565435	445.11956788919554
1788.0	10.571458	445.1194408858394
1789.0	10.577481	445.11948572178875
1790.0	10.583506	445.1195266832974
1791.0	10.589525	445.11949672040583
1792.0	10.59555	445.11948726445297
1793.0	10.601571	445.11957749431366
1794.0	10.607594	445.11957565680694
1795.0	10.613619	445.1195370924074
1796.0	10.619639	445.11954412432823
1797.0	10.625664	445.1195614025072
1798.0	10.631687	445.11958532846865
1799.0	10.637706	445.11947373872414
1800.0	10.643727	445.1195470471322
1801.0	10.649748	445.1195199709197
1802.0	10.655769	445.11951842221913
1803.0	10.66179	445.1195485323035
1804.0	10.66781	445.11952824406944
1805.0	10.673831	445.1195137168905
1806.0	10.679852	445.11953891590133
1807.0	10.685873	445.1194939038058
1808.0	10.691894	445.1194580287527
1809.0	10.697914	445.1194403162649
1810.0	10.70394	445.11958678582187
1811.0	10.709965	445.1195920122098
1812.0	10.715983	445.1196199536963
1813.0	10.722004	445.1195447436162
1814.0	10.728027	445.1195168461903
1815.0	10.734046	445.11954697142215
1816.0	10.740069	445.1195838446808
1817.0	10.746087	445.1195671368179
1818.0	10.752108	445.11957431680594
1819.0	10.758129	445.1195584362148
1820.0	10.764156	445.1195466864063
1821.0	10.770177	445.11950585259194
1822.0	10.776198	445.1195770108536
1823.0	10.782217	445.1195787101565
1824.0	10.788237	445.11956105965254
1825.0	10.79426	445.1194616894028
1826.0	10.800283	445.1194560787173
1827.0	10.806304	445.11952673653633
1828.0	10.812335	445.11948642999374
1829.0	10.818365	445.11949646389684
1830.0	10.824383	445.1195286802002
1831.0	10.830402	445.11953307077226
1832.0	10.836425	445.11958552579705
1833.0	10.84245	445.1196021749092
1834.0	10.848479	445.1194732504282
1835.0	10.854504	445.1194903065149
1836.0	10.860527	445.1195342489592
1837.0	10.866548	445.11952906258637
1838.0	10.872567	445.1195202537749
1839.0	10.878586	445.119557213823
1840.0	10.884606	445.1195383130859
1841.0	10.890629	445.1195257827858
1842.0	10.89665	445.1195102344505
1843.0	10.902671	445.1196107040762
1844.0	10.908694	445.1194906718381
1845.0	10.914715	445.1195182048584
1846.0	10.920738	445.11948230198607
1847.0	10.926758	445.11954104916305
1848.0	10.932783	445.1195592793856
1849.0	10.938802	445.1196067820392
1850.0	10.944827	445.11958804849746
1851.0	10.95085	445.1195920760186
1852.0	10.956875	445.1194792062564
1853.0	10.962896	445.11953074276954
1854.0	10.968921	445.1195057283154
1855.0	10.974942	445.11957067494524
1856.0	10.980965	445.1196083277622
1857.0	10.986994	445.1195206909911
1858.0	10.993017	445.119534879752
1859.0	10.999038	445.1194136668397
1860.0	11.005059	445.1195146567377
1861.0	11.011079	445.1195427347215
1862.0	11.0171	445.11959042519044
1863.0	11.023121	445.1195143146833
1864.0	11.029146	445.11950457985165
1865.0	11.035167	445.1195662285933
1866.0	11.041186	445.11955296129946
1867.0	11.047206	445.11945826346687
1868.0	11.053229	445.1195653638351
1869.0	11.059252	445.11943314748953
1870.0	11.065279	445.1195038295965
1871.0	11.071302	445.11952929060857
1872.0	11.077329	445.11942822049707
1873.0	11.08335	445.1194818559777
1874.0	11.089371	445.1195376796868
1875.0	11.095392	445.1195160741612
1876.0	11.101415	445.1195419655322
1877.0	11.107434	445.1195137884954
1878.0	11.113454	445.11949788570587
1879.0	11.119473	445.1194919070491
1880.0	11.125496	445.11948964427705
1881.0	11.131515	445.11952017706335
1882.0	11.13754	445.11954878819716
1883.0	11.143563	445.11955466409154
1884.0	11.149582	445.1195099537522
1885.0	11.1556	445.1194509629132
1886.0	11.161623	445.1195117991899
1887.0	11.167648	445.11941362223524
1888.0	11.173678	445.1194999090335
1889.0	11.179696	445.11950500743484
1890.0	11.185721	445.1194537375791
1891.0	11.191742	445.11952005822553
1892.0	11.197763	445.11954446883334
1893.0	11.203782	445.1194882407816
1894.0	11.2098	445.11951174812964
1895.0	11.215823	445.1195055547914
1896.0	11.221844	445.11958302905083
1897.0	11.227869	445.11947751130765
1898.0	11.233892	445.1195436065311
1899.0	11.239917	445.119533700281
1900.0	11.245942	445.11945927726435
1901.0	11.251963	445.11951934604934
1902.0	11.257982	445.1195247326007
1903.0	11.264003	445.1195629847151
1904.0	11.270026	445.1195733728377
1905.0	11.276048	445.1195785391483
1906.0	11.282078	445.1195511482383
1907.0	11.288101	445.1195349734271
1908.0	11.294123	445.11955808304555
1909.0	11.300146	445.11947854643364
1910.0	11.306167	445.1195054348572
1911.0	11.312188	445.1195327648479
1912.0	11.318209	445.1195192190459
1913.0	11.324232	445.11948017694914
1914.0	11.330253	445.11955039783703
1915.0	11.336271	445.1195722578605
1916.0	11.342292	445.1194738623543
1917.0	11.348311	445.11942632634276
1918.0	11.354338	445.1195261187572
1919.0	11.360363	445.11948647244384
1920.0	11.36639	445.1195172387048
1921.0	11.372411	445.1195408332414
1922.0	11.378436	445.1195713137692
1923.0	11.384459	445.11948840077775
1924.0	11.390486	445.1194695967953
1925.0	11.396505	445.11952490603466
1926.0	11.402526	445.1194055192624
1927.0	11.408546	445.1194781878263
1928.0	11.414565	445.1195760100093
1929.0	11.420586	445.11951043613203
1930.0	11.426607	445.11957677588146
1931.0	11.43263	445.11950719148075
1932.0	11.438653	445.1195312666544
1933.0	11.444678	445.11948485699327
1934.0	11.450703	445.1194603522598
1935.0	11.456726	445.1195275174061
1936.0	11.462751	445.11953883716546
1937.0	11.468771	445.1194711930627
1938.0	11.474792	445.11953915669886
1939.0	11.480811	445.11958396129694
1940.0	11.486832	445.11958181321626
1941.0	11.492851	445.1194392438523
1942.0	11.49888	445.1195269913899
1943.0	11.504903	445.11944463923635
1944.0	11.510928	445.1194289094735
1945.0	11.516957	445.1194849073808
1946.0	11.522976	445.1194624151485
1947.0	11.528997	445.1194631448384
1948.0	11.535024	445.1194275228742
1949.0	11.541044	445.1195402547315
1950.0	11.547063	445.1195441852588
1951.0	11.553097	445.1194629982791
1952.0	11.559117	445.1206247991726
1953.0	11.56514	445.1194485001013
1954.0	11.571163	445.1194056038512
1955.0	11.577182	445.11953198326074
1956.0	11.583205	445.11956389661873
1957.0	11.589226	445.11952708442715
1958.0	11.595249	445.11959717627025
1959.0	11.601274	445.1196033107017
1960.0	11.607301	445.119535316806
1961.0	11.613319	445.11947028731083
1962.0	11.61934	445.11952653505244
1963.0	11.625363	445.1195674980516
1964.0	11.631384	445.1194485325441
1965.0	11.637405	445.1194378846251
1966.0	11.643428	445.11954146174094
1967.0	11.649449	445.1194982190113
1968.0	11.65547	445.1194887703232
1969.0	11.66149	445.11948059628554
1970.0	11.667509	445.1195955373285
1971.0	11.67353	445.11954093066373
1972.0	11.679563	445.1195875081544
1973.0	11.68559	445.11953516014995
1974.0	11.69162	445.1195401045192
1975.0	11.697645	445.1195764392023
1976.0	11.70367	445.11949272597536
1978.0	11.710963	445.11949441144446
1979.0	11.717311	445.1195762495005
1980.0	11.72333	445.1194606596418
1981.0	11.729353	445.11956152500755
1982.0	11.735378	445.11958500240763
1983.0	11.741403	445.1195766571934
1984.0	11.747426	445.1194984304776
1985.0	11.753453	445.1194783823904
1986.0	11.759476	445.119471485634
1987.0	11.765501	445.1194787852138
1988.0	11.771524	445.11948932404977
1989.0	11.777547	445.11950399988507
1990.0	11.783568	445.11949403690096
1991.0	11.789588	445.1194612238094
1992.0	11.795607	445.1195552199333
1993.0	11.801628	445.11957970413096
1994.0	11.807649	445.1195331362839
1995.0	11.813672	445.11950556835717
1997.0	11.820993	445.11954457482807
1998.0	11.827343	445.11950446699086
1999.0	11.833364	445.1195355478853
2000.0	11.839388	445.1194995837158
2001.0	11.845414	445.1194746502052
2002.0	11.851438	445.1194440310966
2003.0	11.857459	445.1195291815993
2004.0	11.86348	445.11954476906277
2005.0	11.869501	445.1194484250834
2006.0	11.87552	445.11947779990953
2007.0	11.881539	445.1195608872252
2008.0	11.887559	445.1195034269549
2009.0	11.89358	445.1194666045248
2010.0	11.899601	445.1195289516525
2011.0	11.905622	445.11958461580036
2012.0	11.911643	445.11951369525235
2013.0	11.917664	445.11946325838875
2014.0	11.923684	445.11956560874427
2015.0	11.929703	445.1194470172311
2016.0	11.93573	445.119415907382
2018.0	11.943061	445.11946581061585
2019.0	11.949409	445.1194957098928
2020.0	11.955432	445.1195889916683
2021.0	11.961457	445.11955573384347
2022.0	11.967478	445.11956010550165
2023.0	11.973499	445.1195475294727
2024.0	11.979524	445.1195640851699
2025.0	11.985547	445.11949035305526
2026.0	11.99157	445.1194602172402
2027.0	11.997595	445.1195782466007
2028.0	12.00362	445.1195376670124
2029.0	12.009641	445.1194798762817
2030.0	12.015662	445.11949133839494
2031.0	12.021682	445.1194286593407
2032.0	12.027703	445.12065795532317
2034.0	12.035201	445.12059600973583
2035.0	12.041547	445.120540758201
2039.0	12.051266	445.1205377636167
2040.0	12.05762	445.1206493364048
2041.0	12.063647	445.12056108471916
2042.0	12.06967	445.12062327210975
2043.0	12.075697	445.12048750592896
2044.0	12.081722	445.12056509229336
2046.0	12.089087	445.12052507980457
2047.0	12.095462	445.12058219853424
2050.0	12.104318	445.120559931499
2051.0	12.110674	445.11942862112704
2052.0	12.116697	445.12065217058904
2053.0	12.122722	445.119478965805
2054.0	12.128745	445.119414916174
[truncated: 4,993 more rows]
