# Supplementary material for: RawBeans: A Simple, Vendor-Independent, Raw-Data Quality-Control Tool
Source: J Proteome Res. 2021 Mar 4;20(4):2098–104. doi: 10.1021/acs.jproteome.0c00956 (PMC8041395; doi:10.1021/acs.jproteome.0c00956)
Supplement: Supplementary file 2 — pr0c00956_si_003.zip [file pr0c00956_si_003.zip › 100_samples_run1.0/resources/HF2_LC1_hela_270720_01-mass-deviation-matrix.tsv]

scan	retention	445.12003
1.0	0.0029186159	445.11995096090925
2.0	0.010370579	445.1198791972908
3.0	0.016708063	445.11980914926914
4.0	0.023366414	445.1199236291425
5.0	0.029714333	445.11991632752387
6.0	0.036062263	445.1198402190542
7.0	0.042406029	445.1199026773431
8.0	0.048751866	445.1198611978403
9.0	0.055097714	445.11986955282373
10.0	0.061443546	445.1198479701531
11.0	0.067789399	445.11974714735976
12.0	0.074135215	445.11980780767084
13.0	0.080479013	445.11983280088623
14.0	0.086829029	445.11989092718795
15.0	0.093181116	445.11987597225936
16.0	0.099537332	445.11984447433133
17.0	0.10589358	445.11985877061784
18.0	0.11223735	445.11983726753016
19.0	0.1185811	445.11989710902344
20.0	0.12492693	445.1198546276405
21.0	0.13127487	445.11987735798544
22.0	0.13763111	445.11986089288155
23.0	0.14397695	445.1198756960399
24.0	0.15032486	445.1195216788942
25.0	0.15666863	445.1195483104192
26.0	0.16301238	445.11961826620717
27.0	0.16935615	445.1194271374791
28.0	0.17570823	445.12064934312565
29.0	0.18206032	445.1202450072871
30.0	0.18841033	445.1194036562978
31.0	0.19476033	445.1206453678305
32.0	0.20111242	445.1206180975081
33.0	0.20746452	445.12060157340534
34.0	0.21381665	445.1205700160501
35.0	0.22016456	445.1206078821687
36.0	0.22651248	445.1194310119212
37.0	0.23286037	445.11941229421956
38.0	0.23920621	445.12065072334013
39.0	0.24557286	445.11943173755117
40.0	0.25192496	445.1194099473875
41.0	0.25826663	445.12049152001947
42.0	0.26461875	445.12053002764867
43.0	0.27096665	445.12057284608466
44.0	0.27731456	445.1204987346573
45.0	0.2836604	445.1205312412598
46.0	0.29000625	445.12053706849696
47.0	0.29635	445.12056258536813
48.0	0.30269583	445.1205797323419
49.0	0.30904376	445.12050351298535
50.0	0.31539376	445.1195478833026
51.0	0.32174798	445.1194012085886
52.0	0.32809586	445.1194508737405
53.0	0.33443961	445.12059182618
54.0	0.34078338	445.1205033781354
55.0	0.34713338	445.1205205959755
56.0	0.35349797	445.1204958755838
57.0	0.35983963	445.1205625784106
58.0	0.36618548	445.12039561849946
59.0	0.37253342	445.1204836119646
60.0	0.37887925	445.1205238432269
61.0	0.385223	445.1205600404937
62.0	0.39157093	445.12047951624817
63.0	0.3979251	445.12056563937637
64.0	0.40426885	445.1205983703437
65.0	0.410621	445.1206048262681
66.0	0.4169689	445.1206539624719
67.0	0.42332095	445.1205760598341
68.0	0.42966678	445.12053744631186
69.0	0.43601055	445.1204583274137
70.0	0.44235221	445.1204607089095
71.0	0.44869806	445.12038008716723
72.0	0.45503973	445.12025494733797
73.0	0.46138556	445.120440240699
74.0	0.46773142	445.12040833493637
75.0	0.4740752	445.1204707978972
76.0	0.4804294	445.12041678605993
77.0	0.48677516	445.12048813547085
78.0	0.49311685	445.1204410296995
79.0	0.4994627	445.12045621107666
80.0	0.5058127	445.1203944573328
81.0	0.5121627	445.1203890638458
82.0	0.51851063	445.12047303866916
83.0	0.52485855	445.1204905388513
84.0	0.53120438	445.12045758609025
85.0	0.53755023	445.1205119741707
86.0	0.54389193	445.12046936829034
87.0	0.5502378	445.1204413823739
88.0	0.55658356	445.1203275464651
89.0	0.5629315	445.1201178887438
90.0	0.56928985	445.1202898104269
91.0	0.57562526	445.1204280569503
92.0	0.5819711	445.12036622307255
93.0	0.58831905	445.12038231154673
94.0	0.5946711	445.1203004276627
95.0	0.60101903	445.1203569031864
96.0	0.60736701	445.1202640744636
97.0	0.61370861	445.120330495912
98.0	0.62005238	445.120397847839
99.0	0.62640031	445.120444906688
100.0	0.63275033	445.1203460611409
101.0	0.63909615	445.1203424824791
102.0	0.64544616	445.1203102315875
103.0	0.65179408	445.12040676915626
104.0	0.65813992	445.12022901659896
105.0	0.66448368	445.1203087207581
106.0	0.67082951	445.1203033069404
107.0	0.67720456	445.1203515468652
108.0	0.6835504	445.1203218459301
109.0	0.68989833	445.1202316268779
110.0	0.69624413	445.1201827296305
111.0	0.70258995	445.12021205742786
112.0	0.70893788	445.1202915048463
113.0	0.71528998	445.12023792151945
114.0	0.72163165	445.12031864175316
115.0	0.72798373	445.1202103269531
116.0	0.73432542	445.1202856846844
117.0	0.74068378	445.12033706889946
118.0	0.74702755	445.1203026278001
119.0	0.75337543	445.12033999388063
120.0	0.75972958	445.12025435054056
121.0	0.76607962	445.1202989567097
122.0	0.77242963	445.12017630837727
123.0	0.77877545	445.1201750190878
124.0	0.7851463	445.1202941446855
125.0	0.79149215	445.1202743593495
126.0	0.79784423	445.1202424160273
127.0	0.80419631	445.1203543518277
128.0	0.81054635	445.1203131934839
129.0	0.81689845	445.12030819789595
130.0	0.82324428	445.12032515340144
131.0	0.82959216	445.120181289791
132.0	0.835938	445.1202551361788
133.0	0.8422901	445.12027099419265
134.0	0.84865051	445.1202135891466
135.0	0.85500053	445.1203468735996
136.0	0.86135055	445.12033128169156
137.0	0.86769636	445.1203481865909
138.0	0.87404642	445.12028946114543
139.0	0.88039013	445.1202809900716
140.0	0.88673388	445.12031637195963
141.0	0.89310263	445.12039784249714
142.0	0.8994464	445.1203588652491
143.0	0.90579642	445.12032379981764
144.0	0.91214433	445.1203179538671
145.0	0.91849225	445.1203069414281
146.0	0.92484433	445.1203184668798
147.0	0.93119643	445.12030927476246
148.0	0.93754436	445.12034279661276
149.0	0.94389025	445.1202878615492
150.0	0.95024441	445.1202991843247
151.0	0.9565965	445.1203241603565
152.0	0.96294436	445.12019665816024
153.0	0.96929436	445.1201925173718
154.0	0.97564646	445.120120765393
155.0	0.9819944	445.12022854137325
156.0	0.98833607	445.1203267685343
157.0	0.99468398	445.1202810525787
158.0	1.0010569	445.12025988222547
159.0	1.0074069	445.12031349307154
160.0	1.0137466	445.1202833583736
162.0	1.0210736	445.1202977636639
163.0	1.0274258	445.1203873483678
164.0	1.0334488	445.12044198401344
165.0	1.039478	445.12027984794696
166.0	1.0455091	445.12024891964563
167.0	1.0515279	445.12038331267854
168.0	1.0575528	445.1203207328685
169.0	1.0635779	445.1203373726018
170.0	1.0696008	445.1203423764731
171.0	1.0756217	445.1202162165382
172.0	1.0816446	445.120256367735
173.0	1.0876653	445.1202595628061
174.0	1.0936862	445.1203062024804
175.0	1.0997071	445.1202912656158
176.0	1.1057362	445.1203495595486
177.0	1.1117592	445.1202619035005
178.0	1.117778	445.1202745997557
179.0	1.123803	445.1202215399137
180.0	1.1298238	445.1203163022492
181.0	1.1358487	445.12023888712304
182.0	1.1418695	445.1203163251478
183.0	1.1478884	445.12026352075924
184.0	1.1539091	445.12026944343023
185.0	1.159928	445.1202138135764
186.0	1.1659529	445.12029657989893
187.0	1.171976	445.12028745055255
188.0	1.1780008	445.12021493548997
189.0	1.1840362	445.12021170803234
190.0	1.1900612	445.12023479043347
191.0	1.1960821	445.12027732217183
192.0	1.202105	445.12030640837065
193.0	1.208126	445.120369819076
194.0	1.2141467	445.12026819484964
195.0	1.2201675	445.1201845814618
196.0	1.2261885	445.1202593968618
197.0	1.2322134	445.12015220210077
198.0	1.2382343	445.1202425168897
199.0	1.2442613	445.1201914446185
200.0	1.2502843	445.1202264418979
201.0	1.2563093	445.12025900823625
202.0	1.2623385	445.12031088606454
203.0	1.2683614	445.1203502479287
204.0	1.2743844	445.1203036070532
205.0	1.2804093	445.1202602484539
206.0	1.2864344	445.1203567266771
207.0	1.2924593	445.1202428905453
208.0	1.2984822	445.1201863081426
209.0	1.3045011	445.12014729203804
210.0	1.3105239	445.1201410943774
211.0	1.3165427	445.1202694625708
212.0	1.3225655	445.12032575317363
213.0	1.3285906	445.12030761863423
214.0	1.3346134	445.12028769803584
215.0	1.3406365	445.1203007563897
216.0	1.3466615	445.1202917602668
217.0	1.3526928	445.12028957178836
218.0	1.3587135	445.1203175229605
219.0	1.3647366	445.1203002985423
220.0	1.3707552	445.1202882815503
221.0	1.3767781	445.120161889453
222.0	1.3827989	445.12022546545643
223.0	1.388824	445.12006983891115
224.0	1.394847	445.1200778154146
225.0	1.4008719	445.1201247044183
226.0	1.4068928	445.1201283820981
227.0	1.4129136	445.12015574055073
228.0	1.4189344	445.1202903619352
229.0	1.4249574	445.12022821570145
230.0	1.4309781	445.12024350734663
231.0	1.436999	445.12013314773316
232.0	1.4430199	445.1201426024081
233.0	1.4490449	445.12014678989414
234.0	1.4550658	445.12003248197914
235.0	1.4610887	445.1201046103363
236.0	1.4671115	445.12027191450386
237.0	1.4731324	445.12028505185623
238.0	1.4791511	445.1203211579143
239.0	1.48517	445.12012044831744
240.0	1.491195	445.12028878921427
241.0	1.49722	445.12033136665036
242.0	1.5032428	445.1201771751921
243.0	1.5092678	445.12007113567586
244.0	1.5152908	445.12016478351944
245.0	1.5213094	445.12009918095174
246.0	1.5273303	445.1202798502188
247.0	1.5333533	445.1201434797222
248.0	1.5393783	445.120201473821
249.0	1.5453992	445.1201214135934
250.0	1.5514221	445.12018077664
251.0	1.557447	445.12001384248293
252.0	1.5634742	445.12002502464435
253.0	1.5695033	445.1202423473297
254.0	1.5755263	445.1202196770865
255.0	1.5815492	445.1201249080229
256.0	1.5875701	445.12007205498253
257.0	1.5935909	445.1199553909016
258.0	1.5996159	445.11995107444966
259.0	1.6056387	445.12004200005316
260.0	1.6116617	445.12018513542733
261.0	1.6176846	445.1200562207344
262.0	1.6237055	445.120208466431
263.0	1.6297284	445.1201900573562
264.0	1.6357493	445.1201375884861
265.0	1.6417701	445.1201013172418
266.0	1.6477991	445.12025618535137
267.0	1.6538222	445.1201265881038
268.0	1.6598452	445.1201105196652
269.0	1.6658721	445.12001894422605
270.0	1.671893	445.1201334308616
271.0	1.6779139	445.1202354036989
272.0	1.6839368	445.12019210571526
273.0	1.6899576	445.1201673585621
274.0	1.6959805	445.12032180306517
275.0	1.7019993	445.12026902078617
276.0	1.7080242	445.1203761840097
277.0	1.7140493	445.12011044151996
278.0	1.7200785	445.12021158597236
279.0	1.7261035	445.1200607817053
280.0	1.7321265	445.11996428005705
281.0	1.7381515	445.1202006924895
283.0	1.745618	445.1202059754016
284.0	1.751964	445.12018054968365
285.0	1.7579848	445.120285732137
286.0	1.7640057	445.12021754669604
287.0	1.7700265	445.1202348810022
288.0	1.7760451	445.120235901225
289.0	1.7820702	445.1201879580549
290.0	1.788091	445.120184871123
291.0	1.7941118	445.1202326050566
292.0	1.8001347	445.120133516337
293.0	1.8061557	445.1202742285228
294.0	1.8121785	445.12023420419376
295.0	1.8182016	445.1202313888983
296.0	1.8242243	445.120202157693
297.0	1.8302494	445.1201712165583
298.0	1.8362681	445.1201849395001
299.0	1.842289	445.1201194066831
300.0	1.8483139	445.1200963759902
301.0	1.8543349	445.1201235687254
302.0	1.8603577	445.12010490457993
303.0	1.8663787	445.12000768112176
304.0	1.8723994	445.1200918632329
305.0	1.8784223	445.12016390190814
306.0	1.8844432	445.12021099004727
307.0	1.890464	445.12014515184745
308.0	1.896487	445.12011576132653
309.0	1.9025078	445.120219396297
310.0	1.9085287	445.12022334809905
311.0	1.9145473	445.1200999964782
312.0	1.9205723	445.12004081507763
313.0	1.9265974	445.12007006257664
314.0	1.9326203	445.1200002827043
315.0	1.9386453	445.119961646692
316.0	1.9446663	445.12007393718955
317.0	1.9506849	445.1201780282949
318.0	1.95671	445.1202381855864
319.0	1.9627307	445.1201273241513
320.0	1.9687558	445.1202112620866
321.0	1.9747765	445.12017268147844
322.0	1.9808016	445.12008961121984
323.0	1.9868246	445.1201922380365
324.0	1.9928454	445.1200889234711
325.0	1.9988642	445.1198582441937
326.0	2.0048871	445.12005765551186
327.0	2.0109078	445.1200551232127
328.0	2.0169287	445.1200649483517
329.0	2.0229537	445.12004323262863
330.0	2.0289808	445.12004035253005
331.0	2.0350122	445.11999110066654
332.0	2.0410413	445.1200211523746
333.0	2.0470726	445.12012758301034
334.0	2.0531017	445.12005667387086
335.0	2.0591246	445.1201166067102
336.0	2.0651476	445.1202485571037
337.0	2.0711705	445.1201591286288
338.0	2.0771933	445.1200554037274
339.0	2.0832121	445.1200531545498
340.0	2.0892331	445.1200219906757
341.0	2.0952538	445.12011265151443
342.0	2.1012767	445.12010395581274
343.0	2.1072954	445.12001139470107
344.0	2.1133184	445.12011908780397
345.0	2.1193413	445.1201301764952
346.0	2.1253622	445.119852892458
347.0	2.1313809	445.1201791634122
348.0	2.1374039	445.12011254140043
349.0	2.1434288	445.1201060072067
350.0	2.1494559	445.1201179220581
351.0	2.1554831	445.1201080108973
352.0	2.1615059	445.12003776418067
353.0	2.1675268	445.12003726287605
354.0	2.1735497	445.1200189187343
355.0	2.1795706	445.12023054967335
356.0	2.1855935	445.12006249253096
357.0	2.1916144	445.12015351278404
358.0	2.1976351	445.12007884522717
359.0	2.203656	445.12008643653644
360.0	2.2096789	445.12010904784677
361.0	2.2156998	445.1201308741929
362.0	2.2217269	445.1201759836577
364.0	2.2290414	445.1201658852059
365.0	2.2353956	445.1201029386995
368.0	2.2435393	445.11996660537824
369.0	2.2498915	445.11980729873034
370.0	2.2559185	445.1199393621294
372.0	2.2634122	445.1199644639511
373.0	2.2697686	445.1198945858702
374.0	2.2757915	445.11976722012986
376.0	2.2831393	445.1198009684633
377.0	2.2895185	445.1199381181063
378.0	2.2955456	445.11998278153385
379.0	2.3015665	445.1200361579499
380.0	2.3075874	445.12004334656234
381.0	2.3136081	445.12010728886764
382.0	2.3196312	445.1201441297316
383.0	2.3256561	445.12004945831427
384.0	2.331679	445.12003853008747
385.0	2.3377019	445.1200869721289
386.0	2.343729	445.1200256512734
387.0	2.349754	445.1200712127538
388.0	2.3557811	445.1199963092647
389.0	2.3618062	445.12005181807336
390.0	2.367829	445.1199697177044
391.0	2.373854	445.1199489045314
392.0	2.379879	445.1198886827935
393.0	2.3859103	445.11993857340866
394.0	2.3919312	445.11975175153077
395.0	2.3979542	445.1196993992914
397.0	2.405254	445.1197534489451
398.0	2.4116041	445.1199333812455
399.0	2.4176311	445.1200536573542
400.0	2.4236582	445.1200079189361
401.0	2.4296833	445.119900487984
402.0	2.4357063	445.1197734852295
404.0	2.4430353	445.12000147013765
405.0	2.4493853	445.12001329451226
406.0	2.4554083	445.1199892022584
407.0	2.4614312	445.11999740955855
409.0	2.4687645	445.1200304272612
410.0	2.4751167	445.11995164708947
412.0	2.4824416	445.1199262376428
413.0	2.4887959	445.11987954424336
414.0	2.4948272	445.1200128403414
415.0	2.50085	445.1201018707268
416.0	2.5068708	445.11992536337306
419.0	2.5156916	445.11985100716356
420.0	2.5220439	445.1199574756878
421.0	2.5280708	445.1200980331596
422.0	2.5340917	445.1200202350073
424.0	2.5413916	445.1200091236071
425.0	2.5477419	445.11988294177223
426.0	2.5537648	445.11984144172555
427.0	2.5597876	445.1200516741467
428.0	2.5658126	445.11991287250726
430.0	2.5731563	445.1201082911879
431.0	2.5795147	445.1199033682854
432.0	2.5855419	445.1199019213432
433.0	2.5915731	445.12005465050095
434.0	2.597598	445.119966407135
436.0	2.60495	445.11997626969656
437.0	2.6113043	445.11990733881606
438.0	2.6173315	445.11986707469504
439.0	2.6233543	445.11993372872877
440.0	2.6293771	445.11993012218414
441.0	2.6354064	445.1200585465222
442.0	2.6414271	445.1200460472209
443.0	2.6474459	445.12005764533853
444.0	2.6534689	445.1200167678804
445.0	2.659494	445.11994239307245
446.0	2.6655148	445.1198815845734
447.0	2.6715377	445.119895427097
448.0	2.6775605	445.11994523563504
449.0	2.6835835	445.1200006705755
450.0	2.6896043	445.12002862857315
451.0	2.6956273	445.11990552842695
452.0	2.7016502	445.12001207902586
453.0	2.7076753	445.1200747721812
454.0	2.713696	445.12000825404425
455.0	2.7197232	445.1199931261124
456.0	2.7257523	445.11988544052497
457.0	2.7317711	445.1196467089619
458.0	2.7377939	445.1196771811771
459.0	2.7438148	445.12000357268977
460.0	2.7498357	445.1199779457018
461.0	2.7558565	445.11991365839367
462.0	2.7618774	445.1199869659875
463.0	2.7679003	445.11998157222206
464.0	2.7739211	445.120011863831
465.0	2.779942	445.1198359820772
467.0	2.7872752	445.11962283543573
468.0	2.7936295	445.11993295328125
469.0	2.7996566	445.1199380139244
470.0	2.8056773	445.1200720400374
471.0	2.8117024	445.12004929743995
472.0	2.8177211	445.11983104328186
473.0	2.8237461	445.11990827933755
474.0	2.829767	445.1199868429667
475.0	2.8357858	445.11977010843077
476.0	2.8418066	445.12002691679345
477.0	2.8478253	445.11999453650327
478.0	2.8538482	445.11992806215943
479.0	2.8598691	445.1199067204269
480.0	2.8658899	445.1199536537379
481.0	2.8719108	445.1200591908106
482.0	2.8779338	445.12008975363517
483.0	2.8839545	445.1200998188362
484.0	2.8899775	445.11987968179756
485.0	2.8960024	445.11990636881444
489.0	2.9056941	445.1196245282376
490.0	2.9119712	445.11964016926333
495.0	2.9231358	445.11960687710496
498.0	2.9320878	445.1198445969434
499.0	2.9384442	445.1199100051145
500.0	2.9444692	445.1199117341894
501.0	2.9504922	445.11997660647046
502.0	2.9565171	445.120077623738
503.0	2.9625421	445.12008444308776
504.0	2.9685651	445.1200747442047
505.0	2.9745901	445.1199418545594
506.0	2.980613	445.1200919439224
507.0	2.98664	445.12014534398895
508.0	2.992663	445.1200024159919
509.0	2.9986859	445.11987899751887
510.0	3.0047129	445.1199298219607
511.0	3.010738	445.1201141650174
512.0	3.016765	445.1200822947795
513.0	3.0227922	445.1202154563526
514.0	3.0288193	445.12003156963453
515.0	3.0348442	445.1200118410338
516.0	3.0408672	445.1199954916116
517.0	3.0468921	445.1197800699293
518.0	3.0529193	445.11999308776706
519.0	3.0589402	445.11997607973194
520.0	3.0649652	445.11996780804014
521.0	3.070986	445.11998271170364
522.0	3.0770047	445.12007279438336
523.0	3.0830255	445.12006770719535
524.0	3.0890463	445.12014132285924
525.0	3.0950651	445.1200116215835
526.0	3.1010881	445.12004741121297
527.0	3.1071131	445.1199416787108
528.0	3.113134	445.1200442341784
529.0	3.1191548	445.12006743187993
530.0	3.1251777	445.11987425698175
531.0	3.1311984	445.12004036038064
532.0	3.1372235	445.1199539725842
533.0	3.1432464	445.1197722009964
534.0	3.1492694	445.1198254894534
535.0	3.1552945	445.1200554665814
536.0	3.1613174	445.119977041173
537.0	3.1673424	445.1199421621965
538.0	3.1733672	445.1199938933849
539.0	3.1793902	445.12015277753113
540.0	3.1854111	445.1200443595048
541.0	3.191434	445.1198162177882
542.0	3.197459	445.11990732219834
543.0	3.2034862	445.11988705728817
544.0	3.2095112	445.12006769016796
545.0	3.2155425	445.12000330200806
546.0	3.2215715	445.11999211536926
547.0	3.2276007	445.120023344774
548.0	3.2336256	445.1199266687737
549.0	3.2396528	445.11996897149737
550.0	3.2456758	445.11981957864185
551.0	3.2516987	445.11983609554017
552.0	3.2577174	445.1200180467614
553.0	3.2637424	445.1199266559892
554.0	3.2697632	445.1199157731749
555.0	3.2757862	445.119881291082
556.0	3.281807	445.12001300645284
557.0	3.2878278	445.11993790137376
558.0	3.2938508	445.11993725517465
559.0	3.2998779	445.1199611087553
560.0	3.3059092	445.11990013064406
561.0	3.3119321	445.12013882271543
562.0	3.3179549	445.1201370637227
563.0	3.3239779	445.119974350083
564.0	3.3299987	445.1199899285976
565.0	3.3360196	445.11998752996806
566.0	3.3420424	445.1199317267125
567.0	3.3480633	445.1198280318534
568.0	3.3540862	445.11978732760036
569.0	3.3601091	445.1198054036457
570.0	3.3661362	445.11990388111496
571.0	3.3721591	445.1199592739723
572.0	3.3781779	445.11976714919507
573.0	3.3841988	445.11976488523135
574.0	3.3902238	445.1198597791088
576.0	3.3975445	445.11987956079923
577.0	3.4038967	445.11987808852416
578.0	3.4099217	445.1197749178714
579.0	3.4159446	445.11980919195105
580.0	3.4219676	445.1196793336238
581.0	3.4279968	445.1198873769892
582.0	3.4340218	445.1199686984562
583.0	3.4400467	445.11995067757783
584.0	3.4460717	445.11990658973775
585.0	3.4520947	445.1199121628068
586.0	3.4581238	445.11990849835297
587.0	3.464153	445.1197141904102
588.0	3.470176	445.11985977868164
589.0	3.476201	445.1198189666114
590.0	3.4822239	445.1197869806957
591.0	3.4882509	445.1197376464682
592.0	3.4942718	445.11977469300257
593.0	3.5002988	445.11987430517235
594.0	3.5063218	445.1197313833238
595.0	3.5123448	445.1196745055821
596.0	3.5183677	445.1197694055274
597.0	3.5243969	445.11966866978406
598.0	3.5304198	445.11990894831257
599.0	3.536451	445.11982374104633
600.0	3.5424717	445.1197622158119
601.0	3.5484947	445.1198856877551
602.0	3.5545176	445.1198049928422
603.0	3.5605385	445.11983961140413
604.0	3.5665592	445.1197211559148
605.0	3.5725844	445.11964991180673
606.0	3.5786072	445.1197821549305
607.0	3.5846302	445.1196661161655
608.0	3.590653	445.1196966224287
609.0	3.5966739	445.1197873692034
610.0	3.6026947	445.1197451865656
611.0	3.6087219	445.1198344376742
612.0	3.6147405	445.1199001457517
613.0	3.6207657	445.11984926149483
614.0	3.6267843	445.11982894146934
615.0	3.6328052	445.1197989852775
616.0	3.638828	445.1197890315923
617.0	3.6448552	445.1197807034234
618.0	3.6508782	445.11971370210296
619.0	3.6568989	445.11982310216735
620.0	3.6629262	445.11977767022864
621.0	3.6689469	445.11993190683444
622.0	3.6749761	445.11979156106645
623.0	3.6810031	445.11984059385424
624.0	3.687026	445.1197806651625
625.0	3.6930469	445.1197298859699
626.0	3.6990679	445.11978869467333
627.0	3.7050886	445.11979667814546
628.0	3.7111116	445.1198303065332
629.0	3.7171344	445.1198463645034
630.0	3.7231532	445.1198576486313
631.0	3.7291782	445.1198072276839
632.0	3.735197	445.11972092436866
633.0	3.741222	445.1196741467318
634.0	3.7472471	445.11968277070457
635.0	3.7532782	445.11976714572353
636.0	3.7592991	445.1198172763279
637.0	3.7653179	445.1197978717851
638.0	3.7713428	445.1197642074662
639.0	3.7773637	445.1197962979859
640.0	3.7833907	445.11978350823995
641.0	3.7894137	445.119746365048
642.0	3.7954345	445.119782289296
643.0	3.8014596	445.1197988760258
644.0	3.8074803	445.1197526481609
645.0	3.8135032	445.1198047258078
646.0	3.8195241	445.11981749854186
647.0	3.8255491	445.11989565016296
648.0	3.8315699	445.1198008496833
649.0	3.8375929	445.1198091738946
650.0	3.8436158	445.11983385398554
651.0	3.8496387	445.11977572836054
652.0	3.8556595	445.1198547597864
653.0	3.8616804	445.1198282370357
654.0	3.8677034	445.1198261592929
655.0	3.873722	445.1198179394694
656.0	3.8797117	445.11980274078604
657.0	3.8857325	445.11986930986166
658.0	3.8917576	445.11968861535274
659.0	3.8977804	445.1197734242871
660.0	3.9038034	445.1197062397634
661.0	3.9098263	445.11975371149293
662.0	3.9158472	445.11972242915095
663.0	3.9218701	445.11985015647497
664.0	3.9278888	445.11976825955514
665.0	3.9339138	445.11981787842933
666.0	3.9399348	445.1197254299972
667.0	3.9459555	445.1197924021011
668.0	3.9519785	445.1198272786837
669.0	3.9579992	445.11989275750744
670.0	3.9640201	445.11984690522684
671.0	3.970043	445.11979490559054
672.0	3.9760639	445.1197876868213
673.0	3.9820827	445.1197203360624
674.0	3.9881076	445.1197517638414
675.0	3.9941285	445.11969912034675
676.0	4.0001534	445.1197052235644
677.0	4.0061764	445.1197327325219
678.0	4.0121992	445.11975612402676
679.0	4.0182201	445.11967782479695
680.0	4.0242431	445.11964478152464
681.0	4.030264	445.11968965717824
682.0	4.0362847	445.1196604239876
683.0	4.0423078	445.1196481425451
684.0	4.0483306	445.1197414480536
685.0	4.0543618	445.11974430876813
686.0	4.0603826	445.1197135662014
687.0	4.0664014	445.1198265707861
688.0	4.0724223	445.1197459255446
689.0	4.0784411	445.1197472642248
690.0	4.0844641	445.1197196373745
691.0	4.0904869	445.1196597571543
692.0	4.0965097	445.11978359291436
693.0	4.1025328	445.1197081171942
694.0	4.1085598	445.1197613426396
695.0	4.1145869	445.1197921704365
696.0	4.1206057	445.119791421197
697.0	4.1266307	445.1196837635574
698.0	4.1326516	445.1197380925024
699.0	4.1386745	445.119679675382
700.0	4.1446952	445.11964262047036
701.0	4.1507203	445.11979019613983
702.0	4.1567411	445.1197443384107
703.0	4.1627641	445.1198142644258
704.0	4.168787	445.11976416711036
705.0	4.1748079	445.1196850670392
706.0	4.1808308	445.1196900513875
707.0	4.1868515	445.11981529387225
708.0	4.1928745	445.11976704586596
709.0	4.1989036	445.1198333949103
710.0	4.2049265	445.1196902174735
711.0	4.2109474	445.11978110352294
712.0	4.2169766	445.11966315804625
713.0	4.2230058	445.11978069243884
714.0	4.2290308	445.11978805652905
715.0	4.2350578	445.11974706128143
716.0	4.2410808	445.1197203232172
717.0	4.2471079	445.11975282792974
718.0	4.2531329	445.119721909818
719.0	4.259158	445.1197659007801
720.0	4.2651767	445.119799364867
721.0	4.2712017	445.1196448735052
722.0	4.2772246	445.1197273230055
723.0	4.2832454	445.11971847149607
724.0	4.2892663	445.11973479001216
725.0	4.295285	445.1197203942695
726.0	4.3013079	445.11975793195916
727.0	4.3073287	445.1196427151616
728.0	4.3133518	445.1196543155274
729.0	4.3193622	445.11968529014155
730.0	4.3253893	445.1197368949512
731.0	4.3314142	445.11974461822007
732.0	4.3374351	445.11979720291765
733.0	4.3434642	445.119657038429
734.0	4.3494579	445.1196324958427
735.0	4.355481	445.1197028321877
736.0	4.3615018	445.1197488222439
737.0	4.3675247	445.1197275269281
738.0	4.3735454	445.11975019094444
739.0	4.3795705	445.11966401172225
740.0	4.3855913	445.11971728296817
741.0	4.3916122	445.1197287926413
742.0	4.397633	445.1197553258847
743.0	4.4036519	445.119658462437
744.0	4.4096852	445.11974051307175
745.0	4.4157081	445.1197900394485
746.0	4.4217371	445.11972953465977
747.0	4.4277601	445.11973563082495
748.0	4.4337851	445.11973935457996
749.0	4.439808	445.1197664894402
750.0	4.4458289	445.1197380175972
751.0	4.4518603	445.1197524661531
752.0	4.4578831	445.1197214642654
753.0	4.4639081	445.1197745426198
754.0	4.4699309	445.1198126094169
755.0	4.4759539	445.11972762051056
756.0	4.4819747	445.119666573298
757.0	4.4879977	445.11978019424674
758.0	4.4940185	445.1197726856408
759.0	4.5000394	445.1198057358177
760.0	4.506058	445.11969388496203
761.0	4.5120811	445.1197480183066
762.0	4.5181018	445.1196420523348
763.0	4.5241227	445.1197287355828
764.0	4.5301456	445.1196328028443
765.0	4.5361665	445.11972854550464
766.0	4.5421956	445.11970060437716
767.0	4.5482186	445.1197586282182
768.0	4.5542414	445.1197972824565
769.0	4.5602644	445.119701859387
770.0	4.5662852	445.1197368763934
771.0	4.5723081	445.11977635159946
772.0	4.5783289	445.1198328738081
773.0	4.584354	445.11986875887794
774.0	4.590377	445.1197620498975
775.0	4.596404	445.11963259279594
776.0	4.6024312	445.1198433282887
777.0	4.6084519	445.11977021914157
778.0	4.6144728	445.11966723808786
779.0	4.6204706	445.1197563318574
780.0	4.6264915	445.1197915856678
781.0	4.6325144	445.11978017751204
782.0	4.6385395	445.1196905868132
783.0	4.6445603	445.11970928203175
784.0	4.6505854	445.1197204172304
785.0	4.656602	445.1196986992629
786.0	4.6626249	445.11973307297114
787.0	4.6686311	445.11969982792965
788.0	4.6746228	445.11968605449516
789.0	4.6806458	445.1196933024423
790.0	4.6866665	445.1197788606468
791.0	4.6926896	445.11975265787754
792.0	4.6987124	445.1198021956998
793.0	4.7047353	445.1197201563878
794.0	4.7107561	445.1196857547569
795.0	4.716777	445.11979670202294
796.0	4.7227999	445.1197521715576
797.0	4.7288209	445.11981035838056
798.0	4.7348416	445.1197692062707
799.0	4.7408625	445.11966605636314
800.0	4.7468874	445.11978417918937
801.0	4.7529083	445.11976172642164
802.0	4.7589333	445.11974209270767
803.0	4.7649583	445.11971879424544
804.0	4.7709791	445.1197652705127
805.0	4.7770022	445.1198090220425
806.0	4.7830229	445.11968841316695
807.0	4.7890312	445.11970862121007
808.0	4.7950291	445.1196603957441
809.0	4.8010167	445.1196817859088
810.0	4.8070166	445.11970897307805
812.0	4.8142604	445.11968731143315
813.0	4.8206229	445.119633591873
814.0	4.8270354	445.1196671948545
815.0	4.8333917	445.11966731132134
816.0	4.8397396	445.1197040581087
817.0	4.8462	445.1196586527263
818.0	4.8525479	445.11974281501307
819.0	4.8588959	445.119748513558
820.0	4.8652688	445.11977535922335
821.0	4.8716126	445.11982142595997
822.0	4.8779605	445.1196997945781
823.0	4.8843105	445.11969479054153
824.0	4.8906563	445.11964424241705
825.0	4.896973	445.1196300039039
826.0	4.9033459	445.1197432052035
827.0	4.9096917	445.1197882468158
828.0	4.9160376	445.11973187059886
829.0	4.9223917	445.1196644539837
830.0	4.9287334	445.11971871737217
831.0	4.9350835	445.1196824657983
832.0	4.9414314	445.1197368618933
833.0	4.9477814	445.1196662642251
834.0	4.9541251	445.11977827609365
835.0	4.960473	445.11979144283663
836.0	4.9668168	445.11967854799633
837.0	4.9731897	445.11972849360626
838.0	4.9795397	445.11969226817473
839.0	4.9858876	445.1196691565746
840.0	4.9922356	445.1196826709873
841.0	4.9985814	445.11975632388766
842.0	5.0049252	445.1197744782131
843.0	5.0112793	445.11975801963115
844.0	5.0176272	445.119763353041
845.0	5.0239773	445.1197890525347
846.0	5.0303231	445.11976589051795
847.0	5.0366669	445.11978764618175
848.0	5.0430148	445.11977141308574
849.0	5.0493606	445.11980038823174
850.0	5.0557044	445.11972544341984
851.0	5.0620523	445.1197135441811
852.0	5.0684044	445.11971042738725
853.0	5.0747481	445.1197341380418
854.0	5.0811106	445.1197678215243
855.0	5.0874606	445.11972993816926
856.0	5.0938106	445.119752257853
857.0	5.1001586	445.1198166029911
858.0	5.1065044	445.11980191142567
859.0	5.1128482	445.11981838421116
860.0	5.1191961	445.119652977793
861.0	5.1255419	445.11966773133537
862.0	5.1318461	445.1196711067292
863.0	5.1382316	445.1197642560219
864.0	5.1445774	445.11969373839383
865.0	5.1509253	445.11967231603995
866.0	5.1572711	445.1196107492585
867.0	5.1636149	445.11970189930804
868.0	5.169967	445.1196766014081
869.0	5.1763191	445.11966363808887
870.0	5.1826607	445.11962402101705
871.0	5.1890357	445.1197081205116
872.0	5.1953837	445.11964325140116
873.0	5.2016899	445.1197139118173
874.0	5.2081087	445.1196449271184
875.0	5.2144234	445.11970285375935
877.0	5.2217358	445.11966623896944
878.0	5.2280837	445.1196761424391
879.0	5.2340941	445.1196385232719
880.0	5.2400796	445.1197468555509
881.0	5.2461006	445.1197083158751
882.0	5.2521213	445.11973659151806
883.0	5.2581421	445.1197455931707
884.0	5.264165	445.11974737057244
885.0	5.2701859	445.1196640621592
886.0	5.2762067	445.11968121767455
887.0	5.2822275	445.11970517173063
888.0	5.2882484	445.11972260542154
889.0	5.2942338	445.1196704627145
890.0	5.3002631	445.11969862618963
891.0	5.3062838	445.1196884770325
892.0	5.3123067	445.1196637582667
893.0	5.3183296	445.1196629040214
894.0	5.3243525	445.1197240644064
895.0	5.3303755	445.1197015787084
896.0	5.3363985	445.11979792210934
897.0	5.3424235	445.1198270134316
898.0	5.3484526	445.119671948283
899.0	5.3544776	445.1196841797419
900.0	5.3605026	445.1197065470272
901.0	5.3665235	445.1198242223893
902.0	5.3725442	445.11972541831966
903.0	5.3785651	445.11965626732973
904.0	5.3845714	445.11966953010585
905.0	5.3905631	445.1196246484326
906.0	5.396584	445.1196245382971
907.0	5.4026048	445.1197684372774
908.0	5.4086297	445.11971170306634
909.0	5.4146506	445.1197321233056
910.0	5.4206756	445.1196761776889
911.0	5.4266965	445.11970160036816
912.0	5.4327236	445.1196437795374
913.0	5.4387465	445.1197031609517
914.0	5.4447694	445.1197317445177
915.0	5.4507944	445.11980584547547
916.0	5.4568152	445.1197277148664
917.0	5.4628382	445.1198315738591
918.0	5.468859	445.11982338506766
919.0	5.4748798	445.11979106128445
920.0	5.4809007	445.1197144291136
921.0	5.4869215	445.11975017808106
922.0	5.4929424	445.1197985267374
923.0	5.4989652	445.1197525102458
924.0	5.5049861	445.11973781055167
925.0	5.5110089	445.1196693549524
926.0	5.517034	445.11967892614894
927.0	5.5230445	445.11972510508826
928.0	5.5290508	445.11967419739744
929.0	5.5350133	445.1197552111934
930.0	5.5410362	445.1196701975201
931.0	5.5470319	445.1197006849367
932.0	5.5530132	445.1197140526437
933.0	5.559034	445.11969206793873
934.0	5.565057	445.11981128565947
935.0	5.5710799	445.1197868805575
936.0	5.5771029	445.11972657922723
937.0	5.583132	445.1197128880726
938.0	5.589159	445.1197643074574
939.0	5.595184	445.1197166277736
940.0	5.6012049	445.1198083187314
941.0	5.6072257	445.1197678437307
942.0	5.6132466	445.11973691804116
943.0	5.6192675	445.11971252984796
944.0	5.6252904	445.1196582745566
945.0	5.6313133	445.11970995605924
946.0	5.6373363	445.11971321879525
947.0	5.6433591	445.11964934389476
948.0	5.6493842	445.11965413703695
949.0	5.655407	445.1196575854521
950.0	5.66143	445.1196886678053
951.0	5.6674446	445.1197118720639
952.0	5.6734238	445.119728634983
953.0	5.6794467	445.11975328033617
954.0	5.6854675	445.1197393017146
955.0	5.6914925	445.1196765611533
956.0	5.6975155	445.11969992032476
957.0	5.7035425	445.1196502733036
958.0	5.7095592	445.11964714858965
959.0	5.7155801	445.1197289945117
960.0	5.721603	445.11972753004267
961.0	5.7276239	445.11970134515576
962.0	5.7336467	445.1196880886622
963.0	5.7396676	445.11971253361355
964.0	5.7456904	445.11980757111536
965.0	5.7517134	445.1197716569985
966.0	5.7577385	445.11969127271004
967.0	5.7637655	445.11976180934215
968.0	5.7697927	445.11968858889014
969.0	5.7758155	445.1197741657009
970.0	5.7818405	445.1196935751303
971.0	5.7878697	445.119707153426
972.0	5.7938905	445.11964341625145
973.0	5.7999114	445.1196922829793
974.0	5.8059323	445.1196712060767
975.0	5.8119531	445.1197201785506
976.0	5.8179739	445.1198024573835
977.0	5.8239948	445.11976825650055
978.0	5.8300176	445.1197582559178
979.0	5.8360385	445.1197724998907
980.0	5.8420634	445.11973639175363
981.0	5.8480843	445.11974616728406
982.0	5.8541072	445.11968439760335
983.0	5.8601282	445.1196757399891
984.0	5.8661574	445.11972539757807
985.0	5.8721865	445.1197704860344
986.0	5.8782156	445.1198081860155
987.0	5.8842448	445.11977184176845
988.0	5.8902677	445.1197587180923
989.0	5.8962886	445.1196610715006
990.0	5.9023095	445.119727161075
991.0	5.9083303	445.11970165421013
992.0	5.914349	445.1197191081465
993.0	5.9203718	445.1197045975704
994.0	5.9263948	445.11978035935203
995.0	5.9324156	445.1197118966083
996.0	5.9384365	445.1196462257295
997.0	5.9444574	445.1197941679
998.0	5.9504804	445.1196815774414
999.0	5.9565116	445.1197066540443
1000.0	5.9625387	445.11968228938423
1001.0	5.9685615	445.1196680981019
1002.0	5.9745845	445.1197194587633
1003.0	5.9806094	445.1196969807941
1004.0	5.9866324	445.11960871289745
1005.0	5.9926345	445.1197236245964
1006.0	5.9986554	445.1198161224974
1007.0	6.0046783	445.1197322054793
1008.0	6.010699	445.1196778771745
1009.0	6.0167198	445.1197036071659
1010.0	6.0227428	445.1196510312144
1011.0	6.0287636	445.11973597344024
1012.0	6.0347844	445.1196681788497
1013.0	6.0408012	445.11968999293936
1014.0	6.046824	445.1197207581312
1015.0	6.052845	445.1197159384175
1016.0	6.0588678	445.1196288550552
1017.0	6.0648907	445.1197033291172
1018.0	6.0709136	445.1196390716079
1019.0	6.0769345	445.1197454435015
1020.0	6.0829574	445.1197314386946
1021.0	6.0889805	445.1197238538649
1022.0	6.0950032	445.11975430315255
1023.0	6.1010284	445.1196530374352
1024.0	6.1070429	445.1196483725069
1025.0	6.1129491	445.11979621424825
1026.0	6.1189221	445.1196798795384
1027.0	6.1249324	445.11964185417736
1028.0	6.1309346	445.11963490157393
1029.0	6.1369533	445.1196782749125
1030.0	6.1429764	445.11971554741666
1031.0	6.1489971	445.1197644346409
1032.0	6.1550179	445.1197611573632
1033.0	6.1610408	445.1197744964373
1034.0	6.1670637	445.1197007441533
1035.0	6.1730867	445.1197479982177
1036.0	6.1791097	445.1197311183084
1037.0	6.1851304	445.11966340760137
1038.0	6.1911347	445.11968888868296
1039.0	6.1971346	445.11966556414677
1040.0	6.2031138	445.1196403769336
1041.0	6.209118	445.11970643692825
1042.0	6.2151429	445.1197453851621
1043.0	6.2211659	445.119747933382
1044.0	6.2271326	445.11965423663514
1045.0	6.2331077	445.11966894817914
1046.0	6.2391076	445.1196059073122
1047.0	6.2450931	445.11969667366105
1048.0	6.2510659	445.11973558840356
1049.0	6.2570805	445.11967043723774
1050.0	6.2630992	445.11973297610314
1051.0	6.269116	445.1196368446836
1052.0	6.2751409	445.11971481818034
1053.0	6.2811556	445.1195895063715
1054.0	6.2871368	445.119704921865
1055.0	6.2931036	445.1197132858194
1056.0	6.2990555	445.11969395962757
1057.0	6.305066	445.1196428260436
1058.0	6.3109847	445.11971521424863
1059.0	6.3169743	445.11964460326084
1060.0	6.3229661	445.11962743041863
1061.0	6.3289868	445.1197093764935
1062.0	6.3350078	445.11976065854697
1063.0	6.3410285	445.1196835923023
1064.0	6.3470493	445.1196724930481
1065.0	6.3530701	445.11974980879614
1066.0	6.3590619	445.11967134249636
1067.0	6.3650098	445.1196597744821
1068.0	6.3710265	445.1196990952379
1069.0	6.3770473	445.1197030556354
1070.0	6.3830703	445.1196841215516
1071.0	6.3890911	445.1196697889765
1072.0	6.3951139	445.1197023863036
1074.0	6.4024369	445.11974770766824
1075.0	6.408787	445.1196809264294
1076.0	6.4148077	445.1196731182487
1077.0	6.4208308	445.11970680082914
1078.0	6.4268161	445.11961929296024
1079.0	6.4327911	445.11968383162815
1080.0	6.438814	445.1197579762059
1081.0	6.4448348	445.11962973807715
1082.0	6.4508557	445.11971418638745
1083.0	6.4568766	445.1196337603174
1084.0	6.4628725	445.11966475596324
1085.0	6.4688974	445.1195929899654
1086.0	6.4749267	445.11970692372614
1087.0	6.4809494	445.11965652809783
1088.0	6.4869704	445.1196744684946
1089.0	6.4929932	445.11968684551886
1090.0	6.4990162	445.1196509402646
1091.0	6.5050391	445.1196570507941
1092.0	6.5110329	445.11968649118353
1093.0	6.5170121	445.1197242628461
1094.0	6.5230036	445.11969401545736
1095.0	6.5290058	445.1196482453405
1096.0	6.5349996	445.119682213107
1097.0	6.5410266	445.11965717293947
1098.0	6.5470454	445.1196105898142
1099.0	6.5530683	445.1196402925983
1100.0	6.5590892	445.1196788216123
1101.0	6.5650682	445.1197140607082
1102.0	6.5710829	445.11971352828294
1103.0	6.5770766	445.1197187525894
1104.0	6.5830226	445.11964027631075
1105.0	6.5889266	445.1196514247239
1106.0	6.5948225	445.1196631633191
1107.0	6.600712	445.11969522896953
1108.0	6.6066245	445.1196848921228
1109.0	6.612558	445.11963772686505
1110.0	6.6184871	445.1196655639595
1111.0	6.6244162	445.119593829948
1112.0	6.63036	445.1196498662673
1113.0	6.6363414	445.11968936527455
1114.0	6.6423392	445.11966154190117
1115.0	6.6483602	445.1196803183155
1116.0	6.6543788	445.1196010654954
1117.0	6.6603393	445.1196087296985
1118.0	6.6662892	445.1196989428827
1119.0	6.6722539	445.11965391161624
1120.0	6.678235	445.1196127110863
1121.0	6.684256	445.1196673318337
1122.0	6.6902767	445.11971003671863
1123.0	6.6962996	445.1197247281758
1124.0	6.7023185	445.11961276761747
1125.0	6.7083288	445.1197088366831
1126.0	6.7143436	445.1196247885157
1127.0	6.7203663	445.1196702742613
1128.0	6.7263893	445.11969619400014
1129.0	6.7324122	445.1196748891761
1130.0	6.7384122	445.11965198732383
1131.0	6.7444372	445.11963907103876
1132.0	6.7504582	445.1196563653352
1133.0	6.7564727	445.1196885159143
1134.0	6.7624936	445.1196408764201
1135.0	6.7684726	445.11970464189636
1136.0	6.774458	445.1196030363273
1137.0	6.7804248	445.11965197591945
1138.0	6.7863977	445.11965158290457
1139.0	6.7923831	445.1196145883573
1140.0	6.7983519	445.1196105723724
1141.0	6.8043582	445.1196336680494
1142.0	6.8103248	445.11961177336195
1143.0	6.8162624	445.11965189492594
1144.0	6.8222539	445.119698295692
1145.0	6.8282603	445.1196686488825
1146.0	6.8341956	445.1196008348638
1147.0	6.8401686	445.11967124806426
1148.0	6.8461811	445.11972574042034
1149.0	6.8521728	445.11971598041333
1150.0	6.8581936	445.11962654484574
1151.0	6.8642166	445.1195842103524
1152.0	6.8702373	445.1197273465489
1153.0	6.8762582	445.1196764735314
1154.0	6.882279	445.1196765520164
1155.0	6.8882124	445.11966172113404
1156.0	6.8941437	445.11962927345627
1157.0	6.9001395	445.1196198986828
1158.0	6.9060479	445.11968643611016
1159.0	6.9119499	445.11967700939033
1160.0	6.9179353	445.1196250512605
1161.0	6.9239291	445.1196054662303
1162.0	6.9299582	445.11964816929697
1163.0	6.9359895	445.1197291308891
1164.0	6.9420125	445.1197167512574
1165.0	6.9480417	445.11960177846606
1166.0	6.9540646	445.1196210557241
1167.0	6.9600875	445.1196196680237
1168.0	6.9661062	445.11966585973437
1169.0	6.9721334	445.11965976587527
1170.0	6.9781583	445.11971389596147
1171.0	6.9841832	445.1196313165411
1172.0	6.9902042	445.1197313066984
1173.0	6.9962292	445.11961167888154
1174.0	7.0022563	445.11972998609644
1175.0	7.0082835	445.11963961005216
1176.0	7.0143083	445.119764925455
1177.0	7.0203355	445.11974323853383
1178.0	7.0263667	445.1196513791863
1179.0	7.0323917	445.119642616913
1180.0	7.0384188	445.1197047516839
1181.0	7.0444439	445.11960526603
1182.0	7.0504355	445.11965151544626
1183.0	7.0564229	445.11965419817676
1184.0	7.0624001	445.11966831791375
1185.0	7.0683438	445.1195781886876
1186.0	7.0742729	445.1196460064502
1187.0	7.0801939	445.11967101488256
1188.0	7.0861543	445.11963183129285
1189.0	7.0921709	445.1196616499798
1190.0	7.098196	445.1196474638186
1191.0	7.104225	445.1197388634337
1192.0	7.1102104	445.11972973803705
1193.0	7.1162334	445.1195968245279
1194.0	7.1222188	445.11961442122936
1195.0	7.1281709	445.1196517656842
1196.0	7.1341523	445.11960199764195
1197.0	7.140123	445.11965167216056
1198.0	7.1461481	445.119656703137
1199.0	7.152173	445.1196326072772
1200.0	7.1581938	445.1197587646709
1201.0	7.1642105	445.1197316155576
1202.0	7.1702022	445.11972340039
1203.0	7.1762272	445.1196642792741
1204.0	7.1822543	445.11968759655696
1205.0	7.1882377	445.1196020532143
1206.0	7.1942169	445.11973480469277
1207.0	7.2002001	445.1196215293988
1208.0	7.206146	445.11971792780815
1209.0	7.2121272	445.1195798693996
1210.0	7.2181064	445.11970473087393
1211.0	7.2241189	445.1197288678073
1212.0	7.2301274	445.119601476477
1213.0	7.2361418	445.1196900060236
1214.0	7.2421586	445.1196578657266
1215.0	7.2481585	445.1195765932343
1216.0	7.2541752	445.1196917143198
1217.0	7.2601814	445.1196736268222
1218.0	7.2661815	445.11971359442117
1219.0	7.2721127	445.1197249370259
1220.0	7.2780877	445.11965823488265
1221.0	7.2840566	445.11960654746485
1222.0	7.2900648	445.119704807471
1223.0	7.2960483	445.11970087121796
1224.0	7.3020128	445.11966646461
1225.0	7.3080441	445.1196797295677
1226.0	7.314069	445.11965115846135
1227.0	7.3200753	445.1196016175866
1228.0	7.3260315	445.1197025374852
1229.0	7.3320545	445.1196889183962
1230.0	7.3380773	445.11970896412197
1231.0	7.3440983	445.1196633192822
1232.0	7.3501107	445.1195992247869
1233.0	7.3560774	445.1196606081747
1234.0	7.3620544	445.11970627722485
1235.0	7.3680253	445.1196260697517
1236.0	7.3740253	445.119598313284
1237.0	7.3800108	445.11961323324323
1238.0	7.3859608	445.11971950678833
1239.0	7.3919295	445.11959505188577
1240.0	7.3979211	445.1196808457741
1241.0	7.4039274	445.1196235994746
1242.0	7.4099482	445.1196417844963
1243.0	7.4159712	445.1197151292339
1244.0	7.4219983	445.11972989267935
1245.0	7.4279816	445.11963048603735
1246.0	7.4339234	445.11968447868685
1247.0	7.4398587	445.11969603168944
1248.0	7.4458378	445.1196894229779
1249.0	7.4518399	445.11968382525873
1250.0	7.4578503	445.11961004813486
1251.0	7.4638191	445.11960840035727
1252.0	7.4697817	445.11961371706894
1253.0	7.47579	445.11970520697815
1254.0	7.4817629	445.1195835841787
1255.0	7.487738	445.1196385862491
1256.0	7.4936942	445.11959171129513
1257.0	7.4996025	445.119597130357
1258.0	7.5055213	445.11960779162166
1259.0	7.5114566	445.1196419841076
1260.0	7.5174192	445.1196917933898
1261.0	7.5234401	445.1197021217918
1262.0	7.5294276	445.11967368725396
1263.0	7.5354526	445.1196356356564
1264.0	7.5414421	445.1197266680586
1265.0	7.5474463	445.1196623471538
1266.0	7.5534589	445.1196574708344
1267.0	7.5594838	445.1197115002233
1268.0	7.565413	445.11966428822063
1269.0	7.5713505	445.1196196608239
1270.0	7.5772963	445.1196098440832
1271.0	7.5833152	445.1195372703619
1272.0	7.5892797	445.11961868807884
1273.0	7.5952484	445.1197061760364
1274.0	7.6011672	445.11967281406737
1275.0	7.6070798	445.1197068741357
1276.0	7.6130526	445.1196868673066
1277.0	7.6190214	445.1195823836981
1278.0	7.6250131	445.1197013284939
1279.0	7.631036	445.11971528544615
1280.0	7.6370423	445.1196784995921
1281.0	7.6430027	445.11973315078615
1282.0	7.6490277	445.1196898579071
1283.0	7.6550048	445.1196512491391
1284.0	7.6609651	445.11961497118045
1285.0	7.6669319	445.11970295054624
1286.0	7.6729382	445.11970064134607
1287.0	7.6789319	445.11967366751804
1288.0	7.684934	445.1196692485408
1289.0	7.6909381	445.11968863627135
1290.0	7.6969089	445.11968478576625
1291.0	7.702934	445.11962196013224
1292.0	7.7088672	445.1196136177748
1293.0	7.7147756	445.11964502230586
1294.0	7.7206881	445.119617641016
1295.0	7.726682	445.1197178613473
1296.0	7.732686	445.11965942208514
1297.0	7.7386861	445.1197290016998
1298.0	7.7446548	445.11963043503255
1299.0	7.7506465	445.1196355547031
1300.0	7.7566319	445.1196515950037
1301.0	7.762584	445.11969677926504
1302.0	7.7685319	445.11966944754994
1303.0	7.7744904	445.1196387386832
1304.0	7.7803444	445.119741545461
1305.0	7.7862196	445.1195841939666
1306.0	7.7921215	445.1196534241671
1307.0	7.7979923	445.1196947591019
1308.0	7.8038882	445.11971289938947
1309.0	7.8097674	445.11965652264627
1310.0	7.8156882	445.11965864289203
1311.0	7.821709	445.11970060482946
1312.0	7.8276613	445.11967531980065
1313.0	7.8336153	445.1196269827881
1314.0	7.8395654	445.1197058255681
1315.0	7.8455153	445.1196927587633
1316.0	7.8514903	445.1196445555121
1317.0	7.8573924	445.119659995006
1318.0	7.8633445	445.1196569149693
1319.0	7.8692383	445.1196760659675
1320.0	7.8751196	445.11968282533843
1321.0	7.8810632	445.119638623089
1322.0	7.8870238	445.11964983259134
1323.0	7.892982	445.11967104550496
1324.0	7.8989737	445.11972844438094
1325.0	7.9049924	445.1196316265961
1326.0	7.9109529	445.1196853085218
1327.0	7.9168112	445.11972320606986
1328.0	7.9228133	445.11966967912883
1329.0	7.9287863	445.1195972465193
1330.0	7.9347862	445.1196588059393
1331.0	7.9407947	445.1195996745885
1332.0	7.9467842	445.11963461370163
1333.0	7.9527717	445.1196141477435
1334.0	7.9587988	445.11966148602414
1335.0	7.9647967	445.1195985475301
1336.0	7.9707821	445.11965373237035
1337.0	7.9767614	445.11967015033764
1338.0	7.9827488	445.11965229657227
1339.0	7.988728	445.1196950639471
1340.0	7.9946717	445.1196817415426
1341.0	8.0006696	445.11964880251577
1342.0	8.0066404	445.119705150688
1343.0	8.0126113	445.11966461154816
1344.0	8.018603	445.11965885394784
1345.0	8.0245801	445.1196469483502
1346.0	8.0305467	445.1196521631954
1347.0	8.0364948	445.1196912981704
1348.0	8.0424509	445.11964478575237
1349.0	8.0484031	445.1197030736363
1350.0	8.0544217	445.1196925479207
1351.0	8.0604052	445.1197135468565
1352.0	8.0663842	445.11965055045806
1353.0	8.0723885	445.1195959243481
1354.0	8.0783593	445.11962258617245
1355.0	8.0843218	445.1196068876338
1356.0	8.0902281	445.1196750390041
1357.0	8.0962238	445.1196216999182
1358.0	8.1022218	445.11961928464757
1359.0	8.1082176	445.11964454269
1360.0	8.1141822	445.1196121406192
1361.0	8.1201989	445.11965891406555
1362.0	8.126224	445.11966019361597
1363.0	8.1322155	445.1197110319713
1364.0	8.1382282	445.1196269842299
1365.0	8.1442093	445.11965443442494
1366.0	8.1501489	445.11962756327574
1367.0	8.1561156	445.11967199562014
1368.0	8.1620697	445.1195926115226
1369.0	8.168051	445.11966949291104
1370.0	8.1740178	445.11964538832797
1371.0	8.1799552	445.11964399658655
1372.0	8.185876	445.1196637949875
1373.0	8.191872	445.1196476938334
1374.0	8.1978093	445.11960738796495
1375.0	8.2037532	445.11961377391293
1376.0	8.2097573	445.11967508577004
1377.0	8.2157469	445.1195947750155
1378.0	8.2216886	445.11961702283907
1379.0	8.2276074	445.11968443019305
1380.0	8.2335073	445.11961988274237
1381.0	8.2393845	445.11963575814144
1382.0	8.2452469	445.11961220807575
1383.0	8.2511366	445.11965138898626
1384.0	8.2570386	445.1196028507154
1385.0	8.2629553	445.1196691344609
1386.0	8.2688969	445.1196665798862
1387.0	8.2749053	445.11968173872964
1388.0	8.2809074	445.11967386512845
1389.0	8.2868741	445.1196050495665
1390.0	8.2928638	445.1195981681855
1391.0	8.2988408	445.1196768352847
1392.0	8.3048136	445.1197070365534
1393.0	8.3107657	445.1196553449057
1394.0	8.3166824	445.11967019194867
1395.0	8.3226033	445.1196331443811
1396.0	8.3285742	445.1196054076347
1397.0	8.3345929	445.1195771601438
1398.0	8.3405784	445.1196553130119
1399.0	8.3465575	445.1196660682931
1400.0	8.3525553	445.11960011804706
1401.0	8.3585179	445.119708972212
1402.0	8.3644762	445.11965986029895
1403.0	8.3704012	445.1196373508078
1404.0	8.3762971	445.1196554407547
1405.0	8.3822471	445.1195813279621
1406.0	8.3881721	445.11970164548137
1407.0	8.3940951	445.1196079951923
1408.0	8.4000179	445.1196060965779
1409.0	8.4060387	445.11956886081424
1410.0	8.4119888	445.11966626089907
1411.0	8.4180137	445.1196874237993
1412.0	8.4240117	445.11961782413647
1413.0	8.4300034	445.11966927157846
1414.0	8.4360096	445.1196722588994
1415.0	8.4419743	445.1196344964911
1416.0	8.4479805	445.1196472605032
1417.0	8.4539929	445.1195965663307
1418.0	8.4600117	445.1196286663255
1419.0	8.4660158	445.1196425501051
1420.0	8.4719992	445.1196611198122
1421.0	8.477968	445.1196952438118
1422.0	8.4839513	445.1196282908747
1423.0	8.4899097	445.1197064732753
1424.0	8.495891	445.1195944751294
1425.0	8.5018284	445.1196332473478
1426.0	8.5077576	445.11967606105827
1427.0	8.5136701	445.11971521943565
1428.0	8.5195472	445.1196555349509
1429.0	8.5254243	445.11973177248825
1430.0	8.5313723	445.1196733345665
1431.0	8.5373181	445.1197293057197
1432.0	8.5432681	445.1196935803067
1433.0	8.549241	445.11970419260604
1434.0	8.5552076	445.1196593864471
1435.0	8.5611577	445.11964885642345
1436.0	8.567141	445.11970899147343
1437.0	8.5731556	445.1196258072816
1438.0	8.5791744	445.11963548400786
1439.0	8.585166	445.1196909484448
1440.0	8.5911807	445.1196881132316
1441.0	8.597137	445.11970556913076
1442.0	8.6030849	445.11966325348016
1443.0	8.6090452	445.11964775998734
1444.0	8.6150201	445.11960732632906
1445.0	8.6209868	445.1196797814306
1446.0	8.6269807	445.11970033078853
1447.0	8.6329369	445.11968899527676
1448.0	8.6388682	445.1196452850009
1449.0	8.644812	445.119643123554
1450.0	8.6507828	445.1195737151338
1451.0	8.656691	445.11962234682056
1452.0	8.6626265	445.1196067685388
1453.0	8.6686203	445.1196934978104
1454.0	8.6745411	445.11967745382765
1455.0	8.680462	445.1195725846327
1456.0	8.6863557	445.1196711952557
1457.0	8.6922266	445.1197089715
1458.0	8.6981371	445.11965931480086
1459.0	8.7040745	445.11967241759777
1460.0	8.7100077	445.1196665095747
1461.0	8.7160057	445.11960958158505
1462.0	8.7219662	445.1195968132353
1463.0	8.7279224	445.11957549623844
1464.0	8.7338516	445.1195952668896
1465.0	8.7397767	445.1196976929366
1466.0	8.7456996	445.11969533341164
1467.0	8.7515808	445.1196319746262
1468.0	8.7575038	445.11967958936077
1469.0	8.7633932	445.1196762388718
1470.0	8.7693099	445.1196139620427
1471.0	8.7752433	445.1196084674585
1472.0	8.7811703	445.1196904511872
1473.0	8.7871162	445.1197015641932
1474.0	8.7930788	445.11960128091727
1475.0	8.7990204	445.1196583517833
1476.0	8.8049622	445.1196325963223
1477.0	8.8109121	445.1196898906586
1478.0	8.8168579	445.1197013102012
1479.0	8.822835	445.1196688193729
1480.0	8.8288183	445.1196153390449
1481.0	8.8347287	445.1197086656795
1482.0	8.8406601	445.11962038789324
1483.0	8.8465893	445.11970740030716
1484.0	8.8524996	445.1196249289821
1485.0	8.8584809	445.1195710631605
1486.0	8.8644434	445.11962750556165
1487.0	8.8703642	445.1196386621617
1488.0	8.8762788	445.11966889822
1489.0	8.8822662	445.11958576993703
1490.0	8.8882267	445.11962588168177
1491.0	8.8942476	445.1195337000092
1492.0	8.9001705	445.11968960163034
1493.0	8.9060643	445.119656851282
1494.0	8.9119997	445.1197289982296
1495.0	8.9179621	445.1196528874577
1496.0	8.9239455	445.11963738083256
1497.0	8.929931	445.1196004975652
1498.0	8.9359288	445.1196328881428
1499.0	8.9418726	445.11961269364633
1500.0	8.9478165	445.119674733087
1501.0	8.9537873	445.11964028679773
1502.0	8.9597227	445.1196705018753
1503.0	8.9656873	445.11964368281383
1504.0	8.9716038	445.1196319390988
1505.0	8.9775393	445.1196181215255
1506.0	8.9834747	445.1196495798673
1507.0	8.9893518	445.1195960444714
1508.0	8.9952852	445.1196018004073
1509.0	9.0012165	445.1196980669213
1510.0	9.0071644	445.1196482731442
1511.0	9.013104	445.11967436932196
1512.0	9.0190665	445.11961284692813
1513.0	9.0250018	445.11963117006627
1514.0	9.0309748	445.1196970671638
1515.0	9.0370039	445.11962899196817
1516.0	9.0429914	445.11965867835505
1517.0	9.0489831	445.1196150748931
1518.0	9.0548957	445.1196801351065
1519.0	9.0608269	445.1196491060067
1520.0	9.0667582	445.11968644844836
1521.0	9.072731	445.119655230214
1522.0	9.0787206	445.1196362751221
1523.0	9.0846103	445.11968483982906
1524.0	9.0905727	445.1196819972877
1525.0	9.0965645	445.11965240770985
1526.0	9.1025041	445.1196683855378
1527.0	9.1085145	445.1196384177389
1528.0	9.114425	445.11959257453077
1529.0	9.1203665	445.11964829054705
1530.0	9.1263749	445.119642997862
1531.0	9.1323728	445.1196504313955
1532.0	9.1383332	445.11970133296154
1533.0	9.144229	445.11961166207476
1534.0	9.1501124	445.11965937823254
1535.0	9.1560082	445.1196555110113
1536.0	9.1619208	445.11969511444755
1537.0	9.1678457	445.11966201955823
1538.0	9.1737792	445.11963079262796
1539.0	9.1797353	445.1196061929514
1540.0	9.1856874	445.11968538791376
1541.0	9.1916519	445.1197128771386
1542.0	9.1976374	445.1195772454018
1543.0	9.2036021	445.1196349268544
1544.0	9.2096082	445.1196414274051
1545.0	9.2156083	445.1196064574429
1546.0	9.2215708	445.1196331278752
1547.0	9.2274978	445.1196131597998
1548.0	9.233427	445.1197234199113
1549.0	9.2393542	445.11967882810336
1550.0	9.2452708	445.1196577522346
1551.0	9.2512521	445.1196825914039
1552.0	9.2572333	445.11961331380115
1553.0	9.2632021	445.11963277274
1554.0	9.2691458	445.11968552454454
1555.0	9.2751605	445.1196532450353
1556.0	9.2811562	445.11963002996566
1557.0	9.2871417	445.1196500688607
1558.0	9.2931083	445.1196469976279
1559.0	9.2990708	445.11971073680866
1560.0	9.3050688	445.11968476186536
1561.0	9.3110479	445.1196239292847
1562.0	9.3169689	445.11962258937945
1563.0	9.3229792	445.1196325249294
1564.0	9.3289437	445.11967467295636
1565.0	9.3348688	445.1196102453782
1566.0	9.3408104	445.11969166837287
1567.0	9.3468001	445.1196818774944
1568.0	9.3527563	445.11964367949105
1569.0	9.3586626	445.11965917167413
1570.0	9.3646044	445.11967132352004
1571.0	9.370573	445.119589956797
1572.0	9.3765397	445.1196744910702
1573.0	9.3825689	445.1195550170409
1574.0	9.3885231	445.11971367619276
1575.0	9.3944397	445.119686643152
1576.0	9.4003647	445.1196003407335
1577.0	9.4062877	445.11964057454975
1578.0	9.4122585	445.11961345358816
1579.0	9.4182377	445.11968351722453
1580.0	9.4242544	445.11966922882095
1581.0	9.4302668	445.1195934067303
1582.0	9.4362252	445.11962642889836
1583.0	9.4421897	445.1196506196029
1584.0	9.4482147	445.119624434989
1585.0	9.4542314	445.11968854472394
1586.0	9.4601919	445.1196118332682
1587.0	9.4661336	445.1196701805473
1588.0	9.472119	445.1196350393935
1589.0	9.478121	445.11956569510494
1590.0	9.4841502	445.1196106189226
1591.0	9.4901522	445.1195912912816
1592.0	9.4961565	445.11962294568366
1593.0	9.5021315	445.11967678452066
1594.0	9.5081607	445.1196336569056
1595.0	9.514167	445.11966361812154
1596.0	9.5201774	445.1196124837452
1597.0	9.5261335	445.1197246938224
1598.0	9.5321169	445.1197009426201
1599.0	9.5380377	445.11969416046105
1600.0	9.5439669	445.11971967009083
1601.0	9.5499232	445.119625458182
1602.0	9.5558066	445.1196267374276
1603.0	9.5616774	445.1196431435221
1604.0	9.5675608	445.1196746522923
1605.0	9.5734295	445.1196623785929
1606.0	9.5793044	445.1197236908331
1607.0	9.5851815	445.1196157111767
1608.0	9.5910212	445.1196562823612
1609.0	9.5968211	445.11972935885314
1610.0	9.602769	445.1197103566669
1611.0	9.6087462	445.1195803780754
1612.0	9.6146587	445.11963133372996
1613.0	9.62059	445.1196515278241
1614.0	9.6265754	445.11958971447046
1615.0	9.6325879	445.1196888611325
1616.0	9.6385732	445.11966061225326
1617.0	9.6445504	445.1196798137785
1618.0	9.6505274	445.11963168968686
1619.0	9.6565066	445.11962042953115
1620.0	9.662415	445.11967625574454
1621.0	9.6683525	445.11963569217926
1622.0	9.6743463	445.1197005504567
1623.0	9.6803025	445.1196671939659
1624.0	9.6863024	445.11965338329264
1625.0	9.6923129	445.11958618378014
1626.0	9.6982816	445.11965618680995
1627.0	9.704217	445.1196410365908
1628.0	9.7101546	445.1197261866091
1629.0	9.7160796	445.1196903431382
1630.0	9.7219734	445.119673611383
1631.0	9.7279359	445.11970618881486
1632.0	9.7338651	445.11966974890026
1633.0	9.7398192	445.11966450671036
1634.0	9.7457358	445.11967071519484
1635.0	9.7516316	445.1196435332855
1636.0	9.7575776	445.1196848111264
1637.0	9.7634964	445.119627837077
1638.0	9.7694047	445.11970367451937
1639.0	9.7753151	445.11960687052846
1640.0	9.7812423	445.1196840235813
1641.0	9.7870901	445.1196560196167
1642.0	9.7929817	445.1196832343837
1643.0	9.7989192	445.1195986697487
1644.0	9.8048233	445.1196227030059
1645.0	9.8107213	445.119599034576
1646.0	9.8166359	445.119582146089
1647.0	9.8225754	445.11969760702317
1648.0	9.8284985	445.11961820696854
1649.0	9.8344129	445.11964105101583
1650.0	9.840311	445.11969093075214
1651.0	9.8462713	445.1196587944873
1652.0	9.8522943	445.1195951275722
1653.0	9.8582713	445.119686887386
1654.0	9.8641985	445.11969697472074
1655.0	9.8702276	445.1196207237608
1656.0	9.8762527	445.11961308521654
1657.0	9.8821922	445.1196078761615
1658.0	9.8880715	445.11960215912865
1659.0	9.8939715	445.11969213385714
1660.0	9.8998464	445.11957650187685
1661.0	9.9057381	445.1196565602424
1662.0	9.9116609	445.1195819637281
1663.0	9.9175547	445.11967675639073
1665.0	9.9247568	445.119598123912
1666.0	9.9310922	445.11966631217854
1667.0	9.9375089	445.11968096772364
1668.0	9.9438964	445.1196239283072
1669.0	9.9501672	445.1196220894594
1670.0	9.9565255	445.1196592925995
1671.0	9.9628422	445.119643137056
1672.0	9.9692214	445.11962253899617
1673.0	9.9755693	445.11962630724287
1674.0	9.9819631	445.1195761401444
1675.0	9.9882527	445.1195868991527
1676.0	9.9945964	445.119611917634
1677.0	10.000967	445.11967637097973
1678.0	10.007313	445.1195905499861
1679.0	10.01364	445.11964385462295
1680.0	10.01994	445.1196752605136
1681.0	10.026292	445.11969896976456
1682.0	10.032667	445.1196498611242
1683.0	10.039007	445.1196710826345
1684.0	10.04538	445.11964807966535
1685.0	10.051717	445.1196595032754
1686.0	10.058109	445.11965637417904
1687.0	10.064386	445.1196433003252
1688.0	10.07073	445.11963003084145
1689.0	10.077044	445.1196194355567
1690.0	10.083372	445.1196579959753
1691.0	10.089765	445.1196617243829
1692.0	10.096105	445.1196763803933
1693.0	10.102478	445.1195717498972
1694.0	10.108859	445.1196140254447
1695.0	10.115215	445.11968557332904
1696.0	10.12159	445.11966628364917
1697.0	10.127953	445.11966423029975
1698.0	10.134294	445.11954894513383
1699.0	10.140659	445.11965954715004
1700.0	10.14699	445.11958299105123
1701.0	10.153363	445.11965957803744
1702.0	10.159678	445.1196768933603
1703.0	10.166049	445.1195836045057
1704.0	10.17239	445.1195622835866
1705.0	10.178701	445.1196829694805
1706.0	10.185053	445.11960681611225
1707.0	10.191445	445.11963141555196
1708.0	10.197805	445.1196696808837
1709.0	10.204132	445.11961917011865
1710.0	10.210499	445.11966971318685
1711.0	10.216838	445.1196288556763
1712.0	10.223203	445.119612642186
1713.0	10.229532	445.11967108829685
1714.0	10.235886	445.1196369313886
1715.0	10.242188	445.11963528615263
1716.0	10.24853	445.1196468484142
1717.0	10.254855	445.1195980296705
1718.0	10.26119	445.1196552040907
1719.0	10.267565	445.11963215248875
1720.0	10.273836	445.11963794812004
1721.0	10.280213	445.119603759839
1722.0	10.286578	445.11957810805933
1723.0	10.292934	445.119662037819
1724.0	10.299253	445.11966979164777
1725.0	10.305651	445.11969639303715
1726.0	10.312022	445.11969192640555
1727.0	10.318397	445.1196818230736
1728.0	10.324768	445.1196373662839
1729.0	10.331088	445.1196537879196
1730.0	10.337495	445.11953480095667
1731.0	10.34377	445.1196745368532
1732.0	10.350111	445.11964062608666
1733.0	10.356459	445.11965459173297
1734.0	10.362893	445.11957804684323
1735.0	10.369168	445.11956807799584
1736.0	10.375495	445.1196147194711
1737.0	10.381757	445.1196507844032
1738.0	10.388118	445.1196267628617
1739.0	10.394501	445.11955070824655
1740.0	10.400888	445.11964475758094
1741.0	10.407274	445.11955278428474
1742.0	10.413563	445.1195790389549
1743.0	10.419907	445.1197408855508
1744.0	10.426299	445.11956537816167
1745.0	10.43263	445.11962888160735
1746.0	10.438959	445.11963449827107
1747.0	10.445349	445.11967869220877
1748.0	10.451701	445.1196021658469
1749.0	10.458011	445.1197011984208
1750.0	10.464368	445.11967374978855
1751.0	10.470755	445.1196486005305
1752.0	10.477118	445.1197011413183
1753.0	10.48338	445.1197107512384
1754.0	10.489697	445.11963272260425
1755.0	10.496124	445.11961354315054
1756.0	10.502424	445.1196172359026
1757.0	10.508816	445.11963955734353
1758.0	10.515111	445.11966449783773
1759.0	10.521509	445.11959425046706
1760.0	10.527882	445.1196004782347
1761.0	10.534226	445.11964180784423
1762.0	10.540572	445.1196455617595
1763.0	10.546855	445.11968583079744
1764.0	10.553237	445.119608819697
1765.0	10.559632	445.11966277492076
1766.0	10.566026	445.1196139810985
1767.0	10.572234	445.119662102721
1768.0	10.578576	445.11962939511307
1769.0	10.584928	445.11962777885435
1770.0	10.59127	445.1196189416483
1771.0	10.597641	445.1197170432182
1772.0	10.603982	445.1196027876426
1773.0	10.610264	445.1196065330311
1774.0	10.616614	445.1197013581619
1775.0	10.623076	445.1195897349033
1776.0	10.629357	445.1196522565139
1777.0	10.635735	445.1196059442175
1778.0	10.642093	445.11967518911587
1779.0	10.648462	445.1196743794824
1780.0	10.654739	445.11968710453084
1781.0	10.661101	445.1197051548672
1782.0	10.667362	445.1196308676221
1783.0	10.673755	445.11970029303075
1784.0	10.680087	445.11971204949583
1785.0	10.686416	445.11959650524074
1786.0	10.692778	445.1197167495548
1787.0	10.699182	445.11971084916325
1788.0	10.705545	445.11968915089807
1789.0	10.711945	445.1196509776368
1790.0	10.718274	445.1196721758836
1791.0	10.724651	445.1197009643701
1792.0	10.730989	445.1196448031056
1793.0	10.737276	445.1196758537522
1794.0	10.743635	445.1196087379018
1795.0	10.749995	445.11968980112385
1796.0	10.756395	445.11966960667957
1797.0	10.762733	445.11962492373067
1798.0	10.769095	445.119589820854
1799.0	10.775435	445.1196082333605
1800.0	10.781826	445.1196162702414
1801.0	10.788166	445.1197224057155
1802.0	10.794514	445.11969508118926
1803.0	10.800868	445.1195943629542
1804.0	10.807166	445.1196471954424
1805.0	10.813585	445.1196874226671
1806.0	10.819851	445.11959218036054
1807.0	10.826337	445.11954074800644
1808.0	10.832597	445.119600626972
1809.0	10.838935	445.11972102633433
1810.0	10.845235	445.11968511834255
1811.0	10.851597	445.1196613115152
1812.0	10.858003	445.1196435457961
1813.0	10.864299	445.11964348791184
1814.0	10.870651	445.1196469028151
1815.0	10.877035	445.1196470431
1816.0	10.88337	445.1196100519635
1817.0	10.889743	445.1197239891224
1818.0	10.896135	445.119703419653
1819.0	10.902472	445.1196816897695
1820.0	10.908449	445.1196610959096
1821.0	10.914479	445.1195774213158
1822.0	10.920447	445.1196041031641
1823.0	10.926387	445.1196768332836
1824.0	10.932277	445.1196953558851
1825.0	10.938195	445.11973090186547
1826.0	10.944139	445.1196669365411
1827.0	10.950135	445.1197017881234
1829.0	10.957393	445.11961229509484
1830.0	10.963791	445.1195628276781
1831.0	10.969722	445.1196669497937
1832.0	10.975685	445.11970695314926
1833.0	10.981706	445.1196566014793
1834.0	10.987714	445.11964826820184
1835.0	10.993679	445.11968460611655
1836.0	10.999618	445.11971105460043
1837.0	11.005533	445.1196528590344
1838.0	11.011389	445.1196748543032
1839.0	11.017218	445.1195983225547
1840.0	11.023075	445.1196853908778
1841.0	11.029002	445.1196714639471
1842.0	11.034895	445.1196951596526
1843.0	11.040762	445.11970497300274
1844.0	11.046662	445.11970362606996
1845.0	11.052564	445.1196132594047
1846.0	11.058483	445.1196966973881
1847.0	11.064422	445.11963827960614
1848.0	11.07037	445.1196884118456
1849.0	11.076348	445.11964868804256
1850.0	11.082331	445.11962879245874
1851.0	11.088314	445.1196652367952
1852.0	11.094237	445.1196869435764
1853.0	11.10017	445.1196495101727
1854.0	11.106143	445.1195902480153
1855.0	11.112114	445.11964179391566
1856.0	11.118081	445.11969346967464
1857.0	11.124031	445.11965993559113
1858.0	11.130037	445.11958916763245
1859.0	11.136	445.11967424757705
1860.0	11.141952	445.1195978408727
1861.0	11.147902	445.1197141922168
1862.0	11.153856	445.11957894862627
1863.0	11.15976	445.11971700699706
1864.0	11.16575	445.1195782971575
1865.0	11.171708	445.11962674991986
1866.0	11.17765	445.11967019093026
1867.0	11.183652	445.119649561555
1868.0	11.189641	445.119617393393
1869.0	11.195612	445.1196834952138
1870.0	11.201575	445.1195861002015
1871.0	11.207543	445.11969766177214
1872.0	11.213483	445.1196117481258
1873.0	11.219373	445.1196515815544
1874.0	11.225252	445.11969596736634
1875.0	11.231191	445.1196905095771
1876.0	11.237093	445.11969980822204
1877.0	11.243062	445.1196709352532
1878.0	11.249048	445.11963534311303
1879.0	11.254985	445.11964165327464
1880.0	11.260945	445.119617036899
1881.0	11.266914	445.1196895678729
1882.0	11.272821	445.1195843276504
1883.0	11.278708	445.1196076048707
1884.0	11.28456	445.11965464389715
1885.0	11.290387	445.11973030977964
1886.0	11.296291	445.1196468018906
1887.0	11.302283	445.11962123176966
1888.0	11.308283	445.1195626993995
1889.0	11.314271	445.1196037689307
1890.0	11.320181	445.11966511911544
1891.0	11.326144	445.11967855566377
1892.0	11.332081	445.11964068208346
1893.0	11.338058	445.1196190963219
1894.0	11.344004	445.1197143492882
1895.0	11.349933	445.1196305954276
1896.0	11.355781	445.11965535030555
1897.0	11.361746	445.1197100566886
1898.0	11.367687	445.11965690184576
1899.0	11.373598	445.11967988252326
1900.0	11.3795	445.11968969085245
1901.0	11.385437	445.11963419872956
1902.0	11.391379	445.1196719191791
1903.0	11.397298	445.11960936960594
1904.0	11.403219	445.1196202302832
1905.0	11.4091	445.1196859196196
1906.0	11.415083	445.11962512465595
1907.0	11.421027	445.1196538906145
1908.0	11.426979	445.11968620359704
1909.0	11.432946	445.11952876030375
1910.0	11.438908	445.1196110508231
1911.0	11.444815	445.11958893412515
1912.0	11.45076	445.1196236927936
1913.0	11.45665	445.1196224512989
1914.0	11.462548	445.1196174863216
1915.0	11.46845	445.11967685923696
1916.0	11.474333	445.11962774422994
1917.0	11.480217	445.1197019230075
1918.0	11.486104	445.11957894841635
1919.0	11.492002	445.11955169179527
1920.0	11.497935	445.1195928403019
1921.0	11.50386	445.1195848959877
1922.0	11.509773	445.11966877068176
1923.0	11.515706	445.11971015215425
1924.0	11.52161	445.1196630722985
1925.0	11.527492	445.119727221351
1926.0	11.533419	445.1196227523142
1927.0	11.539325	445.11962004506574
1929.0	11.546531	445.1196561844651
1930.0	11.552856	445.11965527674056
1931.0	11.559277	445.1196637921692
1932.0	11.565587	445.11960743245936
1933.0	11.572048	445.1196164626556
1934.0	11.578298	445.1196941053546
1935.0	11.584702	445.11962903849513
1936.0	11.591037	445.11967053475615
1937.0	11.597377	445.11967986870155
1938.0	11.603767	445.11957638870064
1939.0	11.610102	445.11962717323024
1940.0	11.616437	445.1196648980117
1941.0	11.622804	445.1196726183605
1942.0	11.629144	445.1196666005103
1943.0	11.63555	445.11957043002246
1944.0	11.641852	445.1196866697161
1945.0	11.648173	445.11962504925975
1946.0	11.654463	445.1196701253179
1947.0	11.660863	445.1196469896056
1948.0	11.667211	445.11965945383673
1949.0	11.673529	445.11959758921427
1950.0	11.679904	445.1196920679521
1951.0	11.686227	445.1196568617562
1952.0	11.692565	445.1196411197522
1953.0	11.698979	445.1196467646799
1954.0	11.705252	445.1196550260366
1955.0	11.711583	445.11964706541244
1956.0	11.717942	445.1197016306482
1957.0	11.724288	445.11969108355726
1958.0	11.730681	445.11973076772324
1959.0	11.737042	445.1196759601894
1960.0	11.743325	445.1197020131702
1961.0	11.749667	445.11969648832735
1962.0	11.756065	445.119590177489
1963.0	11.762402	445.11961813536
1964.0	11.76874	445.1196401103568
1965.0	11.775098	445.1196266781844
1966.0	11.781406	445.1196129852576
1967.0	11.787733	445.11971054676667
1968.0	11.794181	445.1196724185661
1969.0	11.800523	445.11968686564217
1970.0	11.806877	445.1196076249507
1971.0	11.81315	445.1196088821286
1972.0	11.819494	445.11967186445116
1973.0	11.825906	445.1196141888907
1974.0	11.83224	445.119607893924
1975.0	11.838586	445.1196437944676
1976.0	11.844921	445.1196412021459
1977.0	11.851213	445.11965968585025
1978.0	11.857517	445.1196111761198
1979.0	11.863877	445.1195486259012
1980.0	11.87024	445.1196573598532
1981.0	11.876621	445.11964692040556
1982.0	11.882938	445.11964841992386
1983.0	11.889344	445.1196032400661
1984.0	11.895734	445.11960898376066
1985.0	11.902096	445.1196191611095
1986.0	11.908467	445.11963522450884
1987.0	11.914802	445.11962393214395
1988.0	11.921161	445.1196798626154
1989.0	11.927502	445.1196676363638
1990.0	11.933838	445.11961573567135
1991.0	11.940159	445.1196387986913
1992.0	11.946544	445.1195842759679
1993.0	11.952869	445.1196752488931
1994.0	11.959134	445.1196072446287
1995.0	11.965527	445.1196586970324
1996.0	11.971913	445.11963265880826
1997.0	11.978305	445.1196632598274
1998.0	11.984657	445.1197082448361
1999.0	11.991061	445.1196040889453
2000.0	11.997367	445.11967730566084
2001.0	12.00375	445.11964049871045
2002.0	12.010121	445.1196704030042
2003.0	12.016432	445.1196615767229
2004.0	12.022725	445.11965848683604
2005.0	12.029071	445.11961994780046
2006.0	12.035425	445.11961945296315
2007.0	12.04174	445.11966138282116
2008.0	12.048136	445.1196181222823
2009.0	12.054498	445.1196943817254
2010.0	12.060852	445.11960678483877
2011.0	12.067213	445.1196732845011
2012.0	12.073546	445.1196113455283
2013.0	12.079925	445.1196248423696
2014.0	12.086298	445.1196565779327
2015.0	12.092603	445.1196183732386
2016.0	12.098869	445.11971767517355
2017.0	12.105242	445.11966878375944
2018.0	12.111613	445.1195849525986
2019.0	12.117936	445.11961311623344
2020.0	12.124388	445.1196559962052
2021.0	12.130765	445.1197003613225
2022.0	12.137105	445.1195738934768
2023.0	12.143432	445.11969094598055
2024.0	12.149782	445.1196933721037
2025.0	12.156094	445.11963225275963
2026.0	12.16244	445.1197036076775
2027.0	12.168834	445.1196282666174
2028.0	12.175109	445.1196105645064
2029.0	12.18149	445.1196651951072
2030.0	12.187821	445.11960501842896
2031.0	12.194207	445.11957170973886
2032.0	12.200553	445.1196717329751
[truncated: 5,077 more rows]
