# Supplementary material for: RawBeans: A Simple, Vendor-Independent, Raw-Data Quality-Control Tool
Source: J Proteome Res. 2021 Mar 4;20(4):2098–104. doi: 10.1021/acs.jproteome.0c00956 (PMC8041395; doi:10.1021/acs.jproteome.0c00956)
Supplement: Supplementary file 2 — pr0c00956_si_003.zip [file pr0c00956_si_003.zip › 100_samples_run1.0/resources/HF2_LC1_hela_280220_30B_01-mass-deviation-matrix.tsv]

scan	retention	445.12003
1.0	0.0028710991	445.1206494463522
4.0	0.013300132	445.1202437658863
5.0	0.019562649	445.1201805912611
6.0	0.025589835	445.12015406463087
7.0	0.031614783	445.12022935161275
8.0	0.037639899	445.1202016301615
9.0	0.043664899	445.1201777087393
10.0	0.049687849	445.1202703800621
11.0	0.055714765	445.12009475582573
12.0	0.061742015	445.12000329065336
13.0	0.067766916	445.11997595756884
14.0	0.073794034	445.1199033750468
15.0	0.079814814	445.1200504857076
16.0	0.085835714	445.119984948386
17.0	0.091856598	445.1200712195623
18.0	0.097879433	445.12005173471283
19.0	0.10390037	445.12005561775
20.0	0.10992328	445.12002255162133
21.0	0.11594403	445.1200647953345
22.0	0.12196491	445.120079751528
23.0	0.12798571	445.1199852936658
24.0	0.13400658	445.1200729300647
25.0	0.14002747	445.12009674440725
26.0	0.14605035	445.12014148759374
27.0	0.15207125	445.12003076214387
28.0	0.15809402	445.12002806767475
29.0	0.16411493	445.12013291097594
30.0	0.1701357	445.1200745578316
31.0	0.1761566	445.1201508838337
32.0	0.1821775	445.12009540920985
33.0	0.18819833	445.1200662113805
34.0	0.19422127	445.1200367556587
35.0	0.20024212	445.12005135539755
36.0	0.20626492	445.1200618718561
37.0	0.21228582	445.1200237617783
38.0	0.2183066	445.120047491852
39.0	0.22432748	445.1201528048063
40.0	0.23034838	445.12006961608444
41.0	0.23637325	445.1199950153937
42.0	0.2423984	445.1200264634861
43.0	0.24842548	445.1199138117747
44.0	0.25444832	445.11999829650665
45.0	0.2604692	445.119957833304
46.0	0.26649208	445.1200067309214
47.0	0.27251288	445.1199677811924
48.0	0.27853372	445.1199423818476
49.0	0.28455665	445.12006145399795
50.0	0.29057762	445.12012834521084
51.0	0.29659833	445.12005085326126
52.0	0.30262128	445.1199447201393
53.0	0.30864425	445.12001568489814
54.0	0.3146692	445.1199823023227
55.0	0.32069625	445.1200330314761
56.0	0.32672347	445.11990892910086
57.0	0.3327463	445.1200139550451
58.0	0.3387777	445.11983397730313
59.0	0.34480467	445.1199227544657
61.0	0.35214845	445.1197092926409
63.0	0.35967755	445.11981227274765
64.0	0.36602338	445.11972345390956
65.0	0.37205265	445.1195916396437
66.0	0.37807977	445.11978182666127
67.0	0.38410475	445.11957984046154
69.0	0.39145677	445.1198184242927
70.0	0.39780485	445.11985615733363
71.0	0.40383183	445.1201002050494
72.0	0.40985893	445.12013010204555
73.0	0.41588392	445.119476950778
74.0	0.4219048	445.1198669562375
75.0	0.4279256	445.11947839908134
76.0	0.43394648	445.11969034806884
78.0	0.44131303	445.1202607806389
79.0	0.44765887	445.12020496344496
81.0	0.4550068	445.11990066991297
82.0	0.46135692	445.11967573028426
83.0	0.46737975	445.12008467231954
84.0	0.47341108	445.1201440033932
85.0	0.4794382	445.1200784573934
86.0	0.48546315	445.120066944735
87.0	0.4914881	445.1200182698391
88.0	0.49751118	445.11998562734715
89.0	0.50354033	445.12010525848615
90.0	0.50956745	445.1200474118493
91.0	0.51559437	445.11999921532674
92.0	0.52162363	445.1201688600544
93.0	0.52765485	445.1201986365483
94.0	0.53368195	445.1200968055548
95.0	0.53970907	445.12005334365944
96.0	0.5457362	445.11991005039437
97.0	0.55176535	445.1199821511119
98.0	0.55779878	445.12000065657816
99.0	0.5638257	445.1201008565588
100.0	0.56985283	445.12004656660696
101.0	0.57587775	445.12011610744025
104.0	0.5847153	445.12007067288164
105.0	0.59106748	445.12004695139973
106.0	0.59710285	445.1196974138978
107.0	0.60313411	445.1196166951158
108.0	0.60916337	445.11983593154287
109.0	0.61518835	445.1197696195979
110.0	0.62121132	445.1197366515216
111.0	0.62723415	445.11968234823695
112.0	0.63325908	445.11963101578345
113.0	0.63928625	445.1195581695598
114.0	0.64530913	445.11953964373737
115.0	0.65133198	445.1196810453591
116.0	0.65735297	445.12000068182226
126.0	0.67670505	445.12003951862766
129.0	0.6848716	445.1199849199066
130.0	0.69121535	445.12008304218847
131.0	0.69723828	445.1200594241634
132.0	0.70325913	445.1199438867173
133.0	0.70927998	445.1200728597538
134.0	0.71530088	445.12012974377774
135.0	0.72132175	445.12011945186094
136.0	0.72734668	445.1200938636555
137.0	0.73336973	445.1200850696513
138.0	0.73939043	445.1200248709756
139.0	0.74541123	445.12006087909526
140.0	0.75143418	445.12005115613823
141.0	0.75745708	445.1200646015685
142.0	0.76348005	445.1200738224554
143.0	0.769505	445.12003626742035
144.0	0.77552802	445.12007084061827
145.0	0.7815509	445.1201106840527
146.0	0.7875759	445.1200929393338
147.0	0.79360095	445.120070436396
148.0	0.79962797	445.1201417164845
149.0	0.80565096	445.1200405949938
150.0	0.81166968	445.12008740523646
151.0	0.81769051	445.1200577471159
152.0	0.8237134	445.120093788452
153.0	0.82973223	445.12005315957396
154.0	0.83575092	445.12015853125547
155.0	0.84177393	445.12019272212683
156.0	0.84779673	445.1201824723993
157.0	0.85382595	445.1201732722854
158.0	0.85984893	445.12013015130054
159.0	0.86586763	445.12016112827575
160.0	0.87188645	445.1201209163404
161.0	0.8779093	445.1201082443715
162.0	0.88393013	445.1201180994996
163.0	0.889951	445.1200588195388
164.0	0.89597392	445.120146172566
165.0	0.90199263	445.120075059608
166.0	0.90801355	445.1201159284688
167.0	0.9140343	445.12019332200987
168.0	0.92005312	445.120191112691
169.0	0.92607403	445.12009838010783
170.0	0.93209273	445.12011339316757
171.0	0.93811567	445.1201997871891
172.0	0.94413435	445.1201379612584
173.0	0.95015737	445.12009375126104
174.0	0.95618023	445.12013399575216
175.0	0.96219907	445.12005918514296
176.0	0.96821773	445.1201709123454
177.0	0.9742406	445.12011800811126
178.0	0.98026357	445.1201228328101
179.0	0.98628645	445.12014441540816
180.0	0.99230943	445.12012681106495
181.0	0.99833233	445.12016932620776
182.0	1.0043554	445.12018542524214
183.0	1.0103761	445.12011220792834
184.0	1.016395	445.1201155628106
185.0	1.0224157	445.1201290898074
186.0	1.0284345	445.12008519153517
187.0	1.0344656	445.12012392356445
188.0	1.0404866	445.1200649755034
189.0	1.0465137	445.1200952316096
190.0	1.0525325	445.12018092454315
191.0	1.0585554	445.12013768502135
192.0	1.0645762	445.12016340642083
193.0	1.0705949	445.12018343223104
194.0	1.0766158	445.1201371208488
195.0	1.0826387	445.1201105048983
196.0	1.0886616	445.1201030098343
197.0	1.0946888	445.1201760648305
198.0	1.1007117	445.12015011731404
199.0	1.1067346	445.12010097304216
200.0	1.1127534	445.1201612493156
201.0	1.1187742	445.12016104162944
202.0	1.124795	445.1201975036433
203.0	1.13082	445.12018206287496
204.0	1.1368429	445.1201853671824
205.0	1.1428638	445.1202064484374
206.0	1.1488867	445.12012377607164
207.0	1.1549076	445.120169581688
208.0	1.1609304	445.12020699664924
209.0	1.1669554	445.12009658229533
210.0	1.1729783	445.1201655244277
211.0	1.1789971	445.12016619900174
212.0	1.18502	445.1201620402836
213.0	1.191043	445.1201592069238
214.0	1.1970617	445.12016697290983
215.0	1.2030805	445.12015875984764
216.0	1.2090992	445.1201254925587
217.0	1.2151201	445.12016200559856
218.0	1.2211554	445.1200999979652
219.0	1.2271742	445.12014267359336
220.0	1.2331993	445.1201748424931
221.0	1.2392264	445.12011690426743
222.0	1.2452493	445.12013544862896
223.0	1.2512681	445.1201084449158
224.0	1.2572888	445.12017757484074
225.0	1.2633118	445.1201632573317
226.0	1.2693326	445.120159543708
227.0	1.2753535	445.12016409905834
228.0	1.2813764	445.1201294043572
229.0	1.2874014	445.1200708927386
230.0	1.2934286	445.1200945011401
231.0	1.2994492	445.12011879102533
232.0	1.3054701	445.1201472745014
233.0	1.311491	445.12011993811996
234.0	1.3175139	445.1201460312662
235.0	1.3235348	445.12019891950195
236.0	1.3295619	445.12010161607384
237.0	1.3355848	445.1201805025793
238.0	1.3416057	445.12013397900375
239.0	1.3476284	445.1200990915784
240.0	1.3536493	445.1201098082984
241.0	1.3596681	445.12009911137386
242.0	1.365691	445.12019060620855
243.0	1.3717139	445.12014099074105
244.0	1.3777368	445.1200755014905
245.0	1.3837557	445.1201057704199
246.0	1.3897785	445.1201171872163
247.0	1.3957973	445.1200752012925
248.0	1.4018243	445.12014050354753
249.0	1.4078535	445.1201231231499
250.0	1.4138806	445.12020308119156
251.0	1.4199015	445.12010756772884
252.0	1.4259244	445.12011093418175
253.0	1.4319453	445.1200952058312
254.0	1.4379681	445.12013982216166
255.0	1.4439869	445.120171957557
256.0	1.4500078	445.12014387717
257.0	1.4560306	445.12012890659736
258.0	1.4620516	445.120169179432
259.0	1.4680723	445.1201718149101
260.0	1.4740912	445.1201680072645
261.0	1.480114	445.1201610246777
262.0	1.4861348	445.1202099419024
263.0	1.4921557	445.12013499333887
264.0	1.4981787	445.12011660075245
265.0	1.5041994	445.1202156440012
266.0	1.5102183	445.1202110944403
267.0	1.5162411	445.1201219095596
268.0	1.52226	445.1201131631139
269.0	1.5282828	445.1200868366067
270.0	1.5343036	445.1201069473551
271.0	1.5403245	445.12007055929416
272.0	1.5463495	445.12007321627067
273.0	1.5523704	445.1201578159645
274.0	1.5583912	445.12018257265413
275.0	1.5644142	445.1201091011567
276.0	1.5704329	445.12005041019745
277.0	1.5764538	445.12006505244375
278.0	1.5824745	445.12009348302826
279.0	1.5884953	445.12013365572335
280.0	1.5945245	445.12017353813786
281.0	1.6005475	445.12015984638884
282.0	1.6065746	445.1201735747194
283.0	1.6125976	445.12019404934097
284.0	1.6186204	445.1201854393315
285.0	1.6246413	445.12014462317023
286.0	1.63066	445.1201027150699
287.0	1.6366809	445.12008534355454
288.0	1.6427038	445.12015883370924
289.0	1.6487288	445.12013913414063
290.0	1.6547539	445.1201473413979
291.0	1.6607725	445.12008353813457
292.0	1.6667914	445.1200852021459
293.0	1.6728122	445.1201324947675
294.0	1.678833	445.1200503907456
295.0	1.6848538	445.1201028398451
296.0	1.6908746	445.1200774962454
297.0	1.6968955	445.1200954979571
298.0	1.7029164	445.1200999036616
299.0	1.7089393	445.1200832883489
300.0	1.7149602	445.1201580848357
301.0	1.7209809	445.12008800978595
302.0	1.7269997	445.1201009541629
303.0	1.7330226	445.1201341085407
304.0	1.7390455	445.1200879402588
305.0	1.7450664	445.1201207444417
306.0	1.7510894	445.1200638076389
307.0	1.7571101	445.120140910304
308.0	1.7631331	445.1201594121914
309.0	1.7691539	445.12008605738686
310.0	1.7751768	445.1200903315017
311.0	1.7812101	445.120168913762
312.0	1.7872289	445.12011545727484
313.0	1.7932518	445.12009599157466
314.0	1.7992768	445.1201360650923
315.0	1.8052998	445.12014922971196
316.0	1.8113185	445.12012174973535
317.0	1.8173393	445.1201961220757
318.0	1.8233602	445.1201469157116
319.0	1.829381	445.12019107428176
320.0	1.8354018	445.12006332926046
321.0	1.8414228	445.1201549052945
322.0	1.8474435	445.12014031386957
323.0	1.8534624	445.1200828006507
324.0	1.8594852	445.1201085598286
325.0	1.8655061	445.12012751874397
326.0	1.8715311	445.12007698669674
327.0	1.877556	445.1201599366547
328.0	1.8835832	445.12019080312774
329.0	1.8896062	445.1201037587843
330.0	1.895627	445.1201339663785
331.0	1.9016456	445.1201632812336
332.0	1.9076685	445.1200746951785
333.0	1.9136874	445.12018572577307
334.0	1.9197081	445.1201576153364
335.0	1.9257311	445.12013505738975
336.0	1.931752	445.1201370486005
337.0	1.937775	445.12017629946615
338.0	1.9438	445.1201512397371
339.0	1.9498229	445.1201109533306
340.0	1.9558436	445.12012645208614
341.0	1.9618624	445.1201217741167
342.0	1.9678957	445.12014029761974
343.0	1.9739166	445.12013280465106
344.0	1.9799416	445.1201256676569
345.0	1.9859687	445.12018717891135
346.0	1.9919896	445.12007884709476
347.0	1.9980104	445.12014463560524
348.0	2.0040291	445.1200749286254
349.0	2.0100521	445.1201675339564
350.0	2.0160749	445.12013965307773
351.0	2.0221	445.12015596618
352.0	2.0281249	445.1201622805101
353.0	2.034148	445.1201003764053
354.0	2.0401749	445.120121396646
355.0	2.0461957	445.12005999370666
356.0	2.0522166	445.1202019701142
357.0	2.0582396	445.12016855309196
358.0	2.0642583	445.120178453471
359.0	2.0702771	445.12011874968016
360.0	2.0763	445.1201059162325
361.0	2.0823209	445.1201600254362
362.0	2.0883437	445.12010041494807
363.0	2.0943646	445.12009574797446
364.0	2.1003854	445.1201919336702
365.0	2.1064083	445.1201921755169
366.0	2.1124292	445.1201752880986
367.0	2.11845	445.12016482597795
368.0	2.1244731	445.12020692656114
369.0	2.1304938	445.1201561978016
370.0	2.1365147	445.12020886175657
371.0	2.1425355	445.12019908617333
372.0	2.1485584	445.12021533261435
373.0	2.1545834	445.12018015794206
374.0	2.1606043	445.1201883164244
375.0	2.1666292	445.12008368435266
376.0	2.1726584	445.120141327754
377.0	2.1786793	445.1200955627224
378.0	2.1847002	445.1201498841556
379.0	2.1907209	445.12015538825267
380.0	2.1967439	445.12012122735825
381.0	2.2027647	445.1202036540118
382.0	2.2087856	445.1201145578689
383.0	2.2148063	445.12017421917244
384.0	2.2208272	445.12010097429925
385.0	2.2268481	445.12023608193635
386.0	2.232871	445.120167063225
387.0	2.2388918	445.12011932392096
388.0	2.2449127	445.1201514522384
389.0	2.2509335	445.1201209388542
390.0	2.2569564	445.1201509403541
391.0	2.2629773	445.12012608634325
392.0	2.2689981	445.12016114338405
393.0	2.2750211	445.1201676148185
394.0	2.2810418	445.12020260071625
395.0	2.2870606	445.12014307227565
396.0	2.2930835	445.1201319421573
397.0	2.2991043	445.1200709434307
398.0	2.3051294	445.1201460743433
399.0	2.3111544	445.12010490697435
400.0	2.3171773	445.12015675761387
401.0	2.3232003	445.1201752058278
402.0	2.329221	445.12017195818754
403.0	2.335244	445.1202258205286
404.0	2.341271	445.1202039732465
405.0	2.3472961	445.1201583907069
406.0	2.3533191	445.1201847996393
407.0	2.3593419	445.1201673630674
408.0	2.3653649	445.12014544613146
409.0	2.3713856	445.1201894876537
410.0	2.3774044	445.1201929844749
411.0	2.3834253	445.12009466414344
412.0	2.3894461	445.12010208978137
413.0	2.395469	445.1201963835223
414.0	2.4014919	445.12011293072607
415.0	2.4075148	445.1200024382593
416.0	2.4135379	445.11975733773255
417.0	2.4195565	445.11955786674196
418.0	2.4255816	445.1196165738791
421.0	2.4337565	445.11962538501535
422.0	2.4401045	445.11961649291396
423.0	2.4461275	445.1195945223799
424.0	2.4521482	445.1195737235798
425.0	2.4581712	445.1198681129463
426.0	2.4641919	445.11991742675747
427.0	2.4700482	445.12008683256715
428.0	2.4760296	445.12010264170857
429.0	2.4820524	445.1200387909588
430.0	2.4880734	445.12010397512273
431.0	2.4940941	445.1201053174773
432.0	2.5001171	445.1200740875602
433.0	2.5061379	445.120033350512
434.0	2.5121608	445.1201468604649
435.0	2.5181837	445.1201007001026
436.0	2.5242067	445.1200285592792
437.0	2.5302296	445.1200214715415
438.0	2.5362505	445.1200150912797
439.0	2.5422712	445.1199179466093
440.0	2.5482942	445.1199831077441
441.0	2.5543172	445.119993117489
442.0	2.56034	445.1199776501167
444.0	2.5676671	445.1199738303728
445.0	2.5740192	445.11991863895946
446.0	2.5800484	445.12001945064276
447.0	2.5860713	445.1199700216465
448.0	2.5920921	445.1200438771849
449.0	2.598113	445.1199927316172
450.0	2.604136	445.1198738496687
451.0	2.6101567	445.1199571058823
452.0	2.6161798	445.1199788016568
453.0	2.6222026	445.1199535963009
454.0	2.6282234	445.1198503024101
455.0	2.6342463	445.11984378788645
456.0	2.6402672	445.1198929331814
457.0	2.646288	445.11993973383767
458.0	2.652311	445.11988733977444
459.0	2.6583318	445.1199828469416
460.0	2.6643631	445.12003395801617
461.0	2.6703922	445.11991676688973
462.0	2.6764131	445.11984337361076
463.0	2.6824359	445.1198315455324
464.0	2.6884568	445.11993369931946
465.0	2.6944776	445.1198539964708
466.0	2.7004965	445.1198577722282
467.0	2.7065193	445.1198235358503
468.0	2.7125423	445.1198091301917
469.0	2.7185631	445.11991275645084
470.0	2.7245902	445.1198605071681
471.0	2.7306089	445.1199457432404
472.0	2.7366319	445.1199539744127
473.0	2.7426547	445.1198907266625
474.0	2.7486778	445.11988787133646
475.0	2.7547006	445.1199178558077
476.0	2.7607215	445.1198991717594
477.0	2.7667444	445.1198881763015
478.0	2.7727652	445.119870894132
480.0	2.7802443	445.11990121307645
481.0	2.7865862	445.1197967916633
482.0	2.7926091	445.1198309835545
483.0	2.7986465	445.1197930442701
484.0	2.8046736	445.11978129454917
485.0	2.8107006	445.11979121218747
486.0	2.8167236	445.1198516440268
487.0	2.8227529	445.11978987560013
488.0	2.8287779	445.11987429579506
489.0	2.8348008	445.11975299522607
490.0	2.8408216	445.1198439134502
491.0	2.8468444	445.1198394616075
492.0	2.8528674	445.1198251483406
493.0	2.8588882	445.11980695546026
494.0	2.8649091	445.11982478037885
495.0	2.8709279	445.1197750399539
496.0	2.8769487	445.1197843940272
497.0	2.8829717	445.1198972608509
498.0	2.8889965	445.11983178838506
499.0	2.8950195	445.1199382621079
500.0	2.9010424	445.11988695856525
501.0	2.9070612	445.11989626605106
502.0	2.9130842	445.11988170150755
503.0	2.919105	445.11988749874746
504.0	2.9251238	445.11990177955835
505.0	2.9311467	445.11977044617896
506.0	2.9371674	445.11982153814796
507.0	2.9431904	445.1198093043771
508.0	2.9492133	445.1196803186217
509.0	2.9552341	445.11942549911305
512.0	2.9634133	445.1203119358802
523.0	2.9830216	445.1203232834398
527.0	2.9926696	445.1204555610885
532.0	3.0037884	445.1196066802854
535.0	3.01193	445.1198805739557
536.0	3.018278	445.11984231719777
537.0	3.0242967	445.11981778759036
538.0	3.0303176	445.1198157516699
539.0	3.0363405	445.119726848295
540.0	3.0423614	445.11969882636777
541.0	3.0483822	445.119766160642
542.0	3.0544029	445.1196976907914
543.0	3.0604259	445.11982936881753
544.0	3.0664467	445.11978677072483
545.0	3.0724676	445.1198168453011
546.0	3.0784926	445.1197274462654
547.0	3.0845177	445.11977172708873
548.0	3.0905426	445.11982546562035
549.0	3.0965719	445.11976264481314
550.0	3.1025989	445.1197726108998
551.0	3.1086239	445.11989689704006
552.0	3.1146468	445.1198078416299
553.0	3.120676	445.1198660709022
554.0	3.1266989	445.11992531957424
555.0	3.1327281	445.11981933675213
556.0	3.1387551	445.1198688841729
557.0	3.1447782	445.11990119498506
558.0	3.1508031	445.1198199499842
559.0	3.1568261	445.1198653335687
560.0	3.162851	445.1197718271291
561.0	3.1688761	445.1199163068067
562.0	3.1749012	445.1198098367464
563.0	3.1809261	445.1198330540145
564.0	3.1869511	445.11981231631546
565.0	3.1929739	445.11983487905337
566.0	3.1989969	445.119731006759
567.0	3.2050282	445.1197716211922
568.0	3.2110531	445.11978588557855
569.0	3.2170824	445.119885323038
570.0	3.2231095	445.11985525305977
571.0	3.2291366	445.1197816546468
572.0	3.2351594	445.1198028006287
573.0	3.2411823	445.1197843060107
574.0	3.2472074	445.1198663453616
575.0	3.2532344	445.11986510204355
576.0	3.2592636	445.11973021213583
577.0	3.2652865	445.1198454713193
578.0	3.2713095	445.1197897343979
579.0	3.2773345	445.1198217898243
580.0	3.2833595	445.1197714089869
581.0	3.2893823	445.1197648438735
582.0	3.2954116	445.1197336916811
583.0	3.3014345	445.1197643481359
584.0	3.3074574	445.11974219544425
585.0	3.3134825	445.1197664087331
586.0	3.3195096	445.1197372801258
587.0	3.3255388	445.11975110454546
588.0	3.3315659	445.11974328307537
589.0	3.3375929	445.11974095676385
590.0	3.3436116	445.11981321145413
591.0	3.3496324	445.11973922823313
592.0	3.3556533	445.1197827119045
593.0	3.3616742	445.1197242571273
594.0	3.367695	445.11974409195454
595.0	3.3737159	445.11978651199195
596.0	3.3797345	445.1197005148367
597.0	3.3857575	445.11969924337427
598.0	3.3917782	445.11974090982676
599.0	3.397797	445.1197531561921
600.0	3.403818	445.11971317750863
601.0	3.4098409	445.1197168565407
602.0	3.4158639	445.11970564680587
603.0	3.421891	445.11973656867104
604.0	3.4279179	445.1197240204495
605.0	3.4339471	445.11977653383076
606.0	3.4399741	445.1196709062558
607.0	3.4459992	445.1196469752727
608.0	3.4520243	445.1197026867594
609.0	3.4580493	445.11972708441465
610.0	3.4640722	445.11971304270156
611.0	3.4701056	445.11972867811716
612.0	3.4761346	445.1204915786737
613.0	3.4821597	445.11964978624684
614.0	3.4881826	445.1196916513526
615.0	3.4942055	445.11973021080246
616.0	3.5002305	445.11969805333604
617.0	3.5062535	445.1197359608287
618.0	3.5122785	445.1196495351654
619.0	3.5183056	445.1196393411662
620.0	3.5243284	445.11973897183424
621.0	3.5303514	445.1197865479659
622.0	3.5363805	445.11972404171286
623.0	3.5424077	445.11959536801197
624.0	3.548437	445.11972749201243
625.0	3.5544639	445.1197122581866
626.0	3.5604847	445.11964770249483
627.0	3.5665055	445.1195923685853
628.0	3.5725285	445.11966885959066
629.0	3.5785492	445.11962702836854
630.0	3.5845701	445.1196104083781
631.0	3.590589	445.119657184764
632.0	3.5966098	445.11961437507847
633.0	3.6026328	445.1196752889288
634.0	3.6086515	445.1196102328405
635.0	3.6146701	445.11960799599814
636.0	3.620691	445.11966920596
637.0	3.6267139	445.1196913819192
638.0	3.6327348	445.1197753443821
639.0	3.6387597	445.11970569500716
640.0	3.6447911	445.11973593138924
641.0	3.6508118	445.1196985036866
642.0	3.656837	445.1196378335197
643.0	3.6628577	445.1196097934374
644.0	3.6688786	445.11964314997175
645.0	3.6749014	445.1197003939359
646.0	3.6809203	445.1196002979042
647.0	3.686941	445.11954875965387
648.0	3.692964	445.11960927971967
649.0	3.6989849	445.1195764946513
650.0	3.7050056	445.11963802954546
651.0	3.7110244	445.1195693103903
652.0	3.7170473	445.11968534519076
653.0	3.7230703	445.1197143534571
654.0	3.7290911	445.11959749814275
655.0	3.7351119	445.1196354902013
656.0	3.7411328	445.1196378465579
657.0	3.7471537	445.1196463874833
658.0	3.7531786	445.1196166374845
659.0	3.7592016	445.1195757150725
660.0	3.7652286	445.1196136909486
661.0	3.7712558	445.1196557506452
662.0	3.7772786	445.1196269567712
663.0	3.7833038	445.1195662038189
664.0	3.7893287	445.1196893160362
665.0	3.7953517	445.11970869732505
666.0	3.8013766	445.11970793267324
667.0	3.8074058	445.11961402790115
668.0	3.8134349	445.11962862693923
669.0	3.8194662	445.11961256147515
670.0	3.8254892	445.1197083304228
671.0	3.8315121	445.11969828450515
672.0	3.837535	445.1195761737299
673.0	3.8435663	445.1196306819544
674.0	3.8495912	445.11967746162526
675.0	3.8556163	445.1195948627914
676.0	3.8616434	445.11966969580214
677.0	3.8676663	445.11957605823267
678.0	3.8736955	445.11959366122716
679.0	3.8797205	445.11959431869644
680.0	3.8857435	445.1195659341254
681.0	3.8917683	445.11956163032505
682.0	3.8977933	445.11957954073443
683.0	3.9038184	445.1195954368877
684.0	3.9098455	445.1196286597621
685.0	3.9158685	445.1195496652705
686.0	3.9218914	445.1195503458966
687.0	3.9279164	445.1195284348744
688.0	3.9339414	445.1194613467099
689.0	3.9399663	445.1195813587106
690.0	3.9459893	445.1194322402407
691.0	3.9520163	445.11949794017823
692.0	3.9580393	445.11947441363515
693.0	3.9640643	445.1195090900409
694.0	3.9700894	445.1195421586259
695.0	3.9761143	445.11948035254227
696.0	3.9821456	445.11952357094674
697.0	3.9881663	445.1195287254308
698.0	3.9941851	445.1194571449835
699.0	4.0002059	445.1196253602835
700.0	4.0062248	445.1194970841378
701.0	4.0122477	445.11956109801093
702.0	4.0182706	445.1195437214381
703.0	4.0242894	445.1195222168312
704.0	4.0303123	445.12063713259414
705.0	4.0363351	445.11955386168876
706.0	4.042356	445.11947959122523
707.0	4.0483768	445.1194892955513
708.0	4.0543956	445.1195134872101
709.0	4.0604186	445.1195754712577
710.0	4.0664415	445.11947900210794
711.0	4.0724645	445.1194855166423
712.0	4.0784894	445.1196087977922
713.0	4.0845144	445.1194720647513
714.0	4.0905435	445.11948234008196
715.0	4.0965686	445.11949216814526
716.0	4.1025916	445.11945878622544
717.0	4.1086166	445.119551437863
718.0	4.1146416	445.1194283572561
719.0	4.1206645	445.119511836808
720.0	4.1266831	445.11945733675714
721.0	4.1327061	445.1195202931565
722.0	4.138729	445.1195717099444
723.0	4.1447561	445.119449818829
724.0	4.1507874	445.11944527228087
725.0	4.1568145	445.1195388765289
726.0	4.1628396	445.1206581798813
727.0	4.1688625	445.1194174253389
728.0	4.1748853	445.1194646699943
729.0	4.1809082	445.11944320932736
730.0	4.1869394	445.1194032847687
731.0	4.1929645	445.11940491991874
732.0	4.1989938	445.1194353442397
733.0	4.2050229	445.1194461477733
734.0	4.21105	445.1194072861029
735.0	4.2170727	445.1194966223589
736.0	4.2230999	445.1194577516686
737.0	4.229125	445.1194536905138
738.0	4.2351499	445.11947775618745
739.0	4.241175	445.11943698477813
740.0	4.2472	445.11943401490976
741.0	4.253225	445.12061076426966
742.0	4.25925	445.11944599957593
743.0	4.265277	445.12065769710995
744.0	4.2713021	445.11949316563255
745.0	4.277327	445.11945991136906
746.0	4.2833479	445.1194625251064
747.0	4.2893709	445.11951228316724
748.0	4.295398	445.1194876250471
749.0	4.301423	445.12063011824387
750.0	4.3074584	445.1194670358518
751.0	4.3134854	445.11949839719915
752.0	4.3195188	445.1194248570585
753.0	4.3255438	445.12060955801235
754.0	4.3315667	445.1206486713567
755.0	4.3375897	445.12064073571946
756.0	4.3436209	445.12062570524836
757.0	4.3496439	445.1194153606058
758.0	4.3556689	445.1194022114096
759.0	4.3616917	445.1206509662685
760.0	4.3677147	445.11944695738475
761.0	4.3737375	445.11949717255925
762.0	4.3797626	445.12065178990997
763.0	4.3857898	445.1194780761643
764.0	4.3918147	445.12061212207584
765.0	4.3978377	445.1194107723323
766.0	4.4038667	445.1194366564485
767.0	4.4098918	445.1194954000683
768.0	4.4159251	445.11953145818455
769.0	4.4219543	445.11944300054984
770.0	4.4279815	445.119549688197
771.0	4.4340043	445.1195233709993
772.0	4.4400294	445.1194958617112
773.0	4.4460544	445.1194597797942
774.0	4.4520835	445.1194792665694
775.0	4.4581106	445.1194484075038
776.0	4.4641397	445.119514098115
777.0	4.4701648	445.12064982551135
778.0	4.4761919	445.11947730988146
779.0	4.4822253	445.11945636468386
780.0	4.4882482	445.1194559270791
781.0	4.4942711	445.11948727665333
782.0	4.5002939	445.11953095569567
783.0	4.506319	445.12062052838735
784.0	4.512346	445.1194167702757
785.0	4.5183732	445.1194625445448
786.0	4.5244043	445.11952957923177
787.0	4.5304315	445.1194832798748
788.0	4.5364607	445.1194529556193
789.0	4.5424835	445.11951806861504
790.0	4.5485065	445.11947870999074
791.0	4.5545314	445.12061251558544
792.0	4.5605523	445.11944070990876
793.0	4.5665732	445.1206419853369
794.0	4.5725962	445.12065596256673
795.0	4.578619	445.120585125089
796.0	4.584642	445.1194715268733
797.0	4.5906669	445.1195104214336
798.0	4.5966899	445.1206561663305
799.0	4.6027148	445.1194824102598
800.0	4.6087398	445.1194615724695
801.0	4.6147628	445.11951151318436
802.0	4.6207899	445.1194156679254
803.0	4.6268191	445.12064932304264
804.0	4.6328504	445.1194045772038
805.0	4.6388795	445.1194141489711
806.0	4.6449108	445.1194964257584
807.0	4.6509356	445.1194376786351
808.0	4.6569607	445.11942334661256
809.0	4.6629858	445.11952669024583
810.0	4.6690108	445.11943571124857
811.0	4.6750358	445.11942473387194
812.0	4.6810587	445.1194205317695
813.0	4.6870816	445.1194182822325
814.0	4.6931066	445.1205581495606
815.0	4.6991295	445.12059427413567
816.0	4.7051546	445.1206375339114
817.0	4.7111775	445.1194776021185
818.0	4.7172108	445.12055712907596
819.0	4.7232359	445.1206221729436
820.0	4.729267	445.1205398160168
821.0	4.7352962	445.11940137882584
822.0	4.7413253	445.12054239066356
823.0	4.7473546	445.1206538454668
824.0	4.7533754	445.1205510859791
825.0	4.7594005	445.12064909928375
826.0	4.7654255	445.1205888575311
827.0	4.7714526	445.1194351289061
828.0	4.7774775	445.1206562188702
829.0	4.7835066	445.1194953674487
830.0	4.7895358	445.1206312502287
831.0	4.795563	445.12065939147186
832.0	4.801588	445.1205985365363
833.0	4.807613	445.1205875782038
834.0	4.8136379	445.1194338807142
835.0	4.8196609	445.1194831243157
836.0	4.8256837	445.1194783760732
837.0	4.8317047	445.1206297801872
838.0	4.8377254	445.12065724597045
839.0	4.8437505	445.1204634118151
840.0	4.8497735	445.12060393499826
841.0	4.8557984	445.1205155359492
842.0	4.8618172	445.12060672898195
843.0	4.8678379	445.12057843829365
844.0	4.8738588	445.1205268961328
845.0	4.8798797	445.1205466884667
846.0	4.8858984	445.120552970406
847.0	4.8919213	445.1205522864775
848.0	4.8979402	445.1205072834352
849.0	4.903963	445.1205852895915
850.0	4.909984	445.1205015478809
851.0	4.9160046	445.12055498629496
852.0	4.9220276	445.12058115455807
853.0	4.9280484	445.1206494998641
854.0	4.9340714	445.1206315355513
855.0	4.9400944	445.1205180397955
856.0	4.9461151	445.1194057184125
857.0	4.9521381	445.12061995066364
858.0	4.958161	445.1205547030531
859.0	4.9641839	445.1206466842014
860.0	4.9702069	445.12061514261666
861.0	4.9762298	445.11943446892127
862.0	4.982261	445.1206153260405
863.0	4.9882797	445.1205603241271
864.0	4.9943027	445.120496029238
865.0	5.0003299	445.1206190108961
866.0	5.0063527	445.1205567615848
867.0	5.0123798	445.1205519854207
868.0	5.0184028	445.1205842550955
869.0	5.0244298	445.1205206855805
870.0	5.0304527	445.1205637947291
871.0	5.0364779	445.1205847670948
872.0	5.042507	445.12059011227956
873.0	5.0485341	445.1205517048752
874.0	5.0545548	445.12049065803916
875.0	5.0605777	445.12048845775803
876.0	5.0666028	445.120527862081
877.0	5.0726214	445.1204739883026
878.0	5.0786445	445.1205462604159
879.0	5.0846632	445.1205416821003
880.0	5.0906862	445.12054413006746
881.0	5.096707	445.12054610463343
882.0	5.1027277	445.120554710139
883.0	5.1087486	445.1204875153938
884.0	5.1147694	445.1205752036493
885.0	5.1207903	445.1205809807583
886.0	5.1268112	445.12056285983846
887.0	5.1328299	445.120530796686
888.0	5.1388529	445.120543666623
889.0	5.1448758	445.12056257495385
890.0	5.1508987	445.12056365302004
891.0	5.1569258	445.12046587258334
892.0	5.1629445	445.12051967816205
893.0	5.1689695	445.12048096935825
894.0	5.1749925	445.12054143221906
895.0	5.1810112	445.12057038199987
896.0	5.1870363	445.12053939497093
897.0	5.1930571	445.12052934791205
898.0	5.1990758	445.1205005306205
899.0	5.2050987	445.12062633294624
900.0	5.2111216	445.1206397333094
901.0	5.2171425	445.1206211847904
902.0	5.2231613	445.1205822310021
903.0	5.2291842	445.12045064579496
904.0	5.2352049	445.1205013919009
905.0	5.2412258	445.1205777739452
906.0	5.2472487	445.12045611503135
907.0	5.2532676	445.1206223693165
908.0	5.2592904	445.12061357132507
909.0	5.2653134	445.120558505477
910.0	5.2713343	445.1206210439633
911.0	5.2773572	445.12061775043276
912.0	5.2833801	445.120547609519
913.0	5.2894008	445.12047113172105
914.0	5.2954218	445.12059134763854
915.0	5.3014446	445.12051677105495
916.0	5.3074655	445.1204533008237
917.0	5.3134885	445.1205337141065
918.0	5.3195093	445.12051491574925
919.0	5.3255302	445.1204696019447
920.0	5.3315531	445.12050792216877
921.0	5.337578	445.1205925800086
922.0	5.3436031	445.1205439900075
923.0	5.3496281	445.12059249670347
924.0	5.3556531	445.1204886122902
925.0	5.3616761	445.1204629165625
926.0	5.367701	445.1205780524449
927.0	5.3737261	445.12056705546553
928.0	5.379749	445.12036837157945
929.0	5.3857718	445.12043451985727
930.0	5.3918011	445.1203977309337
931.0	5.3978281	445.12049976954694
932.0	5.4038531	445.1204895533168
933.0	5.4098759	445.1204946701871
934.0	5.415899	445.1204603584954
935.0	5.4219282	445.1205557717739
936.0	5.4279489	445.12050600940955
937.0	5.4339718	445.12039279969326
938.0	5.4399947	445.1205253919462
939.0	5.4460219	445.1204968985854
940.0	5.4520448	445.120473973891
941.0	5.4580699	445.12047268889876
942.0	5.4640928	445.120554848128
943.0	5.4701157	445.1205043664144
944.0	5.4761406	445.1205426458792
945.0	5.4821699	445.1204319370728
946.0	5.4881948	445.1204426832257
947.0	5.4942218	445.12050444008753
948.0	5.5002595	445.1204833784327
949.0	5.5062908	445.1204443775166
950.0	5.51232	445.1204174106323
951.0	5.5183429	445.1204258247248
952.0	5.5243657	445.1203636816143
953.0	5.5303887	445.1204709619837
954.0	5.5364198	445.12047997709203
955.0	5.542447	445.1204503797206
956.0	5.5484742	445.12038609501064
957.0	5.5544991	445.1203733414154
958.0	5.560522	445.1204012785218
959.0	5.5665448	445.1203995754549
960.0	5.5725678	445.1204757824805
961.0	5.5785929	445.1204665301919
962.0	5.5846136	445.12050487058383
963.0	5.5906366	445.12048469991487
964.0	5.5966595	445.1204526732474
965.0	5.6026825	445.1204548955458
966.0	5.6087054	445.12044860875545
967.0	5.6147324	445.1204817037928
968.0	5.6207533	445.1203716317017
969.0	5.6267761	445.1203505483662
970.0	5.6327949	445.1204529243211
971.0	5.6388179	445.1203581801976
972.0	5.6448409	445.1203607066949
973.0	5.6508617	445.1204410516407
974.0	5.6568826	445.12039753551363
975.0	5.6629032	445.12046283302436
976.0	5.6689283	445.12034425773334
977.0	5.6749574	445.12046433002257
978.0	5.6809888	445.12033527786735
979.0	5.6870138	445.1204963755254
980.0	5.6930389	445.1205009871231
981.0	5.6990659	445.12035108231976
982.0	5.7050868	445.120435932062
983.0	5.7111117	445.12042952624637
984.0	5.7171347	445.1204197128823
985.0	5.7231554	445.12050723430747
986.0	5.7291784	445.120451623507
987.0	5.7351991	445.1204611087684
988.0	5.7412202	445.12042819140925
989.0	5.747243	445.12039112784896
990.0	5.7532721	445.1204329065027
991.0	5.7592972	445.12038763256874
992.0	5.7653243	445.1204203282725
993.0	5.7713492	445.12042830596573
994.0	5.7773743	445.1204497256405
995.0	5.7833993	445.1204770610567
996.0	5.7894244	445.1204405002347
997.0	5.7954473	445.1204806878919
998.0	5.8014721	445.12034874674185
999.0	5.8074993	445.12044914325355
1000.0	5.8135264	445.12036155783204
1001.0	5.8195535	445.1204168893311
1002.0	5.8255806	445.1204484673343
1003.0	5.8316118	445.12035240305596
1004.0	5.8376411	445.1205087817643
1005.0	5.8436744	445.12038742829867
1006.0	5.8497014	445.1204121833176
1007.0	5.8557244	445.1204139911113
1008.0	5.8617494	445.1203877009065
1009.0	5.8677764	445.1204549072155
1010.0	5.8738055	445.12029722688317
1011.0	5.8798328	445.1203699497357
1012.0	5.8858577	445.12033668218186
1013.0	5.8918849	445.120450313411
1014.0	5.8979077	445.12037097857535
1015.0	5.9039307	445.12038700365486
1016.0	5.9099535	445.1203396996751
1017.0	5.9159827	445.12033822799185
1018.0	5.9220078	445.12038123970416
1019.0	5.9280349	445.1203227031126
1020.0	5.934064	445.1204506166112
1021.0	5.9400931	445.12045542691203
1022.0	5.9461182	445.1203855357487
1023.0	5.9521473	445.12033919445366
1024.0	5.9581702	445.1204487638473
1025.0	5.9641953	445.1204206466024
1026.0	5.9702204	445.1204129645
1027.0	5.9762454	445.1203026869409
1028.0	5.9822746	445.12044531360107
1029.0	5.9883098	445.1204849447856
1030.0	5.9943391	445.12036356301866
1031.0	6.000364	445.12032908380934
1032.0	6.006387	445.12031752610443
1033.0	6.01241	445.12038372550296
1034.0	6.0184371	445.12040173576895
1035.0	6.0244641	445.12031082500766
1036.0	6.0304913	445.1204174147429
1037.0	6.0365182	445.1203252987692
1038.0	6.0425475	445.12030569826567
1039.0	6.0485746	445.12038963238183
1040.0	6.0546016	445.12037305667843
1041.0	6.0606204	445.12046628172294
1042.0	6.0666434	445.12039192573326
1043.0	6.0726683	445.1203377920163
1044.0	6.078689	445.12042463129706
1045.0	6.084712	445.1204020639585
1046.0	6.0907328	445.12031550784394
1047.0	6.0967558	445.12032069083295
1048.0	6.1027767	445.1204307613933
1049.0	6.1088016	445.12032303582254
1050.0	6.1148288	445.120284686518
1051.0	6.1208538	445.1203082205896
1052.0	6.1268787	445.1203282760854
1053.0	6.1329058	445.12034386072025
1054.0	6.138933	445.12037150955024
1055.0	6.14496	445.1203764126183
1056.0	6.1509934	445.12033035178354
1057.0	6.1570226	445.12042917660483
1058.0	6.1630455	445.1204024456969
1059.0	6.1690663	445.12031559832775
1060.0	6.175085	445.1203487562609
1061.0	6.181108	445.12036842264894
1062.0	6.1871309	445.12027751899313
1063.0	6.193158	445.1203490057615
1064.0	6.1991851	445.1203120761471
1065.0	6.2052122	445.1203309075054
1066.0	6.2112352	445.1204238786053
1067.0	6.2172602	445.12045321777805
1068.0	6.223283	445.12038722766073
1069.0	6.2293059	445.1204472659665
1070.0	6.2353267	445.12042367739036
1071.0	6.2413497	445.1203889797786
1072.0	6.2473706	445.1203510996701
1073.0	6.2533955	445.12038372420596
1074.0	6.2594185	445.12029215693457
1075.0	6.2654392	445.1202896714947
1076.0	6.2714601	445.1203381901321
1077.0	6.2774809	445.1203121699882
1078.0	6.2835039	445.1203368985596
1079.0	6.2895227	445.12030734609925
1080.0	6.2955415	445.12037491070225
1081.0	6.3015644	445.12025445499944
1082.0	6.3075853	445.12024891773933
1083.0	6.313608	445.1203273110546
1084.0	6.319629	445.1204173349824
1085.0	6.3256539	445.1203369697496
1086.0	6.3316789	445.12034197537406
1087.0	6.3377039	445.12039055196857
1088.0	6.3437374	445.12021000898
1089.0	6.3497644	445.12027777884026
1090.0	6.3557936	445.12031109382644
1091.0	6.3618164	445.12020379947194
1092.0	6.3678394	445.12032228863336
1093.0	6.3738665	445.12030795950864
1094.0	6.3798893	445.120225089234
1095.0	6.3859103	445.12029963633165
1096.0	6.3919332	445.1204065335497
1097.0	6.3979582	445.12040178240335
1098.0	6.4039831	445.12029424934326
1099.0	6.4100103	445.12034144970403
1100.0	6.4160374	445.12033921642137
1101.0	6.4220623	445.1203508338465
1102.0	6.4280853	445.1203256507074
1103.0	6.4341062	445.1203827803365
1104.0	6.4401291	445.120345810115
1105.0	6.4461499	445.1203497259919
1106.0	6.4521706	445.1202858784296
1107.0	6.4581957	445.1203688076379
1108.0	6.4642165	445.12025243075817
1109.0	6.4702416	445.1203528742157
1110.0	6.4762687	445.12026667434316
1111.0	6.4822894	445.1202130822935
1112.0	6.4883104	445.12025951949573
1113.0	6.4943353	445.1202614242666
1114.0	6.5003624	445.12036587625244
1115.0	6.5063873	445.1202600906794
1116.0	6.5124124	445.12022413102284
1117.0	6.5184332	445.1202727620872
1118.0	6.5244542	445.12027162469064
1119.0	6.530477	445.1202358963977
1120.0	6.5364979	445.12032557356855
1121.0	6.5425186	445.1203001662938
1122.0	6.5485416	445.1202678722923
1123.0	6.5545666	445.1202764069701
1124.0	6.5605895	445.1202940227223
1125.0	6.5666166	445.1203544928645
1126.0	6.5726439	445.1203646544291
1127.0	6.578675	445.1202353966302
1128.0	6.5847041	445.12033065856787
1129.0	6.5907291	445.1202476943172
1130.0	6.5967563	445.1202838392273
1131.0	6.6027854	445.1203014372614
1132.0	6.6088084	445.1202628974574
1133.0	6.6148334	445.1203631183847
1134.0	6.6208604	445.12019890429684
1135.0	6.6268855	445.1202029760198
1136.0	6.6329167	445.1202451536914
1137.0	6.6389438	445.1202935498282
1138.0	6.6449688	445.1202259187555
1139.0	6.6509937	445.1203468672906
1140.0	6.6570209	445.12029322325094
1141.0	6.6630439	445.12025291366695
1142.0	6.6690709	445.12029296275256
1143.0	6.6751002	445.12022887998165
1144.0	6.6811292	445.12024606899814
1145.0	6.6871563	445.1201827563577
1146.0	6.6931835	445.1202689797761
1147.0	6.6992064	445.12029627021184
1148.0	6.7052335	445.1202735886592
1149.0	6.7112606	445.1203124740378
1150.0	6.7172877	445.1203299339222
1151.0	6.7233148	445.1202103248436
1152.0	6.7293376	445.12024757799026
1153.0	6.7353647	445.1203291909291
1154.0	6.7413919	445.1202797207192
1155.0	6.7474168	445.1202904596407
1156.0	6.7534419	445.1202892703176
1157.0	6.7594649	445.12018382618453
1158.0	6.7654878	445.12021887340376
1159.0	6.7715128	445.12034521474504
1160.0	6.7775355	445.1202518791141
1161.0	6.7835648	445.12026236647705
1162.0	6.7895919	445.12023113848227
1163.0	6.7956211	445.12031182046906
1164.0	6.801648	445.120196018437
1165.0	6.8076753	445.12026139108985
1166.0	6.8137065	445.12023409863957
1167.0	6.8197358	445.12019707795605
1168.0	6.8257648	445.12028071218293
1169.0	6.8317877	445.1202361289953
1170.0	6.837819	445.12024788813466
1171.0	6.8438439	445.12027040335295
1172.0	6.8498733	445.12028163845815
1173.0	6.8559004	445.12018615172724
1174.0	6.8619253	445.12017547493355
1175.0	6.8679483	445.1202039254851
1176.0	6.8739773	445.1202251336533
1177.0	6.8800045	445.1202290862345
1178.0	6.8860295	445.1202961680538
1179.0	6.8920566	445.1202124159463
1180.0	6.8980857	445.12025913962725
1181.0	6.9041171	445.1201958151391
1182.0	6.9101441	445.1202579709445
1183.0	6.9161711	445.1202736196218
1184.0	6.9221983	445.1202069520073
1185.0	6.9282211	445.1202235191622
1186.0	6.9342462	445.12015870612834
1187.0	6.9402712	445.12018655987475
1188.0	6.9462962	445.1202257068095
1189.0	6.9523255	445.1202416460656
1190.0	6.9583504	445.1202109626879
1191.0	6.9643753	445.1202167152218
1192.0	6.9703983	445.12019872200045
1193.0	6.9764295	445.1202271089649
1194.0	6.9824608	445.1202162062274
1195.0	6.9884858	445.12015260372857
1196.0	6.9945067	445.12025972939813
1197.0	7.0005296	445.1202718278831
1198.0	7.0065505	445.12025807649985
1199.0	7.0125754	445.1202305548269
1200.0	7.0185983	445.12020255381805
1201.0	7.0246191	445.1202597153068
1202.0	7.0306442	445.1202392745265
1203.0	7.0366671	445.12019666899766
1204.0	7.042688	445.12026512419305
1205.0	7.0487088	445.1201751860764
1206.0	7.0547316	445.1201644026377
1207.0	7.0607525	445.1202112675819
1208.0	7.0667733	445.1201599689554
1209.0	7.0727983	445.1202756061342
1210.0	7.0788213	445.1201875948827
1211.0	7.0848422	445.1202209702716
1212.0	7.0908651	445.1202047981598
1213.0	7.0968881	445.1202335099145
1214.0	7.1029087	445.12018564834085
1215.0	7.1089317	445.1202726822441
1216.0	7.1149525	445.1202764361454
1217.0	7.1209776	445.1202098415987
1218.0	7.1270068	445.1202503453131
1219.0	7.133034	445.12026410069234
1220.0	7.1390609	445.1202747911878
1221.0	7.145084	445.12020732463924
1222.0	7.1511046	445.1201924151955
1223.0	7.1571276	445.12020433332265
1224.0	7.1631484	445.12019317722223
1225.0	7.1691714	445.12017387925937
1226.0	7.1751964	445.1202901504134
1227.0	7.1812235	445.1202785883623
1228.0	7.1872465	445.12032600491284
1229.0	7.1932735	445.1201998341167
1230.0	7.1992985	445.12015566627656
1231.0	7.2053256	445.12023646698543
1232.0	7.2113506	445.1202281485038
1233.0	7.2173777	445.1201340476749
1234.0	7.223409	445.120138356705
1235.0	7.2294361	445.12017972478054
1236.0	7.2354653	445.1201985893163
1237.0	7.2414901	445.1201663767096
1238.0	7.2475194	445.1202630147429
1239.0	7.2535464	445.1201826092097
1240.0	7.2595714	445.12016751955707
1241.0	7.2655966	445.12010596807556
1242.0	7.2716195	445.12011991582733
1243.0	7.2776465	445.12009947008556
1244.0	7.2836757	445.12013912122063
1245.0	7.2897027	445.1201975453256
1246.0	7.2957257	445.12008533679614
1247.0	7.3017506	445.1200370747497
1248.0	7.3077798	445.12015368094944
1249.0	7.313809	445.12024094107204
1250.0	7.3198403	445.1202222496183
1251.0	7.3258695	445.120188602591
1252.0	7.3318965	445.12013539604516
1253.0	7.3379236	445.1200895911103
1254.0	7.343957	445.1201749720494
1255.0	7.3499799	445.1201504324913
1256.0	7.3560092	445.1201103521784
1257.0	7.3620362	445.12014062527317
1258.0	7.3680653	445.120064345935
1259.0	7.3740883	445.12008791897733
1260.0	7.3801153	445.1202158879677
1261.0	7.3861424	445.1201726048361
1262.0	7.3921716	445.1201264853728
1263.0	7.3981966	445.1201122759132
1264.0	7.4042196	445.1201235318633
1265.0	7.4102467	445.12013817702683
1266.0	7.4162737	445.12016625594373
1267.0	7.4223029	445.1201244253221
1268.0	7.4283257	445.12022618413016
1269.0	7.4343508	445.12010026992414
1270.0	7.4403799	445.1201693177285
1271.0	7.4464071	445.120172769695
1272.0	7.4524384	445.1200657962348
1273.0	7.4584633	445.12009764620956
1274.0	7.4644863	445.12014862051916
1275.0	7.4705175	445.12012345839264
1276.0	7.4765425	445.1202030106128
1277.0	7.4825654	445.1201042615067
1278.0	7.4885883	445.12012448518755
1279.0	7.4946155	445.1200975112393
1280.0	7.5006447	445.1202168000958
1281.0	7.5066717	445.12012203152625
1282.0	7.5126989	445.12012463904125
1283.0	7.5187217	445.12011620733097
1284.0	7.5247488	445.1200684686274
1285.0	7.5307759	445.1201786200103
1286.0	7.5368009	445.120130988075
1287.0	7.5428301	445.1201333940989
1288.0	7.5488593	445.1201481481541
1289.0	7.5548821	445.12008459511316
1290.0	7.5609072	445.12013584997646
1291.0	7.5669321	445.1200770285214
1292.0	7.5729635	445.120050638089
1293.0	7.5789905	445.12015553123445
1294.0	7.5850197	445.1200369327597
1295.0	7.5910427	445.12008244457326
1296.0	7.5970698	445.1201138603833
1297.0	7.6030969	445.12016576778245
1298.0	7.609126	445.12011556590136
1299.0	7.6151509	445.12008973156594
1300.0	7.6211739	445.12015065601827
1301.0	7.6271989	445.12012289416475
1302.0	7.633226	445.12007992699813
1303.0	7.6392531	445.12018935299164
1304.0	7.6452823	445.12020692953934
1305.0	7.6513115	445.1201717590016
1306.0	7.6573406	445.1200956296447
1307.0	7.6633739	445.1201722379792
1308.0	7.669401	445.120115806978
1309.0	7.675426	445.1202196927736
1310.0	7.6814551	445.1201785061342
1311.0	7.6874845	445.12017749907596
1312.0	7.6935115	445.1201905756132
1313.0	7.6995386	445.1200615678319
1314.0	7.7055614	445.1201037605592
1315.0	7.7115906	445.1200528333327
1316.0	7.7176177	445.12014868016513
1317.0	7.7236448	445.1201087381412
1318.0	7.7296677	445.1201620490471
1319.0	7.7356886	445.12010033069305
1320.0	7.7417137	445.1200770486122
1321.0	7.7477366	445.12012656885423
1322.0	7.7537573	445.120169478136
1323.0	7.7597802	445.1201390249415
1324.0	7.7658031	445.12015002439705
1325.0	7.7718282	445.12009758483345
1326.0	7.7778532	445.1201336019527
1327.0	7.7838845	445.1201401063346
1328.0	7.7899074	445.1201415095839
1329.0	7.7959283	445.1201056045467
1330.0	7.801949	445.1201144324838
1331.0	7.8079699	445.1200465676527
1332.0	7.8139928	445.12013619376313
1333.0	7.8200136	445.12013953588945
1334.0	7.8260345	445.1201374798239
1335.0	7.8320596	445.12011211121165
1336.0	7.8380803	445.12015956312536
1337.0	7.8441011	445.1200207610894
1338.0	7.8501241	445.11998804749186
1339.0	7.856147	445.1201330913366
1340.0	7.8621699	445.1200849750329
1341.0	7.8681929	445.1201023883262
1342.0	7.8742158	445.12010392132737
1343.0	7.8802388	445.12007495363264
1344.0	7.8862637	445.1201199363779
1345.0	7.8922845	445.12003761822274
1346.0	7.8983054	445.12007819737437
1347.0	7.9043303	445.1201085488388
1348.0	7.9103596	445.12009582357047
1349.0	7.9163847	445.1201362079741
1350.0	7.9224097	445.1201230365834
1351.0	7.9284409	445.12008152912694
1352.0	7.934468	445.12013751039444
1353.0	7.9405095	445.12013873934575
1354.0	7.9465367	445.12016294047356
1355.0	7.9525596	445.12008283038085
1356.0	7.9585888	445.1201211728528
1357.0	7.9646159	445.1201340909012
1358.0	7.970643	445.1201137012935
1359.0	7.9766722	445.1201449204494
1360.0	7.9826951	445.1201356637785
1361.0	7.9887221	445.12017101930047
1362.0	7.9947513	445.1201142387857
1363.0	8.0007763	445.1200745948967
1364.0	8.0068055	445.1200576694299
1365.0	8.0128326	445.1200825463599
1366.0	8.0188617	445.12010700892034
1367.0	8.0248826	445.1200990806169
1368.0	8.0309054	445.1201365593294
1369.0	8.0369326	445.1200544963128
1370.0	8.0429597	445.12001524381617
1371.0	8.0489847	445.1200310391271
1372.0	8.0550076	445.1200127406841
1373.0	8.0610305	445.12010144894407
1374.0	8.0670576	445.1200848007299
1375.0	8.0730868	445.1200684227475
1376.0	8.0791139	445.12001947662884
1377.0	8.085143	445.12013477742386
1378.0	8.0911701	445.1201149467392
1379.0	8.0972014	445.1199991707312
1380.0	8.1032326	445.1200763357159
1381.0	8.1092618	445.12012185080215
1382.0	8.1152847	445.1200667016654
1383.0	8.1213057	445.1200617400822
1384.0	8.1273327	445.12008375823586
1385.0	8.1333577	445.1201018307779
1386.0	8.1393827	445.1201175611621
1387.0	8.1454139	445.12009892036264
1388.0	8.151441	445.1200464455606
1389.0	8.1574723	445.12003940730216
1390.0	8.1634973	445.12009730889463
1391.0	8.1695202	445.1200468149202
1392.0	8.1755473	445.1201014142387
1393.0	8.1815765	445.120104156341
1394.0	8.1876056	445.120063428259
1395.0	8.1936328	445.1200145776872
1396.0	8.1996557	445.1200823501103
1397.0	8.2056849	445.1200212248482
1398.0	8.2117161	445.1201230471905
1399.0	8.2177431	445.1200166157897
1400.0	8.2237744	445.1199892498106
1401.0	8.2298036	445.1200232874822
1402.0	8.2358308	445.1200214396294
1403.0	8.2418578	445.1200162978229
1404.0	8.2478849	445.1200606402529
1405.0	8.2539162	445.12011038154793
1406.0	8.2599432	445.1200572563014
1407.0	8.2659724	445.1201232162356
1408.0	8.2719974	445.1200808990051
1409.0	8.2780223	445.12008385690433
1410.0	8.2840516	445.1199777327921
1411.0	8.2900788	445.1199247201682
1412.0	8.29611	445.1200046159684
1413.0	8.3021392	445.1200866348613
1414.0	8.3081619	445.1200209274646
1415.0	8.3141954	445.12002075147046
1416.0	8.3202266	445.1199974106604
1417.0	8.3262558	445.1200730620853
1418.0	8.3322849	445.1200764620659
1419.0	8.3383142	445.1199767914388
1420.0	8.3443433	445.1200379308697
1421.0	8.3503725	445.12008779406796
1422.0	8.3563995	445.12003608168743
1423.0	8.3624204	445.12009193010783
1424.0	8.3684474	445.1199871686637
1425.0	8.3744767	445.12007345968897
1426.0	8.3805038	445.12005828156356
1427.0	8.3865309	445.1199909449764
1428.0	8.3925663	445.120028226362
1429.0	8.3985996	445.1199979307827
1430.0	8.4046225	445.1199999520034
1431.0	8.4106496	445.1201067895375
1432.0	8.4166726	445.1200814242836
1433.0	8.4227018	445.12008724904615
1434.0	8.4287329	445.1200244428959
1435.0	8.4347559	445.12009272714624
1436.0	8.4407788	445.11998695983453
1437.0	8.4467997	445.12003888640464
1438.0	8.4528204	445.12002618939385
1439.0	8.4588413	445.1199681562887
1440.0	8.4648642	445.1199897506722
1441.0	8.4708851	445.1200201746406
1442.0	8.476906	445.1200702211624
1443.0	8.4829288	445.1199787001967
1444.0	8.4889518	445.12005984016844
1445.0	8.4949725	445.12004252674444
1446.0	8.5009955	445.12007659382726
1447.0	8.5070184	445.1200155722081
1448.0	8.5130393	445.1200106254479
1449.0	8.5190643	445.1199686237156
1450.0	8.5250852	445.1200333923113
1451.0	8.5311081	445.11999191497966
1452.0	8.5371331	445.1200013236349
1453.0	8.543158	445.12000030917443
1454.0	8.5491789	445.11999023507735
1455.0	8.5551997	445.1200459557251
1456.0	8.5612248	445.1200424016413
1457.0	8.5672476	445.1199699808604
1458.0	8.5732727	445.11997538528607
1459.0	8.5792957	445.1199915641439
1460.0	8.5853165	445.1199787928782
1461.0	8.5913393	445.12008706443436
1462.0	8.5973602	445.11993221937126
1463.0	8.6033809	445.12000479418924
1464.0	8.609406	445.119984877317
1465.0	8.615429	445.11998212139264
1466.0	8.6214499	445.120052326545
1467.0	8.6274728	445.1200172489968
1468.0	8.6334935	445.12002832529936
1469.0	8.6395164	445.12008968626753
1470.0	8.6455436	445.1200034701803
1471.0	8.6515665	445.1200082837023
1472.0	8.6575894	445.1199590541632
1473.0	8.6636103	445.1199906552433
1474.0	8.6696332	445.1199843623333
1475.0	8.6756541	445.1200479927073
1476.0	8.6816769	445.1200205698539
1477.0	8.6876978	445.12001471907905
1478.0	8.6937206	445.1199561103192
1479.0	8.6997436	445.12005948371484
1480.0	8.7057644	445.1200282696767
1481.0	8.7117854	445.1200759327505
1482.0	8.7178103	445.1200315894568
1483.0	8.7238333	445.1200966810403
1484.0	8.729854	445.1200442758831
1485.0	8.7358749	445.12006764115665
1486.0	8.7418978	445.1200036917917
1487.0	8.7479228	445.1200127240498
1488.0	8.7539458	445.119987704015
1489.0	8.759975	445.1200717531264
1490.0	8.7659958	445.12000259663375
1491.0	8.7720167	445.1200821420683
1492.0	8.7780374	445.1200503512365
1493.0	8.7840583	445.1200291830983
1494.0	8.7900812	445.1199346156869
1495.0	8.7961041	445.1200371872768
1496.0	8.8021271	445.11996248324687
1497.0	8.8081521	445.11999610188377
1498.0	8.8141729	445.119922738475
1499.0	8.8201916	445.11973611992113
1500.0	8.8262208	445.1200550398455
1501.0	8.8322479	445.11998907519825
1502.0	8.8382729	445.11998302799526
1503.0	8.8443001	445.11993557924757
1504.0	8.850323	445.12002428405276
1505.0	8.8563564	445.12001976443617
1506.0	8.8623833	445.1200290349989
1507.0	8.8684125	445.1200173025021
1508.0	8.8744354	445.11992463719525
1509.0	8.8804562	445.11982015274396
1510.0	8.8864792	445.11990213500604
1511.0	8.8925001	445.1199487677132
1512.0	8.898523	445.1200108133717
1513.0	8.9045439	445.11992929993283
1514.0	8.9105668	445.1199653401598
1515.0	8.9165938	445.11993645507243
1516.0	8.9226146	445.1199694479739
1517.0	8.9286396	445.12003955094184
1518.0	8.9346688	445.1199371109844
1519.0	8.9406918	445.1199465487045
1520.0	8.9467126	445.1199964304519
1521.0	8.9527335	445.12000327738764
1522.0	8.9587543	445.1199824695158
1523.0	8.9647792	445.11995188452465
1524.0	8.9708064	445.12000946276316
1525.0	8.9768292	445.120030016434
1526.0	8.9828501	445.1199997382785
1527.0	8.988871	445.11991926856416
1528.0	8.9948917	445.1200826776898
1529.0	9.0009127	445.12002717380943
1530.0	9.0069355	445.12001519434847
1531.0	9.0129585	445.12004431574303
1532.0	9.0189814	445.12000927576366
1533.0	9.0250064	445.1200099106054
1534.0	9.0310273	445.1199693099838
1535.0	9.0370481	445.12000380984045
1536.0	9.043071	445.11996747055844
1537.0	9.049094	445.1200562732547
1538.0	9.0551168	445.1199833823274
1539.0	9.0611377	445.12004971144296
1540.0	9.0671584	445.12000643572105
1541.0	9.0731836	445.1200379287679
1542.0	9.0792065	445.12003487903934
1543.0	9.0852295	445.1199874266465
1544.0	9.0912502	445.12006903913715
1545.0	9.0972732	445.1200429262319
1546.0	9.103296	445.1199965622721
1547.0	9.1093169	445.1200289750891
1548.0	9.115346	445.11996146111466
1549.0	9.1213669	445.11994579939335
1550.0	9.1273898	445.1199891535892
1551.0	9.1334128	445.1200232941418
1552.0	9.1394336	445.1199951047673
1553.0	9.1454545	445.1199727675074
1554.0	9.1514773	445.12002166665616
1555.0	9.1575003	445.12003641689165
1556.0	9.1635232	445.1199733684097
1557.0	9.169544	445.1199340056431
1558.0	9.1755649	445.11997972525705
1559.0	9.1815879	445.1200120738486
1560.0	9.1876171	445.11995988858683
1561.0	9.1936503	445.11997941726617
1562.0	9.1996753	445.1200580357394
1563.0	9.2057065	445.12003014891593
1564.0	9.2117274	445.11999738086797
1565.0	9.2177483	445.120005678008
1566.0	9.2237712	445.1200157227071
1567.0	9.229792	445.1200405273025
1568.0	9.2358171	445.1199360224226
1569.0	9.2418399	445.12002874767825
1570.0	9.2478629	445.1199918273587
1571.0	9.2538836	445.11987087849985
1572.0	9.2599066	445.12001799145577
1573.0	9.2659296	445.1199834045358
1574.0	9.2719525	445.1199111247691
1575.0	9.2779797	445.1200136221824
1576.0	9.2840046	445.1199913675809
1577.0	9.2900295	445.1199304106499
1578.0	9.2960546	445.11997677948284
1579.0	9.3020795	445.12001343995263
1580.0	9.3081004	445.11997909654156
1581.0	9.3141213	445.11986399031684
1582.0	9.3201442	445.1200079101212
1583.0	9.3261671	445.11992993656935
1584.0	9.3321901	445.11998597824277
1585.0	9.3382129	445.1199836268523
1586.0	9.3442359	445.11990247326816
1587.0	9.3502588	445.11997739817
1588.0	9.3562797	445.1199690221662
1589.0	9.3623005	445.119996602957
1590.0	9.3683256	445.11993846629554
1591.0	9.3743485	445.1199514435938
1592.0	9.3803712	445.119956803385
1593.0	9.3863922	445.1199841294286
1594.0	9.3924129	445.1200646327254
1595.0	9.3984359	445.1200091491447
1596.0	9.4044589	445.11998868881005
1597.0	9.4104818	445.1200230023219
1598.0	9.4165027	445.1200358420829
1599.0	9.4225235	445.1199150397283
1600.0	9.4285463	445.11990128631913
1601.0	9.4345671	445.119973478812
1602.0	9.4405901	445.1199303635969
1603.0	9.4466109	445.1200323473446
1604.0	9.4526338	445.11991324269286
1605.0	9.4586588	445.119972090722
1606.0	9.4646798	445.11998126884
1607.0	9.4707067	445.11991059474605
1608.0	9.4767297	445.1199694738027
1609.0	9.4827526	445.1199687470696
1610.0	9.4887755	445.1198690210675
1611.0	9.4947964	445.1198603510903
1612.0	9.5008173	445.11998649160785
1613.0	9.5068422	445.1198629818435
1614.0	9.5128653	445.11993526759085
1615.0	9.5188901	445.11991069523543
1616.0	9.524911	445.11997041735526
1617.0	9.5309318	445.1199117207656
1618.0	9.5369527	445.1198594194128
1619.0	9.5429736	445.1198444017486
1620.0	9.5489985	445.1199644708859
1621.0	9.5550216	445.11989237405527
1622.0	9.5610506	445.1199547606635
1623.0	9.5670777	445.11989554716433
1624.0	9.5731007	445.1199864407254
1625.0	9.5791339	445.11999572740706
1626.0	9.5851611	445.12003718850315
1627.0	9.5911903	445.12004987271945
1628.0	9.5972152	445.11989917261155
1629.0	9.6032382	445.1199315997728
1630.0	9.6092611	445.1199783364487
1631.0	9.6152861	445.12001722128355
1632.0	9.6213111	445.1199731406644
1633.0	9.6273486	445.11977628359665
1634.0	9.6333736	445.1199108190709
1635.0	9.6393965	445.1199149047192
1636.0	9.6454195	445.11986902003974
1637.0	9.6514424	445.11994425283535
1638.0	9.6574717	445.1199687129287
1639.0	9.6634966	445.11991305729583
1640.0	9.6695258	445.1198859156578
1641.0	9.6755549	445.11992805133673
1642.0	9.6815821	445.1200129838603
1643.0	9.6876112	445.11993463749667
1644.0	9.6936342	445.11994641893693
1645.0	9.699657	445.1199609792282
1646.0	9.7056778	445.1199509365893
1647.0	9.7116987	445.11995452346827
1648.0	9.7177195	445.1200153202928
1649.0	9.7237446	445.1199209499081
1650.0	9.7297717	445.11995019541126
1651.0	9.7357987	445.11997008837994
1652.0	9.7418238	445.1199400065435
1653.0	9.7478466	445.11994886709846
1654.0	9.7538779	445.11994872839784
1655.0	9.7599008	445.1199849599171
1656.0	9.76593	445.11994639100305
1657.0	9.7719508	445.12002090010304
1658.0	9.7779738	445.12000841095545
1659.0	9.7839988	445.1198752766231
1660.0	9.7900322	445.11993338528225
1661.0	9.7960592	445.1199459172398
1662.0	9.8020842	445.11994787818605
1663.0	9.8081092	445.1198687173936
1664.0	9.8141321	445.1199133760111
1665.0	9.8201551	445.1199272836082
1666.0	9.826176	445.11996219745095
1667.0	9.832203	445.1199897687668
1668.0	9.838226	445.119920040129
1669.0	9.8442509	445.11998348379086
1670.0	9.8502738	445.1198619760735
1671.0	9.8562947	445.1198920143826
1672.0	9.8623155	445.1198753233024
1673.0	9.8683363	445.1198908311105
1674.0	9.8743593	445.1199142085431
1675.0	9.8803823	445.1199645286112
1676.0	9.8864052	445.11992032814265
1677.0	9.8924301	445.11991821168283
1678.0	9.898451	445.1198534775128
1679.0	9.9044738	445.1199794111148
1680.0	9.9104967	445.1199375520132
1681.0	9.9165197	445.11991023966715
1682.0	9.9225427	445.11990590349836
1683.0	9.9285636	445.11999172209744
1684.0	9.9345844	445.1199477722954
1685.0	9.9406093	445.11998119370855
1686.0	9.9466343	445.1199278919384
1687.0	9.9526572	445.11995853053185
1688.0	9.9586781	445.1199494932866
1689.0	9.9647052	445.1199361040478
1690.0	9.9707282	445.1199458058306
1691.0	9.9767511	445.1199188340412
1692.0	9.9827803	445.11991702991975
1693.0	9.9888031	445.11986461269373
1694.0	9.9948261	445.11995161757346
1695.0	10.000849	445.11992718151413
1696.0	10.00687	445.1199125057433
1697.0	10.012895	445.11985394294
1698.0	10.018918	445.1199049244508
1699.0	10.024943	445.119865952422
1700.0	10.030964	445.11991554138314
1701.0	10.036984	445.11991370485026
1702.0	10.043007	445.1199358256664
1703.0	10.049034	445.1198869565139
1704.0	10.055057	445.11992884673117
1705.0	10.06108	445.1199585197105
1706.0	10.067101	445.1198737722267
1707.0	10.073124	445.11994724806493
1708.0	10.079145	445.1199855196479
1709.0	10.085166	445.11989352780853
1710.0	10.091189	445.11992761696007
1711.0	10.097212	445.11988642034066
1712.0	10.103236	445.1199290099669
1713.0	10.10926	445.1199534669802
1714.0	10.115282	445.11986781039934
1715.0	10.121305	445.1199538787367
1716.0	10.127328	445.1199804256103
1717.0	10.133351	445.1198673216058
1718.0	10.139374	445.11984669176906
1719.0	10.145397	445.11987480032116
1720.0	10.151418	445.1198983001013
1721.0	10.157449	445.1199001306475
1722.0	10.163472	445.11995004066097
1723.0	10.169495	445.11995767399674
1724.0	10.175516	445.11989168021086
1725.0	10.181537	445.1199641948008
1726.0	10.187557	445.1200113040971
1727.0	10.19358	445.1199238629383
1728.0	10.199603	445.1199532184663
1729.0	10.205628	445.119953111316
1730.0	10.211651	445.11995906137514
1731.0	10.217674	445.11986913124656
1732.0	10.223695	445.119915252334
1733.0	10.229718	445.1199217485311
1734.0	10.235743	445.11993796126455
1735.0	10.241766	445.119817574207
1736.0	10.247789	445.11996824093643
1737.0	10.253812	445.1198424388326
1738.0	10.259833	445.1199161384001
1739.0	10.265855	445.1198997169277
1740.0	10.271878	445.11994034869974
1741.0	10.277901	445.1200003297544
1742.0	10.283922	445.11989602360023
1743.0	10.289943	445.11993237503657
1744.0	10.295966	445.119879516613
1745.0	10.301987	445.1199556510737
1746.0	10.30801	445.1198861667778
1747.0	10.314033	445.1198477010599
1748.0	10.320056	445.1199403962484
1749.0	10.326087	445.11990746537987
1750.0	10.332116	445.1198411982063
1751.0	10.338147	445.1198907800272
1752.0	10.344176	445.11989474526786
1753.0	10.350204	445.11994629352813
1754.0	10.356226	445.11994115915405
1755.0	10.362251	445.1198722713998
1756.0	10.368274	445.1198658985021
1757.0	10.374303	445.1198495871644
1758.0	10.380333	445.1199570036072
1759.0	10.38636	445.11982449513573
1760.0	10.392389	445.11989412230577
1761.0	10.398414	445.1198186548537
1762.0	10.404441	445.11990752801836
1763.0	10.410466	445.1199194917248
1764.0	10.416495	445.11988311709354
1765.0	10.422526	445.12005366568303
1766.0	10.42856	445.11983741277675
1767.0	10.434587	445.1199359251284
1768.0	10.440614	445.119941312568
1769.0	10.446643	445.11992246857636
1770.0	10.452672	445.119909200592
1771.0	10.458699	445.1198601451873
1772.0	10.464726	445.11981749085766
1773.0	10.470756	445.11987232927186
1774.0	10.476781	445.11992954824444
1775.0	10.482814	445.119903012417
1776.0	10.488841	445.1198422001209
1777.0	10.494868	445.11978205536127
1778.0	10.500891	445.1198820708738
1779.0	10.506912	445.11985371236034
1780.0	10.512935	445.11984365524404
1781.0	10.518956	445.1199271528142
1782.0	10.524979	445.1198646287984
1783.0	10.531004	445.1198232048462
1784.0	10.537027	445.11986189682517
1785.0	10.543049	445.1199088689534
1786.0	10.54907	445.119824682529
1787.0	10.555093	445.11997617748307
1788.0	10.561118	445.119850296123
1789.0	10.567143	445.1198411475467
1790.0	10.573164	445.1198244883552
1791.0	10.579185	445.11988413050625
1792.0	10.585206	445.1198631875992
1793.0	10.591229	445.119831571585
1794.0	10.597256	445.11991039437663
1795.0	10.603279	445.119915188316
1796.0	10.6093	445.1198933955733
1797.0	10.61532	445.1198351182045
1798.0	10.621343	445.11987205020813
1799.0	10.627364	445.11993027283484
1800.0	10.633387	445.11991794459976
1801.0	10.63941	445.1198342470574
1802.0	10.645435	445.11990224374546
1803.0	10.651466	445.1198645137915
1804.0	10.657495	445.11979895235163
1805.0	10.66352	445.11979595345593
1806.0	10.669543	445.11983288493695
1807.0	10.675566	445.1198039488496
1808.0	10.681587	445.1198430878701
1809.0	10.68761	445.1199045584728
1810.0	10.693637	445.1198529510207
1811.0	10.699664	445.1198604807908
1812.0	10.705693	445.1198125717078
1813.0	10.71172	445.11976722255855
1814.0	10.717748	445.11989882471374
1815.0	10.723768	445.1198129940405
1816.0	10.729791	445.1198246412042
1817.0	10.735812	445.11985297845627
1818.0	10.741835	445.1198225280931
1819.0	10.74786	445.1198843944187
1820.0	10.753883	445.1198131450743
1821.0	10.759906	445.1199166342323
1822.0	10.765927	445.1198492892136
1823.0	10.77195	445.1198465674825
1824.0	10.777975	445.11984949345907
1825.0	10.783998	445.11979363334177
1826.0	10.79002	445.11986443514155
1827.0	10.796041	445.11985442307184
1828.0	10.802062	445.1198292365366
1829.0	10.808085	445.11990761322596
1830.0	10.814112	445.119841024189
1831.0	10.820135	445.119919238616
1832.0	10.826156	445.1198713417928
1833.0	10.832183	445.1199299990148
1834.0	10.838206	445.11978533778455
1835.0	10.844233	445.1199244203616
1836.0	10.850262	445.1198563926234
1838.0	10.857596	445.1198751992816
1839.0	10.863944	445.1198339879928
1840.0	10.869973	445.1198753504698
1841.0	10.876002	445.1197859371081
1842.0	10.882025	445.1198052358061
1843.0	10.888048	445.1198165950662
1844.0	10.894069	445.1198668958338
1845.0	10.900089	445.1198486155876
1846.0	10.90611	445.11978164398045
1847.0	10.912135	445.1198205813595
1848.0	10.918166	445.1198370034561
1849.0	10.924202	445.1198359321077
1850.0	10.930231	445.1198411548447
1851.0	10.936258	445.1197958784496
1852.0	10.942279	445.1197583412455
1853.0	10.9483	445.1197383642721
1854.0	10.954329	445.11980051960205
1855.0	10.960356	445.1197999633985
1856.0	10.966385	445.11970335803875
1857.0	10.97241	445.1197504508227
1858.0	10.978442	445.1197893891969
1859.0	10.984469	445.11975520120995
1860.0	10.990498	445.11983593917785
1861.0	10.996527	445.1197775982643
1862.0	11.002548	445.11979080102094
1863.0	11.008569	445.1197908923454
1864.0	11.014589	445.11977215166513
1865.0	11.020612	445.11982284715384
1866.0	11.02664	445.11979397708814
1867.0	11.032671	445.11982117115616
1868.0	11.038698	445.11972106514276
1869.0	11.044727	445.1197884627847
1870.0	11.05075	445.1197597952723
1871.0	11.056781	445.1197444865101
1872.0	11.062812	445.11971253674835
1873.0	11.068844	445.1197289773993
1874.0	11.074877	445.1196895433225
1875.0	11.080904	445.1197985868879
1876.0	11.086931	445.1198582725434
1877.0	11.092952	445.11973493231903
1878.0	11.098977	445.1198289803022
1879.0	11.105008	445.1197343383835
1880.0	11.111033	445.11975664092216
1881.0	11.117065	445.1198424588452
1882.0	11.123087	445.11978500641527
1883.0	11.129121	445.1198666875325
1884.0	11.135148	445.1198135491655
1885.0	11.141179	445.11980814089105
1886.0	11.147206	445.11982755990874
1887.0	11.153235	445.11977286095566
1888.0	11.159258	445.11981616085967
1889.0	11.165287	445.1198145372889
1890.0	11.171315	445.11971441738234
1891.0	11.177344	445.11978552096946
1892.0	11.183373	445.11975447652895
1893.0	11.1894	445.11980952690953
1895.0	11.19689	445.11980055815576
1896.0	11.203236	445.1198147951928
1897.0	11.209263	445.11975211967456
1898.0	11.215292	445.11978644888023
1899.0	11.221317	445.11977477987176
1900.0	11.227344	445.1197964488012
1901.0	11.233371	445.11984814214077
1902.0	11.239404	445.11975676256463
1903.0	11.245436	445.11977361691675
1904.0	11.251463	445.1198075175204
1905.0	11.257494	445.11983241387395
1906.0	11.263519	445.11987411634334
1907.0	11.269546	445.1198340447534
1908.0	11.275575	445.1197684757953
1909.0	11.281602	445.11978183515777
1910.0	11.287629	445.11981402673405
1911.0	11.293654	445.11984946371314
1912.0	11.299683	445.1198168782286
1913.0	11.305715	445.11984634403655
1914.0	11.311748	445.1197838165359
1915.0	11.317777	445.1198416245463
1916.0	11.323806	445.1197367312266
1917.0	11.329836	445.1197406174784
1918.0	11.335858	445.1197361176557
1919.0	11.341884	445.11979469546236
1920.0	11.347909	445.1197557342774
1921.0	11.353931	445.11977017687906
1922.0	11.359952	445.1198036799264
1923.0	11.365973	445.1198540041563
1924.0	11.371996	445.11973875053434
1925.0	11.378019	445.11984638791506
1926.0	11.38405	445.1197163985564
1927.0	11.390079	445.1197146418322
1928.0	11.396107	445.1197792224807
1929.0	11.402129	445.1196701415912
1930.0	11.408152	445.11977559456767
1931.0	11.414181	445.1196705532001
1932.0	11.420204	445.1197097180069
1933.0	11.426227	445.11976606669566
1934.0	11.432257	445.119779500523
1935.0	11.438277	445.1197823533234
1936.0	11.444298	445.1197106976526
1937.0	11.450321	445.1197512558262
1938.0	11.456344	445.1197293482898
1939.0	11.462369	445.11970579402595
1940.0	11.46839	445.1196851994469
1941.0	11.474411	445.1198172310774
1942.0	11.480436	445.1197574217476
1943.0	11.486457	445.11973600245494
1945.0	11.493782	445.11979909777205
1946.0	11.500132	445.1197507736349
1947.0	11.506159	445.1198130437174
1948.0	11.512184	445.1197814298355
1949.0	11.518211	445.1197394602311
1950.0	11.524238	445.1197551633724
1951.0	11.530261	445.11978421183153
1953.0	11.537598	445.11971140188354
1954.0	11.543934	445.1197794695664
1955.0	11.549959	445.119775883986
1956.0	11.555982	445.1197993012493
1957.0	11.562005	445.11979201691616
1958.0	11.568027	445.1196994493043
1959.0	11.57405	445.1197675650688
1960.0	11.580071	445.1197170606605
1961.0	11.586096	445.1198458412234
1962.0	11.592117	445.1198207383891
1963.0	11.598138	445.11974436470865
1964.0	11.604161	445.1197564236817
1965.0	11.610184	445.1198457052393
1966.0	11.616207	445.11981461925507
1967.0	11.622234	445.11983081810143
1968.0	11.628265	445.11984767045817
1969.0	11.634286	445.11973395653655
1970.0	11.640311	445.11972647556183
1971.0	11.646332	445.1197401807158
1972.0	11.652355	445.1197510615239
1973.0	11.658378	445.11972207837215
1974.0	11.664401	445.11965519216295
1975.0	11.670425	445.1197143806805
1976.0	11.67645	445.1197848549467
1977.0	11.682482	445.1197863556803
1978.0	11.688509	445.11979205815004
1979.0	11.694534	445.11979144580533
1980.0	11.700559	445.11976020696034
1981.0	11.706586	445.1197832254345
1982.0	11.712615	445.11981344633136
1983.0	11.718642	445.1197398311193
1984.0	11.724671	445.1197613965028
1985.0	11.730694	445.119817171037
1986.0	11.736724	445.11975452285816
1987.0	11.742748	445.11972139477166
1988.0	11.748771	445.11978618513064
1989.0	11.754794	445.11978837220124
1990.0	11.760817	445.1197973354248
1991.0	11.766838	445.11970006653775
1992.0	11.772861	445.1197956259131
1993.0	11.778888	445.11982096344997
1994.0	11.784917	445.11981977117
1995.0	11.790942	445.1197125750752
1996.0	11.796965	445.1196871984347
1997.0	11.802988	445.1197122651539
1998.0	11.809009	445.1197782607082
1999.0	11.81503	445.11977354773865
2000.0	11.821053	445.11975989116735
2001.0	11.827082	445.11976428603595
2002.0	11.833113	445.11985013448117
2003.0	11.839145	445.119740429868
2004.0	11.845171	445.11990081608985
2005.0	11.851194	445.11985017682036
2006.0	11.857226	445.1197505293023
2007.0	11.863249	445.1198494687381
2008.0	11.869274	445.11976253713675
2009.0	11.875301	445.11975846429027
2011.0	11.882634	445.1197665303686
2012.0	11.88898	445.1198400786986
2013.0	11.895003	445.11980216229057
2014.0	11.901032	445.11983490276555
2015.0	11.907055	445.11981968118783
2016.0	11.91308	445.11974274321517
2017.0	11.919107	445.119863137388
2018.0	11.925132	445.1198555209037
2019.0	11.931153	445.11972852242053
2020.0	11.937176	445.11980768471443
2021.0	11.943197	445.1198090987555
2022.0	11.94922	445.11981730858406
2023.0	11.95524	445.1198727267078
2024.0	11.961263	445.11975213121286
2025.0	11.967284	445.11978333463014
2026.0	11.973309	445.1197608276576
2027.0	11.97933	445.1198047397373
2028.0	11.985353	445.11980842357946
2029.0	11.991376	445.11979704161223
2030.0	11.997399	445.1198471766416
2031.0	12.003422	445.1198329519958
2032.0	12.009443	445.1197617547596
2033.0	12.015463	445.11984126896664
2034.0	12.021486	445.1198620999524
2035.0	12.027507	445.1198266471584
2036.0	12.033515	445.11974358554136
2037.0	12.039538	445.1197976339138
2038.0	12.045561	445.11979601677234
2039.0	12.051597	445.1198634739774
2040.0	12.057626	445.11974885532595
2041.0	12.063647	445.1198054856256
2042.0	12.069672	445.11979642520413
2043.0	12.075695	445.1198164990814
2044.0	12.081718	445.11984652309854
2045.0	12.087741	445.11986967855796
2046.0	12.093766	445.1198430999414
2047.0	12.099788	445.11994448944176
2048.0	12.105811	445.1198063399077
2049.0	12.111834	445.1197960706922
[truncated: 4,942 more rows]
