# Supplementary material for: RawBeans: A Simple, Vendor-Independent, Raw-Data Quality-Control Tool
Source: J Proteome Res. 2021 Mar 4;20(4):2098–104. doi: 10.1021/acs.jproteome.0c00956 (PMC8041395; doi:10.1021/acs.jproteome.0c00956)
Supplement: Supplementary file 2 — pr0c00956_si_003.zip [file pr0c00956_si_003.zip › 100_samples_run1.0/resources/HF2_LC1_hela_280620_01-mass-deviation-matrix.tsv]

scan	retention	445.12003
1.0	0.0029064168	445.1199655126282
2.0	0.0103584	445.1199242582699
3.0	0.016693901	445.11986139323045
4.0	0.023368834	445.1199791266012
5.0	0.029712632	445.1199091178916
6.0	0.036058433	445.11994241233583
7.0	0.042400101	445.119838599183
8.0	0.048741769	445.11986613301593
9.0	0.055089699	445.1199249356888
10.0	0.0614397	445.1199337348975
11.0	0.067789716	445.11971991012126
12.0	0.074127216	445.1203172037761
13.0	0.080470986	445.11985547618525
14.0	0.086814716	445.1194565562812
15.0	0.093168885	445.12001919783575
16.0	0.099231552	445.1204251096138
17.0	0.10584392	445.12029299288605
18.0	0.11218767	445.1205420447635
19.0	0.1185356	445.1194544252782
20.0	0.12487935	445.1195556460089
21.0	0.13122312	445.11947703098946
22.0	0.13756688	445.11961711860624
23.0	0.14391275	445.1195595239693
24.0	0.1502565	445.11967997089204
25.0	0.15660228	445.1195973042855
26.0	0.16294605	445.1195616385345
27.0	0.16929815	445.119860540553
28.0	0.17564398	445.11977464556855
29.0	0.1819919	445.1197701969971
30.0	0.18833359	445.1196680234323
31.0	0.19467942	445.1199095784231
32.0	0.20102525	445.1197552444342
33.0	0.20737322	445.1197924417906
34.0	0.21371488	445.1197722754245
35.0	0.22005657	445.1197991229306
36.0	0.2263982	445.11967855889736
37.0	0.23273987	445.11975685691175
38.0	0.23910862	445.11981609509996
39.0	0.24545238	445.11983027243707
40.0	0.25180655	445.1197965016737
41.0	0.25814405	445.1198625571641
42.0	0.26448988	445.11979592281756
43.0	0.27083573	445.1197262269352
44.0	0.27718787	445.11963561379
45.0	0.28352953	445.119673887665
46.0	0.28987742	445.11960642973264
47.0	0.29621282	445.1196155031583
48.0	0.30255452	445.1196457416767
49.0	0.30890035	445.11957928645086
50.0	0.31524202	445.119741856432
51.0	0.32158579	445.11967909094665
52.0	0.32793163	445.11958228888034
53.0	0.33427537	445.1196861583433
54.0	0.3406171	445.11970317227986
55.0	0.34696502	445.11969997696156
56.0	0.35330669	445.1194787863063
57.0	0.3596504	445.12064300848544
58.0	0.36599625	445.1195915105301
59.0	0.37233792	445.1195639647385
60.0	0.37868168	445.12063037804546
61.0	0.38503168	445.1205755154889
62.0	0.39138793	445.12061978067237
63.0	0.39773168	445.11967624059696
64.0	0.40407545	445.1197301942018
65.0	0.4104171	445.11963358486327
66.0	0.41675878	445.119607980425
67.0	0.42310253	445.11962141391484
68.0	0.42944838	445.1195484763004
69.0	0.4357984	445.1196997983608
70.0	0.44214632	445.1197190967716
71.0	0.44849213	445.11958504449234
72.0	0.45483382	445.1195784038119
73.0	0.4611734	445.1196504177372
74.0	0.46751715	445.11962485963846
75.0	0.47385888	445.1195804257336
76.0	0.48020258	445.11976169314676
77.0	0.48655258	445.11969952916473
78.0	0.49289427	445.1195313733613
79.0	0.49924428	445.1197866474373
80.0	0.50558597	445.11952846849357
81.0	0.5119318	445.1197871200621
82.0	0.51827555	445.11941529840317
83.0	0.52462138	445.1194918574731
84.0	0.53096723	445.1206333250823
85.0	0.53731103	445.12063873161605
86.0	0.54365895	445.11946282440897
87.0	0.55000267	445.1205940477144
88.0	0.55634433	445.11940721428704
89.0	0.5626881	445.1195527575886
90.0	0.56903185	445.1196093798751
91.0	0.57537353	445.1206298438297
92.0	0.58171937	445.1195289774745
93.0	0.58806103	445.11948911157896
94.0	0.59440895	445.1206284651455
95.0	0.60075692	445.1197507421254
96.0	0.60710068	445.120368860808
97.0	0.61344442	445.1205751222572
98.0	0.61978818	445.12051034331165
99.0	0.62613399	445.1194343563607
100.0	0.6324819	445.1206480676626
101.0	0.63882565	445.12064362898144
102.0	0.64517567	445.12065778041045
103.0	0.65151942	445.1206555516705
104.0	0.65786527	445.119476911105
105.0	0.66420693	445.1205606081931
106.0	0.67055488	445.1194668906867
107.0	0.67689865	445.12055209649253
108.0	0.68324867	445.12049433538556
109.0	0.68958612	445.1204573565099
110.0	0.6959278	445.12037177292063
111.0	0.70226949	445.1205069463861
112.0	0.70861738	445.1204144192284
113.0	0.71496532	445.12053101767646
114.0	0.72131325	445.12065270515245
115.0	0.72765907	445.1206498136895
116.0	0.73400284	445.1206419965302
117.0	0.74034867	445.12051194967995
118.0	0.74669032	445.1206376586998
119.0	0.75303618	445.1206056120087
120.0	0.75857372	445.119769002798
121.0	0.76554662	445.11958056312653
122.0	0.77188827	445.1206293298565
123.0	0.77822787	445.11941098587084
124.0	0.78457787	445.1195087732895
125.0	0.79091538	445.1195631110076
126.0	0.79725917	445.1197298549606
127.0	0.8036008	445.11954427838486
128.0	0.80994455	445.11957561426726
129.0	0.81602375	445.1195377246734
130.0	0.82261957	445.11959105908295
131.0	0.82896542	445.11956549818797
132.0	0.83530917	445.11957445480317
133.0	0.84165293	445.11950649999966
134.0	0.84800084	445.1195312371661
135.0	0.8543467	445.1196234915982
136.0	0.86069257	445.1194929825076
137.0	0.86703842	445.11966424280723
138.0	0.87338425	445.1195466668524
139.0	0.87972798	445.11966879641864
140.0	0.88607173	445.1196261289689
141.0	0.89241757	445.11954893256296
142.0	0.89876547	445.1195640227442
143.0	0.90510923	445.1195613936586
144.0	0.91145298	445.11954354923654
145.0	0.91779675	445.1206237953434
146.0	0.92414055	445.1194797527021
147.0	0.93049055	445.1194210340934
148.0	0.9368343	445.1206109230824
149.0	0.94318223	445.11958433491355
150.0	0.94952595	445.11940174326327
151.0	0.95587387	445.11940907732935
152.0	0.96221345	445.12054841959736
153.0	0.96855514	445.1203461982808
154.0	0.97490098	445.12060494988646
155.0	0.98125307	445.11947174128835
156.0	0.98759475	445.12038929783296
157.0	0.99394682	445.12056157134003
158.0	1.0002822	445.12055139700544
159.0	1.006626	445.11959049655843
160.0	1.0129718	445.1205227817186
161.0	1.0193135	445.1194547002282
162.0	1.0256573	445.11946655484377
163.0	1.0320052	445.1205323067026
164.0	1.038351	445.1194354983703
165.0	1.0446969	445.1206214217382
166.0	1.0510448	445.1194120624253
167.0	1.0573928	445.12049894050637
168.0	1.0637364	445.1204067225121
169.0	1.0700804	445.11956655404526
171.0	1.0773886	445.11966192806153
172.0	1.0837365	445.11955173851015
173.0	1.0897594	445.11954067226486
174.0	1.0957845	445.11965608356473
175.0	1.1018033	445.1194716148424
176.0	1.1078303	445.1197187780468
177.0	1.1138492	445.1206193107007
178.0	1.1198721	445.119509092684
179.0	1.1259012	445.12058405524937
180.0	1.1319303	445.12062332220336
181.0	1.1379574	445.1194018825239
182.0	1.1439824	445.12064090233514
183.0	1.1500075	445.12058330129776
184.0	1.1560324	445.1205898494286
185.0	1.1620534	445.1195125644015
186.0	1.1680782	445.1197507454169
187.0	1.1741055	445.11949019499053
188.0	1.1801283	445.12052374882023
189.0	1.1861533	445.1194022244078
190.0	1.192172	445.1206139767308
191.0	1.1981909	445.12065081216844
192.0	1.2042116	445.1206088230189
193.0	1.2102305	445.1195456189103
194.0	1.2162533	445.12062879030333
195.0	1.222272	445.1194494793252
196.0	1.2282949	445.1204292523768
197.0	1.2343159	445.1196997880195
198.0	1.2403409	445.1205632229738
199.0	1.2463617	445.1194282749381
200.0	1.2523805	445.11956205896695
201.0	1.2584013	445.1197276406308
202.0	1.2644222	445.1197515713204
203.0	1.2704429	445.1194389087686
204.0	1.2764637	445.1206296540435
205.0	1.2824846	445.1205388382357
206.0	1.2885055	445.1205431218397
207.0	1.2945284	445.120597613336
208.0	1.3005473	445.1206054478779
209.0	1.3065825	445.1204965287738
210.0	1.3126055	445.1204764302136
211.0	1.3186305	445.12063789089257
212.0	1.3246555	445.12049427051033
213.0	1.3306743	445.12057116902486
214.0	1.336693	445.12048769594736
215.0	1.342714	445.1195864736117
216.0	1.3487347	445.1205715561181
217.0	1.3547557	445.11956708506204
218.0	1.3607764	445.1196314210157
219.0	1.3667972	445.1195040659489
220.0	1.3728181	445.1196702381127
221.0	1.378839	445.12065034600516
222.0	1.3848598	445.1206346809937
223.0	1.3908806	445.12062833312933
224.0	1.3969014	445.1196883855392
225.0	1.4029223	445.1195538638193
226.0	1.4089432	445.1205550755281
227.0	1.4149639	445.1195610283608
228.0	1.4209869	445.1196843357371
229.0	1.4270098	445.1204152295967
230.0	1.4330328	445.1194834335935
231.0	1.4390598	445.1195903771625
232.0	1.4450786	445.1195158324975
233.0	1.4510994	445.1194022936343
234.0	1.4571202	445.11944490295195
235.0	1.4631389	445.11955917019696
236.0	1.4691598	445.12060431401574
237.0	1.4751807	445.1194823034215
238.0	1.4812016	445.11974186194476
239.0	1.4872203	445.11958053381096
240.0	1.4932411	445.11963021054845
241.0	1.4992641	445.1195635962568
242.0	1.505289	445.11955830289475
243.0	1.511314	445.1196034400618
244.0	1.5173328	445.11958280382584
245.0	1.5233537	445.1197309404028
246.0	1.5293724	445.1195488061427
248.0	1.5366827	445.1197006241603
249.0	1.5430265	445.1195882903268
250.0	1.5490494	445.119537996848
251.0	1.5550746	445.12058439552914
252.0	1.5610996	445.1205473093014
253.0	1.5671288	445.1205913668963
254.0	1.5731537	445.120476694927
255.0	1.5791829	445.1197170684948
256.0	1.585212	445.11940694648615
257.0	1.5912391	445.1205217059392
258.0	1.5972663	445.1206581319396
259.0	1.6032892	445.11943813026585
260.0	1.6093184	445.1195033158108
261.0	1.6153475	445.12049891973595
262.0	1.6213726	445.1194436023804
263.0	1.6273955	445.1196743743599
264.0	1.6334225	445.1194824243973
265.0	1.6394454	445.1205143589915
266.0	1.6454683	445.12060747018666
267.0	1.6514976	445.1204092169362
268.0	1.6575225	445.1194567617343
269.0	1.6635497	445.11953597019146
270.0	1.6695725	445.119586887515
271.0	1.6752268	445.11960184305354
272.0	1.6812538	445.1196523223071
273.0	1.687283	445.1194020281816
274.0	1.6933121	445.1206132687163
275.0	1.6993476	445.1206565649671
276.0	1.7053725	445.1196178067015
277.0	1.7113956	445.1205932016315
278.0	1.7174226	445.1203363671285
279.0	1.7234456	445.1206557014581
280.0	1.7294705	445.120502243475
281.0	1.7354975	445.1204476022146
282.0	1.7415247	445.12048603396806
283.0	1.7475476	445.11945419508095
284.0	1.7535706	445.120619763921
285.0	1.7595997	445.1203557460298
286.0	1.7656248	445.12043806607676
287.0	1.7716456	445.12058995036915
288.0	1.7776643	445.1195552394172
289.0	1.7836913	445.12035235589934
290.0	1.7897164	445.1205744022475
291.0	1.7957352	445.1206586962486
292.0	1.8017581	445.12065239723773
293.0	1.8077769	445.1206322489172
294.0	1.8137977	445.1204993875046
295.0	1.8198184	445.11959878955224
296.0	1.8258372	445.1194312107235
297.0	1.8318602	445.1205878851051
298.0	1.837879	445.1206209181487
299.0	1.8438977	445.1205327921319
300.0	1.8499186	445.1194480505755
301.0	1.8559374	445.1205965182482
302.0	1.8619603	445.1194859263182
303.0	1.8679852	445.1195348155931
304.0	1.8740081	445.1205826512079
305.0	1.880031	445.12063917444414
306.0	1.886054	445.11961607902776
307.0	1.892077	445.11946519677946
308.0	1.8980979	445.1205200440643
309.0	1.9041185	445.12064835481
310.0	1.9101374	445.119495048224
311.0	1.9161581	445.11947357549934
312.0	1.922179	445.1194596125154
313.0	1.9281999	445.1194779155402
314.0	1.9342207	445.1194496869381
315.0	1.9402416	445.1206601035848
316.0	1.9462604	445.12057629130373
317.0	1.9522812	445.1206405618963
318.0	1.9583041	445.1204614392154
319.0	1.9643269	445.1205828068085
320.0	1.9703457	445.12052615688015
321.0	1.9763687	445.11940306363357
322.0	1.9823896	445.12043970457165
323.0	1.9884102	445.1206571162897
324.0	1.9944291	445.1206265816602
325.0	2.0004498	445.1205366875246
326.0	2.0064769	445.1204094167391
327.0	2.012504	445.1194176777249
328.0	2.0185249	445.12063352382256
329.0	2.0245457	445.12051108488816
330.0	2.0305667	445.1203300428005
331.0	2.0365895	445.11949888630255
332.0	2.0426084	445.12064572719913
333.0	2.0486291	445.1195684280489
334.0	2.0546541	445.1194502333531
335.0	2.060677	445.11957049812673
336.0	2.0666999	445.12058704949675
337.0	2.072727	445.11946552064904
338.0	2.0787459	445.11948067458314
339.0	2.0847647	445.11962632693877
340.0	2.0907874	445.1205785056477
341.0	2.0968063	445.1194800670748
342.0	2.1028271	445.1194782980524
343.0	2.1088458	445.1205533707681
344.0	2.1148667	445.1195102458728
345.0	2.1208876	445.1205082781544
346.0	2.1269083	445.1195568910016
347.0	2.1329272	445.12055454599886
348.0	2.1389479	445.1206141903049
349.0	2.1449689	445.119411845267
350.0	2.1509874	445.11956822132424
351.0	2.1570083	445.119427184595
352.0	2.1630292	445.1194556975259
353.0	2.1690523	445.12062572204474
354.0	2.1750792	445.1194936037671
355.0	2.1811022	445.1194301890256
356.0	2.1871272	445.1206499653181
357.0	2.1931521	445.120609752386
358.0	2.1991729	445.1195687306967
359.0	2.2051918	445.1195087128519
360.0	2.2112106	445.11945967027077
361.0	2.2164835	445.1199106891376
362.0	2.2225107	445.11947958893734
364.0	2.2298146	445.1194264434638
365.0	2.2361667	445.1206370718951
366.0	2.2421918	445.1194367848152
367.0	2.2482148	445.1194479545464
368.0	2.2542461	445.12061556396156
369.0	2.2602689	445.1194880331227
370.0	2.2662919	445.1206537058304
371.0	2.2723168	445.1195293922019
372.0	2.278344	445.11961148667206
373.0	2.2843668	445.1206574624832
374.0	2.2903898	445.1194052137954
375.0	2.2964148	445.11967396621395
376.0	2.3024378	445.119577453727
377.0	2.3084607	445.1196096184509
378.0	2.3144878	445.11967964374344
379.0	2.320517	445.1196254417014
380.0	2.3265439	445.1196253667953
381.0	2.332571	445.1196463898344
382.0	2.3386002	445.1195052091668
383.0	2.3446274	445.1194545864342
384.0	2.3506503	445.1203936681784
385.0	2.3566795	445.1195264938998
386.0	2.3627003	445.1206503558469
387.0	2.3687253	445.1205926981471
388.0	2.3747481	445.1206556819237
389.0	2.380771	445.1194327064696
390.0	2.3867898	445.11944039008404
391.0	2.3928108	445.1206019062509
392.0	2.3988314	445.12050158039966
393.0	2.4048525	445.12044124388797
394.0	2.4108774	445.12062541659213
395.0	2.4169046	445.1205192335485
396.0	2.4229294	445.12056290119267
397.0	2.4289544	445.1194012720724
398.0	2.4349752	445.12062597287934
399.0	2.4409962	445.1206158941808
400.0	2.4470148	445.11961538978784
401.0	2.4530358	445.1205475694708
402.0	2.4590544	445.12050296595015
403.0	2.4650754	445.119505484363
404.0	2.4710961	445.11954523735557
405.0	2.4771191	445.1204974161871
406.0	2.4831378	445.11941570962654
407.0	2.4891567	445.11951171288337
408.0	2.4951774	445.1195473516454
409.0	2.5011982	445.1206204540385
410.0	2.5072213	445.11957301590036
411.0	2.5132441	445.11961856064073
412.0	2.5192649	445.11942747676824
413.0	2.5252858	445.12065655059496
414.0	2.5313066	445.12062647125236
415.0	2.5373296	445.1195045940238
416.0	2.5433483	445.11941299106536
417.0	2.5493838	445.120550268903
418.0	2.5554046	445.12062195692477
419.0	2.5614296	445.1205980404846
420.0	2.5674483	445.1195662688635
421.0	2.5734692	445.1194532753064
422.0	2.5794921	445.12044929232457
424.0	2.5868212	445.1205824228149
425.0	2.5931733	445.1195839247348
426.0	2.5991983	445.1195441040104
427.0	2.6052234	445.11940627996796
428.0	2.6112463	445.12064176150864
429.0	2.6172714	445.1195205340397
430.0	2.6232963	445.1204931859487
431.0	2.6293213	445.1194270725736
432.0	2.6353401	445.1194379263236
433.0	2.6413755	445.12055616041835
434.0	2.6474005	445.11956133142263
435.0	2.6534297	445.1206382633217
436.0	2.6594568	445.120591083718
437.0	2.6654838	445.12055075525853
438.0	2.6715069	445.1195173646464
439.0	2.6775297	445.1196320687093
440.0	2.6835569	445.11961906746086
442.0	2.6910442	445.12057729315217
443.0	2.6973986	445.1205529616491
444.0	2.7034297	445.120494342493
445.0	2.7094548	445.12064489336973
446.0	2.7154838	445.12061860876446
447.0	2.7215151	445.1206202902357
448.0	2.7275464	445.11945884808176
449.0	2.7335735	445.1194909413552
450.0	2.7395965	445.12051897779344
451.0	2.7456235	445.1205386108872
452.0	2.7516424	445.1205644748518
453.0	2.7576651	445.1206083893272
454.0	2.7636861	445.12064267069655
455.0	2.7697068	445.12063346410565
456.0	2.7757256	445.1194115124339
457.0	2.7817464	445.12047392162054
458.0	2.7877673	445.11947957436485
459.0	2.7937881	445.1206203661279
460.0	2.7998153	445.1205533598431
461.0	2.8058339	445.11941376321624
462.0	2.8118568	445.11945105086573
463.0	2.8178818	445.12058543110516
464.0	2.8239068	445.11953002220537
465.0	2.8299319	445.1194989272765
466.0	2.8359527	445.1194107607915
467.0	2.8419799	445.1206407898561
468.0	2.848007	445.119534149743
469.0	2.8540321	445.11959076755755
470.0	2.860061	445.1195364117891
471.0	2.8660798	445.1194611935701
472.0	2.8720986	445.1195533822263
473.0	2.8781237	445.11954534669854
474.0	2.8841465	445.1195121480458
475.0	2.8901674	445.1194282157594
476.0	2.8961882	445.1194222651767
477.0	2.9022091	445.12064913603785
478.0	2.9082299	445.11942095474706
479.0	2.9142528	445.1205918388403
480.0	2.9202715	445.11948677854934
481.0	2.9262903	445.11942186719364
482.0	2.9323113	445.1195249728258
483.0	2.938332	445.11942232904806
484.0	2.9443508	445.1194599584945
485.0	2.9503695	445.11958825949466
486.0	2.9563904	445.11951895273165
487.0	2.9624133	445.11949151654505
488.0	2.9684342	445.11945815492066
489.0	2.9744529	445.1196024980255
490.0	2.9804738	445.12064553104983
491.0	2.9864967	445.1203899390644
499.0	3.0018029	445.11977852119145
510.0	3.0213091	445.11964660114563
521.0	3.0414341	445.12031219628886
525.0	3.0510966	445.12044693866636
526.0	3.0574487	445.1205916237286
527.0	3.06348	445.120473283895
528.0	3.0694988	445.1204909945711
529.0	3.0755218	445.1204309065268
530.0	3.0815447	445.12041194673253
531.0	3.0875718	445.119479824561
532.0	3.0935947	445.1195663217457
533.0	3.0996176	445.12053537322004
534.0	3.1056384	445.1194817377697
535.0	3.1116613	445.1195052872091
536.0	3.11768	445.12049928039806
537.0	3.123701	445.119418366805
538.0	3.129724	445.1195079111652
539.0	3.1357427	445.12059826786464
540.0	3.1417656	445.1206226804459
541.0	3.1477864	445.1206427592928
542.0	3.153805	445.11944294101204
543.0	3.159828	445.1195157938414
544.0	3.1658469	445.1194313626936
545.0	3.1718657	445.1194857065686
546.0	3.1778844	445.1194984257282
547.0	3.1839052	445.1206464155313
548.0	3.1899281	445.120548480421
549.0	3.1959489	445.1205595175811
550.0	3.2019718	445.11945144739923
551.0	3.2079906	445.1194331499622
552.0	3.2140156	445.1195276008684
553.0	3.2200386	445.1204726630161
554.0	3.2260614	445.11942514130175
555.0	3.2320824	445.1203847329589
556.0	3.2381051	445.12063434910624
557.0	3.2441343	445.1206543362323
558.0	3.2501614	445.1194038537945
559.0	3.2561802	445.11957864883146
560.0	3.262201	445.12048742820025
561.0	3.268224	445.1204350670142
562.0	3.2742448	445.11943152290104
563.0	3.2802636	445.12029271908153
564.0	3.2862864	445.12037987971144
565.0	3.2923073	445.1194002050029
566.0	3.2983282	445.11948215152546
567.0	3.3043511	445.1194030168127
568.0	3.3103741	445.12052772837757
569.0	3.3163969	445.1196064754477
570.0	3.3224221	445.120330347403
571.0	3.3284448	445.1203966007153
572.0	3.33447	445.1194490262189
573.0	3.3404928	445.1194855663726
574.0	3.3465178	445.11943189649105
575.0	3.3525469	445.1194934161797
576.0	3.3585699	445.11946145520557
577.0	3.364593	445.1196172389635
578.0	3.3706199	445.11952200317876
579.0	3.3766429	445.1194226386378
580.0	3.3826657	445.11944509510346
581.0	3.3886928	445.11953457867185
582.0	3.3947157	445.119543408369
583.0	3.4007346	445.1195198561695
584.0	3.4067595	445.11954959488713
585.0	3.4127825	445.1195350127778
586.0	3.4188074	445.11955097632017
587.0	3.4248346	445.11941425575424
588.0	3.4308596	445.119510205453
589.0	3.4368866	445.11955439078383
590.0	3.4429096	445.1194238693576
591.0	3.4489346	445.1195622406766
592.0	3.4549597	445.119634714288
593.0	3.4609846	445.11950828818186
594.0	3.4670139	445.1195066621059
595.0	3.4730429	445.12063058867204
596.0	3.4790658	445.1194852917405
597.0	3.4850888	445.1195790366708
598.0	3.4911118	445.11947460353366
599.0	3.4971389	445.1195739162294
600.0	3.5031639	445.119556378443
601.0	3.5091888	445.11954113922263
602.0	3.5152139	445.11961167715873
603.0	3.5212367	445.1194772405486
604.0	3.5272596	445.1195969957111
605.0	3.5332825	445.1195391065577
606.0	3.5393077	445.119527258011
607.0	3.5453305	445.11956906919477
608.0	3.5513534	445.1195341476865
609.0	3.5573804	445.1195149420452
610.0	3.5634035	445.119614892865
611.0	3.5694221	445.11960915485787
612.0	3.575443	445.1194361347784
613.0	3.5814659	445.12065164928737
614.0	3.5874868	445.11959268854497
615.0	3.5935056	445.119624794699
616.0	3.5995305	445.1206272529804
617.0	3.6055515	445.119644974954
618.0	3.6115763	445.11959880232524
619.0	3.6175971	445.119554863106
620.0	3.6236243	445.1196335404682
621.0	3.6296431	445.11948449800155
622.0	3.6356639	445.11964618927124
623.0	3.6416847	445.11951286956025
624.0	3.6477056	445.11958340253625
625.0	3.6537264	445.11949265681886
626.0	3.6597453	445.11942505164035
627.0	3.6657639	445.1194266786448
628.0	3.6717848	445.11962986237853
629.0	3.6778056	445.1194962989328
630.0	3.6838265	445.11948947042487
631.0	3.6898473	445.11947494200365
632.0	3.6958682	445.11960783218564
633.0	3.701889	445.12065721678124
634.0	3.7079097	445.11956726018605
635.0	3.7139285	445.1195616225973
636.0	3.7199494	445.1196080259306
637.0	3.7259703	445.1196922574092
638.0	3.731989	445.1195410941334
639.0	3.7380099	445.1196513186982
640.0	3.7440286	445.11944643359965
641.0	3.7500516	445.12062195620763
642.0	3.7560744	445.1205842109941
643.0	3.7620931	445.1205798591211
644.0	3.768114	445.1205781814434
645.0	3.7741349	445.1194282680717
646.0	3.7801578	445.1194243583459
647.0	3.7861787	445.12050152962877
648.0	3.7921974	445.1206136498991
649.0	3.7982225	445.1206032452255
650.0	3.8042474	445.12065438230474
651.0	3.8102724	445.12059944541033
652.0	3.8162995	445.1194644054304
653.0	3.8223204	445.1206173548464
654.0	3.8283412	445.1194562498755
655.0	3.8343599	445.12063593467866
656.0	3.8403808	445.1194007928571
657.0	3.8464017	445.1194645074247
658.0	3.8524224	445.1194071792054
659.0	3.8584411	445.1206058461488
660.0	3.86446	445.1194781471018
661.0	3.8704787	445.1206552707043
662.0	3.8764996	445.12052590447314
663.0	3.8825225	445.12059718251083
664.0	3.8885497	445.12060289242805
665.0	3.8945789	445.1194421873934
666.0	3.9006058	445.11956902419865
667.0	3.9066329	445.1195917613668
668.0	3.9126559	445.1206034239818
669.0	3.9186788	445.11947435890494
670.0	3.9247018	445.1195632415506
671.0	3.9307289	445.1205336211533
672.0	3.936758	445.11943153612077
673.0	3.9427808	445.1195150418941
674.0	3.9488037	445.1196509310357
675.0	3.9548268	445.11941361054016
676.0	3.9608497	445.1195079475983
677.0	3.9668747	445.11942938360806
678.0	3.9729018	445.11948667273936
679.0	3.9789226	445.12065352706
680.0	3.9849434	445.11961643182354
681.0	3.9909621	445.11952345179844
682.0	3.9969913	445.11947446230766
683.0	4.0030101	445.1194685437585
684.0	4.009031	445.11963072242673
685.0	4.0150539	445.11965281757773
686.0	4.0210768	445.11947382448557
687.0	4.0271018	445.1206166836034
688.0	4.0331227	445.1194463486457
689.0	4.0391476	445.11961062126085
690.0	4.0451748	445.1195604800282
691.0	4.0511997	445.11961273727854
692.0	4.0572227	445.11941670455155
693.0	4.0632456	445.11948319083797
694.0	4.0692706	445.1196704040649
695.0	4.0752956	445.1195597043873
696.0	4.0813185	445.11940837971605
697.0	4.0873414	445.11961260113026
698.0	4.0933643	445.1195441089781
699.0	4.0993894	445.1194426441954
700.0	4.1054186	445.1194204916008
701.0	4.1114478	445.11954470123726
702.0	4.1174728	445.1194703083597
703.0	4.1234978	445.11970983509747
704.0	4.1295268	445.1196309095911
705.0	4.1355498	445.11957513634593
706.0	4.1415769	445.11962938412245
707.0	4.1476041	445.11943066461
708.0	4.1536311	445.12062557960775
709.0	4.1596582	445.11949313198653
710.0	4.1656811	445.1194335290674
711.0	4.1717041	445.1194895152968
712.0	4.177729	445.1196143304467
713.0	4.1837519	445.1196241471548
714.0	4.189777	445.11959715656855
715.0	4.1957999	445.11942725658776
716.0	4.2018291	445.1195794158634
717.0	4.207852	445.1196543458036
718.0	4.2138748	445.119474602347
719.0	4.2198937	445.1206560502908
720.0	4.2259144	445.1196280952807
721.0	4.2319353	445.11964730683667
722.0	4.2379561	445.11960475220786
723.0	4.2439749	445.11944903102426
724.0	4.2499936	445.1195266968218
725.0	4.2560146	445.1194440315686
726.0	4.2620374	445.11962996824855
727.0	4.2680602	445.1195880335593
728.0	4.2740832	445.11959712011986
729.0	4.2801082	445.1194390995593
730.0	4.2861312	445.1195970807948
731.0	4.2921562	445.1194626607779
732.0	4.2981792	445.1194677686607
733.0	4.3042042	445.1194526696622
734.0	4.3102333	445.1194875548371
735.0	4.3162582	445.1196350366316
736.0	4.3222895	445.1196431897468
737.0	4.3283145	445.11947953534815
738.0	4.3343376	445.11958798861025
739.0	4.3403604	445.11947511726726
740.0	4.3463855	445.11953357154465
741.0	4.3524104	445.11960601469633
742.0	4.3584334	445.1194235590229
743.0	4.3644625	445.1196796038636
744.0	4.3704875	445.1196137827593
745.0	4.3765105	445.1195848170719
746.0	4.3825353	445.12062129867695
747.0	4.3885626	445.11960723082603
748.0	4.3945855	445.119529192146
749.0	4.4006085	445.11960462404045
750.0	4.4066334	445.1194300603123
751.0	4.4126562	445.119582197014
752.0	4.4186792	445.11948034444237
753.0	4.4247022	445.1195616136212
754.0	4.4307251	445.11952153290025
755.0	4.4367502	445.1195328790751
756.0	4.442773	445.11945331287467
757.0	4.4488022	445.1195688498587
758.0	4.4548251	445.11944160336554
759.0	4.4608522	445.1194836849565
760.0	4.4668772	445.11961694469113
761.0	4.4729002	445.1196722001629
762.0	4.4789252	445.11962254659863
763.0	4.4849502	445.11952151641714
764.0	4.4909689	445.11961571431505
765.0	4.4969898	445.1194270033405
766.0	4.5030126	445.1196129194168
767.0	4.5090314	445.1205889284534
768.0	4.5150543	445.1194058094635
769.0	4.5210773	445.1194373647369
770.0	4.5271002	445.1196726753264
771.0	4.533121	445.11950450250055
772.0	4.5391418	445.1194795602802
773.0	4.5451627	445.11947117513876
774.0	4.5511855	445.11965136040584
775.0	4.5572126	445.11963480790126
776.0	4.5632315	445.1195121085434
777.0	4.5692544	445.1196466996345
778.0	4.5752773	445.1195542665206
779.0	4.5813003	445.11948173253893
780.0	4.5873294	445.11965068023096
781.0	4.5933522	445.1195148772544
782.0	4.5993772	445.1196208752067
783.0	4.6054023	445.11960117533806
784.0	4.6114231	445.1195283268341
785.0	4.6174419	445.1195729188276
786.0	4.6234606	445.1195359345963
787.0	4.6294816	445.1194467183864
788.0	4.6355023	445.1196859393465
789.0	4.641521	445.11951090828194
790.0	4.6475398	445.1195521561468
791.0	4.6535586	445.11955500516683
792.0	4.6595815	445.11952089857493
793.0	4.6656129	445.1195510016372
794.0	4.6716398	445.11956685117934
795.0	4.6776608	445.1206112373379
796.0	4.6836794	445.1195824817537
797.0	4.6897002	445.11951081455067
798.0	4.6957232	445.1195723436486
799.0	4.7017462	445.11954145199866
800.0	4.7077711	445.11964880057195
801.0	4.7138025	445.11941586561227
802.0	4.7198275	445.11962096114064
803.0	4.7258504	445.1194662786095
804.0	4.7318733	445.11942142798716
805.0	4.7378962	445.11950686207587
806.0	4.743919	445.11966744729875
807.0	4.7499441	445.11949742504214
808.0	4.7559671	445.11943828862024
809.0	4.7619921	445.1194191985162
810.0	4.768015	445.11959378882784
811.0	4.7740422	445.1196034986048
812.0	4.7800649	445.12051542627285
813.0	4.7860878	445.11957605000134
814.0	4.7921129	445.1196150122572
815.0	4.7981359	445.1195916375173
816.0	4.8041671	445.11953296519005
817.0	4.8101901	445.11950563574953
818.0	4.816213	445.1194287946742
819.0	4.8222401	445.1194855193262
820.0	4.828265	445.1196242270858
821.0	4.83429	445.11944649720976
822.0	4.8403171	445.11970421274117
823.0	4.8463443	445.11963819833534
824.0	4.8523692	445.1194514907617
825.0	4.8583922	445.1194489786779
826.0	4.864415	445.1195556521428
827.0	4.8704338	445.1194739048127
828.0	4.8764608	445.119587335184
829.0	4.8824817	445.11959144977624
830.0	4.8885025	445.1195993257138
831.0	4.8945255	445.1195706746949
832.0	4.9005442	445.1195412915435
833.0	4.906563	445.11967106580073
834.0	4.9125838	445.11955272451206
835.0	4.9186026	445.11951503576876
836.0	4.9246233	445.1196100603987
837.0	4.9306442	445.1206481963823
838.0	4.9366631	445.1195949257307
839.0	4.9426839	445.1195559371403
840.0	4.9487026	445.11951938895834
841.0	4.9547214	445.11950195908105
842.0	4.9607422	445.1195551614363
843.0	4.966763	445.1196262530517
844.0	4.9727859	445.11952991786023
845.0	4.978809	445.1206075308746
846.0	4.9848319	445.1195955309044
847.0	4.9908569	445.11944122323894
848.0	4.9968819	445.1195916815581
849.0	5.0029006	445.119491624574
850.0	5.0089215	445.1194379673587
851.0	5.0149443	445.11953846202766
852.0	5.0209651	445.11942760274275
853.0	5.0269839	445.11943194424254
854.0	5.0330048	445.11954514088166
855.0	5.0390257	445.1194799645776
856.0	5.0450465	445.11950920375716
857.0	5.0510673	445.1195583368036
858.0	5.057086	445.1197307388393
859.0	5.0631068	445.1194229221553
860.0	5.0691277	445.11945838391324
861.0	5.0751486	445.11942152020225
862.0	5.0811674	445.11950720028733
863.0	5.0871903	445.1197129244951
864.0	5.0932091	445.1196505003041
865.0	5.0992299	445.11945427381636
866.0	5.1052507	445.11952756464865
867.0	5.1112715	445.11945678385786
868.0	5.1172902	445.1194833777019
869.0	5.1233112	445.11955348276365
870.0	5.129332	445.11951263249307
871.0	5.1353528	445.1195821259059
872.0	5.1413758	445.11953246316097
873.0	5.1473966	445.11963166490244
874.0	5.1534152	445.11949738872687
875.0	5.159434	445.12062091236356
876.0	5.1654548	445.1196198579744
877.0	5.1714758	445.11962549208585
878.0	5.1774966	445.1195112116033
879.0	5.1835196	445.1194797779002
880.0	5.1895404	445.119638188648
881.0	5.1955613	445.11957324293303
882.0	5.2015819	445.11960323797774
883.0	5.2076028	445.11959987016047
884.0	5.2136237	445.1194779802695
885.0	5.2196467	445.1206285853791
886.0	5.2256696	445.11962527559734
887.0	5.2316925	445.11957819557784
888.0	5.2377134	445.1195514448482
889.0	5.2437363	445.11949941894693
890.0	5.2497549	445.1196202483221
891.0	5.2557758	445.1194887430901
892.0	5.2617946	445.11942197011695
893.0	5.2678154	445.1194084931688
894.0	5.2738341	445.11948098805726
895.0	5.2798551	445.1194622068043
896.0	5.2858758	445.11945708123994
897.0	5.2918967	445.11955504091253
898.0	5.2979196	445.11948938337775
899.0	5.3039425	445.1194774496319
900.0	5.3099654	445.11961363650346
901.0	5.3159926	445.11961491590296
902.0	5.3220112	445.1195426812501
903.0	5.3280301	445.11964287173896
904.0	5.3340529	445.1195563099777
905.0	5.3400716	445.1196125102522
906.0	5.3460904	445.1195457908008
907.0	5.3521092	445.1196016369642
908.0	5.35813	445.1194501602556
909.0	5.3641489	445.1194704190057
910.0	5.3701717	445.1196105322742
911.0	5.3761905	445.1195035890153
912.0	5.3822113	445.1194942928933
913.0	5.3882321	445.11943861037315
914.0	5.394255	445.11949642090394
915.0	5.4002738	445.11958044318027
916.0	5.4062969	445.1195257755859
917.0	5.4123197	445.11953018401357
918.0	5.4183427	445.11958270985804
919.0	5.4243613	445.11944930655443
920.0	5.4303885	445.1196443856872
921.0	5.4364072	445.1195288833715
922.0	5.442426	445.1194805095751
923.0	5.4484447	445.1194436106813
924.0	5.4544656	445.11963244838137
925.0	5.4604864	445.1196292020787
926.0	5.4665073	445.1194502196452
927.0	5.472526	445.1195085756205
928.0	5.4785469	445.1194596498592
929.0	5.4845676	445.11946164818676
930.0	5.4905864	445.1194894565448
931.0	5.4966051	445.11961409621944
932.0	5.5026261	445.1195088397557
933.0	5.5086468	445.1195511889963
934.0	5.5146657	445.1195332737403
935.0	5.5206866	445.11968590075617
936.0	5.5267074	445.1195764077268
937.0	5.532726	445.1195486967551
938.0	5.5387469	445.1194616785988
939.0	5.5447678	445.11952857294233
940.0	5.5507887	445.1195768482112
941.0	5.5568095	445.11954976089163
942.0	5.5628281	445.11954751606294
943.0	5.5688512	445.1195481463739
944.0	5.5748698	445.119481149178
945.0	5.5808906	445.12061922549947
946.0	5.5869115	445.1195652161799
947.0	5.5929324	445.1195844307268
948.0	5.5989531	445.1206468493257
949.0	5.6049762	445.1195396852582
950.0	5.6109948	445.11967626509306
951.0	5.6170179	445.11943784338115
952.0	5.623049	445.11960755853227
953.0	5.6290761	445.11945519936967
954.0	5.6350969	445.1196438971393
955.0	5.6411158	445.1195585282007
956.0	5.6471365	445.11951645308415
957.0	5.6531575	445.1195172972868
958.0	5.6591782	445.12065859748867
959.0	5.665199	445.11952987577513
960.0	5.6712199	445.1196426838552
961.0	5.6772407	445.11962426772493
962.0	5.6832617	445.11943694271656
963.0	5.6892803	445.1194690173781
964.0	5.6952992	445.119494001458
965.0	5.7013199	445.11956402208347
966.0	5.7073388	445.1195695434604
967.0	5.7133574	445.1195196845253
968.0	5.7193782	445.1196043338107
969.0	5.7253991	445.1196151405764
970.0	5.73142	445.11940388099947
971.0	5.7374408	445.11951801611383
972.0	5.7434638	445.119492997368
973.0	5.7494825	445.11954408353773
974.0	5.7555034	445.1195013247522
975.0	5.7615262	445.1206552207677
976.0	5.7675471	445.1195213798581
977.0	5.7735679	445.11960759896715
978.0	5.7795888	445.1195986561613
979.0	5.7856097	445.11953289366477
980.0	5.7916325	445.1196323029772
981.0	5.7976535	445.1195077750336
982.0	5.8036763	445.11941323295156
983.0	5.8096971	445.1194770675749
984.0	5.8157179	445.119514738555
985.0	5.8217388	445.11961399056037
986.0	5.8277659	445.12062222255673
987.0	5.8337848	445.1194653780954
988.0	5.8398055	445.1195593668862
989.0	5.8458264	445.11960299730396
990.0	5.8518451	445.1195513222395
991.0	5.8578659	445.1194768307935
992.0	5.8638868	445.1194447522837
993.0	5.8699056	445.119529134924
994.0	5.8759244	445.119602858234
995.0	5.881945	445.1196126082507
996.0	5.887966	445.11955347412936
997.0	5.8939868	445.11958015213645
998.0	5.9000056	445.11947779996575
999.0	5.9060264	445.11958538732597
1000.0	5.9120451	445.11961550475473
1001.0	5.918066	445.12057573005256
1002.0	5.9240869	445.1206042271849
1003.0	5.9301098	445.1195046320718
1004.0	5.9361307	445.12062528601956
1005.0	5.9421556	445.120634747835
1006.0	5.9481826	445.11952094113394
1007.0	5.9542097	445.1206560588145
1008.0	5.9602305	445.1195415930774
1009.0	5.9662535	445.11956163978545
1010.0	5.9722723	445.1196682988551
1011.0	5.9782974	445.11952554756033
1012.0	5.9843223	445.12065942531876
1013.0	5.9903453	445.11951034018466
1014.0	5.9963681	445.1195213060601
1015.0	6.002391	445.1195468828097
1016.0	6.0084161	445.1195222275808
1017.0	6.0144495	445.119542579679
1018.0	6.0204765	445.11957497141407
1019.0	6.0264953	445.1194959693703
1020.0	6.0325161	445.1195623211698
1021.0	6.0385411	445.11959253130897
1022.0	6.044564	445.1195300043029
1023.0	6.050589	445.1194796982105
1024.0	6.0566078	445.1195664005401
1025.0	6.0626287	445.1194055138069
1026.0	6.0686495	445.11943042667934
1027.0	6.0746683	445.1195153629026
1028.0	6.0806871	445.11954817970764
1029.0	6.0867058	445.1196607106219
1030.0	6.0927265	445.11957918985524
1031.0	6.0987474	445.11949520118213
1032.0	6.1047662	445.1194698458922
1033.0	6.110787	445.1195584812977
1034.0	6.116808	445.1196225912667
1035.0	6.1228288	445.1196073106251
1036.0	6.1288475	445.1195866937085
1037.0	6.1348682	445.11946916388507
1038.0	6.1408932	445.11956934171764
1039.0	6.1469183	445.1195036488126
1040.0	6.1529413	445.1196312609216
1041.0	6.1589663	445.1194241051464
1042.0	6.1649955	445.1195194114381
1043.0	6.1710204	445.11958558045745
1044.0	6.1770413	445.11948510125666
1045.0	6.1830662	445.11940278708636
1046.0	6.1890913	445.1195787155075
1047.0	6.1951205	445.1206065297294
1048.0	6.2011497	445.1196038941688
1049.0	6.2071746	445.1195915228375
1050.0	6.2131976	445.11962263742765
1051.0	6.2192205	445.11953192984805
1052.0	6.2252435	445.1195490742044
1053.0	6.2312726	445.1195474120374
1054.0	6.2372996	445.11952211730835
1055.0	6.2433288	445.1195829114562
1056.0	6.2493518	445.1195468181335
1057.0	6.2553767	445.11946929829224
1058.0	6.2614018	445.1195586561307
1059.0	6.2674247	445.11953821869395
1060.0	6.2734518	445.1195869142383
1061.0	6.2794788	445.11964448040334
1062.0	6.2855039	445.1194139468841
1063.0	6.2915289	445.11956667322835
1064.0	6.297554	445.1196117066233
1065.0	6.303579	445.1194412439288
1066.0	6.3096039	445.1195895996639
1067.0	6.3156269	445.1195307120226
1068.0	6.3216518	445.1195626587797
1069.0	6.3276747	445.1206529000472
1070.0	6.3336956	445.11951151280164
1071.0	6.3397186	445.1195498901112
1072.0	6.3457373	445.1196390554096
1073.0	6.3517602	445.11953762037183
1074.0	6.3577831	445.11951570475674
1075.0	6.363808	445.1194693625718
1076.0	6.369833	445.1195825897467
1077.0	6.3758538	445.1195049073652
1078.0	6.3818789	445.11945294732806
1079.0	6.3879059	445.12060787923093
1080.0	6.393929	445.11954845429494
1081.0	6.3999497	445.11947542826294
1082.0	6.4059686	445.11953539393136
1083.0	6.4119893	445.11952489422185
1084.0	6.4180101	445.11961338868764
1085.0	6.424031	445.1196652681563
1086.0	6.4300519	445.1195145870683
1087.0	6.4360747	445.1196431064409
1088.0	6.4420979	445.1196461571647
1089.0	6.4481289	445.1196364249978
1090.0	6.4541562	445.12064818814446
1091.0	6.4601831	445.11942528909543
1092.0	6.4662081	445.119514669785
1093.0	6.4722311	445.1195695773137
1094.0	6.478252	445.11951950651667
1095.0	6.4842708	445.11957481234697
1096.0	6.4902915	445.11963126298946
1097.0	6.4963208	445.11950827995435
1098.0	6.5023457	445.1194712586174
1099.0	6.5083728	445.1194473263333
1100.0	6.5143956	445.1196419881794
1101.0	6.5204187	445.1194983252374
1102.0	6.5264457	445.11951494238286
1103.0	6.5324708	445.1195574781267
1104.0	6.5384999	445.11947976599373
1105.0	6.544525	445.11952663599493
1106.0	6.5505499	445.1195772458345
1107.0	6.556577	445.11947351089736
1108.0	6.5626041	445.11966837856477
1109.0	6.5686333	445.1195233375371
1110.0	6.5746562	445.1195444985355
1111.0	6.5806813	445.1206505786901
1112.0	6.5866999	445.11944945744244
1113.0	6.5927209	445.12062191074716
1114.0	6.5987396	445.11963074323825
1115.0	6.6047624	445.11954715871315
1116.0	6.6107812	445.11941924240955
1117.0	6.6168021	445.11941707409454
1118.0	6.6228209	445.1195702561442
1119.0	6.6288417	445.12062239641796
1120.0	6.6348624	445.1194835899754
1121.0	6.6408855	445.1194279844057
1122.0	6.6469041	445.1194869917354
1123.0	6.6529249	445.1194856339671
1124.0	6.6589438	445.1194563216812
1125.0	6.6649646	445.1194088273917
1126.0	6.6709876	445.1195745720238
1127.0	6.6770064	445.1195771880729
1128.0	6.6830293	445.11951747472
1129.0	6.6890501	445.11943477623623
1130.0	6.6950687	445.11954492934603
1131.0	6.7010896	445.1195387784723
1132.0	6.7071105	445.1195001778885
1133.0	6.7131335	445.1196385836811
1134.0	6.7191522	445.11959057964066
1135.0	6.7251772	445.1195682658326
1136.0	6.731196	445.1195850932145
1137.0	6.737221	445.1195485747855
1138.0	6.7432396	445.1195534884154
1139.0	6.7492605	445.11951287483515
1140.0	6.7552855	445.11958796043683
1141.0	6.7613106	445.11947903838205
1142.0	6.7673377	445.11958713986127
1143.0	6.7733584	445.119635379337
1144.0	6.7793836	445.11964839576945
1145.0	6.7854105	445.1196727069425
1146.0	6.7914356	445.11965150298613
1147.0	6.7974605	445.1195765086499
1148.0	6.8034877	445.11955156626675
1149.0	6.8095105	445.1194289005885
1150.0	6.8155399	445.1195633327316
1151.0	6.8215647	445.11954127454595
1152.0	6.8275878	445.12065420745415
1153.0	6.8336126	445.1195549438085
1154.0	6.8396355	445.11959991508473
1155.0	6.8456606	445.1195713565774
1156.0	6.8516857	445.11951992749727
1157.0	6.8577106	445.1195719399982
1158.0	6.8637336	445.11960065488614
1159.0	6.8697584	445.11958773305423
1160.0	6.8757836	445.1195930014207
1161.0	6.881823	445.11951268911497
1162.0	6.8878502	445.1196251340239
1163.0	6.8938753	445.1195980312021
1164.0	6.8998982	445.11960260614813
1165.0	6.9059211	445.1206023982648
1166.0	6.9119399	445.11947527533545
1167.0	6.9179628	445.12057487308635
1168.0	6.9239835	445.11952470692455
1169.0	6.9300065	445.1194177904392
1170.0	6.9360273	445.11941797984423
1171.0	6.9420503	445.1196523315679
1172.0	6.948069	445.1195055725312
1173.0	6.95409	445.1195711375453
1174.0	6.9601106	445.1195508743877
1175.0	6.9661316	445.11954633795375
1176.0	6.9721544	445.11955294054485
1177.0	6.9781794	445.1195458475477
1178.0	6.9842023	445.1194536184641
1179.0	6.9902233	445.1195169766049
1180.0	6.9962461	445.11958998985784
1181.0	7.0022713	445.1195641246656
1182.0	7.0082982	445.1195855936765
1183.0	7.0143275	445.1196337158103
1184.0	7.0203503	445.11960462605407
1185.0	7.0263732	445.1194502712204
1186.0	7.0324024	445.11960072288946
1187.0	7.0384275	445.1194583014327
1188.0	7.0444484	445.1196143827475
1189.0	7.0504692	445.1194231195891
1190.0	7.0564901	445.1206440662326
1191.0	7.0625109	445.11943974047466
1192.0	7.0685399	445.11959266824755
1193.0	7.074567	445.11957354236944
1194.0	7.08059	445.1195531536831
1195.0	7.0866088	445.1194499523767
1196.0	7.0926275	445.1195059658443
1197.0	7.0986482	445.11959464734923
1198.0	7.1046672	445.11963905266686
1199.0	7.1106879	445.11958072924523
1200.0	7.1167088	445.119431886198
1201.0	7.1227316	445.11954544381194
1202.0	7.1287525	445.11945650543595
1203.0	7.1347733	445.11949273416667
1204.0	7.1407943	445.1194901391909
1205.0	7.146815	445.11947589275655
1206.0	7.1528339	445.11953851779634
1207.0	7.1588566	445.1195746011571
1208.0	7.1648754	445.119478042831
1209.0	7.1708963	445.1195024047082
1210.0	7.1769193	445.1196476056861
1211.0	7.1829421	445.119438779505
1212.0	7.1889652	445.11945518712974
1213.0	7.194988	445.11955349530393
1214.0	7.2010152	445.11958054340994
1215.0	7.2070421	445.1195792824872
1216.0	7.2130713	445.1195446989348
1217.0	7.2190964	445.11957787009203
1218.0	7.2251236	445.11941016915443
1219.0	7.2311465	445.1195068730454
1220.0	7.2371673	445.11954497456037
1221.0	7.2431986	445.1195756334325
1222.0	7.2492255	445.1195086275343
1223.0	7.2552463	445.1195617892875
1224.0	7.2612651	445.1195261544063
1225.0	7.2672839	445.1194700087649
1226.0	7.2733026	445.11944113450033
1227.0	7.2793235	445.1194609500154
1228.0	7.2853464	445.11952186387805
1229.0	7.2913652	445.119549382255
1230.0	7.297388	445.1195845846215
1231.0	7.3034068	445.11955399110366
1232.0	7.3094276	445.119557631932
1233.0	7.3154507	445.11955196410236
1234.0	7.3214693	445.119486930391
1235.0	7.3274882	445.1195385601593
1236.0	7.3335089	445.11951330766317
1237.0	7.339532	445.1195612211721
1238.0	7.3455506	445.1195418495265
1239.0	7.3515714	445.11954056532016
1240.0	7.3575923	445.11948817862833
1241.0	7.3636152	445.1194509916173
1242.0	7.3696362	445.1195002332072
1243.0	7.3756569	445.1195630074317
1244.0	7.3816756	445.11960000541205
1245.0	7.3876944	445.1194828893663
1246.0	7.3937173	445.1196131218091
1247.0	7.3997361	445.11965316798455
1248.0	7.4057569	445.1194804929775
1249.0	7.4117777	445.11942168580407
1250.0	7.4177987	445.1195808276036
1251.0	7.4238215	445.11944894897186
1252.0	7.4298402	445.1196512199991
1253.0	7.4358653	445.1195918539042
1254.0	7.4418944	445.11965429103844
1255.0	7.4479194	445.11951483000024
1256.0	7.4539404	445.1196358922719
1257.0	7.4599611	445.119503716757
1258.0	7.4659842	445.119483136618
1259.0	7.4720048	445.1194607671612
1260.0	7.4780238	445.11956686752444
1261.0	7.4840424	445.1195952948987
1262.0	7.4900632	445.119619840636
1263.0	7.496082	445.1195864307387
1264.0	7.502105	445.11958323675475
1265.0	7.5081238	445.1195746530361
1266.0	7.5141447	445.11954804731795
1267.0	7.5201634	445.12061154783896
1268.0	7.5261863	445.1195664663818
1269.0	7.5322092	445.11959732517766
1270.0	7.5382299	445.1196721781545
1271.0	7.544255	445.11948489639457
1272.0	7.5502862	445.1195177287514
1273.0	7.5563155	445.1194684602396
1274.0	7.5623383	445.1195934135028
1275.0	7.5683614	445.1195576006715
1276.0	7.5743841	445.11955180268336
1277.0	7.5804112	445.11949274268613
1278.0	7.5864404	445.1194047466453
1280.0	7.5937466	445.119506672634
1281.0	7.6000947	445.1194547801857
1282.0	7.6061196	445.11946837011214
1283.0	7.6121426	445.11941024761916
1284.0	7.6181675	445.1206290949853
1285.0	7.6241905	445.11949675510584
1286.0	7.6302133	445.1194837422117
1287.0	7.6362426	445.11951807627895
1288.0	7.6422719	445.1194133146356
1289.0	7.648299	445.1194791372852
1290.0	7.6543219	445.1195049066095
1291.0	7.6603488	445.1194878456067
1292.0	7.6663717	445.11941850491
1293.0	7.6723948	445.1194665150447
1294.0	7.6784198	445.1195031833707
1295.0	7.6844469	445.1206282165523
1296.0	7.6904719	445.11942148284686
1297.0	7.696499	445.11949641687124
1298.0	7.702524	445.120645164074
1299.0	7.7085488	445.119507537646
1300.0	7.7145676	445.119478903512
1301.0	7.7205905	445.11946115964474
1302.0	7.7266219	445.120620913582
1303.0	7.7326469	445.1194621574425
1304.0	7.7386698	445.1206206215489
1305.0	7.7446928	445.11947489851605
1306.0	7.7507115	445.12064371241155
1307.0	7.7567322	445.1194513899836
1308.0	7.762753	445.1194957601748
1309.0	7.7687761	445.1194675546204
1310.0	7.7747969	445.11942341148034
1311.0	7.7808178	445.11947616643334
1312.0	7.7868408	445.1194454625831
1313.0	7.7928678	445.1206390302844
1314.0	7.7988908	445.11943060484623
1315.0	7.8049198	445.1194051919477
1316.0	7.8109448	445.1195845883494
1317.0	7.8169657	445.1196202450282
1318.0	7.8229886	445.1195650136946
1319.0	7.8290074	445.1195938027696
1320.0	7.8350282	445.11948627664543
1321.0	7.8410491	445.11954350035904
1322.0	7.8470698	445.1195087496014
1323.0	7.8530907	445.11954115336556
1324.0	7.8591135	445.1194510660852
1325.0	7.8651324	445.11960342029846
1326.0	7.8711532	445.11962881973676
1327.0	7.8771741	445.1195031479179
1328.0	7.8831948	445.11958305644407
1329.0	7.8892157	445.1195062347961
1330.0	7.8952344	445.1195153783611
1331.0	7.9012574	445.11952219032156
1332.0	7.9072761	445.11960246335224
1333.0	7.9133054	445.11953761796946
1334.0	7.9193261	445.11962604118816
1335.0	7.925345	445.11954242089234
1336.0	7.9313657	445.1194962258671
1338.0	7.9386636	445.11964395799805
1339.0	7.9450096	445.1194473536127
1340.0	7.9510303	445.11952220485915
1341.0	7.9570513	445.1195319805036
1342.0	7.96307	445.11953752952513
1343.0	7.9690908	445.1194223820063
1344.0	7.9751158	445.1194983683616
1345.0	7.9811387	445.11955210311186
1346.0	7.9871637	445.1195414898769
1347.0	7.9931866	445.1205492402291
1348.0	7.9992118	445.119468958392
1349.0	8.0052387	445.1195457943988
1350.0	8.0112742	445.1195032952334
1351.0	8.017297	445.1194910478075
1352.0	8.02332	445.11946172861747
1353.0	8.0293471	445.11945412971994
1354.0	8.0353722	445.119495711333
1355.0	8.041395	445.11951064124605
1356.0	8.047418	445.119485345149
1357.0	8.0534429	445.11957705924465
1358.0	8.0594702	445.1195420649815
1359.0	8.065495	445.1195113568139
1360.0	8.07152	445.11943484669536
1361.0	8.077545	445.1195840553689
1362.0	8.0835681	445.11949505672044
1363.0	8.089591	445.1196542880082
1364.0	8.095616	445.1196132694862
1365.0	8.1016389	445.1194699413887
1366.0	8.1076639	445.1196264151633
1367.0	8.1136888	445.11959476363086
1368.0	8.1197118	445.1194744708941
1369.0	8.1257348	445.1195945928972
1370.0	8.1317661	445.11946575016765
1371.0	8.1377909	445.11950072548643
1372.0	8.143814	445.1195042148224
1373.0	8.149839	445.1194110213607
1374.0	8.155864	445.11959650167904
1375.0	8.1618868	445.11955335018706
1376.0	8.1679097	445.1194644230829
1377.0	8.1739348	445.119589396581
1378.0	8.1799598	445.1195761817294
1379.0	8.1859828	445.1195372147819
1380.0	8.1920161	445.1194796916686
1381.0	8.1980474	445.1195681895172
1382.0	8.2040703	445.11958090268865
1383.0	8.2100952	445.1195857974205
1384.0	8.2161182	445.1195691418896
1385.0	8.2221472	445.1194805359395
1386.0	8.2281661	445.1195947434846
1387.0	8.234189	445.1196661527251
1388.0	8.2402078	445.1195492869857
1389.0	8.2462265	445.11946586709695
1390.0	8.2522494	445.11954605854424
1391.0	8.2582681	445.1194848163056
1392.0	8.2642931	445.1194622828542
1393.0	8.2703162	445.1195008942164
1394.0	8.276339	445.11952781525326
1395.0	8.2823641	445.1195124912103
1396.0	8.288389	445.1195064201188
1397.0	8.2944099	445.11957979952984
1398.0	8.3004307	445.11951497514724
1399.0	8.3064536	445.1196111072439
1400.0	8.3124765	445.11953561938793
1401.0	8.3184953	445.11950590860226
1402.0	8.3245162	445.1195082332003
1403.0	8.3305371	445.11948832690564
1404.0	8.3365579	445.1195791338201
1405.0	8.3425787	445.1196504631274
1406.0	8.3485994	445.11950628320113
1407.0	8.3546224	445.11953822995866
1408.0	8.3606474	445.1195883201633
1409.0	8.3666725	445.11960473387603
1410.0	8.3726975	445.1195613914075
1411.0	8.3787183	445.11952520271143
1412.0	8.3847371	445.11953449022906
1413.0	8.3907579	445.1195719136025
1414.0	8.3967808	445.11947236245567
1415.0	8.4028016	445.11958030325496
1416.0	8.4088204	445.1195137249783
1417.0	8.4148413	445.1195797522616
1418.0	8.4208643	445.11958217690443
1419.0	8.4268871	445.1195227210149
1420.0	8.4329059	445.1206494425948
1421.0	8.4389267	445.11962361020545
1422.0	8.4449453	445.11952996384053
1423.0	8.4509641	445.1195822986778
1424.0	8.4569871	445.11955205610093
1425.0	8.4630059	445.11957735602584
1426.0	8.4690288	445.11954309595296
1427.0	8.4750518	445.11945541703477
1428.0	8.4810726	445.1195266818225
1429.0	8.4870933	445.1194808639588
1430.0	8.4931121	445.12065965667216
1431.0	8.499133	445.1195186110543
1432.0	8.5051538	445.11946372638874
1433.0	8.5111747	445.11950904201177
1434.0	8.5171976	445.11951507927853
1435.0	8.5232205	445.1194767729267
1436.0	8.5292414	445.1194721352093
1437.0	8.5352621	445.1194449254356
1438.0	8.5412809	445.11942781705426
1439.0	8.5473018	445.1194689060255
1440.0	8.5533226	445.1195667300625
1441.0	8.5593434	445.1194458529034
1442.0	8.5653664	445.11942717167386
1443.0	8.5713871	445.12065684195494
1444.0	8.5774102	445.1194709281898
1445.0	8.583433	445.11955616160037
1446.0	8.5894581	445.11959454639026
1447.0	8.5954809	445.11944873316384
1448.0	8.6015102	445.11951641193025
1449.0	8.6075351	445.1194777606195
1450.0	8.6135603	445.1195064385485
1451.0	8.6195788	445.1196407647027
1452.0	8.6255977	445.1194669678362
1453.0	8.6316247	445.11955940131276
1454.0	8.6376497	445.1195655700964
1455.0	8.6436747	445.1195552961697
1456.0	8.6496998	445.11948411035496
1457.0	8.6557309	445.12057699593265
1458.0	8.6617561	445.12063938930885
1459.0	8.6677789	445.1195419455457
1460.0	8.6738039	445.119561923079
1461.0	8.6798289	445.1195648251218
1462.0	8.6858539	445.1194137817516
1463.0	8.691879	445.1194847035442
1464.0	8.6978997	445.1194328800593
1465.0	8.7039228	445.1196415118653
1466.0	8.7099414	445.1196029051636
1467.0	8.7159645	445.1195460905381
1468.0	8.7219831	445.1194190944001
1469.0	8.728006	445.11944554548006
1470.0	8.7340248	445.11960240105316
1471.0	8.7400499	445.11947959058534
1472.0	8.7460686	445.1195591060887
1473.0	8.7520916	445.1195016668992
1474.0	8.7581144	445.1195336466431
1475.0	8.7641416	445.11953160627445
1476.0	8.7701665	445.11961046367423
1477.0	8.7761937	445.1194792966446
1478.0	8.7822207	445.11955525651507
1479.0	8.78825	445.1194964590198
1480.0	8.7942728	445.11970543765096
1481.0	8.8002958	445.1195587741793
1482.0	8.8063144	445.1196019105837
1483.0	8.8123333	445.11947135153594
1484.0	8.818354	445.119604465227
1485.0	8.8243728	445.1194585511454
1486.0	8.8303979	445.119498231199
1487.0	8.8364186	445.119558113464
1488.0	8.8424417	445.1195900305683
1489.0	8.8484686	445.11950635443077
1490.0	8.8544875	445.11947515968416
1491.0	8.8605061	445.1195232200664
1492.0	8.866527	445.1195709009894
1493.0	8.8725499	445.1194469179239
1494.0	8.8785688	445.1195432258691
1495.0	8.8845895	445.11956090438355
1496.0	8.8906105	445.119616887347
1497.0	8.8966291	445.1195037121093
1498.0	8.9026521	445.11949843747755
1499.0	8.9086791	445.1194691644569
1500.0	8.914702	445.1195570735505
1501.0	8.9207229	445.1195173119909
1502.0	8.9267479	445.1194705545695
1503.0	8.9327667	445.11956345024123
1504.0	8.9387875	445.119509631006
1505.0	8.9448064	445.11951399347004
1506.0	8.950825	445.11949081754653
1507.0	8.9568438	445.1194836868754
1508.0	8.9628646	445.11952940823903
1509.0	8.9688834	445.1194505429228
1510.0	8.9749084	445.119528098219
1511.0	8.9809377	445.1195216915041
1512.0	8.9869646	445.1194008741661
1513.0	8.9929856	445.1195098170952
1514.0	8.9990084	445.1195142268998
1515.0	9.0050271	445.11956042116867
1516.0	9.0110501	445.1195417280411
1517.0	9.0170688	445.11958310158286
1518.0	9.0230938	445.1195404378363
1519.0	9.0291168	445.1194864117064
1520.0	9.0351398	445.11953365016575
1521.0	9.0411626	445.1195578515432
1522.0	9.0471855	445.11950364610743
1523.0	9.0532126	445.1195742933877
1524.0	9.0592356	445.1195044127098
1525.0	9.0652606	445.1195052918352
1526.0	9.0712857	445.1196711482088
1527.0	9.0773085	445.11951507993285
1528.0	9.0833336	445.1195300860973
1529.0	9.0893627	445.11955444277356
1531.0	9.0968564	445.11958313413385
1532.0	9.1032065	445.11951403765437
1533.0	9.1092273	445.1196141068561
1534.0	9.1152461	445.1195720562115
1535.0	9.1212669	445.11944395095895
1536.0	9.1272876	445.119482330569
1537.0	9.1333106	445.1195167313186
1538.0	9.1393315	445.11956958123204
1539.0	9.1453501	445.1195039474505
1540.0	9.1513732	445.11953694789315
1541.0	9.157394	445.11947553455565
1542.0	9.1634128	445.1195299393683
1543.0	9.1694399	445.1196250819589
1544.0	9.1754585	445.1195723487001
1545.0	9.1814794	445.1194116500779
1546.0	9.1875002	445.1195772313112
1547.0	9.1935233	445.1194572219952
1548.0	9.1995483	445.1195305026546
1549.0	9.2055775	445.11947667432173
1550.0	9.2116003	445.1195783317457
1551.0	9.2176295	445.1195741270586
1552.0	9.2236544	445.11956370403766
1553.0	9.2296774	445.1194367117592
1554.0	9.2357045	445.11957302295406
1555.0	9.2417296	445.11954574125497
1556.0	9.2477524	445.11954562252834
1557.0	9.2537775	445.1195215820165
1558.0	9.2598024	445.11958634937236
1559.0	9.2658274	445.1196079255017
1560.0	9.2718503	445.11952999915025
1561.0	9.2778795	445.11947915759725
1562.0	9.2839045	445.1195073226208
1563.0	9.2899275	445.11955288459507
1564.0	9.2959504	445.11947844881115
1565.0	9.3019795	445.1194546378395
1566.0	9.3080046	445.11960077186234
1567.0	9.3140316	445.1194159173221
1568.0	9.3200629	445.1194750963645
1569.0	9.3260858	445.11944755657186
1570.0	9.3321109	445.11947342031385
1571.0	9.3381358	445.11954131258034
1572.0	9.3441588	445.11951131458284
1573.0	9.3501858	445.11950502023046
1574.0	9.3562109	445.1195879138414
1575.0	9.3622338	445.1194804168381
1576.0	9.3682587	445.1194446631198
1577.0	9.3742816	445.1195297044971
1578.0	9.3803068	445.11946607556354
1579.0	9.3863358	445.11953273853237
1580.0	9.3923589	445.1195329992916
1581.0	9.3983817	445.1195823516284
1582.0	9.4044047	445.119576513916
1583.0	9.4104337	445.11955284053886
1584.0	9.4164609	445.1195749480125
1585.0	9.4224902	445.1195468337879
1586.0	9.4285171	445.119573843716
1587.0	9.4345422	445.1195617806692
1588.0	9.440565	445.1195619523432
1589.0	9.4465902	445.1195747490825
1591.0	9.45409	445.1196028099165
1592.0	9.4604298	445.11961677529854
1593.0	9.4664568	445.11941583288603
1594.0	9.4724818	445.1194882281076
1595.0	9.4785005	445.11946915063317
1596.0	9.4845234	445.11958036317594
1597.0	9.4905505	445.1194810399195
1598.0	9.4965735	445.1195507937422
1599.0	9.5025985	445.1195435159273
1600.0	9.5086215	445.1195684852121
1601.0	9.5146505	445.1195959837757
1602.0	9.5206798	445.11948064985506
1603.0	9.526707	445.11953421621865
1604.0	9.5327339	445.11948813281424
1605.0	9.5387568	445.1195532478457
1606.0	9.5447798	445.1196315811944
1607.0	9.550809	445.11948033091113
1608.0	9.556834	445.11952770624384
1609.0	9.562859	445.11958317115926
1610.0	9.5688862	445.11951659729255
1611.0	9.5749132	445.11951214775144
1612.0	9.5809381	445.1194926627916
1613.0	9.5869631	445.11952322421047
1614.0	9.5929882	445.11951799531346
1615.0	9.5990111	445.11961756403093
1616.0	9.6050341	445.1194870925831
1617.0	9.611057	445.1195408220095
1618.0	9.617082	445.11944933783974
1619.0	9.6231091	445.119490242582
1620.0	9.6291361	445.11951752891133
1621.0	9.6351652	445.1196311884647
1622.0	9.6411882	445.1195314522338
1623.0	9.6472154	445.11942498515117
1624.0	9.6532382	445.11959953584574
1625.0	9.6592612	445.11955871180635
1626.0	9.6652861	445.1194256445048
1627.0	9.671309	445.1206409298188
1628.0	9.677334	445.11958949135044
1629.0	9.6833612	445.11943452762057
1630.0	9.6893841	445.1194956421451
1631.0	9.6954071	445.11953798562155
1632.0	9.7014341	445.1195431315354
1633.0	9.7074571	445.11945472676507
1634.0	9.7134841	445.1195196530892
1635.0	9.719507	445.11963420333865
1636.0	9.72553	445.11953575227
1637.0	9.7315528	445.11953878139605
1638.0	9.73758	445.1195193936541
1639.0	9.7436071	445.1196420758447
1640.0	9.7496301	445.119560576374
1641.0	9.755655	445.11944543352934
1642.0	9.76168	445.1195346510966
1643.0	9.7677029	445.1196010766906
1644.0	9.7737258	445.1195581214916
1645.0	9.7797508	445.11950416000553
1646.0	9.7857759	445.1195074960594
1647.0	9.7918029	445.11961593929647
1648.0	9.7978218	445.11953710010397
1649.0	9.8038446	445.11947145761
1650.0	9.8098632	445.11951138128165
1651.0	9.8158841	445.11956934292243
1652.0	9.821905	445.11957706881435
1653.0	9.8279259	445.11947865090104
1654.0	9.8339468	445.11955422443395
1655.0	9.8399676	445.1196370427489
1656.0	9.8459905	445.11950151117674
1657.0	9.8520114	445.11946873953275
1658.0	9.8580321	445.1194474058057
1659.0	9.864055	445.11953760155257
1660.0	9.8700738	445.1195247827471
1661.0	9.8760926	445.11945931461344
1662.0	9.8821133	445.11943411879435
1663.0	9.8881343	445.1194510945067
1664.0	9.8941572	445.12065807726714
1665.0	9.9001822	445.11953433880603
1666.0	9.906203	445.1195665835949
1667.0	9.9122217	445.119533864157
1668.0	9.9182405	445.1195085836136
1669.0	9.9242614	445.11944085159865
1670.0	9.9302822	445.1194876612299
1671.0	9.9363031	445.11946214256466
1672.0	9.9423239	445.11948084129455
1673.0	9.9483448	445.1196609406457
1674.0	9.9543655	445.11950179685925
1675.0	9.9603885	445.11956691866385
1676.0	9.9664135	445.1195205864684
1677.0	9.9724365	445.11958818032303
1678.0	9.9784615	445.11952699984056
1679.0	9.9844865	445.119415754209
1680.0	9.9905094	445.11955475934997
1681.0	9.9965344	445.1195381593603
1682.0	10.002557	445.11952959411514
1683.0	10.00858	445.11943214917244
1684.0	10.014603	445.12065639079333
1685.0	10.020628	445.119464832199
1686.0	10.026655	445.1206098241364
1687.0	10.032678	445.1206454082486
1688.0	10.038703	445.1195956358376
1689.0	10.044726	445.1195390402244
1690.0	10.050749	445.11950492364303
1691.0	10.056778	445.1195361139143
1692.0	10.062809	445.1194312790215
1693.0	10.06883	445.1194965318043
1694.0	10.074853	445.11957077969015
1695.0	10.080872	445.1195037652614
1696.0	10.086893	445.1194628595997
1697.0	10.092914	445.1195040032766
1698.0	10.098934	445.1195419382847
1699.0	10.104955	445.11955768408916
1700.0	10.110978	445.1196191206732
1701.0	10.117005	445.1194913768509
1702.0	10.123028	445.1195938654218
1703.0	10.129053	445.11955558792727
1704.0	10.135076	445.1194756110315
1705.0	10.141095	445.11941513219404
1706.0	10.147118	445.1194509909507
1707.0	10.153137	445.1195174420838
1708.0	10.159157	445.1195135829123
1709.0	10.165178	445.11952346739264
1710.0	10.171199	445.11952060626464
1711.0	10.17722	445.1195633996099
1712.0	10.183245	445.11955707503097
1713.0	10.189268	445.11953793109086
1714.0	10.195291	445.1195071356295
1715.0	10.201314	445.1194743133212
1716.0	10.207339	445.1195933577336
1717.0	10.213364	445.1194745968039
1718.0	10.219389	445.1195193887148
1719.0	10.225414	445.1195742278291
1720.0	10.231432	445.1195165774741
1721.0	10.237455	445.119442597833
1722.0	10.243478	445.11956483020253
1723.0	10.249499	445.11946044858877
1724.0	10.255518	445.1194770259166
1725.0	10.261541	445.11949855606304
1726.0	10.267564	445.11946931814884
1727.0	10.273585	445.11954417590476
1728.0	10.279607	445.1194906894295
1729.0	10.28563	445.1195553799037
1730.0	10.291651	445.11952991554705
1731.0	10.297672	445.11958924407463
1732.0	10.303693	445.1194966808138
1733.0	10.309718	445.11958364846276
1734.0	10.315741	445.1194662249572
1735.0	10.321764	445.11954700934587
1736.0	10.327785	445.11951635946394
1737.0	10.333808	445.11949195550653
1738.0	10.339831	445.11951824522095
1739.0	10.345856	445.1195622624603
1740.0	10.351878	445.11949434051445
1741.0	10.357903	445.1195449009407
1742.0	10.363924	445.1195645123343
1743.0	10.369945	445.1194555837537
1744.0	10.375964	445.1195196097944
1745.0	10.381985	445.11942012798744
1746.0	10.388006	445.11962602095554
1747.0	10.394026	445.11943064431586
1748.0	10.400047	445.1195611914216
1749.0	10.406066	445.1194769219702
1750.0	10.412087	445.1195690302723
1751.0	10.418108	445.11951350266685
1752.0	10.424128	445.1195612898797
1753.0	10.430147	445.11951170306503
1754.0	10.436172	445.119504928747
1755.0	10.442199	445.11963824212387
1756.0	10.448222	445.11960682954276
1757.0	10.454243	445.1195598788225
1758.0	10.460266	445.1195693488663
1759.0	10.466287	445.1196100029101
1760.0	10.472306	445.1195331528858
1761.0	10.478329	445.1196300651514
1762.0	10.484349	445.11963209019046
1763.0	10.490368	445.11950644183935
1764.0	10.496391	445.1196011191252
1765.0	10.502416	445.11942904494566
1766.0	10.508439	445.11960352865975
1767.0	10.51446	445.11946687858136
1768.0	10.520479	445.1194815611818
1769.0	10.526499	445.1195490826733
1770.0	10.53252	445.11951893028834
1771.0	10.538541	445.11950217808516
1772.0	10.54456	445.1195417691188
1773.0	10.550581	445.11957923970414
1774.0	10.556601	445.11961244146426
1775.0	10.562622	445.1194332235367
1776.0	10.568641	445.11958484799675
1777.0	10.574662	445.11948993113026
1778.0	10.580683	445.11947664428425
1779.0	10.586704	445.11955292950773
1780.0	10.592725	445.1194401966742
1781.0	10.598743	445.1195191526812
1782.0	10.604764	445.1195920620787
1783.0	10.610783	445.11950384620206
1784.0	10.616804	445.1196515259319
1785.0	10.622825	445.1195476035013
1786.0	10.628845	445.11960518737845
1787.0	10.634866	445.1195677485812
1788.0	10.640887	445.11953923116096
1789.0	10.646918	445.11940624566284
1790.0	10.652943	445.11949201392764
1791.0	10.65897	445.1195806881929
1792.0	10.664993	445.1196353070314
1793.0	10.671016	445.1195005514303
1794.0	10.677041	445.11946741093186
1795.0	10.683066	445.11944366275543
1796.0	10.689091	445.11950307294865
1797.0	10.695116	445.11952833401136
1798.0	10.701139	445.1195727963927
1799.0	10.707162	445.11945478279046
1800.0	10.713187	445.1196300785073
1801.0	10.719214	445.1195552468546
1802.0	10.725233	445.11951252636743
1803.0	10.731256	445.1194678196392
1804.0	10.737279	445.11954021876915
1805.0	10.743297	445.11951835397076
1806.0	10.749318	445.1194991451434
1807.0	10.755339	445.11949028519655
1808.0	10.761362	445.1195237973904
1809.0	10.767385	445.119521553514
1810.0	10.773408	445.1194813168983
1811.0	10.779431	445.11948929095104
1812.0	10.785456	445.11950591692687
1813.0	10.791479	445.11944532937315
1814.0	10.797504	445.1195305225392
1815.0	10.803527	445.11959680994414
1816.0	10.809552	445.1195924252925
1817.0	10.815577	445.1195482693315
1818.0	10.821606	445.11950706141585
1819.0	10.827633	445.1195998958474
1820.0	10.833656	445.119602340882
1821.0	10.839681	445.11946970840324
1822.0	10.845706	445.119489855843
1823.0	10.851731	445.1194737852024
1824.0	10.857754	445.1195223420892
1825.0	10.863777	445.11950075668653
1826.0	10.869802	445.12065803271275
1827.0	10.875829	445.1195019186296
1828.0	10.881854	445.1195101169572
1829.0	10.887875	445.1195298921939
1830.0	10.893896	445.1195442971522
1831.0	10.899918	445.1195273304706
1832.0	10.905937	445.1195471797814
1833.0	10.911958	445.1195257418334
1834.0	10.917981	445.1195862293132
1835.0	10.924	445.11944969639103
1836.0	10.930021	445.1194902344704
1837.0	10.936041	445.1195729917579
1838.0	10.942062	445.1195518665232
1839.0	10.948081	445.119515106028
1840.0	10.954102	445.1194660809913
1841.0	10.960125	445.1195772238318
1842.0	10.966143	445.11954653805935
1843.0	10.972164	445.1196345004912
1844.0	10.978187	445.119538833031
1845.0	10.984206	445.11960252456544
1846.0	10.990231	445.1194321586263
1847.0	10.99625	445.1206504607048
1848.0	11.002277	445.1194659663942
1849.0	11.008306	445.1195021611991
1850.0	11.014327	445.1195229904161
1851.0	11.020346	445.11951655507653
1852.0	11.026366	445.1195246240383
1853.0	11.032387	445.1196581342418
1854.0	11.038408	445.1196229040919
1855.0	11.044427	445.1195803851853
1856.0	11.050446	445.1195039699384
1857.0	11.056467	445.11951070083404
1858.0	11.062487	445.11965932992393
1859.0	11.068508	445.1194973493263
1860.0	11.074531	445.1194538505665
1861.0	11.08055	445.119527615901
1862.0	11.086575	445.1194778150422
1863.0	11.092594	445.11948580896103
1864.0	11.098615	445.11946212423965
1865.0	11.104635	445.1195250784791
1866.0	11.110656	445.11951414179424
1867.0	11.116675	445.1195229564053
1868.0	11.122696	445.11942670397315
1869.0	11.128715	445.11952451141076
1870.0	11.134735	445.1196126736129
1871.0	11.140756	445.1195772072968
1872.0	11.146777	445.11956895652537
1873.0	11.152798	445.1195504757094
1874.0	11.158819	445.1195290487676
1875.0	11.16484	445.1195620022193
1876.0	11.17086	445.12064347834587
1877.0	11.176879	445.1195142418585
1878.0	11.1829	445.1195157158304
1879.0	11.188933	445.119544289528
1880.0	11.194956	445.1195425688637
1881.0	11.200979	445.1195789444923
1882.0	11.207006	445.1194673825573
1883.0	11.213027	445.11951027798034
1884.0	11.219048	445.11944449447583
1885.0	11.225069	445.1195014281867
1886.0	11.23109	445.12065267021785
1887.0	11.23711	445.11946467036876
1888.0	11.243131	445.11962385304014
1889.0	11.249152	445.1196614970135
1890.0	11.255177	445.11947285412555
1891.0	11.261198	445.1194816224586
1892.0	11.267219	445.11958001241476
1893.0	11.27324	445.11962587103716
1894.0	11.279261	445.1196182215429
1895.0	11.285281	445.11953301284507
1896.0	11.2913	445.1195126269187
1897.0	11.297321	445.1195268187242
1898.0	11.303344	445.1195499708627
1899.0	11.309363	445.11951256067954
1900.0	11.315383	445.1195451997774
1901.0	11.321404	445.11955259442766
1902.0	11.327423	445.1195709830388
1903.0	11.333444	445.11956682347886
1904.0	11.339465	445.11954146340116
1905.0	11.345486	445.11940923303587
1906.0	11.351506	445.11958594231106
1907.0	11.357525	445.11951777094447
1908.0	11.363546	445.1195778192999
1909.0	11.369565	445.1195666943181
1910.0	11.375584	445.1194960682582
1911.0	11.381608	445.1196307289993
1912.0	11.387629	445.11959636492315
1913.0	11.393654	445.11952034669
1914.0	11.399675	445.1206462817374
1915.0	11.405694	445.1195592892904
1916.0	11.411715	445.1194429845617
1917.0	11.417736	445.1195018882418
1918.0	11.423754	445.1206489824367
1919.0	11.429775	445.1195111432828
1920.0	11.435796	445.11965210276315
1921.0	11.441817	445.1195088576074
1922.0	11.44784	445.1206538743492
1924.0	11.455136	445.1194856430929
1925.0	11.461482	445.1206040747809
1926.0	11.467505	445.119460782512
1927.0	11.473532	445.11947433354067
1928.0	11.479557	445.11949422429734
1929.0	11.485581	445.1194158170326
1930.0	11.491609	445.11948362508735
1931.0	11.497632	445.11946810013796
1932.0	11.50365	445.119535881145
1933.0	11.509677	445.11952188320623
1934.0	11.515698	445.11949476800453
1935.0	11.521717	445.11957223272395
1937.0	11.52919	445.1194784386324
1938.0	11.535536	445.1195469789821
1939.0	11.541559	445.1194222874985
1940.0	11.547584	445.1194707022773
1941.0	11.553609	445.1194891960576
1942.0	11.55964	445.11951779202457
1943.0	11.565669	445.1195155071642
1944.0	11.571692	445.1194525646165
1945.0	11.577717	445.12056908033236
1946.0	11.583746	445.1194383363881
1948.0	11.591048	445.1205599220455
1949.0	11.597396	445.12063118276154
1950.0	11.603419	445.1194002971383
1951.0	11.609442	445.12061197161574
1952.0	11.615465	445.12058718290444
1953.0	11.621492	445.1205649053251
1956.0	11.630313	445.1206111187176
1957.0	11.636653	445.119416418503
1958.0	11.642682	445.1206462358451
1959.0	11.648707	445.1205759728252
1960.0	11.654725	445.12062141460683
1961.0	11.660746	445.12064902530034
1962.0	11.666765	445.11946953276697
1963.0	11.672786	445.11940971687085
1964.0	11.678805	445.1194323373963
1965.0	11.684828	445.12056578185235
1966.0	11.690846	445.120577977328
1967.0	11.696867	445.12053877214197
1969.0	11.704167	445.120577537084
1970.0	11.710515	445.1194469129287
1971.0	11.716542	445.1194166388706
1972.0	11.722563	445.1205785810686
1973.0	11.728582	445.1206381126256
1974.0	11.734603	445.12057933735696
1975.0	11.740623	445.1204793310756
1977.0	11.748107	445.1206317902322
1978.0	11.754459	445.1205388433893
1979.0	11.760486	445.12045678884596
1983.0	11.770201	445.1205240537396
1984.0	11.776576	445.12044548719405
1985.0	11.782598	445.1203570068246
1986.0	11.788623	445.120328094518
1988.0	11.796123	445.1202438481009
1989.0	11.802474	445.1201783585737
1991.0	11.809828	445.1202970463273
1992.0	11.81618	445.12027645036636
1995.0	11.825028	445.12035922179393
1996.0	11.831376	445.120509564952
1999.0	11.840198000000001	445.120324836581
2000.0	11.846553	445.12023108923245
2002.0	11.853896	445.120352885873
2003.0	11.860242	445.1199861143523
2006.0	11.868359	445.1198474302994
2007.0	11.874659	445.11978792694646
2012.0	11.885807	445.1199025373178
2013.0	11.892157	445.11997780775835
2016.0	11.900298	445.12004202027146
2017.0	11.906655	445.120040057904
2021.0	11.917009	445.120462423734
2022.0	11.923357	445.120406285797
2024.0	11.930713	445.12019182919676
2025.0	11.937063	445.1201856931515
2029.0	11.947396	445.1202705262
2036.0	11.961542	445.1201317675135
2037.0	11.967899	445.11986983320566
2044.0	11.981951	445.1201137883202
2045.0	11.988303	445.11985276867154
2048.0	11.996445	445.11970701188466
2058.0	12.014786	445.11973422481896
2068.0	12.033042	445.11969213487123
2079.0	12.05278	445.1196844448611
2089.0	12.071215	445.11958854972943
2100.0	12.09112	445.1194000286352
2103.0	12.098878	445.12060866786356
2114.0	12.118659	445.1204027520343
2125.0	12.138343	445.120610754068
2136.0	12.157855	445.11964115471903
2147.0	12.177305	445.1197319651954
2151.0	12.186359	445.1196456262977
2162.0	12.20579	445.11988183721036
2166.0	12.214724	445.1198758787935
2177.0	12.233955	445.1200176424543
2188.0	12.253568	445.11986955800444
2192.0	12.262655	445.1198310623131
2203.0	12.282134	445.11972576278504
2214.0	12.301734	445.1196690734628
2225.0	12.321395	445.1195103431108
2236.0	12.340997	445.11958451698285
2247.0	12.360699	445.12063318312846
2258.0	12.380151	445.11963014450845
2269.0	12.399462	445.1197630991668
2280.0	12.418711	445.11977755298847
2291.0	12.437843	445.1200414362209
2302.0	12.45702	445.1200255760808
2313.0	12.476312	445.1198126367996
2324.0	12.495712	445.11967331092666
2335.0	12.515085	445.11973031216695
2346.0	12.534472	445.1197087309066
2357.0	12.553901	445.1197617108064
2368.0	12.573195	445.1197754076216
2379.0	12.592453	445.1197591586181
2390.0	12.611735	445.11973342479195
2401.0	12.631095	445.11975904180116
2412.0	12.650406	445.1197022523094
[truncated: 4,814 more rows]
