# Supplementary material for: RawBeans: A Simple, Vendor-Independent, Raw-Data Quality-Control Tool
Source: J Proteome Res. 2021 Mar 4;20(4):2098–104. doi: 10.1021/acs.jproteome.0c00956 (PMC8041395; doi:10.1021/acs.jproteome.0c00956)
Supplement: Supplementary file 2 — pr0c00956_si_003.zip [file pr0c00956_si_003.zip › 100_samples_run1.0/resources/HF2_LC1_hela_290120_01_30B-mass-deviation-matrix.tsv]

scan	retention	445.12003
1.0	0.0028550654	445.11995688470586
2.0	0.010332031	445.1196433795229
3.0	0.016657117	445.1196273514047
4.0	0.023363315	445.11967350294674
5.0	0.029702948	445.11972828839487
6.0	0.036040448	445.119679582032
7.0	0.042382132	445.1196267387942
8.0	0.048721734	445.1197217437825
9.0	0.055063318	445.11969729138127
10.0	0.061398751	445.1196671598686
11.0	0.067736251	445.1196397865009
12.0	0.074071684	445.1196218241814
13.0	0.080411282	445.1196939337147
14.0	0.08675295	445.11962749019114
15.0	0.093092548	445.11966001472933
16.0	0.099432165	445.1196275189523
17.0	0.10576968	445.1197334066239
18.0	0.11210718	445.1196772249131
19.0	0.11844463	445.11960700498037
20.0	0.12478422	445.11964609053086
21.0	0.13112175	445.1205357736194
22.0	0.13740925	445.11989321073503
23.0	0.14380717	445.1197279780176
24.0	0.15015093	445.11977126334284
25.0	0.15649677	445.11966864688134
26.0	0.16284057	445.12014616630853
27.0	0.16918848	445.11999043382144
29.0	0.18186973	445.1033010811936
32.0	0.1900468	445.1199769322561
33.0	0.19639058	445.1198982343121
34.0	0.20241567	445.1199795200273
35.0	0.2084406	445.12003666640595
36.0	0.21446773	445.11997661762143
37.0	0.22049487	445.11989524393726
38.0	0.22652823	445.1197969845293
40.0	0.23858445	445.1185293106713
49.0	0.27482812	445.11976139063916
50.0	0.28117828	445.11983113277523
51.0	0.28720312	445.11985800373674
52.0	0.29322407	445.11979406809843
54.0	0.30526572	445.11978703742346
55.0	0.31129063	445.1197383154947
56.0	0.31731372	445.1198110677536
60.0	0.34140317	445.11977493157895
64.0	0.36549498	445.11957600941594
65.0	0.37151783	445.1196729719775
66.0	0.37754295	445.10716353252394
67.0	0.38356578	445.11950364590496
68.0	0.38943445	445.1195957603142
69.0	0.39545952	445.11959971058917
72.0	0.40915958	445.1196908294639
73.0	0.41518453	445.119724059371
74.0	0.42121158	445.11974417592944
75.0	0.42723455	445.1199081171781
77.0	0.43412215	445.11941283827207
78.0	0.44068258	445.1195887669583
80.0	0.44736372	445.1206416095939
81.0	0.45374497	445.12039509943367
86.0	0.46508672	445.1204080061677
87.0	0.47132637	445.12046201065056
92.0	0.48255343	445.1194692030643
93.0	0.48899927	445.1205534455785
94.0	0.49500123	445.11948452147027
100.0	0.50693875	445.12056130250335
101.0	0.5132722	445.12035985168785
104.0	0.52065557	445.12045507565455
105.0	0.5267785	445.1204862488337
112.0	0.540816	445.11967227101763
115.0	0.5487346	445.119901708291
116.0	0.55503048	445.11985949031197
117.0	0.56134722	445.1199883097732
118.0	0.56726188	445.1194716895253
119.0	0.57415546	445.11980085231954
120.0	0.58049507	445.11977887095327
121.0	0.58683671	445.120235947887
123.0	0.59431798	445.12021015680773
124.0	0.60066401	445.12024025811263
125.0	0.606689	445.12022203115407
126.0	0.61271802	445.12023022479707
127.0	0.61874717	445.12024094303933
128.0	0.62477015	445.12025439613745
129.0	0.63078887	445.1203035051212
130.0	0.63681193	445.12026657774516
131.0	0.64283468	445.12024225155443
132.0	0.64885568	445.120421934532
133.0	0.65487637	445.12033509343985
134.0	0.66089935	445.1201927869876
135.0	0.66691805	445.12016960966304
136.0	0.67294103	445.1202441184108
137.0	0.6789618	445.1202747388699
138.0	0.68498265	445.12022360761534
139.0	0.69101408	445.12013395156407
140.0	0.69703687	445.1202000277
141.0	0.70306183	445.12010706036557
142.0	0.70908895	445.1202454334651
143.0	0.71511187	445.12005683487524
144.0	0.72113271	445.1201806093069
145.0	0.72715367	445.12009559848804
146.0	0.73317438	445.12007430877264
147.0	0.73919742	445.12004570983464
148.0	0.74522022	445.12005839999733
149.0	0.75077662	445.1206251765588
150.0	0.75679943	445.12044187216884
151.0	0.7628202	445.119760281108
152.0	0.76884108	445.1198085019563
153.0	0.7748641	445.1196400391547
154.0	0.78054125	445.1194857142243
155.0	0.78642028	445.1197500969333
156.0	0.7924433	445.11952669822654
157.0	0.79844323	445.1196263164789
158.0	0.80443693	445.11958785398076
159.0	0.81036827	445.11980273205444
160.0	0.81579528	445.12009889477093
161.0	0.82174528	445.1194835666581
162.0	0.82737035	445.1199904064137
163.0	0.83338917	445.11969329651464
164.0	0.83940785	445.11987161157134
165.0	0.84542875	445.11981346808204
166.0	0.85091207	445.1199474492953
167.0	0.85668505	445.1197823467124
168.0	0.86221415	445.11980368980085
169.0	0.86757673	445.1197057742318
170.0	0.87286622	445.11952430696084
171.0	0.87843713	445.12044567315826
172.0	0.88377452	445.12059329096803
173.0	0.88967657	445.1194258878179
175.0	0.89652662	445.1197683256467
176.0	0.90316202	445.1196520821716
177.0	0.90959118	445.11971484644107
178.0	0.91595995	445.1198890291237
179.0	0.92229953	445.1200290897614
180.0	0.92861831	445.11998414245284
181.0	0.93496413	445.1198372672303
182.0	0.94128913	445.11982947030555
183.0	0.94765165	445.119934324682
184.0	0.95398915	445.12002887925314
185.0	0.96032456	445.11995906572326
186.0	0.96666	445.119965517032
187.0	0.97299748	445.1199639121086
188.0	0.97933708	445.11993375146926
189.0	0.98567667	445.1200246834827
190.0	0.99201627	445.12009711871195
191.0	0.99836628	445.1201010752181
192.0	1.0047017	445.1199694403564
193.0	1.0110413	445.11994569940344
194.0	1.0173267	445.11992905595565
195.0	1.0236476	445.1199695063912
196.0	1.0300788	445.11993773454196
197.0	1.0364247	445.1200540670793
198.0	1.0427413	445.1198718208511
199.0	1.0489622	445.11988981318046
200.0	1.0554163	445.1198999398765
201.0	1.0617163	445.11992979681827
202.0	1.068033	445.1198884209662
203.0	1.0744309	445.11984548585593
204.0	1.080783	445.1198588365081
205.0	1.0871372	445.1198912120607
206.0	1.0933685	445.11987189660874
207.0	1.0997289	445.11989024889846
208.0	1.1059915	445.1198496976796
209.0	1.1123664	445.1199776413406
210.0	1.1188019	445.1198281316501
211.0	1.1250685	445.1200180304872
212.0	1.1313102	445.12004885552886
213.0	1.1378664	445.1197687384059
214.0	1.1441185	445.1197994163813
215.0	1.1505414	445.1197948966272
216.0	1.156881	445.1197508739808
217.0	1.1632456	445.11989507007473
218.0	1.1695811	445.11970752468346
219.0	1.1759206	445.11983950694173
220.0	1.1822602	445.1197628250706
221.0	1.1886019	445.11979081667715
222.0	1.1949435	445.1196877009571
223.0	1.2012956	445.1197513246774
224.0	1.2076352	445.11973616314714
225.0	1.2139811	445.1197054838181
226.0	1.2203206	445.119783622632
227.0	1.2266561	445.11970022097745
228.0	1.2329936	445.1196952363095
229.0	1.2393415	445.1197587743036
230.0	1.2456791	445.11976065937847
231.0	1.2520269	445.11969033311505
232.0	1.2583748	445.1197643670204
233.0	1.2647165	445.1197556359511
234.0	1.2710645	445.1197030920025
235.0	1.2773957	445.11981912117744
236.0	1.2837395	445.1197914161371
237.0	1.2900749	445.1198660797621
238.0	1.2964187	445.11991135874024
239.0	1.302752	445.119787644631
240.0	1.3090916	445.1197126798849
241.0	1.3154312	445.1197165078162
242.0	1.3217791	445.11969032237727
243.0	1.3281187	445.119754232329
244.0	1.3344603	445.1197060620423
245.0	1.3407978	445.1197416816623
246.0	1.3471437	445.119662549118
247.0	1.3534791	445.11966070541723
248.0	1.3598271	445.1196725898311
249.0	1.3661667	445.1197224872154
250.0	1.3725042	445.11973844238713
251.0	1.3788416	445.1197011231658
252.0	1.3851791	445.11960909818623
253.0	1.3915146	445.1197787639128
254.0	1.39785	445.1196826418498
255.0	1.4041875	445.11972595097717
256.0	1.4105271	445.1197156712015
257.0	1.4168667	445.1197419906369
258.0	1.4232063	445.1196255858093
259.0	1.4295542	445.11972480221084
260.0	1.4358959	445.1196868941728
261.0	1.4422354	445.1196535224042
262.0	1.4485771	445.1197897158439
263.0	1.4549209	445.11965271671636
264.0	1.4612584	445.1195995179946
265.0	1.4676021	445.1197898425788
266.0	1.4739459	445.11970369845506
267.0	1.4802834	445.11967240822975
268.0	1.4866189	445.1196714681927
269.0	1.4929543	445.11970429296616
270.0	1.4992918	445.11977294310884
271.0	1.5056292	445.11970006288345
272.0	1.5119793	445.1198342981975
273.0	1.5183189	445.1196952204619
274.0	1.5246584	445.11966097719227
275.0	1.5310001	445.1196041032244
276.0	1.537348	445.1197223384425
277.0	1.5436897	445.11960877194605
278.0	1.5500273	445.1196386479475
279.0	1.5563689	445.11961295421423
280.0	1.5627148	445.1196421541504
281.0	1.5690522	445.1196964394461
282.0	1.575396	445.11964133624025
283.0	1.5817397	445.1195776449713
284.0	1.5880814	445.11963771678387
285.0	1.5944293	445.1197238641829
286.0	1.6007668	445.11967417777356
287.0	1.6071085	445.1197053082397
288.0	1.6134419	445.1196726653562
289.0	1.6197836	445.11965414017266
290.0	1.6261211	445.1195804086549
291.0	1.632469	445.1196172117122
292.0	1.6388086	445.11965233099795
293.0	1.6451565	445.1197190302596
294.0	1.6514939	445.1197904972206
295.0	1.6578315	445.11972544994325
296.0	1.664169	445.11960193898705
297.0	1.6705127	445.11974729017817
298.0	1.6768524	445.11969314627595
299.0	1.6831961	445.11968233394873
300.0	1.6895399	445.11975964721586
301.0	1.6958795	445.11970302124524
302.0	1.7022169	445.11961243029754
303.0	1.7085544	445.11971292734063
304.0	1.7148919	445.1196340953261
305.0	1.7212294	445.1196344695249
306.0	1.7275669	445.11968236425264
307.0	1.7339045	445.1196200415569
308.0	1.7402461	445.11965566893923
309.0	1.7465899	445.1196288861821
310.0	1.7529358	445.11967829991573
311.0	1.7592816	445.1195902459457
312.0	1.7656191	445.1196826116777
313.0	1.7719587	445.1196752360115
314.0	1.7783024	445.11972424307754
315.0	1.784642	445.11962934393193
316.0	1.7909858	445.11968311519735
317.0	1.7973295	445.11958313532034
318.0	1.8036712	445.1196330180858
319.0	1.8100108	445.11969923782914
320.0	1.8163483	445.11975532781804
321.0	1.82269	445.1195417611543
322.0	1.8290254	445.11965891085094
323.0	1.8353608	445.1195889543191
324.0	1.8416983	445.1196433575407
325.0	1.8480441	445.11971487781386
326.0	1.8543837	445.1197068176972
327.0	1.8607233	445.1197324198603
328.0	1.8670629	445.1195678520794
329.0	1.8734005	445.11983514369
330.0	1.8797401	445.11980050179693
331.0	1.8860797	445.1196032541367
332.0	1.8924171	445.11972122139446
333.0	1.8987609	445.1196068511549
334.0	1.9051067	445.119685548502
335.0	1.9114484	445.11965318197394
336.0	1.9178067	445.1196885708898
337.0	1.9241338	445.11962751918537
338.0	1.9304755	445.119502765458
339.0	1.9368109	445.1197114299403
340.0	1.9431484	445.11956714002446
341.0	1.949488	445.1196576086111
342.0	1.9558255	445.1195474350253
343.0	1.9621693	445.11959990108335
344.0	1.9685172	445.1196086447966
345.0	1.9748547	445.11980356427637
346.0	1.9812026	445.119607856143
347.0	1.9875359	445.11970022385987
348.0	1.9938755	445.11959960420245
349.0	2.000211	445.11958337047923
350.0	2.0065548	445.1196666901976
351.0	2.0129006	445.11968043903136
352.0	2.0192422	445.11963127034863
353.0	2.0255776	445.11960315470253
354.0	2.0319131	445.1196036509527
355.0	2.0382506	445.119692996432
356.0	2.044586	445.11957016208555
357.0	2.0509214	445.11960523070195
358.0	2.0572631	445.1196388876653
359.0	2.0636048	445.11965786880427
360.0	2.0699444	445.119722600531
361.0	2.0762882	445.11955719633033
362.0	2.0826319	445.11958440324423
363.0	2.0889715	445.11972844364914
364.0	2.0953152	445.1195130143774
365.0	2.1016548	445.11969329853093
366.0	2.1079923	445.1195823474045
367.0	2.114334	445.1195637269952
368.0	2.1206798	445.119688413742
369.0	2.1270174	445.11955170003483
370.0	2.1333569	445.11962619137734
371.0	2.1396986	445.11965784055957
372.0	2.1460403	445.1197021197567
373.0	2.1523778	445.11957875270963
374.0	2.1587257	445.1195150221681
375.0	2.1650653	445.11963148984205
376.0	2.1714069	445.11973471165356
377.0	2.1777507	445.11957492961136
378.0	2.1840924	445.11955571964495
379.0	2.1904361	445.1197159418225
380.0	2.1967716	445.1196801350331
381.0	2.2031112	445.11968729871063
382.0	2.2094508	445.1196206941682
383.0	2.2157862	445.1196879462399
384.0	2.222132	445.11975696300783
385.0	2.2284757	445.11964137816096
386.0	2.2348195	445.11956737175643
387.0	2.2411674	445.1196169435549
388.0	2.2475049	445.1195543560453
389.0	2.2538445	445.1196230811733
390.0	2.26018	445.11959329265693
391.0	2.2665175	445.1195597003165
392.0	2.2728571	445.1196210528443
393.0	2.2791987	445.1196084092447
394.0	2.2855404	445.1197802769484
395.0	2.2918862	445.1197534777476
396.0	2.2982237	445.11974381214793
397.0	2.3045633	445.1197346283311
398.0	2.3109029	445.11977616205354
399.0	2.3172425	445.1197987477048
400.0	2.3235801	445.1196359184355
401.0	2.3299197	445.1196664983201
402.0	2.3362613	445.1197078704936
403.0	2.342605	445.1196284403459
404.0	2.3489425	445.1197349944853
405.0	2.35528	445.1197453349141
406.0	2.3616155	445.11968614736656
407.0	2.3679529	445.1196486344423
408.0	2.3742884	445.11972335954727
409.0	2.3806259	445.11971197336254
410.0	2.3869614	445.1197026017424
411.0	2.3933031	445.11965819137237
412.0	2.3996468	445.1196887236275
413.0	2.4059926	445.119740066845
414.0	2.4123342	445.11964963230054
415.0	2.4186717	445.1195796387937
416.0	2.4250134	445.11966547475384
417.0	2.431353	445.1196173755297
418.0	2.4376926	445.1197273647638
419.0	2.4440343	445.1196277630769
420.0	2.4503739	445.1197144122827
421.0	2.4567114	445.11971213600725
422.0	2.4630468	445.1195681640957
423.0	2.4693823	445.11954338690475
424.0	2.4757197	445.1196578895141
425.0	2.4820572	445.11949075860593
426.0	2.4883968	445.1195033404657
427.0	2.4947406	445.1195624988205
428.0	2.5010822	445.11948812966887
429.0	2.5074239	445.11951331574613
430.0	2.5137698	445.1194753629162
431.0	2.5201136	445.119434278631
432.0	2.5264511	445.11941644098204
433.0	2.5327948	445.1205823661127
434.0	2.5390844	445.12059734689836
435.0	2.5453219	445.12061924043536
436.0	2.5514907	445.1206135573536
437.0	2.5576928	445.1206591062411
440.0	2.5657865	445.11954597846886
441.0	2.5720095	445.11943432906975
442.0	2.5780595	445.1199705971103
443.0	2.584347	445.119479441096
444.0	2.5904803	445.11979796005
445.0	2.596824	445.1196017162558
446.0	2.6030261	445.11965138747104
447.0	2.6091428	445.11968735459806
449.0	2.6159241	445.1197190498333
450.0	2.6219636	445.1202916426098
451.0	2.6282282	445.11972487225154
452.0	2.6343886	445.11949136394594
453.0	2.6405657	445.1194838693377
455.0	2.6472095	445.1199479878706
456.0	2.6534803	445.1195528989606
457.0	2.6596824	445.11974113797476
460.0	2.6677699	445.1197254077245
461.0	2.6739908	445.1197599247707
463.0	2.6806408	445.11975466675074
464.0	2.6868595	445.11973473425024
465.0	2.692997	445.1199164755705
466.0	2.6992408	445.11991043780654
468.0	2.7060824	445.1199225020878
469.0	2.712297	445.1200274772334
470.0	2.7185283	445.11995390119665
471.0	2.7247929	445.1198405260369
472.0	2.7310116	445.1199308758434
473.0	2.7373034	445.11981294164883
474.0	2.743493	445.1199444411062
475.0	2.749768	445.119892666745
476.0	2.7560013	445.1198348836399
477.0	2.762195	445.1199204268354
478.0	2.7684137	445.12004390927234
480.0	2.7753597	445.11988157551934
481.0	2.7815889	445.11989218320474
482.0	2.7878179	445.1198854693698
483.0	2.7940805	445.1197989073778
484.0	2.8002784	445.1198765732577
485.0	2.8065305	445.1197487742425
486.0	2.8127576	445.11982321239145
487.0	2.8189659	445.1197952434336
488.0	2.8252034	445.11984469623485
489.0	2.8314388	445.119896359344
490.0	2.8376638	445.11974897868043
491.0	2.8438659	445.11986235148424
492.0	2.8501034	445.1197588620305
493.0	2.8563388	445.1198183477339
494.0	2.8625764	445.11973655984355
495.0	2.868818	445.11982065810497
496.0	2.8750617	445.11978183416073
497.0	2.8813034	445.11991558180716
498.0	2.8875826	445.1198411303003
499.0	2.8938326	445.1198553756575
500.0	2.9000618	445.119895455798
501.0	2.9063076	445.1198293943072
502.0	2.9125743	445.11993447797687
503.0	2.9188535	445.11992645531393
504.0	2.9250889	445.11984116844286
505.0	2.931343	445.11985510737554
506.0	2.9376181	445.1198286244549
507.0	2.943916	445.1197693354026
508.0	2.9502077	445.11979181419713
509.0	2.9565411	445.1197735369284
510.0	2.9628057	445.119892018219
511.0	2.9690911	445.11993023048143
512.0	2.9754264	445.11973076628686
513.0	2.9816785	445.1198506321569
514.0	2.9879973	445.11977207679394
515.0	2.9942494	445.11973278332266
516.0	3.000516	445.11974748900195
517.0	3.0068098	445.11969682712584
518.0	3.0131577	445.1196380742366
519.0	3.0194286	445.1196766446928
520.0	3.0256744	445.11965654318203
521.0	3.0319244	445.119746957597
522.0	3.0382369	445.1197320443307
523.0	3.0445098	445.11981645738535
524.0	3.0508953	445.1196365095648
525.0	3.0571557	445.1196858287997
526.0	3.0635371	445.1196650093123
527.0	3.0697808	445.1196745578644
528.0	3.0761161	445.11976392208123
529.0	3.0824682	445.11970938309094
530.0	3.0887266	445.11975988976536
531.0	3.0950453	445.11987340930256
532.0	3.1014078	445.11975569333265
533.0	3.1076766	445.1198595961324
534.0	3.1139807	445.11986122751176
535.0	3.1203161	445.1198483394352
536.0	3.1265703	445.11984091399074
537.0	3.1330745	445.11958849943693
538.0	3.1392995	445.11984260902085
539.0	3.1456078	445.1197996858108
540.0	3.151912	445.11974662131695
541.0	3.1582808	445.11963677789424
542.0	3.1645934	445.11946763987123
543.0	3.1707268	445.11955217858514
548.0	3.1810663	445.11963277600563
549.0	3.1871516	445.11950440975744
552.0	3.1943891	445.11975315157446
555.0	3.2016225	445.119962818424
558.0	3.2096766	445.1198348928601
559.0	3.2158704	445.11975324857457
562.0	3.2233037	445.1197742280867
563.0	3.2295934	445.1196892033916
565.0	3.2363267	445.1196305174006
566.0	3.2425808	445.11982822661054
567.0	3.2488975	445.11976571214274
568.0	3.2551913	445.11976094680085
569.0	3.2614705	445.11977423210783
570.0	3.2677642	445.119869537462
571.0	3.2740392	445.11976315391587
572.0	3.2802788	445.1198544079197
573.0	3.2865497	445.11983340834456
574.0	3.2928227	445.11981197126994
575.0	3.2990998	445.11991321104614
576.0	3.3053518	445.11994082137323
577.0	3.3116163	445.11978688217545
578.0	3.3178809	445.1199550960757
579.0	3.3241414	445.11980248766713
580.0	3.330406	445.1198689266718
581.0	3.3366956	445.1198721718834
582.0	3.3429498	445.119906669609
583.0	3.3492497	445.1199635475589
584.0	3.3555581	445.12002153390506
585.0	3.3618519	445.11994513920934
586.0	3.3681768	445.1199783541751
587.0	3.3744477	445.1200925794917
588.0	3.3807581	445.1198934917254
589.0	3.387033	445.1199841256836
590.0	3.3933539	445.1199865046454
591.0	3.3996519	445.12000988243227
592.0	3.4059124	445.12002421545714
593.0	3.4122414	445.11999809050616
594.0	3.4185081	445.120064713692
595.0	3.4248665	445.119923013079
596.0	3.4311853	445.11999354468713
597.0	3.4374874	445.119950179657
598.0	3.4438041	445.1199424987548
599.0	3.4501352	445.1199226813168
600.0	3.4564352	445.1199658424591
601.0	3.4627874	445.1198952276871
602.0	3.4691354	445.1198191545709
603.0	3.4753749	445.1199381198551
604.0	3.4817895	445.1199055234466
605.0	3.4879978	445.11994149732107
606.0	3.4943769	445.119887824934
607.0	3.5006499	445.1199289868297
608.0	3.5070541	445.1198786060929
609.0	3.5132958	445.1199742795146
610.0	3.5197311	445.11981376894266
611.0	3.5260165	445.11982513216145
612.0	3.5323228	445.1197528446762
613.0	3.5386812	445.1197649889981
614.0	3.5449521	445.1199360840674
615.0	3.5513311	445.11992933532844
616.0	3.5577145	445.119755738047
617.0	3.5640665	445.11975193379914
618.0	3.5704145	445.11981589438653
619.0	3.5766916	445.1198805340628
620.0	3.5830874	445.11984010555284
621.0	3.5894228	445.11982598606033
622.0	3.5957562	445.1197645823307
623.0	3.6019563	445.11988385770974
624.0	3.6083521	445.11978186243033
625.0	3.6146875	445.11979681981273
626.0	3.6210062	445.11981418712963
627.0	3.6273687	445.1197920603685
628.0	3.6337541	445.11976825657916
629.0	3.6400063	445.11987765437175
630.0	3.6464249	445.11972799142325
631.0	3.6527125	445.1198809628311
632.0	3.6591312	445.11976524570997
633.0	3.6653958	445.1198904220646
634.0	3.6717292	445.11972815459853
635.0	3.6781333	445.1197482466234
636.0	3.6845313	445.1195917643108
637.0	3.6908834	445.11961927000993
638.0	3.6970084	445.11986328130376
639.0	3.7035375	445.1197542871773
640.0	3.7097792	445.11972610016466
641.0	3.7161604	445.11979914804806
642.0	3.7224334	445.11979031927
643.0	3.7288459	445.1198436957638
644.0	3.7349875	445.12000370690544
645.0	3.7415834	445.1196882621607
646.0	3.747798	445.1198500282041
647.0	3.7542	445.1197355512007
648.0	3.7604792	445.11978587589033
649.0	3.7669063	445.11971828814325
650.0	3.7732021	445.1197081568032
651.0	3.779523	445.1198207317096
652.0	3.7858438	445.11967499653736
653.0	3.792223	445.1196072606157
654.0	3.798598	445.1195497450192
655.0	3.8049774	445.1197826092178
656.0	3.8112126	445.1198106241048
657.0	3.8176938	445.1195827287103
658.0	3.8240418	445.1195512511158
659.0	3.8303648	445.11971442755987
660.0	3.8367148	445.1195682323175
661.0	3.8430543	445.1195400596868
662.0	3.8492981	445.1197149049917
663.0	3.8557272	445.1195693700334
664.0	3.8620023	445.1197050107918
665.0	3.868421	445.1194916079324
666.0	3.8746022	445.11967107360425
667.0	3.8808816	445.11985488097844
668.0	3.8873877	445.11962376888283
669.0	3.8937211	445.1196465702915
670.0	3.9000877	445.1196713399718
671.0	3.9064877	445.1195569257977
672.0	3.9128356	445.11949804168484
673.0	3.9191815	445.1196402044632
674.0	3.9255231	445.1195838377443
675.0	3.9317982	445.1197133157905
676.0	3.9381086	445.119696999249
677.0	3.9445481	445.1196271965326
678.0	3.9508898	445.11967916146557
679.0	3.9572232	445.1195472798219
680.0	3.9635691	445.1195893150055
681.0	3.9699086	445.11945168884466
682.0	3.9762378	445.1197032085653
683.0	3.9824753	445.11962322259524
684.0	3.9889211	445.1195554324224
685.0	3.9952565	445.119483637375
686.0	4.0015982	445.1195906287185
687.0	4.0079336	445.1196452265552
688.0	4.0142815	445.1196205603266
689.0	4.0206191	445.1195177496598
690.0	4.0269608	445.11955505754867
691.0	4.0332983	445.1195641245616
692.0	4.0396337	445.1195709111879
693.0	4.0459712	445.11955251122265
694.0	4.0523108	445.1194914463897
695.0	4.0586524	445.1195953412438
696.0	4.0649899	445.1195171575039
697.0	4.0713358	445.11953024496205
698.0	4.0776733	445.1194955407414
699.0	4.0840171	445.1196037616018
700.0	4.0903567	445.11955634167845
701.0	4.0966275	445.1196255735353
702.0	4.1030441	445.11949886351374
703.0	4.1093817	445.1195185857256
704.0	4.1157212	445.11955744251554
705.0	4.1220629	445.1196067930311
706.0	4.1284004	445.1195043823613
707.0	4.1347504	445.1195690002006
708.0	4.1410837	445.1195398107598
709.0	4.1474213	445.11947121754326
710.0	4.1537588	445.1195340366725
711.0	4.1601005	445.1195202999828
712.0	4.16644	445.11964762623035
713.0	4.1727775	445.1194883495876
714.0	4.1791213	445.11943257438446
715.0	4.1854588	445.11951330994725
716.0	4.1917921	445.119456541302
717.0	4.1981296	445.1194743796522
718.0	4.2044713	445.1194727106958
719.0	4.2108047	445.11943055621157
720.0	4.2171443	445.1194554120472
721.0	4.223486	445.11955520059195
722.0	4.2298255	445.1194989591582
723.0	4.236163	445.11950673335775
724.0	4.2425068	445.1195387953894
725.0	4.2488464	445.1206497919874
726.0	4.255188	445.11954254923376
727.0	4.2615276	445.1194723257925
728.0	4.2678672	445.1194956715896
729.0	4.2742068	445.11949221392484
730.0	4.2805423	445.1194841729676
731.0	4.2868819	445.11951933309217
732.0	4.2932193	445.11950810082385
733.0	4.2995568	445.11943550037086
734.0	4.3058943	445.1194718628147
735.0	4.3122339	445.1194008299053
736.0	4.3185714	445.11955995003046
737.0	4.3249089	445.11948503065946
738.0	4.3312506	445.1195346574361
739.0	4.3375923	445.1195309636636
740.0	4.343934	445.1194617244976
741.0	4.3502778	445.1195198421928
742.0	4.3566194	445.12064692703296
743.0	4.3629548	445.1194983552031
744.0	4.3692923	445.1194049621767
745.0	4.3756319	445.1194049724097
746.0	4.3819694	445.12065563834653
747.0	4.3883069	445.12063508379305
748.0	4.3946444	445.11955792555955
749.0	4.4009819	445.119433814345
750.0	4.4073174	445.1194494299731
751.0	4.4136549	445.119410756246
752.0	4.4199924	445.11950738852397
753.0	4.426334	445.12065134722695
754.0	4.4326715	445.1194697694099
755.0	4.438909	445.1195086040529
756.0	4.4453445	445.1194903496669
757.0	4.4516799	445.11949131496874
758.0	4.4580215	445.119522064648
759.0	4.4643653	445.1194700126731
760.0	4.4707049	445.1194496324808
761.0	4.4770445	445.11946816605933
762.0	4.4834008	445.1195983125484
763.0	4.4897257	445.1194309159551
764.0	4.4960653	445.1195020181892
765.0	4.5024049	445.1206545642207
766.0	4.5087424	445.11944462686074
767.0	4.515082	445.1195282033721
768.0	4.5214174	445.1194565301232
769.0	4.5277591	445.11944203881455
770.0	4.5340966	445.1195360240835
771.0	4.5404383	445.12063846648186
772.0	4.54678	445.1195263951635
773.0	4.5531133	445.1206269172248
774.0	4.5594591	445.1206582585084
775.0	4.5657966	445.12059579939927
776.0	4.5721363	445.12061682515633
777.0	4.5784737	445.11951817595326
778.0	4.5848112	445.11949367901974
779.0	4.5911508	445.11944782488155
780.0	4.5974905	445.11949327731224
781.0	4.6038301	445.11941312943986
782.0	4.6101697	445.1206567219568
783.0	4.6165092	445.1194578913528
784.0	4.6228446	445.11940383868966
785.0	4.6291821	445.1194172504729
786.0	4.6355217	445.1194087819086
787.0	4.6418571	445.1194351893928
788.0	4.6481946	445.119440631973
789.0	4.6545343	445.1194296841623
790.0	4.6608697	445.11940585874424
791.0	4.6672093	445.11943585605036
792.0	4.6735572	445.1195108146502
793.0	4.6799009	445.1194876878037
794.0	4.6862405	445.11950896516754
795.0	4.692578	445.1194858038655
796.0	4.6989155	445.11955925760293
797.0	4.705253	445.1194303458766
798.0	4.7115884	445.1194291239686
799.0	4.7179301	445.1206185838352
800.0	4.7242698	445.12053590005297
801.0	4.7306052	445.1206575089128
802.0	4.7369427	445.1205983003747
803.0	4.7432843	445.1205930947956
804.0	4.7496197	445.12052673778703
805.0	4.7559593	445.1205795688147
806.0	4.7623072	445.120612948793
807.0	4.7686427	445.1206334462698
808.0	4.7749906	445.1205909389874
809.0	4.7813364	445.1194451765101
810.0	4.787674	445.11946510098625
811.0	4.7940115	445.12063229370114
812.0	4.800349	445.1206072885458
813.0	4.8066906	445.120647512445
814.0	4.8130302	445.120538656905
815.0	4.8193677	445.1206224873494
816.0	4.8257115	445.1205360904329
817.0	4.832049	445.1204955251108
818.0	4.8383844	445.1206142204692
819.0	4.844724	445.1205564042076
820.0	4.8510678	445.12062005390374
821.0	4.8574074	445.12056712883515
822.0	4.863747	445.1205309055708
823.0	4.8700907	445.1204515383054
824.0	4.8764261	445.12062479494875
825.0	4.8827719	445.12053640264816
826.0	4.8891178	445.12049915373433
827.0	4.8954574	445.1205354604344
828.0	4.901797	445.12048812933153
829.0	4.9081345	445.1206041354496
830.0	4.914472	445.12037331966934
831.0	4.920822	445.1204140627905
832.0	4.9271574	445.12059524113874
833.0	4.9335054	445.1204731639547
834.0	4.9398407	445.1204526059159
835.0	4.9461762	445.1204324574652
836.0	4.9525137	445.1203932655464
837.0	4.9588553	445.1204627589391
838.0	4.9651928	445.120355288478
839.0	4.9715325	445.12039539719405
840.0	4.977872	445.12034839472784
841.0	4.9842096	445.1203516898988
842.0	4.9905471	445.12034864260033
843.0	4.9968909	445.120370268667
844.0	5.0032283	445.1203355651912
845.0	5.0095658	445.1203307613362
846.0	5.0159012	445.1203473573098
847.0	5.022245	445.1202743353626
848.0	5.0285867	445.12020956186444
849.0	5.0349263	445.1202322998526
850.0	5.0412742	445.12020266919654
851.0	5.0476138	445.1202358881967
852.0	5.0539513	445.120276145706
853.0	5.0602909	445.1201841139275
854.0	5.0666325	445.1202215847516
855.0	5.07297	445.12026060433897
856.0	5.0793076	445.12025495756217
857.0	5.085645	445.1202504509328
858.0	5.0919825	445.1203225570173
859.0	5.0983263	445.1201559993512
860.0	5.104668	445.1201989297467
861.0	5.1110097	445.12011615506583
862.0	5.1173493	445.1201104770957
863.0	5.1236868	445.12022532010866
864.0	5.1300305	445.1201191622406
865.0	5.136368	445.12021103039945
866.0	5.1427076	445.12009834869565
867.0	5.1489701	445.1202137864795
868.0	5.1552889	445.12019662566763
869.0	5.1617409	445.1200938448843
870.0	5.1680785	445.12005912541633
871.0	5.174291	445.12020423006925
872.0	5.1806243	445.1201673859293
873.0	5.186916	445.1202636657488
874.0	5.1933056	445.1201513740434
875.0	5.1995493	445.12019997674884
876.0	5.2059535	445.12007265235644
877.0	5.2123181	445.12020518621927
878.0	5.2185807	445.12015396278105
879.0	5.2248932	445.1202220620815
880.0	5.2312557	445.1201116282958
881.0	5.2375056	445.12029129006436
882.0	5.2438244	445.1202362961957
883.0	5.2502744	445.1200597100366
884.0	5.2565035	445.1202176020856
885.0	5.2627557	445.1203644182651
886.0	5.2690577	445.1203092244123
887.0	5.2752952	445.1203017708199
888.0	5.2816016	445.1202426939862
889.0	5.2878849	445.1203070310653
890.0	5.2941995	445.12028777313884
891.0	5.300489	445.1202191987035
892.0	5.3067224	445.1203602683145
893.0	5.312989	445.1202671972544
894.0	5.3192245	445.1202811708018
895.0	5.3255141	445.12028479453386
896.0	5.3317412	445.12035888892626
897.0	5.3379766	445.12038472289044
898.0	5.344185	445.12048334685636
900.0	5.3510829	445.12051579355216
901.0	5.357312	445.1205062185983
902.0	5.3634829	445.1205938876071
903.0	5.3696891	445.12048797732245
904.0	5.3758745	445.1206224159084
905.0	5.3820432	445.1194199269363
907.0	5.3887974	445.1194730389133
908.0	5.3949516	445.11958055657266
909.0	5.401137	445.11951679424476
910.0	5.4072995	445.1196313206674
911.0	5.4134537	445.1195867134664
912.0	5.41961	445.1195917432185
913.0	5.4257537	445.11975814743374
914.0	5.4319183	445.1196691273426
915.0	5.4380579000000004	445.1197141129769
916.0	5.444235	445.1197606038087
917.0	5.4503683	445.11981572968324
918.0	5.4565225	445.1196751083886
919.0	5.4626788	445.11969805843404
920.0	5.4688225	445.1197534070518
921.0	5.4749517	445.11979485839083
922.0	5.48111	445.11980469946326
923.0	5.4872662	445.119781045487
924.0	5.4934266	445.11982297538367
925.0	5.4995725	445.11979321089837
926.0	5.5057267	445.1198164241752
927.0	5.5119122	445.119827542196
928.0	5.5180789	445.11981999732166
929.0	5.5242456	445.11976539915213
930.0	5.5304163	445.1198210743939
931.0	5.5365829	445.1197591569734
932.0	5.5427601	445.1197864421779
933.0	5.5489018	445.11988797881725
934.0	5.5550935	445.11976565798693
935.0	5.5612727	445.119834803897
936.0	5.5674559	445.1196730500786
937.0	5.5736539	445.1197368779329
938.0	5.5798643	445.1197429875173
939.0	5.5860706	445.1197279974529
940.0	5.592281	445.1196585961124
941.0	5.5984853	445.11972468241834
942.0	5.6047123	445.1196598078123
943.0	5.610931	445.11962126770396
944.0	5.6171476	445.11956046560647
945.0	5.6233769	445.1196809608728
946.0	5.6296103	445.1196156565062
947.0	5.6357769	445.1196569516831
948.0	5.6420394	445.11954442020925
949.0	5.6482956	445.11966942959174
950.0	5.6545435	445.1195805860952
951.0	5.6607727	445.1196535197548
952.0	5.666927	445.1197547270755
953.0	5.673229	445.11954757601575
954.0	5.6794228	445.1196371990236
955.0	5.6857227	445.1196036767147
956.0	5.6919331	445.11967567911285
957.0	5.6982041	445.1196123753713
958.0	5.7044686	445.1195509628418
959.0	5.710677	445.11965145722905
960.0	5.7170081	445.1196060264366
961.0	5.7232019	445.11968921213537
962.0	5.7294707	445.11968262068274
963.0	5.7357708	445.1195288091562
964.0	5.7420583	445.11952403266196
965.0	5.7483145	445.1195668861498
966.0	5.7545477	445.11956868315457
967.0	5.7607435	445.1196408339642
968.0	5.7671353	445.1194079397124
969.0	5.7733562	445.11974755668456
970.0	5.7796146	445.11963423829206
971.0	5.7859771	445.119546004573
972.0	5.792177	445.1195832069827
973.0	5.7984645	445.11961733316764
974.0	5.8047291	445.1196494229539
975.0	5.8109979	445.1195730612964
976.0	5.81735	445.11943105491906
977.0	5.8236019	445.1194823191324
978.0	5.8298312	445.1197250474871
979.0	5.8361437	445.11954968536884
980.0	5.8424647	445.1194512589056
981.0	5.8486917	445.1196545484255
982.0	5.8549646	445.11967611262344
983.0	5.8612749	445.1195842139154
984.0	5.8675582	445.11963066635377
985.0	5.873875	445.1195428764419
986.0	5.8802001	445.1195480464758
987.0	5.886423	445.1196644683462
988.0	5.8928249	445.1194064083591
989.0	5.8990792	445.1194689176726
990.0	5.9053104	445.1196023734473
991.0	5.911648	445.1195080886022
992.0	5.9179751	445.1195295816588
993.0	5.9242293	445.11957283720113
994.0	5.9306458	445.12062646153623
995.0	5.936875	445.1195851534009
996.0	5.9432772	445.1206015070182
997.0	5.9495626	445.1194214044735
998.0	5.9557793	445.119537938836
999.0	5.9621563	445.1194983506156
1000.0	5.968348	445.11971990469067
1001.0	5.9748021	445.11945152641636
1002.0	5.9810418	445.11953847365845
1003.0	5.9873314	445.11955041324825
1004.0	5.9937023	445.11943779008396
1005.0	5.9999355	445.1195887589495
1006.0	6.006248	445.119568629043
1007.0	6.0125064	445.1196170363235
1008.0	6.0188834	445.1196185051884
1009.0	6.0253563	445.11945118800895
1010.0	6.0313981	445.11962472146814
1011.0	6.037923	445.11952806594394
1012.0	6.0440606	445.1196982476643
1013.0	6.0504648	445.1194936302515
1014.0	6.0567793	445.11954472912026
1015.0	6.0630524	445.11962709523436
1016.0	6.0694168	445.11959180869854
1017.0	6.0757377	445.11957136182275
1018.0	6.0819481	445.1196267255498
1019.0	6.0884939	445.120611175656
1020.0	6.0946357	445.1196238818057
1021.0	6.1011252	445.12064871453737
1022.0	6.1074335	445.1195262272797
1023.0	6.1137357	445.1195453265349
1024.0	6.1201501	445.1205439971606
1025.0	6.1264564	445.1194489902682
1026.0	6.1326587	445.11952096891184
1027.0	6.1390294	445.1195101133498
1028.0	6.1453169	445.1194954034004
1029.0	6.151669	445.1195033429382
1030.0	6.1581168	445.1194364035336
1031.0	6.1644294	445.1194627137957
1032.0	6.1706439	445.11954306991544
1033.0	6.1770273	445.1195427853706
1034.0	6.1834127	445.1194799106075
1035.0	6.1897919	445.1206083303495
1036.0	6.1960607	445.11947050079067
1037.0	6.2025711	445.12059255278723
1038.0	6.2088086	445.12060372731037
1039.0	6.2152148	445.1205354976471
1040.0	6.2214087	445.1194990276355
1041.0	6.2278127	445.1194922620422
1042.0	6.2341088	445.12063598489414
1043.0	6.2404648	445.1195635869383
1044.0	6.2469795	445.1205510446935
1045.0	6.2532961	445.1205744671853
1046.0	6.259619	445.11943643529435
1047.0	6.2659857	445.1205151425274
1048.0	6.2723545	445.1205840389188
1049.0	6.2786962	445.1205463189464
1050.0	6.2849753	445.1205826542665
1051.0	6.2913962	445.12056756169017
1052.0	6.2977338	445.120516930841
1054.0	6.305067	445.12061859806704
1055.0	6.3114088	445.1194008383472
1056.0	6.3174108	445.120622012945
1057.0	6.323438	445.12056577374676
1058.0	6.3294629	445.12052392198007
1059.0	6.3354901	445.1205238123649
1060.0	6.341515	445.1205034417541
1061.0	6.3475379	445.12060566763284
1062.0	6.3535693	445.12065535378406
1063.0	6.3596004	445.12054732797634
1064.0	6.3656297	445.1205174732645
1065.0	6.3716526	445.12050885973645
1066.0	6.3776797	445.1205927551902
1067.0	6.3837067	445.1205157652748
1068.0	6.3897317	445.120544827095
1069.0	6.3957567	445.12057898628257
1070.0	6.4017818	445.1206162112551
1071.0	6.4078068	445.12053584198856
1072.0	6.4138318	445.120560524426
1073.0	6.4198588	445.12052946621765
1074.0	6.4258797	445.1204247079648
1075.0	6.4319005	445.12051205602
1076.0	6.4379234	445.12061259413224
1077.0	6.4439484	445.1204951708326
1078.0	6.4499735	445.12046786232276
1079.0	6.4560006	445.1204404669231
1080.0	6.4620298	445.1205001090116
1081.0	6.4680568	445.1205257034749
1082.0	6.4740798	445.1205752559466
1083.0	6.4801068	445.12044068736316
1084.0	6.4861318	445.12049277273866
1085.0	6.4921631	445.12061578331117
1086.0	6.4981902	445.1206009930603
1087.0	6.5042153	445.1205523330813
1088.0	6.5102402	445.1205176131429
1089.0	6.5162674	445.1205657713711
1090.0	6.5222922	445.1206277863366
1091.0	6.5283214	445.12058111142807
1092.0	6.5343486	445.12056450832887
1093.0	6.5403715	445.1206317978186
1094.0	6.5463986	445.12063626377204
1095.0	6.5524195	445.1205651310378
1096.0	6.5584424	445.1204558514735
1097.0	6.5644631	445.12062761598116
1098.0	6.5704902	445.1204539667335
1099.0	6.5765152	445.120562083282
1100.0	6.582536	445.1204797633342
1101.0	6.588557	445.12048915129026
1102.0	6.5945778	445.1205349651035
1103.0	6.6005986	445.12052046042834
1104.0	6.6066216	445.1204875200925
1105.0	6.6126424	445.1204576361517
1106.0	6.6186632	445.1205333200298
1107.0	6.624686	445.1205881237396
1108.0	6.6307069	445.1206503234567
1109.0	6.6367278	445.1206450227998
1110.0	6.6427487	445.1205106864534
1111.0	6.6487717	445.12055233734014
1112.0	6.6547924	445.120535455185
1113.0	6.6608133	445.1205130936236
1114.0	6.666834	445.120495486037
1115.0	6.6728569	445.12050046202734
1116.0	6.6788778	445.1194151612772
1117.0	6.6848986	445.1205373702798
1118.0	6.6909196	445.12065027837247
1119.0	6.6969423	445.1204551015427
1120.0	6.7029654	445.1204618959798
1121.0	6.7089861	445.1205560469759
1122.0	6.7150133	445.12051179572154
1123.0	6.7210361	445.12064968746364
1124.0	6.727057	445.12054504848606
1125.0	6.733078	445.1205961696438
1126.0	6.7390987	445.12048459099753
1127.0	6.7451196	445.1206069565098
1128.0	6.7511425	445.12053923140724
1129.0	6.7571632	445.1205225100561
1130.0	6.7631863	445.1206418104193
1131.0	6.7692071	445.12057209802344
1132.0	6.775228	445.12065333036566
1133.0	6.7812488	445.12054367730076
1134.0	6.7872696	445.1205390939419
1135.0	6.7932905	445.12051702155696
1136.0	6.7993134	445.12050501391286
1137.0	6.8053342	445.12056476961703
1138.0	6.811357	445.1205873529367
1139.0	6.8173779	445.1206067622326
1140.0	6.8233988	445.1194006009257
1141.0	6.8294197	445.12060524860885
1142.0	6.8354406	445.1204861213324
1143.0	6.8414675	445.1205383134513
1144.0	6.8474926	445.12057864271264
1145.0	6.8535196	445.120439780399
1146.0	6.8595446	445.1205398153459
1147.0	6.8655697	445.12053653511236
1148.0	6.8715968	445.1205487261044
1149.0	6.8776239	445.12050834340045
1150.0	6.8836552	445.1205947125169
1151.0	6.8896822	445.1206177901457
1152.0	6.895703	445.1205034076654
1153.0	6.9017322	445.12054262407383
1154.0	6.9077592	445.12052978651633
1155.0	6.9137822	445.12055177275835
1156.0	6.9198094	445.1205442195912
1157.0	6.9258323	445.1204946905981
1158.0	6.9318552	445.12054187175335
1159.0	6.9378802	445.1204340812739
1160.0	6.943903	445.12052063446794
1161.0	6.949926	445.12059620965323
1162.0	6.955953	445.12054287803113
1163.0	6.9619823	445.1204970212885
1164.0	6.9680074	445.12042628434983
1165.0	6.9740303	445.1204217597229
1166.0	6.9800573	445.1205301928707
1167.0	6.9860782	445.12045221586186
1168.0	6.9920989	445.12048684554713
1169.0	6.9981218	445.12061019899795
1170.0	7.0041427	445.1205917428382
1171.0	7.0101657	445.12054598361794
1172.0	7.0161866	445.12053257087035
1173.0	7.0222095	445.12043725400537
1174.0	7.0282365	445.1205275633077
1175.0	7.0342635	445.1204160019665
1176.0	7.0402865	445.1205643630375
1177.0	7.0463156	445.1203944291087
1178.0	7.0523407	445.12038584312495
1179.0	7.05837	445.12047758380885
1180.0	7.064397	445.120536495711
1181.0	7.0704199	445.1204624651055
1182.0	7.0764408	445.12050891826607
1183.0	7.0824615	445.1206039091437
1184.0	7.0884824	445.12048751448157
1185.0	7.0945052	445.12044662833824
1186.0	7.1005261	445.12045053184494
1187.0	7.106549	445.1206155359827
1188.0	7.1125742	445.12053822775465
1189.0	7.1186033	445.12056598226684
1190.0	7.1246304	445.12053713120275
1191.0	7.1306552	445.1205091656196
1192.0	7.1366824	445.12052931000784
1193.0	7.1427116	445.1205098231819
1194.0	7.1487365	445.1205247000045
1195.0	7.1547638	445.12047140614595
1196.0	7.1607908	445.12048035107813
1197.0	7.1668117	445.1204551932573
1198.0	7.1728325	445.1204257637514
1199.0	7.1788533	445.12052851598986
1200.0	7.184874	445.1206072380809
1201.0	7.190897	445.12043027871346
1202.0	7.196918	445.12049606985136
1203.0	7.2029387	445.1204413360624
1204.0	7.2089596	445.12049370573095
1205.0	7.2149824	445.120505821727
1206.0	7.2210136	445.12045429049215
1207.0	7.2270366	445.1204968305617
1208.0	7.2330616	445.1205167908535
1209.0	7.2390824	445.1204823968997
1210.0	7.2451034	445.1204214454595
1211.0	7.2511242	445.1204668940932
1212.0	7.2571451	445.1204994539961
1213.0	7.2631658	445.12056341398653
1214.0	7.2691887	445.12043642807384
1215.0	7.2752096	445.1204195249102
1216.0	7.2812304	445.1204457815715
1217.0	7.2872533	445.12047066103224
1218.0	7.2932743	445.12048846146115
1219.0	7.299295	445.12045852163044
1220.0	7.305316	445.12046131476137
1221.0	7.3113367	445.1204726402558
1222.0	7.3173596	445.12041111222663
1223.0	7.3233825	445.1204416355208
1224.0	7.3294055	445.12056257216256
1225.0	7.3354285	445.1205447142579
1226.0	7.3414493	445.1204211319277
1227.0	7.3474701	445.12048539079836
1228.0	7.353491	445.1204249489175
1229.0	7.3595118	445.1204657260987
1230.0	7.3655347	445.1205245140321
1231.0	7.3715555	445.1204982311827
1232.0	7.3775784	445.1205671017862
1233.0	7.3836014	445.12049544585346
1234.0	7.3896223	445.1204721261672
1235.0	7.3956431	445.12045273681997
1236.0	7.401664	445.1204754243346
1237.0	7.4076909	445.1204350905269
1238.0	7.4137139	445.1206458189089
1239.0	7.4197368	445.1205285918843
1240.0	7.4257639	445.12048428635137
1241.0	7.4317889	445.1204346348607
1242.0	7.4378098	445.1205351710311
1243.0	7.4438306	445.120426106965
1244.0	7.4498516	445.12040224916586
1245.0	7.4558743	445.12050790042895
1246.0	7.4618953	445.1204945124389
1247.0	7.467916	445.1204090603526
1248.0	7.473939	445.12043856732106
1249.0	7.4799598	445.12057985379533
1250.0	7.4859806	445.1205367353789
1251.0	7.4920015	445.1205115099779
1252.0	7.4980243	445.1204951604839
1253.0	7.5040452	445.1205149275207
1254.0	7.510066	445.12036819872174
1255.0	7.5160869	445.1203486114604
1256.0	7.5221098	445.1205095842806
1257.0	7.5281307	445.1204532482806
1258.0	7.5341514	445.1203707033708
1259.0	7.5401745	445.12041334039003
1260.0	7.5461973	445.12038817791694
1261.0	7.5522182	445.1205922272721
1262.0	7.558239	445.1204101137076
1263.0	7.5642619	445.120422671606
1264.0	7.5702869	445.1204367969061
1265.0	7.5763141	445.12058507379356
1266.0	7.5823349	445.12047270427587
1267.0	7.5883558	445.1205005546848
1268.0	7.5943869	445.1204656051921
1269.0	7.6004099	445.1203938252107
1270.0	7.6064349	445.12047389103805
1271.0	7.6124558	445.1204722020402
1272.0	7.6184766	445.1204719547292
1273.0	7.6244975	445.1203891095211
1274.0	7.6305182	445.12046100353075
1275.0	7.6365392	445.12038926033534
1276.0	7.642562	445.1204341889153
1277.0	7.6485849	445.1204224427127
1278.0	7.6546079	445.12045001484296
1279.0	7.6606308	445.1203858054586
1280.0	7.6666538	445.12036120873245
1281.0	7.6726747	445.1205911689434
1282.0	7.6786954	445.12044690032786
1283.0	7.6847162	445.12043983385195
1284.0	7.6907391	445.12044303150674
1285.0	7.69676	445.1205524003304
1286.0	7.7027829	445.1203872161878
1287.0	7.7088038	445.1204824894351
1288.0	7.7148246	445.1204253947844
1289.0	7.7208455	445.1204249129807
1290.0	7.7268663	445.1205865919127
1291.0	7.7328872	445.1204275607205
1292.0	7.73891	445.12046064396804
1293.0	7.7449308	445.12042726967485
1294.0	7.7509538	445.1205419318664
1295.0	7.7569768	445.1203905469987
1296.0	7.7629977	445.12058216915085
1297.0	7.7690184	445.1205506569474
1298.0	7.7750393	445.1204142885231
1299.0	7.7810704	445.12051051990727
1300.0	7.7870913	445.1204415925834
1301.0	7.7931163	445.1204179149772
1302.0	7.7991393	445.12041922849727
1303.0	7.8051601	445.1204458098001
1304.0	7.811181	445.1203950192999
1305.0	7.8172018	445.1203942027177
1306.0	7.8232227	445.12047540617226
1307.0	7.8292455	445.1204721701221
1308.0	7.8352664	445.1204538053417
1309.0	7.8412872	445.12032962241153
1310.0	7.8473101	445.12038356758507
1311.0	7.853331	445.1204229641194
1312.0	7.8593519	445.1203825750877
1313.0	7.8653748	445.1204156953147
1314.0	7.8713956	445.12040023550406
1315.0	7.8774184	445.12034307528546
1316.0	7.8834394	445.1204083355834
1317.0	7.8894685	445.12049624998093
1318.0	7.8954935	445.1203458734056
1319.0	7.9015186	445.1204541064669
1320.0	7.9075435	445.12033143356496
1321.0	7.9135686	445.12047274823954
1322.0	7.9195957	445.12031698694767
1323.0	7.9256185	445.1203655488523
1324.0	7.9316456	445.12034054943416
1325.0	7.9376728	445.1203813686918
1326.0	7.9436977	445.12045851608565
1327.0	7.9497228	445.120434095871
1328.0	7.9557603	445.120381586555
1329.0	7.9617895	445.12042342978094
1330.0	7.9678206	445.12045602018725
1331.0	7.9738477	445.120372766844
1332.0	7.9798727	445.1203849919701
1333.0	7.9858977	445.1203939804386
1334.0	7.9919271	445.12033258476436
1335.0	7.9979541	445.12044040798384
1336.0	8.0039854	445.1204532315788
1337.0	8.0100083	445.1203982938496
1338.0	8.0160331	445.1204487218745
1339.0	8.0220583	445.1204921356002
1340.0	8.0280832	445.1204471875521
1341.0	8.0341104	445.12032919028553
1342.0	8.0401375	445.1205164851257
1343.0	8.0461687	445.120427740917
1344.0	8.0521937	445.1203560860736
1345.0	8.0582188	445.1204317447336
1346.0	8.0642437	445.1204048321631
1347.0	8.0702686	445.12058670381805
1348.0	8.0762958	445.1204093159961
1349.0	8.0823229	445.1203799818374
1350.0	8.0883438	445.1204330506764
1351.0	8.0943646	445.12046262911883
1352.0	8.1003855	445.1205339733101
1353.0	8.1064062	445.12052361442704
1354.0	8.1124292	445.1204018590188
1355.0	8.1184561	445.1204772714137
1356.0	8.1244854	445.1204677242828
1357.0	8.1305063	445.12043803217927
1358.0	8.1365271	445.1204817853949
1359.0	8.142548	445.120463226131
1360.0	8.1485688	445.1203769692693
1361.0	8.1545895	445.12055542485047
1362.0	8.1606125	445.12045800495537
1363.0	8.1666333	445.12048410657445
1364.0	8.1726542	445.1204052698388
1365.0	8.1786772	445.12036010391324
1366.0	8.1846958	445.12041397989407
1367.0	8.1907251	445.12037282900656
1368.0	8.1967501	445.120386841827
1369.0	8.2027458	445.1204295453274
1370.0	8.2087709	445.1204192998711
1371.0	8.2148022	445.1205359125186
1372.0	8.2208314	445.1204361083429
1373.0	8.2268544	445.12050964607045
1374.0	8.2328793	445.12045333850136
1375.0	8.2389064	445.1203942731239
1376.0	8.2449314	445.1204083730937
1377.0	8.2509563	445.1203990232197
1378.0	8.2569834	445.12051351086683
1379.0	8.2630126	445.1204643041637
1380.0	8.2690356	445.1204912371529
1381.0	8.2750607	445.1205600827149
1382.0	8.2810877	445.1204569636241
1383.0	8.2871148	445.1204234453733
1384.0	8.2931417	445.12054794445424
1385.0	8.299173	445.1205232690497
1386.0	8.3051981	445.12032298750256
1387.0	8.311221	445.1204721986863
1388.0	8.3172461	445.12046188678244
1389.0	8.323273	445.12044071986645
1390.0	8.3293024	445.12051617613366
1391.0	8.3353314	445.12035977588636
1392.0	8.3413585	445.1204813384704
1393.0	8.3473814	445.12040492857034
1394.0	8.3534064	445.1203436458984
1395.0	8.3594293	445.12040945788215
1396.0	8.3654545	445.1203898460508
1397.0	8.3714814	445.1203814082516
1398.0	8.3775065	445.12039604930527
1399.0	8.3835378	445.120461114242
1400.0	8.3895606	445.1204336736828
1401.0	8.3955835	445.1204412959063
1402.0	8.4016086	445.12043260493294
1403.0	8.4076356	445.1204993074604
1404.0	8.4136606	445.1203667611016
1405.0	8.4196878	445.1204111568911
1406.0	8.4257169	445.12037060338093
1407.0	8.4317461	445.12031382777474
1408.0	8.4377732	445.12044691306545
1409.0	8.4438086	445.12043987043586
1410.0	8.4498377	445.1203841243668
1411.0	8.4558649	445.1203811583599
1412.0	8.46189	445.1203252194206
1413.0	8.4679129	445.1204731159213
1414.0	8.47394	445.1204980476718
1415.0	8.4799669	445.1205065425633
1416.0	8.485992	445.12042843383097
1417.0	8.4920212	445.12037910197614
1418.0	8.4980483	445.1204499797775
1419.0	8.5040712	445.1204644672058
1420.0	8.5100983	445.1203962037615
1421.0	8.5161233	445.12042506818693
1422.0	8.5221504	445.12044611239986
1423.0	8.5281774	445.1204610112652
1424.0	8.5342067	445.12040656217306
1425.0	8.5402358	445.1203846497629
1426.0	8.5462629	445.12039774634286
1427.0	8.5522922	445.12035315630425
1428.0	8.5583192	445.1203055806468
1429.0	8.5643422	445.12034597331416
1430.0	8.5703691	445.12040813487476
1431.0	8.5763941	445.1203346719277
1432.0	8.5824233	445.1204114503164
1433.0	8.5884567	445.1204449961049
1434.0	8.5944901	445.1203974875904
1435.0	8.6005171	445.12039218212306
1436.0	8.6065422	445.12033681016703
1437.0	8.6125692	445.12037723583995
1438.0	8.6185963	445.12042870777066
1439.0	8.6246255	445.1204772993289
1440.0	8.6306504	445.1204390504448
1441.0	8.6366776	445.120364238158
1442.0	8.6427047	445.12044467516296
1443.0	8.6487359	445.1204274065763
1444.0	8.6547589	445.1203887742597
1445.0	8.660788	445.1203430666211
1446.0	8.6668108	445.12032117774
1447.0	8.6728339	445.1203900881175
1448.0	8.6788546	445.12029295850226
1449.0	8.6848754	445.1203656017237
1450.0	8.6908984	445.12021507688064
1451.0	8.6969194	445.1202661585171
1452.0	8.7029402	445.12034260161266
1453.0	8.708961	445.12046648751584
1454.0	8.7149818	445.12037465491363
1455.0	8.7210088	445.1203105185738
1456.0	8.7270318	445.12047554990164
1457.0	8.733061	445.1204357228366
1458.0	8.7390839	445.1203687763185
1459.0	8.7451111	445.12040935563755
1460.0	8.7511423	445.120377522235
1461.0	8.7571755	445.12035722614763
1462.0	8.7632026	445.12040494287265
1463.0	8.7692318	445.12044531657557
1464.0	8.7752548	445.12048985387355
1465.0	8.7812778	445.120282716089
1466.0	8.7873048	445.1204530499026
1467.0	8.7933299	445.1204360912757
1468.0	8.7993611	445.1204809344438
1469.0	8.8053881	445.1203238479423
1470.0	8.8114152	445.1204471693673
1471.0	8.8174423	445.1203541865633
1472.0	8.8234653	445.12037941397915
1473.0	8.8294923	445.1203463313629
1474.0	8.8355237	445.1204113505782
1475.0	8.8415528	445.12028399265466
1476.0	8.84758	445.12046210917
1477.0	8.8536069	445.1203682209517
1478.0	8.8596339	445.12034332979835
1479.0	8.8656611	445.1204609854195
1480.0	8.8716839	445.12035427756797
1481.0	8.8777049	445.1203886238041
1482.0	8.8837257	445.1203637542808
1483.0	8.8897528	445.1204671426813
1484.0	8.8957777	445.12043154788944
1485.0	8.9018027	445.1203053135513
1486.0	8.9078361	445.1204752249822
1487.0	8.9138652	445.120490901144
1488.0	8.9198966	445.12028465166094
1489.0	8.9259237	445.12030232102904
1490.0	8.9319508	445.12039660007457
1491.0	8.9379758	445.120498549047
1492.0	8.9440007	445.12037281018473
1493.0	8.9500299	445.12053447240595
1494.0	8.9560611	445.1202261755872
1495.0	8.9620904	445.1202030131661
1496.0	8.9681176	445.12047477902934
1497.0	8.9741488	445.1203681665162
1498.0	8.9801738	445.120349233162
1499.0	8.986205	445.1203881344333
1500.0	8.99223	445.1204000087156
1501.0	8.998257	445.12041345879
1502.0	9.0042778	445.1203186236812
1503.0	9.0102988	445.1204354226051
1504.0	9.0163197	445.12046583859427
1505.0	9.0223404	445.1203132181121
1506.0	9.0283634	445.12036341135854
1507.0	9.0343842	445.1204786071141
1508.0	9.0404071	445.1203235819824
1509.0	9.0464278	445.12041148776837
1510.0	9.0524488	445.12043357189816
1511.0	9.058476	445.1203454648408
1512.0	9.0645029	445.1204254527245
1513.0	9.0705384	445.12044759696045
1514.0	9.0765675	445.12046019783304
1515.0	9.0825925	445.12045116937753
1516.0	9.0886154	445.12031020250714
1517.0	9.0946383	445.12049072963384
1518.0	9.1006592	445.12041568157974
1519.0	9.1066801	445.1204319310671
1520.0	9.1127008	445.1204333256205
1521.0	9.1187259	445.12032145847286
1522.0	9.1247467	445.12032457876677
1523.0	9.1307696	445.1204841600912
1524.0	9.1367946	445.12043084961715
1525.0	9.1428155	445.12045088231724
1526.0	9.1488363	445.1202783519668
1527.0	9.1548593	445.1203202909953
1528.0	9.1608821	445.120415466288
1529.0	9.1669092	445.12037098181537
1530.0	9.1729323	445.1203533978906
1531.0	9.178955	445.12030902588623
1532.0	9.18498	445.12038614666466
1533.0	9.1910009	445.120322092469
1534.0	9.197026	445.12033352322527
1535.0	9.2030488	445.1203668425886
1536.0	9.2090698	445.1203907363927
1537.0	9.2150905	445.12042595138723
1538.0	9.2211134	445.12032879410634
1539.0	9.2271385	445.12037708282656
1540.0	9.2331655	445.12043652146934
1541.0	9.2391947	445.1204153889222
1542.0	9.245226	445.1203630693088
1543.0	9.2512468	445.120465225721
1544.0	9.257274	445.1203587702294
1545.0	9.2632968	445.12046392124427
1546.0	9.2693176	445.1203120608054
1547.0	9.2753406	445.1203453910238
1548.0	9.2813614	445.1203100278442
1549.0	9.2873823	445.12031072068277
1550.0	9.2934031	445.1202400100058
1551.0	9.2994324	445.12024794128206
1552.0	9.3054573	445.12036185756995
1553.0	9.3114782	445.12031005572663
1554.0	9.317501	445.12030915230605
1555.0	9.3235219	445.1203773801484
1556.0	9.3295428	445.12042827144813
1557.0	9.3355656	445.1202195184438
1558.0	9.3415865	445.1202748332777
1559.0	9.3476158	445.12019941609867
1560.0	9.3536386	445.1202278911572
1561.0	9.3596595	445.1203668072697
1562.0	9.3656802	445.12030530305265
1563.0	9.3717052	445.12025628788933
1564.0	9.377726	445.12041465564454
1565.0	9.3837512	445.1203490547925
1566.0	9.389774	445.1202702824854
1567.0	9.3958012	445.12030965147454
1568.0	9.4018219	445.1203198445167
1569.0	9.4078428	445.1203438333813
1570.0	9.413872	445.1203162549711
1571.0	9.4199011	445.1203432653793
1572.0	9.4259241	445.12021921360423
1573.0	9.4319491	445.12038671715396
1574.0	9.4379719	445.1202791937583
1575.0	9.443995	445.1202949571396
1576.0	9.4500157	445.1203128324069
1577.0	9.4560366	445.1203717767768
1578.0	9.4620615	445.12029923321813
1579.0	9.4680866	445.1202841621633
1580.0	9.4741095	445.1203805647785
1581.0	9.4801326	445.12037439331374
1582.0	9.4861532	445.1203149757429
1583.0	9.4921803	445.12036052917733
1584.0	9.4982013	445.1201936183733
1585.0	9.5042283	445.1203471648262
1586.0	9.5102555	445.12019682459294
1587.0	9.5162762	445.120339166312
1588.0	9.5222992	445.12033193495176
1589.0	9.528322	445.1202271460789
1590.0	9.534343	445.12034488230796
1591.0	9.5403637	445.12029146937437
1592.0	9.5463847	445.12029720768516
1593.0	9.5524054	445.12036296321406
1594.0	9.5584283	445.12025235341537
1595.0	9.5644492	445.1202622915297
1596.0	9.5704764	445.12029391317947
1597.0	9.5764971	445.1204145852703
1598.0	9.5825222	445.1203809421391
1599.0	9.5885471	445.1204237994829
1600.0	9.59457	445.12029668150274
1601.0	9.6005951	445.12032789962836
1602.0	9.6066242	445.12035519207217
1603.0	9.6126514	445.1203830365057
1604.0	9.6186742	445.1203570872328
1605.0	9.6246952	445.12034845555996
1606.0	9.6307159	445.1203433164975
1607.0	9.6367368	445.1203265355186
1608.0	9.6427597	445.1204600138946
1609.0	9.6487805	445.1202708265803
1610.0	9.6548013	445.1203941047951
1611.0	9.6608243	445.12041602683536
1612.0	9.6668472	445.12032325889373
1613.0	9.6728682	445.12034146631487
1614.0	9.6788889	445.12032896695916
1615.0	9.6849096	445.12032951955763
1616.0	9.6909326	445.12032853889053
1617.0	9.6969535	445.1204834454819
1618.0	9.7029826	445.1203415302025
1619.0	9.7090119	445.1203489547346
1620.0	9.7150368	445.120371336056
1621.0	9.7210619	445.1203510869637
1622.0	9.7270826	445.1203780064517
1623.0	9.7331078	445.12041435919593
1624.0	9.7391326	445.12033912254566
1625.0	9.7451639	445.1203594779756
1626.0	9.7511847	445.1202743680583
1627.0	9.7572056	445.1203665101112
1628.0	9.7632264	445.1203983389437
1629.0	9.7692474	445.12032116430424
1630.0	9.7752681	445.1204660724878
1631.0	9.7812952	445.12042394111194
1632.0	9.7873202	445.1203829095181
1633.0	9.7933431	445.12034349946214
1634.0	9.799364	445.12029529507345
1635.0	9.8053849	445.120371085656
1636.0	9.8114099	445.12028547522374
1637.0	9.8174329	445.12026921954424
1638.0	9.8234558	445.12040099624556
1639.0	9.8294765	445.12032809125344
1640.0	9.8355078	445.1203357176834
1641.0	9.8415348	445.120477286943
1642.0	9.8475578	445.12044539778134
1643.0	9.8535869	445.1203711043634
1644.0	9.8596121	445.1204198983397
1645.0	9.865639	445.1203952736857
1646.0	9.8716621	445.12032545720774
1647.0	9.8776849	445.1204127514446
1648.0	9.8837099	445.1205347979565
1649.0	9.8897307	445.12041802711497
1650.0	9.8957516	445.12035962722564
1651.0	9.9017744	445.12035225799326
1652.0	9.9077976	445.12039254405505
1653.0	9.9138203	445.1203886354374
1654.0	9.9198434	445.12036958408845
1655.0	9.9258724	445.1203904860809
1656.0	9.9318932	445.1202652360647
1657.0	9.9379141	445.1204380262803
1658.0	9.943937	445.12045789098323
1659.0	9.9499684	445.120500825381
1660.0	9.9560037	445.1205209521923
1661.0	9.962033	445.1203926985268
1662.0	9.9680558	445.1203666444864
1663.0	9.9740829	445.1203644471857
1664.0	9.9801037	445.12034662048166
1665.0	9.9861309	445.1203776642244
1666.0	9.9921516	445.120455507505
1667.0	9.9981726	445.12037942246513
1668.0	10.004195	445.1204730141284
1669.0	10.010216	445.1204054536588
1670.0	10.016245	445.120518859475
1671.0	10.02227	445.12046476967794
1672.0	10.028295	445.12042908312606
1673.0	10.034318	445.1204505810893
1674.0	10.040339	445.12046737481205
1675.0	10.046366	445.1204200565182
1676.0	10.052387	445.12043644438467
1677.0	10.058416	445.1204283643853
1678.0	10.064437	445.12041961450507
1679.0	10.070466	445.12042980180036
1680.0	10.076487	445.12041450998066
1681.0	10.082516	445.12038853089194
1682.0	10.088537	445.1204484261284
1683.0	10.094558	445.12044022465597
1684.0	10.100579	445.1204196899406
1685.0	10.1066	445.12039180130427
1686.0	10.112627	445.12043485530444
1687.0	10.118656	445.12037836757673
1688.0	10.124679	445.12039443209056
1689.0	10.130706	445.12029054705624
1690.0	10.136727	445.1204298228862
1691.0	10.142756	445.1205020279272
1692.0	10.148777	445.1204737134089
1693.0	10.154802	445.1203637691417
1694.0	10.160827	445.1203721046672
1695.0	10.166848	445.1203500599864
1696.0	10.172871	445.12031286911724
1697.0	10.178891	445.12045859168796
1698.0	10.184918	445.1204217021748
1699.0	10.190942	445.120369948234
1700.0	10.196967	445.1203509645426
1701.0	10.202994	445.1203212065108
1702.0	10.209019	445.1203106831152
1703.0	10.215041	445.12035936906415
1704.0	10.221062	445.12041000014847
1705.0	10.227083	445.1204053986297
1706.0	10.233104	445.1203799441469
1707.0	10.239125	445.12040385693984
1708.0	10.245146	445.1204030592514
1709.0	10.251171	445.12031512208216
1710.0	10.257191	445.1203915981113
1711.0	10.263214	445.12043014813423
1712.0	10.269244	445.12042566134494
1713.0	10.275273	445.1203743939002
1714.0	10.2813	445.1203574934424
1715.0	10.287271	445.12021360426286
1716.0	10.293302	445.1202346860397
1717.0	10.299323	445.12038554447406
1718.0	10.305348	445.12040356028245
1719.0	10.311375	445.1203569149915
1720.0	10.3174	445.1204449928278
1721.0	10.323423	445.12029388787596
1722.0	10.32945	445.12042584443617
1723.0	10.335471	445.12038823961416
1724.0	10.341496	445.12034304840216
1725.0	10.347519	445.12029159859185
1726.0	10.35354	445.1201959528872
1727.0	10.359565	445.12044599877333
1728.0	10.365585	445.1203188176478
1729.0	10.37161	445.1203318590606
1730.0	10.377635	445.12037928932546
1731.0	10.383662	445.1203745220239
1732.0	10.389692	445.12040099748026
1733.0	10.395721	445.12032867345283
1734.0	10.401742	445.12035154350264
1735.0	10.407765	445.1203179418984
1736.0	10.41379	445.1203636264811
1737.0	10.419811	445.1203707075155
1738.0	10.425831	445.12037037354503
1739.0	10.431858	445.1203591318329
1740.0	10.437879	445.12039545243823
1741.0	10.443902	445.12041070036815
1742.0	10.449927	445.12035945482216
1743.0	10.455948	445.12040246592557
1744.0	10.461973	445.12035282887814
1745.0	10.468004	445.1204036905086
1746.0	10.474025	445.12037886542953
1747.0	10.48005	445.12031790219106
1748.0	10.486079	445.120404797591
1749.0	10.492104	445.12044333689886
1750.0	10.498133	445.1203368901473
1751.0	10.504161	445.12030420963515
1752.0	10.51019	445.1203912978264
1753.0	10.516215	445.12039862202687
1754.0	10.522242	445.1204167533375
1755.0	10.528267	445.1204175475553
1756.0	10.534292	445.12034748983365
1757.0	10.540315	445.12037926098884
1758.0	10.546342	445.1203369498617
1759.0	10.552369	445.1203787403611
1760.0	10.558392	445.1204872129151
1761.0	10.564419	445.12030439879686
1762.0	10.570444	445.12035215000986
1763.0	10.576469	445.120420110817
1764.0	10.582494	445.1202565300568
1765.0	10.588519	445.12024116102765
1766.0	10.594544	445.12032169818815
1767.0	10.600571	445.1203471610252
1768.0	10.6066	445.1202555652537
1769.0	10.612627	445.1203295565179
1770.0	10.618654	445.12045752574375
1771.0	10.624679	445.12044191097175
1772.0	10.630713	445.120409156888
1773.0	10.636744	445.1203129744007
1774.0	10.642767	445.12036374044624
1775.0	10.64879	445.1204935498311
1776.0	10.654813	445.12032025003276
1777.0	10.660838	445.1203539654228
1778.0	10.666861	445.1203665212507
1779.0	10.672888	445.1204440416252
1780.0	10.678911	445.1203376842895
1781.0	10.68494	445.12050764351443
1782.0	10.690965	445.1203489251163
1783.0	10.69699	445.12039177026725
1784.0	10.703015	445.1203778832584
1785.0	10.709046	445.1204667948974
1786.0	10.715077	445.1203255536105
1787.0	10.721109	445.1204455946809
1788.0	10.727138	445.1203290237623
1789.0	10.733161	445.1204522511078
1790.0	10.739184	445.1202935389462
1791.0	10.745211	445.1204058490914
1792.0	10.751234	445.1202650505064
1793.0	10.757261	445.12026069957113
1794.0	10.763284	445.12057383603553
1795.0	10.769306	445.12041905189477
1796.0	10.775334	445.1203681652347
1797.0	10.781359	445.12046141418386
1798.0	10.78739	445.1203766094996
1799.0	10.793417	445.120411928271
1800.0	10.799442	445.1204014293517
1801.0	10.805469	445.1204293856076
1802.0	10.811494	445.12039122764605
1803.0	10.817525	445.12041876969334
1804.0	10.823548	445.1204163091478
1805.0	10.829569	445.1204059140646
1806.0	10.83559	445.12034232874566
1807.0	10.841613	445.12043935910754
1808.0	10.847634	445.1203347337411
1809.0	10.853655	445.1204174602414
1810.0	10.859678	445.1204046290291
1811.0	10.865702	445.120434008826
1812.0	10.871723	445.12037364839694
1813.0	10.877744	445.12037415619
1814.0	10.883765	445.1204921441088
1815.0	10.889788	445.1204696340934
1816.0	10.895809	445.1203363457427
1817.0	10.901832	445.1203300313381
1818.0	10.907857	445.1204097320639
1819.0	10.913882	445.12042214646567
1820.0	10.919909	445.12029705740156
1821.0	10.92594	445.1203691465827
1822.0	10.931967	445.1203256013033
1823.0	10.937994	445.12035490107144
1824.0	10.944015	445.1203370755282
1825.0	10.950036	445.1203779278552
1826.0	10.956069	445.1202689206498
1827.0	10.962094	445.1203915774812
1828.0	10.968117	445.12032265284495
1829.0	10.97414	445.1204086326619
1830.0	10.980161	445.1204796713054
1831.0	10.986182	445.1205484351621
1832.0	10.992203	445.1204455563418
1833.0	10.998223	445.1202518023917
1834.0	11.004246	445.12032531456686
1835.0	11.010269	445.1204269654265
1836.0	11.016292	445.1204668430854
1837.0	11.022313	445.1204675704315
1838.0	11.028334	445.120434604522
1839.0	11.034355	445.12029332395844
1840.0	11.040376	445.1203064760695
1841.0	11.046396	445.1203818536652
1842.0	11.052417	445.1203587095999
1843.0	11.058438	445.12034927091423
1844.0	11.064465	445.12031039865246
1845.0	11.070486	445.1204380099385
1846.0	11.076509	445.120343530577
1847.0	11.08253	445.1203978012786
1848.0	11.088551	445.1203121772846
1849.0	11.094571	445.1202996729981
1850.0	11.10059	445.1203732151977
1851.0	11.106613	445.12045775057646
1852.0	11.112636	445.1204677143735
1853.0	11.118659	445.1203612274592
1854.0	11.12468	445.1205311579848
1855.0	11.130701	445.12042350256746
1856.0	11.13673	445.12033789715076
1857.0	11.142763	445.1203646130479
1858.0	11.148797	445.1202875476089
1859.0	11.154826	445.1202465635092
1860.0	11.160849	445.1203079644171
1861.0	11.166872	445.12028988175774
1862.0	11.172899	445.1203396294503
1863.0	11.178924	445.1203000342434
1864.0	11.184944	445.1202558177848
1866.0	11.19244	445.12035897555245
1867.0	11.198786	445.12041488747604
1868.0	11.204817	445.12036841734783
1869.0	11.210844	445.1204288069575
1870.0	11.216872	445.12032874655023
1871.0	11.222897	445.1202974491642
1872.0	11.228924	445.1202220089296
1873.0	11.234945	445.12032857464743
1874.0	11.240967	445.12042083438183
1875.0	11.246988	445.1201753941183
1876.0	11.253009	445.1202755546256
1877.0	11.25903	445.1203197342148
1878.0	11.265051	445.1203875519961
1879.0	11.271072	445.12029080868757
1880.0	11.277094	445.1203026723266
1881.0	11.283115	445.12047040650316
1882.0	11.289136	445.1203779560224
1883.0	11.295159	445.12031141072595
1884.0	11.30118	445.12034688223474
1885.0	11.307203	445.1203613677289
1886.0	11.313224	445.1204061660934
1887.0	11.319245	445.12035336252256
1888.0	11.325268	445.12040671511613
1889.0	11.331288	445.12020497759045
1890.0	11.337309	445.12033107453937
1891.0	11.343336	445.1203021723481
1892.0	11.349359	445.12038431167497
1893.0	11.355382	445.1203866467126
1894.0	11.361411	445.12035089904185
1895.0	11.36744	445.1203355750255
1896.0	11.373472	445.12022670155545
1897.0	11.379505	445.12035092436065
1898.0	11.38553	445.1202372434453
1899.0	11.391551	445.12031607531713
1900.0	11.397572	445.1202569528538
1901.0	11.403593	445.12031064350504
1902.0	11.409615	445.12031825380063
1903.0	11.415641	445.1202460242074
1904.0	11.421666	445.1202542623371
1905.0	11.427693	445.1202649894667
1906.0	11.43372	445.12035328018396
1907.0	11.439747	445.12033952841523
1908.0	11.445772	445.12027389452686
1909.0	11.451797	445.1203558069484
1910.0	11.457822	445.1203774442485
1911.0	11.463851	445.120321939956
1912.0	11.469878	445.120341586821
1913.0	11.475905	445.1202443292829
1914.0	11.481934	445.120444838211
1915.0	11.487964	445.12024255449444
1916.0	11.493986	445.1203678207206
1917.0	11.500013	445.12033672658424
1918.0	11.506036	445.12036749049275
1919.0	11.512061	445.1204582457039
1920.0	11.518082	445.1203077365658
1921.0	11.524114	445.12036139652093
1923.0	11.531443	445.12035771858575
1924.0	11.537786	445.1202764469851
1925.0	11.543809	445.1204274521738
1926.0	11.54983	445.1203149742647
1927.0	11.555853	445.1202923123825
1928.0	11.561874	445.12031227140557
1929.0	11.567895	445.1203809347276
1930.0	11.573916	445.1203638941369
1931.0	11.579936	445.12047356139857
1932.0	11.585959	445.1203261558828
1933.0	11.59198	445.12027580875366
1934.0	11.598001	445.1202593680202
1935.0	11.604026	445.12041100272955
1936.0	11.610049	445.1203939237728
1937.0	11.61607	445.1203082508705
1938.0	11.622091	445.12026501316274
1939.0	11.628116	445.1204203262047
1940.0	11.634136	445.12036924928685
1941.0	11.640157	445.1203474350709
1942.0	11.646186	445.120379691416
1943.0	11.652207	445.12031690382423
1944.0	11.658228	445.1204309246676
1945.0	11.664249	445.1203441202072
1946.0	11.67027	445.12028025824884
1947.0	11.676291	445.120240481244
1948.0	11.682314	445.12020205185445
1949.0	11.688335	445.1203345314486
1950.0	11.694357	445.1202445957477
1951.0	11.700378	445.12032627302756
1952.0	11.706399	445.12037277835213
1953.0	11.71242	445.12030100090425
1954.0	11.718441	445.1202733116404
1955.0	11.724462	445.12041524952645
1956.0	11.730484	445.12037854116295
1957.0	11.736505	445.1202656405667
1958.0	11.742533	445.12029901081763
1959.0	11.748553	445.1203254918541
1960.0	11.754581	445.12028586565555
1961.0	11.760601	445.12030184728224
1962.0	11.766626	445.12041235296203
1963.0	11.772649	445.12021829305536
1964.0	11.77867	445.1203997747894
1965.0	11.784691	445.12029786994367
1966.0	11.790722	445.1202788926998
1967.0	11.796743	445.12017620475956
1968.0	11.802701	445.1203393466183
1969.0	11.808724	445.12021362432966
1970.0	11.814745	445.1203893510448
1971.0	11.820766	445.12038024628873
1972.0	11.826787	445.12030089754137
1973.0	11.832812	445.12025264942383
1974.0	11.838839	445.12031504425283
1975.0	11.844866	445.1201956763127
1976.0	11.850887	445.12018668359946
1977.0	11.85691	445.12021749852556
1978.0	11.862933	445.120335885773
1979.0	11.868953	445.120194744441
1981.0	11.876285	445.12026961013794
1982.0	11.882633	445.12027658629086
1983.0	11.888664	445.12028376352276
1984.0	11.894685	445.1202972361856
1985.0	11.90071	445.120324997481
1986.0	11.906739	445.120248544961
1987.0	11.91276	445.12024238885095
1988.0	11.918783	445.12024117205095
1989.0	11.92481	445.1203538177867
1990.0	11.930837	445.1202928566652
1991.0	11.93686	445.1202070413299
1992.0	11.942887	445.1202490038852
1993.0	11.948908	445.120315722073
1994.0	11.954928	445.12028977945465
1995.0	11.960949	445.1202497598368
1996.0	11.966978	445.1202987785187
1997.0	11.973001	445.12027272650477
1998.0	11.979022	445.12029156685765
1999.0	11.985043	445.1203517416562
2001.0	11.992524	445.1202592537374
2002.0	11.998872	445.1202737300655
2003.0	12.004904	445.12013822664943
2004.0	12.010931	445.12014464379064
2005.0	12.016954	445.1202807465961
2006.0	12.022974	445.1203582397412
2007.0	12.028995	445.1201728758935
2008.0	12.035018	445.1202517088667
2009.0	12.040872	445.1204431613528
2010.0	12.046897	445.12013235150613
2011.0	12.052922	445.12029593862553
2012.0	12.058945	445.1203102672281
2013.0	12.064972	445.12021441694543
2014.0	12.070979	445.12018276105897
2015.0	12.077001	445.12027096331883
2016.0	12.083022	445.12010240434165
2017.0	12.089043	445.1202221170971
2018.0	12.095066	445.12028796309846
2019.0	12.101087	445.1202091990192
2020.0	12.107112	445.120135958419
2021.0	12.113133	445.12013480921956
2022.0	12.119162	445.1202276090825
2023.0	12.125185	445.1201487431991
2024.0	12.131206	445.1200959275209
2025.0	12.137227	445.12016943984577
2026.0	12.143249	445.1201581781692
2027.0	12.14927	445.12008626864355
2028.0	12.155291	445.1201403060817
2029.0	12.161312	445.1201762803832
2030.0	12.167333	445.12015333657223
2031.0	12.173356	445.12008497589875
2032.0	12.179377	445.12012932229754
2033.0	12.185397	445.12016690687676
2034.0	12.19142	445.12008723633613
2035.0	12.197441	445.1201788817225
2036.0	12.20347	445.1201402797397
2037.0	12.209491	445.1202204909372
2039.0	12.216972	445.12009670213877
2040.0	12.223106	445.12033482681085
2041.0	12.229135	445.12023942346593
2042.0	12.235162	445.1201455168509
2043.0	12.241193	445.12011063098674
2044.0	12.247214	445.12016268195794
2045.0	12.253241	445.1201275809468
2046.0	12.259268	445.12018060574013
2047.0	12.265291	445.120066877765
2048.0	12.271293	445.1201727814624
2050.0	12.278606	445.12013873906693
2051.0	12.284971	445.12013068449886
2052.0	12.290993	445.12017106349344
2053.0	12.297021	445.12005407845515
2054.0	12.303052	445.12009796112824
2055.0	12.309079	445.1201535594375
2056.0	12.31511	445.12015674077026
2057.0	12.321133	445.1201712998884
2059.0	12.3286	445.12026746053357
2060.0	12.334944	445.12008463819603
2061.0	12.340975	445.1200935303537
2062.0	12.347	445.12015871478775
2063.0	12.353027	445.12010537596836
2064.0	12.35906	445.12012413379273
2065.0	12.365083	445.1201392613171
2066.0	12.37111	445.1200331851098
2068.0	12.378433	445.1200704664778
2069.0	12.384779	445.12024801103274
2070.0	12.390806	445.1201625618858
2071.0	12.396821	445.12012848415065
2072.0	12.402846	445.12012889682467
2073.0	12.408875	445.12019360822086
2074.0	12.4149	445.12011275478477
2075.0	12.420937	445.1202090810343
2076.0	12.426966	445.1201992973602
2077.0	12.432991	445.1201878309306
2078.0	12.439021	445.12026401825943
2080.0	12.446352	445.1201946493551
2081.0	12.452698	445.12026334557737
[truncated: 4,823 more rows]
