# Supplementary material for: RawBeans: A Simple, Vendor-Independent, Raw-Data Quality-Control Tool
Source: J Proteome Res. 2021 Mar 4;20(4):2098–104. doi: 10.1021/acs.jproteome.0c00956 (PMC8041395; doi:10.1021/acs.jproteome.0c00956)
Supplement: Supplementary file 2 — pr0c00956_si_003.zip [file pr0c00956_si_003.zip › 100_samples_run1.0/resources/HF2_LC1_hela_290320_30B_01-mass-deviation-matrix.tsv]

scan	retention	445.12003
1.0	0.0028786013	445.1200452159747
2.0	0.01030145	445.12009360984877
3.0	0.016634801	445.11946736659803
4.0	0.023305717	445.12002671257983
8.0	0.0329619	445.12003364375715
9.0	0.039309898	445.12003241514543
10.0	0.045334918	445.1200047725956
11.0	0.051359915	445.12008330592096
12.0	0.057389167	445.12010843950924
13.0	0.063416218	445.120037392096
14.0	0.06944125	445.1199387169365
15.0	0.075466151	445.1200235188219
16.0	0.081493281	445.1200339368727
17.0	0.087522367	445.12017828570026
18.0	0.093555783	445.1197252362619
19.0	0.099582917	445.1200549421086
20.0	0.10561408	445.1199050394535
21.0	0.11163923	445.120024254219
22.0	0.11766615	445.1200263686761
23.0	0.12368702	445.1200202702592
24.0	0.12970793	445.12002566410166
25.0	0.13573075	445.12001419622067
26.0	0.14175165	445.12002555977165
27.0	0.14777453	445.12002636867885
28.0	0.1537955	445.1200262379815
29.0	0.15981622	445.1200202343377
31.0	0.17152243	445.11980892486145
32.0	0.17754543	445.1200955131896
34.0	0.18958708	445.11995902042236
35.0	0.19561213	445.1201789451416
36.0	0.20163292	445.1201875895057
37.0	0.20765172	445.1199440457803
38.0	0.2136789	445.120092038556
39.0	0.2197017	445.1199220341893
40.0	0.22572255	445.12039239493987
41.0	0.23174542	445.12002356625936
42.0	0.23776632	445.1200208286326
43.0	0.24378725	445.1200292360245
44.0	0.24981013	445.1200202702692
47.0	0.26787467	445.120020828639
48.0	0.27389558	445.1200254826137
49.0	0.27991843	445.1200215312096
50.0	0.28593928	445.1200231537957
51.0	0.29196015	445.1200116785155
69.0	0.40036863	445.1205270474623
70.0	0.40638938	445.1204210471456
71.0	0.41241232	445.12061957174
72.0	0.41843309	445.11943082321244
75.0	0.4272935	445.1194673730648
76.0	0.4336436	445.12036456831026
77.0	0.43966648	445.120453543736
78.0	0.44568523	445.12065913341996
79.0	0.45171447	445.1194244947387
80.0	0.45773538	445.11964463108967
81.0	0.46375615	445.119575769019
82.0	0.46978328	445.11973289165064
83.0	0.47580192	445.11968670419003
84.0	0.48182072	445.1196265211259
85.0	0.48784985	445.11956362119156
86.0	0.49387492	445.1194075134865
87.0	0.49989372	445.12050281997443
88.0	0.5059166	445.1204844416798
89.0	0.51194163	445.12048957123466
90.0	0.51796442	445.1206561726256
91.0	0.52399157	445.1206467176282
92.0	0.5300104	445.1194078398343
93.0	0.5360353	445.1196687247969
94.0	0.54205828	445.12055573908054
95.0	0.54808332	445.11957832887595
96.0	0.5541042	445.1194433537885
97.0	0.56013547	445.1206297255725
98.0	0.56615615	445.1204468533992
99.0	0.57217703	445.1204645968903
100.0	0.57819988	445.12040258712244
101.0	0.58422497	445.1205618262849
102.0	0.59025422	445.1206594976657
103.0	0.5962813	445.11956860648485
104.0	0.60230632	445.11951834215967
105.0	0.6083313	445.11945802088724
106.0	0.61434995	445.1195251347683
107.0	0.62037713	445.1195907454573
108.0	0.6263979	445.1196248263651
109.0	0.63242077	445.1195645099973
110.0	0.63844173	445.11962596646987
111.0	0.64446245	445.11959608615547
112.0	0.65048345	445.11959991495036
113.0	0.65650413	445.11970156138943
114.0	0.66252502	445.1196948602083
115.0	0.6685458	445.11968753611603
116.0	0.67456877	445.11975144702893
117.0	0.68058762	445.119522831627
118.0	0.68661048	445.1195413520252
119.0	0.69263554	445.11948657297177
120.0	0.69866043	445.11954440554894
121.0	0.70468962	445.11960467371694
122.0	0.71070838	445.11952823799663
123.0	0.71672932	445.119584337265
124.0	0.72275005	445.119544395864
125.0	0.72877095	445.1195196544362
126.0	0.73479187	445.1195788243379
127.0	0.74081677	445.1195000278955
128.0	0.74683562	445.1195770961646
129.0	0.75285423	445.1196200390086
130.0	0.75887505	445.1196816817393
131.0	0.76490632	445.1196514652641
132.0	0.77092513	445.11956153353134
133.0	0.77695223	445.1196318456085
134.0	0.78297107	445.11951783331295
135.0	0.78899397	445.119592743218
136.0	0.79501265	445.11958419678086
137.0	0.80103135	445.1194931783061
138.0	0.80705228	445.119520984287
139.0	0.81307307	445.1195363160495
140.0	0.81909183	445.11953233166196
141.0	0.82511273	445.1195441505385
142.0	0.83113353	445.11957146823653
143.0	0.8371524	445.1195070225586
144.0	0.8431753	445.1194880413615
145.0	0.84919807	445.11960974994406
146.0	0.8552169	445.1195429846633
147.0	0.86123768	445.11957881146583
148.0	0.86725652	445.119608943198
149.0	0.87327738	445.11953164609145
150.0	0.87929822	445.1195431399881
151.0	0.88531902	445.11954497202345
152.0	0.89133978	445.11954349018
153.0	0.89736067	445.1195933318505
154.0	0.9033795	445.11953689065103
155.0	0.90940022	445.1196652645121
156.0	0.91542112	445.119517244648
157.0	0.92144205	445.1196055072723
158.0	0.92746285	445.119571391251
159.0	0.93348371	445.1196296565567
160.0	0.93950438	445.1195975599668
161.0	0.94552738	445.1196803082226
162.0	0.95154608	445.11952329365135
163.0	0.9575753	445.11966803717877
164.0	0.9635983	445.1195705433372
165.0	0.96962122	445.1196546873969
166.0	0.97564415	445.11963989646875
167.0	0.98166915	445.11951381638136
168.0	0.98769198	445.1196192628452
169.0	0.99371289	445.1195647221646
170.0	0.99973363	445.11953395307887
171.0	1.0057566	445.11953899490146
172.0	1.0117754	445.1196007326052
173.0	1.0177984	445.1196296437779
174.0	1.0238192	445.11964601242306
175.0	1.0298421	445.11968237790643
176.0	1.0358629	445.1196206042842
177.0	1.0418837	445.11957216260157
178.0	1.0479045	445.11953495199805
179.0	1.0539254	445.1195629276187
180.0	1.0599463	445.1195052961758
181.0	1.0659692	445.11960622797744
182.0	1.0719901	445.1196185674197
183.0	1.0780108	445.11955404058375
184.0	1.0840317	445.11956265086513
185.0	1.0900526	445.11955191174997
186.0	1.0960754	445.119573325162
187.0	1.1020942	445.1196087771301
188.0	1.1081152	445.1194868777086
189.0	1.1141358	445.1196243059126
190.0	1.1201608	445.11947619908153
191.0	1.1261837	445.1195722949366
192.0	1.1322046	445.1194946106791
193.0	1.1382233	445.1195024420105
194.0	1.1442463	445.1196205595614
195.0	1.1502797	445.1196627995883
196.0	1.1563004	445.119619099623
197.0	1.1623255	445.11962069938386
198.0	1.1683526	445.1196301366043
199.0	1.1743776	445.1195257652617
200.0	1.1804004	445.11967316554
201.0	1.1864255	445.1195208968417
202.0	1.1924546	445.11969631033537
203.0	1.1984776	445.11965652889813
204.0	1.2045067	445.11959137291535
205.0	1.2105255	445.1195257720076
206.0	1.2165527	445.1196254275681
207.0	1.2225777	445.11958706596795
208.0	1.2286048	445.11951156511196
209.0	1.2346359	445.1195495725208
210.0	1.2406589	445.119483684877
211.0	1.2466839	445.119702332724
212.0	1.252709	445.11953958231237
213.0	1.2587318	445.119537563374
214.0	1.2647547	445.1195531514496
215.0	1.2707776	445.11957746634266
216.0	1.2768049	445.1196634293165
217.0	1.2828319	445.1195539212916
218.0	1.288857	445.11958849718513
219.0	1.2948798	445.11965857536126
220.0	1.300907	445.11956800263755
221.0	1.3069319	445.1195338001758
222.0	1.3129652	445.1195722179806
223.0	1.3189966	445.1195538111314
224.0	1.3250256	445.11952682434645
225.0	1.3310507	445.11956471069385
226.0	1.3370737	445.1195830165827
227.0	1.3431008	445.11948964143477
228.0	1.3491237	445.11961089252617
229.0	1.3551466	445.1194268631534
230.0	1.3611735	445.11955929395225
231.0	1.3671986	445.1195225609049
232.0	1.3732215	445.11962474764385
233.0	1.3792445	445.1196863745661
234.0	1.3852737	445.1194933846285
235.0	1.3913029	445.11948744132803
236.0	1.39733	445.1195746141923
237.0	1.403355	445.11967250776587
238.0	1.4093799	445.11959538989527
239.0	1.4154049	445.11960887820277
240.0	1.4214341	445.1196996674052
241.0	1.4274592	445.1196514030232
242.0	1.4334862	445.11956567529387
243.0	1.4395071	445.1196979335456
244.0	1.445532	445.1195590605676
245.0	1.4515549	445.1196282905471
246.0	1.4575737	445.11961509860475
247.0	1.4635945	445.1195312900205
248.0	1.4696154	445.11958844151536
249.0	1.4756466	445.1195429490191
250.0	1.4816675	445.1196255842833
251.0	1.4876925	445.1195306357865
252.0	1.4937134	445.11957831803136
253.0	1.4997383	445.1195992243735
254.0	1.5057571	445.11958140376606
255.0	1.5117758	445.1196917664173
256.0	1.5177967	445.11955392045854
257.0	1.5238175	445.1196080290553
258.0	1.5298363	445.11963746138866
259.0	1.5358571	445.1195639394642
260.0	1.541878	445.11964135077517
261.0	1.5478988	445.1194985633316
262.0	1.5539238	445.1195875825622
263.0	1.5599467	445.11960728673006
264.0	1.5659675	445.11954340122196
265.0	1.5719885	445.11959791811927
266.0	1.5780093	445.1195873733581
267.0	1.5840302	445.1195883184717
268.0	1.590051	445.1196289845627
269.0	1.5960696	445.11961813666335
270.0	1.6020906	445.1196935050557
271.0	1.6081155	445.1196325661974
272.0	1.6141385	445.1195527061807
273.0	1.6201635	445.11960995016926
274.0	1.6261906	445.11954878196957
275.0	1.6322156	445.1195400185392
276.0	1.6382426	445.1195814158061
277.0	1.6442676	445.1196720573169
278.0	1.6502926	445.11960950588485
279.0	1.6563218	445.1197008305324
280.0	1.6623489	445.11958364080766
281.0	1.6683865	445.1197411026857
282.0	1.6744073	445.1196957001016
283.0	1.6804323	445.11953751579216
284.0	1.6864614	445.1196144024811
285.0	1.6924906	445.11956969498976
286.0	1.6985134	445.1194892640473
287.0	1.7045363	445.11949400251393
288.0	1.7105573	445.11950427464393
289.0	1.7165823	445.11947061565303
290.0	1.7226032	445.1195078110306
291.0	1.7286218	445.1195045322644
292.0	1.7346427	445.11951514258277
293.0	1.7406656	445.1195896206707
294.0	1.7466844	445.11949885178115
295.0	1.7527052	445.11958496991326
296.0	1.7587344	445.1194834442862
297.0	1.7647595	445.1195955661204
298.0	1.7707824	445.1194700873974
299.0	1.7768052	445.1196682831429
300.0	1.782824	445.11951913799544
301.0	1.7888449	445.1195196840233
302.0	1.7948657	445.1196486122681
303.0	1.8008845	445.1196691007937
304.0	1.8069054	445.1196083715285
305.0	1.8129241	445.119530121592
306.0	1.8189428	445.11954742444124
307.0	1.8249656	445.11958637283044
308.0	1.8309907	445.1196258555346
309.0	1.8370177	445.11956325668774
310.0	1.8430386	445.1195371124988
311.0	1.8490616	445.1196686819582
312.0	1.8550823	445.1195812489186
313.0	1.8611012	445.11962592667845
314.0	1.8671219	445.11957236258866
315.0	1.8731428	445.119528504073
316.0	1.8791657	445.11958566462937
317.0	1.8851907	445.1195350420892
318.0	1.8912094	445.11961533575743
319.0	1.8972325	445.1195456556871
320.0	1.9032532	445.1195627661352
321.0	1.9092742	445.11948988947256
322.0	1.915297	445.11951273905265
323.0	1.9213199	445.1195654590233
324.0	1.927347	445.11951486533417
325.0	1.9333699	445.11952089558287
326.0	1.9393887	445.119481941669
327.0	1.9454096	445.1196330709116
328.0	1.9514305	445.1195703427877
329.0	1.9574513	445.11955602802215
330.0	1.963472	445.1195445179859
331.0	1.9694908	445.119565343001
332.0	1.9755158	445.1195759068379
333.0	1.9815429	445.1196083145982
334.0	1.9875659	445.11954161697065
335.0	1.9935909	445.11958659253446
336.0	1.9996096	445.11965910015533
337.0	2.0056284	445.11950837028894
338.0	2.0116492	445.1195968216205
339.0	2.0176742	445.11968213973955
340.0	2.0237054	445.11954487124393
341.0	2.0297325	445.11963844443324
342.0	2.0357534	445.11964756233044
343.0	2.0417785	445.11957960321945
344.0	2.0477972	445.1195735955532
345.0	2.0538181	445.11962951810244
346.0	2.0598367	445.1196370864111
347.0	2.0658576	445.11948519115856
348.0	2.0718784	445.11946500964837
349.0	2.0778993	445.11952450609726
350.0	2.0839201	445.11958191070886
351.0	2.0899431	445.11969313192594
352.0	2.0959659	445.11956909092333
353.0	2.1019889	445.11952707341277
354.0	2.1080076	445.1196478076129
355.0	2.1140285	445.11949081493225
356.0	2.1200492	445.1195283210645
357.0	2.1260742	445.11945860257396
358.0	2.1320973	445.1196232682852
359.0	2.138116	445.1195255664784
360.0	2.1441369	445.11951544385124
361.0	2.1501597	445.11951951588446
362.0	2.1561826	445.1196571906989
363.0	2.1622056	445.1196386486509
364.0	2.1682306	445.1195327201887
365.0	2.1742494	445.11952294375317
366.0	2.1802786	445.1196125337397
367.0	2.1862973	445.1195392565266
368.0	2.1923203	445.1195962873173
369.0	2.1983389	445.11950910772504
370.0	2.204366	445.11960444848995
371.0	2.210391	445.1195776860985
372.0	2.2164119	445.11977634476114
373.0	2.2224369	445.11959396370077
374.0	2.2284577	445.11967535803683
375.0	2.2344807	445.11959692830317
376.0	2.2405036	445.1195324025988
377.0	2.2465223	445.11953689930084
378.0	2.2525453	445.1196116224786
379.0	2.2585702	445.1196184220183
380.0	2.264589	445.11948076789275
381.0	2.2706099	445.1196014425428
382.0	2.2766307	445.1196314747463
383.0	2.2826516	445.11976026861214
384.0	2.2886745	445.1195429707118
385.0	2.2946932	445.11943490212883
386.0	2.3007183	445.1195210524353
387.0	2.3067411	445.1196412629014
388.0	2.3127641	445.1195903536664
389.0	2.3187891	445.1195673557285
390.0	2.3248079	445.1196884952949
391.0	2.330835	445.11962790301914
392.0	2.3368557	445.11957510860344
393.0	2.3428807	445.1196444431217
394.0	2.3489079	445.1196529587844
395.0	2.3549307	445.11953878713774
396.0	2.3609516	445.11949818954673
397.0	2.3669767	445.11965714978913
398.0	2.3729975	445.12064151870743
399.0	2.3790162	445.11948206956595
400.0	2.3850349	445.1195317388727
401.0	2.3910558	445.11960088987684
402.0	2.3970807	445.11956423817657
403.0	2.4031016	445.1194936968793
404.0	2.4091267	445.1195539593653
405.0	2.4151475	445.1196177274059
406.0	2.4211726	445.11954270167234
407.0	2.4271954	445.119546598499
408.0	2.4332141	445.11952735356994
409.0	2.4392329	445.1195825698876
410.0	2.4452516	445.11953682942385
411.0	2.4512746	445.1195825876936
412.0	2.4572997	445.1196326112367
413.0	2.4633184	445.1196095619684
414.0	2.4693372	445.1195289000222
415.0	2.4753621	445.1195784597835
416.0	2.4813829	445.11958239236225
417.0	2.4874018	445.1194761576531
418.0	2.4934225	445.1195324259269
419.0	2.4994413	445.11955019481167
420.0	2.5054663	445.119588381669
421.0	2.5114872	445.1195147163601
422.0	2.5175122	445.1194370994777
423.0	2.5235309	445.11977165626183
424.0	2.5295559	445.1195394320959
425.0	2.5355789	445.11954224789014
426.0	2.5415976	445.1195779108187
427.0	2.5476185	445.11952883535736
428.0	2.5536393	445.11961626069933
429.0	2.5596622	445.1195010778866
430.0	2.5656851	445.1195003353732
431.0	2.5717038	445.1194861306538
432.0	2.5777227	445.11950457097805
433.0	2.583758	445.1195764242021
434.0	2.5897768	445.1195045317053
435.0	2.5957998	445.11946523141296
436.0	2.6018248	445.1195961142302
437.0	2.6078435	445.1195359540445
438.0	2.6138665	445.1195310653823
439.0	2.6198851	445.1195316531223
440.0	2.6259102	445.119442164644
441.0	2.6319372	445.11943045393485
442.0	2.6379602	445.1194905181305
443.0	2.6439853	445.11971089205053
444.0	2.650004	445.1195425423562
445.0	2.6560227	445.1195425955296
446.0	2.6620416	445.11946197533524
447.0	2.6680623	445.1194913515586
448.0	2.6740874	445.11947192040236
449.0	2.6801081	445.1195325723596
450.0	2.686129	445.1194789507893
451.0	2.692154	445.11944723645183
452.0	2.6981728	445.1195809954199
453.0	2.7041937	445.1195953999166
454.0	2.7102143	445.1195127626636
455.0	2.7162331	445.1195512135495
456.0	2.7222582	445.1194718672336
457.0	2.728279	445.1195056414704
458.0	2.734302	445.11956441290414
459.0	2.740325	445.1195592979647
460.0	2.7463479	445.11952785889383
461.0	2.7523707	445.11955669116253
462.0	2.7583894	445.1195262024429
463.0	2.7644103	445.1195699809777
465.0	2.7717144	445.1195524883133
466.0	2.7780604	445.1194370513526
467.0	2.7840854	445.1194862679716
468.0	2.7901104	445.11951889307284
469.0	2.7961375	445.11947130444565
470.0	2.8021625	445.1195640878098
471.0	2.8081853	445.1194386456016
472.0	2.8142062	445.11951039739694
473.0	2.8202291	445.11949493675127
474.0	2.8262542	445.11956608502356
475.0	2.832277	445.11957571765305
476.0	2.8383041	445.1195444630469
477.0	2.8443229	445.1195495841571
478.0	2.8503478	445.1194418858381
479.0	2.8563708	445.1194843104462
480.0	2.8623896	445.119567600531
482.0	2.8696853	445.1195011690088
483.0	2.8760375	445.1206247306809
484.0	2.8820667	445.1206101423144
485.0	2.8880854	445.120595669782
486.0	2.8941042	445.1194598644749
487.0	2.9001251	445.12064673003283
488.0	2.9061438	445.11941076335086
489.0	2.9121647	445.12064075032
490.0	2.9181876	445.11960635402374
491.0	2.9242084	445.11954991865576
492.0	2.9302271	445.1195346386482
493.0	2.93625	445.12055815528356
500.0	2.9503979	445.1197927583464
511.0	2.9704481	445.11998788972494
517.0	2.9830938	445.12052052372144
521.0	2.9927334	445.1196164891939
522.0	2.9990793	445.11947630782294
523.0	3.0051042	445.11962404143827
524.0	3.0111314	445.11950814078546
525.0	3.0171522	445.1194706334076
526.0	3.0231793	445.1194497718211
527.0	3.0292001	445.11962315728056
528.0	3.0352211	445.11945432953746
529.0	3.0412439	445.11942717649134
530.0	3.0472669	445.119571709781
531.0	3.0532855	445.11958059751703
532.0	3.0593064	445.11945975451965
533.0	3.0653273	445.1194742430092
534.0	3.0713502	445.1194407727494
535.0	3.0773753	445.11944998500456
536.0	3.083396	445.11961392513194
537.0	3.089421	445.11950294470154
538.0	3.0954398	445.11954951800993
539.0	3.1014668	445.11947335337214
540.0	3.1074919	445.12064862197053
541.0	3.1135107	445.11966231025224
542.0	3.1195335	445.119506403684
543.0	3.1255544	445.1194240515492
544.0	3.1315752	445.12064582430304
545.0	3.1376002	445.1194280361208
546.0	3.143619	445.11945099308303
547.0	3.149644	445.11951178109
548.0	3.155669	445.11961826723257
549.0	3.161692	445.11953040326955
550.0	3.1677128	445.11951234413465
551.0	3.173742	445.1194925905104
552.0	3.1797648	445.1195301895601
553.0	3.1857878	445.1194680067249
554.0	3.191821	445.11966020225964
555.0	3.1978461	445.11954172626486
556.0	3.2038691	445.11945194872715
557.0	3.2098878	445.1194850558847
558.0	3.2159128	445.11949138471317
559.0	3.2219337	445.11946817590297
560.0	3.2279524	445.11957870672404
561.0	3.2339753	445.11951428426363
562.0	3.2399961	445.1194958433433
563.0	3.246017	445.11945723407365
564.0	3.2520358	445.1195158847868
565.0	3.2580609	445.1195388253831
566.0	3.2634275	445.1197847474794
567.0	3.2694504	445.1201890185549
568.0	3.2754754	445.1205181928054
569.0	3.2814962	445.120645351348
570.0	3.2875192	445.1206556274705
571.0	3.2935441	445.11944721108785
572.0	3.2995712	445.11949105086296
573.0	3.3055984	445.1194871150969
574.0	3.3116191	445.1194922842239
575.0	3.3176422	445.1194750329234
576.0	3.3236692	445.11955657526795
577.0	3.3296983	445.11946328983703
578.0	3.3357212	445.11953242777645
579.0	3.341742	445.1194308471366
580.0	3.3477629	445.12058161740754
581.0	3.3537818	445.1206494160195
582.0	3.3598024	445.12063895165693
583.0	3.3658297	445.12052414428734
584.0	3.3718566	445.1206359527985
585.0	3.3778859	445.1205583933251
586.0	3.3839046	445.12058245675246
587.0	3.3899254	445.12060024570974
588.0	3.3959463	445.12060014132743
589.0	3.4019692	445.1205387475574
590.0	3.4079902	445.1205380364291
591.0	3.414015	445.12063207809217
592.0	3.4200359	445.1205876263759
593.0	3.4260567	445.12063783090537
594.0	3.4320817	445.1205853601113
595.0	3.4381005	445.1205600762978
596.0	3.4441235	445.12058579651523
597.0	3.4501442	445.1205824924013
598.0	3.4561631	445.12064997291634
599.0	3.4621859	445.12043942661717
600.0	3.4682068	445.12049894928106
601.0	3.4742298	445.1205603690083
602.0	3.4802526	445.12047758408477
603.0	3.4862735	445.12048736469035
604.0	3.4922922	445.12058606552813
605.0	3.4983132	445.1205285136227
606.0	3.5043339	445.1205106791773
607.0	3.5103588	445.1205731989314
608.0	3.5163797	445.12052152786976
609.0	3.5224047	445.1205339225461
610.0	3.5284256	445.1206588959978
611.0	3.5344465	445.12064132168723
612.0	3.5404693	445.12058764830095
613.0	3.5464903	445.1204789189432
614.0	3.5525152	445.1206034002107
615.0	3.5585423	445.12046603299774
616.0	3.5645693	445.1205323471362
617.0	3.5705881	445.1204789369328
618.0	3.576611	445.1205309842252
619.0	3.582634	445.1204668879108
620.0	3.5886528	445.1204593493136
621.0	3.5946757	445.12047416617037
622.0	3.6007008	445.12050260754273
623.0	3.6067257	445.1203948285928
624.0	3.6127549	445.12043529439563
625.0	3.6187798	445.12058336488593
626.0	3.6248091	445.12050517825924
627.0	3.630834	445.1204167978858
628.0	3.6368591	445.12047686563136
629.0	3.6428799	445.12052165617393
630.0	3.6489028	445.12050556888136
631.0	3.6549236	445.120569955619
632.0	3.6609445	445.1205395830492
633.0	3.6669653	445.1205525549686
634.0	3.6729862	445.1205114561542
635.0	3.6790071	445.1204768850517
636.0	3.6850258	445.12048734413304
637.0	3.6910508	445.12051117517484
638.0	3.6970715	445.1205780158696
639.0	3.7030925	445.12050738450705
640.0	3.7091215	445.1204396057033
641.0	3.7151445	445.1204786910731
642.0	3.7211716	445.1205365200306
643.0	3.7272009	445.12056342181603
644.0	3.7332279	445.120528601733
645.0	3.7392592	445.1205534706488
646.0	3.7452862	445.1204712859734
647.0	3.7513092	445.12046094466865
648.0	3.7573362	445.1204819654797
649.0	3.7633633	445.12032540973917
650.0	3.7693905	445.1205042682192
651.0	3.7754155	445.12036872218135
652.0	3.7814405	445.1204647446109
653.0	3.7874634	445.12035239195603
654.0	3.7934863	445.1203489339819
655.0	3.7995135	445.12045841160983
656.0	3.8055383	445.12034304433905
657.0	3.8115634	445.1203617444654
658.0	3.8175862	445.120438685741
659.0	3.8236093	445.12040636937866
660.0	3.8296363	445.1204489110848
661.0	3.8356612	445.1204242355857
662.0	3.8416863	445.1204543360772
663.0	3.8477134	445.12036488225243
664.0	3.8537384	445.12026304328526
665.0	3.8597613	445.12037929262954
666.0	3.8657864	445.12041794203253
667.0	3.8718071	445.1203327232217
668.0	3.8778323	445.12036051065354
669.0	3.8838571	445.1203242514172
670.0	3.8898842	445.12030702516944
671.0	3.8959071	445.1203574163361
672.0	3.9019364	445.1203429198168
673.0	3.9079614	445.12038306374575
674.0	3.9139844	445.12039186050947
675.0	3.9200073	445.1203954521059
676.0	3.9260323	445.120265896874
677.0	3.9320509	445.1203067002277
678.0	3.9380739	445.1203535922894
679.0	3.9440968	445.12044498724566
680.0	3.9501176	445.12035095485373
681.0	3.9561427	445.12022568899886
682.0	3.9621656	445.12049968833236
683.0	3.9681844	445.1203631826316
684.0	3.9742115	445.120521234054
685.0	3.9802385	445.12047204203
686.0	3.9862655	445.1203341358565
687.0	3.9922906	445.1203779856515
688.0	3.9983136	445.1203941160685
689.0	4.0043365	445.1204672259213
690.0	4.0103594	445.12049388033086
691.0	4.0163844	445.12037793964487
692.0	4.0224093	445.1203531372587
693.0	4.0284323	445.12044087121194
694.0	4.0344593	445.1203569902922
695.0	4.0404865	445.1204180766748
696.0	4.0465137	445.12033388627185
697.0	4.0525428	445.1201926498207
698.0	4.0585803	445.12022006054383
699.0	4.0646116	445.12027973354805
700.0	4.0706407	445.1203568243254
701.0	4.0766637	445.12037898582764
702.0	4.0826907	445.12039634364857
703.0	4.0887136	445.120449351268
704.0	4.0947429	445.1203139105834
705.0	4.10077	445.1203415664019
706.0	4.1067971	445.1203135002647
707.0	4.112822	445.1203216650037
708.0	4.118849	445.1202816668564
709.0	4.1248741	445.12027828374613
710.0	4.1308969	445.12030222545184
711.0	4.136922	445.1202702975446
712.0	4.1429533	445.12031745259713
713.0	4.1489804	445.12028594934725
714.0	4.1550033	445.120255365281
715.0	4.1610324	445.12031956805345
716.0	4.1670596	445.12043401512705
717.0	4.1730867	445.1203944724584
718.0	4.1791137	445.1202868986863
719.0	4.1851387	445.12026506474126
720.0	4.1911679	445.1202375895055
721.0	4.1971929	445.12013974994943
722.0	4.2032201	445.12033448925166
723.0	4.2092533	445.12024505952564
724.0	4.2152825	445.1202474795981
725.0	4.2213095	445.12027908240725
726.0	4.2273346	445.1203210011335
727.0	4.2333638	445.12043236425757
728.0	4.2393824	445.12029462938045
729.0	4.2454055	445.12036172058134
730.0	4.2514284	445.1202293591769
731.0	4.2574471	445.12034366142376
732.0	4.26347	445.12032913281126
733.0	4.269495	445.1204120116929
734.0	4.2755159	445.12033889200853
735.0	4.2815389	445.12046488203515
736.0	4.2875597	445.12031661786676
737.0	4.2935826	445.1203284837434
738.0	4.2996076	445.1201689007985
739.0	4.3056263	445.12023760534885
740.0	4.3116493	445.1203609000918
741.0	4.3176722	445.12022134830784
742.0	4.323695	445.1202713002135
743.0	4.3297181	445.1203263334512
744.0	4.3357409	445.1202796763895
745.0	4.3417702	445.12029227461665
746.0	4.347793	445.1204372374999
747.0	4.3538181	445.1203346969402
748.0	4.3598472	445.12029237340244
749.0	4.3658722	445.1202686378552
750.0	4.3718971	445.1203294801321
751.0	4.3779286	445.12041118396814
752.0	4.3839576	445.12038116246316
753.0	4.3899911	445.12027996255773
754.0	4.3960201	445.1202641015467
755.0	4.4020451	445.1203090288673
756.0	4.4080722	445.12021019808606
757.0	4.4140952	445.12043198851325
758.0	4.4201264	445.12034100587454
759.0	4.4261578	445.1203755787947
760.0	4.4321849	445.1203578324636
761.0	4.4382078	445.1202524741261
762.0	4.4442305	445.12026992721565
763.0	4.4502557	445.1202595452278
764.0	4.4562806	445.12028589777276
765.0	4.4623036	445.12026894806104
766.0	4.4683307	445.1202996956034
767.0	4.4743599	445.12032326584864
768.0	4.4803828	445.12027849468024
769.0	4.4864098	445.1203232356797
770.0	4.4924369	445.1202736592722
771.0	4.4984661	445.1202721710016
772.0	4.5044911	445.12040962990136
773.0	4.5105203	445.12010280949073
774.0	4.5165474	445.1202423179421
775.0	4.5225704	445.1201103754778
776.0	4.5285933	445.1201549895335
777.0	4.5346307	445.12008933274393
778.0	4.54066	445.1201986128209
779.0	4.5466848	445.12008761403405
780.0	4.5527078	445.1201294159936
781.0	4.5587349	445.12004486276527
782.0	4.5647599	445.12014079750094
783.0	4.5707829	445.1202370746379
784.0	4.5768141	445.120198331589
785.0	4.582837	445.12018187542475
786.0	4.588862	445.1202355162417
787.0	4.594889	445.1201555191511
788.0	4.6009141	445.1202177654763
789.0	4.6069454	445.12023506926573
790.0	4.6129746	445.120178848786
791.0	4.6189995	445.1201446529812
792.0	4.6250288	445.1202094437415
793.0	4.6310516	445.12028492528066
794.0	4.6370746	445.1202929171632
795.0	4.6431016	445.1202212088777
796.0	4.6491266	445.12025065408665
797.0	4.6551454	445.12024174665453
798.0	4.6611663	445.1201418692548
799.0	4.6671912	445.1202397410735
800.0	4.673212	445.12020710894524
801.0	4.6792329	445.1201626775435
802.0	4.6852557	445.1201626444736
803.0	4.6912767	445.1200885676698
804.0	4.6973079	445.12009881565626
805.0	4.703333	445.12010487915023
806.0	4.7093559	445.12014311571807
807.0	4.7153851	445.1201473793211
808.0	4.72141	445.12021205276653
809.0	4.7274351	445.12022380271117
810.0	4.7334621	445.1203139360814
811.0	4.7394893	445.12019987481136
812.0	4.7455143	445.12032972700064
813.0	4.7515435	445.1203485198088
814.0	4.7575705	445.12019990935994
815.0	4.7635956	445.120221900581
816.0	4.7696185	445.1201755812552
817.0	4.7756435	445.1203162024909
818.0	4.7816684	445.1201936019122
819.0	4.7876914	445.120439001067
820.0	4.7937185	445.1203118659546
821.0	4.7997415	445.12020848487987
822.0	4.8057684	445.1201905628527
823.0	4.8117913	445.1202620889153
824.0	4.8178122	445.1201634125562
825.0	4.8238351	445.12025394806983
826.0	4.829858	445.1202124536872
827.0	4.8358831	445.1203776660515
828.0	4.8419061	445.1203362853714
829.0	4.8479269	445.12027356641914
830.0	4.8539477	445.1202260191707
831.0	4.8599768	445.1203967326996
832.0	4.8660039	445.1201051991745
833.0	4.8720351	445.11998540275465
834.0	4.8780685	445.1200691468276
835.0	4.8840956	445.12020508485045
836.0	4.8901186	445.1202207522428
837.0	4.8961373	445.120220025436
838.0	4.9021623	445.1201070052487
839.0	4.9081831	445.1202120937605
840.0	4.914206	445.12026487093397
841.0	4.9202289	445.12026410717004
842.0	4.9262498	445.12022619062174
843.0	4.9322728	445.12022487851493
844.0	4.9382936	445.12024729438053
845.0	4.9443166	445.12023462556897
846.0	4.9503414	445.12012884548835
847.0	4.9563602	445.1201270548671
848.0	4.9623811	445.12017294487123
849.0	4.968404	445.12016026533803
850.0	4.9744291	445.120156649565
851.0	4.9804541	445.1201957067474
852.0	4.986477	445.12014555849726
853.0	4.9925062	445.1201034583329
854.0	4.9985289999999996	445.1201294005465
855.0	5.004552	445.1200931771926
856.0	5.0105832	445.1201696007112
857.0	5.0166124	445.1201554149423
858.0	5.0226374	445.1200915757585
859.0	5.0286667	445.1200905757233
860.0	5.0346916	445.12014965917786
861.0	5.0407229	445.12014371386346
862.0	5.0467499	445.12005967146956
863.0	5.0527791	445.1201244747163
864.0	5.058804	445.1200628421197
865.0	5.0648312	445.12017130405485
866.0	5.0708604	445.12021326158515
867.0	5.0768876	445.12021052090887
868.0	5.0829167	445.12029539427357
869.0	5.0889396	445.12005752559566
870.0	5.0949645	445.1201036079087
871.0	5.1009938	445.12007138941624
872.0	5.1070187	445.1201844814522
873.0	5.1130417	445.1200574866269
874.0	5.1190708	445.12016587159906
875.0	5.1250959	445.1201671772279
876.0	5.131125	445.1199704714539
877.0	5.1371521	445.120124336019
878.0	5.1431771	445.1200543073855
879.0	5.1492042	445.12017589235853
880.0	5.1552292	445.1202003897755
881.0	5.1612563	445.12001624211666
882.0	5.1672854	445.1201083547725
883.0	5.1733084	445.11999671093434
884.0	5.1793375	445.1200409799372
885.0	5.1853729	445.1200363818714
886.0	5.1914063	445.1199599828894
887.0	5.1974292	445.11998622909493
888.0	5.2034521	445.1200632244596
889.0	5.2094834	445.12018749549344
890.0	5.2155063	445.1202232204988
891.0	5.2215335	445.12004949093443
892.0	5.2275605	445.1203001447271
893.0	5.2335876	445.12018298636394
894.0	5.2396126	445.12030515690236
895.0	5.2456417	445.12010524175645
896.0	5.2516668	445.1202584915836
897.0	5.2576939	445.1202002768405
898.0	5.2637209	445.12011791066965
899.0	5.2697482	445.12020357391333
900.0	5.2757771	445.12012587844004
901.0	5.2818001	445.12014975890287
902.0	5.2878251	445.1201139692906
903.0	5.2938501	445.1201415466201
904.0	5.2998772	445.1200927441255
905.0	5.3059003	445.1201133512839
906.0	5.3119251	445.1202160973064
907.0	5.3179565	445.1200979023805
908.0	5.3239772	445.12015203092716
909.0	5.3300043	445.1200995270988
910.0	5.3360418	445.12005467555906
911.0	5.3420689	445.1200120551627
912.0	5.3480981	445.1200500311604
913.0	5.3541273	445.1201136909797
914.0	5.3601523	445.1200487271826
915.0	5.3661794	445.12009550805686
916.0	5.3722002	445.12007552114386
917.0	5.3782252	445.12010519879146
918.0	5.3842481	445.1200416452466
919.0	5.3902711	445.120091995968
920.0	5.3962898	445.1201835189552
921.0	5.4023128	445.1201695950082
922.0	5.4083315	445.12011842990177
923.0	5.4143524	445.1199281892578
924.0	5.4203731	445.1202224778098
925.0	5.4263961	445.1200102472769
926.0	5.4324169	445.12009738967464
927.0	5.4384378	445.12011163683854
928.0	5.4444608	445.12020558043463
929.0	5.4504795	445.1201251648678
930.0	5.4565004	445.1200775153344
931.0	5.4625252	445.12010899563535
932.0	5.4685461	445.12016053499286
933.0	5.4745691	445.1200226030692
934.0	5.480592	445.12004279324395
935.0	5.486617	445.1200741416752
936.0	5.49264	445.1199735232209
937.0	5.4986587	445.12005952934396
938.0	5.5046817	445.1200929305496
939.0	5.5107065	445.12017683011385
940.0	5.5167295	445.1201621399236
941.0	5.5227482	445.1201418819646
942.0	5.5287753	445.12002875591276
943.0	5.5347983	445.1200222975001
944.0	5.540817	445.12005178881856
945.0	5.54684	445.1201409636402
946.0	5.5528629	445.1201192420828
947.0	5.5588837	445.1201419827257
948.0	5.5649067	445.1201105128905
949.0	5.5709295	445.12000487309837
950.0	5.5769525	445.119803710221
951.0	5.5829755	445.1200341814858
952.0	5.5889963	445.12000519516505
953.0	5.5950192	445.1200477140108
954.0	5.6010442	445.12000356859926
955.0	5.607065	445.12004695738136
956.0	5.6130838	445.1200463165545
957.0	5.6191067	445.120132715282
958.0	5.6251297	445.1200177354368
959.0	5.6311506	445.119950703073
960.0	5.6371692	445.1200471470312
961.0	5.6431943	445.1201034875911
962.0	5.649215	445.11998129901826
963.0	5.6552359	445.1200158778632
964.0	5.6612587	445.1200004590234
965.0	5.6672796	445.119997590996
966.0	5.6733005	445.1201330701115
967.0	5.6793256	445.12014903306067
968.0	5.6853464	445.1200995010935
969.0	5.6913693	445.1199640429052
970.0	5.6973942	445.1200724082607
971.0	5.7034193	445.1200704310314
972.0	5.7094442	445.1202067266547
973.0	5.7154714	445.1201552368266
974.0	5.7214923	445.12017495417734
975.0	5.7275152	445.12002090037583
976.0	5.7335381	445.1200078992005
977.0	5.7395569	445.1201731867008
978.0	5.7455797	445.1200011543169
979.0	5.7516027	445.120129068951
980.0	5.7576213	445.12005929340495
981.0	5.7636422	445.12001795333424
982.0	5.7696673	445.12002419413113
983.0	5.7756861	445.1200168469627
984.0	5.781709	445.1200215442423
985.0	5.7877319	445.12002788524063
986.0	5.7937547	445.1200336625547
987.0	5.7997777	445.11994669294137
988.0	5.8058006	445.12000308682616
989.0	5.8118257	445.1200576716196
990.0	5.8178486	445.11998034551584
991.0	5.8238694	445.1199973875095
992.0	5.8298903	445.11998858409777
993.0	5.835911	445.1200820631463
994.0	5.8419361	445.1201228466777
995.0	5.8479549	445.1200794826679
996.0	5.8539777	445.12018867758803
997.0	5.8600007	445.12001221105686
998.0	5.8660195	445.11998904277993
999.0	5.8720402	445.1200931909106
1000.0	5.8780633	445.11999406154604
1001.0	5.8840965	445.1199634240167
1002.0	5.8901174	445.1199205674848
1003.0	5.8961444	445.1200275841152
1004.0	5.9021715	445.12000178881203
1005.0	5.9081966	445.11996701837614
1006.0	5.9142174	445.12005272696405
1007.0	5.9202425	445.1199678881293
1008.0	5.9262675	445.1200003707898
1009.0	5.9322861	445.119917054527
1010.0	5.9383091	445.1199539155632
1011.0	5.9443319	445.1199142535934
1012.0	5.9503549	445.1200322347952
1013.0	5.9563737	445.1199606364607
1014.0	5.9623944	445.1200754804543
1015.0	5.9684196	445.120091105958
1016.0	5.9744403	445.1200206574238
1017.0	5.9804632	445.11995395492204
1018.0	5.9864861	445.1200043676235
1019.0	5.992507	445.12004744438843
1020.0	5.9985278	445.12009885021433
1021.0	6.0045509	445.12000801378076
1022.0	6.0105716	445.12001362167496
1023.0	6.0165946	445.11976630226087
1024.0	6.0226195	445.1200597992777
1025.0	6.0286404	445.1199559811207
1026.0	6.0346653	445.1200550589594
1027.0	6.0406842	445.1201004212412
1028.0	6.0467028	445.1201135351376
1029.0	6.0527218	445.1199172403895
1030.0	6.0587466	445.1200225288348
1031.0	6.0647697	445.1199676055753
1032.0	6.0707987	445.11994807106305
1033.0	6.0768279	445.11982812938896
1034.0	6.0828529	445.1199706359932
1035.0	6.0888758	445.1199668423887
1036.0	6.0949009	445.119987245987
1037.0	6.1009258	445.1200481636203
1038.0	6.1069551	445.1200486561881
1039.0	6.1129821	445.1199571440346
1040.0	6.1190071	445.11999678717194
1041.0	6.1250383	445.11998147868803
1042.0	6.1310634	445.12000989946046
1043.0	6.1370884	445.1200324933229
1044.0	6.1431156	445.1199989100201
1045.0	6.1491384	445.1199771601457
1046.0	6.1551656	445.1199858674827
1047.0	6.1611905	445.11990254296245
1048.0	6.1672177	445.11996382205797
1049.0	6.1732405	445.1198257889626
1050.0	6.1792634	445.11982004523617
1051.0	6.1852884	445.12000462559325
1052.0	6.1913136	445.1200263474392
1053.0	6.1973406	445.11993572044446
1054.0	6.2033656	445.11985738195483
1055.0	6.2093843	445.1199195104323
1056.0	6.2154052	445.1199626908682
1057.0	6.221428	445.120161068973
1058.0	6.227451	445.1199120186136
1059.0	6.2334803	445.12000908261047
1060.0	6.2395115	445.11992904846426
1061.0	6.2455386	445.11983098000127
1062.0	6.2515657	445.1198360223173
1063.0	6.2575906	445.11971444261025
1064.0	6.2636178	445.1199375218855
1065.0	6.2696427	445.11981239392054
1066.0	6.275674	445.1197920637752
1067.0	6.281699	445.11984381069993
1068.0	6.2877241	445.1197021833299
1069.0	6.2937532	445.1197555480582
1070.0	6.2997803	445.1199301962158
1071.0	6.3058073	445.1197618384678
1072.0	6.3118324	445.11983950704297
1073.0	6.3178594	445.1198976563224
1074.0	6.3238866	445.11996226549405
1075.0	6.3299136	445.1198905371883
1076.0	6.3359429	445.11983305057487
1077.0	6.3419698	445.1198851270126
1078.0	6.3479948	445.1198218631072
1079.0	6.3540241	445.119866823479
1080.0	6.360049	445.1199000314066
1081.0	6.3660719	445.11991338644816
1082.0	6.3720948	445.1197545888938
1083.0	6.3781178	445.1198332670717
1084.0	6.3841512	445.11993847599985
1085.0	6.3901761	445.1199283216506
1086.0	6.3962011	445.11983861094535
1087.0	6.4022283	445.11999503122956
1088.0	6.4082511	445.1199942798426
1089.0	6.4142762	445.11990129909236
1090.0	6.4203012	445.11986198809154
1091.0	6.4263262	445.11999350377283
1092.0	6.4323534	445.11983696983776
1093.0	6.4383825	445.1200366820915
1094.0	6.4444096	445.1198881555939
1095.0	6.4504367	445.11994582449637
1096.0	6.4564616	445.1197468742016
1097.0	6.4624887	445.1197879063332
1098.0	6.4685137	445.1197730698572
1099.0	6.4745345	445.1199719251988
1100.0	6.4805658	445.11980804965543
1101.0	6.4865886	445.1201301069316
1102.0	6.4926178	445.1199258845335
1103.0	6.4986409	445.1198714064964
1104.0	6.5046679	445.11991820499225
1105.0	6.5106971	445.1197671854624
1106.0	6.5167179	445.1197177432259
1107.0	6.5227409	445.11988956274627
1108.0	6.5287638	445.1197570385393
1109.0	6.5347845	445.1198790775401
1110.0	6.5408075	445.11988497671194
1111.0	6.5468366	445.11986735192096
1112.0	6.5528596	445.11983266515
1113.0	6.5588847	445.11990722438094
1114.0	6.5649055	445.11994575755955
1115.0	6.5709305	445.11981046764083
1116.0	6.5769535	445.11983150145
1117.0	6.5829763	445.1198034920872
1118.0	6.5890013	445.1197852890389
1119.0	6.5950263	445.1198538024896
1120.0	6.6010577	445.1199073298358
1121.0	6.6070826	445.11986755120427
1122.0	6.6131055	445.1197418729298
1123.0	6.6191326	445.11990864494356
1124.0	6.6251598	445.11989379682734
1125.0	6.6311889	445.11989835083034
1126.0	6.637214	445.1199022646243
1127.0	6.6432388	445.11989264353986
1128.0	6.6492681	445.1198757074161
1129.0	6.6552973	445.1198289743464
1130.0	6.6613223	445.11971994027573
1131.0	6.6673535	445.11981742571083
1132.0	6.6733785	445.11991834561957
1133.0	6.6794077	445.11977039728623
1134.0	6.6854326	445.11976596038755
1135.0	6.6914577	445.11987533851874
1136.0	6.6974807	445.1198155205301
1137.0	6.7035056	445.1197307417981
1138.0	6.7095347	445.1198105179022
1139.0	6.7155661	445.1198648396375
1140.0	6.721591	445.11984785205124
1141.0	6.7276203	445.11984521173065
1142.0	6.7336431	445.1198238997411
1143.0	6.7396723	445.1198930605604
1144.0	6.7456973	445.1196883117772
1145.0	6.7517244	445.1197693161011
1146.0	6.7577516	445.11996480998016
1147.0	6.7637786	445.1197701948842
1148.0	6.7698057	445.1199109119292
1149.0	6.7758328	445.11992138883215
1150.0	6.7818598	445.1198630779462
1151.0	6.7878849	445.1198234265922
1152.0	6.7939141	445.1199809395072
1153.0	6.7999369	445.1197910440177
1154.0	6.805962	445.11998595365816
1155.0	6.811989	445.1198001799015
1156.0	6.818012	445.1199556671943
1157.0	6.8240369	445.11992596334414
1158.0	6.8300619	445.1198222652473
1159.0	6.836087	445.12002638182537
1160.0	6.8421099	445.1198279290215
1161.0	6.8481308	445.1201116629553
1162.0	6.8541536	445.1197503790945
1163.0	6.8601787	445.11973924313065
1164.0	6.8662037	445.11973962817825
1165.0	6.8722328	445.11981349879426
1166.0	6.878262	445.11984705777223
1167.0	6.8842913	445.1199893361052
1168.0	6.8903162	445.1197210836682
1169.0	6.8963455	445.1196064479963
1170.0	6.9023745	445.1198074045637
1171.0	6.9083974	445.12001311765835
1172.0	6.9144225	445.1198886856312
1173.0	6.9204516	445.1197505094852
1174.0	6.9264787	445.1198901927046
1175.0	6.9325059	445.1198036525452
1176.0	6.9385288	445.119832805399
1177.0	6.9445581	445.1200512308531
1178.0	6.9505809	445.11992345416843
1179.0	6.9566058	445.11983116733916
1180.0	6.9626309	445.11991213844937
1181.0	6.9686538	445.1198569152466
1182.0	6.9746747	445.11980732601387
1183.0	6.9807038	445.1199097046649
1184.0	6.9867288	445.1199446223172
1185.0	6.992758	445.1198306919896
1186.0	6.998785	445.11999556298974
1187.0	7.0048122	445.11989716434334
1188.0	7.0108371	445.11971825579843
1189.0	7.0168663	445.1197204260957
1190.0	7.0228977	445.1198651590401
1191.0	7.0289289	445.1198907962652
1192.0	7.034956	445.11990599995073
1193.0	7.040983	445.1198859941047
1194.0	7.0470059	445.1199570155079
1195.0	7.053033	445.1197811543182
1196.0	7.0590559	445.1199539451237
1197.0	7.0650768	445.11994277635944
1198.0	7.0711039	445.1200312873925
1199.0	7.0771311	445.1199227238283
1200.0	7.0831601	445.11989286963956
1201.0	7.0891894	445.119800036
1202.0	7.0952143	445.119719262082
1203.0	7.1012456	445.11974442719304
1204.0	7.1072726	445.11995321855085
1205.0	7.1132977	445.1200053039057
1206.0	7.1193206	445.11993539274556
1207.0	7.1253415	445.1199987251427
1208.0	7.1313602	445.1199254086668
1209.0	7.1373809	445.11995266363846
1210.0	7.1434039	445.11987764482154
1211.0	7.1494228	445.11989224309144
1212.0	7.1554456	445.11988610262637
1213.0	7.1614685	445.1200090857907
1214.0	7.1674894	445.1198040621144
1215.0	7.1735082	445.1198045489664
1216.0	7.1795311	445.1197843769622
1217.0	7.1855643	445.11992936529737
1218.0	7.1915873	445.1198848735836
1219.0	7.1976122	445.1197798149358
1220.0	7.2036415	445.1198098444717
1221.0	7.2096644	445.1199528158117
1222.0	7.2156874	445.11979891975403
1223.0	7.2217103	445.119718610702
1224.0	7.2277353	445.11981721941225
1225.0	7.233754	445.1198588730962
1226.0	7.2397749	445.119814250875
1227.0	7.2457977	445.11986388872157
1228.0	7.2518207	445.1197710490558
1229.0	7.2578416	445.1197067125128
1230.0	7.2638604	445.1197907984951
1231.0	7.2698875	445.1197002615763
1232.0	7.2759104	445.11981393047415
1233.0	7.2819311	445.1196682643737
1234.0	7.287954	445.11959455624435
1235.0	7.2939769	445.1196677695593
1236.0	7.2999978	445.1198058304795
1237.0	7.3060208	445.11959938569055
1238.0	7.3120417	445.119820120605
1239.0	7.3180646	445.11971967677647
1240.0	7.3240894	445.11976000240395
1241.0	7.3301123	445.119805425584
1242.0	7.3361373	445.1197429220628
1243.0	7.3421603	445.119740278704
1244.0	7.3481833	445.1198802170885
1245.0	7.3542061	445.1198144042156
1246.0	7.3602313	445.1197046145661
1247.0	7.3662541	445.11979279313033
1248.0	7.372277	445.1197845992639
1249.0	7.3783083	445.11979046760723
1250.0	7.3843291	445.119911464527
1251.0	7.3903499	445.1199678580562
1252.0	7.3963751	445.1198988041054
1253.0	7.4023937	445.11984917299196
1254.0	7.4084168	445.11984510844144
1255.0	7.4144395	445.1198560738919
1256.0	7.4204583	445.1198456021597
1257.0	7.4264833	445.1196775977263
1258.0	7.4325062	445.1197658145442
1259.0	7.4385292	445.11973095604213
1260.0	7.4445521	445.119667177021
1261.0	7.4505709	445.11981194672126
1262.0	7.4565938	445.11981078356007
1263.0	7.4626147	445.11973350703533
1264.0	7.4686375	445.1196819175767
1265.0	7.4746626	445.11985248998025
1266.0	7.4806875	445.1196895881464
1267.0	7.4867168	445.1196793248313
1268.0	7.4927396	445.11968712625406
1269.0	7.4987627	445.1197234913385
1270.0	7.5047854	445.11983633358705
1271.0	7.5108063	445.119848548365
1272.0	7.5168271	445.119866485215
1273.0	7.5228521	445.1198311483462
1274.0	7.528873	445.119737249698
1275.0	7.5348959	445.11972392409916
1276.0	7.540921	445.11964313686735
1277.0	7.5469459	445.11966642369515
1278.0	7.552971	445.11972871007356
1279.0	7.5589918	445.1197294534691
1280.0	7.5650147	445.1199256668963
1281.0	7.5710334	445.11997042098653
1282.0	7.5770564	445.11988522314425
1283.0	7.5830772	445.11979591508134
1284.0	7.5890982	445.1199084309793
1285.0	7.595121	445.119888981527
1286.0	7.6011419	445.11982621417644
1287.0	7.6071626	445.1198172151297
1288.0	7.6131856	445.1196723398736
1289.0	7.6192064	445.1196672886754
1290.0	7.6252357	445.11978134924215
1291.0	7.6312648	445.1197656454051
1292.0	7.6372941	445.11967308910914
1293.0	7.643321	445.11979115977266
1294.0	7.6493522	445.1196669205168
1295.0	7.6553794	445.119687655719
1296.0	7.6614086	445.11984342373603
1297.0	7.6674335	445.11968880577183
1298.0	7.6734544	445.1197089311338
1299.0	7.6794754	445.1197106105982
1300.0	7.6855003	445.1197111445198
1301.0	7.691519	445.1196583438016
1302.0	7.6975419	445.11985848620105
1303.0	7.7035649	445.11969955525444
1304.0	7.7095835	445.11975264938155
1305.0	7.7156086	445.1197598453169
1306.0	7.7216336	445.11978121421635
1307.0	7.7276608	445.1197968391793
1308.0	7.7336836	445.1198039392111
1309.0	7.7397067	445.1198411624251
1310.0	7.7457274	445.1198075590023
1311.0	7.7517502	445.1198331281382
1312.0	7.7577732	445.11968775475924
1313.0	7.7637982	445.1197346984905
1314.0	7.7698212	445.1198655684188
1315.0	7.775842	445.11969964187074
1316.0	7.781865	445.11975108137267
1317.0	7.7878857	445.1198476167347
1318.0	7.7939065	445.11979549611175
1319.0	7.7999274	445.11986233331373
1320.0	7.8059503	445.11987484243235
1321.0	7.8119733	445.11970127893926
1322.0	7.8179963	445.119827343019
1323.0	7.8240191	445.11966777512697
1324.0	7.8300421	445.1197361185872
1325.0	7.8360628	445.11967759913983
1326.0	7.8420838	445.119680617744
1327.0	7.8481067	445.11984041002773
1328.0	7.8541296	445.11979944222765
1329.0	7.8601525	445.119811824855
1330.0	7.8661755	445.11973333996804
1331.0	7.8721983	445.11970199309064
1332.0	7.8782234	445.1196440613839
1333.0	7.8842442	445.1197366410193
1334.0	7.8902671	445.1197099966929
1335.0	7.8963066	445.11984733680197
1336.0	7.9023401	445.1196818812845
1337.0	7.9083651	445.119783509761
1338.0	7.9143922	445.119718732177
1339.0	7.9204173	445.1196977663412
1340.0	7.9264442	445.11968128107793
1341.0	7.9324692	445.1196690481686
1342.0	7.9385005	445.1197361940488
1343.0	7.9445255	445.1197313743137
1344.0	7.9505506	445.1199555193371
1345.0	7.9565798	445.1198354593363
1346.0	7.9626068	445.11960478006125
1347.0	7.9686361	445.1196839580306
1348.0	7.9746631	445.1197202518465
1349.0	7.9806901	445.11973086875605
1350.0	7.9867193	445.11972937060244
1351.0	7.9927422	445.11967392652855
1352.0	7.9987631	445.1195788576671
1353.0	8.0047838	445.11960534524155
1354.0	8.0108068	445.1196990485246
1355.0	8.0168255	445.11968640077225
1356.0	8.0228463	445.1197514486181
1357.0	8.0288714	445.11976598579446
1358.0	8.0348942	445.11970067511857
1359.0	8.0409151	445.1197042921128
1360.0	8.0469381	445.11964917194007
1361.0	8.0529568	445.11977370103017
1362.0	8.0589903	445.11959990238483
1363.0	8.0650172	445.11966722363906
1364.0	8.0710402	445.11964601813315
1365.0	8.0770693	445.1196894005617
1366.0	8.0830922	445.1197356376789
1367.0	8.0891132	445.11962653131894
1368.0	8.095136	445.1196171956557
1369.0	8.101159	445.1196237762616
1370.0	8.1071777	445.1196276211734
1371.0	8.1132007	445.11970532447634
1372.0	8.1192256	445.1196881580265
1373.0	8.1252445	445.1197483877697
1374.0	8.1312672	445.1196958871328
1375.0	8.1372903	445.1196754710121
1376.0	8.1433132	445.1196813138853
1377.0	8.1493341	445.11966086108646
1378.0	8.155357	445.1196754579451
1379.0	8.1613778	445.1196845573607
1380.0	8.1674027	445.119760229863
1381.0	8.173432	445.1195750878797
1382.0	8.1794569	445.11962367883297
1383.0	8.1854799	445.1196413544766
1384.0	8.1915048	445.1197097083071
1385.0	8.1975341	445.1196835120442
1386.0	8.2035631	445.1196651220025
1387.0	8.2095819	445.11967213110455
1388.0	8.2156048	445.11965303527285
1389.0	8.2216298	445.1196327597705
1390.0	8.2276569	445.1196743197926
1391.0	8.233682	445.1196616382919
1392.0	8.2397069	445.11973896722526
1393.0	8.24573	445.1196952883773
1394.0	8.2517528	445.11969808364177
1395.0	8.2577716	445.11968522114853
1396.0	8.2637944	445.11967224082434
1397.0	8.2698132	445.11955085250713
1398.0	8.2758361	445.119640324731
1399.0	8.2818591	445.1196918747404
1400.0	8.28788	445.1196445702973
1401.0	8.2939049	445.1196136738051
1402.0	8.299928	445.1197151255175
1403.0	8.3059508	445.11964275872225
1404.0	8.3119738	445.1197197176067
1405.0	8.3179945	445.11963217450875
1406.0	8.3240175	445.1196252362972
1407.0	8.3300362	445.11966342232677
1408.0	8.3360613	445.11967926186713
1409.0	8.3420842	445.11969044514063
1410.0	8.3481029	445.1197556741504
1411.0	8.3541258	445.11972611368554
1412.0	8.3601488	445.1197548901723
1413.0	8.3661675	445.11974824891837
1414.0	8.3721904	445.1195666434293
1415.0	8.3782133	445.1197214056598
1416.0	8.3842341	445.11967358842867
1417.0	8.3902593	445.1196458303109
1418.0	8.39628	445.11978467886485
1419.0	8.402303	445.1197837012913
1420.0	8.4083342	445.11977193986417
1421.0	8.4143655	445.11969565676145
1422.0	8.4203925	445.1196103256781
1423.0	8.4264198	445.11968374320327
1424.0	8.4324405	445.1197542321417
1425.0	8.4384614	445.1196041900614
1426.0	8.4444863	445.1195594617395
1427.0	8.4505072	445.11966647361686
1428.0	8.4565301	445.11969712645157
1429.0	8.4625531	445.119575244812
1430.0	8.4685781	445.11974735303187
1431.0	8.4745989	445.1196663155365
1432.0	8.4806219	445.1196382272255
1433.0	8.4866406	445.1196140043567
1434.0	8.4926634	445.1196265607579
1435.0	8.4986864	445.1196705849605
1436.0	8.5047093	445.11966587865174
1437.0	8.5107322	445.1196207610841
1438.0	8.5167574	445.1196347658688
1439.0	8.5227802	445.1196418290577
1440.0	8.5288032	445.11968682523644
1441.0	8.5348218	445.1196498751626
1442.0	8.5408427	445.11962295327254
1443.0	8.5468656	445.11959020406823
1444.0	8.5528885	445.1195499604711
1445.0	8.5589073	445.1196683602595
1446.0	8.5649282	445.1196254443106
1447.0	8.5709532	445.11963266195716
1448.0	8.5769761	445.1195132684048
1449.0	8.5829968	445.11959178386235
1450.0	8.5890218	445.1195862770874
1451.0	8.5950448	445.1196600604871
1452.0	8.6010719	445.11964942699876
1453.0	8.607097	445.1196802643176
1454.0	8.6131178	445.11965476541246
1455.0	8.6191408	445.1196634971315
1456.0	8.6251699	445.1196641281073
1457.0	8.631199	445.1196399262404
1458.0	8.6372261	445.1195894275695
1459.0	8.643249	445.1196989735569
1460.0	8.649272	445.1197949878476
1461.0	8.6552908	445.11960660539984
1462.0	8.6613158	445.1197908316113
1463.0	8.6673345	445.1197234337483
1464.0	8.6733554	445.11969198206754
1465.0	8.6793803	445.11962205257925
1466.0	8.6854033	445.11967084634335
1467.0	8.691422	445.1196185940448
1468.0	8.6974512	445.11968011232966
1469.0	8.7034742	445.1196902059122
1470.0	8.7094929	445.1196293706619
1471.0	8.7155179	445.11969538045224
1472.0	8.7215407	445.119701840045
1473.0	8.7275637	445.11973108501036
1474.0	8.7335866	445.119720758722
1475.0	8.7396116	445.119695203787
1476.0	8.7456367	445.1197273493802
1477.0	8.7516617	445.1196470884616
1478.0	8.7576847	445.1196301723791
1479.0	8.7637179	445.11968003409856
1480.0	8.7697471	445.1197582395276
1481.0	8.7757783	445.11962911670827
1482.0	8.7818033	445.11964955014474
1483.0	8.7878283	445.1196545633806
1484.0	8.7938534	445.11957238390926
1485.0	8.7998742	445.11965600291416
1486.0	8.8058993	445.1196356568888
1487.0	8.8119179	445.1197945980231
1488.0	8.8179408	445.1197072529965
1489.0	8.8239659	445.11961211122156
1490.0	8.8299846	445.119682150804
1491.0	8.8360118	445.1197174832821
1492.0	8.8420367	445.1196610339767
1493.0	8.8480639	445.1198039351142
1494.0	8.854093	445.119758603004
1495.0	8.8601181	445.1195109248182
1496.0	8.8661409	445.11956173905673
1497.0	8.8721659	445.1196781847597
1498.0	8.8781931	445.1195846683877
1499.0	8.884216	445.1197484771187
1500.0	8.890241	445.1197435983698
1501.0	8.896266	445.1197090879256
1502.0	8.902291	445.11959266513946
1503.0	8.9083202	445.11969494965473
1504.0	8.9143494	445.1196327355319
1505.0	8.9203722	445.11963146813434
1506.0	8.9263993	445.11971727535513
1507.0	8.9324285	445.11951072170666
1508.0	8.9384598	445.1196175711541
1509.0	8.944489	445.11968006267466
1510.0	8.950516	445.11966735175446
1511.0	8.9565451	445.11966901886603
1512.0	8.9625723	445.1197858775958
1513.0	8.9685952	445.11979198119366
1514.0	8.9746223	445.11965654879765
1515.0	8.9806473	445.1196224908894
1516.0	8.9866744	445.11959583911835
1517.0	8.9926974	445.1196148584906
1518.0	8.9987223	445.11967016629177
1519.0	9.0047494	445.11970185724937
1520.0	9.0107744	445.1196885177348
1521.0	9.0168035	445.11954636668725
1522.0	9.0228328	445.11962259986217
1523.0	9.0288556	445.1196477522192
1524.0	9.0348765	445.11962582405835
1525.0	9.0409036	445.11969494446777
1526.0	9.0469327	445.1196797836657
1527.0	9.0529556	445.1197231792528
1528.0	9.0589806	445.1196836516258
1529.0	9.0650036	445.1196708536798
1530.0	9.0710266	445.11965779196197
1531.0	9.0770453	445.1196437519943
1532.0	9.0830704	445.11959868894326
1533.0	9.0890891	445.119641104571
1534.0	9.095114	445.1196010629121
1535.0	9.1011411	445.1196507105327
1536.0	9.1071619	445.11961636864925
1537.0	9.1131849	445.11970581088343
1538.0	9.1192079	445.11963264904705
1539.0	9.1252267	445.1196191271455
1540.0	9.1312516	445.1196877849922
1541.0	9.1372725	445.11959962461873
1542.0	9.1432932	445.1196375197523
1543.0	9.1493162	445.1196495844538
1544.0	9.155337	445.11951738152464
1545.0	9.1613599	445.11959883152866
1546.0	9.1673829	445.1196685087449
1547.0	9.1734059	445.1195494694298
1548.0	9.1794308	445.1196344910066
1549.0	9.1854538	445.1196657022816
1550.0	9.1914767	445.119584781529
1551.0	9.1975017	445.1196355504721
1552.0	9.2035245	445.11965520692945
1553.0	9.2095433	445.1195984653084
1554.0	9.2155704	445.119610874492
1555.0	9.2215975	445.1194661220977
1556.0	9.2276268	445.11963706033623
1557.0	9.2336558	445.1196713985494
1558.0	9.239685	445.1194744778691
1559.0	9.24571	445.11956469924775
1560.0	9.2517329	445.11961948875046
1562.0	9.2590329	445.11966332403074
1563.0	9.265381	445.11961207568396
1564.0	9.2714038	445.1196683279633
1565.0	9.277433	445.119588380768
1566.0	9.2834558	445.1196515554861
1567.0	9.289483	445.11967031595424
1568.0	9.2955059	445.11966390246846
1569.0	9.3015268	445.11982475869894
1570.0	9.3075497	445.1197058793096
1571.0	9.3135704	445.1197029432118
1572.0	9.3195914	445.1196589616744
1573.0	9.3256163	445.11962918523966
1574.0	9.3316392	445.11966752037364
1575.0	9.3376601	445.1197068078953
1576.0	9.3436831	445.1196067281923
1577.0	9.3497038	445.1194868408341
1578.0	9.3557248	445.11961845237676
1579.0	9.3617475	445.11962334493506
1580.0	9.3677726	445.11956049959866
1581.0	9.3737976	445.11954714583794
1582.0	9.3798205	445.11944408953855
1583.0	9.3858456	445.1196229602902
1584.0	9.3918686	445.11961766810265
1585.0	9.3978872	445.1196458334881
1586.0	9.4039082	445.1195964830976
1587.0	9.4099289	445.1196343872953
1588.0	9.4159519	445.1195799222801
1589.0	9.4219705	445.11958990350354
1590.0	9.4279894	445.1195891272545
1591.0	9.4340144	445.1196909264837
1592.0	9.4400373	445.1195663199444
1593.0	9.4460582	445.1196511595836
1594.0	9.452081	445.11950281496155
1595.0	9.4580997	445.11955873698093
1596.0	9.4641227	445.1195545093253
1597.0	9.4701456	445.1195271516857
1598.0	9.4761685	445.11959288349885
1599.0	9.4821936	445.11956031986415
1600.0	9.4882144	445.11967318376185
1601.0	9.4942374	445.1196429401143
1602.0	9.5002602	445.11960364950846
1603.0	9.5062811	445.1195530332046
1604.0	9.512302	445.1195424700343
1605.0	9.5183248	445.1195822146805
1606.0	9.5243478	445.1195235079038
1607.0	9.5303686	445.1195690107931
1608.0	9.5363917	445.11961887882165
1609.0	9.5424145	445.1195970073269
1610.0	9.5484373	445.11971391467154
1611.0	9.5544603	445.1197498013607
1612.0	9.5604832	445.11967873065765
1613.0	9.5665062	445.1196221152344
1614.0	9.5725291	445.11953231441976
1615.0	9.578552	445.1196276244609
1616.0	9.5845749	445.1196924123398
1617.0	9.5905979	445.1196879577231
1618.0	9.5966187	445.1196422887395
1620.0	9.6039415	445.11945549880727
1621.0	9.6102875	445.1195303288131
1622.0	9.6163083	445.11961358636574
1623.0	9.6223272	445.11955690254354
1624.0	9.6283478	445.1196055474396
1625.0	9.6343687	445.1195769669624
1626.0	9.6403895	445.11954809286914
1627.0	9.6464145	445.119532749216
1628.0	9.6524375	445.11972462019145
1629.0	9.6584562	445.1195855227712
1630.0	9.6644876	445.1196044972434
1631.0	9.6705125	445.11960930012197
1632.0	9.6765374	445.1195863011691
1633.0	9.6825624	445.11949040091537
1634.0	9.6885854	445.1196050913466
1635.0	9.6946083	445.11949886473474
1636.0	9.7006292	445.119519836132
1637.0	9.7066542	445.11953903658184
1638.0	9.7126835	445.11954583332556
1639.0	9.7187084	445.1195726626651
1640.0	9.7247291	445.1195136586535
1641.0	9.73075	445.11960791218945
1642.0	9.7367709	445.11965511155853
1643.0	9.7427918	445.11963913341583
1644.0	9.7488126	445.1196228812564
1645.0	9.7548376	445.11956394252485
1646.0	9.7608605	445.11959591034866
1647.0	9.7668835	445.11971339649875
1648.0	9.7729064	445.1196773869123
1649.0	9.7789251	445.1196328825353
1650.0	9.7849459	445.11956668986755
1651.0	9.7909689	445.1195295845218
1652.0	9.7969918	445.1195677175092
1653.0	9.8030148	445.11958827042673
1654.0	9.8090356	445.1194818882299
1655.0	9.8150605	445.1195276514317
1656.0	9.8210834	445.11954497068575
1657.0	9.8271063	445.1195978400896
1658.0	9.8331272	445.11960819044754
1659.0	9.8391502	445.11960485171136
1660.0	9.8451731	445.1194469710228
1661.0	9.8511939	445.11946069272926
1662.0	9.8572232	445.11951243493723
1663.0	9.863246	445.1195671547773
1664.0	9.8692689	445.11969315388484
1665.0	9.8752876	445.11954385118855
1666.0	9.8813127	445.11965044651566
1667.0	9.8873356	445.1196274542853
1668.0	9.8933545	445.11966361509195
1669.0	9.8993794	445.119544555858
1670.0	9.9054044	445.11964403568476
1671.0	9.9114273	445.11961927471225
1672.0	9.9174482	445.11971083199245
1673.0	9.923471	445.1196341822721
1674.0	9.929494	445.1196818138032
1675.0	9.935519	445.1195531100133
1676.0	9.9415399	445.1196085646243
1678.0	9.9488502	445.11955652801436
1679.0	9.9551981	445.1196254233272
1680.0	9.9612294	445.11964571883584
1681.0	9.9672545	445.1196106119026
1682.0	9.9732774	445.119553159247
1683.0	9.9793045	445.1195843679596
1684.0	9.9853316	445.1196123401571
1685.0	9.9913565	445.11966647697767
1686.0	9.9973795	445.11956960024605
1687.0	10.003404	445.1196293064868
1688.0	10.009434	445.11965385458177
1689.0	10.015459	445.1195925746187
1690.0	10.02148	445.1196238249563
1691.0	10.027502	445.11964080866613
1692.0	10.033528	445.11963446906844
1693.0	10.03955	445.1195320649542
1694.0	10.045573	445.11960346907944
1695.0	10.051596	445.119585803333
1696.0	10.057619	445.1195320945295
1697.0	10.063642	445.1196045485692
1698.0	10.069663	445.1195709806777
1699.0	10.075684	445.1196482657682
1700.0	10.081704	445.1195804089433
1701.0	10.087725	445.1196215565985
1702.0	10.09375	445.1196014892931
1703.0	10.099769	445.1196936026627
1704.0	10.105792	445.1195536782683
1705.0	10.111815	445.119482209077
1706.0	10.11784	445.119582378784
1707.0	10.123865	445.11947255608646
1708.0	10.129886	445.11959691433736
1709.0	10.135915	445.1194844588896
1710.0	10.14194	445.119496186921
1711.0	10.147969	445.11955931742057
1712.0	10.153994	445.119623943958
1713.0	10.160017	445.1194974151799
1714.0	10.16604	445.1194670645366
1715.0	10.172065	445.1194441394606
1716.0	10.178086	445.11958088155797
1717.0	10.184107	445.11946494499756
1718.0	10.190127	445.1194285991543
1719.0	10.196148	445.11963704607575
1720.0	10.202171	445.1196095247367
1721.0	10.208192	445.11958305992624
1722.0	10.214215	445.1195840159939
1723.0	10.220236	445.119565206703
1724.0	10.226261	445.11959743385063
1725.0	10.232284	445.11970188776553
1726.0	10.238305	445.1197056764727
1727.0	10.244328	445.11961998938506
1728.0	10.250351	445.11954606750743
1729.0	10.256376	445.11952228781576
1730.0	10.262396	445.1196265997868
1731.0	10.268419	445.11955475020693
1732.0	10.274442	445.1196178708071
1733.0	10.280465	445.1194627510221
1734.0	10.286486	445.11947685671885
1736.0	10.29379	445.11965038836024
1737.0	10.300136	445.11959028195935
1738.0	10.306157	445.1196779733227
1739.0	10.312178	445.1196393700951
1740.0	10.318198	445.1196634944052
1741.0	10.324219	445.1196242861926
1742.0	10.330242	445.1196456927067
1743.0	10.336265	445.11967782304396
1744.0	10.342286	445.11958411440133
1745.0	10.348311	445.1195047656141
1746.0	10.354334	445.11952986162015
1747.0	10.360357	445.119489247326
1748.0	10.366378	445.1195777583386
1749.0	10.372403	445.1195723291521
1750.0	10.378424	445.1195474860143
1751.0	10.384449	445.1195757582712
1752.0	10.390469	445.1195971340121
1753.0	10.396492	445.1194627248349
1754.0	10.402511	445.11953905676296
1755.0	10.408538	445.119438913438
1756.0	10.414561	445.1194999639393
1757.0	10.42058	445.1195115227789
1758.0	10.426607	445.1195801091106
1759.0	10.432628	445.11954629647016
1760.0	10.438653	445.11947331481514
1761.0	10.444676	445.1195492435352
1762.0	10.450694	445.119505648091
1763.0	10.456719	445.11957674116724
1764.0	10.462745	445.1196927257778
1765.0	10.468767	445.11957739003765
1766.0	10.474788	445.1195510542764
1767.0	10.480813	445.11950304248097
1768.0	10.486834	445.1195543616516
1769.0	10.492857	445.1195858337816
1770.0	10.498878	445.1195390727715
1771.0	10.504903	445.11950811272374
1772.0	10.510922	445.1195295210622
1773.0	10.516947	445.1195205973613
1774.0	10.52297	445.1196052788704
1775.0	10.528988	445.1195079099848
1776.0	10.535009	445.1195351251359
1777.0	10.541028	445.1195319267419
1778.0	10.547053	445.1196021561189
1779.0	10.55308	445.11958570832377
1780.0	10.559103	445.11951622981513
1781.0	10.565134	445.11956287151065
1782.0	10.571163	445.11950381370696
1783.0	10.577186	445.1195888198089
1784.0	10.583207	445.12061655595267
1785.0	10.589234	445.1194777572501
1786.0	10.595257	445.1194393575932
1787.0	10.601282	445.11947531201713
1788.0	10.607305	445.11963544921076
1789.0	10.613328	445.1194585591569
1790.0	10.619349	445.119469782095
1791.0	10.625372	445.1196298642429
1792.0	10.631392	445.11945964103404
1794.0	10.638711	445.1195265460257
1795.0	10.645063	445.11960041477477
1796.0	10.651095	445.1194429725461
1797.0	10.657115	445.11956432773553
1798.0	10.663138	445.11946759008396
1799.0	10.669161	445.11957720091584
1800.0	10.675184	445.11946254715014
1801.0	10.681207	445.11959511101105
1802.0	10.687228	445.1195864910751
1803.0	10.693253	445.11952216283214
1804.0	10.699274	445.11954379338937
1805.0	10.705303	445.11950582685796
1806.0	10.711324	445.11953176698364
1807.0	10.717349	445.1195597711007
1808.0	10.723368	445.11961611332333
1809.0	10.729391	445.1196188076096
1810.0	10.735409	445.1196178554262
1811.0	10.741434	445.11961770554785
1812.0	10.747453	445.11958775906714
1813.0	10.75348	445.1196202619528
1814.0	10.759503	445.1196273192153
1815.0	10.765528	445.119558807716
1816.0	10.771553	445.11955657228253
1817.0	10.77758	445.1195789563041
1818.0	10.783609	445.1195901354986
1819.0	10.789637	445.1195810573542
1820.0	10.795666	445.1195336820676
1821.0	10.801693	445.1196281879048
1822.0	10.80772	445.11955078826514
1823.0	10.813747	445.1196136272807
1824.0	10.819774	445.1194438389863
1825.0	10.825803	445.1195873855979
1826.0	10.831828	445.119644240341
1827.0	10.837855	445.1194687636711
1828.0	10.843878	445.1206547240818
1829.0	10.849907	445.1194223249389
1830.0	10.85593	445.119570691906
1831.0	10.861959	445.1195631978612
1832.0	10.867993	445.11955499079795
1833.0	10.874016	445.11950752821025
1834.0	10.880039	445.11954832049605
1835.0	10.886066	445.11959262729414
1836.0	10.892099	445.1196218179044
1837.0	10.898124	445.1195887850951
1838.0	10.904149	445.11958851315615
1839.0	10.91018	445.1195563352663
1840.0	10.916209	445.1195088369349
1841.0	10.922237	445.1196073533408
1842.0	10.928264	445.11957845634254
1843.0	10.934289	445.1196175335651
1844.0	10.940312	445.11957580527627
1845.0	10.946341	445.11947264762944
1846.0	10.952368	445.1196039756399
1847.0	10.958395	445.1195671272654
1848.0	10.964418	445.1195342378239
1849.0	10.970447	445.11948571348586
1850.0	10.976474	445.11954690650487
1851.0	10.982499	445.1195837165815
1853.0	10.989972	445.11952931225267
1854.0	10.996314	445.11949043331873
1855.0	11.002343	445.1195617181152
1856.0	11.008366	445.11961335751965
1857.0	11.014389	445.11959399574545
1858.0	11.020409	445.11948895498944
1859.0	11.026435	445.11959892353144
1860.0	11.032464	445.119522662741
1861.0	11.038491	445.1195596433947
1862.0	11.044516	445.11955291687076
1863.0	11.050543	445.1194953805812
1864.0	11.05657	445.1196187314565
1865.0	11.062597	445.1195225535501
1866.0	11.068632	445.119557959602
1867.0	11.074655	445.11954847626157
1868.0	11.080678	445.119475551637
1869.0	11.086705	445.1195613962919
1870.0	11.092733	445.11947048748465
1871.0	11.098753	445.119496839718
1872.0	11.104776	445.1195306181253
1873.0	11.110801	445.11965976958555
1874.0	11.11682	445.11942785169646
1875.0	11.122845	445.1195891834846
1876.0	11.128868	445.11950744758263
1877.0	11.134889	445.1196112209595
1878.0	11.140908	445.1196281464836
1879.0	11.146933	445.11949362335355
1880.0	11.152953	445.11950414653654
1881.0	11.158976	445.1194921958239
1882.0	11.165003	445.1195183028341
1883.0	11.171031	445.1195374167362
1884.0	11.177058	445.1195638544411
1885.0	11.183083	445.11961248136254
1886.0	11.189112	445.1196482256333
1887.0	11.195139	445.11949567750264
1888.0	11.201166	445.11961866489526
1889.0	11.207191	445.11951211951174
1890.0	11.213216	445.11954757536495
1891.0	11.219245	445.1196072980189
1892.0	11.225268	445.11961797411203
1893.0	11.231301	445.1196079146596
1894.0	11.237322	445.1195591766428
1895.0	11.243347	445.11945105886724
1896.0	11.249376	445.1195915748239
1897.0	11.255408	445.1195204424792
1898.0	11.261433	445.11955369424345
1899.0	11.267458	445.11957984814364
1900.0	11.273487	445.1195541491635
1901.0	11.279512	445.1195516856569
1902.0	11.285541	445.1195462947842
1903.0	11.291566	445.1195311879853
1904.0	11.297593	445.11953370187905
1905.0	11.30362	445.11954961174763
1906.0	11.309647	445.11963394911083
1907.0	11.31567	445.11950837177613
1908.0	11.321695	445.1196332279494
1909.0	11.32772	445.1195986090884
1910.0	11.333741	445.1196005956876
1911.0	11.339764	445.11959610697346
1912.0	11.345785	445.1194620361015
1914.0	11.35312	445.1195530310248
1915.0	11.359472	445.1194505374496
1916.0	11.365502	445.1194461506378
1917.0	11.371522	445.1194782709088
1918.0	11.377543	445.1195878390297
1919.0	11.383568	445.11954993721
1920.0	11.389587	445.11955391055153
1921.0	11.395612	445.1194105051802
1922.0	11.401633	445.1206544289287
1923.0	11.407652	445.11959821760655
1924.0	11.413677	445.11950216710045
1925.0	11.419702	445.1194416086949
1926.0	11.425729	445.11958301020286
1927.0	11.431752	445.1195051409943
1928.0	11.437772	445.1195926434236
1929.0	11.443795	445.1195837575243
1930.0	11.449816	445.1196407865321
1931.0	11.455841	445.1195202455458
1932.0	11.461862	445.11945650295206
1933.0	11.467887	445.11946376139406
1934.0	11.473908	445.11949832334847
1935.0	11.479927	445.1195864592077
1936.0	11.485947	445.1195519273543
1937.0	11.49197	445.119442158618
1938.0	11.498002	445.11955263959794
1939.0	11.504027	445.1195768056013
1940.0	11.510052	445.1196431877848
1941.0	11.516081	445.1196171429637
1942.0	11.522108	445.1194886611021
1943.0	11.528131	445.1195425324915
1944.0	11.534156	445.11962901056836
1945.0	11.540185	445.1196164660737
1946.0	11.546208	445.11945385995887
1947.0	11.552237	445.1195912507365
1948.0	11.558264	445.11957490638787
1949.0	11.564296	445.1195692019521
1950.0	11.57032	445.11954597510766
1951.0	11.57635	445.1195287088232
1952.0	11.582373	445.11959299167137
1953.0	11.588398	445.119497773861
1954.0	11.594425	445.11953536257465
1955.0	11.600452	445.1206231250636
1956.0	11.606475	445.11952768816525
1957.0	11.612504	445.1195235000326
1958.0	11.618531	445.1195336793562
1959.0	11.624558	445.1195330845428
1960.0	11.630587	445.11951609310063
1961.0	11.636616	445.11957924540417
1962.0	11.642643	445.11960850925794
1963.0	11.648673	445.11945479387447
1964.0	11.654696	445.1195976868
1965.0	11.660727	445.11959532395457
1966.0	11.666754	445.11956117159974
1967.0	11.672781	445.11954546297517
1968.0	11.678802	445.1195345810441
1969.0	11.684825	445.1196238481831
1970.0	11.690844	445.11950608825936
1971.0	11.696867	445.11951330231756
1972.0	11.702887	445.1196285172122
1973.0	11.70891	445.1195386265355
1974.0	11.714929	445.11960932479894
1975.0	11.720954	445.1194797406816
1976.0	11.726975	445.119642440339
1977.0	11.732996	445.11950394655275
1978.0	11.739019	445.1194595314631
1979.0	11.745039	445.11960537722666
1980.0	11.751062	445.11971694654153
1981.0	11.757087	445.11962981662845
1982.0	11.763108	445.1196305640287
1983.0	11.769131	445.119592708876
1984.0	11.775152	445.1195448835164
1985.0	11.781175	445.1196335762929
1986.0	11.787196	445.11964655481995
1987.0	11.793219	445.1195300497912
1988.0	11.799239	445.1195763090522
1989.0	11.80526	445.11950763479206
1990.0	11.811283	445.1195559972998
1991.0	11.817306	445.1195620205103
1992.0	11.823327	445.1195774502755
1993.0	11.829352	445.11949237951535
1994.0	11.835377	445.11954699828203
1995.0	11.841396	445.1195224119321
1996.0	11.847423	445.1195423809521
1997.0	11.853444	445.1195057141632
1998.0	11.859469	445.1195386606597
1999.0	11.865492	445.1195596260963
2000.0	11.87151	445.11956255611517
2001.0	11.877535	445.11963894657447
2002.0	11.883556	445.11957620876393
2003.0	11.889579	445.1195499624421
2004.0	11.895602	445.1196234789725
2005.0	11.901625	445.11952547969327
2006.0	11.907644	445.1195972793568
2007.0	11.913663	445.1196759640407
2008.0	11.919683	445.12060585122526
2009.0	11.925708	445.1194851070207
2010.0	11.931727	445.11957868714023
2011.0	11.93775	445.11947182107036
2012.0	11.943773	445.1195097132195
2013.0	11.949794	445.11948014030924
2014.0	11.955817	445.11957851794216
2015.0	11.961835	445.11957819822976
2016.0	11.967858	445.119507505992
2018.0	11.975162	445.119530647716
2019.0	11.981506	445.1194342703742
2020.0	11.987535	445.12062047771457
2021.0	11.993563	445.1194801495318
2022.0	11.99959	445.1194905403615
2023.0	12.005621	445.1206417915547
2024.0	12.011646	445.1194943704681
2025.0	12.017671	445.11961119474716
2026.0	12.023698	445.11956081957265
2027.0	12.029729	445.11952686882285
2028.0	12.035754	445.1194734882808
2029.0	12.041779	445.1194535430559
2030.0	12.047808	445.11958634085937
2031.0	12.053836	445.1195114831221
2032.0	12.059861	445.119525410791
2033.0	12.065886	445.1194470104165
2034.0	12.071913	445.1194208291784
2035.0	12.077938	445.1195468474079
2036.0	12.083967	445.11947361351923
2037.0	12.089994	445.1195359730342
2039.0	12.097313	445.1195592737405
2040.0	12.103661	445.1195191148097
2041.0	12.109686	445.1205741305774
2042.0	12.115711	445.11957509520875
2045.0	12.124511	445.11942905366544
2046.0	12.130859	445.119450577199
2047.0	12.136886	445.11943350355165
2048.0	12.142911	445.11944645675305
2049.0	12.148938	445.1194883413841
2050.0	12.154967	445.11946240820066
2051.0	12.160986	445.1195309230796
2054.0	12.169104	445.12064740491746
2055.0	12.175511	445.1194676789008
2057.0	12.182756	445.11944034002545
2058.0	12.18905	445.11942921076763
2059.0	12.195361	445.1206212884367
2061.0	12.202588	445.11951213654095
2062.0	12.208915	445.1194048463365
2063.0	12.215223	445.1194165556389
2065.0	12.222581	445.1194320548967
2066.0	12.22889	445.1194628702298
2067.0	12.235319	445.12061057117114
[truncated: 4,935 more rows]
