# Supplementary material for: RawBeans: A Simple, Vendor-Independent, Raw-Data Quality-Control Tool
Source: J Proteome Res. 2021 Mar 4;20(4):2098–104. doi: 10.1021/acs.jproteome.0c00956 (PMC8041395; doi:10.1021/acs.jproteome.0c00956)
Supplement: Supplementary file 2 — pr0c00956_si_003.zip [file pr0c00956_si_003.zip › 100_samples_run1.0/resources/HF2_LC1_hela_290520_01-mass-deviation-matrix.tsv]

scan	retention	445.12003
1.0	0.0028936018	445.1199074488291
2.0	0.010320551	445.1198212880027
3.0	0.016653966	445.1198124208039
4.0	0.023349733	445.11980400368475
5.0	0.029693499	445.11980992727246
6.0	0.036037249	445.1198441882607
7.0	0.042383082	445.1197910321874
8.0	0.048724766	445.119764507469
9.0	0.055064367	445.11980338599534
10.0	0.061408101	445.11980629713156
11.0	0.067749785	445.11979252000293
12.0	0.074093535	445.119831600004
13.0	0.080435199	445.1198510166736
14.0	0.086774801	445.119770836812
15.0	0.093120649	445.11977180072233
16.0	0.099460235	445.1197384983849
17.0	0.10580399	445.1198006863597
18.0	0.11214775	445.11987220723347
19.0	0.11849567	445.1197978978629
20.0	0.12483319	445.1197653691463
21.0	0.13118947	445.11975381944325
22.0	0.13753532	445.1198248405185
23.0	0.14388115	445.11973335091403
24.0	0.15022902	445.1198019012874
25.0	0.15657277	445.11982158073107
26.0	0.16291653	445.11979446327445
27.0	0.16925612	445.1198240458966
28.0	0.17560197	445.1197524831203
29.0	0.18194988	445.1198002515733
30.0	0.18830198	445.11983091088115
31.0	0.19464577	445.11980228663816
32.0	0.20098745	445.11981153424017
33.0	0.2073312	445.1197506675049
34.0	0.21368328	445.1198308989875
35.0	0.22001868	445.119800209188
36.0	0.22635827	445.11979080550947
37.0	0.23269785	445.11982356397033
38.0	0.23905827	445.1198475652127
39.0	0.24539787	445.11978409475444
40.0	0.25174372	445.11977961631686
41.0	0.25808538	445.1197946334574
42.0	0.2644312	445.11979674713876
43.0	0.27077078	445.1198321043352
44.0	0.27711038	445.1197567196018
45.0	0.2834479	445.1197886776567
46.0	0.28978957	445.1197900398362
47.0	0.2961375	445.11941685468224
48.0	0.30247917	445.11978494829066
49.0	0.30882083	445.11978903501586
50.0	0.31516252	445.119748385122
51.0	0.32150627	445.11978784100626
52.0	0.32785215	445.1198096962334
53.0	0.33419172	445.11978997304556
54.0	0.34053758	445.11980077063674
55.0	0.34689587	445.11982158781126
56.0	0.35323755	445.1198560471078
57.0	0.35957923	445.1198025303835
58.0	0.36592088	445.11981808184566
59.0	0.3722584	445.1197619208903
60.0	0.37860007	445.1197801379865
61.0	0.3849459	445.1198421975033
62.0	0.39128553	445.11979473672454
63.0	0.39763548	445.1198234652848
64.0	0.40397925	445.11982497911856
65.0	0.41031883	445.1198230726518
66.0	0.41665843	445.1197617346774
67.0	0.42300218	445.11974763435757
68.0	0.42935012	445.11983779871446
69.0	0.43569597	445.11978512397025
70.0	0.44203553	445.1198188071555
71.0	0.44837722	445.119812334095
72.0	0.45473348	445.11978259515257
73.0	0.4610731	445.11977105618155
74.0	0.46741892	445.1197854250983
75.0	0.47376057	445.11975763771517
76.0	0.48009807	445.11983151807283
77.0	0.48643975	445.11980072842846
78.0	0.49278142	445.11983920469123
79.0	0.4991231	445.11983531551664
80.0	0.50546893	445.1198213457458
81.0	0.5118127	445.11977274391353
82.0	0.51815645	445.11974850251244
83.0	0.52449603	445.1198272557608
84.0	0.53083353	445.1198175358409
85.0	0.5371752	445.1198212199274
86.0	0.54351689	445.11976291366443
87.0	0.54986064	445.1198318419972
88.0	0.55620232	445.11979862785716
89.0	0.56255857	445.1197445815826
90.0	0.56890025	445.1198607356979
91.0	0.57524815	445.11975595322656
92.0	0.58158983	445.1198288383859
93.0	0.58792948	445.11982756615606
94.0	0.59427532	445.1197232254059
95.0	0.600617	445.11976430340644
96.0	0.6069607	445.11963682064544
97.0	0.61330875	445.1205949783152
100.0	0.62145243	445.11951204300914
108.0	0.63708378	445.1197215048549
112.0	0.64674197	445.1194740030658
113.0	0.65308992	445.12034422188225
114.0	0.65911298	445.11977365988685
118.0	0.66889619	445.11955254624274
119.0	0.6752441	445.11960647968164
120.0	0.6812691	445.11975461661166
122.0	0.6886316	445.11966444223106
123.0	0.69498578	445.11969121757045
124.0	0.7010109	445.1197393239006
125.0	0.707038	445.1198205117437
126.0	0.71306289	445.11977294209026
127.0	0.71908378	445.11980337390673
128.0	0.7251025	445.11977761933275
129.0	0.73112553	445.1198053831778
130.0	0.73714629	445.11974946194596
131.0	0.74316507	445.1198079423432
132.0	0.74918584	445.119740886686
133.0	0.75521102	445.1197561280084
134.0	0.76122959	445.1197296356295
135.0	0.7672505	445.11976075413605
136.0	0.7732693	445.11980705974594
137.0	0.77929215	445.1197685475524
138.0	0.78531087	445.119786549203
139.0	0.79133175	445.119765516184
140.0	0.79735477	445.11976528374396
141.0	0.8033776	445.1197724343189
142.0	0.80939842	445.11981465509797
143.0	0.81541927	445.11982278086333
144.0	0.82144018	445.1198061933697
145.0	0.82746298	445.11978651204004
146.0	0.83348178	445.1197506630821
147.0	0.8395027	445.1197687191859
148.0	0.84552557	445.1198088060192
149.0	0.85154857	445.1198361438324
150.0	0.8575693	445.1197442086555
151.0	0.86359018	445.1197670184224
152.0	0.86960893	445.1197379882316
153.0	0.8756297	445.11984413180346
154.0	0.88165268	445.11981210452427
155.0	0.88767565	445.11983950435194
156.0	0.8936965	445.1197611784706
157.0	0.89971722	445.11980722891104
158.0	0.90574645	445.11980335438443
159.0	0.91176522	445.11979585352367
160.0	0.91778818	445.119829639646
161.0	0.92380683	445.1198113781404
162.0	0.92982773	445.11972952783134
163.0	0.93585068	445.119718249296
164.0	0.94187365	445.1197788955078
165.0	0.94789435	445.11972424639976
166.0	0.95391734	445.11964743380463
167.0	0.95993603	445.11971218372526
168.0	0.96595905	445.11968647824136
169.0	0.97197983	445.11980169001185
170.0	0.97799862	445.11976102754636
171.0	0.9840195	445.1197495523739
172.0	0.99004033	445.1197663350686
173.0	0.99606315	445.11979212272666
174.0	1.0020861	445.1197444595502
175.0	1.008107	445.1197637698536
176.0	1.0141298	445.11981232465973
177.0	1.0201486	445.11975875129855
178.0	1.0261716	445.1197553770231
179.0	1.0321925	445.1196745875594
180.0	1.0382154	445.1197609775416
181.0	1.0442361	445.11979151553277
182.0	1.050257	445.11984727324364
183.0	1.0562779	445.11981343650143
184.0	1.0623007	445.1198062244985
185.0	1.0683216	445.1197424683409
186.0	1.0743425	445.11985401170773
187.0	1.0803634	445.119738278584
188.0	1.0863903	445.119766810269
189.0	1.0924154	445.1198503781951
190.0	1.0984363	445.11980925219996
191.0	1.1044592	445.119789761374
192.0	1.1104799	445.11974598753216
193.0	1.1165008	445.11980000619536
194.0	1.1225237	445.1197738443941
195.0	1.1285467	445.1197955449074
196.0	1.1345653	445.119801160051
197.0	1.1405863	445.1197296347584
198.0	1.1466071	445.11976708017545
199.0	1.152628	445.1197489656045
200.0	1.1586508	445.1197694736886
201.0	1.1646716	445.1197374369555
202.0	1.1706926	445.1198081315968
203.0	1.1767112	445.11978789761577
204.0	1.1827321	445.1197260758513
205.0	1.188753	445.1197340525891
206.0	1.1947737	445.119824718316
207.0	1.2007946	445.11981943519316
208.0	1.2068133	445.11978032054384
209.0	1.2128322	445.11971992352267
210.0	1.218855	445.11983427411906
211.0	1.224876	445.119810716557
212.0	1.2308967	445.1198003948899
213.0	1.2369176	445.1197542675187
214.0	1.2429405	445.1197330048033
215.0	1.2489613	445.1197768730302
216.0	1.2549821	445.1198245239627
217.0	1.2610051	445.11975948096693
218.0	1.267024	445.1198611867515
219.0	1.2730467	445.11972379573325
220.0	1.2790697	445.1197117739999
221.0	1.2850905	445.1197505610329
222.0	1.2911156	445.11974267324837
223.0	1.2971363	445.11978410842437
224.0	1.3031552	445.1197940813938
225.0	1.309176	445.1197987586168
226.0	1.3151969	445.1198155632539
227.0	1.3212176	445.1197205016051
228.0	1.3272385	445.11980479334903
229.0	1.3332593	445.11984262457986
230.0	1.3392822	445.1197995900118
231.0	1.3453031	445.119815490059
232.0	1.351326	445.11979281165355
233.0	1.3573469	445.11982001178194
234.0	1.3633656	445.11971806855655
235.0	1.3693885	445.1197502090713
236.0	1.3754115	445.1197541782815
237.0	1.3814324	445.1198010464262
238.0	1.3874552	445.1198021029824
239.0	1.3934739	445.1198586644245
240.0	1.3994948	445.11968312711747
241.0	1.4055178	445.11969179210325
242.0	1.4115386	445.1197634959435
243.0	1.4175615	445.1197724568749
244.0	1.4235865	445.11967976141864
245.0	1.4296074	445.1196438730139
246.0	1.4356323	445.1198096721456
247.0	1.4416595	445.1198163584474
248.0	1.4476866	445.11982023320246
249.0	1.4537117	445.1197698114971
250.0	1.4597427	445.11976106243054
251.0	1.4657678	445.11977265325123
252.0	1.4717887	445.11976697282324
253.0	1.4778137	445.1197772273997
254.0	1.4838324	445.1197435177998
255.0	1.4898554	445.1197872632562
256.0	1.4958783	445.11982798694737
257.0	1.5019053	445.1197912650439
258.0	1.5079261	445.119741751866
259.0	1.5139449	445.11977469961
260.0	1.5199657	445.11979303565676
261.0	1.5259888	445.1197908556506
262.0	1.5320095	445.11982199189
263.0	1.5380283	445.11980866324035
264.0	1.5440491	445.1197422961881
265.0	1.5500701	445.1197454205253
266.0	1.5560908	445.1196806287884
267.0	1.5621117	445.11980361786897
268.0	1.5681324	445.1198231148212
269.0	1.5741534	445.11972839003835
270.0	1.5801742	445.11972001487965
271.0	1.586195	445.11980958965273
272.0	1.5922139	445.11981112871075
273.0	1.5982346	445.1197857183032
274.0	1.6042617	445.1197815390423
275.0	1.6102804	445.1197437601082
276.0	1.6163013	445.11980986980393
277.0	1.6223241	445.1198648042207
278.0	1.628345	445.1198481965251
279.0	1.6343638	445.11984944092575
280.0	1.6403847	445.1197706660178
281.0	1.6464075	445.1198137923383
282.0	1.6524284	445.11976208469724
283.0	1.6584513	445.1197052183727
284.0	1.6644743	445.1197806758356
285.0	1.670495	445.11975261376455
286.0	1.6765138	445.11975247974465
287.0	1.6825326	445.11974088431987
288.0	1.6885534	445.1197790618009
289.0	1.6945763	445.1197797589291
290.0	1.7005951	445.1196952683172
291.0	1.7066181	445.11982869203445
292.0	1.7126389	445.11983082699777
293.0	1.7186618	445.1196918397242
294.0	1.7246826	445.11982058657264
295.0	1.7307014	445.11974597722605
296.0	1.7367202	445.1198344254455
297.0	1.742743	445.11981275742585
298.0	1.748766	445.1198094052171
299.0	1.754791	445.1197903940513
300.0	1.7608181	445.11981944928294
301.0	1.7668452	445.11984116575684
302.0	1.7728639	445.1197702919798
303.0	1.7788869	445.11983359191396
304.0	1.7849077	445.1197818131898
305.0	1.7909285	445.1197240531357
306.0	1.7969515	445.11975839153877
307.0	1.8029744	445.1197909660993
308.0	1.8089952	445.11979982031227
309.0	1.8150181	445.11971748653514
310.0	1.821039	445.1197326469136
311.0	1.8270577	445.1198464299191
312.0	1.8330807	445.11974955923694
313.0	1.8391036	445.11971566235223
314.0	1.8451307	445.1197711858515
315.0	1.8511578	445.11978439528167
316.0	1.8571765	445.1197963988182
317.0	1.8631973	445.1198204070125
318.0	1.8692182	445.11982504446866
319.0	1.8752411	445.1197277747436
320.0	1.8812619	445.11976647687294
321.0	1.8872807	445.1197337134701
322.0	1.8933016	445.11973567742785
323.0	1.8993224	445.11978381931067
324.0	1.9053453	445.11974661519156
325.0	1.9113682	445.11982631513087
326.0	1.9173869	445.11967507001816
327.0	1.92341	445.1197995218677
328.0	1.9294286	445.1198673506602
329.0	1.9354516	445.11978651135115
330.0	1.9414745	445.11979306829903
331.0	1.9474933	445.1197620080844
332.0	1.9535141	445.1198040056257
333.0	1.9595369	445.1198212848607
334.0	1.9655558	445.1198270909794
335.0	1.9715746	445.1197739814672
336.0	1.9775974	445.1197621928812
337.0	1.9836162	445.119788192816
338.0	1.9896392	445.1197658497023
339.0	1.9956599	445.1198183427354
340.0	2.0016807	445.11975751060754
341.0	2.0077017	445.1198339545586
342.0	2.0137225	445.1197363226377
343.0	2.0197434	445.11972143194
344.0	2.0257662	445.1197507843432
345.0	2.0317954	445.11980154493324
346.0	2.0378246	445.1196981855991
347.0	2.0438537	445.11974523767253
348.0	2.0498767	445.119726217497
349.0	2.0558976	445.1197510247047
350.0	2.0619164	445.11980783920086
351.0	2.067937	445.1197630967809
352.0	2.0739558	445.119733694478
353.0	2.0799768	445.1198003658196
354.0	2.0859977	445.1197861247696
355.0	2.0920184	445.1198054253913
356.0	2.0980412	445.11974723522036
357.0	2.1040601	445.11976536753536
358.0	2.1100829	445.11980492973566
359.0	2.1161017	445.11984620679664
360.0	2.1221225	445.1197404429154
361.0	2.1281435	445.1197592918221
362.0	2.1341642	445.1197346183562
363.0	2.1401851	445.11975775798186
364.0	2.1462059	445.1197505054802
365.0	2.1522248	445.1197877439949
366.0	2.1582434	445.11981080514835
367.0	2.1642663	445.1197758005745
368.0	2.170285	445.1196986793087
369.0	2.1763038	445.11978597727204
370.0	2.1823247	445.1198360883882
371.0	2.1883435	445.119835802317
372.0	2.1943664	445.1197315542791
373.0	2.2003872	445.1197724451829
374.0	2.2064082	445.11972340239697
375.0	2.2124268	445.11979270719684
376.0	2.2184477	445.11973056439336
377.0	2.2244747	445.11979392521124
378.0	2.2305018	445.119830683214
379.0	2.2365206	445.1197245760109
380.0	2.2425457	445.11984859403077
381.0	2.2485726	445.1197861153529
382.0	2.2545935	445.11981382066904
383.0	2.2606122	445.11973820639565
384.0	2.2666332	445.1197885166533
385.0	2.2726518	445.1197857085976
386.0	2.2786748	445.11982203556767
387.0	2.2846935	445.1196865887043
388.0	2.2907144	445.11963342282183
389.0	2.2967353	445.1196878920838
390.0	2.302754	445.11968696886663
391.0	2.3087728	445.1198407142491
392.0	2.3147915	445.1198005608999
393.0	2.3208124	445.11973924672435
394.0	2.3268373	445.119748672939
395.0	2.3328561	445.119806273227
396.0	2.3388769	445.1198300418028
397.0	2.3448978	445.1198365690249
398.0	2.3509165	445.11978986685943
399.0	2.3569395	445.1200378973667
400.0	2.3629582	445.1197881678396
401.0	2.368979	445.1198332480158
402.0	2.3749999	445.1197901539404
403.0	2.3810207	445.1198462549976
404.0	2.3870478	445.1197884490364
405.0	2.3930709	445.11980675968533
406.0	2.3990895	445.11975263815316
407.0	2.4051082	445.1197553662883
408.0	2.4111292	445.11971216613955
409.0	2.4171499	445.11976734091917
410.0	2.423175	445.1197729343773
411.0	2.4291937	445.1198118497583
412.0	2.4352167	445.11986149026615
413.0	2.4412353	445.1197849242892
414.0	2.4472562	445.119789078257
415.0	2.4532771	445.1198142174702
416.0	2.459298	445.11976365631796
417.0	2.4653187	445.119736331102
418.0	2.4713458	445.1197458733998
419.0	2.4773708	445.11976430750724
420.0	2.4833959	445.11974271895485
421.0	2.489425	445.1198320580653
422.0	2.4954438	445.1197557707309
423.0	2.5014625	445.1197115690063
424.0	2.5074834	445.11972950044355
425.0	2.5135062	445.11979563347614
426.0	2.5195272	445.11979578107673
427.0	2.5255481	445.1198051573142
428.0	2.5315687	445.1197655340075
429.0	2.5375896	445.1197310138934
430.0	2.5436104	445.1197275975866
431.0	2.5496314	445.1198141092952
432.0	2.55565	445.11979819061173
433.0	2.5616709	445.1198472118731
434.0	2.5676917	445.1197884844111
435.0	2.5737148	445.11972022205396
436.0	2.5797355	445.11976390913065
437.0	2.5857563	445.1198260422943
438.0	2.5917771	445.1197708106875
439.0	2.5977981	445.11974405353595
440.0	2.6038188	445.11981099360617
441.0	2.6098376	445.119791901237
442.0	2.615873	445.11975035531157
443.0	2.6218939	445.11982909025363
444.0	2.6279188	445.1197193533226
445.0	2.6339397	445.11980678361374
446.0	2.6399585	445.119787222125
447.0	2.6459814	445.1197655430331
448.0	2.6520001	445.1197891134644
449.0	2.6580209	445.11971272597384
450.0	2.6640419	445.11979126169194
451.0	2.6700606	445.11980105202423
452.0	2.6760834	445.11981301509206
453.0	2.6821044	445.1198032193884
454.0	2.6881273	445.1197755147046
455.0	2.6941461	445.1198298650291
456.0	2.700171	445.1197683553444
457.0	2.7061898	445.119857697196
458.0	2.7122107	445.1197222508641
459.0	2.7182314	445.11975396333963
460.0	2.7242523	445.11969482289874
461.0	2.7302732	445.1198067263459
462.0	2.736294	445.11969209609043
463.0	2.7423148	445.11979338619983
464.0	2.7483377	445.11976936210164
465.0	2.7543564	445.11982133508315
466.0	2.7603774	445.1197644436703
467.0	2.7664003	445.11981968890564
468.0	2.7724211	445.1198143138538
469.0	2.7784399	445.119782114239
470.0	2.7844586	445.11982172525177
471.0	2.7904794	445.11981927776395
472.0	2.7965002	445.11976434097164
473.0	2.8025212	445.11974184158004
474.0	2.8085461	445.1197927731795
475.0	2.814571	445.1197975048676
476.0	2.820594	445.11977823688784
477.0	2.826615	445.11977629517395
478.0	2.8326358	445.1198470760391
479.0	2.8386565	445.11984508468186
480.0	2.8446795	445.11981989969547
481.0	2.8506983	445.1197678039926
482.0	2.8567192	445.1198006477431
483.0	2.8627399	445.1198069326525
484.0	2.8687629	445.1198343596128
485.0	2.8747879	445.11983592564627
486.0	2.8808129	445.11982475741974
487.0	2.8868358	445.1197563510969
488.0	2.8928567	445.1197633171102
489.0	2.8988775	445.1197550876043
490.0	2.9048984	445.1197412241836
491.0	2.9109191	445.11979233844215
492.0	2.9169379	445.1198002204463
493.0	2.9229587	445.1198151811734
494.0	2.9289816	445.1198075466229
495.0	2.9350024	445.1198454203993
496.0	2.9410213	445.1197599156459
497.0	2.9470441	445.1197975994357
498.0	2.9530651	445.1198367580573
499.0	2.9590838	445.1197727097429
500.0	2.9651046	445.1198051997155
501.0	2.9711255	445.1198706147868
502.0	2.9771462	445.1198133897943
503.0	2.9831671	445.11988333040745
504.0	2.989188	445.11983121293196
505.0	2.995213	445.1198061644111
506.0	3.0012441	445.1198123331444
507.0	3.0072672	445.1197678391872
508.0	3.0132901	445.11973971818696
509.0	3.0193214	445.1197798876876
510.0	3.0253484	445.1197637280157
511.0	3.0313776	445.1198202101316
512.0	3.0374047	445.11977584356066
513.0	3.0434235	445.11975234772615
514.0	3.0494442	445.1197582415494
515.0	3.0554651	445.11978977605503
516.0	3.0614839	445.1197571869072
517.0	3.0675048	445.11981621604104
518.0	3.0735255	445.11979985553126
519.0	3.0795464	445.1197873376099
520.0	3.0855673	445.1197143725873
521.0	3.0915881	445.1197993032188
522.0	3.0976067	445.11975801232313
523.0	3.1036297	445.11975009004277
524.0	3.1096507	445.11971509516434
525.0	3.1156713	445.1197803982736
526.0	3.1216922	445.11981907808894
527.0	3.1277131	445.1196953882942
528.0	3.133734	445.1198150866015
530.0	3.141038	445.1197906790425
531.0	3.1473903	445.1197300188705
532.0	3.1534172	445.11980401128824
533.0	3.1594361	445.1197295496176
534.0	3.1654548	445.1197615282532
535.0	3.1714755	445.1197212778146
536.0	3.1774964	445.11978390033295
537.0	3.1835152	445.1197995539349
538.0	3.1895382	445.11980391532546
539.0	3.195557	445.1197873133584
540.0	3.2015798	445.1197116696759
541.0	3.2076007	445.1197958488252
542.0	3.2136195	445.11978592136273
543.0	3.2196381	445.11988406850105
544.0	3.2256611	445.1197497089726
545.0	3.231682	445.1197850678835
546.0	3.237707	445.11977786507816
552.0	3.250961	445.12047432388573
553.0	3.2573402	445.11998344594844
564.0	3.2773612	445.11994089524273
573.0	3.2944258	445.11960829291934
577.0	3.3040653	445.11968455319305
578.0	3.3104175	445.11969633125517
579.0	3.3164424	445.1197196046156
580.0	3.3224654	445.1197187147925
581.0	3.3284862	445.11976946554535
582.0	3.334507	445.1197585621283
583.0	3.3405258	445.11977998046893
584.0	3.3465488	445.11978208895687
585.0	3.3525696	445.1197775230398
586.0	3.3585924	445.1197606205668
587.0	3.3646133	445.11979783862694
588.0	3.3706342	445.11971800424294
589.0	3.3766613	445.11975795315317
590.0	3.3826799	445.11972792384836
591.0	3.3887007	445.11971837993167
592.0	3.3947238	445.11977132015534
593.0	3.4007424	445.1197647548224
594.0	3.4067633	445.1198206388599
595.0	3.4127862	445.11972287538924
596.0	3.4188071	445.11976344769363
597.0	3.4248258	445.11978889169075
598.0	3.4308467	445.11981512903037
599.0	3.4368695	445.1197515258393
600.0	3.4428885	445.1197367355627
601.0	3.4489134	445.1198141458562
602.0	3.4549363	445.11978888249354
603.0	3.4609654	445.1197503959096
604.0	3.4669842	445.1197213340981
605.0	3.4730072	445.11972394803837
606.0	3.4790321	445.11971012416143
607.0	3.4850551	445.11974693644623
608.0	3.4910738	445.1197201063949
609.0	3.4970947	445.1198200822149
610.0	3.5031134	445.1197289241298
611.0	3.5091342	445.11967790225805
612.0	3.5151572	445.11982630818017
613.0	3.5211822	445.1197338517647
614.0	3.5272072	445.1198064675344
615.0	3.5332322	445.1196374105529
616.0	3.5392531	445.11978781512505
617.0	3.5452759	445.11970415060176
618.0	3.5512968	445.11963364465976
619.0	3.5573176	445.1197292156155
620.0	3.5633448	445.11964412801876
621.0	3.5693656	445.11971594667034
622.0	3.5753906	445.11977556646616
623.0	3.5814155	445.11977115723516
624.0	3.5874386	445.1198009428601
625.0	3.5934593	445.1197193437663
626.0	3.5994802	445.1197021839228
627.0	3.6055031	445.119738936797
628.0	3.6115281	445.11976298237846
629.0	3.617551	445.11978482947126
630.0	3.6235719	445.11973365617376
631.0	3.6295928	445.11977291296216
632.0	3.6356156	445.11986222803455
633.0	3.6416427	445.11969374543634
634.0	3.6476698	445.1197503434812
635.0	3.6537011	445.11978260646305
636.0	3.6597218	445.11981073270897
637.0	3.6657427	445.119770390723
638.0	3.6717615	445.119791978868
639.0	3.6777824	445.1198198865504
640.0	3.6838032	445.11972190711407
641.0	3.6898281	445.1196981009704
642.0	3.6958469	445.11962962081924
643.0	3.7018699	445.1198338479035
644.0	3.7078886	445.11982804749306
645.0	3.7139074	445.11972922822025
646.0	3.7199281	445.11962843538674
647.0	3.7259491	445.11976975598935
648.0	3.7319802	445.1197805307171
649.0	3.7380011	445.11972383120957
650.0	3.7440262	445.1198200236397
651.0	3.7500491	445.1197052076081
652.0	3.756072	445.1197111047928
653.0	3.7620907	445.1198332921101
654.0	3.7681116	445.1197661947327
655.0	3.7741304	445.1198050988204
656.0	3.7801511	445.1198133715571
657.0	3.786172	445.11962823489256
658.0	3.792195	445.11966609155985
659.0	3.7982179	445.11966119947516
660.0	3.8042366	445.11983359150526
661.0	3.8102596	445.1197551367245
662.0	3.8162804	445.11966168621746
663.0	3.8223013	445.11965154340965
664.0	3.8283241	445.1197250619267
665.0	3.8343429	445.1197388845131
666.0	3.8403638	445.1198302213716
667.0	3.8463867	445.1197157161598
668.0	3.8524075	445.11975054187
669.0	3.8584346	445.119704895573
670.0	3.8644617	445.11978470158164
671.0	3.8704888	445.119783386953
672.0	3.8765158	445.11977536277084
673.0	3.8825367	445.11978991821934
674.0	3.8885597	445.1197502710429
675.0	3.8945825	445.1197317289392
676.0	3.9006055	445.1196455191672
677.0	3.9066305	445.11971386053006
678.0	3.9126534	445.11985952951886
679.0	3.9186846	445.1196868570439
680.0	3.9247159	445.11973305518376
681.0	3.9307451	445.11972479997576
682.0	3.9367639	445.1197102310461
683.0	3.9427847	445.1197282173834
684.0	3.9488097	445.1197718302758
685.0	3.9548326	445.11975379770155
686.0	3.9608577	445.11973481514906
687.0	3.9668826	445.11964901103266
688.0	3.9729097	445.11964683856627
689.0	3.9789326	445.11971453276027
690.0	3.9849515	445.119786907121
691.0	3.9909722	445.119780477652
692.0	3.9969952	445.1198224871884
693.0	4.0030181	445.11977431293457
694.0	4.0090388	445.11968565345467
695.0	4.0150618	445.11975138443904
696.0	4.0210827	445.1198429524508
697.0	4.0271015	445.1197915422669
698.0	4.0331243	445.11970319328196
699.0	4.0391493	445.1197696826743
700.0	4.0451744	445.11976357634643
701.0	4.0511973	445.1197445235236
702.0	4.0572203	445.1196785723116
703.0	4.0632452	445.1197824195443
704.0	4.0692639	445.11963986284724
705.0	4.0752848	445.11977883213274
706.0	4.0813076	445.1197801506824
707.0	4.0873306	445.11977861348856
708.0	4.0933598	445.11978485206924
709.0	4.099387	445.1196916124927
710.0	4.1054118	445.11977887583197
711.0	4.1114411	445.11970991783
712.0	4.1174661	445.11977049473705
713.0	4.123487	445.1196168401107
714.0	4.1295056	445.11981103439365
715.0	4.1355285	445.1197846855353
716.0	4.1415495	445.1196909183773
717.0	4.1475682	445.11979533506343
718.0	4.1535911	445.11980377518165
719.0	4.1596119	445.1197623991849
720.0	4.1656307	445.1197622560044
721.0	4.1716537	445.119741000162
722.0	4.1776744	445.11972337221374
723.0	4.1836953	445.1197025749088
724.0	4.1897162	445.11978043768516
725.0	4.195737	445.11974283164653
726.0	4.201764	445.1197105528645
727.0	4.207789	445.1197391091369
728.0	4.2138162	445.1197186166636
729.0	4.2198349	445.11969173965764
730.0	4.2258578	445.11977084995186
731.0	4.2318786	445.1197361708932
732.0	4.2378975	445.11967158499334
733.0	4.2439203	445.11972653123644
734.0	4.2499453	445.11974144232676
735.0	4.2559641	445.11968121335997
736.0	4.261985	445.1197056235451
737.0	4.2680058	445.11978878341114
738.0	4.2740287	445.11979145309306
739.0	4.2800516	445.1197258892844
740.0	4.2860746	445.1197381791708
741.0	4.2920974	445.1196667922884
742.0	4.2981183	445.11978010090564
743.0	4.3041391	445.1196770184291
744.0	4.31016	445.11968350410774
745.0	4.3161808	445.11973252359326
746.0	4.3222016	445.1197956809183
747.0	4.3282205	445.1197366433407
748.0	4.3342413	445.11974472171175
749.0	4.3402641	445.11968352024803
750.0	4.346285	445.119694033696
751.0	4.3523059	445.1197215486824
752.0	4.3583267	445.1197794492889
753.0	4.3643455	445.1196815539383
754.0	4.3703684	445.11979002493445
755.0	4.3763893	445.11974274100066
756.0	4.3824121	445.11980423822786
757.0	4.3884329	445.119690722299
758.0	4.3944538	445.11975407536585
759.0	4.4004769	445.1197833085566
760.0	4.4064996	445.11975016200404
761.0	4.4125205	445.1196792102309
762.0	4.4185414	445.11976623097667
763.0	4.4245622	445.11977996564616
764.0	4.430583	445.1196867258405
765.0	4.4366059	445.119734317136
766.0	4.4426289	445.1197101077164
767.0	4.4486497	445.11971490738574
768.0	4.4546684	445.1197844180505
769.0	4.4606893	445.11978274493606
770.0	4.4667123	445.11976042166964
771.0	4.4727331	445.11971593113583
772.0	4.4787518	445.119768025778
773.0	4.4847831	445.1197667576394
774.0	4.4908102	445.119766094102
775.0	4.4968331	445.1197400919809
776.0	4.502856	445.1197742233828
777.0	4.5088769	445.1196891996433
778.0	4.5148955	445.1197268041614
779.0	4.5209165	445.11972269603035
780.0	4.5269372	445.11973523962604
781.0	4.5329623	445.11969921106714
782.0	4.5389894	445.1197711831886
783.0	4.5450103	445.1197326973985
784.0	4.5510289	445.11969453833643
785.0	4.5570518	445.1196504271985
786.0	4.5630749	445.1196469505078
787.0	4.569102	445.11963880293575
788.0	4.5751269	445.11978317946676
789.0	4.5811561	445.119789750685
790.0	4.5871853	445.1196990427896
791.0	4.5932081	445.11968982205656
792.0	4.5992312	445.1197596931732
793.0	4.605254	445.1197666217448
794.0	4.6112771	445.1197292511505
795.0	4.6173019	445.11971953508777
796.0	4.6233249	445.11979044531034
797.0	4.6293519	445.11969038205234
798.0	4.6353813	445.11970163927674
799.0	4.6414145	445.11979508049933
800.0	4.6474457	445.11968611322754
801.0	4.6534749	445.11968479919716
802.0	4.6595021	445.11979531114093
803.0	4.6655249	445.1196873126278
804.0	4.6715479	445.1197666872148
805.0	4.677577	445.1198035829873
806.0	4.6836	445.1197423067599
807.0	4.689627	445.1197183399221
808.0	4.6956541	445.1197840020015
809.0	4.701679	445.11968889845593
810.0	4.707702	445.11977642821796
811.0	4.7137249	445.119781815773
812.0	4.71975	445.11973400784905
813.0	4.7257751	445.11977729131445
814.0	4.7318	445.1197302937661
815.0	4.7378291	445.1197197567795
816.0	4.7438479	445.119772687794
817.0	4.749873	445.1197182240213
818.0	4.7558937	445.119731872928
819.0	4.7619146	445.11973848330786
820.0	4.7679333	445.1197506664673
821.0	4.7739542	445.11970835339315
822.0	4.7799749	445.1197802247718
823.0	4.7859979	445.11968772323803
824.0	4.7920188	445.11978019778786
825.0	4.7980376	445.1197337579073
826.0	4.8040583	445.11972449984285
827.0	4.8100813	445.1197172551532
828.0	4.8161021999999996	445.1196996439537
829.0	4.8221271	445.1197265394681
830.0	4.82815	445.11978894478136
831.0	4.8341709	445.1197467352848
832.0	4.8401939	445.1197533393735
833.0	4.8462147	445.1197850840627
834.0	4.8522334	445.1197689188731
835.0	4.8582542	445.11975603409286
836.0	4.8642772	445.119723945684
837.0	4.870298	445.11969273061857
838.0	4.8763188	445.11979430584785
839.0	4.8823397	445.11977075756187
840.0	4.8883605	445.1197489040085
841.0	4.8943793	445.11975369981053
842.0	4.9004022	445.11974108411437
843.0	4.9064209	445.11970638463356
844.0	4.9124439	445.119711175508
845.0	4.9184648	445.1197106658973
846.0	4.9244856	445.11962997309644
847.0	4.9305063	445.1196717154667
848.0	4.9365294	445.1196486034995
849.0	4.9425502	445.119621704176
850.0	4.9485709	445.1196945715741
851.0	4.9545898	445.1198133540082
852.0	4.9606127	445.11981852357064
853.0	4.9666334	445.1197062731383
854.0	4.9726543	445.1197942747142
855.0	4.9786773	445.11963340500347
856.0	4.984696	445.1197552941125
857.0	4.990719	445.1197498586098
858.0	4.9967398	445.119758477077
859.0	5.0027669	445.11960456846737
860.0	5.0087961	445.1196822982907
861.0	5.0148251	445.11971087120247
862.0	5.0208544	445.11967551226417
863.0	5.0268774	445.11973501458436
864.0	5.0328982	445.1197110123607
865.0	5.0389189	445.1197958759581
866.0	5.0449377	445.1196782151189
867.0	5.0509586	445.1197612881883
868.0	5.0569816	445.1197519431
869.0	5.0630044	445.1197418025349
870.0	5.0690232	445.11976271789774
871.0	5.0750441	445.1197699592943
872.0	5.081065	445.1198297661687
873.0	5.0870857	445.11970999111674
874.0	5.0931087	445.1197426818262
875.0	5.0991295	445.11970398635896
876.0	5.1051525	445.1197376029718
877.0	5.1111732	445.11971507243993
878.0	5.1171962	445.11979037306895
879.0	5.123217	445.11976619156013
880.0	5.1292379	445.11968064257263
881.0	5.1352586	445.1196286005799
882.0	5.1412795	445.1196257673945
883.0	5.1473004	445.1196689154044
884.0	5.1533211	445.1198010199037
885.0	5.159342	445.11972750349975
886.0	5.1653629	445.1198025719479
887.0	5.1713838	445.11974311989223
888.0	5.1774067	445.11973636711923
889.0	5.1834254	445.1196611312466
890.0	5.1894483	445.1197889310615
891.0	5.1954713	445.1197044683738
892.0	5.2014982	445.11980094477065
893.0	5.2075296	445.1197579310362
894.0	5.2135588	445.1197000990707
895.0	5.2195797	445.11976191274795
896.0	5.2255983	445.11976130712713
897.0	5.2316192	445.119726400032
898.0	5.2376401	445.1197036169032
899.0	5.243663	445.11972755198326
900.0	5.2496837	445.11974504224816
901.0	5.2557067	445.11975295812175
902.0	5.2617255	445.11977922001125
903.0	5.2677462	445.1197811029798
904.0	5.2737671	445.1196960047643
905.0	5.279788	445.119761964416
906.0	5.285811	445.11971971534393
907.0	5.2918318	445.1198181516266
908.0	5.2978505	445.1197382538256
909.0	5.3038735	445.1197240618714
910.0	5.3098921	445.1197557871141
911.0	5.315911	445.1197273322532
912.0	5.3219338	445.11977059040044
913.0	5.3279547	445.11976588022907
914.0	5.3339777	445.1197295777192
915.0	5.3399984	445.11980109871195
916.0	5.3460193	445.11966960652677
917.0	5.3520401	445.11971896191824
918.0	5.358061	445.11968690706306
919.0	5.3640819	445.119683067274
920.0	5.3701026	445.1196471771802
921.0	5.3761235	445.119767270539
922.0	5.3821444	445.11971494781574
923.0	5.3881713	445.1197412037629
924.0	5.3941964	445.1197502966268
925.0	5.4002194	445.11971219073274
926.0	5.4062382	445.11977068925347
927.0	5.4122609	445.11978055161006
928.0	5.4182798	445.11978321824387
929.0	5.4242986	445.1197486673292
930.0	5.4303215	445.11975636159764
931.0	5.4363465	445.1197854419141
932.0	5.4423695	445.1197390557166
933.0	5.4483945	445.11981438399215
934.0	5.4544216	445.1197808291193
935.0	5.4604443	445.1196741187644
936.0	5.4664673	445.1197515020961
937.0	5.4724945	445.1197765054628
938.0	5.4785174	445.11973173785873
939.0	5.4845444	445.119745861014
940.0	5.4905737	445.11964204884265
941.0	5.4965987	445.1197821804526
942.0	5.5026216	445.1197201244816
943.0	5.5086444	445.1197581600433
944.0	5.5146694	445.1196578808936
945.0	5.5206925	445.11979052788377
946.0	5.5267173	445.11975239693305
947.0	5.5327425	445.1196234822288
948.0	5.5387695	445.1197913789683
949.0	5.5447966	445.119696390585
950.0	5.5508215	445.11977093026854
951.0	5.5568508	445.1196794428161
952.0	5.562882	445.11976079680124
953.0	5.5689134	445.119607219985
954.0	5.5749382	445.1197378890517
955.0	5.5809633	445.11967524330754
956.0	5.5869861	445.11967860394907
957.0	5.5930113	445.1197137957182
958.0	5.599034	445.1197669867583
959.0	5.605057	445.1197639205417
960.0	5.6110799	445.11979618811097
961.0	5.6170988	445.11977413981117
962.0	5.6231195	445.11978044586283
963.0	5.6291425	445.1197193809624
964.0	5.6351611	445.11971917319335
965.0	5.6411822	445.119711638334
966.0	5.6472049	445.1197645366553
967.0	5.6532237	445.1197851756806
968.0	5.6592467	445.11977144806434
969.0	5.6652653	445.119800975448
970.0	5.6712863	445.11975433698774
971.0	5.6773092	445.1197527618442
972.0	5.6833301	445.11970209907264
973.0	5.6893508	445.11969648201875
974.0	5.6953737	445.1196777781922
975.0	5.7013925	445.1197158611756
976.0	5.7074156	445.1196920566861
977.0	5.7134342	445.1196647681852
978.0	5.7194551	445.119763737861
979.0	5.7254779	445.1196804853892
980.0	5.7314989	445.11973786975864
981.0	5.7375279	445.11975478917265
982.0	5.743553	445.11969670265484
983.0	5.749578	445.11974563371433
984.0	5.7556009	445.1196563735496
985.0	5.7616217	445.119780839681
986.0	5.7676405	445.11972753145733
987.0	5.7736614	445.1197444346448
988.0	5.7796822	445.1197395905165
989.0	5.785703	445.1196837381706
990.0	5.7917238	445.11975300853413
991.0	5.7977469	445.11970758758514
992.0	5.8037655	445.11975588332245
993.0	5.8097884	445.1197830395466
994.0	5.8158114	445.11967968515296
995.0	5.8218365	445.1196936024534
996.0	5.8278593	445.1197038975924
997.0	5.8338843	445.11977814204573
998.0	5.8399073	445.1197990649727
999.0	5.8459366	445.11970925736216
1000.0	5.8519613	445.1197067526101
1001.0	5.8579844	445.11969040577816
1002.0	5.8640052	445.1196796457707
1003.0	5.870024	445.1197105583854
1004.0	5.8760448	445.11976363794463
1005.0	5.8820697	445.1196170760837
1006.0	5.8880907	445.11973118946975
1007.0	5.8941114	445.11969617118024
1008.0	5.9001302	445.11973763676315
1009.0	5.906151	445.11966671814855
1010.0	5.9121719	445.11974480881304
1011.0	5.918199	445.119739668325
1012.0	5.9242218	445.1196911109384
1013.0	5.9302469	445.1196703184051
1014.0	5.9362678	445.11978663925026
1015.0	5.9422907	445.1197118588584
1016.0	5.9483094	445.11974584654433
1017.0	5.9543324	445.1197012982675
1018.0	5.9603532	445.1197268049835
1019.0	5.9663762	445.1197344975202
1020.0	5.9723969	445.119639743017
1021.0	5.9784178	445.11974326770553
1022.0	5.9844386	445.11972102679306
1023.0	5.9904616	445.11969469652604
1024.0	5.9964824	445.11969751619023
1025.0	6.0025032	445.11976168933865
1026.0	6.0085261	445.11961948211314
1027.0	6.0145471	445.1197205876246
1028.0	6.0205678	445.1197161703689
1029.0	6.0265866	445.11966254065123
1030.0	6.0326074	445.1196942452247
1031.0	6.0386282	445.1197301441639
1032.0	6.0446491	445.11967549446297
1033.0	6.0506679	445.1197152344904
1034.0	6.0566867	445.1197757946832
1035.0	6.0627054	445.119614864218
1036.0	6.0687262	445.11966440810227
1037.0	6.0747471	445.11969636160677
1038.0	6.080768	445.119782287541
1039.0	6.0867887	445.11977238236693
1040.0	6.0928118	445.11972260393514
1041.0	6.0988367	445.119713749611
1042.0	6.1048638	445.11971723235115
1043.0	6.1108991	445.1197169201325
1044.0	6.1169241	445.1196856077553
1045.0	6.1229471	445.1196475268631
1046.0	6.1289721	445.1196721402477
1047.0	6.1349929	445.1197547310565
1048.0	6.1410138	445.11968108910617
1049.0	6.1470345	445.11968416174466
1050.0	6.1530555	445.1197428223571
1051.0	6.1590762	445.1197490919792
1052.0	6.1650951	445.11974900473746
1053.0	6.1711159	445.11976702286603
1054.0	6.1771389	445.11973570724916
1055.0	6.1831596	445.11974689406276
1056.0	6.1891804	445.11973833061944
1057.0	6.1951993	445.1197770414212
1058.0	6.2012181	445.1197731936022
1059.0	6.2072388	445.1196732823101
1060.0	6.2132618	445.1196976598906
1061.0	6.2192826	445.1196840510448
1062.0	6.2253035	445.1197394010902
1063.0	6.2313221	445.1196708021958
1064.0	6.2373452	445.11968037227035
1065.0	6.243366	445.11968115111443
1066.0	6.2493868	445.11980370026015
1067.0	6.2554097	445.11974310299775
1068.0	6.2614285	445.1197356660087
1069.0	6.2674494	445.11970335387406
1070.0	6.2734722	445.1196768094221
1071.0	6.279493	445.1197695052027
1072.0	6.2855139	445.11976857299027
1073.0	6.2915327	445.1197729184942
1074.0	6.2975534	445.11967062374384
1075.0	6.3035764	445.1197648975582
1076.0	6.3095973	445.1197545172109
1077.0	6.3156203	445.11977707814486
1078.0	6.321641	445.1197608190854
1079.0	6.3276639	445.1196984593403
1080.0	6.3336848	445.11970350195594
1081.0	6.3397078	445.1197430798614
1082.0	6.3457285	445.1197629700776
1083.0	6.3517515	445.1197153541023
1084.0	6.3577723	445.11967615890296
1085.0	6.3637932	445.1196518451317
1086.0	6.369816	445.11971187062016
1087.0	6.3758368	445.11976692759606
1088.0	6.3818557	445.1196884782258
1089.0	6.3878744	445.1197249288606
1090.0	6.3938952	445.1197182600028
1091.0	6.3999181	445.1197565107523
1092.0	6.4059391	445.11963618893486
1093.0	6.4119577	445.119734578321
1094.0	6.4179786	445.11970437931075
1095.0	6.4240015	445.11959797523957
1096.0	6.4300224	445.119715381447
1097.0	6.4360432	445.11979046129824
1098.0	6.4420619	445.11973816395107
1099.0	6.4480806	445.11978955311304
1100.0	6.4541037	445.119683166812
1101.0	6.4601244	445.11973582605094
1102.0	6.4661474	445.1196859362179
1103.0	6.4721683	445.1197475672829
1104.0	6.4781891	445.1197318688761
1105.0	6.4842119	445.1197429205519
1106.0	6.4902328	445.1197472108085
1107.0	6.49626	445.1196920682599
1108.0	6.5022828	445.1197172309634
1109.0	6.5083099	445.11972579665945
1110.0	6.5143349	445.1197339129309
1111.0	6.5203579	445.1197703826017
1112.0	6.5263787	445.1197799596113
1113.0	6.5323995	445.1196820363486
1114.0	6.5384183	445.11973037172044
1115.0	6.5444392	445.1197517852081
1116.0	6.5504599	445.1196750549492
1117.0	6.5564808	445.1197236028004
1118.0	6.5625037	445.1196580199311
1119.0	6.5685226	445.1197383373563
1120.0	6.5745455	445.1197391982156
1121.0	6.5805662	445.1196867127751
1122.0	6.5865892	445.1197776176062
1123.0	6.5926101	445.1197746656104
1124.0	6.5986372	445.1197079254111
1125.0	6.60466	445.11975998089014
1126.0	6.6106851	445.1196898578465
1127.0	6.6167059	445.1196797786634
1128.0	6.6227247	445.11974214298596
1129.0	6.6287454	445.1196589481295
1130.0	6.6347663	445.11964404380427
1131.0	6.6407872	445.11975494116695
1132.0	6.64681	445.11975978632256
1133.0	6.6528372	445.11971909842566
1134.0	6.6588602	445.11970429380176
1135.0	6.6648851	445.1197263160391
1136.0	6.67091	445.11970633769346
1137.0	6.6769393	445.1197520751488
1138.0	6.6829623	445.1196441257031
1139.0	6.6889915	445.11961707752164
1140.0	6.6950163	445.119707810009
1141.0	6.7010393	445.1197378966447
1142.0	6.7070685	445.1197543916491
1143.0	6.7130915	445.11972667671387
1144.0	6.7191143	445.1196416436403
1145.0	6.7251414	445.11964910880954
1146.0	6.7311644	445.119711492399
1147.0	6.7371956	445.11975067487776
1148.0	6.7432227	445.1196594319473
1149.0	6.7492498	445.11969821395087
1150.0	6.7552791	445.1196345768513
1151.0	6.7613081	445.11974525471453
1152.0	6.767331	445.11976629771664
1153.0	6.773356	445.11971887990273
1154.0	6.779381	445.11974703369106
1155.0	6.785406	445.11967761343465
1156.0	6.791431	445.11973020490996
1157.0	6.7974498	445.11968162040546
1158.0	6.8034728	445.1197490825655
1159.0	6.8094935	445.1197070711928
1160.0	6.8155144	445.11976209261866
1161.0	6.8215352	445.1197083688025
1162.0	6.8275562	445.1197540059107
1163.0	6.833579	445.11975337327954
1164.0	6.8395977	445.1197436405301
1165.0	6.8456227	445.1197742306419
1166.0	6.8516437	445.1197868432643
1167.0	6.8576623	445.11980310581527
1168.0	6.8636895	445.1197861827756
1169.0	6.8697102	445.1196726306677
1170.0	6.8757332	445.11963020932234
1171.0	6.8817519	445.11979786473734
1172.0	6.8877728	445.119633264488
1173.0	6.8937937	445.11966432798977
1174.0	6.8998144	445.1197525239591
1175.0	6.9058352	445.11973188957734
1176.0	6.9118561	445.11970385080485
1177.0	6.917877	445.11969844530654
1178.0	6.9238978	445.11970169044014
1179.0	6.9299207	445.1196533534067
1180.0	6.9359415	445.11966839714967
1181.0	6.9419603	445.1196561809307
1182.0	6.9479812	445.1197739744743
1183.0	6.9540041	445.1197471973715
1184.0	6.9600291	445.11967762635
1185.0	6.9660584	445.11979246667227
1186.0	6.9720853	445.11970029372856
1187.0	6.9781104	445.119767540448
1188.0	6.9841353	445.1197947711445
1189.0	6.9901605	445.1196911496813
1190.0	6.9961833	445.1197497579955
1191.0	7.0022083	445.11970418740566
1192.0	7.0082333	445.1197191782471
1193.0	7.0142563	445.1197771295598
1194.0	7.0202771	445.11970696420366
1195.0	7.0263021	445.11968099834326
1196.0	7.0323314	445.11972151054283
1197.0	7.0383564	445.1196664727589
1198.0	7.0443812	445.11965747556536
1199.0	7.0504021	445.1196915155924
1200.0	7.0564209	445.1196766681158
1201.0	7.0624501	445.1197738771395
1202.0	7.068477	445.11967081082537
1203.0	7.0745063	445.1197886573314
1204.0	7.0805335	445.11973559221
1205.0	7.0865627	445.1197039367127
1206.0	7.0925855	445.1196580828208
1207.0	7.0986084	445.11976812293506
1208.0	7.1046334	445.11975589106015
1209.0	7.1106564	445.11976118858274
1210.0	7.1166792	445.1197124546616
1211.0	7.1227064	445.1196337786539
1212.0	7.1287313	445.1197139064569
1213.0	7.1347544	445.1197158407452
1214.0	7.1407772	445.11970401607425
1215.0	7.146798	445.1196711436976
1216.0	7.1528189	445.1196757002226
1217.0	7.1588396	445.1197109299666
1218.0	7.1648605	445.1197306849696
1219.0	7.1708835	445.1197457490062
1220.0	7.1769064	445.11971510978077
1221.0	7.1829273	445.1197594033081
1222.0	7.1889481	445.1197457753366
1223.0	7.1949669	445.11965281365894
1224.0	7.2009918	445.11964986507985
1225.0	7.207023	445.11973443077716
1226.0	7.2130522	445.11968421725095
1227.0	7.219073	445.11976919034294
1228.0	7.2250918	445.11977942739094
1229.0	7.2311126	445.11968423760874
1230.0	7.2371335	445.11967021647934
1231.0	7.2431543	445.11976620830285
1232.0	7.2491773	445.1196487571917
1233.0	7.255196	445.11970262200003
1234.0	7.261219	445.11968656240333
1235.0	7.2672418	445.11978320174813
1236.0	7.2732648	445.1196900253079
1237.0	7.2792856	445.11973405257606
1238.0	7.2853044	445.1197213206472
1239.0	7.2913273	445.1197865386355
1240.0	7.2973503	445.11968659314834
1241.0	7.3033731	445.1197424160026
1242.0	7.309394	445.11974981994484
1243.0	7.3154149	445.1197899729693
1244.0	7.3214357	445.1197738985769
1245.0	7.3274565	445.1197673275224
1246.0	7.3334774	445.11969255757134
1247.0	7.3394982	445.1197741120134
1248.0	7.3455189	445.1197022919495
1249.0	7.351542	445.11972935453105
1250.0	7.3575629	445.1197581924797
1251.0	7.3635858	445.1196918708865
1252.0	7.3696066	445.119811795397
1253.0	7.3756253	445.11975847171243
1254.0	7.3816441	445.1196754769375
1255.0	7.387665	445.1197766589565
1256.0	7.393694	445.11975002294446
1257.0	7.3997169	445.1196652762816
1258.0	7.40574	445.1197001114654
1259.0	7.4117671	445.11978002970875
1260.0	7.4177899	445.1197505984862
1261.0	7.4238108	445.1197095719894
1262.0	7.4298317	445.1196567137204
1263.0	7.4358525	445.119780641089
1264.0	7.4418753	445.11972948853156
1265.0	7.4478942	445.11966200186794
1266.0	7.4539171	445.11975784959213
1267.0	7.459938	445.11973670420866
1268.0	7.4659608	445.11972537270844
1269.0	7.4719837	445.11977487924867
1270.0	7.4780047	445.1196650980835
1271.0	7.4840338	445.11977240722763
1272.0	7.4900588	445.11969923099946
1273.0	7.4960839	445.11970381462976
1274.0	7.502113	445.1197039709709
1275.0	7.5081401	445.11968864836723
1276.0	7.5141671	445.11967894827654
1277.0	7.5201922	445.11972233753437
1278.0	7.5262193	445.1196515301986
1279.0	7.5322421	445.1196945507138
1280.0	7.5382713	445.11976289103654
1281.0	7.5442943	445.1197659538533
1282.0	7.5503173	445.11973223599443
1283.0	7.5563463	445.1197393452043
1284.0	7.5623693	445.11968318247307
1285.0	7.5683943	445.1196755693378
1286.0	7.5744214	445.1197355498083
1287.0	7.5804463	445.11977904259646
1288.0	7.5864694	445.11973336573413
1289.0	7.5924965	445.1197495234184
1290.0	7.5985194	445.1196987189552
1291.0	7.6045484	445.1196900864985
1292.0	7.6105756	445.11972875636997
1293.0	7.6166048	445.1196820027719
1294.0	7.6226339	445.1197294330831
1295.0	7.6286526	445.11978568212083
1296.0	7.6346735	445.1197342874765
1297.0	7.6406965	445.1196816535336
1298.0	7.6467257	445.1197139266075
1299.0	7.6527485	445.1197266821416
1300.0	7.6587735	445.11971544179914
1301.0	7.6647986	445.1197096806817
1302.0	7.6708234	445.1197537017416
1303.0	7.6768506	445.1197114608949
1304.0	7.6828736	445.1197023102276
1305.0	7.6888986	445.11969961671645
1306.0	7.6949194	445.1196652130171
1307.0	7.7009423	445.1197782655004
1308.0	7.7069631	445.11974663015434
1309.0	7.712984	445.1196624876223
1310.0	7.7190027	445.11977978345254
1311.0	7.7250236	445.11966262657404
1312.0	7.7310507	445.1197804850093
1313.0	7.7370735	445.1197353608453
1314.0	7.7430985	445.119686140626
1315.0	7.7491257	445.1197611374859
1316.0	7.7551549	445.1197571809478
1317.0	7.7611778	445.1197050535532
1318.0	7.7672007	445.1196331839751
1319.0	7.7732258	445.1196705119434
1320.0	7.7792506	445.1196945020962
1321.0	7.7852737	445.1196785176835
1322.0	7.7912965	445.1196352490204
1323.0	7.7973174	445.1197761773792
1324.0	7.8033383	445.1197448418044
1325.0	7.8093633	445.1196649789215
1326.0	7.8153903	445.11976819033805
1327.0	7.8214132	445.11975489875357
1328.0	7.827432	445.11970258280707
1329.0	7.833455	445.11963390012
1330.0	7.8394757	445.11968317214803
1331.0	7.8454945	445.1197376478457
1332.0	7.8515175	445.11968160984776
1333.0	7.8575382	445.1197468231211
1334.0	7.8635591	445.1197178929166
1335.0	7.8695821	445.1197145380797
1336.0	7.8756008	445.1196432240839
1337.0	7.8816238	445.1196447167404
1338.0	7.8876445	445.1197660460316
1339.0	7.8936675	445.11971917059594
1340.0	7.8996884	445.1196704931974
1341.0	7.905707	445.1196865666099
1342.0	7.9117321	445.1195856437814
1343.0	7.9177551	445.1197702795885
1344.0	7.923778	445.1196704749441
1345.0	7.9298008	445.11974966462134
1346.0	7.9358196	445.11970317615527
1347.0	7.9418384	445.11961899519395
1348.0	7.9478613	445.1195793501785
1349.0	7.9538821	445.1196691729272
1350.0	7.959905	445.1197203132352
1351.0	7.965928	445.1197244389047
1352.0	7.9719488	445.11972317062754
1353.0	7.9779717	445.11970152811233
1354.0	7.9839926	445.1196919629172
1355.0	7.9900134	445.1196863189196
1356.0	7.9960322	445.1197234117438
1357.0	8.0020529	445.11968033693114
1358.0	8.0080738	445.11971337442486
1359.0	8.0140947	445.11972104697605
1360.0	8.0201154	445.1197606015307
1361.0	8.0261384	445.11969404354437
1362.0	8.0321592	445.11972455261696
1363.0	8.0381843	445.1197289319435
1364.0	8.044205	445.119747793587
1365.0	8.0502259	445.11968786321734
1366.0	8.0562467	445.1196869309569
1367.0	8.0622698	445.1196645356877
1368.0	8.0682905	445.11966710356324
1369.0	8.0743134	445.1197404194529
1370.0	8.0803342	445.11968207226414
1371.0	8.0863552	445.1196557513335
1372.0	8.0923739	445.1196756747525
1373.0	8.098401	445.11973596961167
1374.0	8.1044363	445.11971736465625
1375.0	8.1104615	445.11970709949986
1376.0	8.1164843	445.1197944261635
1377.0	8.1225031	445.11971876442516
1378.0	8.1285218	445.1197370011035
1379.0	8.1345449	445.1197841354131
1380.0	8.1405635	445.1196621470477
1381.0	8.1465844	445.1197576460671
1382.0	8.1526072	445.11965990012396
1383.0	8.158626	445.1197458722363
1384.0	8.1646489	445.1197464246735
1385.0	8.1706719	445.1196882473895
1386.0	8.1766905	445.11960518700664
1387.0	8.1827115	445.1196956551625
1388.0	8.1887323	445.1196970020417
1389.0	8.1947531	445.1197631842513
1390.0	8.2007739	445.11968050037933
1391.0	8.2067949	445.1196996226798
1392.0	8.2128156	445.11968535711543
1393.0	8.2188365	445.1196992116567
1394.0	8.2248595	445.11975609665166
1395.0	8.2308802	445.1197932560233
1396.0	8.236899	445.11976338957794
1397.0	8.2429198	445.11970454785813
1398.0	8.2489429	445.11975957061236
1399.0	8.2549678	445.11973680270876
1400.0	8.2609865	445.1196616152686
1401.0	8.2670095	445.1197121267151
1402.0	8.2730367	445.119691132436
1403.0	8.2790636	445.1197413863162
1404.0	8.2850866	445.11977538412407
1405.0	8.291122	445.11976429556927
1406.0	8.2971513	445.11965260062675
1407.0	8.303174	445.1195915757416
1408.0	8.3091991	445.11967071150974
1409.0	8.3152261	445.1197099581141
1410.0	8.3212534	445.1196915368678
1411.0	8.3272741	445.1197548423936
1412.0	8.333295	445.11973786871215
1413.0	8.3393136	445.1196813605597
1414.0	8.3453346	445.11974755069184
1415.0	8.3513657	445.1197203721072
1416.0	8.3573929	445.11976827985154
1417.0	8.3634137	445.11964169375955
1418.0	8.3694324	445.1197251246922
1419.0	8.3754533	445.11972606526155
1420.0	8.3814741	445.11967800110676
1421.0	8.3874993	445.119694341408
1422.0	8.3935283	445.1196964894047
1423.0	8.3995513	445.11972541357744
1424.0	8.4055741	445.1197806578008
1425.0	8.4115992	445.11962891757304
1426.0	8.4176262	445.1196632323891
1427.0	8.4236534	445.1196544023082
1428.0	8.4296763	445.1196650568618
1429.0	8.4357014	445.11977016857725
1430.0	8.4417242	445.11971275016015
1431.0	8.4477492	445.11975933402016
1432.0	8.4537721	445.119748754071
1433.0	8.4597952	445.119664772627
1434.0	8.4658201	445.1197486400033
1435.0	8.4718555	445.1197312907779
1436.0	8.4778804	445.1196659427292
1437.0	8.4839097	445.1197028695164
1438.0	8.4899367	445.11973984208004
1439.0	8.4959639	445.11973607487255
1440.0	8.5019888	445.1197549581275
1441.0	8.5080119	445.1197649790442
1442.0	8.5140367	445.11972788583324
1443.0	8.5200619	445.1197620107085
1444.0	8.5260911	445.1197357446513
1445.0	8.5321139	445.1196768688821
1446.0	8.5381388	445.1197183692809
1447.0	8.5441639	445.1197213220845
1448.0	8.5501869	445.11977559345905
1449.0	8.5562119	445.11970015561496
1450.0	8.5622348	445.1197443793111
1451.0	8.5682598	445.11975114562546
1452.0	8.5742848	445.11974090403896
1453.0	8.580312	445.119726135937
1454.0	8.5863369	445.11971849162205
1455.0	8.5923599	445.11970885418594
1456.0	8.598389	445.11974057973055
1457.0	8.604416	445.11969576291534
1458.0	8.6104452	445.1196662209214
1459.0	8.6164764	445.1197022710103
1460.0	8.6225015	445.1197317724384
1461.0	8.6285223	445.1197321005709
1462.0	8.6345515	445.11965881743174
1463.0	8.6405724	445.11969571044375
1464.0	8.6465932	445.1197067460134
1465.0	8.6526119	445.1196994913674
1466.0	8.6586327	445.1196795167844
1467.0	8.6646557	445.1197033840431
1468.0	8.6706787	445.11970036236295
1469.0	8.6767015	445.119713741965
1470.0	8.6827266	445.1197423143662
1471.0	8.6887537	445.11968626414205
1472.0	8.6947766	445.11975147998464
1473.0	8.7008015	445.1197708806339
1474.0	8.7068266	445.1197065543726
1475.0	8.7128537	445.1196366660113
1476.0	8.7188829	445.11973031371923
1477.0	8.7249057	445.11963928403986
1478.0	8.7309287	445.11967093070115
1479.0	8.7369517	445.11973616611084
1480.0	8.7429787	445.1196942819157
1481.0	8.7490057	445.1197561340814
1482.0	8.7550287	445.11970590898613
1483.0	8.7610538	445.11977402268474
1484.0	8.7670746	445.1197028367955
1485.0	8.7730974	445.1197421661015
1486.0	8.7791204	445.1197359077259
1487.0	8.7851413	445.11969109604485
1488.0	8.7911703	445.1197589528264
1489.0	8.7971912	445.1197341009104
1490.0	8.8032142	445.1196852039546
1491.0	8.809235	445.11972076806086
1492.0	8.8152558	445.11968232556495
1493.0	8.8212787	445.1197702819144
1494.0	8.8273017	445.11968789462827
1495.0	8.8333226	445.1197903202145
1496.0	8.8393454	445.119728873069
1497.0	8.8453642	445.11969431410813
1498.0	8.8513872	445.11975449710155
1499.0	8.8574122	445.11983601966557
1500.0	8.8634308	445.1197958078153
1501.0	8.8694496	445.11977305126356
1502.0	8.8754726	445.1197481542054
1503.0	8.8814935	445.11977693159866
1504.0	8.8875163	445.1197403423547
1505.0	8.8935372	445.1197478875989
1507.0	8.9008329	445.1197616672381
1508.0	8.9071852	445.1198075150326
1509.0	8.9132164	445.11972121003197
1510.0	8.9192475	445.119694356548
1511.0	8.9252747	445.11979744448274
1512.0	8.9312997	445.1197720261421
1513.0	8.9373248	445.1198340831522
1514.0	8.9433497	445.1198070512924
1515.0	8.9493768	445.1197832586378
1516.0	8.9554039	445.1197792564365
1517.0	8.9614268	445.1197411702705
1518.0	8.9674518	445.1197548251949
1519.0	8.9734748	445.1197237924528
1520.0	8.9795019	445.11979232046076
1521.0	8.9855268	445.11981708417795
1522.0	8.9915518	445.11978090265603
1523.0	8.9975789	445.1198024383229
1524.0	9.0036061	445.119712577949
1525.0	9.009631	445.1196914004549
1526.0	9.0156581	445.11970766185124
1527.0	9.021681	445.11979938807707
1529.0	9.0289914	445.11979834046775
1530.0	9.0353436	445.11970055343636
1531.0	9.0413644	445.11975921088407
1532.0	9.047383	445.1196939886312
1533.0	9.053406	445.1197070399396
1534.0	9.0594269	445.1197142820645
1535.0	9.0654456	445.1197129916303
1536.0	9.0714643	445.1197657200892
1537.0	9.0774852	445.1197384182449
1538.0	9.0835082	445.1198180648706
1539.0	9.089529	445.1197066125489
1540.0	9.0955519	445.119718883448
1541.0	9.1015727	445.11975424749704
1542.0	9.1075957	445.1197602094581
1543.0	9.1136166	445.1197469237888
1544.0	9.1196352	445.11974918381054
1545.0	9.1256582	445.11979484357164
1546.0	9.131679	445.1197100922024
1547.0	9.1377019	445.1197327926783
1548.0	9.1437248	445.1197016988697
1549.0	9.1497457	445.11968203327046
1550.0	9.1557666	445.1197285964135
1551.0	9.1617895	445.1197036278541
1552.0	9.1678103	445.119709571843
1553.0	9.1738312	445.1197082693449
1554.0	9.1798541	445.11981123165
1555.0	9.1858811	445.11977727975966
1556.0	9.191902	445.1197676008341
1557.0	9.1979249	445.11971601045747
1558.0	9.2039521	445.1197736483483
1559.0	9.2099749	445.11982267855655
1560.0	9.2159937	445.11973378800315
1561.0	9.2220166	445.1197568350506
1562.0	9.2280354	445.1197739106321
1563.0	9.2340583	445.1197459481546
1564.0	9.2400834	445.1196531808424
1565.0	9.2461062	445.11974647834717
1566.0	9.2521355	445.11980189483864
1567.0	9.2581604	445.1196863667108
1568.0	9.2641833	445.11982237262833
1569.0	9.2702063	445.119702775882
1570.0	9.2762313	445.11977730746474
1571.0	9.2822541	445.11971143409244
1572.0	9.2882813	445.119776562088
1573.0	9.2943043	445.1197344109261
1574.0	9.3003272	445.1197385487673
1575.0	9.30635	445.11980456485855
1576.0	9.3123729	445.11973110647114
1577.0	9.318398	445.1197596970728
1578.0	9.3244271	445.11978461772577
1579.0	9.3304543	445.11979846291297
1580.0	9.3364793	445.1197409012766
1581.0	9.3425062	445.11978698310367
1582.0	9.3485312	445.1197657587072
1583.0	9.3545563	445.1197301521556
1584.0	9.3605918	445.1196737421415
1585.0	9.366621	445.1197562456123
1587.0	9.3741022	445.11978045896694
1588.0	9.3804502	445.11980592304934
1589.0	9.386473	445.1196513863953
1590.0	9.3924959	445.1196927835178
1591.0	9.3985189	445.11978201902633
1592.0	9.4045396	445.1197849265941
1593.0	9.4105605	445.1197334868417
1594.0	9.4165814	445.11968074766827
1595.0	9.4226022	445.11976151387853
1596.0	9.4286251	445.11970997261324
1597.0	9.4346459	445.1197369826228
1598.0	9.4406668	445.1197488825956
1599.0	9.4466877	445.11977296910675
1600.0	9.4527063	445.11976470876675
1601.0	9.4587273	445.1197130492936
1602.0	9.4647502	445.1196858973334
1603.0	9.470771	445.1196914122982
1604.0	9.4767939	445.119790197862
1605.0	9.4828127	445.11972699207195
1606.0	9.4888357	445.1197629629425
1607.0	9.4948565	445.1197265267141
1608.0	9.5008773	445.1198184973985
1609.0	9.5068981	445.11971124975554
1610.0	9.512919	445.1197437178895
1611.0	9.5189378	445.11973385756437
1612.0	9.5249585	445.11971828641396
1613.0	9.5309793	445.1196643041743
1614.0	9.5370024	445.1196983686035
1615.0	9.543021	445.1197963714589
1616.0	9.5490398	445.1197098076495
1617.0	9.5550606	445.1197097305175
1618.0	9.5610837	445.119755022718
1619.0	9.5671043	445.1196631844085
1620.0	9.5731252	445.11970709836515
1621.0	9.579146	445.1197785965127
1622.0	9.585167	445.1197070424082
1623.0	9.5911898	445.11976881542074
1624.0	9.5972128	445.11979508137176
1625.0	9.6032378	445.11970286789744
1626.0	9.6092627	445.11959583498384
1627.0	9.6152877	445.11972291704325
1628.0	9.6213169	445.11972188931065
1629.0	9.6273399	445.11973315094343
1630.0	9.6333627	445.11970234940736
1631.0	9.6393857	445.1196397811071
1632.0	9.6454086	445.1197296953868
1633.0	9.6514317	445.1197086213508
1634.0	9.6574524	445.11968019171917
1635.0	9.6634753	445.1196980337335
1636.0	9.6694961	445.11980626734425
1637.0	9.675515	445.119688369811
1638.0	9.6815357	445.1197597152181
1639.0	9.6875566	445.11976389705586
1640.0	9.6935774	445.11971323832967
1641.0	9.6995983	445.11975411725945
1642.0	9.7056234	445.1197886213797
1643.0	9.7116462	445.1196942274439
1644.0	9.7176692	445.119773970806
1645.0	9.7236879	445.1197200944246
1646.0	9.7297087	445.11974005872963
1647.0	9.7357275	445.11980372251
1648.0	9.7417505	445.11970329376936
1649.0	9.7477733	445.1197259874159
1650.0	9.7537921	445.1198039039948
1651.0	9.7598129	445.11980926989315
1652.0	9.7658338	445.1197081054032
1653.0	9.7718546	445.11977217374476
1654.0	9.7778754	445.1197787777782
1655.0	9.7838984	445.1197744913813
1656.0	9.7899275	445.1197609205095
1657.0	9.7959525	445.1197139470122
1658.0	9.8019817	445.1197875355177
1659.0	9.8080088	445.1197989072915
1660.0	9.8140339	445.1197076524346
1661.0	9.8200568	445.1197838163818
1662.0	9.8260858	445.1197642984281
1663.0	9.8321109	445.11977883405586
1664.0	9.8381339	445.1197407343036
1665.0	9.8441588	445.11982859899615
1666.0	9.8501839	445.11979676953916
1667.0	9.8562067	445.119682481077
1668.0	9.8622318	445.11977646561695
1669.0	9.8682567	445.1197375877038
1670.0	9.874286	445.11970057082505
1671.0	9.8803151	445.1196932391856
1672.0	9.8863444	445.1196897691405
1673.0	9.8923734	445.11970830690456
1674.0	9.8984026	445.1196630777439
1675.0	9.9044276	445.119745212711
1676.0	9.9104526	445.1196930286957
1677.0	9.9164756	445.1197696178629
1678.0	9.9225026	445.1197307623977
1679.0	9.9285257	445.11971014459573
1680.0	9.9345526	445.1196885964176
1681.0	9.9405756	445.11979644541685
1682.0	9.9466006	445.11978291236403
1683.0	9.9526257	445.1198025739091
1684.0	9.9586547	445.1196639093672
1685.0	9.9646818	445.1197729429606
1686.0	9.9707069	445.1198040586938
1687.0	9.9767341	445.11968790555056
1688.0	9.9827589	445.1197837217579
1689.0	9.988786	445.11976567971425
1690.0	9.994811	445.1197111624095
1691.0	10.000838	445.1196586142816
1692.0	10.006867	445.11975896805495
1693.0	10.012894	445.1197426985918
1694.0	10.018919	445.11974467873296
1695.0	10.024947	445.11970104388183
1696.0	10.030976	445.11975501213163
1697.0	10.037001	445.11965659751763
1698.0	10.04303	445.11977168630887
1699.0	10.049053	445.1197725117798
1700.0	10.055076	445.1198121072917
1701.0	10.061099	445.11976249956433
1702.0	10.067122	445.11974999784815
1703.0	10.073147	445.1197034707842
1704.0	10.079174	445.1197826401591
1705.0	10.085203	445.1197012343384
1706.0	10.09123	445.11969958255395
1707.0	10.097257	445.1197113602388
1708.0	10.103282	445.11978474491207
1709.0	10.109313	445.1197034472281
1710.0	10.115345	445.11978877101615
1711.0	10.12137	445.1197565369508
1712.0	10.127394	445.1198089165182
1713.0	10.133424	445.11976910592756
1714.0	10.139451	445.11970905701423
1715.0	10.145476	445.11979564280443
1716.0	10.151503	445.1197282644036
1717.0	10.157528	445.1198150154376
1718.0	10.163551	445.11981050018824
1719.0	10.169576	445.119743324716
1720.0	10.175594	445.11978799359514
1721.0	10.181618	445.1196958037821
1722.0	10.18764	445.11965251892843
1723.0	10.193661	445.11967784666405
1724.0	10.199682	445.1197596674003
1725.0	10.205701	445.1197273503371
1726.0	10.211722	445.11965852136314
1727.0	10.217743	445.1197807905993
1728.0	10.223761	445.11963455256813
1729.0	10.22978	445.1196731529849
1730.0	10.235803	445.11975429828556
1731.0	10.241826	445.1197012917516
1732.0	10.247849	445.1197343615194
1733.0	10.253872	445.11973855405506
1734.0	10.259899	445.11976674602846
1735.0	10.265922	445.1197185210217
1736.0	10.271943	445.1196916979055
1737.0	10.277968	445.1197421447148
1738.0	10.283993	445.1197331807012
1739.0	10.29002	445.1197151096516
1740.0	10.296055	445.11971166992043
1741.0	10.30208	445.1197319116438
1742.0	10.308107	445.1197216260761
1743.0	10.314132	445.11977913828446
1744.0	10.320157	445.11981933204845
1745.0	10.32618	445.119691969015
1746.0	10.332211	445.1197191992017
1747.0	10.338234	445.1197486811415
1748.0	10.344257	445.11972359914245
1749.0	10.350284	445.1196998444228
1750.0	10.356309	445.11972314907115
1751.0	10.362334	445.11980204246777
1752.0	10.368361	445.1197499365824
1753.0	10.374387	445.1197894265617
1754.0	10.380413	445.1197626041234
1755.0	10.386439	445.119663183188
1756.0	10.392461	445.1197466348651
1757.0	10.398484	445.1197713582801
1758.0	10.404514	445.11977570412535
1759.0	10.410536	445.1197754898652
1760.0	10.416568	445.1197235071865
1761.0	10.422593	445.1196915788332
1762.0	10.428613	445.11968011581854
1763.0	10.434634	445.119817820429
1764.0	10.440659	445.11977759302425
1765.0	10.446678	445.1197575976581
1766.0	10.452703	445.11978265771484
1767.0	10.458734	445.11974806186913
1768.0	10.464759	445.11969445750645
1769.0	10.47078	445.1196866936048
1770.0	10.476801	445.11970886913474
1771.0	10.48282	445.11970121925333
1772.0	10.488843	445.11964091524806
1773.0	10.494864	445.11969529405513
1774.0	10.500884	445.1197156144207
1775.0	10.506907	445.1196475637268
1776.0	10.51293	445.119683801634
1777.0	10.518951	445.11968172131674
1778.0	10.524972	445.1197973119296
1779.0	10.530993	445.1197073725717
1780.0	10.537016	445.11972017567905
1781.0	10.543035	445.11982598421645
1782.0	10.549053	445.11977667063894
1783.0	10.555076	445.1197072250943
1784.0	10.561095	445.11976078129925
1785.0	10.567126	445.11975449376587
1786.0	10.573151	445.1197221667942
1787.0	10.579174	445.1197832359512
1788.0	10.585197	445.11968508378897
1789.0	10.591218	445.11976076659323
1790.0	10.597241	445.1197718133159
1791.0	10.603264	445.11967905505577
1792.0	10.609289	445.1197074876529
1793.0	10.615312	445.119723834254
1794.0	10.621343	445.1196885432447
1795.0	10.627366	445.1196932176622
1796.0	10.633399	445.1197185929584
1797.0	10.639426	445.1197220408438
1798.0	10.645453	445.11970185789716
1799.0	10.651474	445.1197122974492
1800.0	10.657497	445.11976474902167
1801.0	10.663522	445.1197759179898
1802.0	10.669545	445.11977832504795
1803.0	10.675574	445.1197092449924
1804.0	10.681601	445.11970178843075
1805.0	10.687624	445.1197258461616
1806.0	10.693651	445.11978584179064
1807.0	10.699674	445.11973243892567
1808.0	10.705695	445.1197225276444
1809.0	10.711716	445.11975147826894
1810.0	10.717739	445.1197397103465
1811.0	10.723764	445.11976495176697
1812.0	10.729793	445.11971272079313
1813.0	10.735814	445.1197232797593
1814.0	10.741835	445.1197679109778
1815.0	10.747856	445.1197603998424
1816.0	10.753878	445.1197621850375
1817.0	10.759897	445.1196923721733
1818.0	10.765918	445.1197771667747
1819.0	10.771941	445.11966702778136
1820.0	10.77796	445.11975658221604
1821.0	10.783983	445.1196917060523
1822.0	10.790005	445.1197513200386
1823.0	10.796029	445.11975515599056
1824.0	10.802056	445.11969502043235
1825.0	10.808083	445.1197290542657
1826.0	10.814103	445.11970499293096
1827.0	10.820122	445.11972751843473
1828.0	10.826143	445.1197133200537
1829.0	10.832164	445.1197499959645
1830.0	10.838189	445.11968085650835
1831.0	10.844212	445.1197124897781
1832.0	10.850233	445.11968909250925
1833.0	10.856251	445.1196769267216
1834.0	10.862274	445.11976202431873
1835.0	10.868295	445.11981192370206
1836.0	10.874318	445.11968000363066
1837.0	10.880339	445.1197029338635
1838.0	10.886358	445.119781277222
1839.0	10.892381	445.11978004571523
1840.0	10.898404	445.11973937094365
1841.0	10.904426	445.11966932711175
1842.0	10.910456	445.11976460644325
1843.0	10.916481	445.119760559441
1844.0	10.922506	445.1197892759408
1845.0	10.928529	445.1197376152645
1846.0	10.934554	445.1197014347124
1847.0	10.940581	445.11975359917335
1848.0	10.946606	445.11977277072435
1849.0	10.952635	445.1198047458001
1850.0	10.958658	445.1197875729266
1851.0	10.964683	445.1197817855649
1852.0	10.970716	445.1197644268936
1853.0	10.976739	445.1197255571367
1854.0	10.982766	445.1196735949589
1855.0	10.988789	445.11976610875723
1856.0	10.994812	445.11970179065247
1857.0	11.000835	445.1197602393713
1858.0	11.006866	445.11968723882063
1859.0	11.012891	445.1197296643891
1860.0	11.01892	445.1197901901272
1861.0	11.024948	445.11972532978854
1862.0	11.030973	445.1198029354205
1863.0	11.036995	445.1197053197994
1864.0	11.04302	445.11969838316406
1865.0	11.049045	445.1198032767408
1866.0	11.055075	445.11978203286554
1867.0	11.0611	445.11969654036756
1868.0	11.067125	445.1197656380049
1869.0	11.07315	445.1198414075776
1870.0	11.079177	445.1196942343734
1871.0	11.085206	445.1196818704816
1872.0	11.091231	445.11974757562297
1873.0	11.097258	445.1197224927997
1874.0	11.103281	445.1196500032125
1875.0	11.10931	445.11976544419207
1876.0	11.115337	445.11970517307185
1877.0	11.121362	445.1197714826046
1878.0	11.127395	445.1197792549347
1879.0	11.133423	445.11968656759194
1880.0	11.13945	445.11970771934574
1881.0	11.145477	445.11969077371685
1882.0	11.1515	445.11979618482644
1883.0	11.157525	445.1196833312499
1884.0	11.163554	445.11972934441127
1885.0	11.169581	445.1196336755609
1886.0	11.175606	445.11971855804603
1887.0	11.181631	445.1197413083129
1888.0	11.187658	445.1197415644311
1889.0	11.193681	445.11980350809915
1890.0	11.199708	445.1196204772317
1891.0	11.205733	445.11975377441905
1892.0	11.211758	445.11975193697793
1893.0	11.217787	445.1197823473149
1894.0	11.223812	445.11969172534134
1895.0	11.229833	445.1197040014435
1896.0	11.235854	445.11971782193484
1897.0	11.241877	445.1197349008337
1898.0	11.247898	445.1197085447201
1899.0	11.253921	445.11965409325103
1900.0	11.259941	445.119754117075
1901.0	11.26596	445.1197237985734
1902.0	11.271985	445.11971489274373
1903.0	11.278012	445.11979570135577
1904.0	11.284035	445.11975330180877
1905.0	11.290054	445.1196709283425
1906.0	11.296079	445.11975196044466
1907.0	11.302102	445.1197241118202
1908.0	11.308125	445.1197881043917
1909.0	11.314146	445.1197484687853
1910.0	11.320166	445.1198172799136
1911.0	11.326187	445.1197863349486
1912.0	11.332214	445.1197923091465
1913.0	11.338237	445.11973335954275
1914.0	11.344258	445.1198139318914
1915.0	11.350279	445.1197691527876
1916.0	11.356298	445.11979245799347
1917.0	11.362319	445.1197103663774
1918.0	11.368342	445.1197025244497
1919.0	11.374367	445.1198337968466
1920.0	11.380392	445.1198147108307
1921.0	11.38641	445.11970133418623
1922.0	11.392431	445.11980758659735
1923.0	11.39845	445.11978181744234
1924.0	11.404473	445.1196799506183
1925.0	11.410494	445.1198257268437
1926.0	11.416514	445.11972443671885
1927.0	11.422535	445.1196184546675
1928.0	11.428558	445.1197985889088
1929.0	11.434581	445.1197926969942
1930.0	11.440608	445.11977156906676
1931.0	11.446637	445.1197606643401
1932.0	11.452664	445.11973175978335
1933.0	11.458692	445.11983985193825
1934.0	11.464712	445.1197502230825
1935.0	11.470733	445.1197247454804
1936.0	11.476752	445.11981139462677
1937.0	11.482773	445.1197513463535
1938.0	11.488796	445.11977558078183
1939.0	11.494821	445.1197244542932
1940.0	11.500842	445.1198163906176
1941.0	11.506862	445.1197211784484
1942.0	11.512881	445.1198333789885
1943.0	11.518904	445.11978417926264
1944.0	11.524925	445.11977324485014
1945.0	11.530948	445.1197075028722
1946.0	11.536967	445.11980637907783
1947.0	11.542985	445.11980704999945
1948.0	11.549012	445.119768577784
1949.0	11.555031	445.11977873499
1950.0	11.561054	445.11981112860076
1951.0	11.567075	445.11980102217814
1952.0	11.573094	445.1196619440786
1953.0	11.579115	445.11976150600333
1954.0	11.585138	445.11965929842796
1955.0	11.591156	445.1197424994698
1956.0	11.597183	445.1198265259904
1957.0	11.603206	445.1197072315087
1958.0	11.609225	445.11978563652747
1959.0	11.615246	445.1197471642184
1960.0	11.621265	445.119717573331
1961.0	11.62729	445.1197510652685
1962.0	11.633313	445.1198140363263
1963.0	11.639331	445.1197798749591
1964.0	11.645352	445.11978749039184
1965.0	11.651373	445.119820547535
1966.0	11.657398	445.1197398837514
1967.0	11.663419	445.11971133366444
1968.0	11.669438	445.119755532234
1969.0	11.675469	445.1198042289694
1970.0	11.681496	445.11975606828804
1971.0	11.687517	445.1198145845136
1972.0	11.693538	445.1198253947589
1973.0	11.699556	445.11979016354115
1974.0	11.705581	445.11980796083276
1975.0	11.7116	445.11983550861095
1976.0	11.717621	445.1197621941174
1977.0	11.723642	445.11973607138543
1978.0	11.729663	445.1197385727249
1979.0	11.735686	445.11977118319567
1980.0	11.741706	445.1198274664071
1981.0	11.747729	445.11973783903375
1982.0	11.753748	445.1197214568768
1983.0	11.759769	445.119788242608
1984.0	11.765792	445.1197345441679
1985.0	11.771815	445.1196343192455
1986.0	11.777834	445.11980669235277
1987.0	11.783856	445.11971333872117
1988.0	11.789877	445.11969275074415
1989.0	11.7959	445.11978425226215
1990.0	11.801921	445.1196881902254
1991.0	11.807942	445.1197488454056
1992.0	11.813967	445.11970804138105
1993.0	11.819992	445.11979014478345
1994.0	11.826013	445.11970320112675
1995.0	11.832034	445.11981221350567
1996.0	11.838054	445.1197129459325
1997.0	11.844077	445.11975134817146
1998.0	11.8501	445.1196974574793
1999.0	11.856121	445.11973018623996
2000.0	11.862152	445.11972300423963
2001.0	11.868173	445.11979379244326
2002.0	11.874204	445.1197518975962
2003.0	11.880227	445.11973604530476
2004.0	11.886254	445.11980631059254
2005.0	11.892277	445.1197028868309
2006.0	11.898296	445.11969689539256
2007.0	11.904317	445.1197513408847
2008.0	11.910338	445.1196958489349
2009.0	11.916359	445.1197810138229
2010.0	11.922384	445.1197490133557
2011.0	11.928402	445.11971298211455
2012.0	11.934421	445.1197057563396
2013.0	11.940442000000001	445.11975764802787
2014.0	11.946461	445.11975069083553
2015.0	11.952482	445.11975399688515
2016.0	11.958502	445.11979427918175
2017.0	11.964525	445.11977904153537
2018.0	11.970548	445.11978221679874
2019.0	11.976567	445.11974946793873
2020.0	11.982592	445.1197175766143
2021.0	11.988613	445.11984960607896
2022.0	11.994634	445.1197843173859
2023.0	12.000655	445.1197849344258
2024.0	12.006675	445.1198389774852
2025.0	12.012696	445.1197197623642
2026.0	12.018719	445.1197364225107
2027.0	12.02474	445.11965981664486
2028.0	12.030763	445.11972516628634
2029.0	12.036782	445.11980205799836
2030.0	12.042805	445.1196482812574
2031.0	12.048842	445.1197024208345
2032.0	12.054863	445.11963102988574
2033.0	12.06089	445.11964173465003
2034.0	12.066915	445.11980189614474
2035.0	12.072944	445.119804062144
2036.0	12.078963	445.119805038416
2037.0	12.084984	445.1197482986171
2038.0	12.091009	445.11968837483505
2039.0	12.097034	445.1197941708204
2040.0	12.103065	445.11976990019343
2041.0	12.109086	445.11980217234725
2042.0	12.115105	445.1197620884548
2043.0	12.121126	445.11976172726935
2044.0	12.127146	445.1197384197068
2045.0	12.133167	445.1197319642385
[truncated: 5,011 more rows]
