# Supplementary material for: RawBeans: A Simple, Vendor-Independent, Raw-Data Quality-Control Tool
Source: J Proteome Res. 2021 Mar 4;20(4):2098–104. doi: 10.1021/acs.jproteome.0c00956 (PMC8041395; doi:10.1021/acs.jproteome.0c00956)
Supplement: Supplementary file 2 — pr0c00956_si_003.zip [file pr0c00956_si_003.zip › 100_samples_run1.0/resources/HF2_LC1_hela_291020_01-mass-deviation-matrix.tsv]

scan	retention	445.12003
1.0	0.0029438843	445.1199684145957
2.0	0.010406282	445.1199631124703
3.0	0.016752218	445.1199142976807
4.0	0.023454216	445.11996287112623
5.0	0.029810467	445.1199586273153
6.0	0.036166734	445.12000502623926
7.0	0.042529248	445.120042484231
8.0	0.048887566	445.12012708804474
9.0	0.055241751	445.12033596482416
10.0	0.061008468	445.1205345595332
11.0	0.06785225	445.1204074482715
15.0	0.077468851	445.12030287141516
16.0	0.083827316	445.12032159474694
17.0	0.0898565	445.12011094734834
18.0	0.095881401	445.1201056974206
19.0	0.10190647	445.12006661940734
20.0	0.1079314	445.12003011044334
21.0	0.1139564	445.1202781926139
22.0	0.1199878	445.12028253471993
23.0	0.12602098	445.1197583132284
24.0	0.13204183	445.119752602438
25.0	0.1380626	445.1199963937682
26.0	0.14408348	445.11969906165024
27.0	0.15010657	445.1205017512235
31.0	0.1605585	445.11954078544164
32.0	0.16692103	445.1195371045016
33.0	0.17295228	445.11952732758255
34.0	0.17897746	445.12062739003073
35.0	0.18500227	445.1202303936484
38.0	0.19320855	445.12006094649996
39.0	0.19959612	445.11956446351167
40.0	0.20562108	445.1202478595944
41.0	0.21164403	445.12029722786025
42.0	0.21766897	445.12038008730394
43.0	0.22369393	445.12049767182214
44.0	0.22971697	445.1204594408183
45.0	0.23573778	445.1202550118415
46.0	0.24175868	445.12029103974135
47.0	0.24777942	445.12032174796235
48.0	0.25380035	445.1202793447893
49.0	0.25983168	445.12035113682543
50.0	0.26585452	445.1203476454913
51.0	0.27188365	445.1203923103901
52.0	0.2779087	445.1203140395075
53.0	0.28393153	445.12020383122007
54.0	0.28995455	445.1203024212813
55.0	0.29598167	445.1203901907696
56.0	0.30201288	445.1203136027546
57.0	0.30803792	445.12042132683484
58.0	0.31406292	445.12019288715175
59.0	0.32008575	445.12024133116563
60.0	0.32611075	445.1203010783979
61.0	0.3321337	445.12050502942515
62.0	0.33815667	445.1203449465421
63.0	0.34418797	445.1200418194581
64.0	0.35021502	445.12009227416536
65.0	0.35624003	445.1202464397049
66.0	0.3622629	445.12012011762874
67.0	0.3682899	445.1201305444207
68.0	0.37431292	445.12015075741544
69.0	0.38033583	445.12031637717257
70.0	0.38636078	445.12018637092274
71.0	0.39238387	445.12015848717067
72.0	0.39840872	445.1202221927583
73.0	0.40443173	445.12014357688884
74.0	0.4104566	445.12027377885323
75.0	0.41648378	445.12019648464934
76.0	0.4225171	445.12018809365384
77.0	0.42854632	445.12028020270213
78.0	0.43456713	445.12027093078143
79.0	0.44058796	445.12013786288503
80.0	0.4466109	445.12008649356846
81.0	0.45263188	445.12020454228826
82.0	0.45865262	445.12029464623333
83.0	0.46467341	445.1202111293654
84.0	0.47069415	445.12037430195494
85.0	0.47671305	445.1202932814279
86.0	0.48273383	445.12013692218983
87.0	0.48875893	445.1201565004054
88.0	0.4947818	445.120196378484
89.0	0.50080465	445.12014969838935
90.0	0.5068297	445.12021181621594
91.0	0.51285268	445.12016206384465
92.0	0.51887553	445.1202859100122
93.0	0.52489843	445.12021340115166
94.0	0.53092346	445.1202894070354
95.0	0.53695068	445.12026124475625
96.0	0.54297345	445.12015176922273
97.0	0.54899848	445.12018817979526
98.0	0.5550193	445.12026841436136
99.0	0.56104227	445.1203608894723
100.0	0.56706312	445.12024557000876
101.0	0.57308398	445.1203579116531
102.0	0.57910494	445.120228558243
103.0	0.58512562	445.1200186633935
104.0	0.59114857	445.12007482177637
105.0	0.59717763	445.12012838994093
106.0	0.60320067	445.12035172503766
107.0	0.6092235	445.12007349937676
108.0	0.61525278	445.1202112660017
109.0	0.62127775	445.12029003016335
110.0	0.62730067	445.1202859225241
111.0	0.63332575	445.12023481789316
112.0	0.63934872	445.12027354805804
113.0	0.64537153	445.1202720229178
114.0	0.65139242	445.1202730114663
115.0	0.65741523	445.1201890841347
116.0	0.66344445	445.12030020013395
117.0	0.66946745	445.12020246353427
118.0	0.67549252	445.1201799963978
119.0	0.6815174	445.1201632655711
120.0	0.68754242	445.12010760504796
121.0	0.69357155	445.1202644074392
122.0	0.69959455	445.1201908489241
123.0	0.70562152	445.12016654124335
124.0	0.71164447	445.12033055766176
125.0	0.7176673	445.12024460812876
126.0	0.72369045	445.12022768433786
127.0	0.72971755	445.1203392720399
128.0	0.73574031	445.120179205987
129.0	0.74176322	445.12019374413325
130.0	0.74779025	445.1202917450001
131.0	0.75381322	445.12015011130995
132.0	0.75983617	445.12022574756634
133.0	0.76586137	445.1201511028763
134.0	0.7718924	445.1203153595592
135.0	0.7779154	445.1203047961507
136.0	0.78393612	445.12032629586747
137.0	0.78995702	445.12026938329143
138.0	0.79597785	445.120189251711
139.0	0.8019988	445.1203755252754
140.0	0.80801958	445.120263025358
141.0	0.81404243	445.1202940504694
142.0	0.82006343	445.1202857534814
143.0	0.82609043	445.12028391288777
144.0	0.83211121	445.120378934671
145.0	0.8381321	445.120203390027
146.0	0.84415492	445.1202077800588
147.0	0.8501759	445.1203346316758
148.0	0.8561968	445.12024482865746
149.0	0.86221767	445.12012869820563
150.0	0.86823835	445.1202072313939
151.0	0.87425927	445.1203028544377
152.0	0.88028217	445.1201273457279
153.0	0.88630308	445.1201964195057
154.0	0.89232385	445.1201209506871
155.0	0.89834462	445.1201746232073
156.0	0.90436551	445.1201682260318
157.0	0.91038638	445.12019093569893
158.0	0.91640522	445.1202098812972
159.0	0.92242797	445.1202073649117
160.0	0.92845088	445.12017418617734
161.0	0.93447177	445.12012784894847
162.0	0.94049053	445.12025293752953
163.0	0.94650937	445.1202419317071
164.0	0.95253018	445.12022024374454
165.0	0.95855932	445.12016891276073
166.0	0.9645864	445.12026928829846
167.0	0.97061547	445.12020492026153
168.0	0.97664062	445.1202355803034
169.0	0.98266552	445.12016521298415
170.0	0.9886885	445.12010816722255
171.0	0.99471148	445.12017296227936
172.0	1.0007365	445.1201167573255
173.0	1.0067594	445.1202911985388
174.0	1.0127844	445.12027968373803
175.0	1.0188156	445.1203044248122
176.0	1.0248386	445.1202127236789
177.0	1.0308614	445.12026104972756
178.0	1.0368844	445.1202970684385
179.0	1.0429051	445.12023579284204
180.0	1.0489303	445.1202134389217
181.0	1.054949	445.12015373907326
182.0	1.0609719	445.1201879774372
183.0	1.0669928	445.1202869847275
184.0	1.0730116	445.1203207437878
185.0	1.0790302	445.12023872809374
186.0	1.0850532	445.1201671512177
187.0	1.0910781	445.12018598977284
188.0	1.0970991	445.1201659664723
189.0	1.1031198	445.12020836649464
190.0	1.109149	445.1201857468926
191.0	1.1151698	445.1204209399024
192.0	1.1211907	445.12032583038746
193.0	1.1272094	445.1202140794557
194.0	1.1332346	445.1202473469932
195.0	1.1392575	445.1202245085547
196.0	1.145276	445.12025459240573
197.0	1.1513053	445.1201879065465
198.0	1.1573261	445.1202373835261
199.0	1.163347	445.12023957083255
200.0	1.1693678	445.12033396838495
201.0	1.1753908	445.1203815353267
202.0	1.1814094	445.1202172423839
203.0	1.1874325	445.1202054417576
204.0	1.1934532	445.1202550262211
205.0	1.1994784	445.1202468789489
206.0	1.2055012	445.1201780879143
207.0	1.2115219	445.1203018215307
208.0	1.2175511	445.1201917643628
209.0	1.2235741	445.12009922965086
210.0	1.2295992	445.1201755799923
211.0	1.235622	445.1203199605606
212.0	1.2416471	445.12029771565415
213.0	1.2476719	445.1201839054118
214.0	1.253697	445.12015519661327
215.0	1.2597179	445.12010140914134
216.0	1.2657409	445.12014243610884
217.0	1.2717617	445.12008675689907
218.0	1.2777846	445.12023579840513
219.0	1.2838097	445.1202735507845
220.0	1.2898325	445.1203113432738
221.0	1.2958512	445.1201900703951
222.0	1.3018721	445.1201967525138
223.0	1.307893	445.12024638364096
224.0	1.3139159	445.1201224165421
225.0	1.3199452	445.12009515827623
226.0	1.3259764	445.1202716144591
227.0	1.3320055	445.12019517178453
228.0	1.3380345	445.12029342771837
229.0	1.3440575	445.1202089587112
230.0	1.3500805	445.12014055888767
231.0	1.3561054	445.12019673801683
232.0	1.3621264	445.12016521124417
233.0	1.3681451	445.1201983166038
234.0	1.374166	445.12024820513216
235.0	1.3801889	445.1203558166542
236.0	1.3862078	445.1202639903823
237.0	1.3922285	445.1203166424594
238.0	1.3982514	445.120175574551
239.0	1.40427	445.12024310670375
240.0	1.4102931	445.1201948366399
241.0	1.4163119	445.12026148329545
242.0	1.4223328	445.1203899088611
243.0	1.4283556	445.1202623423814
244.0	1.4343763	445.12020114760105
245.0	1.4403973	445.12023249991654
246.0	1.4464182	445.1202719384104
247.0	1.4524389	445.12030783796666
248.0	1.4584618	445.12018028887974
249.0	1.4644827	445.1202267102165
250.0	1.4705015	445.12027239366927
251.0	1.4765245	445.1203060758864
252.0	1.4825431	445.1201606504819
253.0	1.4885618	445.12016262506774
254.0	1.4945848	445.12022883808226
255.0	1.5006056	445.1201620677295
256.0	1.5066306	445.1202328660318
257.0	1.5126537	445.12020990984416
258.0	1.5186786	445.1202041423701
259.0	1.5247036	445.12021735427834
260.0	1.5307264	445.12010536656896
261.0	1.5367474	445.1202432840357
262.0	1.5427681	445.12025738071657
263.0	1.548789	445.1203284292768
264.0	1.5548182	445.120271414438
265.0	1.5608433	445.12030529096666
266.0	1.5668683	445.1203541962731
267.0	1.5728912	445.120153247622
268.0	1.578914	445.1201654770337
269.0	1.584937	445.1201075323294
270.0	1.5909599	445.1201717696559
271.0	1.5969828	445.1201424187185
272.0	1.6030058	445.12017335598574
273.0	1.6090309	445.1202158883828
274.0	1.6150537	445.1201990608007
275.0	1.6210765	445.1201813274059
276.0	1.6270953	445.1201861158849
277.0	1.6331182	445.1202755654068
278.0	1.6391495	445.1202086462548
279.0	1.6451725	445.12016776552053
280.0	1.6511995	445.120103045542
281.0	1.6572267	445.12015504921027
282.0	1.6632537	445.12023067893705
283.0	1.6692766	445.120170073576
284.0	1.6752995	445.1201797604159
285.0	1.6813266	445.120221123667
286.0	1.6873558	445.1201895055825
287.0	1.6933809	445.12020988476706
288.0	1.6994037	445.12027153397935
289.0	1.7054268	445.1200743933324
290.0	1.7114537	445.12023751045587
291.0	1.7174766	445.120230528945
292.0	1.7235017	445.12027855246174
293.0	1.7295308	445.1203262230273
294.0	1.7355537	445.1203221224382
295.0	1.7415788	445.12017112724925
296.0	1.7476017	445.1202347160201
297.0	1.7536268	445.1201748649067
298.0	1.7596518	445.1202709966796
299.0	1.7656788	445.12036476094653
300.0	1.771708	445.12032371188394
301.0	1.7777309	445.1202256801064
302.0	1.7837559	445.12017625184285
303.0	1.7897789	445.12024498519264
304.0	1.7958018	445.12028944541055
305.0	1.8018288	445.12015383335114
306.0	1.8078538	445.1201696436357
307.0	1.8138788	445.1202098247536
308.0	1.8198998	445.120149830089
309.0	1.8259205	445.12030210345193
310.0	1.8319477	445.12018812517124
311.0	1.8379789	445.1201810825752
312.0	1.8440018	445.1203469912186
313.0	1.8500268	445.12017363359337
314.0	1.8560518	445.1203145772408
315.0	1.8620748	445.1202164844881
316.0	1.8680976	445.1201189162351
317.0	1.8741206	445.1202325260256
318.0	1.8801498	445.1202111141123
319.0	1.886179	445.12028361427497
320.0	1.892204	445.12020049661965
321.0	1.8982269	445.1202153518117
322.0	1.9042498	445.12019854355475
323.0	1.9102727	445.1201824152815
324.0	1.9162956	445.1202007936185
325.0	1.9223185	445.1202059086321
326.0	1.9283478	445.1202562715398
327.0	1.9343706	445.12018738643246
328.0	1.9403957	445.1202537409304
329.0	1.9464227	445.12022240113583
330.0	1.9524477	445.12026602440847
331.0	1.9584707	445.12033619498357
332.0	1.9644935	445.12015310657534
333.0	1.9705186	445.1202373901942
334.0	1.9765457	445.12023870736743
335.0	1.9825687	445.12021316953735
336.0	1.9885894	445.1201497474666
337.0	1.9946165	445.1202658161616
338.0	2.0006395	445.12022466754803
339.0	2.0066685	445.12024714232166
340.0	2.0126916	445.1203250483826
341.0	2.0187166	445.1202341478459
342.0	2.0247416	445.1202424420888
343.0	2.0307666	445.12027224844815
344.0	2.0367937	445.12026389368424
345.0	2.0428165	445.1202379947137
346.0	2.0488395	445.12017883127555
347.0	2.0548665	445.12027709507663
348.0	2.0608916	445.1201557692148
349.0	2.0669145	445.1201858004466
350.0	2.0729375	445.12034549276603
351.0	2.0789604	445.12020365741597
352.0	2.0849875	445.1201989757698
353.0	2.0910145	445.12018539433257
354.0	2.0970374	445.120210669203
355.0	2.1030645	445.1201683534514
356.0	2.1090895	445.12021695606006
357.0	2.1151146	445.12016241507746
358.0	2.1211376	445.1203235325646
359.0	2.1271626	445.12018595198276
360.0	2.1331874	445.12015960529686
361.0	2.1392104	445.12026541644974
362.0	2.1452395	445.12024617403625
363.0	2.1512645	445.12025760966566
364.0	2.1572895	445.1202691758536
365.0	2.1633147	445.1203234515992
366.0	2.1693333	445.12025716039255
367.0	2.1753542	445.1203380297374
368.0	2.1813811	445.1202553844872
369.0	2.1874084	445.12024682534235
370.0	2.1934291	445.12029786318476
371.0	2.1994501	445.1202849497769
372.0	2.2054708	445.1203217236488
373.0	2.2114917	445.12019089175425
374.0	2.2175125	445.12001451756197
375.0	2.2235333	445.12029557072856
376.0	2.2295542	445.12028961691976
377.0	2.2355813	445.1202289706125
378.0	2.2416062	445.1203015269612
379.0	2.2476271	445.1202818807103
380.0	2.25365	445.1203470741724
381.0	2.2596729	445.1204242247342
382.0	2.265698	445.12033363772673
383.0	2.2717229	445.12022313131786
384.0	2.2777459	445.12032137754784
385.0	2.2837709	445.12034457777855
386.0	2.2897938	445.12026247001296
387.0	2.2958167	445.12022079383337
388.0	2.3018439	445.1202728254085
389.0	2.3078709	445.1203132372873
390.0	2.3139002	445.12021697267414
391.0	2.3199293	445.12023685144976
392.0	2.3259523	445.1202089725213
393.0	2.3319751	445.1202434088569
394.0	2.3379981	445.1202673980074
395.0	2.3440272	445.11964249928224
396.0	2.3499961	445.119611661797
397.0	2.3560272	445.120464647908
398.0	2.3620545	445.1204774334438
399.0	2.3680814	445.12015839251643
400.0	2.3741107	445.1204264878951
401.0	2.3801397	445.1194413407404
402.0	2.386169	445.11952681807645
403.0	2.3921961	445.1196083591115
404.0	2.3982253	445.1195628752129
405.0	2.4042524	445.11981106782804
406.0	2.4102836	445.1197551141283
407.0	2.4163107	445.11987379864587
408.0	2.4223357	445.11991479180375
409.0	2.4283648	445.1198088991334
410.0	2.4343898	445.11988519670376
411.0	2.4404128	445.119905184102
412.0	2.4464378	445.11983382890855
413.0	2.4524628	445.119857823361
414.0	2.4584876	445.119905494926
415.0	2.4645106	445.11984800981304
416.0	2.4705315	445.11993019812655
417.0	2.4765565	445.1199255972871
418.0	2.4825773	445.11985820273617
419.0	2.4885982	445.11987169891876
420.0	2.494621	445.1199796466886
421.0	2.5006442	445.1199223872273
422.0	2.5066648	445.1200273803826
423.0	2.5126858	445.119915977519
425.0	2.5199565	445.1199199142022
426.0	2.5263129	445.11993642405673
427.0	2.5323399	445.1198914323725
428.0	2.5383671	445.11992389610316
429.0	2.5443961	445.11989865980877
430.0	2.5504191	445.119857561177
431.0	2.5564441	445.11983427480965
432.0	2.562467	445.1197999168433
433.0	2.5684962	445.1197776714773
434.0	2.5745233	445.11968501814545
435.0	2.5805463	445.11963839470997
436.0	2.5865774	445.1195851941496
439.0	2.5954045	445.11943781984314
440.0	2.6017692	445.1194911164565
441.0	2.6077942	445.11958442733186
442.0	2.6138171	445.1195223233638
443.0	2.619838	445.119451207971
444.0	2.6258588	445.1195516540283
445.0	2.6318816	445.1195700173684
446.0	2.6379046	445.11961696313455
447.0	2.6439255	445.1197820159058
448.0	2.6499464	445.11970042039894
449.0	2.6559691	445.11971713885225
450.0	2.6619921	445.11976590396205
451.0	2.6680129	445.11981343327216
452.0	2.6740338	445.1198440226954
453.0	2.6800589	445.11986314542855
454.0	2.6860797	445.1198515697177
455.0	2.6921025	445.11991267087245
456.0	2.6981276	445.1198338026945
457.0	2.7041484	445.1198110553934
458.0	2.7101693	445.1199815922153
459.0	2.7161921	445.11982581781723
460.0	2.7222129	445.1199190194921
461.0	2.7282338	445.1199913261238
462.0	2.7342568	445.1198157798125
463.0	2.7402777	445.1199549229869
464.0	2.7463006	445.1199373247633
465.0	2.7523234	445.1199585599825
466.0	2.7583442	445.11990917590697
467.0	2.7643651	445.11986898006154
468.0	2.770386	445.1199450772805
469.0	2.7764111	445.1198387745271
470.0	2.7824339	445.1199357672773
471.0	2.7884548	445.11981768733017
472.0	2.7944796	445.11986481443773
473.0	2.8005089	445.11976380418406
474.0	2.8065381	445.1198193650631
475.0	2.8125589	445.1198424133803
476.0	2.8185797	445.11987375564183
477.0	2.8246005	445.1198104791135
478.0	2.8306257	445.119881190405
479.0	2.8366465	445.1198114326254
480.0	2.8426673	445.119809438841
481.0	2.848688	445.1197999975816
482.0	2.8547089	445.1198597810674
483.0	2.8607298	445.1199169624545
484.0	2.866757	445.1198094903162
485.0	2.8727778	445.11978951236824
486.0	2.8788007	445.11981730772584
487.0	2.8848277	445.1197635407066
488.0	2.8908485	445.119795668752
489.0	2.8968716	445.1198326552556
490.0	2.9028923	445.11973990256354
491.0	2.9089152	445.11981844569283
492.0	2.9149382	445.1199891068411
493.0	2.920957	445.1199701893499
494.0	2.92698	445.12011919687313
495.0	2.9330029	445.12014907932786
496.0	2.9390215	445.1201748833592
497.0	2.9450444	445.1201268097103
498.0	2.9510632	445.1201292513869
499.0	2.9570841	445.1200028178349
500.0	2.9631071	445.1199548574019
501.0	2.9691278	445.1199825081081
502.0	2.9751508	445.119908958931
503.0	2.9811716	445.12000768887896
504.0	2.9871924	445.11997285173123
505.0	2.9932112	445.119961431142
506.0	2.9992341	445.1200459135724
507.0	3.0052549	445.11963397970055
508.0	3.0112779	445.1195088014412
513.0	3.0230674	445.1203424566553
514.0	3.0294382	445.12022675335083
521.0	3.0435196	445.1194687660726
525.0	3.0531591	445.1196287078247
526.0	3.0595197	445.1197649239015
527.0	3.0655425	445.11977876245373
528.0	3.0715634	445.11987481884603
529.0	3.077582	445.1199009986686
530.0	3.083605	445.11997052528994
531.0	3.0896279	445.1200195402825
532.0	3.0956487	445.1199185309204
533.0	3.1016758	445.1200133371854
534.0	3.1076989	445.1200451405154
535.0	3.1137196	445.1200990449744
536.0	3.1197385	445.12004759648164
537.0	3.1257654	445.1201416705717
538.0	3.1317884	445.12021080433783
539.0	3.1378113	445.1201727932741
540.0	3.1438301	445.1202757977137
541.0	3.149853	445.12011125249967
542.0	3.1558759	445.12016646498137
543.0	3.1619009	445.12019374386716
544.0	3.1679237	445.1201717029364
545.0	3.1739467	445.12019707785475
546.0	3.1799718	445.12011941084813
547.0	3.1859968	445.12014280673645
548.0	3.1920259	445.1201697430646
549.0	3.1980489	445.1201414365279
550.0	3.2040739	445.1202444438915
551.0	3.2100969	445.1201979016864
552.0	3.2161301	445.12012017661135
553.0	3.2221593	445.1202241754656
554.0	3.2281883	445.12026334092906
555.0	3.2342155	445.12024816892813
556.0	3.2402427	445.1201992855185
557.0	3.2462677	445.12016852305715
558.0	3.2522906	445.1201847520702
559.0	3.2583157	445.12014584859105
560.0	3.2643384	445.1201262509995
561.0	3.2703634	445.1201490408948
562.0	3.2763864	445.12020106544776
563.0	3.2824072	445.1201563297982
564.0	3.2884323	445.1202229605336
565.0	3.2944552	445.12016749122074
566.0	3.3004845	445.12018679400535
567.0	3.3065073	445.120161228829
568.0	3.3125343	445.12013842408453
569.0	3.3185573	445.12014136386597
570.0	3.3245823	445.12021457951386
571.0	3.3306094	445.1201827780565
572.0	3.3366304	445.1201469262707
573.0	3.3426532	445.1201824960174
574.0	3.3486761	445.1201998877357
575.0	3.3546989	445.1201459393173
576.0	3.3607219	445.1199936922207
577.0	3.3667408	445.119984257188
578.0	3.3727595	445.120050832226
579.0	3.3787844	445.12001985142217
580.0	3.3848074	445.1199964971469
581.0	3.3908304	445.1199501389437
582.0	3.3968575	445.1199542439271
583.0	3.4028782	445.1199557676609
584.0	3.4089053	445.1199290133478
585.0	3.4149303	445.1200596810098
586.0	3.4209532	445.12007819891426
587.0	3.426974	445.11985358780913
588.0	3.4329971	445.11996463394985
589.0	3.4390199	445.11992501579954
590.0	3.4450428	445.11980780513807
591.0	3.4510637	445.1198235499145
592.0	3.4570845	445.11996451741925
593.0	3.4631032	445.1198510846666
594.0	3.4691283	445.1199229988104
595.0	3.4751533	445.11993531067725
596.0	3.4811784	445.11987636249586
597.0	3.4872013	445.1198110150466
598.0	3.4932242	445.1199168734432
599.0	3.4992449	445.1199084856881
600.0	3.5052679	445.1197966285253
601.0	3.5112887	445.119892261164
602.0	3.5173096	445.11990113181264
603.0	3.5233326	445.11985782369845
604.0	3.5293533	445.11980000882113
605.0	3.5353742	445.119955347955
606.0	3.541397	445.1199061893676
607.0	3.54742	445.1197992062158
608.0	3.5534408	445.1198359894656
609.0	3.5594617	445.119818385259
610.0	3.5654845	445.119870290389
611.0	3.5715076	445.11996258607627
612.0	3.5775283	445.11992101379053
613.0	3.5835535	445.11979801670583
614.0	3.5895762	445.11997178139376
615.0	3.5955992	445.11986905789894
616.0	3.6016241	445.1199073359129
617.0	3.6076492	445.1199199348448
618.0	3.6136762	445.1199566231674
619.0	3.6196973	445.1199576793422
620.0	3.6257179	445.1199343040625
621.0	3.6317409	445.1199512423375
622.0	3.6377617	445.11987701629874
623.0	3.6437827	445.1199297391876
624.0	3.6498013	445.11986542006684
625.0	3.6558263	445.1198656175929
626.0	3.6618493	445.1199357401032
627.0	3.667868	445.11997645870434
628.0	3.6738911	445.1198310444496
629.0	3.6799138	445.11991581974746
630.0	3.6859326	445.11989385733153
631.0	3.6919555	445.1198168283712
632.0	3.6979764	445.11983543145686
633.0	3.7039993	445.1198351476757
634.0	3.7100224	445.1198306778194
635.0	3.716043	445.1198619876702
636.0	3.7220639	445.1199157929449
637.0	3.7280867	445.1198017167609
638.0	3.7341076	445.119862079393
639.0	3.7401285	445.119848500786
640.0	3.7461494	445.1199014496775
641.0	3.7521743	445.1199855880986
642.0	3.7581951	445.1198844790532
643.0	3.7642203	445.1199793076681
644.0	3.7702494	445.1199143704156
645.0	3.7762702	445.11975073954545
646.0	3.782293	445.11989427755475
647.0	3.7883139	445.1198612109047
648.0	3.7943348	445.11990072749154
649.0	3.8003558	445.11996249292645
650.0	3.8063765	445.1199636663944
651.0	3.8123994	445.1198558917913
652.0	3.8184264	445.1198681872601
653.0	3.8244494	445.11987032768184
654.0	3.8304723	445.11988925307946
655.0	3.8364953	445.11982120430844
656.0	3.8425161	445.11984766517816
657.0	3.848539	445.11985804310086
658.0	3.8545599	445.1197711357468
659.0	3.8605828	445.1198858850506
660.0	3.8666077	445.1199111594294
661.0	3.8726307	445.1197780632029
662.0	3.8786516	445.11991524260804
663.0	3.8846724	445.11988270436757
664.0	3.8906933	445.11998198863523
665.0	3.8967162	445.11980518175136
666.0	3.9027431	445.11993135660646
667.0	3.9087683	445.11990436063894
668.0	3.9147932	445.1199258742478
669.0	3.9208204	445.1198226108349
670.0	3.9268515	445.11986642522356
671.0	3.9328746	445.11987670265495
672.0	3.9388954	445.1198153066765
673.0	3.9449224	445.1199033158256
674.0	3.9509433	445.1199061066378
675.0	3.9569642	445.1199130327922
676.0	3.962985	445.1198110719933
677.0	3.9690058	445.1198052108472
678.0	3.9750287	445.1198791439274
679.0	3.9810579	445.1198980189426
680.0	3.987083	445.11985334529305
681.0	3.9931059	445.1198498063119
682.0	3.9991267	445.11975829491604
683.0	4.0051475	445.1197432494578
684.0	4.0111684	445.1198671342268
685.0	4.0171893	445.1198014121128
686.0	4.02321	445.11975085514456
687.0	4.0292329	445.1197525431594
688.0	4.0352538	445.11981012852505
689.0	4.0412768	445.1199022416929
690.0	4.0472976	445.11981776016967
691.0	4.0533183	445.11990802180475
692.0	4.0593433	445.1197773521166
693.0	4.0653684	445.1199451200211
694.0	4.0713892	445.1199078008928
695.0	4.0774122	445.1198204152852
696.0	4.0834331	445.11982242790725
697.0	4.0894601	445.11977795819587
698.0	4.0954893	445.1198856086362
699.0	4.1015142	445.11984177156774
700.0	4.1075393	445.11987658390996
701.0	4.1135684	445.11989972533325
702.0	4.1195976	445.11990316034195
703.0	4.1256205	445.1198439876301
704.0	4.1316414	445.11990717710984
705.0	4.1376644	445.11993818930176
706.0	4.1436915	445.1199492672878
707.0	4.1497185	445.1198262082907
708.0	4.1557413	445.11988545158493
709.0	4.1617621	445.1197830588989
710.0	4.1677852	445.1199048113533
711.0	4.1738061	445.1198602628553
712.0	4.1798269	445.11988247999943
713.0	4.1858497	445.1197757236873
714.0	4.1918727	445.11982518155935
715.0	4.1978976	445.11980683668594
716.0	4.2039228	445.1199264508818
717.0	4.2099456	445.11988426399114
718.0	4.2159706	445.11988639765633
719.0	4.2219956	445.11992313102326
720.0	4.228027	445.119771702822
721.0	4.2340477	445.11987602746086
722.0	4.2400685	445.1197910787273
723.0	4.2460914	445.11974312020885
724.0	4.2521123	445.119826194189
725.0	4.2581352	445.1198734927295
726.0	4.2641561	445.11992626349013
727.0	4.2701832	445.1198355482917
728.0	4.2762061	445.1197731912234
729.0	4.2822312	445.1198332690347
730.0	4.2882602	445.1197670353963
731.0	4.2942916	445.11989021570844
732.0	4.3003144	445.11989215147776
733.0	4.3063416	445.1199022109531
734.0	4.3123665	445.1198900668247
735.0	4.3183895	445.11976696591216
736.0	4.3244144	445.1199212348147
737.0	4.3304354	445.119944203179
738.0	4.3364562	445.119914441872
739.0	4.342479	445.1199020762466
740.0	4.3484998	445.11983590967816
741.0	4.3545229	445.1199720555559
742.0	4.3605499	445.1200041982347
743.0	4.3665729	445.11990920524636
744.0	4.3725958	445.1198011960823
745.0	4.3786187	445.11985672187564
746.0	4.3846437	445.1199145498151
747.0	4.3906687	445.11989810412155
748.0	4.3966895	445.1198902201477
749.0	4.4027124	445.1199175732404
750.0	4.4087355	445.11986272205064
751.0	4.4147646	445.1198861140227
752.0	4.4207855	445.119810009405
753.0	4.4268103	445.119793382085
754.0	4.4328333	445.11979983896805
755.0	4.4388562	445.11977537307956
756.0	4.4448833	445.1198548608818
757.0	4.4509063	445.1197820830205
758.0	4.4569293	445.11983535148465
759.0	4.4629521	445.1197692394302
760.0	4.4689771	445.1197889421961
761.0	4.4749979	445.119750187046
762.0	4.4810209	445.11986667405915
763.0	4.4870417	445.11986213807717
764.0	4.4930626	445.11991240521604
765.0	4.4990834	445.11988207266717
766.0	4.5051042	445.1198145648379
767.0	4.5111252	445.1198631774846
768.0	4.5171543	445.11985390930346
769.0	4.5231772	445.11987856698056
770.0	4.529198	445.11984336404055
771.0	4.5352166	445.1198684024971
772.0	4.5412376	445.11988137621375
773.0	4.5472585	445.11977944711987
774.0	4.5532814	445.1198230651858
775.0	4.5593022	445.11982003276626
776.0	4.5653251	445.11976761318897
777.0	4.571348	445.11983142865824
778.0	4.5773688	445.1198259782708
779.0	4.5833898	445.1198183480542
780.0	4.5894105	445.1198647539075
781.0	4.5954314	445.11981603071433
782.0	4.6014544	445.1197452725501
783.0	4.6074753	445.1197828469982
784.0	4.613498	445.1198516754696
785.0	4.6195189	445.1198673882145
786.0	4.6255418	445.1198792472969
787.0	4.6315647	445.1198340612414
788.0	4.6375857	445.1198530813537
789.0	4.6436065	445.11978190210544
790.0	4.6496294	445.11994121179816
791.0	4.6556523	445.11978872506654
792.0	4.661673	445.1199236450491
793.0	4.6676961	445.11986835997675
794.0	4.6737168	445.1197983758714
795.0	4.679744	445.119837019865
796.0	4.6857711	445.11980000837195
797.0	4.6917961	445.1198038348972
798.0	4.6978232	445.11979851504225
799.0	4.7038503	445.11986429468766
800.0	4.7098732	445.11976536882804
801.0	4.7158961	445.1197950509721
802.0	4.7219231	445.11988016322107
803.0	4.7279482	445.1198594399554
804.0	4.7339774	445.11992947331635
805.0	4.7400045	445.1198321605913
806.0	4.7460295	445.11990274653516
807.0	4.7520543	445.1197928234153
808.0	4.7580815	445.1197802521766
809.0	4.7641025	445.11981290557287
810.0	4.7701253	445.1198675277069
811.0	4.7761461	445.11983158191083
812.0	4.7821669	445.1199252854062
813.0	4.7881921	445.11986599686065
814.0	4.7942129	445.1198656816421
815.0	4.8002336	445.1198975830594
816.0	4.8062544	445.11984653720765
817.0	4.8122773	445.1197365410649
818.0	4.8183003	445.11982648473014
819.0	4.8243212	445.11990797315804
820.0	4.8303442	445.1198951353058
821.0	4.8363671	445.1198284844804
822.0	4.8423899	445.11989545048414
823.0	4.8484128	445.11989249166083
824.0	4.8544337	445.11992420098005
825.0	4.8604545	445.11985755054013
826.0	4.8664796	445.11982712676024
827.0	4.8725003	445.1199074104929
828.0	4.8785295	445.119859340323
829.0	4.8845567	445.11981996882116
830.0	4.8905775	445.11989743892246
831.0	4.8966046	445.11991678785625
832.0	4.9026254	445.1199217936338
833.0	4.9086524	445.11985989660633
834.0	4.9146796	445.11988605856567
835.0	4.9207047	445.11989526127206
836.0	4.9267276	445.1198574053648
837.0	4.9327525	445.1198660829995
838.0	4.9387754	445.11992775737497
839.0	4.9447984	445.11999285204803
840.0	4.9508234	445.11997770026875
841.0	4.9568463	445.11990567523503
842.0	4.9628692	445.119927482523
843.0	4.9688901	445.1199066681406
844.0	4.974911	445.1199034274943
845.0	4.9809319	445.1198837272409
846.0	4.9869526	445.11989864629396
847.0	4.9929754	445.11992484653445
848.0	4.9989983	445.1198777285883
849.0	5.0050235	445.11991729491564
850.0	5.0110464	445.1199280400009
851.0	5.0170673	445.1199342146773
852.0	5.0230881	445.11984253162746
853.0	5.0291089	445.1198785886563
854.0	5.0351296	445.11986156858774
855.0	5.0411506	445.11978225000433
856.0	5.0471713	445.11977684948056
857.0	5.0531923	445.1198704303796
858.0	5.0592235	445.1198150861724
859.0	5.0652527	445.119773658207
860.0	5.0712755	445.11971523941247
861.0	5.0772986	445.1199289975398
862.0	5.0833234	445.11992095355777
863.0	5.0893422	445.11980925545777
864.0	5.095363	445.11986248601187
865.0	5.101386	445.1198647132744
866.0	5.107411	445.1198267864179
867.0	5.1134382	445.11985289821297
868.0	5.1194588	445.11980389538684
869.0	5.1254818	445.11981416268685
870.0	5.1315068	445.11980601971595
871.0	5.1375299	445.119805896152
872.0	5.1435527	445.11981860877864
873.0	5.1495735	445.11983482170035
874.0	5.1555943	445.1199042878037
875.0	5.1616133	445.11981756536494
876.0	5.167636	445.11985038510954
877.0	5.1736673	445.1198771414259
878.0	5.1796902	445.119849209905
879.0	5.1857131	445.1198418277091
880.0	5.1917361	445.1199478695378
881.0	5.197759	445.11985157156096
882.0	5.20378	445.11991706530563
883.0	5.2098006	445.1198617156488
884.0	5.2158216	445.1198708667261
885.0	5.2218465	445.11973679400336
886.0	5.2278674	445.11981080127657
887.0	5.2338903	445.11975822981435
888.0	5.2399133	445.1198999952136
889.0	5.245934	445.1198161209224
890.0	5.2519549	445.11984358042434
891.0	5.2579757	445.1198887314961
892.0	5.2639967	445.11988104894067
893.0	5.2700174	445.11986540253656
894.0	5.2760424	445.1199031766693
895.0	5.2820673	445.1199276947177
896.0	5.2880882	445.11992185773244
897.0	5.2941071	445.11992546450335
898.0	5.30013	445.1198530099099
899.0	5.3061508	445.11979943706694
900.0	5.3121715	445.11985212935116
901.0	5.3181946	445.1199200333132
902.0	5.3242154	445.1198929675029
903.0	5.3302404	445.11983335119385
904.0	5.3362612	445.1198871162346
905.0	5.3422821	445.11989380222974
906.0	5.3483029	445.1199679461715
907.0	5.3543239	445.1199173168669
908.0	5.360355	445.1198622939322
909.0	5.3663779	445.11995003396277
910.0	5.3724007	445.119892018057
911.0	5.3784238	445.11982082113894
912.0	5.384455	445.11981814501274
913.0	5.3904822	445.1197923526858
914.0	5.3965049	445.11983475570656
915.0	5.4025257	445.1198684715277
916.0	5.4085529	445.1198323988532
917.0	5.4145758	445.11984224366483
918.0	5.420605	445.1198202596564
919.0	5.4266258	445.11982413209074
920.0	5.4326468	445.1198469760555
921.0	5.4386696	445.1197874675678
922.0	5.4446906	445.1198062150157
923.0	5.4507113	445.11978815415745
924.0	5.4567322	445.11989950523093
925.0	5.462755	445.1197979428216
926.0	5.4687759	445.11990945998343
927.0	5.4747967	445.1198782701858
928.0	5.4808177	445.1199098993798
929.0	5.4868364	445.1198537162198
930.0	5.4928614	445.1198321161126
931.0	5.4988842	445.1198617291964
932.0	5.5049051	445.1199477469416
933.0	5.510928	445.1198162634966
934.0	5.5169489	445.11980272753266
935.0	5.5229697	445.119788669382
936.0	5.5289905	445.1197832947789
937.0	5.5350116	445.11978208301514
938.0	5.5410322	445.1198487575422
939.0	5.5470614	445.1196424373109
940.0	5.5530905	445.1197823218486
941.0	5.5591113	445.1199278697548
942.0	5.5651323	445.11983940110355
943.0	5.5711532	445.1198935085918
944.0	5.577174	445.11990475171456
945.0	5.5831947	445.11986061935994
946.0	5.5892176	445.1199350502718
947.0	5.5952385	445.11985968668665
948.0	5.6012615	445.119866168198
949.0	5.6072906	445.1198852966183
950.0	5.6133156	445.11985617032707
951.0	5.6193386	445.1199202056901
952.0	5.6253615	445.11993106816914
953.0	5.6313887	445.11986919788444
954.0	5.6374116	445.1199562356347
955.0	5.6434345	445.11987704718155
956.0	5.6494574	445.1198882127489
957.0	5.6554802	445.11986336826874
958.0	5.6615032	445.11974996919344
959.0	5.6675242	445.11960672611445
960.0	5.673545	445.11965778665996
961.0	5.6795657	445.1196653151674
962.0	5.6855865	445.1198003430246
963.0	5.6916095	445.1197394112268
964.0	5.6976304	445.1197136070685
965.0	5.7036511	445.11990250733936
966.0	5.7096741	445.11974062963105
967.0	5.7156969	445.1197382762756
968.0	5.7217305	445.11971647463673
969.0	5.7277532	445.1197541788142
970.0	5.7337782	445.11976616643324
971.0	5.739799	445.1197159686158
972.0	5.7458198	445.11968234894675
973.0	5.7518407	445.119801356651
974.0	5.7578617	445.11984644339697
975.0	5.7638845	445.11976139442504
976.0	5.7699075	445.11976269109346
977.0	5.7759282	445.1198460070005
978.0	5.7819533	445.11987627847145
979.0	5.7879761	445.1198071118279
980.0	5.793997	445.1198732255331
981.0	5.8000199	445.11979212344227
982.0	5.8060429	445.1198080866497
983.0	5.8120678	445.11990923940465
984.0	5.818097	445.1198487764413
985.0	5.8241222	445.11981826625026
986.0	5.8301449	445.1197819634691
987.0	5.8361638	445.11979294972025
988.0	5.8421866	445.11984649498015
989.0	5.8482076	445.11964640092646
990.0	5.8542283	445.1196347707011
991.0	5.8602514	445.11958943175307
992.0	5.8662741	445.1196759219236
993.0	5.872297	445.1197373926686
994.0	5.87832	445.11971237397364
995.0	5.8843452	445.1197556408232
996.0	5.8903701	445.11968007264267
997.0	5.8964013	445.1198919943779
998.0	5.9024242	445.11976214311136
999.0	5.9084493	445.1197146367344
1000.0	5.9144763	445.1197321780958
1001.0	5.9204972	445.11984892125577
1002.0	5.92652	445.1197800283983
1003.0	5.9325429	445.1199706891889
1004.0	5.9385638	445.11974507161295
1005.0	5.9445869	445.11974578056856
1006.0	5.9506159	445.11981900952287
1007.0	5.9566389	445.119747480842
1008.0	5.9626596	445.1197322025377
1009.0	5.9686806	445.1197499210923
1010.0	5.9747015	445.1198319438977
1011.0	5.9807243	445.1197819497577
1012.0	5.9867451	445.11965409792697
1013.0	5.992766	445.1196410296398
1014.0	5.9987869	445.11971847836435
1015.0	6.0048099	445.1197968879135
1016.0	6.0108305	445.11980344881385
1017.0	6.0168514	445.11974263788335
1018.0	6.0228723	445.119747409912
1019.0	6.028891	445.11979336561024
1020.0	6.0349161	445.1197972185465
1021.0	6.0409389	445.11969724411165
1022.0	6.0469599	445.11979402415216
1023.0	6.0529828	445.11982698461014
1024.0	6.0590055	445.1197808606802
1025.0	6.0650265	445.1197591067571
1026.0	6.0710474	445.11976838419776
1027.0	6.0770682	445.11969261431716
1028.0	6.0830994	445.1196473548133
1029.0	6.0891265	445.1197253464102
1030.0	6.0951496	445.1197723780749
1031.0	6.1011766	445.11975068653055
1032.0	6.1071994	445.11970774603725
1033.0	6.1132202	445.11979367646035
1034.0	6.1192431	445.11969210495164
1035.0	6.1252661	445.11972734342663
1036.0	6.1312892	445.11971113185007
1037.0	6.137312	445.1197449472924
1038.0	6.143337	445.1197681863093
1039.0	6.1493621	445.1197572370364
1040.0	6.155389	445.11976404523466
1041.0	6.16141	445.11972304089164
1042.0	6.1674328	445.11968857678687
1043.0	6.1734536	445.11959314242944
1044.0	6.1794745	445.11963938619874
1045.0	6.1854974	445.1197084641445
1046.0	6.1915184	445.11974729731935
1047.0	6.1975411	445.1197516865363
1048.0	6.2035621	445.11978704873496
1049.0	6.2095828	445.11971952528256
1050.0	6.2156036	445.1197354754663
1051.0	6.2216246	445.11976172876547
1052.0	6.2276455	445.11979356060334
1053.0	6.2336684	445.119730717393
1054.0	6.2396892	445.11980553806796
1055.0	6.2457078	445.1197902255464
1056.0	6.2517309	445.1197826357687
1057.0	6.2577537	445.11983395285586
1058.0	6.2637746	445.1197644253298
1059.0	6.2697996	445.11971864353654
1060.0	6.2758288	445.11981825977847
1061.0	6.2818497	445.11980864358975
1062.0	6.2878706	445.1198702046479
1063.0	6.2938913	445.11982982969243
1064.0	6.2999121	445.11977778193796
1065.0	6.3059349	445.1198089016002
1066.0	6.311958	445.11982744452115
1067.0	6.3179789	445.1197690548191
1068.0	6.3239998	445.11982522057815
1069.0	6.3300226	445.1198394471681
1070.0	6.3360434	445.11974376543554
1071.0	6.3420643	445.1198073001262
1072.0	6.3480852	445.1198632717755
1073.0	6.3541038	445.11978551369776
1074.0	6.3601288	445.1198236213106
1075.0	6.3661516	445.11976599926726
1076.0	6.3721726	445.11973413098605
1077.0	6.3781955	445.1198147079372
1078.0	6.3842184	445.1197841890099
1079.0	6.3902392	445.11987740646043
1080.0	6.3962601	445.1197704949554
1081.0	6.4022809	445.1198086929252
1082.0	6.408304	445.11973153702115
1083.0	6.4143267	445.1198416712203
1084.0	6.4203497	445.1198437017423
1085.0	6.4263704	445.1197177866278
1086.0	6.4323913	445.1198680382089
1087.0	6.4384122	445.11993082842054
1088.0	6.444433	445.1197929100259
1089.0	6.4504559	445.11980739029167
1090.0	6.4564831	445.11983423913944
1091.0	6.4625059	445.1197872545047
1092.0	6.468531	445.11978400949937
1093.0	6.4745541	445.11976726800276
1094.0	6.4805748	445.11981538965335
1095.0	6.4865956	445.11965754425137
1096.0	6.4926268	445.1197646816365
1097.0	6.4986498	445.1196696911365
1098.0	6.5046727	445.119742710084
1099.0	6.5106978	445.11970214805757
1100.0	6.5167205	445.1198080803668
1101.0	6.5227478	445.11979511103766
1102.0	6.5287706	445.11980500607433
1103.0	6.5347916	445.1197987464765
1104.0	6.5408144	445.1198195605342
1105.0	6.5468352	445.11977600075625
1106.0	6.552856	445.119758995028
1107.0	6.558877	445.11981608950595
1108.0	6.5648998	445.11981400661216
1109.0	6.5709206	445.1197803961036
1110.0	6.5769456	445.11962940034357
1111.0	6.5829706	445.1197334383564
1112.0	6.5889936	445.1197738672995
1113.0	6.5950145	445.1196537563541
1114.0	6.6010375	445.1197335291495
1115.0	6.6070583	445.11986070685896
1116.0	6.6130791	445.1197750246446
1117.0	6.6190998	445.1197304542688
1118.0	6.6251207	445.1197007993833
1119.0	6.6311561	445.11981025217995
1120.0	6.6371792	445.11978157319174
1121.0	6.643202	445.1197471798555
1122.0	6.649225	445.11968676295334
1123.0	6.6552459	445.11972903976016
1124.0	6.6612668	445.11979722504066
1125.0	6.6672895	445.1197433026324
1126.0	6.6733125	445.11976022421567
1127.0	6.6793374	445.1197712417875
1128.0	6.6853625	445.1197857644683
1129.0	6.6913876	445.1197421529696
1130.0	6.6974126	445.11984102766934
1131.0	6.7034355	445.1198723361657
1132.0	6.7094688	445.1198133355564
1133.0	6.7154937	445.1198561278071
1134.0	6.7215168	445.11979947137075
1135.0	6.7275416	445.119824775455
1136.0	6.7335666	445.1198346574718
1137.0	6.7395959	445.11983669353566
1138.0	6.7456249	445.11979167187843
1139.0	6.7516501	445.11980484686364
1140.0	6.7576792	445.1198127769788
1141.0	6.7637063	445.11973518056607
1142.0	6.7697291	445.11985504468544
1143.0	6.7757479	445.11986683008973
1144.0	6.7817708	445.11981166588157
1145.0	6.7877918	445.119826694416
1146.0	6.7938104	445.11981476488313
1147.0	6.7998355	445.1198066136779
1148.0	6.8058583	445.11976713349435
1149.0	6.8118856	445.11979889936094
1150.0	6.8179105	445.1196980697715
1151.0	6.8239314	445.1197501964545
1152.0	6.8299521	445.1197727085326
1153.0	6.8359729	445.119849185225
1154.0	6.8419938	445.11970708619174
1155.0	6.8480188	445.1198081627808
1156.0	6.8540397	445.11972627925473
1157.0	6.8600626	445.11972157277677
1158.0	6.8660854	445.11981283502837
1159.0	6.8721085	445.11979349881483
1160.0	6.8781315	445.1198789710723
1161.0	6.8841522	445.1197458867335
1162.0	6.8901731	445.119760508115
1163.0	6.8961939	445.1198410408798
1164.0	6.9022168	445.1198098486027
1165.0	6.9082418	445.1198044637355
1166.0	6.9142627	445.1197662620366
1167.0	6.9202813	445.11976515923567
1168.0	6.9263065	445.11982472871495
1169.0	6.9323272	445.1198001258807
1170.0	6.9383482	445.1197933252726
1171.0	6.9443689	445.1198221574281
1172.0	6.9503897	445.11976943108954
1173.0	6.9564148	445.11985997159593
1174.0	6.9624335	445.11985376851374
1175.0	6.9684565	445.1198514252156
1176.0	6.9744773	445.11979742492525
1177.0	6.9804983	445.1198516252114
1178.0	6.9865232	445.1198571335112
1179.0	6.992546	445.1198526703692
1180.0	6.9985711	445.1198358815373
1181.0	7.004594	445.1197730604812
1182.0	7.0106128	445.1197718302148
1183.0	7.0166378	445.1197131142839
1184.0	7.0226586	445.11983375797405
1185.0	7.0286816	445.1198014763347
1186.0	7.0347065	445.1198905395204
1187.0	7.0407274	445.1198822594652
1188.0	7.0467502	445.1198629465391
1189.0	7.0527711	445.11979418437284
1190.0	7.058792	445.11981272215695
1191.0	7.0648149	445.11982028931783
1192.0	7.0708379	445.11984071275623
1193.0	7.0768586	445.1198622430965
1194.0	7.0828795	445.11983701024275
1195.0	7.0889003	445.11978683963525
1196.0	7.0949254	445.1197711463554
1197.0	7.1009441	445.11981311698884
1198.0	7.106967	445.11972580320145
1199.0	7.1129878	445.11973171995305
1200.0	7.1190067	445.1197549077713
1201.0	7.1250316	445.1198513596706
1202.0	7.1310524	445.11972115089424
1203.0	7.1370732	445.1197017543573
1204.0	7.1430983	445.11978830003704
1205.0	7.1491191	445.1197183230517
1206.0	7.1551379	445.1197519195612
1207.0	7.1611609	445.11976890907926
1208.0	7.1671817	445.119744534113
1209.0	7.1732046	445.1198128616894
1210.0	7.1792295	445.119820155209
1211.0	7.1852588	445.1198685991356
1212.0	7.1912795	445.1198365718227
1213.0	7.1973005	445.1198160679786
1214.0	7.2033233	445.1198230663758
1215.0	7.2093463	445.1197864479316
1216.0	7.2153671	445.1198054695812
1217.0	7.2213902	445.11974138482356
1218.0	7.2274109	445.1198126743823
1219.0	7.2334359	445.1198439033822
1220.0	7.2394546	445.1198121493435
1221.0	7.2454776	445.1198513423612
1222.0	7.2515006	445.11989046719475
1223.0	7.2575213	445.11975818613865
1224.0	7.2635401	445.1198758032501
1225.0	7.269563	445.1198596354381
1226.0	7.2755839	445.11971659478337
1227.0	7.2816089	445.1197173231681
1228.0	7.2876276	445.119788746479
1229.0	7.2936505	445.119826574409
1230.0	7.2996714	445.1197779719269
1231.0	7.3056923	445.11974924760136
1232.0	7.3117152	445.1198357249441
1233.0	7.3177339	445.1198463706488
1234.0	7.3237567	445.11974816059865
1235.0	7.3297797	445.1198303817707
1236.0	7.3357984	445.1198250243849
1237.0	7.3418235	445.1197961733671
1238.0	7.3478444	445.1197606849016
1239.0	7.3538652	445.1197471994321
1240.0	7.3598881	445.1198029959017
1241.0	7.365913	445.11968084216466
1242.0	7.3719423	445.11987855362497
1243.0	7.377963	445.1198034335314
1244.0	7.3839861	445.1197409067035
1245.0	7.390009	445.11974015686275
1246.0	7.3960298	445.1197670940446
1247.0	7.4020507	445.1197836104809
1248.0	7.4080737	445.11976267867783
1249.0	7.4140944	445.11980750118363
1250.0	7.4201194	445.11989752539955
1251.0	7.4261443	445.1198689047563
1252.0	7.4321694	445.11975466523506
1253.0	7.4381966	445.1198519433576
1254.0	7.4442216	445.11982566891163
1255.0	7.4502465	445.1199273275851
1256.0	7.4562694	445.1198791316856
1257.0	7.4622965	445.11985096906045
1258.0	7.4683237	445.1197730970401
1259.0	7.4743507	445.119797021523
1260.0	7.4803757	445.11977202923623
1261.0	7.4864008	445.1198079913287
1262.0	7.4924258	445.1197392928199
1263.0	7.4984529	445.11973197757555
1264.0	7.5044778	445.11982722820744
1265.0	7.5104986	445.1198040830967
1266.0	7.5165195	445.1198196832377
1267.0	7.5225382	445.1198160157478
1268.0	7.5285654	445.1198276750751
1269.0	7.5345884	445.1197800974907
1270.0	7.5406113	445.1197030689447
1271.0	7.5466404	445.11980668683003
1272.0	7.5526632	445.11977464354624
1273.0	7.5586862	445.11979228876703
1274.0	7.564707	445.1197482930221
1275.0	7.5707279	445.1197939461123
1276.0	7.5767529	445.1196195652885
1277.0	7.5827715	445.11965825208165
1278.0	7.5887945	445.11977601036614
1279.0	7.5948174	445.11981320554804
1280.0	7.6008384	445.11980757555136
1281.0	7.6068611	445.11982199102846
1282.0	7.612882	445.1197676867773
1283.0	7.6189028	445.1196928412548
1284.0	7.624926	445.11966580772855
1285.0	7.6309466	445.11982041725116
1286.0	7.6369696	445.1197411770287
1287.0	7.6429945	445.1196658502114
1288.0	7.6490154	445.1197087530977
1289.0	7.6550342	445.1197400170972
1290.0	7.6610571	445.11988722790085
1291.0	7.6670799	445.11969458823944
1292.0	7.673103	445.1197178881054
1293.0	7.6791239	445.1197465342373
1294.0	7.685149	445.1197367084983
1295.0	7.6911696	445.1198165342057
1296.0	7.6971904	445.1196697085792
1297.0	7.7032133	445.11973247054465
1298.0	7.7092425	445.1197121017852
1299.0	7.7152801	445.1197118125888
1300.0	7.7213092	445.11973727711745
1301.0	7.7273343	445.1196888437937
1302.0	7.733355	445.1198598099636
1303.0	7.7393738	445.11983262250055
1304.0	7.7453967	445.11978610232666
1305.0	7.7514197	445.11985769196605
1307.0	7.7587342	445.11984263644564
1308.0	7.7651821	445.1198539647992
1309.0	7.7715488	445.1198660639978
1310.0	7.777903	445.11983492817933
1311.0	7.7842571	445.11996140346645
1312.0	7.7906155	445.1197816602089
1313.0	7.7969697	445.1197315666484
1314.0	7.8033238	445.1197902463609
1315.0	7.8096738	445.1197949223902
1316.0	7.816026	445.1197885701586
1317.0	7.8223801	445.1198661551352
1318.0	7.8287301	445.11985351341633
1319.0	7.8351051	445.11978524048317
1320.0	7.8414551	445.11987249169334
1321.0	7.8478093	445.1197737204828
1322.0	7.8541697	445.11983226671805
1323.0	7.8605218	445.11975434799035
1324.0	7.8668718	445.1197629559787
1325.0	7.8732302	445.11970021898156
1326.0	7.8795822	445.1197494626305
1327.0	7.8859427	445.11973986383487
1328.0	7.8922948	445.1196632439978
1329.0	7.898651	445.1197494412753
1330.0	7.9050052	445.11983117116665
1331.0	7.9113614	445.11984575862533
1332.0	7.9177135	445.1197966524952
1333.0	7.9240677	445.1196821561018
1334.0	7.9304281	445.11980673341543
1335.0	7.9367781	445.1198077279984
1336.0	7.9431573	445.11974607789807
1337.0	7.9495219	445.1196983006042
1338.0	7.9558761	445.1198250665382
1339.0	7.9622323	445.1198254839457
1340.0	7.9685802	445.1197506594446
1341.0	7.9749344	445.1198265648742
1342.0	7.9812948	445.1198088861393
1343.0	7.9876449	445.11974648147213
1344.0	7.9940032	445.1197886517402
1345.0	8.0003511	445.11968360122233
1346.0	8.0067052	445.1197796210272
1347.0	8.0130636	445.1197936521991
1348.0	8.0194178	445.119707278758
1349.0	8.0257678	445.11985835566327
1350.0	8.032122	445.1196509405753
1351.0	8.0384761	445.11973197525845
1352.0	8.0448282	445.11971726791256
1353.0	8.0512032	445.11976233338373
1354.0	8.0575533	445.1197482983879
1355.0	8.0639053	445.1197603932461
1356.0	8.0702616	445.11974697355606
1357.0	8.0766178	445.11971192635315
1358.0	8.0829679	445.1197531068029
1359.0	8.0893241	445.11976104658174
1360.0	8.0956824	445.1196669155177
1361.0	8.1020325	445.11980479969856
1362.0	8.1083867	445.1197272794991
1364.0	8.1157012	445.11971298571586
1365.0	8.1220618	445.11970682255173
1366.0	8.1280827	445.11968126731523
1367.0	8.1341012	445.11971651274905
1368.0	8.1401242	445.1197929432865
1369.0	8.1461491	445.11981352823545
1370.0	8.1521701	445.1197650764454
1371.0	8.1581931	445.1197651815452
1372.0	8.164216	445.1197965383931
1373.0	8.1702368	445.11985198399316
1374.0	8.1762597	445.1197513607873
1375.0	8.1822805	445.11981920024357
1376.0	8.1883035	445.1196950590734
1377.0	8.1943264	445.11972590118535
1378.0	8.2003471	445.1197636141851
1379.0	8.2063701	445.1197870929876
1380.0	8.2123911	445.1197944366278
1381.0	8.218414	445.1197422617782
1382.0	8.2244347	445.11981841408243
1383.0	8.2304597	445.1197605075629
1384.0	8.2364846	445.11972560484986
1385.0	8.2425055	445.1196649039127
1386.0	8.2485265	445.11972857501127
1387.0	8.2545515	445.1196640007249
1388.0	8.2605723	445.11974915969097
1389.0	8.2665931	445.1198458113116
1390.0	8.2726118	445.1196862818132
1391.0	8.278639	445.1197578419675
1392.0	8.2846639	445.1196652646682
1393.0	8.2906889	445.1197351578006
1394.0	8.2967138	445.11976738799063
1395.0	8.302739	445.1197154020433
1396.0	8.3087598	445.1198479952176
1397.0	8.3147828	445.1196732975512
1398.0	8.3208076	445.11972894559517
1399.0	8.3268348	445.1197227900842
1400.0	8.3328576	445.11970270916856
1401.0	8.3388869	445.11959673705337
1402.0	8.3449077	445.1195525202086
1403.0	8.3509287	445.119599217907
1404.0	8.3569535	445.1195276082834
1405.0	8.3629786	445.11954019829585
1406.0	8.3690056	445.1196356924126
1407.0	8.3750287	445.1196862693254
1408.0	8.3810535	445.11975434981196
1409.0	8.3870722	445.11966760504475
1410.0	8.3930973	445.1197001147861
1411.0	8.3991182	445.1197064496145
1412.0	8.4051412	445.11961746479705
1413.0	8.411164	445.11971003431665
1414.0	8.4171848	445.11972676669865
1415.0	8.4232056	445.1197671431964
1416.0	8.4292286	445.11966587088796
1417.0	8.4352515	445.11965679228155
1418.0	8.4412746	445.11971411626666
1419.0	8.4473037	445.11969180642427
1420.0	8.453335	445.11973052164365
1421.0	8.459362	445.1197265186887
1422.0	8.4653932	445.1196901251993
1423.0	8.4714182	445.11977202972986
1424.0	8.4774391	445.1196558109749
1425.0	8.4834598	445.1197188607065
1426.0	8.4894809	445.11975127709246
1427.0	8.4955016	445.1197516478814
1428.0	8.5015267	445.11972310139487
1429.0	8.5075474	445.1197048297408
1430.0	8.5135766	445.11965997653647
1431.0	8.5196016	445.1197146413974
1432.0	8.5256246	445.1198133133127
1433.0	8.5316497	445.11973968510654
1434.0	8.5376725	445.1196429547285
1435.0	8.5436975	445.11967680106596
1436.0	8.5497204	445.11969572590857
1437.0	8.5557496	445.11972179555767
1438.0	8.5617767	445.11959705686326
1439.0	8.5677997	445.11961506497795
1440.0	8.5738246	445.11944589587864
1441.0	8.5798497	445.11961282767254
1442.0	8.5858725	445.11963743201056
1443.0	8.5918956	445.1197026552197
1444.0	8.5979184	445.1195681735749
1445.0	8.6039392	445.11965805422705
1446.0	8.6099621	445.1197207979874
1447.0	8.615983	445.11956986199914
1448.0	8.6220102	445.11968481179235
1449.0	8.6280352	445.11948807819283
1450.0	8.6340601	445.11965192839534
1451.0	8.6400892	445.11967801588935
1452.0	8.6461122	445.11967838729174
1453.0	8.6521351	445.1196606257928
1454.0	8.6581559	445.11960602262315
1455.0	8.6641788	445.1196499602822
1456.0	8.6702018	445.1197810789641
1457.0	8.6762226	445.11966271973205
1458.0	8.6822436	445.119725571548
1459.0	8.6882685	445.1196923652799
1460.0	8.6942892	445.11960290854876
1461.0	8.7003101	445.11964469443006
1462.0	8.7063309	445.1196741784673
1463.0	8.7123518	445.1196409094105
1464.0	8.7183769	445.1196629422722
1465.0	8.7243978	445.11958786811755
1466.0	8.7304247	445.1195860888531
1467.0	8.7364476	445.1195971514423
1468.0	8.7424664	445.1195402386588
1469.0	8.7484895	445.119527809376
1470.0	8.7545102	445.119740090593
1471.0	8.7605331	445.1197270261723
1472.0	8.7665539	445.11963819246927
1473.0	8.772577	445.1196299541238
1474.0	8.7785999	445.1197000921242
1475.0	8.7846206	445.1197237488744
1476.0	8.7906414	445.1195939272597
1477.0	8.7966643	445.1196923752061
1478.0	8.8026831	445.11964469812034
1479.0	8.8087145	445.1196600803407
1480.0	8.8147354	445.11963337985316
1481.0	8.8207582	445.1195618278978
1482.0	8.8267894	445.1195068270894
1483.0	8.8328123	445.11943368921493
1484.0	8.8388353	445.1195019521231
1485.0	8.8448581	445.1195706810949
1486.0	8.8508811	445.11957234181784
1487.0	8.856904	445.1196537773085
1488.0	8.862925	445.11963680319457
1489.0	8.86895	445.11960059083975
1490.0	8.8749709	445.119662343716
1491.0	8.8809936	445.11964422738214
1492.0	8.8870144	445.1196712961657
1493.0	8.8930353	445.11973330852703
1494.0	8.8990583	445.11956190537325
1495.0	8.9050813	445.11969678146073
1496.0	8.9111042	445.11968384503786
1497.0	8.917127	445.11959843131416
1498.0	8.9231477	445.1197032821724
1499.0	8.9291686	445.11975488262146
1500.0	8.9351917	445.11970204435266
1501.0	8.9412125	445.1196994473359
1502.0	8.9472375	445.1196090085467
1503.0	8.9532604	445.1197062601858
1504.0	8.9592834	445.1196750335279
1505.0	8.9653064	445.119622127402
1506.0	8.971325	445.1197510750525
1507.0	8.9773541	445.1196696595217
1508.0	8.983379	445.1197911750439
1509.0	8.9894021	445.1196409865138
1510.0	8.995423	445.119671826406
1511.0	9.0014501	445.11963994390055
1512.0	9.0074709	445.11969478619994
1513.0	9.0134938	445.1196429481388
1514.0	9.0195146	445.1196293525421
1515.0	9.0255334	445.1196675632233
1516.0	9.0315563	445.1196799407732
1517.0	9.0375792	445.11970274067403
1518.0	9.0436021	445.1195998590293
1519.0	9.0496252	445.1196121535548
1520.0	9.0556481	445.11965123026187
1521.0	9.061671	445.11961040587164
1522.0	9.0676917	445.1196005453618
1523.0	9.0737147	445.1195897188953
1524.0	9.0797375	445.11963623073336
1525.0	9.0857605	445.1197360980507
1526.0	9.0917814	445.11967525572425
1527.0	9.0978065	445.1197650970374
1528.0	9.1038272	445.11971753978725
1529.0	9.1098479	445.1195388461626
1530.0	9.1158689	445.1196506434708
1531.0	9.1218918	445.1196631543886
1532.0	9.1279147	445.11968146815684
1533.0	9.1339355	445.1195233734642
1534.0	9.1399564	445.11952947478386
1535.0	9.1459793	445.11956668850036
1536.0	9.1520023	445.1196622542059
1537.0	9.1580231	445.11960414171983
1538.0	9.1640501	445.119578208436
1539.0	9.1700855	445.11959510591595
1540.0	9.1761147	445.1196123130993
1541.0	9.1821418	445.1195611182357
1542.0	9.1881628	445.11962369818
1543.0	9.1941855	445.1196626955745
1544.0	9.2002065	445.11962733916255
1545.0	9.2062293	445.11960514232055
1546.0	9.2122523	445.1196431684286
1547.0	9.2182773	445.11958616801786
1548.0	9.2243001	445.1195578947263
1549.0	9.2303252	445.1196463746613
1550.0	9.2363502	445.11968331096426
1551.0	9.2423733	445.1195439155095
1552.0	9.248396	445.11961879527774
1553.0	9.254421	445.1196665363281
1554.0	9.2604481	445.11963870582326
1555.0	9.2664731	445.1195850842554
1556.0	9.2725023	445.1196659229637
1557.0	9.2785274	445.11969022616427
1558.0	9.2845503	445.11957871640726
1559.0	9.2905732	445.1196265384277
1560.0	9.2965981	445.11964548047143
1561.0	9.3026211	445.11962779971526
1562.0	9.3086419	445.1196871864627
1563.0	9.314667	445.1197252966356
1564.0	9.3206878	445.11967311458955
1565.0	9.3267107	445.11961951283524
1566.0	9.3327317	445.1196935142875
1567.0	9.3387566	445.11960497625967
1568.0	9.3447836	445.11967156116754
1569.0	9.3508128	445.1196040080835
1570.0	9.3568357	445.1195748668126
1571.0	9.3628587	445.11960719621214
1572.0	9.3688838	445.1196429025867
1573.0	9.3749045	445.11956063560984
1574.0	9.3809275	445.1194426912175
1575.0	9.3869524	445.1195476563459
1576.0	9.3929754	445.11961381667425
1577.0	9.3990004	445.1196762737425
1578.0	9.4050233	445.11977405061464
1579.0	9.4110462	445.1196189349279
1580.0	9.4170671	445.1197186017358
1581.0	9.4230901	445.11966210261807
1582.0	9.4291129	445.11958885457176
1583.0	9.435136	445.11963368577176
1584.0	9.4411587	445.1196660663026
1585.0	9.4471838	445.1196300874159
1586.0	9.4532066	445.1196378255701
1587.0	9.4592276	445.119524916115
1588.0	9.4652505	445.1196678930264
1589.0	9.4712735	445.119650668191
1590.0	9.4772962	445.1195580525
1591.0	9.483317	445.119664030875
1592.0	9.4893421	445.11962507794567
1593.0	9.4953651	445.1196870301219
1594.0	9.5013859	445.1196648219339
1595.0	9.5074087	445.11962336459635
1596.0	9.5134317	445.11965406958416
1597.0	9.519461	445.11966469341525
1598.0	9.5254839	445.11964281728814
1599.0	9.5315089	445.1196151778927
1600.0	9.5375296	445.1195509380776
1601.0	9.5435525	445.11953348280105
1602.0	9.5495735	445.1195501955172
1603.0	9.5555964	445.1196049208688
1604.0	9.5616173	445.1195471582925
1605.0	9.567638	445.1196732060232
1606.0	9.573661	445.1195961160739
1607.0	9.5796838	445.1195328313012
1608.0	9.5857069	445.11968905423043
1609.0	9.5917276	445.11960248415267
1610.0	9.5977505	445.11962357757494
1611.0	9.6037735	445.1196537165547
1612.0	9.6097965	445.11964514088254
1613.0	9.6158194	445.1195478185094
1614.0	9.6218403	445.1196280216071
1615.0	9.6278651	445.11954793471483
1616.0	9.633886	445.11947843067657
1617.0	9.6399089	445.11959801735117
1618.0	9.6459298	445.1196766382407
1619.0	9.6519528	445.1196131142892
1620.0	9.6579757	445.1196289785187
1621.0	9.6639986	445.1195887418757
1622.0	9.6700214	445.11965396855453
1623.0	9.6760423	445.11972056216376
1624.0	9.6820631	445.1196341383445
1625.0	9.688084	445.11968916372314
1626.0	9.6941069	445.1197517642301
1627.0	9.7001298	445.1196991110319
1628.0	9.7061549	445.119611828051
1629.0	9.7121841	445.11963316075116
1630.0	9.7182028	445.1196987413983
1631.0	9.7242277	445.11955595838316
1632.0	9.7302485	445.11957037957853
1633.0	9.7362715	445.1196175363569
1634.0	9.7422924	445.11968400163533
1635.0	9.7483175	445.11956360227055
1636.0	9.7543382	445.1195593998568
1637.0	9.7603632	445.1196752720701
1638.0	9.7663819	445.11961512807875
1639.0	9.772407	445.1196796559543
1640.0	9.7784278	445.11975005153914
1641.0	9.7844486	445.1195731753441
1642.0	9.7904695	445.1195458700566
1643.0	9.7964904	445.1195892306741
1644.0	9.8025134	445.1196587239654
1645.0	9.8085363	445.119693688572
1646.0	9.814557	445.11970569905975
1647.0	9.82058	445.1196318664295
1648.0	9.8266029	445.1196555216879
1649.0	9.8326279	445.1196977388878
1650.0	9.838653	445.11957947432853
1651.0	9.8446842	445.1197052713818
1652.0	9.8507091	445.1195483028277
1653.0	9.8567403	445.1195914411082
1654.0	9.8627633	445.1197065958279
1655.0	9.8687882	445.11955971890364
1656.0	9.8748154	445.1197121411148
1657.0	9.8808404	445.119603851149
1658.0	9.8868717	445.1197355986105
1659.0	9.8928968	445.11964038475594
1660.0	9.8989195	445.1196992433477
1661.0	9.9049425	445.1196302098088
1662.0	9.9109674	445.11965409022815
1663.0	9.9169925	445.1196951026003
1664.0	9.9230154	445.11967771803626
1665.0	9.9290383	445.1196018620186
1666.0	9.9350612	445.1196234767906
1667.0	9.9410842	445.1196955087966
1668.0	9.9471049	445.11964639217075
1669.0	9.953128	445.1195943793739
1670.0	9.9591488	445.11957825367534
1671.0	9.9651738	445.1195047923087
1672.0	9.9711945	445.11954559020575
1673.0	9.9772196	445.1195801427958
1674.0	9.9832406	445.1196540076252
1675.0	9.9892634	445.1195801173777
1676.0	9.9952842	445.11962066903055
1677.0	10.001305	445.1196006346729
1678.0	10.007326	445.1195716958257
1679.0	10.013347	445.11958892549114
1680.0	10.01937	445.11968346915546
1681.0	10.025393	445.1195948386668
1682.0	10.031416	445.11977426140766
1683.0	10.037438	445.11972319482345
1684.0	10.043459	445.1196329673757
1685.0	10.049484	445.11967218938315
1686.0	10.055513	445.1196149511047
1687.0	10.061539	445.11960846263946
1688.0	10.067561	445.1196494676292
1689.0	10.073584	445.1197350696811
1690.0	10.079605	445.11965116847574
1691.0	10.085628	445.1197286185622
1692.0	10.091649	445.11958993121783
1693.0	10.097672	445.11947837735426
1694.0	10.103693	445.1196722146958
1695.0	10.109714	445.1195562200258
1696.0	10.115736	445.1196238491041
1697.0	10.121757	445.1195221009441
1698.0	10.12778	445.1196654380362
1699.0	10.133801	445.1196408982168
1700.0	10.139824	445.11955490556284
1701.0	10.145853	445.11949480728424
1702.0	10.151876	445.1194143742478
1703.0	10.157905	445.11961777606393
1704.0	10.163932	445.1196090136535
1705.0	10.16996	445.1196366555815
1706.0	10.17598	445.1195899160774
1707.0	10.182009	445.1196195313146
1708.0	10.188032	445.1195883905628
1709.0	10.194055	445.11941393465145
1710.0	10.200078	445.11956736454005
1711.0	10.206101	445.11944865189434
1712.0	10.212122	445.1196014143212
1713.0	10.218143	445.1195812553757
1714.0	10.224164	445.1195679015612
1715.0	10.230195	445.11952769478984
1716.0	10.236218	445.1195089496459
1717.0	10.242243	445.11941732688734
1718.0	10.248268	445.11960247941977
1719.0	10.254293	445.1195302854119
1720.0	10.260316	445.1195255693564
1721.0	10.266341	445.1194755029318
1722.0	10.272366	445.11944912264136
1723.0	10.278389	445.11954914377975
1724.0	10.284414	445.1196405955266
1725.0	10.290439	445.1196371615277
1726.0	10.296468	445.11965599051143
1727.0	10.302491	445.11963716655697
1728.0	10.308514	445.11968256439064
1729.0	10.314539	445.11966652400815
1730.0	10.320559	445.11964550327593
1731.0	10.32658	445.1195562129853
1732.0	10.332603	445.1195874895683
1733.0	10.338624	445.1196527088677
1734.0	10.344647	445.1195651577867
1735.0	10.350668	445.11946778923215
1736.0	10.356691	445.1195675840506
1737.0	10.362716	445.11953145966254
1738.0	10.368739	445.1196785771983
1739.0	10.374764	445.1196028497115
1740.0	10.380787	445.11952928632616
1741.0	10.38681	445.11949812317465
1742.0	10.39283	445.11960214217703
1743.0	10.398858	445.11951822780594
1744.0	10.404883	445.11961751662244
1745.0	10.41091	445.1195239918926
1746.0	10.41693	445.1196331977424
1747.0	10.422955	445.1196965870858
1748.0	10.428976	445.11958623259034
1749.0	10.434997	445.1196253255083
1750.0	10.441018	445.1194506814116
1751.0	10.447039	445.1195543913114
1752.0	10.453062	445.119620563065
1753.0	10.459083	445.1195673128847
1754.0	10.465108	445.1196328705128
1755.0	10.47113	445.1196221388529
1756.0	10.477151	445.11957915337376
1757.0	10.483174	445.11956306928187
1758.0	10.489197	445.1195665570804
1759.0	10.495222	445.11959087816473
1760.0	10.501243	445.1196365886915
1761.0	10.507266	445.1196262020468
1762.0	10.513289	445.11974671211874
1763.0	10.519312	445.119556418532
1764.0	10.525333	445.11953534675405
1765.0	10.531356	445.1195375479807
1766.0	10.537376	445.1195661138299
1767.0	10.543399	445.1195566529695
1768.0	10.54942	445.1195599708268
1769.0	10.555443	445.1195132040083
1770.0	10.561468	445.1195786790783
1771.0	10.567489	445.119604925408
1772.0	10.573512	445.11958402941815
1773.0	10.579535	445.1195752709542
1774.0	10.585556	445.1196136538165
1775.0	10.591581	445.1196399134768
1776.0	10.59761	445.11952358636864
1777.0	10.603633	445.1196426374219
1778.0	10.609654	445.119525717834
1779.0	10.615676	445.1194558206864
1780.0	10.621697	445.119591591224
1781.0	10.62772	445.1195660974756
1782.0	10.633743	445.11960795882186
1783.0	10.639766	445.1195614025641
1784.0	10.645789	445.1196355208243
1785.0	10.651816	445.1196304419198
1786.0	10.657841	445.1196272677381
1787.0	10.663868	445.11957014610886
1788.0	10.669893	445.11964626850823
1789.0	10.675916	445.1196441745312
1790.0	10.681941	445.1195527677985
1791.0	10.68797	445.11951580174633
1792.0	10.693993	445.1195780502551
1793.0	10.700018	445.11949602011344
1794.0	10.706043	445.1195126286958
1795.0	10.71207	445.1194846620308
1796.0	10.718093	445.11953694301394
1797.0	10.724118	445.11951285802513
1798.0	10.730143	445.11960081286134
1799.0	10.736168	445.1195022318605
1800.0	10.742189	445.1196289572502
1801.0	10.748212	445.11951990294443
1802.0	10.754239	445.1196108851951
1803.0	10.76026	445.1195823149119
1804.0	10.766283	445.1196080027912
1805.0	10.77231	445.1195565582315
1806.0	10.778335	445.1196514603846
1807.0	10.784356	445.11964204785437
1808.0	10.790379	445.11961753076906
1809.0	10.796402	445.11964064256654
1810.0	10.802425	445.1196495157152
1811.0	10.808448	445.1194978933022
1812.0	10.814472	445.11956820123487
1813.0	10.820495	445.1194871593
1814.0	10.826516	445.1195947598088
1815.0	10.832539	445.1195227176238
1816.0	10.83856	445.11950015205076
1817.0	10.844583	445.1195545805368
1818.0	10.850604	445.1194141239175
1819.0	10.856627	445.11953794410493
1820.0	10.86265	445.11956131432953
1821.0	10.868673	445.1195601963952
1822.0	10.874698	445.119542085324
1823.0	10.880725	445.1196277489343
1824.0	10.886752	445.11955895710753
1825.0	10.892775	445.1196261753235
1826.0	10.898798	445.1196496438222
1827.0	10.904823	445.1196516124574
1828.0	10.910843	445.11957326448186
1829.0	10.916866	445.1194727964867
1830.0	10.922889	445.1195991511426
1831.0	10.928914	445.11962672067057
1832.0	10.934937	445.11953195676216
1833.0	10.940962	445.1195877288744
1834.0	10.946991	445.1196923702377
1835.0	10.953016	445.1195910744464
1836.0	10.959037	445.1197038702107
1837.0	10.96506	445.11960373613687
1838.0	10.971081	445.11957285890264
1839.0	10.977102	445.11966200994465
1840.0	10.983125	445.11970120479526
1841.0	10.98915	445.1196477382127
1842.0	10.995175	445.11963327018253
1843.0	11.001196	445.11967673177304
1844.0	11.007219	445.11960478501993
1845.0	11.013242	445.11955986340377
1846.0	11.019262	445.1195611397719
1847.0	11.025287	445.11963367531865
1848.0	11.03131	445.1194404114555
1849.0	11.037339	445.11948802691205
1850.0	11.043362	445.1196160678533
1851.0	11.049387	445.11959599956674
1852.0	11.05541	445.11961825079703
1853.0	11.061437	445.1195751431634
1854.0	11.06746	445.11960152595697
1855.0	11.073485	445.1196611296227
1856.0	11.07951	445.1197186748918
1857.0	11.085533	445.1195723858179
1858.0	11.09156	445.11952827393554
1859.0	11.097585	445.11964870766576
1860.0	11.103621	445.11956003754534
1861.0	11.109652	445.1195722207506
1862.0	11.115675	445.11948701009044
1863.0	11.121698	445.11942543977096
1864.0	11.127719	445.1195494214869
1865.0	11.133742	445.1196389884392
1866.0	11.139765	445.11955328729374
1867.0	11.145792	445.11964477484884
1868.0	11.151812	445.11952710388437
1869.0	11.157835	445.1196178488169
1870.0	11.163858	445.11957286833734
1871.0	11.169881	445.1195971253657
1872.0	11.175902	445.11961647475545
1873.0	11.181925	445.11960105880206
1874.0	11.187946	445.1196271061459
1875.0	11.193969	445.1196860418395
1876.0	11.19999	445.1196027730446
1877.0	11.206012	445.1195753206892
1878.0	11.212035	445.1195068727204
1879.0	11.218056	445.119442562558
1880.0	11.224079	445.11956435585273
1881.0	11.230102	445.1197244371617
1882.0	11.236123	445.11967120002555
1883.0	11.242146	445.11974930311584
1884.0	11.248169	445.11973274507045
1885.0	11.254194	445.1196616995746
1886.0	11.260215	445.11965603171245
1887.0	11.266237	445.1195536019431
1888.0	11.272258	445.11948033842924
1889.0	11.278283	445.1195834654959
1890.0	11.284306	445.11969538472505
1891.0	11.290331	445.1196073265382
1892.0	11.29636	445.1196768675642
1893.0	11.302383	445.1195961582825
1894.0	11.308406	445.11959703343706
1895.0	11.314429	445.1195563686771
1896.0	11.320452	445.1195484115653
1897.0	11.326475	445.11947077263557
1898.0	11.332498	445.1194800983241
1899.0	11.338521	445.11961062487694
1900.0	11.344544	445.11952503563543
1901.0	11.350567	445.1195324651818
1902.0	11.35659	445.1195184175746
1903.0	11.362613	445.11957303064287
1904.0	11.368633	445.11961188335925
1905.0	11.374656	445.1195726125523
1906.0	11.380677	445.11969379585395
1907.0	11.386702	445.1195591317578
1908.0	11.392723	445.11966622068593
1909.0	11.398746	445.1196160367385
1910.0	11.404767	445.11952812200644
1911.0	11.410788	445.11950107235526
1912.0	11.416809	445.1195223673392
1913.0	11.422829	445.11966218972805
1914.0	11.428861	445.1197607282199
1915.0	11.434883	445.1195925496088
1916.0	11.440906	445.11962432274225
1917.0	11.446929	445.1197212237089
1918.0	11.45295	445.1195016259769
1919.0	11.458977	445.1196701538229
1920.0	11.465002	445.119630924702
1921.0	11.471033	445.1196496276343
1922.0	11.477054	445.11958468068997
1923.0	11.483077	445.1195083808655
1924.0	11.4891	445.1195292883701
1925.0	11.495123	445.11962594054665
1926.0	11.501146	445.11963025326804
1927.0	11.507169	445.11960778882735
1928.0	11.51319	445.1195427344236
1929.0	11.519215	445.1196185294394
1930.0	11.525238	445.1195364610944
1931.0	11.531261	445.11947327052127
1932.0	11.537292	445.1196757789515
1933.0	11.543315	445.1195472733559
1934.0	11.54934	445.11957546386066
1935.0	11.555363	445.119699254173
1936.0	11.561386	445.119625326562
1937.0	11.567409	445.11962974591466
1938.0	11.573432	445.11963896567335
1939.0	11.579456	445.11955321203044
1940.0	11.585477	445.11954932413477
1941.0	11.591502	445.11950228535085
1942.0	11.597523	445.1194739385636
1943.0	11.603546	445.11958813625125
1944.0	11.609569	445.1196229480787
1945.0	11.615592	445.1195704674238
1946.0	11.621613	445.1195841885478
1947.0	11.627634	445.1195182886913
1948.0	11.633657	445.1195602600002
1949.0	11.639679	445.11955201071083
1950.0	11.645711	445.1195634342424
1951.0	11.651734	445.11947717760444
1952.0	11.657763	445.11961948088776
1953.0	11.663788	445.11969144273434
1954.0	11.669811	445.11968026854095
1955.0	11.675836	445.1196264596542
1956.0	11.681861	445.11963516439465
1957.0	11.687884	445.11969433291046
1958.0	11.693907	445.1196144072673
1959.0	11.69993	445.11958179980377
1960.0	11.705951	445.119553373855
1961.0	11.711973	445.1195770888542
1962.0	11.717994	445.11949987362
1963.0	11.724021	445.1196064496651
1964.0	11.730042	445.11964562952954
1965.0	11.736067	445.1194314404621
1966.0	11.742088	445.1196167197314
1967.0	11.748109	445.11953182383854
1968.0	11.754132	445.1196103621161
1969.0	11.760153	445.1195942138841
1970.0	11.766175	445.11955784620085
1971.0	11.772198	445.11952614566957
1972.0	11.778219	445.1195792965518
1973.0	11.784244	445.11948311052635
1974.0	11.790267	445.1195943011162
1975.0	11.79629	445.11949455592793
1976.0	11.802311	445.11945525602124
1977.0	11.808336	445.11948682365477
1978.0	11.814361	445.1195481752625
1979.0	11.820388	445.1195634865419
1980.0	11.826411	445.1195453218582
1981.0	11.832434	445.1195849363847
1982.0	11.838455	445.119544860307
1983.0	11.84448	445.11953799982984
1984.0	11.850505	445.1196426711181
1985.0	11.85653	445.11961780779154
1986.0	11.862559	445.1195736263904
1987.0	11.868582	445.1196319880066
1988.0	11.874605	445.11965372746
1989.0	11.880628	445.1196126166562
1990.0	11.886649	445.1196713964625
1991.0	11.892671	445.11960535702235
1992.0	11.898694	445.1195669277911
1993.0	11.904717	445.1194790903198
1994.0	11.910738	445.1195636493673
1995.0	11.916763	445.11966645362713
1996.0	11.922784	445.11957318100013
1997.0	11.928807	445.1196329443349
1998.0	11.934828	445.1195557801716
1999.0	11.940851	445.1195705159728
2000.0	11.946876	445.11948996786373
2001.0	11.952901	445.11953687795494
2002.0	11.958924	445.1195919127131
2003.0	11.964944	445.1196476064945
2004.0	11.970967	445.11964610982994
2005.0	11.976988	445.1196037825881
2006.0	11.983011	445.11950938043844
2007.0	11.989045	445.11957111358333
2008.0	11.995065	445.1194756399399
2009.0	12.00109	445.1195060070866
2010.0	12.007115	445.1194862044396
2011.0	12.013138	445.11957037108084
2012.0	12.019159	445.1195396436664
2013.0	12.025182	445.1195674503009
2014.0	12.031211	445.11946881340054
2015.0	12.037238	445.11945578209196
2016.0	12.043263	445.11945135532187
2017.0	12.049288	445.1194794771587
2018.0	12.055309	445.11941760837
2019.0	12.061334	445.1195072907947
2020.0	12.067359	445.11962484215206
2021.0	12.073386	445.11949939213815
2022.0	12.079409	445.11950253009917
2023.0	12.085432	445.11953914083927
2024.0	12.091457	445.11956186419087
2025.0	12.09748	445.1195321976379
[truncated: 5,160 more rows]
