# Supplementary material for: RawBeans: A Simple, Vendor-Independent, Raw-Data Quality-Control Tool
Source: J Proteome Res. 2021 Mar 4;20(4):2098–104. doi: 10.1021/acs.jproteome.0c00956 (PMC8041395; doi:10.1021/acs.jproteome.0c00956)
Supplement: Supplementary file 2 — pr0c00956_si_003.zip [file pr0c00956_si_003.zip › 100_samples_run1.0/resources/HF2_LC1_hela_291120_01-mass-deviation-matrix.tsv]

scan	retention	445.12003
1.0	0.0030219028	445.1203781206883
2.0	0.010490567	445.1199630672248
3.0	0.016857269	445.11991674393454
4.0	0.023523866	445.1199065580839
5.0	0.02988845	445.11990779472677
6.0	0.036259336	445.1199153648541
7.0	0.042615599	445.11999000743225
8.0	0.048982285	445.1199862069748
9.0	0.055344767	445.1200196236942
10.0	0.061709367	445.1204442502869
11.0	0.068069783	445.12037171126
12.0	0.074434383	445.1204546097813
13.0	0.0807969	445.1202274570284
14.0	0.087165653	445.1203810823799
15.0	0.093534369	445.1202308005174
16.0	0.0999052	445.1195661498683
17.0	0.10627187	445.1205618152818
18.0	0.11263652	445.12020798759664
19.0	0.11900735	445.1203776934825
20.0	0.1253761	445.11972918994803
21.0	0.13174902	445.12035554616483
22.0	0.13811988	445.1202521823225
23.0	0.14448653	445.1197966129822
24.0	0.15086155	445.1205751116192
25.0	0.15723447	445.12051055642274
26.0	0.16360319	445.1204408318927
30.0	0.17399485	445.1196183583453
31.0	0.18046792	445.1201622033481
36.0	0.19231995	445.1194758704329
39.0	0.20048445	445.11993163054274
40.0	0.20686583	445.1200853166132
49.0	0.2240742	445.11965253888155
53.0	0.23375949	445.1205699418609
54.0	0.24013658	445.12042160424204
55.0	0.24615749	445.12052908724957
56.0	0.25217839	445.120482777445
57.0	0.25821182	445.12054633143754
58.0	0.26423468	445.12013436932205
59.0	0.27025963	445.12013206361456
60.0	0.2762867	445.12024669390854
61.0	0.28230754	445.120160251034
62.0	0.28833047	445.1199871763566
63.0	0.29435344	445.12012342598666
64.0	0.30037848	445.1200350496897
65.0	0.30640137	445.12007366142905
66.0	0.31242638	445.1200813890124
67.0	0.31845138	445.12009157289475
68.0	0.32447432	445.1200470143849
69.0	0.33049717	445.1201067371706
70.0	0.3365264	445.12003150993263
71.0	0.3425556	445.12002292109474
72.0	0.34858475	445.1201305164873
73.0	0.35461395	445.1201626650778
74.0	0.3606388	445.12006654021764
75.0	0.3666639	445.120140756004
76.0	0.37268462	445.1201250599217
77.0	0.37870762	445.1201533365096
78.0	0.38473067	445.12010554531156
79.0	0.3907535	445.1201187565992
80.0	0.39677852	445.1201548981489
81.0	0.4028034	445.1202027461636
82.0	0.4088286	445.1201371111982
83.0	0.41485347	445.12001504292766
84.0	0.42088679	445.12011729861376
85.0	0.42691189	445.1201164854107
86.0	0.43293892	445.12018933092327
87.0	0.43896612	445.11993180949594
88.0	0.4449931	445.1200022600856
89.0	0.4510224	445.12019425750566
90.0	0.45704513	445.12004621631286
91.0	0.4630661	445.11999090074823
92.0	0.46908897	445.1200655798223
93.0	0.47510774	445.1200498953599
94.0	0.48113079	445.1200593552291
95.0	0.48714937	445.1200622821982
96.0	0.49317233	445.11989866092404
97.0	0.4991911	445.1201729366425
98.0	0.50520997	445.12021320437145
99.0	0.51123287	445.1200025809869
100.0	0.51725353	445.12012331542763
101.0	0.52327233	445.1200819842142
102.0	0.52929738	445.1200247331004
103.0	0.53531833	445.12021197318114
104.0	0.54134118	445.12010113539725
105.0	0.5473599	445.1202762169168
106.0	0.55338283	445.12025062271414
107.0	0.55940769	445.1201350534219
108.0	0.56543075	445.1202038644742
109.0	0.57145165	445.1201990101414
110.0	0.5774746	445.1201944342546
111.0	0.58349533	445.120204477574
112.0	0.58951414	445.1201780537615
113.0	0.5955392	445.1202199497695
114.0	0.60156	445.1202130001169
115.0	0.60759327	445.1203397511248
116.0	0.61361823	445.12026690353485
117.0	0.619639	445.1203108709418
118.0	0.62566005	445.1202585252444
119.0	0.63168507	445.120199303609
120.0	0.63770592	445.1200276646964
121.0	0.64372875	445.1198967244718
122.0	0.64975375	445.11997275618535
123.0	0.65577247	445.1201505397732
124.0	0.66179538	445.1200685854055
125.0	0.66782052	445.1202307077579
126.0	0.67384334	445.1202016370678
127.0	0.6798642	445.12025833279716
128.0	0.68588512	445.12005981167636
129.0	0.69190597	445.12023018127417
130.0	0.69792662	445.12010931129504
131.0	0.70394949	445.1201861168069
132.0	0.7099745	445.1201551831838
133.0	0.71599975	445.1201849512803
134.0	0.72202248	445.1202179707757
135.0	0.72804142	445.1202308265616
136.0	0.7340641	445.1199342689676
137.0	0.74008722	445.1199011613314
138.0	0.74610792	445.1201306553666
139.0	0.75213505	445.11981980464503
140.0	0.75816225	445.12001504427394
141.0	0.76418718	445.11998274783303
142.0	0.7702122	445.1196898720092
143.0	0.77624334	445.12052256943764
144.0	0.78227687	445.12048398290955
145.0	0.78830798	445.12007375478174
146.0	0.79433095	445.1200687482758
148.0	0.80167047	445.12017550144276
149.0	0.8080414	445.1202846681058
150.0	0.81407057	445.12053330090583
151.0	0.82009757	445.12063477088395
152.0	0.8261246	445.11945192319536
153.0	0.83214555	445.11972249384326
154.0	0.83816857	445.11976983089306
155.0	0.84419138	445.11997023011537
156.0	0.85021435	445.1199443329051
157.0	0.85623927	445.11994887409105
158.0	0.86227485	445.1199021164627
159.0	0.8682957	445.11966208016446
160.0	0.87432477	445.1195959544852
161.0	0.88035395	445.1199750153194
162.0	0.88637897	445.119854753181
163.0	0.89240195	445.1197461225975
164.0	0.89842275	445.1199766861697
165.0	0.90444782	445.120094086941
166.0	0.9104685	445.1201845180664
167.0	0.91649343	445.1200226207694
168.0	0.92251437	445.1200224155538
169.0	0.92853737	445.12016894235154
170.0	0.93455827	445.1199955880348
171.0	0.94057897	445.1200807994771
172.0	0.94659985	445.1200916519424
173.0	0.95262279	445.12022290968406
174.0	0.95864372	445.12014973925005
175.0	0.96467075	445.1200085388455
176.0	0.97069567	445.12002411719067
177.0	0.97671865	445.12016383612905
178.0	0.98274374	445.12023218312214
179.0	0.98876662	445.1201483562772
180.0	0.99479165	445.1202226113454
181.0	1.0008124	445.1202182801942
182.0	1.0068353	445.1201973804312
183.0	1.0128602	445.12011999603914
184.0	1.0188812	445.12018080957273
185.0	1.0249062	445.12025101235247
186.0	1.0309271	445.1202672017705
187.0	1.0369583	445.1203090217197
188.0	1.042977	445.12019427464963
189.0	1.0490063	445.1201769415988
190.0	1.0550313	445.12006091474717
191.0	1.0610562	445.1202787555318
192.0	1.0670749	445.1203559852836
193.0	1.0730979	445.1202394822395
194.0	1.0791209	445.12022304080193
195.0	1.0851501	445.1202080643066
196.0	1.0911709	445.12021539520936
197.0	1.0972	445.1203418513118
198.0	1.1032251	445.1202593296965
199.0	1.10925	445.12010970480543
200.0	1.1152793	445.120219387063
201.0	1.1213043	445.12008855917475
202.0	1.127325	445.12018695228994
203.0	1.1333542	445.12022411951085
204.0	1.1393772	445.12008613023545
205.0	1.1454001	445.12010318122407
206.0	1.1514229	445.1200574536227
207.0	1.1574437	445.1202242233641
208.0	1.1634708	445.1202469194948
209.0	1.1694939	445.12026456919955
210.0	1.1755126	445.12026148571636
211.0	1.1815377	445.12017405587943
212.0	1.1875605	445.1203459458777
213.0	1.1935855	445.12026679646954
214.0	1.1996104	445.1201995097336
215.0	1.2056334	445.1203108630015
216.0	1.2116564	445.1202654212613
217.0	1.2176792	445.1202498076029
218.0	1.2237021	445.12013643511443
219.0	1.2297293	445.1201717331152
220.0	1.2357521	445.12023260553553
221.0	1.2417793	445.12022717267126
222.0	1.2478021	445.12023335110604
223.0	1.2538251	445.12001609702804
224.0	1.259848	445.12029943185263
225.0	1.2658731	445.1201914970477
226.0	1.271898	445.1201226510176
227.0	1.277921	445.12025383376425
228.0	1.2839459	445.12017340253374
229.0	1.289969	445.12015450181747
230.0	1.295998	445.12029967998865
231.0	1.3020231	445.1201796376186
232.0	1.3080524	445.12012638301195
233.0	1.3140751	445.1201715683539
234.0	1.3200982	445.12026136625326
235.0	1.326121	445.1202997578495
236.0	1.332144	445.1203131619702
237.0	1.3381668	445.1201945034567
238.0	1.3441938	445.1200819928424
239.0	1.3502209	445.12015835397284
240.0	1.356242	445.1202240701372
241.0	1.3622627	445.12018838156274
242.0	1.3682878	445.1201111775773
243.0	1.3743189	445.1202348867841
244.0	1.3803461	445.1201786524714
245.0	1.3863689	445.1202358148161
246.0	1.3923919	445.12010017585277
247.0	1.3984212	445.1202430718338
248.0	1.404444	445.1202048951797
249.0	1.4104691	445.1202397275893
250.0	1.416496	445.1202793580276
251.0	1.4225254	445.1201693949537
252.0	1.4285503	445.1203203085037
253.0	1.4345711	445.1202214707401
254.0	1.4405919	445.12019196382954
255.0	1.4466149	445.12008895542687
256.0	1.4526357	445.12015886590603
257.0	1.4586608	445.1202251918718
258.0	1.4646878	445.1202410421323
259.0	1.4707087	445.1201639118491
260.0	1.4767357	445.1202919756111
261.0	1.4827586	445.1202813135839
262.0	1.4887796	445.12025753730194
263.0	1.4948025	445.12019367710514
264.0	1.5008211	445.12028049175694
265.0	1.5068441	445.12021023405475
266.0	1.5128671	445.1202060834692
267.0	1.51889	445.1202831910313
268.0	1.5249108	445.12025739591604
269.0	1.5309336	445.1202228801051
270.0	1.5369566	445.120211809425
271.0	1.5429775	445.12006611035247
272.0	1.5490088	445.12032164804606
273.0	1.5550338	445.1201917319852
274.0	1.5610588	445.1203197408714
275.0	1.5670879	445.12018674484875
276.0	1.5731149	445.1202290189032
277.0	1.5791421	445.1202721674348
278.0	1.5851691	445.1202969609877
279.0	1.5911901	445.1202686647059
280.0	1.5972129	445.12027533069585
281.0	1.6032379	445.12027727745465
282.0	1.6092609	445.1203212644587
283.0	1.615288	445.1202158002504
284.0	1.6213088	445.12024855203276
285.0	1.6273317	445.1202442422864
286.0	1.6333567	445.1202409546093
287.0	1.6393818	445.1201385169668
288.0	1.6454068	445.120142705518
289.0	1.6514277	445.1202854476358
290.0	1.6574463	445.1203416579567
291.0	1.6634712	445.12028134806525
292.0	1.6694921	445.1202574037061
293.0	1.6755152	445.1202412127421
294.0	1.681536	445.1202152820581
295.0	1.6875568	445.12039799348474
296.0	1.6935797	445.1203199465956
297.0	1.6996006	445.12023093969316
298.0	1.7056235	445.1203367524904
299.0	1.7116463	445.1201942489605
300.0	1.7176735	445.1203007585012
301.0	1.7237006	445.12040083058037
302.0	1.7297298	445.12033539845646
303.0	1.7357548	445.12016447206315
304.0	1.7417819	445.1202664948274
305.0	1.7478131	445.12032756485706
306.0	1.7538422	445.120324667601
307.0	1.7598672	445.1203159689802
308.0	1.7658923	445.120315594149
309.0	1.7719215	445.1202609548273
310.0	1.7779466	445.12017808832553
311.0	1.7839736	445.12021448620783
312.0	1.7900007	445.1203125632961
313.0	1.7960236	445.1202421811583
314.0	1.8020507	445.1202530719438
315.0	1.8080736	445.12021316621826
316.0	1.8140986	445.1200400322668
317.0	1.8201215	445.1202088583043
318.0	1.8261445	445.12018595410876
319.0	1.8321737	445.1202299636781
320.0	1.8381965	445.1200489238924
321.0	1.8442235	445.12011217162114
322.0	1.8502506	445.12019530213655
323.0	1.8562777	445.1202614410663
324.0	1.8623008	445.120322384691
325.0	1.8683216	445.12039034140395
326.0	1.8743403	445.1202453404448
327.0	1.8803695	445.1202678189386
328.0	1.8863986	445.1202460707983
329.0	1.8924258	445.1201934012253
330.0	1.8984507	445.1202205160157
331.0	1.9044715	445.12028743419563
332.0	1.9104965	445.1202154669119
333.0	1.9165216	445.1202756397924
334.0	1.9225465	445.12022868847134
335.0	1.9285696	445.1203136572826
336.0	1.9345904	445.1202701701969
337.0	1.9406195	445.1202627397397
338.0	1.9466403	445.12027388083703
339.0	1.9526612	445.1203394245918
340.0	1.9586863	445.1203042522617
341.0	1.9647092	445.120207052697
342.0	1.9707321	445.1203245360333
343.0	1.9767591	445.1202275708761
344.0	1.9827884	445.12026921584976
345.0	1.9888133	445.12030259848433
346.0	1.9948342	445.1202282615471
347.0	2.0008571	445.12019862525244
348.0	2.0068799	445.1200851946766
349.0	2.012903	445.1202508861051
350.0	2.0189238	445.12011549423903
351.0	2.0249447	445.12016047507245
352.0	2.0309696	445.1202089779374
353.0	2.0369903	445.1201697041083
354.0	2.0430133	445.12034775677677
355.0	2.0490404	445.12030367328214
356.0	2.0550614	445.12021768538676
357.0	2.06108	445.1201852740557
358.0	2.0671072	445.12017819779413
359.0	2.0731301	445.12017157239063
360.0	2.0791531	445.12022755339206
361.0	2.0851738	445.1202604771675
362.0	2.0911945	445.12027933306985
363.0	2.0972176	445.1201415142921
364.0	2.1032405	445.1200943248233
365.0	2.1092654	445.12006663074146
366.0	2.1152864	445.12010642489054
367.0	2.1213092	445.12012935693645
368.0	2.1273301	445.1202801739367
369.0	2.1333529	445.1201665175226
370.0	2.1393822	445.12022242784764
371.0	2.145405	445.12028001807613
372.0	2.151424	445.12026348828016
373.0	2.1574529	445.1202904802172
374.0	2.1634781	445.12022362590955
375.0	2.1695051	445.12028530887727
376.0	2.1755301	445.1202557694623
377.0	2.181553	445.12012311863856
378.0	2.1875781	445.12006326791214
379.0	2.1936009	445.1201719560242
380.0	2.1996303	445.1201336138361
381.0	2.2056572	445.12035140136487
382.0	2.2116782	445.120277040038
383.0	2.217701	445.1203059529036
384.0	2.2237238	445.12031298567643
385.0	2.2297448	445.1202940681508
386.0	2.2357657	445.12028324189055
387.0	2.2417927	445.120239105491
388.0	2.2478177	445.1202345109273
389.0	2.2538385	445.12029230613814
390.0	2.2598594	445.1202199011065
391.0	2.2658824	445.1203461114638
392.0	2.2719073	445.1202650104167
393.0	2.2779302	445.12025340690326
394.0	2.283949	445.1201199175695
395.0	2.289974	445.12015430946644
396.0	2.295997	445.12023855953663
397.0	2.3020179	445.12026904827803
398.0	2.3080366	445.1202757193237
399.0	2.3140636	445.12032307232505
400.0	2.3200823	445.1202595891589
401.0	2.3261074	445.12020824893375
402.0	2.3321324	445.12017050692265
403.0	2.3381595	445.12009517190853
404.0	2.3441781	445.12025126808123
405.0	2.3502033	445.1201482115172
406.0	2.3562283	445.1201605967918
408.0	2.3637115	445.12015610790246
409.0	2.3700824	445.1202721561017
410.0	2.3761033	445.12023065100465
411.0	2.3821284	445.12022458119804
412.0	2.3881555	445.120000464307
413.0	2.394176	445.1201863191834
414.0	2.400199	445.12020571647713
415.0	2.4062179	445.1202161908888
416.0	2.4122388	445.1202125084734
417.0	2.4182638	445.12022957929076
418.0	2.4242846	445.12016121665596
419.0	2.4303075	445.12022972775475
420.0	2.4363305	445.12020801471937
421.0	2.4423491	445.1199884180343
422.0	2.4483721	445.12025485844714
423.0	2.4543929	445.12005659571963
424.0	2.46042	445.12025093703346
425.0	2.4664493	445.1201832000623
426.0	2.4724784	445.1201990932894
427.0	2.4785075	445.1203521938211
428.0	2.4845284	445.1202727748524
429.0	2.4905492	445.1202076652426
430.0	2.4965763	445.1200689497266
431.0	2.5025972	445.1203359391635
432.0	2.5086222	445.12015166362346
433.0	2.5146428	445.12014198931496
434.0	2.5206659	445.1200789206366
435.0	2.5266909	445.12001304346376
436.0	2.5327202	445.12010046882676
437.0	2.5387492	445.11987053742746
438.0	2.5447722	445.11998900366524
439.0	2.5507951	445.1200348492792
440.0	2.5568201	445.1199824864607
441.0	2.562845	445.12012150029415
442.0	2.5688681	445.1201107922763
443.0	2.5748929	445.1201821151481
444.0	2.5809116	445.12020120205796
445.0	2.5869345	445.12022736786815
446.0	2.5929576	445.12030360412376
447.0	2.5989805	445.12021084394325
448.0	2.6050057	445.12024713476205
449.0	2.6110262	445.1202122534821
450.0	2.6170493	445.12022711039447
451.0	2.623068	445.1203064266898
452.0	2.6290888	445.12023721412527
453.0	2.6351138	445.1202051025881
454.0	2.6411347	445.1201639000209
455.0	2.6471596	445.12017339621934
456.0	2.6531807	445.1201533091791
457.0	2.6592078	445.12014434368484
458.0	2.6652305	445.12029956474754
459.0	2.6712515	445.1202166986863
460.0	2.6772742	445.1200973470044
461.0	2.6833056	445.12012187623895
463.0	2.6906285	445.12015635472244
464.0	2.6970035	445.1200462688424
465.0	2.7030286	445.1202084920645
466.0	2.7090472	445.1201898948905
467.0	2.7150661	445.1202417849813
468.0	2.721093	445.1201817955578
469.0	2.7271181	445.120222580316
470.0	2.7331473	445.1201631002638
471.0	2.7391787	445.1201572594444
472.0	2.7451994	445.12012131053325
473.0	2.7512265	445.1201491088203
474.0	2.7572514	445.1201881424823
475.0	2.7632744	445.1200238980692
476.0	2.7692974	445.12005138721133
477.0	2.7753182	445.1199771212114
478.0	2.7813391	445.1198703981579
479.0	2.7873619	445.12005243549777
480.0	2.793387	445.12007492515346
481.0	2.7994099	445.1199767106019
482.0	2.8054369	445.1201447506491
483.0	2.8114599	445.1202496958402
484.0	2.8174891	445.1203167431424
485.0	2.823514	445.12021726287776
486.0	2.8295392	445.12017269274276
487.0	2.8355578	445.1202509673173
488.0	2.8415809	445.1200252206898
489.0	2.8476036	445.1202252875661
490.0	2.8536245	445.12006716324123
491.0	2.8596538	445.1200350779332
492.0	2.8656787	445.12021443834146
493.0	2.8717038	445.12021636499696
494.0	2.8777265	445.120224230427
495.0	2.8837454	445.1202862587355
496.0	2.8897641	445.12011084414104
497.0	2.8957891	445.120260657118
498.0	2.9018162	445.1202587335186
499.0	2.9078371	445.12030313835396
501.0	2.9151662	445.12027254737274
502.0	2.9215412	445.12021302919663
503.0	2.9275661	445.1202312304737
504.0	2.9335932	445.1201255128467
505.0	2.9396184	445.1201141340939
506.0	2.9456475	445.1201647419383
507.0	2.9516726	445.12015423286505
508.0	2.9576933	445.1199968255367
509.0	2.9637163	445.120335837672
510.0	2.9697393	445.1201128255469
511.0	2.9757621	445.12013470113146
512.0	2.9817913	445.12011161150724
513.0	2.9878226	445.12024334759224
514.0	2.9938476	445.12014390420615
515.0	2.9998789	445.1202492895292
516.0	3.0059039	445.1202656805121
517.0	3.0119246	445.1202188930311
518.0	3.0179497	445.12014046649296
519.0	3.0239725	445.12020254424755
520.0	3.0299976	445.1202347121694
521.0	3.0360184	445.1202708017014
522.0	3.0420394	445.12030780968774
523.0	3.0480621	445.1203574627437
524.0	3.0540831	445.1202712341323
525.0	3.0601038	445.1203481004295
526.0	3.0661269	445.1202947905425
527.0	3.0721517	445.1202620553104
528.0	3.0781789	445.1200791484691
529.0	3.0842038	445.1201848927688
530.0	3.090231	445.12018007156917
531.0	3.0962538	445.1198397198702
532.0	3.1022769	445.1200954665253
533.0	3.108304	445.1201104752914
534.0	3.1143309	445.11997978034356
535.0	3.1203539	445.1199991894405
536.0	3.1263789	445.11994553142137
537.0	3.1324082	445.1199554689677
538.0	3.1384331	445.1200857289468
539.0	3.1444581	445.1200737730277
540.0	3.1504872	445.11996475175107
541.0	3.1565166	445.1199973412967
542.0	3.1625456	445.11999124548385
543.0	3.1685769	445.1201685254831
544.0	3.1745976	445.120123536251
545.0	3.1806165	445.1201229974967
546.0	3.1866352	445.12007005946055
547.0	3.1926603	445.12014321862745
548.0	3.1986894	445.1201916424754
549.0	3.2047165	445.12010631565096
550.0	3.2107456	445.12002831393556
551.0	3.2167728	445.1200401889353
552.0	3.2227998	445.1203080139262
553.0	3.2288187	445.1202483378286
554.0	3.2348436	445.12025167651507
555.0	3.2408728	445.1202245585775
556.0	3.2469019	445.1201882044315
557.0	3.2529269	445.1202769909797
558.0	3.2589499	445.12025639717393
559.0	3.2649727	445.12021137213344
560.0	3.2709936	445.12023212397673
561.0	3.2770124	445.12033549755625
562.0	3.2830334	445.12019379369025
563.0	3.2890563	445.1200903394542
564.0	3.2950834	445.1202884355954
565.0	3.3011082	445.1202499415969
566.0	3.3071353	445.1203025648977
567.0	3.3131624	445.1203436095845
568.0	3.3191854	445.1202827815441
569.0	3.3252084	445.1201806024484
570.0	3.3312355	445.1199698626376
571.0	3.3372605	445.1199940201512
572.0	3.3432874	445.12034526068123
573.0	3.3493103	445.11992728012456
574.0	3.3553395	445.12015054409096
575.0	3.3613625	445.1202815945208
576.0	3.3673812	445.12033428894483
577.0	3.3734043	445.1203266936583
578.0	3.3794272	445.1201503991451
579.0	3.385448	445.1202245093116
580.0	3.3914667	445.12002381498144
581.0	3.3974895	445.12030592093254
582.0	3.4035105	445.1202038152628
583.0	3.4095314	445.1203551301004
584.0	3.4155585	445.1202168463391
585.0	3.4215833	445.12025455553015
586.0	3.4276084	445.1202564813029
587.0	3.4336333	445.12037926300843
588.0	3.4396604	445.12032338064637
589.0	3.4456875	445.12037336654583
590.0	3.4517188	445.1203360157231
591.0	3.4577458	445.1203493163584
592.0	3.4637709	445.12028373721984
593.0	3.4697958	445.1203135765932
594.0	3.475821	445.1203162712375
595.0	3.4818417	445.1202094570147
596.0	3.4878687	445.12024221668526
597.0	3.4938916	445.12024541294767
598.0	3.4999148	445.1201924732457
599.0	3.5059396	445.1202617633347
600.0	3.5119606	445.12036004203895
601.0	3.5179792	445.1202100039027
602.0	3.5240021	445.1203224979555
603.0	3.5300211	445.12029045787284
604.0	3.5360417	445.1201966215356
605.0	3.5420627	445.1202706840786
606.0	3.5480855	445.1202107802334
607.0	3.5541064	445.12021063038856
608.0	3.5601355	445.1202114148233
609.0	3.5661628	445.1203457707685
610.0	3.5721939	445.1200565531597
611.0	3.5782148	445.120158023684
612.0	3.5842397	445.1201841488911
613.0	3.5902669	445.12031256882216
614.0	3.596296	445.12009488149846
615.0	3.6023232	445.1202838990676
616.0	3.6083439	445.1201229883341
617.0	3.6143648	445.1202640039428
618.0	3.6203877	445.12020911150387
619.0	3.6264147	445.1202639820214
620.0	3.6324377	445.1202926876431
621.0	3.6384585	445.12024733944526
622.0	3.6444836	445.12025472250843
623.0	3.6505022	445.12020538105827
624.0	3.6565275	445.1202423949249
625.0	3.6625523	445.12035377600307
626.0	3.6685754	445.12013031186007
627.0	3.6746002	445.12015882020006
628.0	3.6806294	445.12025748147687
629.0	3.6866523	445.1202648559597
630.0	3.6926754	445.1202946125208
631.0	3.6987045	445.12024879796076
632.0	3.7047316	445.1201478683946
633.0	3.7107585	445.1201912414012
634.0	3.7167858	445.12011362508946
635.0	3.7228086	445.1201877801301
636.0	3.7288295	445.12023502218835
637.0	3.7348503	445.1202606515963
638.0	3.7408733	445.12025706967927
639.0	3.7468961	445.12028235402715
640.0	3.752915	445.1202441239069
641.0	3.7589398	445.1201438106178
642.0	3.7649712	445.1201921193934
643.0	3.7709961	445.1202546099017
644.0	3.7770274	445.12006341421414
645.0	3.7830545	445.12044940264667
646.0	3.7890859	445.1202069101502
647.0	3.7951065	445.1202845585734
648.0	3.8011295	445.1202772664695
649.0	3.8071566	445.1202431056115
650.0	3.8131837	445.1202093897745
651.0	3.8192088	445.120186612009
652.0	3.82524	445.12030990033156
653.0	3.831265	445.1203254410892
654.0	3.8372962	445.12043475538593
655.0	3.8433212	445.12028491701005
656.0	3.8493483	445.1200824070899
657.0	3.8553755	445.12033161572634
658.0	3.8613983	445.1202847478635
659.0	3.8674234	445.12030209902133
660.0	3.8734504	445.12012681277344
661.0	3.8794776	445.1196123003652
662.0	3.8855067	445.11987697461984
663.0	3.8915359	445.119817873176
664.0	3.8975608	445.1198178907169
665.0	3.9035901	445.1197997950519
666.0	3.909613	445.11983966994376
667.0	3.9156422	445.11973907983196
668.0	3.9216694	445.11985370956364
669.0	3.9276963	445.1198188082351
670.0	3.9337235	445.11983979090843
671.0	3.9397463	445.1197658336173
672.0	3.9457735	445.1198407073621
673.0	3.9517984	445.1196719405076
674.0	3.9578276	445.1197171755142
675.0	3.9638567	445.11985169279126
676.0	3.9698819	445.1197987674667
677.0	3.9759089	445.11987969062625
678.0	3.9819402	445.1198944308943
679.0	3.9879734	445.11984414303413
680.0	3.9940069	445.1198378946751
681.0	4.0000381	445.11992180503006
682.0	4.0060673	445.1198392472381
683.0	4.0120944	445.11979534240874
684.0	4.0181173	445.11985328446724
685.0	4.0241444	445.11979978378486
686.0	4.0301693	445.1198137020337
687.0	4.0361903	445.1197232504621
688.0	4.0422173	445.11977287928244
689.0	4.048238	445.1197383370845
690.0	4.0542589	445.1196754128995
691.0	4.0602799	445.11968476853684
692.0	4.0663006	445.119708631396
693.0	4.0723236	445.1197176018927
694.0	4.0783464	445.1198284445681
695.0	4.0843673	445.11976085604505
696.0	4.0903902	445.11983173377837
697.0	4.0964111	445.11965705641313
698.0	4.102432	445.11967135035815
699.0	4.1084569	445.1197304593565
700.0	4.1144882	445.1197972420745
701.0	4.1205153	445.11978709558696
702.0	4.1265341	445.11983997978183
703.0	4.1325632	445.1198913853223
704.0	4.1385902	445.1198481006743
705.0	4.1446152	445.11977306993083
706.0	4.1506464	445.1197828203013
707.0	4.1566737	445.11977667639593
708.0	4.1627029	445.11979370259724
709.0	4.1687299	445.1197849292983
710.0	4.1747508	445.11980548191565
711.0	4.1807736	445.11983898152255
712.0	4.1868028	445.1199008479666
713.0	4.1928237	445.11991794132325
714.0	4.1988508	445.1197692035264
715.0	4.2048695	445.119746710528
716.0	4.2108987	445.1197678258525
717.0	4.2169257	445.1197703523415
718.0	4.2229592	445.1199094295683
719.0	4.2289883	445.11991207239794
720.0	4.235009	445.1199306685866
721.0	4.2410361	445.11984409992345
722.0	4.2470655	445.11986656978513
723.0	4.2530862	445.11982698287994
724.0	4.2591114	445.1198408438574
725.0	4.2651341	445.11980856173136
726.0	4.2711611	445.119850126407
727.0	4.2771924	445.11989704711755
728.0	4.2832112	445.1198367728083
729.0	4.2892343	445.1198147726297
730.0	4.295257	445.1195462586702
731.0	4.30128	445.1197258979895
732.0	4.307305	445.11967610222746
733.0	4.3133322	445.1197843424398
734.0	4.3193592	445.1197860020681
735.0	4.3253841	445.1197712799744
736.0	4.331407	445.11976771699955
737.0	4.3374301	445.1198001586887
738.0	4.343455	445.1197869966086
739.0	4.349476	445.1197941500725
740.0	4.3554988	445.11987885664155
741.0	4.3615218	445.11979724668475
742.0	4.3675425	445.1197837222833
743.0	4.3735634	445.1198629792235
744.0	4.3795843	445.1195189466261
745.0	4.3856051	445.11968833487344
746.0	4.391626	445.1194082717639
747.0	4.397655	445.1195093418878
748.0	4.4036823	445.1194356012631
749.0	4.4097052	445.12062559179066
750.0	4.4157342	445.12056171832495
751.0	4.4217614	445.120592181187
752.0	4.4277927	445.1202665369674
753.0	4.4338218	445.12007169914926
754.0	4.4398448	445.1201324775135
755.0	4.4458698	445.12019817845504
756.0	4.4518925	445.120094492544
757.0	4.4579176	445.1199069293512
758.0	4.4639426	445.1199108490232
759.0	4.4699677	445.11980077417144
760.0	4.4759906	445.11976661266664
761.0	4.4820156	445.1195664891095
762.0	4.4880385	445.120640370013
763.0	4.4940635	445.1194940136524
764.0	4.5000865	445.12063418318775
765.0	4.5061115	445.1206543255191
767.0	4.5136239	445.1206113034641
768.0	4.519999	445.1205733516089
769.0	4.526024	445.11945485873247
770.0	4.532049	445.1194065125732
771.0	4.5380802	445.12046033141286
772.0	4.5441031	445.12053859672505
773.0	4.5501344	445.1205875287875
774.0	4.5561636	445.12053006444063
775.0	4.5621845	445.1206418681529
776.0	4.5682136	445.1194013386036
777.0	4.5742427	445.12047401272014
778.0	4.58027	445.1204808923572
779.0	4.5862969	445.1205341891111
780.0	4.5923178	445.1205032724718
781.0	4.5983428	445.12050257057336
782.0	4.6043679	445.1202443247347
783.0	4.6103949	445.1202969493035
784.0	4.6164178	445.1204719428431
785.0	4.6224408	445.1204575967736
787.0	4.6298073	445.1204175444146
788.0	4.6361825	445.1202382565141
789.0	4.6421929	445.12040321086744
791.0	4.649549	445.1203728556318
792.0	4.6559261	445.1205361230247
793.0	4.661949	445.12047314646964
794.0	4.6679783	445.120484648338
795.0	4.6740075	445.12038798269157
796.0	4.6800325	445.1204429748613
797.0	4.6860617	445.1204256004039
798.0	4.6920887	445.12049184817306
799.0	4.6981199	445.1206483529322
800.0	4.7041469	445.1203852793595
801.0	4.71017	445.1205196686441
802.0	4.716193	445.1204703201932
803.0	4.7222159	445.12058477467707
804.0	4.7282387	445.1203891277232
805.0	4.7342617	445.120401083997
806.0	4.7402867	445.1202634301609
807.0	4.7463076	445.12027258328715
808.0	4.7523325	445.1205282291119
809.0	4.7583554	445.12050733921984
810.0	4.7643804	445.1203812497009
811.0	4.7704055	445.1203858253637
812.0	4.7764284	445.12039655895825
813.0	4.7824556	445.12047310817394
814.0	4.7884805	445.12065160960685
815.0	4.7945096	445.12056014120554
817.0	4.8018512	445.12049320611516
818.0	4.8082284	445.1206126909569
819.0	4.8142555	445.12058782887686
820.0	4.8202826	445.12059937798944
821.0	4.8263035	445.1205162066887
822.0	4.8323264	445.1205158548565
823.0	4.8383555	445.120536764022
824.0	4.8443783	445.12052671791673
825.0	4.8504015	445.12058088174734
826.0	4.8564244	445.1206118572644
827.0	4.8624473	445.1206295344676
828.0	4.8684722	445.12059206314177
829.0	4.874495	445.1206173697144
830.0	4.880518	445.12061139972883
831.0	4.886541	445.1205761552222
832.0	4.8925639	445.1205795020472
833.0	4.8985847	445.12056554471616
834.0	4.9046118	445.12058964238923
835.0	4.9106328	445.12039167259735
836.0	4.9166578	445.1204116006936
837.0	4.9226951	445.1205544872276
838.0	4.9287264	445.1205922948689
839.0	4.9347515	445.1205475766772
840.0	4.9407786	445.1205819965038
841.0	4.9467995	445.12058489457206
842.0	4.9528224	445.12041275970176
843.0	4.9588431	445.120582861556
844.0	4.9648702	445.1205979884549
845.0	4.970893	445.1206041666148
846.0	4.9769244	445.1205687764278
848.0	4.9843076	445.12058453804
849.0	4.9907015	445.12060768134165
850.0	4.9967328	445.12063052738665
851.0	5.0027556	445.1205753122071
853.0	5.0101077	445.1205970628616
854.0	5.0164849	445.1205509691801
855.0	5.022514	445.12054783108886
856.0	5.0285433	445.1206005818709
857.0	5.0345702	445.12061140710176
858.0	5.0405973	445.1194241506637
859.0	5.0466223	445.1206213587571
860.0	5.0526473	445.1205294342966
861.0	5.0586745	445.12053293196794
862.0	5.0647057	445.1206099551118
863.0	5.0707391	445.12060029313693
864.0	5.0767682	445.12062610253986
865.0	5.0827953	445.1206332267609
866.0	5.0888182	445.12060968701456
867.0	5.0948432	445.1206276161227
868.0	5.1008682	445.1205862709831
869.0	5.1068933	445.1205421318597
870.0	5.1129203	445.1206287417475
872.0	5.1202974	445.1205983766431
873.0	5.1266725	445.1206575182102
874.0	5.1327016	445.1205656768212
875.0	5.1387287	445.1204839865484
876.0	5.1447599	445.12059325964304
877.0	5.1507892	445.1205607948302
878.0	5.1568205	445.12050674635685
879.0	5.1628453	445.1205591509708
880.0	5.1688683	445.1205204687707
881.0	5.1748911	445.12059328076
882.0	5.1809183	445.1205827153653
883.0	5.1869412	445.1205789561573
884.0	5.1929664	445.1194027012485
885.0	5.1989933	445.1204791116595
886.0	5.2050184	445.1205040409454
887.0	5.2110432	445.12043107359
888.0	5.2170705	445.12038739208356
890.0	5.22446	445.12043871331855
891.0	5.2308351	445.12047949607455
892.0	5.236862	445.12044392275476
893.0	5.2428829	445.1204626521573
895.0	5.250235	445.12051931258384
896.0	5.2566101	445.1194069920113
897.0	5.2626308	445.1206080067384
898.0	5.2686516	445.1205107454899
899.0	5.2746745	445.120533329812
901.0	5.282062	445.12052075144953
902.0	5.2884351	445.1204948244288
903.0	5.2944662	445.120494443432
904.0	5.3004935	445.12043973519246
905.0	5.3065267	445.12031563553455
906.0	5.3125518	445.12054117178087
907.0	5.3185829	445.12059429734313
908.0	5.324608	445.12048124870836
909.0	5.330633	445.1204502996694
910.0	5.3366602	445.1204136910674
911.0	5.342681	445.1204243436738
912.0	5.3487039	445.12041096872304
915.0	5.3575767	445.12039128488385
916.0	5.363954	445.1204171699051
918.0	5.371308	445.12043292050726
919.0	5.3776811	445.12036600603795
920.0	5.3837018	445.1205371321493
921.0	5.389731	445.12054943514306
922.0	5.3957603	445.12044543823555
923.0	5.4017872	445.1204831724685
924.0	5.4078184	445.1205978481644
925.0	5.4138455	445.1205170330066
926.0	5.4198666	445.12051472011217
927.0	5.4258894	445.120455775478
928.0	5.4319165	445.12039447480475
929.0	5.4379476	445.12036296536877
930.0	5.4439791	445.1203228526874
931.0	5.450006	445.12032965281145
933.0	5.4575164	445.12043181553497
934.0	5.4638916	445.12024278917414
935.0	5.4699164	445.120394673914
936.0	5.4759374	445.1202150636314
937.0	5.4819602	445.1202589542802
938.0	5.4879831	445.12041750164275
939.0	5.4940061	445.12040909369716
940.0	5.500029	445.1202621860276
941.0	5.5060563	445.12035387637656
942.0	5.5120915	445.12032655176483
943.0	5.5181187	445.1201875793534
944.0	5.5241457	445.12036001834525
945.0	5.5301708	445.1203557247305
946.0	5.5361936	445.1205129198863
947.0	5.5422165	445.1203927332188
948.0	5.5482394	445.12029799749115
949.0	5.5542625	445.12032677000235
951.0	5.561629	445.1204082610598
952.0	5.5680061	445.12029918462713
953.0	5.5739478	445.1203907178969
954.0	5.5799686	445.12035751198755
955.0	5.5859936	445.1203339439518
956.0	5.5920188	445.12028401031995
957.0	5.5980436	445.1201672845131
959.0	5.6054103	445.1204675730209
960.0	5.6118083	445.12017171573876
961.0	5.6178373	445.12033313545766
962.0	5.6238647	445.12029106497084
963.0	5.6298895	445.1203378379481
964.0	5.6359147	445.12024229211
965.0	5.6419415	445.1202974455515
966.0	5.6479665	445.12034218639616
967.0	5.6539958	445.1203963961067
968.0	5.660023	445.12037021387084
969.0	5.6659876	445.12020595314135
970.0	5.6720084	445.12024223931513
972.0	5.6793666	445.12020656446623
973.0	5.6857396	445.1202703740207
975.0	5.6931126	445.12033632571564
977.0	5.7006562	445.12014261482403
978.0	5.7070312	445.1201654146663
979.0	5.7130564	445.12008185546614
981.0	5.7203792	445.12009403113296
982.0	5.7268251	445.12030300989477
983.0	5.7328502	445.12006484451103
984.0	5.7388729	445.12007086712254
985.0	5.7448959	445.12013331240064
987.0	5.7522625	445.11994453914906
988.0	5.7586376	445.120269556001
990.0	5.7662104	445.12032901912625
991.0	5.7725877	445.1202860762921
992.0	5.7786147	445.1201806777735
993.0	5.7846356	445.1201505608262
994.0	5.7906565	445.1202003137537
996.0	5.7980292	445.1200937436455
997.0	5.8044044	445.1203358496387
998.0	5.8104294	445.12026513747014
999.0	5.8164543	445.1201743700471
1000.0	5.8224752	445.1202604891463
1001.0	5.8285021	445.12039613474593
1002.0	5.834525	445.12051135680673
1003.0	5.8405501	445.1203391460311
1004.0	5.8465794	445.1205113467124
1005.0	5.8526002	445.12030923944826
1007.0	5.8600001	445.1204173978584
1008.0	5.8663732	445.1205064946961
1009.0	5.8723959	445.1204798541618
1010.0	5.8784188	445.1204608270365
1011.0	5.8844397	445.12032732147577
1012.0	5.8904628	445.120210871553
1013.0	5.8964835	445.1203330186919
1014.0	5.9025065	445.12047530651364
1015.0	5.9085314	445.1205083179952
1016.0	5.9145522	445.1204299721658
1017.0	5.9205752	445.12040260429785
1018.0	5.9265794	445.12017953206623
1019.0	5.9326046	445.12028488829094
1020.0	5.9386293	445.1202147828473
1021.0	5.9446523	445.12023836439084
1022.0	5.9506752	445.12033395953705
1023.0	5.9566983	445.1203300916154
1024.0	5.9627232	445.1202999864017
1025.0	5.9687503	445.1203546173755
1026.0	5.9747794	445.1203768134267
1027.0	5.9808045	445.12039459911665
1029.0	5.9881711	445.1203462089729
1030.0	5.994544	445.1204944063604
1031.0	6.0005648	445.1203766787569
1032.0	6.0065858	445.12045042019
1033.0	6.0126086	445.1204708368827
1034.0	6.0186356	445.1204492102795
1035.0	6.024667	445.1202969743133
1036.0	6.030694	445.120356001893
1038.0	6.0380628	445.1204110414061
1040.0	6.045594	445.12043262026555
1041.0	6.051965	445.1202801927605
1042.0	6.0579961	445.12030687562986
1043.0	6.0640232	445.1204433496304
1044.0	6.0700482	445.12034354023217
1045.0	6.0760692	445.1203529618637
1046.0	6.0820941	445.12029780092894
1047.0	6.0881233	445.1205603343393
1048.0	6.0941524	445.12053875861454
1049.0	6.1001776	445.1204471599655
1050.0	6.1062066	445.1205244759434
1051.0	6.1122295	445.1204420097764
1052.0	6.1182504	445.1203761790563
1054.0	6.1256129	445.1205550819141
1055.0	6.1319858	445.12053660988204
1056.0	6.1380128	445.1203875310487
1058.0	6.14554	445.1204798206887
1059.0	6.1519151	445.12051158872436
1060.0	6.157942	445.1205351315275
1061.0	6.1639631	445.1204215104913
1062.0	6.1699858	445.120332178618
1063.0	6.1760088	445.1204925899774
1064.0	6.1820296	445.1205130475455
1065.0	6.1880526	445.12049481713444
1066.0	6.1940734	445.1203332846156
1067.0	6.2000944	445.1204588740514
1068.0	6.2061193	445.1203949623576
1069.0	6.2121588	445.120470095647
1070.0	6.2181839	445.1204736416895
1071.0	6.224213	445.1203942343986
1072.0	6.2302339	445.1206224338839
1073.0	6.2362631	445.1204659774258
1074.0	6.2422901	445.120368173161
1075.0	6.248313	445.12037096389844
1076.0	6.2543382	445.1202737847584
1077.0	6.260361	445.12055945843895
1078.0	6.2663882	445.12055840283256
1080.0	6.2738942	445.1205149527145
1081.0	6.2802674	445.12041559798695
1082.0	6.2862944	445.1203269470365
1083.0	6.2923215	445.1204017891334
1084.0	6.2983526	445.1203557784696
1085.0	6.3043756	445.12036665674555
1086.0	6.3103985	445.1205010230226
1087.0	6.3164194	445.12035854260944
1088.0	6.3224402	445.1205961457405
1089.0	6.328461	445.120451848251
1090.0	6.334482	445.12039276806587
1091.0	6.3405131	445.12043909166533
1092.0	6.3465362	445.12047115821326
1093.0	6.352561	445.1204770279856
1094.0	6.358584	445.1203345984129
1095.0	6.3646068	445.12040912280503
1097.0	6.3719839	445.1205955774966
1098.0	6.3783549	445.12045001704377
1100.0	6.3858693	445.1204922989926
1101.0	6.3922424	445.12052539525814
1102.0	6.3982673	445.1203160326764
1103.0	6.4042966	445.120435684398
1104.0	6.4103236	445.1205382881922
1105.0	6.4163465	445.12057232992845
1106.0	6.4223673	445.120402580078
1107.0	6.4283881	445.1204988790827
1109.0	6.4357631	445.1205049534628
1110.0	6.4421403	445.12050592475197
1111.0	6.4481778	445.12043309710145
1112.0	6.4542153	445.1205682694498
1113.0	6.4602382	445.1203571804771
1115.0	6.4676382	445.1203653967632
1116.0	6.4740092	445.12055900203325
1117.0	6.480032	445.12055060399297
1118.0	6.486055	445.12041289767814
1119.0	6.4920799	445.12032405719077
1120.0	6.4981029	445.12040246604266
1121.0	6.5041237	445.12048585435565
1122.0	6.5101426	445.12038759226334
1123.0	6.5161696	445.12034846309007
1124.0	6.5221904	445.1204403400267
1125.0	6.5282112	445.12050937643625
1126.0	6.5342488	445.1204292277989
1128.0	6.5416216	445.12048321035803
1129.0	6.5479946	445.1204254339603
1130.0	6.5540279	445.1203842674741
1131.0	6.560057	445.1205104693712
1132.0	6.56608	445.1205650551676
1133.0	6.5721029	445.12052039501157
1134.0	6.5781257	445.12058629573363
1135.0	6.584151	445.1205497020315
1136.0	6.5901758	445.1204123227545
1137.0	6.5962029	445.12049561245533
1138.0	6.6022301	445.12026695554135
1139.0	6.6082528	445.1204544858761
1140.0	6.6142738	445.1204848443456
1141.0	6.6202946	445.1204628951069
1142.0	6.6263156	445.12057275202545
1143.0	6.6323362	445.1204453192357
1144.0	6.6383572	445.1204203037364
1145.0	6.6443821	445.1205466549101
1146.0	6.6504052	445.1204795509598
1147.0	6.6564301	445.1204959279447
1148.0	6.662453	445.12050535794054
1149.0	6.66848	445.12046067118814
1150.0	6.674501	445.1204544041638
1151.0	6.6805259	445.1205067968037
1152.0	6.686551	445.1204644375279
1153.0	6.692576	445.12052441703617
1154.0	6.6985988	445.1205074831993
1155.0	6.7046239	445.1205009444759
1156.0	6.710651	445.1204701152768
1158.0	6.7179946	445.1205840062307
1159.0	6.7243677	445.12057788444935
1161.0	6.7317113	445.12048284704053
1162.0	6.7380886	445.12048619755063
1163.0	6.7441156	445.12044881289927
1164.0	6.7501365	445.12048399979125
1165.0	6.7561594	445.12056564571486
1166.0	6.7621844	445.12038546188035
1167.0	6.7682176	445.1202964666769
1168.0	6.7742469	445.120403490505
1169.0	6.7802678	445.12047856206743
1170.0	6.7862928	445.1204027247641
1171.0	6.7923156	445.1205007303965
1172.0	6.7983427	445.12060717058796
1173.0	6.8043637	445.1205961647239
1174.0	6.8103907	445.1205981854415
1175.0	6.8164115	445.11940847626573
1176.0	6.8224323	445.12053222848556
1177.0	6.8284616	445.1205408144844
1178.0	6.8344907	445.12051539679123
1179.0	6.8405136	445.1205173924687
1180.0	6.8465345	445.120407658484
1181.0	6.8525574	445.1205644514901
1182.0	6.8585782	445.1204913362625
1183.0	6.8646011	445.12062459654317
1184.0	6.8706262	445.1205808468286
1185.0	6.8766492	445.1205257908909
1186.0	6.8826761	445.12056919553163
1187.0	6.8886968	445.11940742140354
1188.0	6.8947199	445.120487586136
1189.0	6.9007429	445.12059612656844
1190.0	6.9067657	445.12039060872144
1191.0	6.9127886	445.1205806018131
1192.0	6.9188137	445.120624330396
1193.0	6.9248366	445.1204483607971
1194.0	6.9308575	445.1205105401296
1195.0	6.9368805	445.12061023629934
1196.0	6.9429117	445.120536013938
1197.0	6.9489387	445.1204348162412
1198.0	6.9549615	445.1203101104374
1200.0	6.9625074	445.1205166985364
1201.0	6.9688867	445.1205511969448
1202.0	6.9749137	445.12056327342964
1203.0	6.9809409	445.12060596632216
1204.0	6.9869679	445.1205268349485
1205.0	6.9929908	445.1205108180977
1206.0	6.9990136	445.12055665522
1207.0	7.0050365	445.1205168420193
1208.0	7.0110618	445.12049669636554
1209.0	7.0170845	445.1205502656176
1210.0	7.0231077	445.12050237542
1211.0	7.0291304	445.1203859806807
1213.0	7.03667	445.120604761799
1214.0	7.0430451	445.11941256625335
1215.0	7.0490763	445.12060366525264
1216.0	7.0551034	445.1205766878919
1217.0	7.0611284	445.12059834055526
1218.0	7.0671554	445.11941261098264
1220.0	7.0745158	445.1205469677242
1221.0	7.0808951	445.1205880776385
1222.0	7.0869263	445.12052852712236
1223.0	7.0929619	445.12043733594874
1225.0	7.1005013	445.12059664938073
1226.0	7.1068722	445.1204806798101
1227.0	7.1129034	445.11941798126173
1228.0	7.1189348	445.1206189432331
1229.0	7.1249658	445.12046932656676
1230.0	7.130993	445.12045029116143
1231.0	7.1370138	445.1204699250665
1233.0	7.1443742	445.1202753369031
1234.0	7.1507515	445.1203267636855
1235.0	7.1567806	445.12038979340304
1236.0	7.1628034	445.1204372356239
1237.0	7.1688263	445.1204286036308
1238.0	7.1748576	445.120508593321
1239.0	7.1808784	445.12048140935957
1240.0	7.1869057	445.12056920912437
1241.0	7.1929285	445.12045600977
1242.0	7.1989494	445.12039402728925
1243.0	7.2049763	445.12040397177554
1244.0	7.2110035	445.1203295340527
1245.0	7.2170285	445.12061553425707
1246.0	7.2230535	445.120583839958
1247.0	7.2290827	445.12043170068785
1248.0	7.2351056	445.12042903723125
1249.0	7.2411328	445.12042148551416
1250.0	7.2471578	445.12054277687366
1251.0	7.2531786	445.12061874923876
1252.0	7.2592077	445.12054147670614
1253.0	7.2652347	445.12051994738147
1254.0	7.271264	445.1206015603134
1255.0	7.277287	445.12040169112936
1256.0	7.2833078	445.12049956906276
1257.0	7.2893348	445.12052071233137
1258.0	7.2953619	445.12058687809326
1259.0	7.301391	445.1205328414434
1260.0	7.3074202	445.1194417315212
1261.0	7.3134432	445.12052979121813
1262.0	7.3194681	445.1204713665931
1263.0	7.3254932	445.12050349368343
1264.0	7.3315203	445.1205601676739
1265.0	7.3375411	445.12044284511643
1266.0	7.3435641	445.12041765280674
1267.0	7.349591	445.11960576515895
1268.0	7.3556244	445.12051564360996
1269.0	7.3616557	445.1204021460924
1270.0	7.3676892	445.1203675307724
1271.0	7.3737183	445.1206236046901
1272.0	7.3797413	445.1205137675205
1273.0	7.385762	445.12057088387076
1274.0	7.391785	445.1204659548928
1275.0	7.3978057	445.12049749343055
1276.0	7.4038267	445.12059379908123
1277.0	7.4098496	445.12064972199875
1279.0	7.4172078	445.12054633451777
1280.0	7.423585	445.1205310791257
1281.0	7.4296224	445.12060554064436
1282.0	7.4356495	445.1205855043091
1283.0	7.4416704	445.1206464900912
1284.0	7.4476955	445.1205596155427
1285.0	7.4537184	445.1205098160495
1286.0	7.4597476	445.12054663129186
1287.0	7.4657704	445.1206304183913
1288.0	7.4717934	445.12055407604834
1289.0	7.4778183	445.11944253901504
1290.0	7.4838434	445.1194078931693
1291.0	7.4898643	445.12063633566004
1292.0	7.495885	445.1206457011439
1293.0	7.5019079	445.12064322687695
1295.0	7.5092933	445.1194378039107
1296.0	7.5156746	445.12065827250416
1297.0	7.5217059	445.1194724070589
1299.0	7.52906	445.12065843907976
1300.0	7.535431	445.1206164753772
1301.0	7.5414642	445.1194553682517
1302.0	7.5474913	445.1205616398067
1304.0	7.5548538	445.120629636567
1305.0	7.561231	445.1205797860221
1306.0	7.5672623	445.11943161286933
1307.0	7.5732831	445.11943148197093
1308.0	7.5793059	445.1205061354046
1309.0	7.585333	445.12052184390205
1311.0	7.5927038	445.1206027915516
1312.0	7.5990831	445.1204666256783
1313.0	7.6051123	445.1205445698255
1314.0	7.6111434	445.1194070556118
1315.0	7.6171685	445.1205068592403
1316.0	7.6231915	445.12044672413526
1317.0	7.6292122	445.12050528580505
1318.0	7.6352331	445.1204926137201
1319.0	7.6412582	445.1204428682996
1320.0	7.6472811	445.1204484077716
1321.0	7.653304	445.1204167274314
1322.0	7.659333	445.1205540399235
1323.0	7.6653665	445.1205105664151
1324.0	7.6713957	445.1194675912567
1325.0	7.6774247	445.12065683799756
1326.0	7.6834561	445.11942931579216
1327.0	7.689479	445.1206600306512
1328.0	7.695504	445.12056444441566
1329.0	7.7015289	445.12063924080076
1330.0	7.707556	445.11941024927285
1331.0	7.713577	445.1203921680322
1332.0	7.7195997	445.1194233542158
1333.0	7.7256269	445.1206034697673
1334.0	7.731656	445.11941571950626
1335.0	7.7376833	445.1194143284651
1336.0	7.7437144	445.11945267257767
1337.0	7.7497457	445.1206265398203
1338.0	7.7557685	445.1194246864909
1339.0	7.7617894	445.1202474608485
1340.0	7.7678102	445.1206000000819
1342.0	7.7751727	445.1194259299118
1343.0	7.7815498	445.1206135859436
1344.0	7.7875707	445.11947723001066
1345.0	7.7935936	445.1194339108201
1346.0	7.7996187	445.11943719976296
1347.0	7.8056583	445.1194034789768
1348.0	7.8116915	445.1205997474611
1349.0	7.8177188	445.1206449645868
1350.0	7.8237438	445.1194336450157
1351.0	7.8297645	445.1194919853936
1352.0	7.8357895	445.119448933103
1353.0	7.8418145	445.1194805239818
1354.0	7.8478375	445.1194823812426
1355.0	7.8538625	445.1206497027903
1356.0	7.8598875	445.1205985742766
1357.0	7.8659167	445.11956610853434
1358.0	7.8719436	445.11947935081025
1359.0	7.8779666	445.1196353738185
1360.0	7.8839916	445.1194711893822
1361.0	7.8900146	445.11946489467067
1362.0	7.8960354	445.11949166411284
1363.0	7.9020583	445.1206403692274
1364.0	7.9080876	445.1194164632668
1365.0	7.9141104	445.12058560039515
1366.0	7.9201333	445.11943385865834
1367.0	7.9261562	445.12064759225325
1368.0	7.9321792	445.1194350809649
1369.0	7.9382	445.1195084842309
1370.0	7.9442231	445.1195197786091
1372.0	7.951577	445.11945520687027
1373.0	7.95795	445.1194222157893
1374.0	7.9639793	445.1194285821876
1375.0	7.9700085	445.1206331204981
1376.0	7.9760355	445.11941591421964
1377.0	7.9820647	445.12062449019845
1378.0	7.9880981	445.1205377041438
1379.0	7.9941292	445.12063673880965
1380.0	8.0001604	445.1205999421677
1381.0	8.0061917	445.12064722838215
1382.0	8.0122189	445.1194138868296
1383.0	8.0182522	445.1206588358244
1384.0	8.0242793	445.11941131587184
1385.0	8.0303084	445.1206122871362
1386.0	8.0363377	445.11952841188247
1387.0	8.0423647	445.11951592362755
1388.0	8.0483917	445.1195691867044
1389.0	8.0544168	445.11943695788955
1390.0	8.0604376	445.1206528188105
1391.0	8.0664647	445.12063521129693
1392.0	8.0724897	445.11942988319254
1393.0	8.0785147	445.12059790696975
1394.0	8.0845356	445.12065606905827
1395.0	8.0905586	445.1194020300282
1396.0	8.0965856	445.119447597517
1397.0	8.1026146	445.1206600187911
1398.0	8.1086356	445.12065130058613
1399.0	8.1146565	445.11941665272235
1400.0	8.1206836	445.119437105408
1401.0	8.1267107	445.12057619275265
1402.0	8.1327377	445.12057172534287
1403.0	8.1387605	445.12065982452793
1404.0	8.1447814	445.11943043979835
1405.0	8.1508024	445.12065058324913
1406.0	8.1568232	445.1206552732958
1407.0	8.1628501	445.1194066565632
1408.0	8.1688752	445.1206196419724
1409.0	8.1749003	445.1194456437916
1410.0	8.1809274	445.1206552293235
1411.0	8.1869502	445.11949839301326
1412.0	8.192971	445.1206397296591
1413.0	8.1989961	445.1204851658709
1414.0	8.2050233	445.1206545963021
1415.0	8.2110504	445.120486028429
1416.0	8.2170796	445.1205550747101
1418.0	8.2244419	445.12053374962505
1419.0	8.2308169	445.12064911940666
1420.0	8.2368379	445.12064423131574
1421.0	8.2428587	445.12042274434157
1422.0	8.2488837	445.11944210254944
1423.0	8.2549046	445.11940857161613
1424.0	8.2609275	445.12031955372805
1425.0	8.2669503	445.12047620498026
1426.0	8.272971	445.12051110501716
1427.0	8.278992	445.12048409635617
1428.0	8.2850191	445.1203902622043
1429.0	8.2910546	445.12038978308584
1430.0	8.2970858	445.12046614851533
1431.0	8.3031129	445.120417205329
1432.0	8.3091441	445.12041835740683
1433.0	8.315169	445.12058660242275
1434.0	8.3211963	445.120517015683
1435.0	8.3272254	445.1194166113258
1436.0	8.3332463	445.1206419116525
1437.0	8.3392733	445.1202903958467
1438.0	8.3452941	445.12033807801157
1439.0	8.3513172	445.12048299777973
1440.0	8.357338	445.12045451798446
1441.0	8.3633588	445.12054677228554
1442.0	8.3693816	445.1206327179829
1443.0	8.3754025	445.1194191625393
1444.0	8.3814255	445.1206591784093
1445.0	8.3874484	445.11941010060065
1446.0	8.3934755	445.1195012635629
1447.0	8.3995047	445.11958818132706
1448.0	8.4055316	445.1194788908708
1449.0	8.4115588	445.1205236442191
1450.0	8.4175818	445.120597081046
1451.0	8.423611	445.11944003093254
1452.0	8.4296359	445.12055970195496
1453.0	8.435665	445.12059797153444
1454.0	8.4416902	445.1204313745593
1455.0	8.4477193	445.1204441996385
1456.0	8.4537567	445.1205423455379
1457.0	8.4597859	445.1206221347841
1458.0	8.465813	445.12063914052436
1459.0	8.4718339	445.1194835398568
1460.0	8.4778548	445.1195415330636
1461.0	8.4838757	445.12060308334446
1462.0	8.4898985	445.1205958067375
1463.0	8.4959193	445.1205303497417
1465.0	8.503438	445.12058946856575
1466.0	8.5098192	445.12059785122364
1467.0	8.5158444	445.1206130106017
1468.0	8.5218694	445.12039554402287
1469.0	8.5278986	445.12060337445837
1470.0	8.5339192	445.1206566780239
1471.0	8.5399464	445.12063010835226
1472.0	8.5459692	445.11942736895935
1473.0	8.5519923	445.119448614388
1474.0	8.558013	445.1194885316402
1475.0	8.5640361	445.11945084700056
1476.0	8.5700589	445.12061716496487
1477.0	8.576084	445.1206400027433
1478.0	8.5821088	445.12059260647885
1479.0	8.5881361	445.11943051371287
1480.0	8.594161	445.12058836553257
1481.0	8.6001862	445.1194899832879
1482.0	8.606213	445.11957819554533
1483.0	8.6122382	445.11951164761683
1484.0	8.6182631	445.11947163253865
1485.0	8.6242839	445.11941764674145
1486.0	8.6303069	445.1206148111511
1487.0	8.6363297	445.12065913917417
1488.0	8.6423507	445.1194476147463
1489.0	8.6483735	445.1194179599253
1490.0	8.6543987	445.12058689909725
1491.0	8.6604235	445.11940178621785
1492.0	8.666457	445.1206455772369
1493.0	8.6724881	445.12052732341857
1494.0	8.6785195	445.120615184686
1495.0	8.6845444	445.12062285017134
1496.0	8.6905695	445.1206293839183
1497.0	8.6965965	445.12059758249654
1498.0	8.7026216	445.1194290109446
1499.0	8.7086486	445.120653289116
1500.0	8.7146716	445.1194560704276
1501.0	8.7207007	445.1195179707814
1502.0	8.7267299	445.11943137059075
1503.0	8.7327571	445.11941416869223
1504.0	8.738782	445.11948540471974
1505.0	8.7448112	445.1206193476499
1506.0	8.7508424	445.1194785931969
1507.0	8.7568717	445.1195428549541
1508.0	8.7628986	445.12048319361867
1510.0	8.770434	445.12060842600107
1511.0	8.7768092	445.1194008116944
1512.0	8.7828362	445.1206081945047
1513.0	8.7888634	445.1194263421478
1514.0	8.7948882	445.1206267173327
1515.0	8.8009174	445.1194369290619
1516.0	8.8069446	445.11941194346053
1518.0	8.8143008	445.1205547029841
1519.0	8.8206738	445.12054792511714
1520.0	8.8267008	445.11943477025056
1522.0	8.8342299	445.1205781322921
1523.0	8.840603	445.12054761523956
1524.0	8.8466342	445.120463960599
1525.0	8.8526676	445.1206092309787
1526.0	8.8586967	445.12063783580356
1527.0	8.8647238	445.1204618767569
1528.0	8.8707488	445.119413618084
1529.0	8.8767739	445.1194912140504
1530.0	8.8827988	445.1194074474121
1531.0	8.8888217	445.12058586808087
1532.0	8.8948447	445.12045176701446
1533.0	8.9008656	445.12051827819886
1535.0	8.9083946	445.1194665694511
1536.0	8.9147698	445.1206368001967
1537.0	8.9207926	445.1194627500602
1538.0	8.9268176	445.12061176610047
1539.0	8.9328489	445.11944632623084
1540.0	8.9388758	445.1206500570756
1541.0	8.9448988	445.11947835947956
1542.0	8.9509239	445.1196267061578
1543.0	8.956949	445.1195585925622
1544.0	8.9629697	445.1194615987741
1545.0	8.9689947	445.1194884332668
1546.0	8.9750156	445.120545745241
1547.0	8.9810386	445.12064792070225
1548.0	8.9870613	445.1195147662149
1549.0	8.9930843	445.1194955874354
1550.0	8.9991155	445.11958882428
1551.0	9.0051386	445.1196244510093
1552.0	9.0111677	445.1194775917042
1553.0	9.0171927	445.11945451338397
1554.0	9.0232178	445.11945558593817
1555.0	9.0292468	445.119468817437
1556.0	9.0352718	445.1194320882137
1557.0	9.0412948	445.11946587483834
1558.0	9.0473241	445.1195063147677
1559.0	9.0533531	445.11948133415035
1560.0	9.0593782	445.11947528719475
1561.0	9.065401	445.11941540214156
1562.0	9.071422	445.1194462705435
1563.0	9.0774511	445.11948107573767
1564.0	9.0834719	445.11956006844207
1565.0	9.0895011	445.1194484694184
1566.0	9.0955303	445.1195714848674
1567.0	9.1015594	445.1196112457591
1568.0	9.1075845	445.1194571466158
1569.0	9.1136074	445.12064464326335
1570.0	9.1196303	445.11949114818214
1571.0	9.1256551	445.1194724252444
1572.0	9.1316824	445.1195023014159
1573.0	9.1377053	445.1194734690758
1574.0	9.1437262	445.1195426851134
1575.0	9.1497533	445.11956024941685
1576.0	9.1557824	445.1194905402907
1577.0	9.1618116	445.11955740044215
1578.0	9.1678408	445.1195588741283
1579.0	9.1738636	445.1195183165073
1580.0	9.1798865	445.11960960178146
1581.0	9.1859116	445.11965426077523
1582.0	9.1919325	445.1195722746506
1583.0	9.1979554	445.119430186682
1584.0	9.2039804	445.11952040514166
1585.0	9.2100012	445.11957295807775
1586.0	9.2160241	445.12065514210116
1587.0	9.222047	445.11953364610275
1588.0	9.2280762	445.11952452376175
1589.0	9.2341013	445.1194572972269
1590.0	9.2401242	445.1195475037073
1591.0	9.2461533	445.11958960991035
1592.0	9.2521784	445.1196232040625
1594.0	9.2595408	445.11948367532744
1595.0	9.2659159	445.1194747328881
1596.0	9.2719409	445.11942902570155
1597.0	9.277968	445.11977643375235
1598.0	9.283993	445.1196285763989
1599.0	9.2900201	445.1195139430822
1600.0	9.2960471	445.11954901674943
1601.0	9.3020762	445.1195315044836
1602.0	9.3080993	445.1194177010852
1603.0	9.3141202	445.11974477925173
1604.0	9.3201429	445.1196720615735
1605.0	9.3261638	445.11957187192684
1606.0	9.3321867	445.11964392235916
1607.0	9.3382098	445.11957276518973
1608.0	9.3442304	445.1197417142733
1609.0	9.3502535	445.1196377586025
1610.0	9.3562805	445.1195654112826
1611.0	9.3623055	445.11957445624
1612.0	9.3683284	445.1196411724521
1613.0	9.3743515	445.1199953032787
1614.0	9.3803743	445.1197409037516
1615.0	9.3863972	445.11972390736895
1616.0	9.3924179	445.1197265680694
1617.0	9.398441	445.1197602199502
1618.0	9.4044618	445.11965808506227
1619.0	9.4104848	445.1196933742952
1620.0	9.4165076	445.11963474824086
1621.0	9.4225347	445.11973216529196
1622.0	9.4285556	445.1197560831872
1623.0	9.4345827	445.11945462688914
1624.0	9.4406097	445.1197966618378
1625.0	9.4466388	445.11957890174847
1626.0	9.452666	445.11957370435783
1627.0	9.4586952	445.1195590872703
1628.0	9.4647245	445.1198137232134
1629.0	9.4707514	445.11977446310624
1630.0	9.4767764	445.1197279567894
1631.0	9.4827994	445.1196264847844
1632.0	9.4888201	445.11963542118264
1633.0	9.4948452	445.1196724637104
1634.0	9.5008661	445.1196348773118
1635.0	9.5068932	445.11978067977674
1636.0	9.512914	445.11969059334075
1637.0	9.5189389	445.11948602737226
1638.0	9.524962	445.11986090836876
1639.0	9.5309868	445.11989577601304
1640.0	9.537014	445.11975161948163
1641.0	9.5430348	445.1197220490947
1642.0	9.5490599	445.1196352237609
1643.0	9.5550828	445.1198049026785
1644.0	9.5611099	445.11945456683867
1645.0	9.5671391	445.11975095821845
1646.0	9.5731661	445.1197314070843
1647.0	9.5791931	445.11971148964733
1648.0	9.5852265	445.11986128849
1649.0	9.5912537	445.1199023941711
1650.0	9.5972807	445.11977304665857
1652.0	9.6046307	445.1197102568723
1653.0	9.6110056	445.119652712578
1655.0	9.6185327	445.1197989325187
1656.0	9.6249058	445.1197683548574
1657.0	9.6309349	445.11975403941034
1658.0	9.6369641	445.11986903783827
1659.0	9.6429911	445.1198668907201
1660.0	9.6490141	445.119644961303
1661.0	9.655037	445.1197650850426
1662.0	9.6610621	445.11967697398825
1663.0	9.667083	445.11985580142664
1664.0	9.6731058	445.1194522083298
1665.0	9.6791287	445.1197425563605
1666.0	9.6851517	445.1194426994624
1667.0	9.6911849	445.1197755530002
1668.0	9.6972099	445.11962165694706
1669.0	9.7032349	445.1195301496656
1670.0	9.7092598	445.1196549343216
1671.0	9.715283	445.11978014292777
1672.0	9.7213078	445.1197933044421
1673.0	9.7273289	445.119512374237
1674.0	9.7333516	445.1197145714582
1675.0	9.7393745	445.1196077869247
1676.0	9.7453975	445.1196088402512
1677.0	9.7514205	445.1196146228866
1678.0	9.7574454	445.11961427127716
1679.0	9.7634767	445.12058667487753
1680.0	9.7694974	445.119636848292
1681.0	9.7755185	445.1196443815216
1682.0	9.7815412	445.1196018613358
1683.0	9.7875642	445.1196050860042
1684.0	9.7935891	445.11952268327957
1685.0	9.7996121	445.11953710882653
1686.0	9.8056372	445.11978992110727
1687.0	9.81166	445.11954071155174
1688.0	9.817681	445.11957646559284
1689.0	9.8237038	445.1196176462846
1690.0	9.8297287	445.11954508005323
1691.0	9.8357517	445.11942437411716
1692.0	9.8417789	445.11980867812275
1693.0	9.8478038	445.11962826154144
1694.0	9.8538248	445.11967646697576
1695.0	9.8598475	445.11966681506095
1696.0	9.8658747	445.11969364659154
1697.0	9.8719017	445.11978393759057
1698.0	9.8779288	445.1197452145703
1699.0	9.8839497	445.11944014029086
1700.0	9.889981	445.11963165606534
1701.0	9.896008	445.12057722970155
1702.0	9.9020373	445.1196871398024
1703.0	9.9080601	445.11962253064894
1704.0	9.9140852	445.11952562614266
1705.0	9.9201121	445.1197205958263
1706.0	9.9261413	445.1195956099948
1707.0	9.9321623	445.1195145950381
1708.0	9.9381852	445.1195417176775
1709.0	9.9442103	445.1194964015671
1710.0	9.9502393	445.1196304703064
1711.0	9.9562727	445.1197041893434
1712.0	9.9622997	445.1196554849848
1713.0	9.9683247	445.1196226183077
1714.0	9.9743456	445.11964951942343
1715.0	9.9803687	445.1195848540719
1716.0	9.9863935	445.1196903204864
1717.0	9.9924144	445.11945148933614
1718.0	9.9984456	445.11943991426784
1719.0	10.004475	445.1194291768963
1720.0	10.010498	445.11962777262846
1721.0	10.016518	445.1196930933675
1722.0	10.022546	445.11969470333764
1723.0	10.028566	445.12059901403825
1724.0	10.03459	445.11950196610314
1725.0	10.040612	445.11956504296984
1726.0	10.046635	445.1205393019228
1727.0	10.052656	445.11953101080377
1728.0	10.058679	445.11973122377793
1729.0	10.064704	445.1194518477214
1730.0	10.070727	445.1196416543921
1731.0	10.076748	445.11941660648165
1732.0	10.082771	445.12058032337603
1733.0	10.088798	445.1195241140268
1734.0	10.094819	445.119515097809
1735.0	10.100846	445.11948408536415
1736.0	10.106877	445.11970839102867
1737.0	10.112908	445.11966361062656
1738.0	10.118937	445.1195708469083
1740.0	10.126287	445.1195508545072
1741.0	10.132663	445.1195877223665
1742.0	10.138687	445.1195977704678
1743.0	10.14471	445.11965279148984
1744.0	10.150731	445.11943005417015
1745.0	10.156752	445.1194719583793
1746.0	10.162775	445.11951339575717
1747.0	10.1688	445.1195682073061
1748.0	10.174821	445.1196132302188
1749.0	10.180842	445.1196002183464
1750.0	10.186865	445.1194818776111
1751.0	10.192894	445.1194957571885
1752.0	10.198923	445.11967270757975
1753.0	10.20495	445.11955903677284
1754.0	10.210975	445.1195110155492
1755.0	10.216998	445.1195391222558
1756.0	10.223025	445.1197103931382
1757.0	10.229054	445.11953813241587
1758.0	10.235081	445.1196687962581
1759.0	10.241104	445.1196582248765
1760.0	10.247127	445.1195001179375
1761.0	10.253148	445.1195906413335
1762.0	10.259169	445.11957369401654
1763.0	10.26519	445.11965168978475
1764.0	10.271215	445.1197311535402
1765.0	10.277238	445.1197479285526
1766.0	10.283262	445.11984301314084
1767.0	10.28929	445.1197263327971
1768.0	10.295319	445.1197109227631
1769.0	10.30135	445.1195952195543
1770.0	10.307373	445.1195004541835
1771.0	10.313394	445.1195801371591
1772.0	10.319419	445.1195306123249
1773.0	10.32544	445.1198132776417
1774.0	10.331463	445.1194338180195
1775.0	10.337488	445.11945770418697
1776.0	10.34351	445.11981422884134
1777.0	10.349533	445.1198705099256
1778.0	10.355554	445.1199585429839
1779.0	10.361581	445.1198296522622
1780.0	10.367604	445.1196530001901
1781.0	10.373625	445.1195089535831
1782.0	10.37965	445.1197317207154
1783.0	10.385675	445.11971107053193
1784.0	10.391698	445.1197884956151
1785.0	10.397719	445.1198648910023
1786.0	10.403746	445.1198385479241
1787.0	10.409775	445.11974629908684
1788.0	10.415804	445.1197061422208
1789.0	10.421833	445.1194501468112
1790.0	10.427867	445.11949809225547
1791.0	10.433888	445.11959849426165
1792.0	10.439921	445.1197131593349
1793.0	10.445948	445.11968044232094
1794.0	10.451982	445.1197576404829
1795.0	10.458013	445.1196726047681
1796.0	10.464034	445.1196479364258
1797.0	10.470054	445.1205708784295
1798.0	10.476084	445.11968012894835
1799.0	10.482109	445.1198259642896
1800.0	10.48814	445.11981462896455
1801.0	10.494173	445.1198717951885
1802.0	10.5002	445.1198368044663
1803.0	10.506227	445.1199036055428
1804.0	10.512259	445.11987965581443
1805.0	10.51829	445.1196553433883
1806.0	10.524319	445.11984409756167
1807.0	10.530348	445.1198398996412
1808.0	10.536377	445.1197510976328
1809.0	10.542405	445.11987188707764
1810.0	10.548434	445.1198996650155
1811.0	10.554461	445.1196362153362
1812.0	10.56049	445.1197687115982
1813.0	10.566521	445.1198513972205
1814.0	10.572546	445.11956200436487
1815.0	10.578575	445.11992882944634
1816.0	10.584611	445.1197148709156
1817.0	10.590634	445.1197640711871
1818.0	10.596661	445.11964936970645
1819.0	10.602692	445.1196661915069
1821.0	10.610223	445.11960566675555
1822.0	10.616609	445.1205769539454
1823.0	10.622638	445.1196936125292
1824.0	10.628667	445.11963373671784
1825.0	10.634692	445.1195644296221
1826.0	10.640717	445.12064097140853
1827.0	10.646744	445.11956568436824
1828.0	10.652767	445.1195931368808
1829.0	10.658792	445.1196971303582
1830.0	10.664815	445.1196136964157
1831.0	10.67084	445.1195901049555
1832.0	10.676861	445.11946182451146
1833.0	10.682882	445.1195329125133
1834.0	10.688903	445.1195770363177
1835.0	10.694926	445.1196911396524
1836.0	10.700953	445.1196901367227
1837.0	10.706973	445.11955648399606
1838.0	10.713	445.11963014122364
1839.0	10.719021	445.1195403858082
1841.0	10.726388	445.1195902729125
1842.0	10.732767	445.11967460408994
1843.0	10.738794	445.1196747581962
1844.0	10.744819	445.1196681748227
1845.0	10.750844	445.1198585125937
1846.0	10.756865	445.1196163960091
1847.0	10.76289	445.11960252921824
1848.0	10.768913	445.1198211851805
1849.0	10.77494	445.11973963009353
1850.0	10.780963	445.1199024633452
1851.0	10.78699	445.1196425560947
1852.0	10.793021	445.1195545310531
1853.0	10.799046	445.11957190466387
1854.0	10.805069	445.1197577913142
1855.0	10.811094	445.1196799294775
1856.0	10.817121	445.1198634913364
1857.0	10.823148	445.11988664709384
1858.0	10.829174	445.1199372066497
1859.0	10.835199	445.11973750104454
1860.0	10.841222	445.1195038229757
1861.0	10.847249	445.11970798908436
1862.0	10.853274	445.1197887243575
1863.0	10.859309	445.11971016939253
1864.0	10.86534	445.1198993418769
1865.0	10.871372	445.11982412207846
1866.0	10.877397	445.11969379365223
1867.0	10.883426	445.11966762260397
1868.0	10.889451	445.1197747069097
1869.0	10.89548	445.11977399914076
1870.0	10.901503	445.1198335283841
1871.0	10.907526	445.11977187447934
1872.0	10.913551	445.1199319345991
1873.0	10.919572	445.1197229623147
1874.0	10.925601	445.1198115219761
1875.0	10.931626	445.11976615532205
1876.0	10.937653	445.1198500200971
1877.0	10.943676	445.1198155142478
1878.0	10.949703	445.11969636078504
1879.0	10.955724	445.1198841671318
1880.0	10.961753	445.1199376921209
1881.0	10.96778	445.1197219798513
1882.0	10.973809	445.1199419436768
1883.0	10.979832	445.1199448105016
1884.0	10.985859	445.1199748595502
1885.0	10.991888	445.12000321013323
1886.0	10.997909	445.1205199322939
1887.0	11.00393	445.12049089641584
1888.0	11.009953	445.1204783001501
1889.0	11.015978	445.1196959987515
1890.0	11.022003	445.1197359046428
1891.0	11.028026	445.1196762655037
1892.0	11.034057	445.1195300711685
1893.0	11.040086	445.1198597222315
1894.0	11.046113	445.11957895123334
1895.0	11.052147	445.1196781261018
1896.0	11.058172	445.11943085198163
1897.0	11.064193	445.11961235399474
1898.0	11.070222	445.1197086762455
1899.0	11.076251	445.11977315191524
1900.0	11.082278	445.11953505080294
1901.0	11.088301	445.1195641940523
1902.0	11.094326	445.11974957104604
1903.0	11.100349	445.11965485392824
1904.0	11.106374	445.1196443161549
1905.0	11.112403	445.119493810999
1906.0	11.11843	445.11962947913685
1907.0	11.124451	445.119866211908
1908.0	11.130474	445.1199054884127
1909.0	11.136501	445.1198951103215
1910.0	11.142528	445.1199887089165
1911.0	11.148561	445.11995725411225
1912.0	11.154586	445.1199662670894
1913.0	11.160615	445.1198183791665
1914.0	11.166653	445.1196934148759
1915.0	11.172678	445.11962530030445
1916.0	11.178703	445.11979768753224
1917.0	11.184734	445.12065665869756
1918.0	11.190761	445.11954234529793
1919.0	11.196784	445.1194541558659
1920.0	11.202813	445.11957845065984
1921.0	11.208836	445.1196348174087
1923.0	11.216195	445.1197300267047
1924.0	11.222568	445.1198260824588
1926.0	11.22992	445.11990343707373
1927.0	11.236289	445.11988258705463
1928.0	11.242313	445.1198903869222
1929.0	11.248337	445.1198464012546
1930.0	11.254359	445.1199003708278
1931.0	11.260384	445.1198935127408
1932.0	11.266407	445.1198923989005
1933.0	11.272432	445.1198248258923
1934.0	11.278455	445.11972533285075
1935.0	11.28448	445.11979949482594
1936.0	11.290503	445.1196277941248
1937.0	11.29653	445.1197593408264
1938.0	11.302557	445.11968770632967
1939.0	11.308584	445.1196855070439
1940.0	11.314611	445.11966854105947
1941.0	11.320632	445.1198178180936
1942.0	11.326661	445.11966079410456
1943.0	11.332693	445.11984916562017
1944.0	11.338722	445.11953637023885
1945.0	11.344747	445.11986341452774
1946.0	11.35077	445.11981074854117
1947.0	11.356793	445.11940737679146
1948.0	11.362818	445.1195285731562
1949.0	11.368847	445.11971243153596
1950.0	11.374872	445.12062340983744
1951.0	11.380899	445.1194834025381
1952.0	11.386922	445.1196912785341
1953.0	11.392945	445.1196302388521
1954.0	11.398966	445.11953250620167
1955.0	11.404993	445.1197541516552
1956.0	11.411022	445.11970904752775
1957.0	11.417043	445.1198883741514
1958.0	11.423066	445.1198302980743
1959.0	11.429089	445.1198378974679
1960.0	11.435116	445.11973359398564
1961.0	11.441147	445.1196215423215
1962.0	11.447168	445.1196679516608
1963.0	11.453189	445.11975215981994
1964.0	11.459212	445.11971366859814
1965.0	11.465235	445.1196586989036
1966.0	11.471262	445.1197987501437
1967.0	11.477285	445.1196643465922
1968.0	11.483314	445.1197167165986
1969.0	11.489345	445.1196992773939
1970.0	11.495376	445.11980840726926
1971.0	11.501405	445.1198126792896
1972.0	11.507432	445.11976309650674
1973.0	11.51346	445.1199531046293
1974.0	11.519489	445.1198488047899
1975.0	11.525514	445.12007183578146
1976.0	11.531541	445.1199534157198
1977.0	11.537562	445.11981205230927
1978.0	11.543583	445.11991160218327
1979.0	11.549608	445.11988436714523
1980.0	11.555628	445.11970625940734
1981.0	11.561649	445.11975683409366
1982.0	11.56767	445.1199040635864
1983.0	11.573695	445.1198596673814
1984.0	11.579718	445.11978986793997
1985.0	11.585749	445.1197016765634
1986.0	11.591783	445.1198353891862
1987.0	11.597806	445.1197799935167
1988.0	11.603833	445.11979851851214
1989.0	11.609858	445.11971507062253
1990.0	11.615887	445.11972430766394
1991.0	11.621916	445.11990514722476
1992.0	11.627949	445.1198632714856
1993.0	11.633976	445.11986868295287
1994.0	11.640003	445.11969447507545
1996.0	11.647353	445.11968141107917
1997.0	11.653726	445.1198470765231
1998.0	11.659755	445.1198632953075
1999.0	11.665783	445.11983500050854
2000.0	11.671804	445.1198636956153
2001.0	11.677826	445.11990779069083
2002.0	11.683849	445.11982179771456
2003.0	11.68987	445.11955363543103
2004.0	11.695895	445.119718764606
2005.0	11.701926	445.1197008848567
2006.0	11.707954	445.1196729423332
2007.0	11.713978	445.1197609333854
2008.0	11.720008	445.1197112957368
2009.0	11.726039	445.1197673126101
2010.0	11.732072	445.11994332632287
2011.0	11.738099	445.119401512669
2012.0	11.744128	445.11993065134646
2013.0	11.750155	445.11972959093805
2014.0	11.756178	445.11973001754046
2015.0	11.762202	445.1197694449074
2016.0	11.768222	445.1197796932063
2017.0	11.774249	445.1198406184205
2018.0	11.780274	445.11980426015907
2019.0	11.786299	445.1198415204977
2020.0	11.792322	445.11972418734945
2021.0	11.798349	445.119597132353
2022.0	11.804372	445.1197427471561
2023.0	11.810397	445.1195935229569
2024.0	11.816422	445.11970605549595
2025.0	11.822447	445.11952178696725
2026.0	11.82847	445.1198403610053
2027.0	11.834491	445.11948591591437
2028.0	11.84052	445.11965190272787
2029.0	11.846543	445.11972232232563
2030.0	11.852568	445.1195952770499
2031.0	11.858595	445.1196449314857
2032.0	11.86462	445.1197192149266
2033.0	11.870645	445.1197956546229
2034.0	11.876666	445.11964843712644
2035.0	11.882687	445.1197410937857
2036.0	11.888712	445.1205810323689
2037.0	11.894739	445.1195827780767
2038.0	11.900762	445.11948018430536
2039.0	11.906785	445.11960330019855
2040.0	11.91281	445.11962214590017
2041.0	11.918839	445.11983478878386
2042.0	11.924866	445.1197263148496
2043.0	11.930887	445.11977198395965
2044.0	11.936914	445.11963914310206
2045.0	11.942941	445.11953916135127
2046.0	11.94897	445.11966012801
2047.0	11.954997	445.1197136900888
2048.0	11.961023	445.1195888343176
2049.0	11.967047	445.1196201968163
2050.0	11.97307	445.1195781425855
2051.0	11.979093	445.11949273133604
2052.0	11.985114	445.1206378830226
2053.0	11.991137	445.11965225213373
2054.0	11.99716	445.11955628041864
2055.0	12.003183	445.1197665471052
2056.0	12.009206	445.11962234668243
2057.0	12.015229	445.1195593980176
2058.0	12.021254	445.11951892448724
2059.0	12.027283	445.1197026028038
2060.0	12.033304	445.11967414051156
2061.0	12.039327	445.1195790133517
2062.0	12.045348	445.1197209209767
2063.0	12.051368	445.11966703239466
2064.0	12.057398	445.1206372514745
2065.0	12.063433	445.11982210797817
2066.0	12.069462	445.11959263983886
2067.0	12.075489	445.1194558650522
2068.0	12.081514	445.11946026727685
2069.0	12.087546	445.1198096846109
2070.0	12.093575	445.1196240224527
2071.0	12.0996	445.1196248216367
2072.0	12.105627	445.1195983734751
2073.0	12.111658	445.11968046570206
2074.0	12.117689	445.11958810335057
2075.0	12.123714	445.1195053972199
2076.0	12.129746	445.1197005409808
2077.0	12.135775	445.11954605371966
2078.0	12.141802	445.11953631804306
2079.0	12.147825	445.1195924443396
2080.0	12.153852	445.1196635249579
2081.0	12.159879	445.11941108933246
2082.0	12.165908	445.1196040666682
2083.0	12.171933	445.11941820848944
2084.0	12.177954	445.12053919026187
2085.0	12.183979	445.1195698923894
2086.0	12.190002	445.1197447638732
2087.0	12.196031	445.11954797284477
[truncated: 5,053 more rows]
