# Supplementary material for: RawBeans: A Simple, Vendor-Independent, Raw-Data Quality-Control Tool
Source: J Proteome Res. 2021 Mar 4;20(4):2098–104. doi: 10.1021/acs.jproteome.0c00956 (PMC8041395; doi:10.1021/acs.jproteome.0c00956)
Supplement: Supplementary file 2 — pr0c00956_si_003.zip [file pr0c00956_si_003.zip › 100_samples_run1.0/resources/HF2_LC1_hela_300420_30B_01-mass-deviation-matrix.tsv]

scan	retention	445.12003
1.0	0.0028924971	445.11987273745086
2.0	0.010334046	445.1199739567051
3.0	0.017106981	445.1199437566644
4.0	0.023498649	445.11987417009215
5.0	0.029834083	445.12015226223286
6.0	0.036175763	445.1198765321396
7.0	0.042517462	445.1199100969184
8.0	0.048854966	445.1201548920992
9.0	0.055194496	445.12009165358387
10.0	0.061534098	445.11992252518735
11.0	0.067871597	445.12005054044556
12.0	0.074209113	445.12005166115085
13.0	0.080548699	445.1201468412703
14.0	0.086890383	445.1201717367656
15.0	0.093234133	445.12013273805974
16.0	0.099575781	445.12003383411104
17.0	0.10593621	445.11994266908255
18.0	0.1123008	445.1198585471213
19.0	0.11864456	445.11987171449556
20.0	0.12498416	445.11990751874356
21.0	0.13133833	445.12011732557016
22.0	0.13768625	445.11992185885344
23.0	0.14403417	445.11996405368245
24.0	0.15038001	445.1200145126793
25.0	0.15672168	445.12011492566705
26.0	0.16306337	445.1199319783032
27.0	0.16940087	445.1199376874676
28.0	0.17574462	445.12012683682894
29.0	0.18210088	445.12004535250486
30.0	0.18845715	445.1198762942215
31.0	0.19482171	445.1200648385289
32.0	0.20118006	445.12008383568883
33.0	0.20754258	445.12001576589125
34.0	0.21389881	445.1199913084463
35.0	0.22024675	445.1201187961951
36.0	0.22658633	445.1198487068237
37.0	0.23292801	445.12001532496834
38.0	0.23928223	445.12008670325764
39.0	0.24562596	445.1200562326103
40.0	0.25197182	445.12000197349374
41.0	0.25831135	445.1199772079755
42.0	0.26465095	445.1197983152611
43.0	0.27099055	445.1197695895174
44.0	0.27733638	445.1202233056649
45.0	0.28367805	445.12028663542253
46.0	0.29003221	445.11997904550645
47.0	0.29637806	445.12015782266667
48.0	0.30272395	445.12022355155926
49.0	0.3090802	445.12015212363224
50.0	0.3154302	445.1200466687514
51.0	0.32178851	445.1199547384273
52.0	0.32815933	445.12002890305064
53.0	0.33450102	445.1200416056328
54.0	0.34084895	445.11982331694344
55.0	0.34720311	445.1200526891237
56.0	0.35354895	445.12000714832635
57.0	0.35989061	445.11985205046733
58.0	0.36623233	445.11994230077994
59.0	0.37256985	445.1200439335856
60.0	0.37891358	445.1199757275614
61.0	0.38525318	445.11996339046163
62.0	0.39159273	445.1198984820129
63.0	0.39795108	445.1201302615102
64.0	0.40431775	445.1199729425996
65.0	0.41066358	445.1199717738821
66.0	0.41700733	445.11999490834654
67.0	0.42335526	445.11993986545957
68.0	0.42970318	445.11998525166996
69.0	0.436047	445.1201025990379
70.0	0.44239073	445.11995805294475
71.0	0.44873653	445.1199190910257
72.0	0.45508445	445.11998323115483
73.0	0.46142405	445.1201075049756
74.0	0.4677699	445.1199553641788
75.0	0.47411365	445.12015652864847
76.0	0.48045531	445.1199674789939
77.0	0.486797	445.1200086849806
78.0	0.49313658	445.1200875061564
79.0	0.49948458	445.1199692151787
80.0	0.5058429	445.1199859305385
81.0	0.5121971	445.1200021895996
82.0	0.51854286	445.12008648634446
83.0	0.5249012	445.11971976918284
84.0	0.53123871	445.1198388490456
85.0	0.53757828	445.11986646083506
86.0	0.54392207	445.11991213388444
87.0	0.55026165	445.1197117571671
88.0	0.55660346	445.11975973333807
95.0	0.57071998	445.11958845477864
96.0	0.57707415	445.1196339064947
99.0	0.58524085	445.11963875577453
102.0	0.5934075	445.11961487461116
103.0	0.59975545	445.1196107088452
108.0	0.61094295	445.1195866308095
109.0	0.6172888	445.1196424497567
111.0	0.62465337	445.119862393425
112.0	0.63100341	445.11972922716035
113.0	0.63702223	445.1197757432294
114.0	0.64304095	445.11980726128746
115.0	0.64906171	445.1197707005049
116.0	0.65508261	445.11973037179615
117.0	0.66110556	445.1198060907484
118.0	0.66712426	445.1197300689885
119.0	0.67314728	445.1198002774553
120.0	0.67916595	445.11980264042603
121.0	0.68518893	445.1198316130206
122.0	0.69120761	445.1197608940364
123.0	0.69722845	445.1198591799805
124.0	0.70325146	445.11977852822423
125.0	0.70928051	445.1198744778414
126.0	0.71530558	445.1198267075152
127.0	0.72133063	445.1197854155716
128.0	0.72735353	445.11969299113747
129.0	0.73337221	445.11986646434536
130.0	0.7393952	445.1197034311687
131.0	0.745416	445.11977584169824
132.0	0.75143483	445.11974302311864
133.0	0.75745353	445.11976896339723
134.0	0.76348068	445.11978248826495
135.0	0.76950362	445.11971808905537
136.0	0.7755265	445.1206129865907
137.0	0.7813287	445.12038778648053
144.0	0.79545568	445.1196142975347
148.0	0.8051077	445.1197781834945
149.0	0.81145778	445.1197204576169
150.0	0.81748273	445.1197049487477
151.0	0.82350163	445.1197053641427
152.0	0.82953281	445.1196977806199
153.0	0.83555578	445.1197018743687
154.0	0.84157861	445.1196419593581
155.0	0.8475994	445.1197942802625
156.0	0.85361815	445.11975188568886
157.0	0.859639	445.1197396700282
158.0	0.86565993	445.1198096531327
159.0	0.87167858	445.1197974916898
160.0	0.87770168	445.1197604448308
161.0	0.88372236	445.1197880202378
162.0	0.8897433	445.1198157882253
163.0	0.89576403	445.11980933384626
164.0	0.9017849	445.11977798227537
165.0	0.90780575	445.11973436111197
166.0	0.91382465	445.11970161970373
167.0	0.9198495	445.11970452328245
168.0	0.92587676	445.11978633438866
169.0	0.93190161	445.11979572032345
170.0	0.93792665	445.1197857946117
171.0	0.9439495	445.11974368788634
172.0	0.9499725	445.1197556810251
173.0	0.9559975	445.1198113752702
174.0	0.96202052	445.11979350650853
175.0	0.96804956	445.1197181959996
176.0	0.97407678	445.11977552883627
178.0	0.98138705	445.1206460804689
179.0	0.98773505	445.11960623355924
180.0	0.99376211	445.1197867900459
181.0	0.99978723	445.1198315845497
182.0	1.0058101	445.1197752802089
183.0	1.0118371	445.12039498876766
184.0	1.0178642	445.12051085058573
185.0	1.0238893	445.12046448903914
186.0	1.0299163	445.1204548923461
187.0	1.0359414	445.12051726389
188.0	1.0419643	445.12047748706146
189.0	1.0479873	445.1205272939714
190.0	1.0540101	445.1205073969781
191.0	1.060033	445.1205015511161
192.0	1.0660581	445.120617453253
193.0	1.0720872	445.12060789084825
194.0	1.0781122	445.1205626045139
195.0	1.0841373	445.11942508066795
196.0	1.0901601	445.12049469897016
197.0	1.0961831	445.1205579604324
198.0	1.1022143	445.12051583650964
199.0	1.1082393	445.1204840802926
200.0	1.1142768	445.1206402522379
201.0	1.1203059	445.1205689298036
202.0	1.1263331	445.1204927495467
203.0	1.1323603	445.1206084456231
204.0	1.1383872	445.1205648126575
205.0	1.1444102	445.12051941016347
206.0	1.1504289	445.1204817416069
207.0	1.1564497	445.12057209510556
208.0	1.1624706	445.1204598109102
209.0	1.1684914	445.12060402173904
210.0	1.1745144	445.12057012024167
211.0	1.1805332	445.12053074089033
212.0	1.1865519	445.1205297047333
213.0	1.1925728	445.12058252064764
214.0	1.1985935	445.12049031708625
215.0	1.2046123	445.1205179690058
216.0	1.2106353	445.12057862610726
217.0	1.2166561	445.12052921175666
218.0	1.2226749	445.12058116641174
219.0	1.2286936	445.1205325391098
220.0	1.2347166	445.12053803053624
221.0	1.2407395	445.1204914260049
222.0	1.2467582	445.1205384313975
223.0	1.2527789	445.12056728568103
224.0	1.2587998	445.12062324440734
225.0	1.2648207	445.1205956077201
226.0	1.2708416	445.1206177913152
227.0	1.2768624	445.1205124254915
228.0	1.2828853	445.12053376871677
229.0	1.2889145	445.1206043772476
230.0	1.2949374	445.12060620154097
231.0	1.3009687	445.1205584260894
232.0	1.3069936	445.12054398920674
233.0	1.3130166	445.1205788244251
234.0	1.3190436	445.1206164777841
235.0	1.3250708	445.12059186670956
236.0	1.3310896	445.1206367775208
237.0	1.3371082	445.12062136459923
238.0	1.3431291	445.12052842857156
239.0	1.34915	445.1205299676611
240.0	1.3551686	445.1206316937473
241.0	1.3611895	445.12054845823513
242.0	1.3672104	445.1205666820834
243.0	1.3732334	445.1205120742109
244.0	1.3792542	445.1205874021229
245.0	1.3852749	445.12040917820684
246.0	1.3912937	445.12041390302795
247.0	1.3973167	445.12049572952475
248.0	1.4033395	445.12049484905253
249.0	1.4093584	445.1205881992586
250.0	1.4153792	445.1204937010877
251.0	1.4214001	445.1206104941241
252.0	1.4274209	445.1206117841537
253.0	1.4334396	445.12057728081095
254.0	1.4394605	445.1205524046548
255.0	1.4454812	445.11944661316767
256.0	1.4515021	445.1206530424545
257.0	1.4575209	445.1206298646451
258.0	1.4635397	445.1205362184849
259.0	1.4695647	445.120498671385
260.0	1.4755897	445.12065919942654
261.0	1.4816146	445.1206556798636
262.0	1.4876417	445.11942418240574
263.0	1.4936625	445.12065416452344
264.0	1.4996813	445.1205695846884
265.0	1.5057022	445.1205951243946
266.0	1.5117231	445.12053473201325
267.0	1.5177439	445.1205794209296
268.0	1.5237646	445.1206265002856
269.0	1.5297855	445.1206302345476
270.0	1.5358085	445.1205963193581
271.0	1.5418314	445.12054149718614
272.0	1.5478543	445.12060875650724
273.0	1.5538731	445.1206270422387
274.0	1.5598919	445.1204612613931
275.0	1.5659127	445.1205321084206
276.0	1.5719313	445.1204280356887
277.0	1.5779501	445.120528760685
278.0	1.583969	445.12049807748394
279.0	1.5899897	445.12054745669195
280.0	1.5960106	445.12051184721304
281.0	1.6020294	445.1204987644879
282.0	1.6080482	445.1205494757481
283.0	1.614069	445.1205089753722
284.0	1.6200897	445.1204180067464
285.0	1.6261106	445.12050200201435
286.0	1.6321314	445.12047059237244
287.0	1.6381564	445.120438649364
288.0	1.6441794	445.1205057272602
289.0	1.6502045	445.12053268320557
290.0	1.6562253	445.12044702011457
291.0	1.662244	445.12051984364933
292.0	1.668269	445.12044846509207
293.0	1.6742877	445.1204273538687
294.0	1.6803085	445.1205059729387
295.0	1.6863357	445.1204397959694
296.0	1.6923585	445.12054693636463
297.0	1.6983816	445.1204754447281
298.0	1.7044003	445.1206255792281
299.0	1.7104189	445.1205933556306
300.0	1.7164398	445.1204929672185
301.0	1.7224607	445.12055953653424
302.0	1.7284815	445.12058704176553
303.0	1.7345023	445.1205189020131
304.0	1.7405233	445.12044009565136
305.0	1.7465441	445.12049064179377
306.0	1.7525627	445.120542251028
307.0	1.7585836	445.12053524757437
308.0	1.7646045	445.1204728236496
309.0	1.7706254	445.12051771498216
310.0	1.7766482	445.12046578130327
311.0	1.7826712	445.120527477863
312.0	1.7886962	445.1204520498467
313.0	1.7947192	445.12048734943824
314.0	1.8007442	445.1206421799951
315.0	1.8067628	445.1205286755041
316.0	1.8127816	445.12061505119715
317.0	1.8188044	445.1205041113728
318.0	1.8248254	445.1205114912864
319.0	1.8308484	445.1204386889876
320.0	1.8368692	445.12045787923336
321.0	1.84289	445.12037372009814
322.0	1.8489109	445.12056525660995
323.0	1.8549316	445.120599942364
324.0	1.8609567	445.12058914628136
325.0	1.8669816	445.1206223301802
326.0	1.8730046	445.1205668331768
327.0	1.8790255	445.12042550934785
328.0	1.8850505	445.1205524429427
329.0	1.8910734	445.12053400216035
330.0	1.897092	445.12048016966537
331.0	1.9031108	445.1205231148781
332.0	1.9091338	445.12051352281054
333.0	1.9151567	445.12046101788417
334.0	1.9211776	445.12040409497723
335.0	1.9272026	445.1204687111198
336.0	1.9332234	445.1203392146795
337.0	1.9392422	445.120525463375
338.0	1.9452629	445.12046886014826
339.0	1.9512838	445.120570261828
340.0	1.9573068	445.12053464876993
341.0	1.9633296	445.12061284282663
342.0	1.9693505	445.1205538455366
343.0	1.9753713	445.1205555222226
344.0	1.9813923	445.1206010666739
345.0	1.987411	445.1205539254073
346.0	1.9934297	445.12057291548575
347.0	1.9994484	445.1206412166373
348.0	2.0054713	445.120566505683
349.0	2.0114922	445.12055159640397
350.0	2.0175152	445.12062414644294
351.0	2.023536	445.1205805028941
352.0	2.0295567	445.12055739773115
353.0	2.0355777	445.1205192663895
354.0	2.0415985	445.12058481138087
355.0	2.0476194	445.1204768664161
356.0	2.0536422	445.1205641452219
357.0	2.0596631	445.1205752071965
358.0	2.0656881	445.12054054913415
359.0	2.0717173	445.12052739574017
360.0	2.0777382	445.12037618105245
361.0	2.0837589	445.1203860901428
362.0	2.0897819	445.1204773559458
363.0	2.0958027	445.1205129689819
364.0	2.1018235	445.1205176553331
365.0	2.1078444	445.12059075648085
366.0	2.1138652	445.1205494550656
367.0	2.1198861	445.12063015827044
368.0	2.1259069	445.1206089521271
369.0	2.1319277	445.1205693116992
370.0	2.1379465	445.1206385667698
371.0	2.1439674	445.12061047310226
372.0	2.149986	445.12033513003985
373.0	2.1560089	445.12055018997575
374.0	2.1620278	445.1205718530862
375.0	2.1680487	445.12062878358853
376.0	2.1740695	445.12064279263916
377.0	2.1800902	445.12044652150985
378.0	2.1861132	445.1206436818757
379.0	2.1921319	445.12051937950906
380.0	2.1981507	445.11942408605705
381.0	2.2041716	445.12065534216447
382.0	2.2101925	445.12054112581046
383.0	2.2162133	445.1205564664504
384.0	2.2222341	445.12048896934783
385.0	2.2282549	445.1205094313353
386.0	2.2342758	445.1206312810973
387.0	2.2402945	445.120621890128
388.0	2.2463153	445.1206065114436
389.0	2.2523486	445.1205154271532
390.0	2.2583675	445.1205983429632
391.0	2.2643905	445.1206193299272
392.0	2.2704113	445.1206008495163
393.0	2.276432	445.1205538244917
394.0	2.282455	445.12055154083095
395.0	2.2884737	445.1205010948242
396.0	2.2944946	445.1205624394197
397.0	2.3005175	445.1205220193731
398.0	2.3065363	445.1205505944832
399.0	2.3125592	445.1205683832598
400.0	2.3185799	445.12042593126273
401.0	2.3246008	445.12056490924766
402.0	2.3306217	445.1205624850984
403.0	2.3366425	445.12052184761666
404.0	2.3426675	445.1206038308225
405.0	2.3486945	445.1204785131549
406.0	2.3547176	445.12047101192536
407.0	2.3607383	445.1203900404154
408.0	2.3667591	445.1204144026717
409.0	2.37278	445.1202778125164
410.0	2.3788029	445.1204047743973
411.0	2.3848279	445.12035399452355
412.0	2.3908488	445.12050657543455
413.0	2.3968675	445.1202792386641
414.0	2.4028905	445.1203524384206
415.0	2.4089134	445.1203328009219
416.0	2.4149321	445.1203134669297
417.0	2.4209529	445.12051109692516
418.0	2.4269738	445.12055401771545
419.0	2.4329925	445.1204962669053
420.0	2.4390177	445.1205113020875
421.0	2.4450385	445.1205537293295
422.0	2.4510592	445.12055430438835
423.0	2.4570844	445.12056490249455
424.0	2.4631051	445.1206158617756
425.0	2.469126	445.1205090288751
426.0	2.4751447	445.12043819797816
427.0	2.4811635	445.1204212473386
428.0	2.4871884	445.12050570530374
429.0	2.4932073	445.1205589201688
430.0	2.4992301	445.1205647288391
431.0	2.5052509	445.12054880206114
432.0	2.5112718	445.12045516066917
433.0	2.5172928	445.12044568261445
434.0	2.5233135	445.1205221653163
435.0	2.5293364	445.1204632430879
436.0	2.5353552	445.1204920587209
437.0	2.5413761	445.12024587048717
438.0	2.547397	445.12036965436045
439.0	2.5534218	445.12016050021725
440.0	2.5594448	445.1202614157481
441.0	2.5654656	445.1203531254675
442.0	2.5714843	445.120311536707
443.0	2.5775032	445.12043439288044
444.0	2.5835219	445.1204752958751
445.0	2.5895448	445.1203828890675
446.0	2.5955657	445.12020249382147
447.0	2.6015865	445.12038886509936
448.0	2.6076074	445.12031984284306
449.0	2.6136261	445.1203048421113
450.0	2.619649	445.12040949473686
451.0	2.6256677	445.1204244006376
452.0	2.631695	445.12055354822604
453.0	2.6377282	445.12046754778993
454.0	2.6437616	445.12008453539227
455.0	2.6497907	445.120314484706
456.0	2.6558179	445.1204049624387
457.0	2.6618407	445.12022348327383
458.0	2.6678658	445.12044715202893
459.0	2.6738908	445.12011937152437
460.0	2.6799137	445.1202180418736
461.0	2.6859366	445.1203359448779
462.0	2.6919574	445.12007600094114
463.0	2.6979803	445.1201765119643
464.0	2.7040033	445.1203833455047
465.0	2.7100304	445.12036101795314
466.0	2.7160575	445.12003742957745
467.0	2.7220846	445.12025321532946
469.0	2.7293824	445.1203286943868
470.0	2.7357325	445.12041236212275
471.0	2.7417616	445.1203934331644
472.0	2.7477929	445.1203384697482
473.0	2.75382	445.12016115837747
474.0	2.7598451	445.1201765383808
475.0	2.7658679	445.12036604138797
476.0	2.7718908	445.1202317927795
477.0	2.7779158	445.1203364669105
478.0	2.7839388	445.12035530145994
479.0	2.7899658	445.1203379766048
480.0	2.7959909	445.12026581726633
481.0	2.8020179	445.1203605520799
482.0	2.808043	445.12029763893634
483.0	2.8140721	445.1203057209456
484.0	2.8200971	445.1202688038507
486.0	2.8274033	445.1201508534505
487.0	2.8337514	445.12011147074764
488.0	2.8397805	445.1200303130626
489.0	2.8458055	445.12001312662943
490.0	2.8518262	445.1198924633725
491.0	2.8578471	445.1198901829859
492.0	2.8638659	445.1201509455355
493.0	2.8698888	445.12008038890644
494.0	2.8759117	445.1202104668026
495.0	2.8819306	445.12024474740514
496.0	2.8879513	445.1201319931955
497.0	2.8939744	445.12018736889394
498.0	2.899993	445.12018263256294
499.0	2.9060159	445.1202217278609
500.0	2.9120347	445.1202586946596
501.0	2.9180576	445.120197823008
502.0	2.9240805	445.11999242833303
503.0	2.9301014	445.11984526353814
509.0	2.9424493	445.11956187677924
519.0	2.9607243	445.1195751073319
525.0	2.9732993	445.1198146815312
529.0	2.9830222	445.12042714709503
530.0	2.9893682	445.1204805825968
531.0	2.995391	445.1205420987103
532.0	3.0014118	445.1206023288198
533.0	3.0074327	445.1205319283785
534.0	3.0134515	445.1204227921912
535.0	3.0194723	445.1205639709956
536.0	3.0254932	445.12044457375345
537.0	3.0315141	445.12055015512414
538.0	3.0375328	445.12064628189796
539.0	3.0435557	445.12058181153526
540.0	3.0495744	445.12052386780096
541.0	3.0555953	445.1205629371821
542.0	3.061616	445.11943240572225
543.0	3.0676369	445.1205835799906
544.0	3.0736577	445.1205873846894
545.0	3.0796787	445.12061120124923
546.0	3.0856994	445.1206445817327
547.0	3.0917224	445.1206068092775
548.0	3.0977432	445.12056987774383
549.0	3.1037641	445.1206554099676
550.0	3.1097848	445.11941501547955
551.0	3.1158119	445.12057451049174
552.0	3.1218308	445.1205964486592
553.0	3.1278516	445.1206289405942
554.0	3.1338725	445.1206546515494
555.0	3.1398952	445.11942031155786
556.0	3.1459141	445.12064914682077
557.0	3.1519349	445.1206562577835
558.0	3.1579578	445.120606008107
559.0	3.1639808	445.1205307024991
560.0	3.1700079	445.1204913490919
561.0	3.1760267	445.12054732905665
562.0	3.1820475	445.1204735256505
563.0	3.1880682	445.12056226650196
564.0	3.1940871	445.1204631095024
565.0	3.2001163	445.12037463522216
566.0	3.2061433	445.12045096399424
567.0	3.2121683	445.12052249266486
568.0	3.2181892	445.1205337296861
569.0	3.224208	445.120625984676
570.0	3.2302309	445.1204923771893
571.0	3.2362516	445.1203556255781
572.0	3.2422746	445.1204970756315
573.0	3.2482933	445.12048500733823
574.0	3.2543163	445.1204312728658
575.0	3.2603371	445.1204151229211
576.0	3.2663601	445.12034358256903
577.0	3.2723809	445.120455586074
578.0	3.2783997	445.12039835193025
579.0	3.2844205	445.1205575581857
580.0	3.2904434	445.1204072904715
581.0	3.2964662	445.12053991170535
582.0	3.3024934	445.12026397237776
583.0	3.3085143	445.12035661751645
584.0	3.3145352	445.12047781001564
585.0	3.3205538	445.1203998532876
586.0	3.3265746	445.12045439195583
587.0	3.3325954	445.12043803121793
588.0	3.3386185	445.1204977273064
589.0	3.3446392	445.1204874699034
590.0	3.3506601	445.1203986298943
591.0	3.356683	445.12020405154755
592.0	3.3627018	445.1202957876599
593.0	3.3687226	445.12021092563424
594.0	3.3747434	445.120268730454
595.0	3.3807663	445.120171386776
596.0	3.3867894	445.1202935945916
597.0	3.3928101	445.1203716297409
598.0	3.3988289	445.1205011339751
599.0	3.4048519	445.1204490749947
600.0	3.4108705	445.120284008719
601.0	3.4168956	445.12019261250435
602.0	3.4229205	445.1204163646213
603.0	3.4289435	445.12042429941545
604.0	3.4349685	445.1204360678914
605.0	3.4409894	445.1204654661228
606.0	3.4470101	445.12040858595185
607.0	3.4530311	445.12030376895956
608.0	3.4590497	445.1202003471628
609.0	3.465079	445.12040190621514
610.0	3.4711039	445.120319671756
611.0	3.477129	445.1204272403185
612.0	3.4831539	445.12041552949904
613.0	3.4891811	445.12018546778785
614.0	3.4952102	445.12019027878637
615.0	3.501229	445.1205100624126
616.0	3.507252	445.12015596556387
617.0	3.5132748	445.12044531326796
618.0	3.5193019	445.12026152607433
619.0	3.525329	445.1203695942462
620.0	3.5313477	445.1202218881482
621.0	3.5373685	445.12022056298844
622.0	3.5433895	445.12026346954104
623.0	3.5494123	445.1203418422534
624.0	3.5554354	445.1202757006867
625.0	3.561454	445.1202975930376
626.0	3.5674749	445.12027153466454
627.0	3.5734978	445.1203584411283
628.0	3.5795165	445.120426487052
629.0	3.5855373	445.1203610979329
630.0	3.5915583	445.12040963649616
631.0	3.5975812	445.120358642881
632.0	3.6036062	445.1203384635165
633.0	3.6096269	445.12030953737735
634.0	3.6156458	445.120321823579
635.0	3.6216665	445.12022860093214
636.0	3.6276874	445.1203218610489
637.0	3.6337146	445.120424187561
638.0	3.6397395	445.12042452627213
639.0	3.6457584	445.12024944045646
640.0	3.6517812	445.1203668740237
641.0	3.6578083	445.120466558682
642.0	3.663827	445.120423725201
643.0	3.6698562	445.1204336487745
644.0	3.6758854	445.12040474901636
645.0	3.6819126	445.1203667735292
646.0	3.6879376	445.1203982776096
647.0	3.6939626	445.1201702011237
648.0	3.6999875	445.1201157980956
649.0	3.7060125	445.12027282437674
650.0	3.7120397	445.1203888672637
651.0	3.7180646	445.1204148389837
652.0	3.7240876	445.1203845485578
653.0	3.7301105	445.1204360718297
654.0	3.7361335	445.1203474075972
655.0	3.7421563	445.12042768700337
656.0	3.7481792	445.1202771834725
657.0	3.7542042	445.1202587510303
658.0	3.7602293	445.120357872718
659.0	3.7662521	445.1202129218683
660.0	3.7722751	445.1202240081401
661.0	3.778298	445.1204345628426
662.0	3.7843231	445.120409741982
663.0	3.7903522	445.1203781108324
664.0	3.7963772	445.1203685021138
665.0	3.8024022	445.12043517610783
666.0	3.8084251	445.1204099445416
667.0	3.8144543	445.12036905031897
668.0	3.8204856	445.1204595219804
669.0	3.8265127	445.1203472062891
670.0	3.8325398	445.12024095314115
671.0	3.8385669	445.1203328554981
672.0	3.8445897	445.12030228663923
673.0	3.8506085	445.1201865708801
674.0	3.8566293	445.1203016016239
675.0	3.8626522	445.1203214674138
676.0	3.868673	445.1204294021656
677.0	3.8746919	445.12029368639816
678.0	3.8807149	445.1200999555213
679.0	3.8867397	445.12036253150325
680.0	3.8927627	445.1203659455307
681.0	3.8987857	445.1202677235482
682.0	3.9048127	445.120236161994
683.0	3.9108377	445.12028917541863
684.0	3.9168608	445.1202677424151
685.0	3.9228899	445.1201692029328
686.0	3.9289191	445.1203061149678
687.0	3.9349419	445.1203536254845
688.0	3.9409669	445.1203649628742
689.0	3.9469961	445.1202794244023
690.0	3.953021	445.12033489375403
691.0	3.959044	445.1203430722064
692.0	3.9650691	445.12014790402867
693.0	3.9710962	445.1200966197487
694.0	3.9771212	445.1202973023271
695.0	3.983144	445.12019288318254
696.0	3.9891711	445.1202961959753
697.0	3.9952002	445.12023273104194
698.0	4.0012252	445.1202315484137
699.0	4.0072525	445.1202903935833
700.0	4.0132794	445.1203111567463
701.0	4.0193025	445.12015894345353
702.0	4.0253252	445.1202122248016
703.0	4.0313545	445.12006997300625
704.0	4.0373836	445.1202229914142
705.0	4.0434066	445.1202905155991
706.0	4.0494315	445.12031961913294
707.0	4.0554567	445.1203007007463
708.0	4.0614794	445.1203211971194
709.0	4.0675046	445.12030187712145
710.0	4.0735295	445.1202965477382
711.0	4.0795525	445.12031127456265
712.0	4.0855774	445.12049530147107
713.0	4.0916045	445.1201254024976
714.0	4.0976296	445.120262431596
715.0	4.1036525	445.12036914086616
716.0	4.1096755	445.1202241655409
717.0	4.1157045	445.1202564341983
718.0	4.1217337	445.12036191941877
719.0	4.1277587	445.12028252473254
720.0	4.1337837	445.12029569954296
721.0	4.1398087	445.1202273252614
722.0	4.1458338	445.1202031091303
723.0	4.1518587	445.12031470619223
724.0	4.1578859	445.12030479005074
725.0	4.1639108	445.1201723274804
726.0	4.1699337	445.1203179151482
727.0	4.1759566	445.1202568926852
728.0	4.1819796	445.12039737877393
729.0	4.1879983	445.1204494847342
730.0	4.1940193	445.1204818258245
731.0	4.2000401	445.12044154920176
732.0	4.2060588	445.1203885203816
733.0	4.2120775	445.1203062031817
734.0	4.2181005	445.12038272899116
735.0	4.2241214	445.1204053895831
736.0	4.23014	445.12038505813575
737.0	4.2361609	445.1203177259098
738.0	4.2421817	445.1203259951263
739.0	4.2482006	445.12027475641366
740.0	4.2542214	445.1202419172237
741.0	4.2602442	445.1203588167502
742.0	4.2662651	445.12039826623374
743.0	4.2722859	445.1202606539917
744.0	4.2783088	445.1202916374801
745.0	4.2843277	445.12034993239604
746.0	4.2903464	445.12035315481535
747.0	4.2963673	445.12027495631554
748.0	4.3023881	445.12035505375724
749.0	4.3084089	445.1202170047384
750.0	4.3144277	445.12023979909367
751.0	4.3204505	445.12020623840334
752.0	4.3264693	445.120276677363
753.0	4.3324901	445.12019219055753
754.0	4.3385111	445.12033109931195
755.0	4.3445298	445.1205280632053
756.0	4.3505611	445.12031193707236
757.0	4.3565902	445.1202421696013
758.0	4.3626173	445.120311246329
759.0	4.3686381	445.1203506433352
760.0	4.3746569	445.12031014075325
761.0	4.3806798	445.12016126649917
762.0	4.3867007	445.1200814522242
763.0	4.3927194	445.1201405848679
764.0	4.3987402	445.1203635744483
765.0	4.404759	445.1201459296391
766.0	4.410782	445.1201403089604
767.0	4.4168069	445.12017899350684
768.0	4.4228257	445.12023918027876
769.0	4.4288466	445.1203416313975
770.0	4.4348653	445.1202314610511
771.0	4.4408883	445.12025964937595
772.0	4.4469111	445.12043511396075
773.0	4.4529299	445.120248543708
774.0	4.4589507	445.1204367490894
775.0	4.4649715	445.1203773480059
776.0	4.4709924	445.12037674875074
777.0	4.4770133	445.1203368777329
778.0	4.483032	445.12035399047033
779.0	4.4890529	445.1204186610887
780.0	4.4950736	445.12037950885997
781.0	4.5010944	445.12037376276646
782.0	4.5071173	445.1204184786496
783.0	4.5131382	445.1203192342652
784.0	4.5191591	445.12031348387137
785.0	4.5251821	445.1204018598776
786.0	4.5312009	445.12022499883557
787.0	4.5372237	445.12027561555
788.0	4.5432507	445.12032607159165
789.0	4.5492758	445.120355125964
790.0	4.5552987	445.1201932846197
791.0	4.5613237	445.1202033044572
792.0	4.5673509	445.1201881970407
793.0	4.57338	445.12025729646257
794.0	4.5794071	445.1202267489498
795.0	4.5854257	445.1201324197098
796.0	4.5914488	445.120182524936
797.0	4.5974696	445.12012097176336
798.0	4.6034924	445.1203241133825
799.0	4.6095133	445.12034899923043
800.0	4.6155322	445.12020311872897
801.0	4.6215509	445.12027632389584
802.0	4.6275718	445.12031975869616
803.0	4.6335925	445.1202271293522
804.0	4.6396134	445.120314600251
805.0	4.6456343	445.12027469779974
806.0	4.651655	445.1203031770076
807.0	4.6576759	445.12028251002266
808.0	4.6636947	445.12024687246947
809.0	4.6697155	445.12027794404435
810.0	4.6757343	445.12035041067077
811.0	4.681755	445.12027593169915
812.0	4.687776	445.1203537941529
813.0	4.6937946	445.1202733602092
814.0	4.6998155	445.12038083366696
815.0	4.7058342	445.1202942562556
816.0	4.7118573	445.1202224320922
817.0	4.717876	445.12029321635873
818.0	4.7238968	445.1201625783255
819.0	4.7299322	445.12011140670444
820.0	4.7359531	445.120103632557
821.0	4.741978	445.1201830585808
822.0	4.7479967	445.12037429595233
823.0	4.7540177	445.12032262701746
824.0	4.7600364	445.1202406907817
825.0	4.7660573	445.1204471254083
826.0	4.772078	445.1202007857135
827.0	4.778101	445.1202337278469
828.0	4.7841198	445.1204089605424
829.0	4.7901426	445.1203167850711
830.0	4.7961635	445.1203391098672
831.0	4.8021844	445.12017307963276
832.0	4.8082032	445.12022546978756
833.0	4.8142239	445.12030670963395
834.0	4.8202426	445.1203592038571
835.0	4.8262635	445.1203377651563
836.0	4.8322843	445.1202646300607
837.0	4.8383052	445.1203149819684
838.0	4.8443261	445.12035107348737
839.0	4.850351	445.1202422999336
840.0	4.8563762	445.1202547333349
841.0	4.862401	445.1201837534998
842.0	4.868424	445.12035704938836
843.0	4.8744511	445.12031725071586
844.0	4.8804782	445.1202233011055
845.0	4.8865032	445.12044043058097
846.0	4.8925303	445.1203320742494
847.0	4.8985531	445.12037546571855
848.0	4.9045783	445.1202011205155
849.0	4.9106094	445.12036053589225
850.0	4.9166345	445.1204367384862
851.0	4.9226678	445.12029278108145
852.0	4.9286886	445.12034372759985
853.0	4.9347116	445.1202529236385
854.0	4.9407303	445.12016394997966
855.0	4.9467491	445.12026155384456
856.0	4.9527699	445.1203760736912
857.0	4.9587928	445.1202727481295
858.0	4.9648115	445.12031780959154
859.0	4.9708325	445.1203359640938
860.0	4.9768532	445.12031148233154
861.0	4.9828741	445.12028600877693
862.0	4.9888928	445.1202390739755
863.0	4.9949159	445.1202489221836
864.0	5.0009429	445.12034828474424
865.0	5.0069636	445.12016396220884
866.0	5.0129887	445.12046671184015
867.0	5.0190138	445.1204004674229
868.0	5.0250324	445.1201612220821
869.0	5.0310555	445.1201740171943
870.0	5.0370741	445.1202989623075
871.0	5.0430951	445.120313600981
872.0	5.0491179	445.12013952337895
873.0	5.0551387	445.12028608068726
874.0	5.0611596	445.1201281662927
875.0	5.0671824	445.1202584135819
876.0	5.0732012	445.1202692794318
877.0	5.0792222	445.1202998393862
878.0	5.085245	445.120352582371
879.0	5.0912639	445.1203102738267
880.0	5.0972867	445.12031171272986
881.0	5.1033096	445.1203037618212
882.0	5.1093284	445.12031643483965
883.0	5.1153533	445.1204249210625
884.0	5.1213742	445.1203912937077
885.0	5.127395	445.12029631391954
886.0	5.1334139	445.1203139709577
887.0	5.1394347	445.12027080589587
888.0	5.1454575	445.12048077835675
889.0	5.1514805	445.12029381168907
890.0	5.1575035	445.12036723833245
891.0	5.1635263	445.12028106007034
892.0	5.169545	445.12015399267744
893.0	5.175566	445.12031790795334
894.0	5.1815869	445.12025624707604
895.0	5.1876055	445.1202771612767
896.0	5.1936284	445.1202801725212
897.0	5.1996493	445.12032225012626
898.0	5.2056702	445.120124755748
899.0	5.211693	445.1201945642744
900.0	5.217716	445.1201809364964
901.0	5.2237347	445.1203091198303
902.0	5.2297556	445.12034830110366
903.0	5.2357764	445.12035912928934
904.0	5.2417951	445.1202715139502
905.0	5.2478182	445.12033608688097
906.0	5.2538368	445.12027365531395
907.0	5.2598577	445.1203970881562
908.0	5.2658785	445.12035832437346
909.0	5.2719015	445.12029353282975
910.0	5.2779222	445.1204475169476
911.0	5.2839474	445.12037718675674
912.0	5.2899723	445.12037825379446
913.0	5.2959973	445.1201951120982
914.0	5.3020223	445.12028436887874
915.0	5.3080494	445.1201035871042
916.0	5.3140723	445.1203050215402
917.0	5.3200911	445.12040395674177
918.0	5.326114	445.1202688180261
919.0	5.3321327	445.1203795374228
920.0	5.3381536	445.1202294703128
921.0	5.3441745	445.12026146668796
922.0	5.3501952	445.12015170471136
923.0	5.3562182	445.1202966923748
924.0	5.362237	445.12027993855935
925.0	5.3682578	445.1202908822451
926.0	5.3742766	445.1203787605776
927.0	5.3802973	445.1201795033499
928.0	5.3863161	445.1203199590799
929.0	5.392337	445.1201987788393
930.0	5.3983599	445.12033618252786
931.0	5.4043807	445.1203660603872
932.0	5.4104016	445.1203057508628
933.0	5.4164224	445.1203209198913
934.0	5.4224454	445.1202820037978
935.0	5.4284641	445.12038284111196
936.0	5.4344871	445.12039735229064
937.0	5.4405078	445.12019055963793
938.0	5.4465266	445.12034021136196
939.0	5.4525454	445.12029563276
940.0	5.4585663	445.1203685990283
941.0	5.4645892	445.1203823667948
942.0	5.4706079	445.1203335693058
943.0	5.4766287	445.1201500597103
944.0	5.4826517	445.1202617853206
945.0	5.4886808	445.120181233702
946.0	5.4947059	445.12021822438254
947.0	5.5007287	445.1201835690007
948.0	5.5067538	445.12022576110843
949.0	5.5127788	445.1203770841979
950.0	5.5188016	445.1203400026379
951.0	5.5248225	445.12037798900917
952.0	5.5308455	445.12043501207137
953.0	5.5368704	445.1202103695061
954.0	5.5428996	445.12007748255974
955.0	5.5489206	445.12029762745306
956.0	5.5549393	445.1202473815043
957.0	5.5609622	445.1201639147838
958.0	5.5669829	445.1202085089471
959.0	5.5730017	445.1204336699412
960.0	5.5790247	445.1204103979679
961.0	5.5850454	445.12028981173256
962.0	5.5910705	445.1203252092702
963.0	5.5970935	445.12034917983425
964.0	5.6031164	445.12036728069774
965.0	5.6091394	445.12044104282216
966.0	5.615158	445.1201018365897
967.0	5.6211789	445.1201490683039
968.0	5.6271975	445.1202750909394
969.0	5.6332226	445.120402839
970.0	5.6392519	445.12040666022693
971.0	5.6452706	445.12036324033136
972.0	5.6512936	445.1203659625373
973.0	5.6573123	445.12033214051905
974.0	5.663333	445.1203209855358
975.0	5.6693539	445.12039808644346
976.0	5.6753768	445.12035088191277
977.0	5.681406	445.1203324334908
978.0	5.6874309	445.1203102732079
979.0	5.693454	445.1202302090261
980.0	5.6994768	445.12038571190675
981.0	5.7054976	445.1201664829032
982.0	5.7115185	445.1203973752696
983.0	5.7175436	445.12021743541663
984.0	5.7235685	445.1204082751906
985.0	5.7295915	445.12034222681547
986.0	5.7356143	445.1202061703972
987.0	5.7416332	445.120220769097
988.0	5.747656	445.1203272235379
989.0	5.7536748	445.1201211244598
990.0	5.7596977	445.12023850109676
991.0	5.7657185	445.12034192135786
992.0	5.7717415	445.12035010314077
993.0	5.7777623	445.1201802770337
994.0	5.7837853	445.12040359208555
995.0	5.789804	445.1202510373526
996.0	5.795825	445.12019955162447
997.0	5.8018477	445.12014808340666
998.0	5.8078728	445.1203178526323
999.0	5.8138915	445.1203887221882
1000.0	5.8199124	445.1201314459409
1001.0	5.8259332	445.12029811686614
1002.0	5.831952	445.1202536340234
1003.0	5.8379728	445.12037396117057
1004.0	5.8439937	445.1201314797024
1005.0	5.8500144	445.12025307818567
1006.0	5.8560374	445.1202816433575
1007.0	5.8620645	445.12011985789127
1008.0	5.8680916	445.12007955700864
1009.0	5.8741146	445.11992656288345
1010.0	5.8801332	445.12037318887184
1011.0	5.8861542	445.1202219438025
1012.0	5.892177	445.12011295696715
1013.0	5.8981979	445.1200527649293
1014.0	5.9042187	445.12016630318374
1015.0	5.9102374	445.1202745913773
1016.0	5.9162604	445.1202669783214
1017.0	5.9222811	445.1202428547515
1018.0	5.9283021	445.12017748123276
1019.0	5.9343229	445.1202882784647
1020.0	5.9403458	445.1202435479364
1021.0	5.9463646	445.1200873828314
1022.0	5.9523875	445.1199699674283
1023.0	5.9584104	445.1201154946754
1024.0	5.9644333	445.1202216344623
1025.0	5.9704563	445.1202256387634
1026.0	5.9764751	445.12022681436747
1027.0	5.982498	445.120207525788
1028.0	5.9885187	445.12042432080955
1029.0	5.9945417	445.1203181054469
1030.0	6.0005687	445.1202963644975
1031.0	6.0065959	445.1201391108711
1032.0	6.0126251	445.12032467945374
1033.0	6.0186459	445.120345813872
1034.0	6.0246689	445.120136332779
1035.0	6.0306876	445.120161642678
1036.0	6.0367084	445.1202292059542
1037.0	6.0427292	445.1201575345918
1038.0	6.0487521	445.120266094028
1039.0	6.0547772	445.12014457206357
1040.0	6.060796	445.12024556989456
1041.0	6.0668168	445.12022416687574
1042.0	6.0728376	445.12040773968243
1043.0	6.0788605	445.1204030774384
1044.0	6.0848814	445.12039129469093
1045.0	6.0909022	445.1202743018366
1046.0	6.0969251	445.12023523034867
1047.0	6.1029439	445.1202523384182
1048.0	6.1089648	445.12028582456696
1049.0	6.1149877	445.1203202753489
1050.0	6.1210064	445.120333152129
1051.0	6.1270313	445.1201381307478
1052.0	6.1330501	445.1203404287276
1053.0	6.139071	445.12027480507254
1054.0	6.1450939	445.12011345354387
1055.0	6.1511148	445.1201120456318
1056.0	6.1571356	445.12026860507
1057.0	6.1631544	445.1202707950617
1058.0	6.1691753	445.12028298671515
1059.0	6.175196	445.12030466618506
1060.0	6.1812148	445.1203106222947
1061.0	6.1872376	445.12025417283064
1062.0	6.1932565	445.1203013941008
1063.0	6.1992774	445.1201980796656
1064.0	6.2053003	445.1203066321854
1065.0	6.2113191	445.12011814316094
1066.0	6.217342	445.1201252373989
1067.0	6.2233606	445.120118216995
1068.0	6.2293836	445.12009753238914
1069.0	6.2354189	445.1201437853101
1070.0	6.241442	445.12008607823435
1071.0	6.2474649	445.12019260529104
1072.0	6.2534835	445.1202121644788
1073.0	6.2595045	445.12006553216014
1074.0	6.2655252	445.1201716425675
1075.0	6.2715461	445.12032055817525
1076.0	6.2775649	445.12033641361876
1077.0	6.2835857	445.12030317816516
1078.0	6.2896066	445.12033982962777
1079.0	6.2956273	445.12019259566824
1080.0	6.3016504	445.12011649073145
1081.0	6.3076691	445.1202022803471
1082.0	6.3136919	445.1201455813212
1083.0	6.3197128	445.12027500980406
1084.0	6.3257317	445.1201926891915
1085.0	6.3317545	445.12030433280626
1086.0	6.3377754	445.1202164065276
1087.0	6.3437983	445.12030420156265
1088.0	6.3498192	445.1203180291417
1089.0	6.35584	445.1202278065909
1090.0	6.3618587	445.12040880762265
1091.0	6.3678795	445.1201748079875
1092.0	6.3738982	445.12023746157024
1093.0	6.3799212	445.1202431054273
1094.0	6.3859421	445.1202385710426
1095.0	6.3919628	445.1203548594236
1096.0	6.3979859	445.12029077982015
1097.0	6.4040066	445.12019469652864
1098.0	6.4100254	445.1201952712736
1099.0	6.4160483	445.12022438992227
1100.0	6.4220671	445.1201400223366
1101.0	6.4280921	445.1201739916887
1102.0	6.4341151	445.1200509822418
1103.0	6.4401379	445.1200460045329
1104.0	6.4461589	445.12016744367463
1105.0	6.4521816	445.1202346330654
1106.0	6.4582046	445.12033019833507
1107.0	6.4642275	445.1202764249503
1108.0	6.4702526	445.12009413600913
1109.0	6.4762796	445.1202698989321
1110.0	6.4823027	445.12018717699954
1111.0	6.4883277	445.1200606988127
1112.0	6.4943527	445.12028237040244
1113.0	6.5003775	445.12018983172663
1114.0	6.5064068	445.1201245194742
1115.0	6.5124277	445.1200840126501
1116.0	6.5184505	445.12011112365036
1117.0	6.5244693	445.120099658113
1118.0	6.5304922	445.1201788548407
1119.0	6.5365131	445.1202497304401
1120.0	6.542534	445.12035952748886
1121.0	6.5485547	445.1203129903429
1122.0	6.5545756	445.12026075107605
1123.0	6.5605984	445.12017637878193
1124.0	6.5666193	445.1204547220661
1125.0	6.5726402	445.1200612282001
1126.0	6.5786611	445.12017499469243
1127.0	6.5846819	445.1200323898482
1128.0	6.5907047	445.12013875143003
1129.0	6.5967235	445.12018923803237
1130.0	6.6027444	445.1201238625096
1131.0	6.6087693	445.1200607631625
1132.0	6.6147902	445.1200582780027
1133.0	6.620809	445.12029782724477
1134.0	6.6268361	445.12029592471
1135.0	6.6328589	445.1203363112709
1136.0	6.6388797	445.12025007022004
1137.0	6.6448985	445.1203855234201
1138.0	6.6509194	445.12030610261877
1139.0	6.6569381	445.1202263368546
1140.0	6.662959	445.1202414943767
1141.0	6.668986	445.12026754027085
1142.0	6.675007	445.12017963076454
1143.0	6.6810277	445.1202853217762
1144.0	6.6870485	445.12007275009563
1145.0	6.6930673	445.11992193624286
1146.0	6.6990883	445.1201442892855
1147.0	6.7051111	445.120162630436
1148.0	6.711132	445.12019350811016
1149.0	6.7171548	445.1201566111473
1150.0	6.7231737	445.12008182191533
1151.0	6.7291946	445.1200313795654
1152.0	6.7352173	445.12028001306095
1153.0	6.7412362	445.1203577592403
1154.0	6.7472569	445.1201621009932
1155.0	6.7532757	445.12024498331584
1156.0	6.7593028	445.1202928196855
1157.0	6.76533	445.12025390744344
1158.0	6.771357	445.1201905248892
1159.0	6.7773863	445.12035887006385
1160.0	6.7834091	445.1202638016934
1161.0	6.7894341	445.12034996945323
1162.0	6.7954591	445.12030248284816
1163.0	6.8014841	445.1203284375283
1164.0	6.8075133	445.1202073840602
1165.0	6.8135404	445.1202005061044
1166.0	6.8195633	445.12024915267074
1167.0	6.8255841	445.1203879245299
1168.0	6.8316029	445.120286995872
1169.0	6.8376258	445.1202917708487
1170.0	6.8436487	445.12020720631045
1171.0	6.8496675	445.1201789013538
1172.0	6.8556884	445.12024027601115
1173.0	6.8617071	445.1201472871567
1174.0	6.867728	445.1201405028394
1175.0	6.8737487	445.12013936629694
1176.0	6.8797675	445.1201224478206
1177.0	6.8857925	445.1201978925379
1178.0	6.8918134	445.1202953009208
1179.0	6.8978363	445.1203559343133
1180.0	6.9038572	445.12025567677495
1181.0	6.909878	445.1203061572813
1182.0	6.9158968	445.1203164486821
1183.0	6.9219175	445.1201510730661
1184.0	6.9279384	445.12017168269773
1185.0	6.9339612	445.1201446828337
1186.0	6.9399821	445.1200974495729
1187.0	6.9460031	445.1201772803215
1188.0	6.9520218	445.1201153234583
1189.0	6.9580447	445.12019743081436
1190.0	6.9640634	445.12003667142926
1191.0	6.9700863	445.12012816602254
1192.0	6.9761072	445.1201241582852
1193.0	6.9821259	445.1201440535849
1194.0	6.9881489	445.120155337281
1195.0	6.9941718	445.120223135117
1196.0	7.0001947	445.1202992183479
1197.0	7.0062177	445.12015822133424
1198.0	7.0122405	445.12033340308636
1199.0	7.0182635	445.1203759364063
1200.0	7.0242864	445.1201944164523
1201.0	7.0303093	445.12025666465445
1202.0	7.0363343	445.12014233320286
1203.0	7.0423594	445.12014423362575
1204.0	7.0483823	445.1200329153001
1205.0	7.0544094	445.1200945614626
1206.0	7.0604364	445.1200397787554
1207.0	7.0664635	445.12010974254406
1208.0	7.0724864	445.1202713463283
1209.0	7.0785115	445.12034636919316
1210.0	7.0845386	445.12018164134946
1211.0	7.0905637	445.1203002558838
1212.0	7.0965865	445.12014123217455
1213.0	7.1026178	445.1202602472716
1214.0	7.1086427	445.12024853542925
1215.0	7.1146657	445.12023069195754
1216.0	7.1206886	445.120287215676
1217.0	7.1267115	445.1203249000628
1218.0	7.1327365	445.1201669586602
1219.0	7.1387616	445.1200885204616
1220.0	7.1447866	445.1202236725398
1221.0	7.1508094	445.120144558084
1222.0	7.1568323	445.1201921671303
1223.0	7.1628511	445.1202146913639
1224.0	7.1688782	445.12015955089964
1225.0	7.1749094	445.12040210142453
1226.0	7.1809303	445.1203106673978
1227.0	7.186949	445.12022881574114
1228.0	7.19297	445.120253584165
1229.0	7.1989927	445.12034508934914
1230.0	7.2050241	445.1201364810798
1231.0	7.2110512	445.12031037630334
1232.0	7.2170761	445.12012849948513
1233.0	7.2230991	445.12006048126926
1234.0	7.2291221	445.1203066754748
1235.0	7.235145	445.1203390740997
1236.0	7.241168	445.12030141238796
1237.0	7.2471928	445.12026064226023
1238.0	7.2532179	445.1202217411661
1239.0	7.2592429	445.12028806943914
1240.0	7.2652658	445.120168180895
1241.0	7.2712866	445.1201421671523
1242.0	7.2773138	445.1201951467632
1243.0	7.2833408	445.1200987181018
1244.0	7.2893617	445.1201616992232
1245.0	7.2953845	445.1201259505629
1246.0	7.3014054	445.12018547412094
1247.0	7.3074262	445.1202216920549
1248.0	7.3134513	445.12033156806257
1249.0	7.3194825	445.1202665431274
1250.0	7.3255118	445.1203098640649
1251.0	7.331545	445.1202649049967
1252.0	7.3375764	445.1200973111593
1253.0	7.3436013	445.1201412156134
1254.0	7.3496262	445.120169605658
1255.0	7.3556492	445.12008568993537
1256.0	7.3616742	445.12019015342884
1257.0	7.3676993	445.1201021324894
1258.0	7.3737243	445.1200897228037
1259.0	7.3797472	445.1201348596131
1260.0	7.3857742	445.1201421171402
1261.0	7.3917993	445.1201149910202
1262.0	7.3978222	445.1202800523238
1263.0	7.4038451	445.1202095674498
1264.0	7.4098722	445.1201393516813
1265.0	7.4158993	445.12033879630286
1266.0	7.4219264	445.1203053368307
1267.0	7.4279535	445.1202770248541
1268.0	7.4339805	445.12035451188825
1269.0	7.4400035	445.1202367843683
1270.0	7.4460221	445.1202465462348
1271.0	7.4520431	445.12024367489664
1272.0	7.4580639	445.1201233563502
1273.0	7.4640847	445.12010670931085
1274.0	7.4701098	445.12009622385705
1275.0	7.4761286	445.12017969430974
1276.0	7.4821472	445.12008609499486
1277.0	7.4881702	445.1200822806753
1278.0	7.4941951	445.1200596179038
1279.0	7.500216	445.12021800241837
1280.0	7.5062348	445.1201601516741
1281.0	7.512264	445.1202383636697
1282.0	7.5182848	445.1202320077673
1283.0	7.5243055	445.1201719326033
1284.0	7.5303243	445.1201290943801
1285.0	7.5363494	445.12022378788606
1286.0	7.5423681	445.12017658665997
1287.0	7.5483911	445.1201612690081
1288.0	7.5544097	445.1200803792875
1289.0	7.5604307	445.1200560663525
1290.0	7.5664536	445.12011607576835
1291.0	7.5724723	445.1203446571098
1292.0	7.5784932	445.1202315524259
1293.0	7.5845161	445.1202714066462
1294.0	7.5905369	445.12033105889714
1295.0	7.5965577	445.1199867343374
1296.0	7.6025787	445.12023265759
1297.0	7.6086058	445.12014194652363
1298.0	7.6146308	445.1200830940245
1299.0	7.6206557	445.1202791187546
1300.0	7.6266828	445.12014517763214
1301.0	7.6327098	445.12014490532863
1302.0	7.6387348	445.12017164510036
1303.0	7.6447642	445.12028944236897
1304.0	7.6507955	445.1201740203888
1305.0	7.6568183	445.1203547386023
1306.0	7.6628412	445.12036859455173
1307.0	7.6688641	445.1202559444576
1308.0	7.6748912	445.1203430601897
1309.0	7.6809183	445.1203003675427
1310.0	7.6869495	445.1202660058651
1311.0	7.6929746	445.1202706566876
1312.0	7.6989975	445.1200956572649
1313.0	7.7050205	445.12024465444955
1314.0	7.7110433	445.12018618461144
1315.0	7.7170725	445.12011401364504
1316.0	7.7230954	445.120075258558
1317.0	7.7291162	445.12001059692363
1318.0	7.7351392	445.1201093017736
1319.0	7.74116	445.1202837934088
1320.0	7.7471809	445.1201740380029
1321.0	7.7532037	445.1202971462328
1322.0	7.7592245	445.1203942742778
1323.0	7.7652475	445.1202371246055
1324.0	7.7712705	445.1201260071379
1325.0	7.7772955	445.12005668443123
1326.0	7.7833205	445.1202285585798
1327.0	7.7893434	445.120173771001
1328.0	7.7953664	445.1201708873377
1329.0	7.8013893	445.12026221430904
1330.0	7.8074142	445.12015161970146
1331.0	7.8134392	445.1202274905603
1332.0	7.8194621	445.12006341188703
1333.0	7.8254893	445.1202039791623
1334.0	7.8315143	445.12009144942306
1335.0	7.8375372	445.1200121067923
1336.0	7.8435622	445.1202113932314
1337.0	7.8495829	445.12002294397274
1338.0	7.8556017	445.12000466426065
1339.0	7.8616289	445.12010850252005
1340.0	7.8676517	445.1202186342941
1341.0	7.8736705	445.1203270541066
1342.0	7.8796935	445.1203597376956
1343.0	7.8857144	445.1202368101839
1344.0	7.891733	445.12011425548303
1345.0	7.8977538	445.12027273197737
1346.0	7.9037746	445.1201158410497
1347.0	7.9097956	445.1200265890904
1348.0	7.9158184	445.12034340949486
1349.0	7.9218393	445.12013567150564
1350.0	7.9278601	445.1201540239934
1351.0	7.9338811	445.1201826574581
1352.0	7.9398997	445.1202252711267
1353.0	7.9459226	445.1202239130408
1354.0	7.9519434	445.1202962554094
1355.0	7.9579644	445.12025933514485
1356.0	7.9639872	445.1201715675205
1357.0	7.9700101	445.1203356553522
1358.0	7.976031	445.1202807244402
1359.0	7.9820519	445.12022249179745
1360.0	7.9880726	445.1202451848341
1361.0	7.9940935	445.1201550715751
1362.0	8.0001144	445.120033021489
1363.0	8.0061351	445.12004382095455
1364.0	8.0121581	445.12004514696457
1365.0	8.0181789	445.120147874102
1366.0	8.0241978	445.120192545946
1367.0	8.0302185	445.12022107031635
1368.0	8.0362395	445.12026572862123
1369.0	8.0422727	445.1202755220539
1370.0	8.0482957	445.1201496487217
1371.0	8.0543186	445.1203147059894
1372.0	8.0603478	445.1201697426236
1373.0	8.0663748	445.12024671380794
1374.0	8.0723979	445.1202889212393
1375.0	8.0784248	445.1201617673569
1376.0	8.0844498	445.1203438371736
1377.0	8.0904727	445.12023480448386
1378.0	8.0964978	445.120300703847
1379.0	8.1025207	445.1202729372134
1380.0	8.1085395	445.12014977905704
1381.0	8.1145625	445.11999852125564
1382.0	8.1205811	445.1201659311879
1383.0	8.1266	445.1200829243083
1384.0	8.1326228	445.12018122522534
1385.0	8.1386437	445.12016126874113
1386.0	8.1446666	445.12021871036694
1387.0	8.1506874	445.12019419797093
1388.0	8.1567062	445.1203028700045
1389.0	8.1627271	445.1201201745595
1390.0	8.1687478	445.1202162737075
1391.0	8.1747688	445.12024094091197
1392.0	8.1807895	445.1202464220055
1393.0	8.1868146	445.1199635848369
1394.0	8.1928374	445.1202100334337
1395.0	8.1988646	445.1200543439691
1396.0	8.2048876	445.120050569753
1397.0	8.2109146	445.12022455062555
1398.0	8.2169397	445.1202620409289
1399.0	8.2229625	445.1201661686579
1400.0	8.2289854	445.12012551882816
1401.0	8.2350146	445.1202798464426
1402.0	8.2410375	445.12012458962397
1403.0	8.2470583	445.12002296903626
1404.0	8.253077	445.1201323332922
1405.0	8.2591	445.11996998723777
1406.0	8.2651229	445.1199868444151
1407.0	8.2711437	445.1199892096491
1408.0	8.2771646	445.1203410910171
1409.0	8.2831855	445.12015551964737
1410.0	8.2892063	445.12002571450415
1411.0	8.2952313	445.1201183999969
1412.0	8.3012522	445.12021208970435
1413.0	8.307271	445.11995343613455
1414.0	8.3132939	445.1200750490887
1415.0	8.3193146	445.120139723046
1416.0	8.3253334	445.1200986678664
1417.0	8.3313564	445.1202413784672
1418.0	8.3373751	445.1203698811283
1419.0	8.343396	445.12028723623075
1420.0	8.3494189	445.1202340098521
1421.0	8.3554398	445.12012576785764
1422.0	8.3614605	445.12016720885276
1423.0	8.3674814	445.1200622682431
1424.0	8.3735001	445.1201454008778
1425.0	8.379523	445.1202123867039
1426.0	8.3855439	445.1202561645168
1427.0	8.3915647	445.1201383530624
1428.0	8.3975877	445.1200656630322
1429.0	8.4036107	445.1201564962308
1430.0	8.4096335	445.1200638098388
1431.0	8.4156564	445.12027585266475
1432.0	8.4216794	445.1203155565896
1433.0	8.427698	445.1202413281803
1434.0	8.4337189	445.12016247336584
1435.0	8.4397419	445.12023845553057
1436.0	8.4457628	445.1201665239987
1437.0	8.4517835	445.12015534610595
1438.0	8.4578043	445.12022575174376
1439.0	8.4638231	445.12026436760266
1440.0	8.469844	445.1200350164954
1441.0	8.4758668	445.1201797637749
1442.0	8.4818857	445.1200464767124
1443.0	8.4879086	445.120141986976
1444.0	8.4939274	445.1201072842603
1445.0	8.4999461	445.1202206193273
1446.0	8.5059689	445.1201899872699
1447.0	8.511994	445.1202147852887
1448.0	8.518019	445.12009198032393
1449.0	8.5240377	445.12030569305074
1450.0	8.5300586	445.12023026446656
1451.0	8.5360816	445.12011126482685
1452.0	8.5421024	445.1202356595582
1453.0	8.5481233	445.1201000705041
1454.0	8.5541419	445.1203566235425
1455.0	8.5601628	445.1202843212968
1456.0	8.5661836	445.1200968084804
1457.0	8.5722045	445.12009467830205
1458.0	8.5782274	445.12010491464724
1459.0	8.5842483	445.1201578208297
1460.0	8.590267	445.1201390459876
1461.0	8.59629	445.12016283583847
1462.0	8.6023149	445.12032188940407
1463.0	8.6083358	445.12037852555613
1464.0	8.6143586	445.1201793113919
1465.0	8.6203921	445.1200983573735
1466.0	8.6264129	445.12003282016565
1467.0	8.6324337	445.12007651391843
1468.0	8.6384546	445.120036688349
1469.0	8.6444753	445.12020904126194
1470.0	8.6504983	445.12021714891097
1471.0	8.6565192	445.12008570134
1472.0	8.66254	445.1201899439511
1473.0	8.6685629	445.1200862416761
1474.0	8.6745838	445.1201405550853
1475.0	8.6806046	445.1202418713634
1476.0	8.6866255	445.1201290976579
1477.0	8.6926483	445.1201666446006
1478.0	8.6986712	445.120208623827
1479.0	8.7046942	445.12009736655676
1480.0	8.7107192	445.1202484532617
1481.0	8.7167401	445.1200661566992
1482.0	8.722763	445.1201192831385
1483.0	8.7287859	445.1200623154301
1484.0	8.7348068	445.12019988065936
1485.0	8.7408255	445.1200227673303
1486.0	8.7468526	445.12022299290805
1487.0	8.7528754	445.12010439188947
1488.0	8.7589005	445.12012008256187
1489.0	8.7649298	445.1201716464321
1490.0	8.7709527	445.12021102761776
1491.0	8.7769756	445.12005237301395
1492.0	8.7830048	445.1202482020757
1493.0	8.7890297	445.1201119355501
1494.0	8.7950568	445.12027916749383
1495.0	8.8010817	445.1200076995486
1496.0	8.8071067	445.12010331171365
1497.0	8.8131319	445.1199935696024
1498.0	8.8191569	445.11999503024657
1499.0	8.825186	445.1200115590812
1500.0	8.8312088	445.120263984692
1501.0	8.8372381	445.12003581366395
1502.0	8.8432673	445.1200542193654
1503.0	8.8492943	445.1201901102095
1504.0	8.8553173	445.12024742705063
1505.0	8.8613403	445.1201984347655
1506.0	8.8673674	445.12021964041867
1507.0	8.8733944	445.1202382201939
1508.0	8.8794214	445.12018023084545
1509.0	8.8854444	445.1202671695952
1510.0	8.8914651	445.1204203600628
1511.0	8.8974902	445.12004895055014
1512.0	8.9035132	445.120018272686
1513.0	8.9095424	445.12014456324823
1514.0	8.9155653	445.1200710231183
1515.0	8.9215903	445.1202663714693
1516.0	8.927611	445.1200348877029
1517.0	8.9336319	445.1202332135064
1518.0	8.9396527	445.12028503166977
1519.0	8.9456778	445.12023950500986
1520.0	8.9517007	445.1202972791217
1521.0	8.9577216	445.1202129025663
1522.0	8.9637445	445.1201957384331
1523.0	8.9697673	445.1202692222695
1524.0	8.9757882	445.1203157041644
1525.0	8.9818069	445.1201260131034
1526.0	8.9878299	445.1202413936073
1527.0	8.9938528	445.1202426288684
1528.0	8.9998779	445.12022334990036
1529.0	9.0059029	445.12027386912536
1530.0	9.01193	445.12030144186394
1531.0	9.017957	445.1202540686183
1532.0	9.0239799	445.1200777178162
1533.0	9.0300029	445.1201065295784
1534.0	9.0360278	445.12005716619524
1535.0	9.0420508	445.12009626621597
1536.0	9.0480758	445.12006527766783
1537.0	9.0541029	445.1200934772812
1538.0	9.0601321	445.12026527036886
1539.0	9.0661549	445.12034992398037
1540.0	9.0721778	445.12022781242695
1541.0	9.0782028	445.120236691895
1542.0	9.0842257	445.12030094775196
1543.0	9.0902509	445.12027397993734
1544.0	9.0962757	445.12041171210774
1545.0	9.1022988	445.1203202571189
1546.0	9.1083237	445.12033443721805
1547.0	9.1143466	445.1203699871721
1548.0	9.1203716	445.120263731166
1549.0	9.1264008	445.1202363688737
1550.0	9.1324279	445.1202699599603
1551.0	9.1384488	445.1202588916594
1552.0	9.1444675	445.12026097374735
1553.0	9.1504863	445.12017051750144
1554.0	9.1565091	445.1200560634614
1555.0	9.1625321	445.12011412654584
1556.0	9.1685551	445.1202008949231
1557.0	9.1745758	445.1201773216558
1558.0	9.1805947	445.1202011670709
1559.0	9.1866154	445.1202646874003
1560.0	9.1926364	445.1202377360317
1561.0	9.1986592	445.12023409240487
1562.0	9.20468	445.1201719865491
1563.0	9.2106988	445.12023478496957
1564.0	9.2167218	445.12018552193626
1565.0	9.2227405	445.12006051274204
1566.0	9.2287634	445.1201266771954
1567.0	9.2347863	445.1201779382259
1568.0	9.2408052	445.12008574200365
1569.0	9.246828	445.1199852239541
1570.0	9.2528467	445.1198976743345
1571.0	9.2588697	445.1201275134128
1572.0	9.2648926	445.120176353845
1573.0	9.2709155	445.12039891137226
1574.0	9.2769344	445.12026672874345
1575.0	9.2829572	445.1202383147359
1576.0	9.2889781	445.1202723369308
1577.0	9.2949968	445.1202827903043
1578.0	9.3010176	445.1202508983457
1579.0	9.3070385	445.1203722310681
1580.0	9.3130697	445.12028257381104
1581.0	9.3190906	445.1202990237669
1582.0	9.3251155	445.12024321657515
1583.0	9.3311407	445.1202717052972
1584.0	9.3371614	445.12005619324174
1585.0	9.3431843	445.12003023505673
1586.0	9.3492052	445.12032940792227
1587.0	9.3552261	445.12038590362494
1588.0	9.3612489	445.1202164900404
1589.0	9.3672677	445.1202745660699
1590.0	9.3732906	445.12035942151795
1591.0	9.3793136	445.1199937125307
1592.0	9.3853407	445.12009995200196
1593.0	9.3913677	445.12030998089773
1594.0	9.3973906	445.1202612974989
1595.0	9.4034156	445.1202355525118
1596.0	9.4094386	445.12027800127396
1597.0	9.4154637	445.12019965794684
1598.0	9.4214866	445.12014076154645
1599.0	9.4275096	445.12032743534616
1600.0	9.4335325	445.1202607109296
1601.0	9.4395573	445.12015497930474
1602.0	9.4455803	445.1200778112207
1603.0	9.4516011	445.1202393589592
1604.0	9.457622	445.1203227286986
1605.0	9.4636408	445.12026379632647
1606.0	9.4696616	445.1202260287474
1607.0	9.4756846	445.1203709990207
1608.0	9.4817052	445.12036664448567
1609.0	9.4877303	445.12022478945084
1610.0	9.4937512	445.1200933664177
1611.0	9.4997741	445.1200691939815
1612.0	9.5058012	445.12012163586485
1613.0	9.5118242	445.1201499891974
1614.0	9.5178429	445.12007773677885
1615.0	9.5238617	445.12022897931604
1616.0	9.5298844	445.12012169302994
1617.0	9.5359054	445.12013270612727
1618.0	9.5419262	445.1201764764026
1619.0	9.5479491	445.12008763780784
1620.0	9.5539679	445.12016435718874
1621.0	9.5599909	445.12036547631
1622.0	9.5660117	445.12025111290995
1623.0	9.5720325	445.1202586556562
1624.0	9.5780553	445.1201936790258
1625.0	9.5840742	445.12025194952565
1626.0	9.5900972	445.1203327361589
1627.0	9.59612	445.12018695893494
1628.0	9.6021409	445.1202551917793
1629.0	9.6081638	445.1203216873637
1630.0	9.6141847	445.12032390989737
1631.0	9.6202034	445.12020304467285
1632.0	9.6262221	445.1202374720933
1633.0	9.632245	445.1202866046644
1634.0	9.6382658	445.120332963769
1635.0	9.6442867	445.120334753411
1636.0	9.6503054	445.1203140416575
1637.0	9.6563264	445.12025710898325
1638.0	9.6623492	445.1201155395469
1639.0	9.6683681	445.12018309374866
1640.0	9.6743888	445.1203404346998
1641.0	9.6804097	445.1201826843651
1642.0	9.6864409	445.1201892168012
1643.0	9.6924618	445.12039294119774
1644.0	9.6984867	445.12029168628385
1645.0	9.7045118	445.12029687275145
1646.0	9.7105326	445.12031590313745
1647.0	9.7165555	445.1202580579828
1648.0	9.7225764	445.120215504596
1649.0	9.7285972	445.1201448960479
1650.0	9.734618	445.1201387558274
1651.0	9.7406368	445.12016899383923
1652.0	9.7466598	445.12010464850124
1653.0	9.7526826	445.1202128023532
1654.0	9.7587035	445.1202153107188
1655.0	9.7647243	445.12024571462644
1656.0	9.7707431	445.1201801446679
1657.0	9.7767639	445.1202655862644
1658.0	9.7827868	445.12024473058744
1659.0	9.7888076	445.12018152749306
1660.0	9.7948307	445.12025364062487
1661.0	9.8008514	445.12026489938677
1662.0	9.8068744	445.12029772295455
1663.0	9.8128993	445.1202473642461
1664.0	9.8189202	445.12035418370345
1665.0	9.824941	445.1201874931909
1666.0	9.8309598	445.12027440311266
1667.0	9.8369807	445.1201209078467
1668.0	9.8430015	445.120214590351
1669.0	9.8490245	445.12015199638904
1670.0	9.8550452	445.12020534216464
1671.0	9.861064	445.1201182383236
1672.0	9.8670827	445.1202356370416
1673.0	9.8731077	445.120144109901
1674.0	9.8791286	445.120247274705
1675.0	9.8851557	445.1201335119225
1676.0	9.8911848	445.1201937693609
1677.0	9.8972037	445.12008115914983
1678.0	9.9032265	445.1200413455738
1679.0	9.9092474	445.1201411551532
1680.0	9.9152661	445.1200179962933
1681.0	9.9212911	445.1202139818791
1682.0	9.927312	445.1200556592157
1683.0	9.9333328	445.12026973190126
1684.0	9.9393557	445.12013485075454
1685.0	9.9453766	445.1200151686775
1686.0	9.9513973	445.12016384966466
1687.0	9.9574162	445.1200437525865
1688.0	9.9634391	445.1200638111155
1689.0	9.9694599	445.12011865710986
1690.0	9.9754808	445.12018204910316
1691.0	9.9815016	445.1201129875064
1692.0	9.9875246	445.120333063959
1693.0	9.9935454	445.1201456675097
1694.0	9.9995662	445.11991549076265
1695.0	10.005587	445.12017785684105
1696.0	10.011608	445.1199765403061
1697.0	10.017627	445.1200918961334
1698.0	10.02365	445.1201721368106
1699.0	10.029677	445.1203470928177
1700.0	10.035706	445.1201915548434
1701.0	10.041733	445.120062028556
1702.0	10.047756	445.1199718479188
1703.0	10.053779	445.12005990778516
1704.0	10.059812	445.12016437686685
1705.0	10.065835	445.1200493026329
1706.0	10.07186	445.1200581298296
1707.0	10.077885	445.1199098976469
1708.0	10.083904	445.1202694076633
1709.0	10.089925	445.1201627922061
1710.0	10.095945	445.12016079648146
1711.0	10.101966	445.1199819861611
1712.0	10.107987	445.12015644927817
1713.0	10.114008	445.1199981906772
1714.0	10.120031	445.1199419711528
1715.0	10.126054	445.12010406718326
1716.0	10.132075	445.1202309224754
1717.0	10.138098	445.1202870886125
1718.0	10.144118	445.1200537666508
1719.0	10.150139	445.1198160402037
1720.0	10.156162	445.11981053607354
1722.0	10.163483	445.1202516739476
1723.0	10.169837	445.1201622326553
1724.0	10.175864	445.12005115780113
1725.0	10.181896	445.120048685473
1726.0	10.187921	445.1199153809892
1727.0	10.193943	445.12027614604887
1728.0	10.199966	445.1202469279605
1729.0	10.205996	445.120214755611
1730.0	10.212018	445.1201744056894
1731.0	10.218043	445.11999227498103
1732.0	10.224075	445.12006446601225
1733.0	10.2301	445.12004932393734
1734.0	10.236127	445.11981351523747
1735.0	10.242148	445.12017060444646
1736.0	10.248171	445.1199987724068
1737.0	10.254196	445.1200579348232
1738.0	10.260221	445.1198918508652
1739.0	10.266241	445.1200174978262
1740.0	10.27226	445.12016193171127
1741.0	10.278283	445.120154646569
1742.0	10.284302	445.1200729761426
1743.0	10.290325	445.12018892477215
1744.0	10.296344	445.11995549739316
1745.0	10.302364	445.12015160226
1746.0	10.308387	445.1201895341591
1747.0	10.314414	445.12016683521205
1748.0	10.320442	445.12012661653347
1749.0	10.326466	445.12006651045294
1750.0	10.332492	445.1199388883178
1751.0	10.338519	445.1200557245087
1752.0	10.344546	445.1199524092528
1753.0	10.350575	445.11997360358026
1754.0	10.356604	445.1199316362838
1755.0	10.362629	445.11995431302273
1756.0	10.368652	445.1199879015901
1757.0	10.374677	445.11982915096496
1758.0	10.380704	445.1201888415555
1759.0	10.386733	445.12001195861274
1760.0	10.39276	445.1199322798515
1761.0	10.398785	445.12007263848864
1762.0	10.40481	445.12005524803794
1763.0	10.410833	445.1200336705898
1764.0	10.416862	445.11987843227695
1765.0	10.422892	445.11993266280666
1766.0	10.428915	445.11974782872346
1767.0	10.434938	445.11996673029176
1768.0	10.440956	445.1198113488096
1769.0	10.446979	445.1198080160342
1770.0	10.453	445.11993423046675
1771.0	10.459023	445.12006182937347
1772.0	10.465044	445.1201246354131
1773.0	10.471065	445.12018144322536
1774.0	10.477088	445.1198944427704
1775.0	10.483108	445.1199924684061
1776.0	10.489129	445.11972601904284
1777.0	10.495152	445.1198703289894
1778.0	10.501175	445.11995277387166
1780.0	10.508665	445.1201838627343
1781.0	10.515017	445.12003384311515
1782.0	10.52104	445.1198916606453
1783.0	10.527071	445.1200868960636
1784.0	10.533092	445.1200627187635
1785.0	10.539113	445.119951864905
1786.0	10.545138	445.12002808068075
1787.0	10.551163	445.1200534852423
1788.0	10.557196	445.1200997264385
1789.0	10.563229	445.11979862515983
1790.0	10.56925	445.11992953024236
1791.0	10.575269	445.1199890112615
1792.0	10.58129	445.11997797636127
1793.0	10.587313	445.12002695535335
1794.0	10.593331	445.1200653046195
1795.0	10.599352	445.1200961175336
1796.0	10.605373	445.12010878463263
1797.0	10.611392	445.12003469995045
1798.0	10.617413	445.1200540708306
1799.0	10.623438	445.12014586677356
1800.0	10.629456	445.11997986163794
1801.0	10.635477	445.120145879034
1802.0	10.641498	445.1199757355782
1803.0	10.647521	445.1198296936838
1804.0	10.653548	445.11985806424457
1805.0	10.659575	445.1198994426159
1806.0	10.6656	445.11990279861413
1807.0	10.671625	445.11999032152863
1808.0	10.67765	445.119971061041
1809.0	10.683673	445.1199771287765
1810.0	10.689694	445.11991964470127
1811.0	10.695715	445.1200486218378
1812.0	10.701734	445.1200561543435
1813.0	10.707754	445.12005202697117
1814.0	10.713775	445.1199906771809
1815.0	10.719796	445.12009046832776
1816.0	10.725819	445.1201235106287
1817.0	10.731842	445.1201622696654
1818.0	10.737867	445.1201189532089
1819.0	10.74389	445.120116851668
1820.0	10.749913	445.1200314986431
1821.0	10.755934	445.11985589061675
1822.0	10.761956	445.1198494392361
1823.0	10.767975	445.1199366515686
1824.0	10.773996	445.12002997877283
1825.0	10.780019	445.11994740294847
1826.0	10.78604	445.11985406682015
1827.0	10.792059	445.11995549958596
1828.0	10.798079	445.12006267196364
1829.0	10.8041	445.1202196048819
1830.0	10.810121	445.11996585650604
1831.0	10.816142	445.11996138021783
1832.0	10.822163	445.12009500276133
1833.0	10.828186	445.11973501926406
1834.0	10.834205	445.12001800536103
1835.0	10.84023	445.1199838166962
1836.0	10.84625	445.12019510871573
1838.0	10.853559	445.1202005399768
1839.0	10.859911	445.12004361941814
1840.0	10.86594	445.12015779843284
1841.0	10.871967	445.12003227648086
1842.0	10.877994	445.1201540183589
1843.0	10.884021	445.1198553991345
1844.0	10.890046	445.11999055025404
1845.0	10.896073	445.1199458355935
1846.0	10.902098	445.1200981719102
1847.0	10.908125	445.12006312734167
1848.0	10.914148	445.12000610342
1849.0	10.920171	445.1200465302926
1850.0	10.926194	445.11994514005056
1851.0	10.932223	445.11977455445003
1852.0	10.938248	445.120049080751
1853.0	10.944271	445.1201084878497
1854.0	10.950296	445.12011175822676
1855.0	10.956321	445.12002625767536
1856.0	10.962348	445.1201238341921
1857.0	10.968376	445.1200379127548
1858.0	10.974398	445.11986389875676
1859.0	10.980421	445.1199558140161
1860.0	10.986448	445.12010357331775
1861.0	10.992476	445.11993943704016
1862.0	10.998503	445.12002586159946
1863.0	11.004528	445.120085638121
1864.0	11.010555	445.1200475585049
1865.0	11.016578	445.1201166679597
1866.0	11.022601	445.1199319079026
1867.0	11.028636	445.1200396317721
1868.0	11.034661	445.1198803881653
1869.0	11.040688	445.11998343203504
1870.0	11.046711	445.1201208488312
1871.0	11.05273	445.1199655805501
1872.0	11.058755	445.1198396146471
1873.0	11.064782	445.11999539479024
1874.0	11.070807	445.12003739794153
1875.0	11.07683	445.119956721421
1876.0	11.082851	445.12020044075854
1877.0	11.088876	445.12006714123237
1878.0	11.094898	445.1200096018667
1879.0	11.100928	445.12003584430647
1880.0	11.106953	445.120114021454
1881.0	11.11298	445.11996389447467
1882.0	11.119005	445.1199534609991
1883.0	11.125028	445.1198563104901
1884.0	11.131051	445.1198308212629
1885.0	11.137076	445.11960525950025
1886.0	11.143099	445.11997692437404
1887.0	11.149119	445.11987132314596
1888.0	11.155142	445.12018274194725
1889.0	11.161161	445.1200651060739
1890.0	11.167182	445.1199900690062
1891.0	11.173207	445.12008686056174
1892.0	11.179236	445.11997799380526
1893.0	11.185273	445.11990126919835
1894.0	11.191301	445.1199596997716
1896.0	11.198607	445.11961822673044
1897.0	11.204955	445.1197977233286
1898.0	11.21098	445.11989650438466
1899.0	11.217009	445.120152314563
1900.0	11.223032	445.1200364700023
1901.0	11.229057	445.1200017711072
1902.0	11.23508	445.12003972470876
1903.0	11.241105	445.12007851847994
1904.0	11.247132	445.11995653909133
1905.0	11.253157	445.1199252670459
1906.0	11.259178	445.12005897697804
1907.0	11.265199	445.1198535949934
1908.0	11.271222	445.11977628487983
1909.0	11.277253	445.1198442551788
1910.0	11.283282	445.1199729950282
1911.0	11.289309	445.12006730806377
1912.0	11.295334	445.1199100231018
1913.0	11.301359	445.12003922289347
1914.0	11.307384	445.1200498824341
1915.0	11.313415	445.11998602252777
1916.0	11.31944	445.12003421037485
1917.0	11.325469	445.12002922044996
1918.0	11.33149	445.12017363579787
1919.0	11.337511	445.12011227173434
1920.0	11.343534	445.12004286573057
1921.0	11.349555	445.1200516357319
1922.0	11.355576	445.1201186280326
1923.0	11.361594	445.11996658477636
1924.0	11.367615	445.11992808924913
1925.0	11.373638	445.1202113391493
1926.0	11.379659	445.1201913288811
1927.0	11.385682	445.1201300834963
1928.0	11.391701	445.1201244345676
1929.0	11.397722	445.12008888867075
1930.0	11.403742	445.1200314928748
1931.0	11.409765	445.12012431914656
1932.0	11.415788	445.1201135152004
1933.0	11.421811	445.1201344234893
1934.0	11.427832	445.1200094256964
1935.0	11.433855	445.11978866079147
1936.0	11.439876	445.12005339434927
1937.0	11.445897	445.1200845846377
1938.0	11.451917	445.12009964185415
1939.0	11.45794	445.1200784839565
1940.0	11.463961	445.12001040444636
1941.0	11.469984	445.12027046418024
1942.0	11.476009	445.1200970830449
1943.0	11.482032	445.1201420285512
1944.0	11.488057	445.1200018583884
1945.0	11.494082	445.119882586034
1946.0	11.500109	445.1201221255553
1947.0	11.50613	445.1201189972063
1948.0	11.512157	445.12009570209267
1949.0	11.518182	445.12004541182006
1950.0	11.524205	445.12005343419617
1951.0	11.530228	445.1199036180633
1952.0	11.536249	445.11988311210496
1954.0	11.543574	445.11989463367206
1955.0	11.549922	445.1198111081242
1956.0	11.555949	445.11987815608984
1957.0	11.561972	445.1201587534063
1958.0	11.567999	445.12001464171846
1959.0	11.574028	445.1202223584711
1960.0	11.580053	445.1199666459975
1961.0	11.586078	445.1199918241726
1962.0	11.592107	445.1200051559854
1963.0	11.598132	445.11993367389016
1964.0	11.604159	445.1199693097878
1965.0	11.610182	445.120071655462
1966.0	11.616207	445.12004038933367
1967.0	11.622232	445.1199907787777
1968.0	11.628255	445.1197422671902
1969.0	11.634282	445.11964699502346
1970.0	11.640305	445.1199386249456
1971.0	11.646326	445.12006436660425
1972.0	11.652347	445.1198928997147
1973.0	11.658372	445.11978748202205
1974.0	11.664393	445.11988780666934
1975.0	11.670414	445.1200402544575
1976.0	11.676434	445.1197784901376
1977.0	11.682455	445.1198377438558
1978.0	11.688476	445.11983083639893
1979.0	11.694497	445.1198910413828
1980.0	11.700518	445.11984130760106
1981.0	11.706541	445.1199656447128
1982.0	11.712562	445.1200648637331
1983.0	11.718582	445.1200304144086
1984.0	11.724601	445.1199795357872
1985.0	11.730626	445.11980014045673
1986.0	11.736649	445.11976674911335
1987.0	11.74267	445.11995432786705
1988.0	11.748695	445.1199167368722
1989.0	11.754722	445.1198169940831
1990.0	11.760743	445.11980619942346
1991.0	11.766766	445.12006687706344
1992.0	11.772787	445.11977571902344
1993.0	11.778807	445.11985177239933
1994.0	11.784828	445.11998360895234
1996.0	11.792132	445.12009463455223
1997.0	11.798484	445.1197174770902
1998.0	11.804512	445.12006174799194
1999.0	11.810537	445.1198009059853
2000.0	11.816566	445.1200873049879
2001.0	11.822589	445.12007532956807
2002.0	11.828612	445.1199327067306
2003.0	11.834639	445.1198799755597
2006.0	11.84278	445.11962069064975
2007.0	11.849276	445.1195611283501
2008.0	11.855607	445.1195289507119
2009.0	11.861951	445.11956990603005
2011.0	11.869387	445.1196057124459
2012.0	11.875814	445.11970784691334
2016.0	11.885432	445.1195896389558
2017.0	11.891778	445.119573468388
2018.0	11.897782	445.1195376918642
2019.0	11.90381	445.1195690888209
2021.0	11.911026	445.11952623488946
2022.0	11.917364	445.11959999430366
2025.0	11.92607	445.1195881867788
2026.0	11.932522	445.1195544252981
2027.0	11.938893	445.1196132288358
2028.0	11.945235	445.1195960382687
2031.0	11.954085	445.11941877040044
2032.0	11.960381	445.12064944908906
2036.0	11.970587	445.11955737184
2037.0	11.976889	445.1194864838681
2041.0	11.987095	445.119458758669
2042.0	11.993293	445.119542529582
2046.0	12.002693	445.1195018199719
2047.0	12.009041	445.11962271280424
2049.0	12.016178	445.11954016470185
2050.0	12.022622	445.1195544675609
2051.0	12.028924	445.11961389206755
2054.0	12.037731	445.1195265951612
2055.0	12.044191	445.119597511799
2056.0	12.050578	445.11948066099455
2057.0	12.056914	445.1195414257935
2060.0	12.065735	445.11963593052707
2061.0	12.072133	445.1195908728896
2065.0	12.081656	445.1195076906685
2066.0	12.088004	445.1195006910699
2069.0	12.096164	445.11951435496417
2070.0	12.102489	445.1194871838063
2074.0	12.112089	445.1195553094372
2075.0	12.118456	445.1194914652647
2076.0	12.124479	445.11949219466777
2077.0	12.130501	445.1195880473612
2079.0	12.137826	445.1195531418126
2080.0	12.144174	445.1196459929188
2083.0	12.152999	445.11954529265887
2084.0	12.159356	445.11967173958607
2087.0	12.167499	445.1195389578086
2088.0	12.173875	445.1195590832083
2089.0	12.179895	445.11964549478836
2091.0	12.187022	445.1195993108593
2092.0	12.193416	445.1195726777276
2097.0	12.204408	445.11957400552603
[truncated: 4,882 more rows]
