# Supplementary material for: RawBeans: A Simple, Vendor-Independent, Raw-Data Quality-Control Tool
Source: J Proteome Res. 2021 Mar 4;20(4):2098–104. doi: 10.1021/acs.jproteome.0c00956 (PMC8041395; doi:10.1021/acs.jproteome.0c00956)
Supplement: Supplementary file 2 — pr0c00956_si_003.zip [file pr0c00956_si_003.zip › 100_samples_run1.0/resources/HF2_LC1_hela_300720_01-mass-deviation-matrix.tsv]

scan	retention	445.12003
1.0	0.002914682	445.1197947735375
2.0	0.010368732	445.1205751295463
3.0	0.016708301	445.1194190707593
4.0	0.023414567	445.12061192767123
5.0	0.029756235	445.12059793271294
6.0	0.036106232	445.12057975368583
7.0	0.042456231999999997	445.1206118103297
8.0	0.048804151	445.12064457592976
9.0	0.055154183	445.12057036097667
10.0	0.061495851	445.1194040528134
11.0	0.067843766	445.11947390347393
12.0	0.074197935	445.1194005974232
13.0	0.080550018	445.1194018104815
14.0	0.08664385	445.1195278695288
15.0	0.093235468	445.120195225521
16.0	0.099583382	445.12018720218254
17.0	0.1059334	445.12034450684143
18.0	0.11151882	445.11996614834214
19.0	0.11846882	445.12023997700527
20.0	0.12467717	445.119444664241
21.0	0.13116883	445.11942078600083
22.0	0.13751472	445.1206392293001
23.0	0.14386258	445.1201505843535
24.0	0.15021468	445.12030456205446
25.0	0.15656052	445.1201004900342
26.0	0.16256267	445.1197039705384
27.0	0.16890642	445.1197581744638
28.0	0.17554178	445.1200294485232
29.0	0.18190011	445.1198764856883
30.0	0.18826057	445.11996881796125
31.0	0.19461473	445.11981344453255
32.0	0.20065447	445.11985597725544
33.0	0.20728347	445.11980941322344
34.0	0.21363346	445.1204369597895
35.0	0.21998557	445.119427488507
36.0	0.22633142	445.11949693645784
37.0	0.23267935	445.11948009430637
38.0	0.23902726	445.1195674052437
39.0	0.2453731	445.1195798095867
40.0	0.25171893	445.1195730560356
41.0	0.258067	445.11958824544877
43.0	0.26538145	445.1195247603688
44.0	0.2717337	445.11948702736726
45.0	0.2777586	445.1195846062044
46.0	0.28378148	445.1195561017716
48.0	0.2911419	445.1195117923103
49.0	0.29749833	445.11953727374447
50.0	0.30352318	445.119511562921
51.0	0.30954818	445.11958911630893
52.0	0.31557315	445.11950551507687
53.0	0.32159618	445.1194942492666
54.0	0.32761692	445.1194549123735
55.0	0.33364417	445.1194558025752
56.0	0.33966497	445.119490041204
57.0	0.34568572	445.1195936200052
59.0	0.35302528	445.1197048080518
60.0	0.35938157	445.11970343673755
62.0	0.36672321	445.1196969315981
63.0	0.37307533	445.1197029512127
64.0	0.37910035	445.1195706096753
65.0	0.38512327	445.11972004910086
66.0	0.39114413	445.1195974377919
67.0	0.39716712	445.11970279554845
68.0	0.40318787	445.1196868561673
69.0	0.40920883	445.11958155753695
70.0	0.41522758	445.1195832634099
71.0	0.42125245	445.1196387656192
72.0	0.42727333	445.11947549140643
73.0	0.43329413	445.11950701742927
74.0	0.43931922	445.1198069382174
75.0	0.44533793	445.1205635245133
76.0	0.45136097	445.1195800421889
77.0	0.45738383	445.119550373299
78.0	0.46340878	445.1194998563451
79.0	0.46943165	445.12065528642876
80.0	0.47545875	445.1194250378245
81.0	0.48148167	445.1194639640229
82.0	0.48750683	445.1195451543808
83.0	0.49353392	445.1195067913248
86.0	0.50169627	445.11944420088304
87.0	0.50804635	445.12063066723135
88.0	0.51407143	445.1195374154262
89.0	0.5200965	445.1194631160494
90.0	0.52612136	445.12065297754896
91.0	0.53214643	445.11961641378934
92.0	0.53817143	445.1195425528767
93.0	0.54419638	445.11952013468465
94.0	0.5502193	445.11960001998665
95.0	0.5562443	445.1194818701847
96.0	0.56227772	445.1195949156242
97.0	0.56830482	445.11945089746143
98.0	0.57433195	445.1205968565443
99.0	0.58035899	445.11948565683406
100.0	0.58638188	445.11952696979625
101.0	0.59240682	445.11942867038675
102.0	0.59843807	445.11947332783666
103.0	0.60446733	445.11941157373906
105.0	0.6118047	445.11956430912807
106.0	0.61815695	445.120659079086
107.0	0.62418183	445.12062711567967
108.0	0.63020683	445.1194934299215
109.0	0.63622973	445.12063065480186
110.0	0.64225487	445.1194629361339
111.0	0.64828197	445.12062012765784
112.0	0.6543112	445.1194864649216
113.0	0.66034032	445.11941194876954
114.0	0.66636325	445.1194240137546
115.0	0.67238603	445.11941327853725
116.0	0.67841105	445.1194582238091
117.0	0.68443825	445.11950901493833
118.0	0.6904633	445.1195815163173
119.0	0.69648815	445.11953960922625
120.0	0.70251326	445.11941841953626
121.0	0.7085423	445.1206072143249
122.0	0.7145652	445.11941899845294
123.0	0.72058813	445.1194146044375
124.0	0.7266111	445.12063371400484
125.0	0.73263397	445.11945144514976
126.0	0.73865493	445.11950558382296
127.0	0.74467582	445.119522396599
128.0	0.75069858	445.1194454343989
129.0	0.75671953	445.1194304433944
130.0	0.76274442	445.11950120425814
131.0	0.76876525	445.1206564979995
132.0	0.77478612	445.11948481522353
133.0	0.78081127	445.11954678423535
134.0	0.78684033	445.1194913117335
136.0	0.79418195	445.1195229179657
137.0	0.80054663	445.11959205022714
139.0	0.80802777	445.1194828036414
140.0	0.81437787	445.1194661732415
141.0	0.82040088	445.1206291502588
142.0	0.82642577	445.1194474802919
143.0	0.83245285	445.11952365949185
144.0	0.83847577	445.11948491031944
145.0	0.84449667	445.1194656635173
146.0	0.85051747	445.1195143452119
147.0	0.85654047	445.119565005705
148.0	0.86256122	445.11958152537096
149.0	0.86858215	445.1195164313231
150.0	0.87460497	445.1195091874172
151.0	0.8806279	445.1194523089437
152.0	0.88665082	445.11957144781945
153.0	0.8926717	445.1194897510718
154.0	0.89869678	445.1194660069986
155.0	0.90471963	445.11943218517007
156.0	0.91074467	445.1194029205239
157.0	0.91676752	445.1195054996202
158.0	0.9227904	445.119463772257
160.0	0.93028205	445.1195372555119
161.0	0.93663422	445.1194570221359
162.0	0.94265722	445.1194736448691
163.0	0.94868223	445.11952089864474
164.0	0.95470503	445.1194039391967
165.0	0.9607279	445.1194447444696
166.0	0.96674882	445.11950948603936
167.0	0.97276972	445.11954460387943
168.0	0.97879055	445.1195747931416
169.0	0.98480935	445.11947562056616
170.0	0.9908322	445.1195304338839
171.0	0.9968531	445.1194917036385
172.0	1.0028759	445.1195299095171
173.0	1.0089009	445.11956037050726
174.0	1.0149239	445.1195644696051
175.0	1.0209469	445.1194485458715
176.0	1.0269698	445.1194750469582
177.0	1.033001	445.1194068853937
178.0	1.0390219	445.119486619803
179.0	1.0450448	445.11955711948474
180.0	1.0510739	445.119557996084
181.0	1.0570968	445.1194882282602
182.0	1.0631177	445.120651228806
183.0	1.0691447	445.1195351823962
184.0	1.0751699	445.1195172193917
185.0	1.081199	445.12065858074493
186.0	1.087224	445.1195065313534
187.0	1.0932489	445.11959579830244
188.0	1.099276	445.11958153465116
189.0	1.105301	445.11944807053317
190.0	1.1113281	445.1195030798831
191.0	1.1173533	445.1194546162594
192.0	1.1233762	445.11951321858396
193.0	1.1294032	445.11958219294416
194.0	1.135426	445.11955340015766
195.0	1.141451	445.1206422034518
196.0	1.147474	445.11945845732726
197.0	1.153499	445.1195253018981
198.0	1.1595241	445.11951364948294
199.0	1.1655533	445.11958802757636
200.0	1.1715783	445.11948516187425
201.0	1.1776033	445.1194885023259
202.0	1.1836262	445.1194765675236
203.0	1.1896532	445.11944317010966
204.0	1.1956865	445.11955472638465
205.0	1.2017116	445.11952660761233
206.0	1.2077366	445.11947397424626
207.0	1.2137637	445.119563296078
208.0	1.2197907	445.1195035943782
209.0	1.2258158	445.1195466571912
210.0	1.2318428	445.11959662637946
211.0	1.2378679	445.1194951202563
212.0	1.243897	445.1194413954923
213.0	1.249922	445.1195885692867
214.0	1.2559471	445.11946575494886
215.0	1.26197	445.1194672436606
216.0	1.2679908	445.1195606377606
217.0	1.2740178	445.1196262118288
218.0	1.2800407	445.1196203624749
219.0	1.2860637	445.11951204524206
220.0	1.2920887	445.1196268388095
221.0	1.2981179	445.11964343278106
222.0	1.3041367	445.1195942572891
223.0	1.3101596	445.1194981334865
224.0	1.3161805	445.11957151770514
225.0	1.3222034	445.11942379907293
227.0	1.3295449	445.1194887387385
228.0	1.3358992	445.1195146277179
229.0	1.3419243	445.11961899192335
230.0	1.3479471	445.1194945996623
231.0	1.3539701	445.1194614506411
232.0	1.3599992	445.1194640286105
233.0	1.3660263	445.119505046747
234.0	1.3720492	445.11951094097265
235.0	1.3780743	445.11941508376134
236.0	1.3840992	445.11951998416595
237.0	1.3901222	445.1195189751363
238.0	1.396145	445.1194992198625
239.0	1.4021723	445.1194468787445
240.0	1.4081971	445.1194983526366
241.0	1.4142221	445.11958934610215
242.0	1.4202493	445.11953065965037
243.0	1.4262743	445.11949762698833
244.0	1.4322972	445.11941484361694
245.0	1.4383181	445.11943603987027
246.0	1.4443389	445.11960286006
247.0	1.4503618	445.11944286134866
248.0	1.4563867	445.1194539746392
249.0	1.4624097	445.1194925118572
250.0	1.4684389	445.1195040223304
251.0	1.4744618	445.1195141669205
252.0	1.4804827	445.119420332027
253.0	1.4865056	445.11945201342445
254.0	1.4925265	445.1194355331674
255.0	1.4985514	445.11959895276055
256.0	1.5045743	445.1195210780161
257.0	1.5106035	445.11948377004023
258.0	1.5166244	445.11947452046314
259.0	1.5226536	445.1195463084854
260.0	1.5286806	445.1195875464267
261.0	1.5347036	445.11966765215203
262.0	1.5407348	445.11965859340415
263.0	1.5467597	445.11946955845315
264.0	1.5527868	445.119513874702
265.0	1.5588098	445.11962372769483
266.0	1.564839	445.12064839486237
267.0	1.570862	445.11954841186247
268.0	1.5768869	445.11947265508303
269.0	1.5829099	445.1194515348684
270.0	1.588937	445.1195914899302
271.0	1.5949619	445.1206145743676
272.0	1.6009869	445.1194639165435
273.0	1.6070119	445.12058920149957
274.0	1.6130349	445.1206225872446
275.0	1.6190578	445.1194203213713
276.0	1.6250808	445.1194136507504
277.0	1.6311036	445.11946731466963
278.0	1.6371266	445.120616139169
279.0	1.6431453	445.1194466702763
280.0	1.6491682	445.1194534445413
281.0	1.655189	445.11948829173684
282.0	1.6612142	445.11946690442153
283.0	1.6672412	445.11943134028564
284.0	1.6732662	445.1206479749551
285.0	1.6792933	445.1195130979131
286.0	1.6853161	445.11949758072245
287.0	1.6913391	445.1194925550413
288.0	1.697362	445.1194475652157
289.0	1.703385	445.1205863705685
290.0	1.70941	445.12057953340116
291.0	1.7154308	445.12060947329894
292.0	1.7214538	445.1194091278095
293.0	1.7274746	445.11940447098607
294.0	1.7334953	445.1206281222147
295.0	1.739514	445.1194326145399
296.0	1.7455371	445.120632395308
297.0	1.7515601	445.12065281530255
298.0	1.7575872	445.1194348701305
299.0	1.7636143	445.1205639805752
300.0	1.7696434	445.12065612300245
301.0	1.7756663	445.1206248839312
302.0	1.7816954	445.1205774686326
303.0	1.7877225	445.1206414877433
304.0	1.7937454	445.12063832587245
305.0	1.7997643	445.11945529685045
306.0	1.8057914	445.1206108334387
307.0	1.8118164	445.11941798937875
308.0	1.8178393	445.1205932483508
309.0	1.8238642	445.120530721252
310.0	1.8298871	445.1206558018006
311.0	1.8359142	445.1205223101641
312.0	1.8419351	445.1206066548646
313.0	1.8479558	445.12057806152137
314.0	1.8539789	445.12057667563647
315.0	1.8599996	445.1206202263965
316.0	1.8660206	445.1205847806931
317.0	1.8720413	445.12064740041774
318.0	1.8780621	445.12062534413855
319.0	1.8840851	445.12057967079323
320.0	1.8901122	445.1206227981594
321.0	1.8961351	445.11942888942724
322.0	1.9021602	445.12064385649694
323.0	1.908185	445.11942869832734
324.0	1.9142144	445.1206454419997
325.0	1.9202372	445.1205438872477
326.0	1.9262622	445.11943879391083
327.0	1.9322851	445.12058171780944
328.0	1.938308	445.12065394245536
329.0	1.944329	445.1206594315979
330.0	1.9503476	445.12055894074575
331.0	1.9563685	445.11941560729844
332.0	1.9623914	445.1194766260939
333.0	1.9684143	445.1206375761618
334.0	1.9744455	445.11943516941665
335.0	1.9804727	445.1206389253386
336.0	1.9864956	445.1206520111293
337.0	1.9925165	445.11942222413563
338.0	1.9985393	445.12064130148286
339.0	2.0045603	445.11945181018444
340.0	2.010581	445.11941765044116
341.0	2.0166019	445.1206584784581
342.0	2.0226227	445.11942392469257
343.0	2.0286457	445.119428566598
344.0	2.0346685	445.1206264062587
345.0	2.0406894	445.12063056565694
346.0	2.0467103	445.1205367933691
347.0	2.0527311	445.1206176408892
348.0	2.0587518	445.1206593293028
349.0	2.0647748	445.12061215558805
350.0	2.0707957	445.120555609492
351.0	2.0768165	445.12060609075894
352.0	2.0828395	445.12055317024334
353.0	2.0888603	445.1205336192252
354.0	2.0948812	445.1194080318537
355.0	2.1009019	445.1195308111697
356.0	2.1069248	445.11945933305645
357.0	2.1129457	445.1206566369777
358.0	2.1189686	445.1205596143651
359.0	2.1249895	445.12062162610704
360.0	2.1310125	445.1206401196298
361.0	2.1370332	445.1206402693679
362.0	2.1430541	445.1206277336055
363.0	2.149075	445.1194561491339
364.0	2.1550957	445.1205711666989
365.0	2.1611228	445.12058682895423
366.0	2.1671458	445.1206037932303
367.0	2.1731667	445.11951155290177
368.0	2.1791916	445.1206131347309
369.0	2.1852146	445.12056823015024
370.0	2.1912354	445.1206196236106
371.0	2.1972563	445.1205849606717
372.0	2.203277	445.11940189156945
373.0	2.2092979	445.12054343554973
374.0	2.2153208	445.1205561933664
375.0	2.2213459	445.11945657600336
376.0	2.2273708	445.12064565175126
377.0	2.2333938	445.1194119216688
378.0	2.2394126	445.1195188398953
379.0	2.2454353	445.11945884982487
380.0	2.2514583	445.11942837360505
382.0	2.2589583	445.11950435541644
383.0	2.2653105	445.12053436916034
384.0	2.2713355	445.1205825993661
385.0	2.2773646	445.1205383616434
386.0	2.2833938	445.120542058592
388.0	2.2908791	445.1205092447346
389.0	2.2972272	445.12063072046175
390.0	2.3032542	445.12052705246674
391.0	2.3092814	445.1206075091024
392.0	2.3153063	445.1205940694839
393.0	2.3213355	445.12051273355576
394.0	2.3273605	445.1205395541781
395.0	2.3333834	445.1205962972049
396.0	2.3394064	445.1206572372743
397.0	2.3454293	445.1194800113765
398.0	2.3514544	445.1206593828422
399.0	2.3574793	445.11957824551234
400.0	2.3635022	445.1195097735823
401.0	2.3695271	445.1194197482434
402.0	2.3755502	445.1194745336304
403.0	2.3815772	445.1206581844962
404.0	2.3876002	445.12048294657654
405.0	2.3936293	445.1205766660053
406.0	2.3996565	445.12056044826596
407.0	2.4056814	445.1206021229471
408.0	2.4117126	445.12054853933694
409.0	2.4177398	445.12051409651934
410.0	2.4237628	445.12056218581705
411.0	2.4297919	445.12052633780297
412.0	2.4358232	445.1204756363552
413.0	2.4418544	445.1204206845865
414.0	2.4478774	445.1204864078146
415.0	2.4539043	445.12058705472293
416.0	2.4599293	445.120491844792
417.0	2.4659523	445.1205450540304
418.0	2.4719774	445.12056800306993
419.0	2.4780024	445.12054638806035
420.0	2.4840274	445.12058492542826
421.0	2.4900566	445.1205807149212
422.0	2.4960814	445.120528922748
423.0	2.5021107	445.1206199601504
424.0	2.5081336	445.11941273206276
425.0	2.5141608	445.1194095314866
426.0	2.5201836	445.1206554325742
427.0	2.5262129	445.120469756777
428.0	2.5322357	445.1204794650351
429.0	2.5382629	445.1206350148407
430.0	2.5442857	445.12056024473117
431.0	2.5503085	445.12051655673844
432.0	2.5563336	445.1205808949769
433.0	2.5623608	445.1205326940422
434.0	2.5683879	445.120575351563
435.0	2.5744108	445.1205352395768
436.0	2.5804338	445.1204896381189
437.0	2.5864567	445.1205513580902
438.0	2.5924836	445.1204802400784
439.0	2.5985128	445.120489109643
440.0	2.6045442	445.12054478092085
441.0	2.6105755	445.120485975581
442.0	2.6166025	445.1205763338888
443.0	2.6226275	445.12052955449684
444.0	2.6286504	445.12048579118283
445.0	2.6346796	445.1194232398108
446.0	2.6407024	445.11941035958125
447.0	2.6467316	445.12061542541704
448.0	2.6527546	445.1205895245608
449.0	2.6587796	445.1194286729395
450.0	2.6648026	445.11942730088447
451.0	2.6708255	445.1205558024849
452.0	2.6768526	445.12058318655914
453.0	2.6828754	445.12052687037215
454.0	2.6889004	445.12052772218146
455.0	2.6949212	445.12046087892674
456.0	2.7009442	445.120486232386
457.0	2.7069713	445.12044758256195
458.0	2.7129985	445.12055778548967
459.0	2.7190276	445.12047438793155
460.0	2.7250505	445.12047439223926
461.0	2.7310754	445.1205871204642
462.0	2.7370984	445.1204317127447
463.0	2.7431254	445.1204636775407
464.0	2.7491526	445.1204986523572
465.0	2.7551818	445.1204663201898
466.0	2.7612089	445.12052046397923
467.0	2.7672381	445.1206293392015
468.0	2.7732631	445.1205670842432
469.0	2.7792859	445.1205231444752
470.0	2.7853109	445.1204725849723
471.0	2.791336	445.1204418438397
473.0	2.7986671	445.12052382040844
474.0	2.8050194	445.1206300800333
476.0	2.8123317	445.1205456825733
477.0	2.8186861	445.1205814627167
478.0	2.8247109	445.12042594946416
479.0	2.8307317	445.1204919033098
480.0	2.8367547	445.1204646813678
481.0	2.8427755	445.1204493276821
482.0	2.8487964	445.1205449919212
483.0	2.8548172	445.12053695611564
484.0	2.8608401	445.1205149290746
485.0	2.8668632	445.1205004637679
486.0	2.8728839	445.12055748137476
487.0	2.8789069	445.12049739126724
488.0	2.8849277	445.1205437600963
489.0	2.8909485	445.1205427716251
490.0	2.8969672	445.1205145156578
491.0	2.9029881	445.12037403942867
492.0	2.909009	445.1203527226124
496.0	2.919363	445.12022287035774
497.0	2.9257153	445.12029801236406
501.0	2.9360423	445.1203362752658
502.0	2.9424008	445.12031879957317
503.0	2.9484299	445.12029519042966
504.0	2.954457	445.1204228148046
505.0	2.9604799	445.1203625697723
506.0	2.966509	445.1204659029159
507.0	2.9725319	445.12052272804414
508.0	2.978557	445.1204972389293
509.0	2.9845883	445.12035038909113
510.0	2.9906133	445.12061479196745
511.0	2.9966404	445.1205537959184
512.0	3.0026633	445.1205351727778
513.0	3.0086861	445.12051795034245
514.0	3.0147132	445.12060129051247
515.0	3.0207425	445.12041616657797
516.0	3.0267674	445.1205405646962
517.0	3.0327925	445.1203645416319
518.0	3.0388175	445.120408432762
519.0	3.0448425	445.12057076483745
520.0	3.0508695	445.12054330246855
521.0	3.0568945	445.12064440876003
522.0	3.0629195	445.12050808442115
523.0	3.0689446	445.1204777550509
524.0	3.0749717	445.12039640669207
525.0	3.0809947	445.12046163594965
526.0	3.0870174	445.12044248564945
527.0	3.0930446	445.12052350039556
528.0	3.0990674	445.12049226733046
529.0	3.1050925	445.12052558153795
530.0	3.1111217	445.12056899711735
531.0	3.1171488	445.1204448069078
532.0	3.1231758	445.12059043156285
533.0	3.1292113	445.1204707772901
534.0	3.1352363	445.12060316288023
535.0	3.1412655	445.1206101340404
536.0	3.1472925	445.1204497182238
537.0	3.1533175	445.1205618250088
538.0	3.1593446	445.1204321497869
539.0	3.1653696	445.1205338546105
540.0	3.1713988	445.1204443224198
541.0	3.1774218	445.1205085585891
542.0	3.1834508	445.12059474532117
543.0	3.1894737	445.1205632719506
544.0	3.1954988	445.1205101090101
545.0	3.2015238	445.1203752694653
546.0	3.2075467	445.1203781382864
547.0	3.2135656	445.12045073212676
548.0	3.2195885	445.1204639571472
549.0	3.2256177	445.12048499862897
550.0	3.2316427	445.1205315962342
551.0	3.2376654	445.1204131653277
552.0	3.2436904	445.1205259339742
553.0	3.2497113	445.12054656881145
554.0	3.2557322	445.1205041026871
555.0	3.261755	445.12048920858496
556.0	3.2677781	445.1205221607472
557.0	3.2737988	445.12050103531146
558.0	3.2798219	445.12042380390807
559.0	3.2858425	445.12047135117734
560.0	3.2918656	445.12049072021506
561.0	3.2978905	445.1204855934567
562.0	3.3039157	445.1205297989477
563.0	3.3099468	445.12056733726325
564.0	3.3159719	445.1205577885587
565.0	3.3219947	445.1205746740964
566.0	3.3280241	445.12050005576367
567.0	3.334051	445.12057746518946
568.0	3.3400781	445.1205302605215
569.0	3.3461011	445.12054013195365
570.0	3.352124	445.12062103892964
571.0	3.3581469	445.1194387870881
572.0	3.3641697	445.12060772656076
574.0	3.371478	445.1193998494004
575.0	3.3778365	445.12064143373584
576.0	3.3838635	445.1205697167352
577.0	3.3898907	445.1194010435162
578.0	3.3959198	445.1194362551603
579.0	3.4019449	445.1194250375238
580.0	3.4079698	445.11945620977974
581.0	3.4139949	445.11942519639825
582.0	3.4200239	445.1206063877739
583.0	3.4260491	445.120645523642
584.0	3.4320781	445.1194097050363
585.0	3.4381054	445.1206521087138
586.0	3.4441323	445.12057987354956
587.0	3.4501575	445.12055826447573
588.0	3.4561781	445.12056119822165
589.0	3.4622011	445.1206442915161
590.0	3.4682219	445.12058547756067
591.0	3.4742448	445.1206175178449
592.0	3.4802637	445.12062557050984
593.0	3.4862867	445.12059848926197
594.0	3.4923095	445.12062399769
595.0	3.4983304	445.119425952575
596.0	3.504349	445.12053500483404
597.0	3.5103678	445.12059638256676
598.0	3.5163907	445.1205629046551
599.0	3.5224117	445.1206067856727
600.0	3.5284304	445.1206064067834
601.0	3.5344513	445.1194272757182
602.0	3.5404721	445.12065758949825
603.0	3.546495	445.11941881305654
604.0	3.5525157	445.12054672072287
605.0	3.5585366	445.12056313927593
606.0	3.5645553	445.1206043311151
607.0	3.5705784	445.12058791642073
608.0	3.5766012	445.12065380127456
609.0	3.5826263	445.1206020022013
610.0	3.5886574	445.1205559004638
611.0	3.5946805	445.12055395460743
612.0	3.6006991	445.120616944694
613.0	3.60672	445.12056643123424
614.0	3.6127408	445.12062940968804
615.0	3.6187617	445.12054883996586
616.0	3.6247845	445.12060353278866
617.0	3.6308034	445.12059836154054
618.0	3.6368241	445.12058066595085
619.0	3.642847	445.11942060471904
620.0	3.6488679	445.11943812716083
621.0	3.6548889	445.1205572647876
622.0	3.6609118	445.12059036876497
623.0	3.6669409	445.1205169416323
624.0	3.672966	445.1204237795571
625.0	3.6789909	445.12060840319754
626.0	3.6850202	445.12056643868857
627.0	3.6910451	445.1205644458664
628.0	3.69707	445.12061844451944
629.0	3.7030971	445.12052066701386
630.0	3.709118	445.12055148848754
631.0	3.7151388	445.12058025553915
632.0	3.7211639	445.1205968214499
633.0	3.7271826	445.1194421632483
634.0	3.7332056	445.119435193783
635.0	3.7392243	445.12059389463946
636.0	3.7452451	445.12057283413884
637.0	3.7512701	445.12061497817035
638.0	3.7572889	445.120504739828
639.0	3.763314	445.1194569720168
640.0	3.7693347	445.1205367913019
641.0	3.7753577	445.1206149754783
642.0	3.7813785	445.120614606199
643.0	3.7873972	445.1206107250314
644.0	3.793418	445.1205906284482
645.0	3.7994431	445.1205454772035
646.0	3.8054639	445.120638197313
647.0	3.8114869	445.1206485026632
648.0	3.8175077	445.12059500654834
649.0	3.8235265	445.12060471079633
650.0	3.8295472	445.1205573340525
651.0	3.8355681	445.1205395334067
652.0	3.841591	445.1205375547207
653.0	3.8476098	445.1205738830053
654.0	3.8536348	445.120505013629
655.0	3.8596557	445.1205577113704
656.0	3.8656808	445.120642944168
657.0	3.8717077	445.1205276734955
658.0	3.8777348	445.120448817727
659.0	3.8837619	445.1204849664403
660.0	3.8897828	445.12058371934
661.0	3.8958015	445.12056513427433
662.0	3.9018245	445.12051538040134
663.0	3.9078494	445.120590000507
664.0	3.9138683	445.1206242005541
665.0	3.9198932	445.12055439910336
666.0	3.9259119	445.1205854310135
667.0	3.9319328	445.1206078185224
668.0	3.9379557	445.12065192695644
669.0	3.9439766	445.1205327072268
670.0	3.9499996	445.1206576398293
671.0	3.9560203	445.1205848709447
672.0	3.9620454	445.12061666165215
673.0	3.9680663	445.1205990983488
674.0	3.9740849	445.12059083875386
675.0	3.980112	445.12057120173984
676.0	3.9861329	445.1206008202454
677.0	3.9921558	445.1205210258109
678.0	3.9981766	445.12052784497695
679.0	4.0041975	445.1205306961499
680.0	4.0102183	445.1205594979253
681.0	4.0162432	445.12046755444493
682.0	4.0222641	445.120530209753
683.0	4.028287	445.12062113286
684.0	4.03431	445.12059194432027
685.0	4.0403288	445.1205246497711
686.0	4.0463517	445.1206131692573
687.0	4.0523705	445.1205084310903
688.0	4.0583933	445.1206471440967
689.0	4.064412	445.12057780492904
690.0	4.070435	445.11940674961215
691.0	4.0764559	445.1205896287344
692.0	4.082483	445.1205987276977
693.0	4.08851	445.12055484033147
694.0	4.0945392	445.1205486228477
695.0	4.1005663	445.1205436570289
696.0	4.1065893	445.1205502657101
697.0	4.1126121	445.12059986670187
698.0	4.1186455	445.1204997430183
699.0	4.1246726	445.1205759271618
700.0	4.1306997	445.1205521150206
701.0	4.1367288	445.12050383036376
702.0	4.1427581	445.12062553277167
703.0	4.148781	445.12052411621596
704.0	4.154804	445.12053181192556
705.0	4.1608288	445.1205164133512
706.0	4.1668538	445.1205287244798
707.0	4.1728789	445.1205672855816
708.0	4.1789103	445.1205160666939
709.0	4.1849373	445.1205393148092
710.0	4.1909602	445.12048927353584
711.0	4.1969893	445.12055179422504
712.0	4.2030142	445.12052158673043
713.0	4.2090435	445.12052694607064
714.0	4.2150685	445.1205867484957
715.0	4.2210956	445.120611463185
716.0	4.2271248	445.120535717358
717.0	4.2331497	445.12062312273713
718.0	4.2391769	445.1205542075551
719.0	4.2452039	445.12054308699896
720.0	4.2512331	445.12055349891045
721.0	4.257256	445.1205955737988
722.0	4.263279	445.12049443131065
723.0	4.2693039	445.1206600390241
724.0	4.2753312	445.1205527041824
725.0	4.2813539	445.1206088254097
726.0	4.2873874	445.1205378511636
727.0	4.2934122	445.12063266710305
728.0	4.2994352	445.12049543944767
729.0	4.3054665	445.1205741976409
730.0	4.3114916	445.12056609580037
731.0	4.3175207	445.12052880774536
732.0	4.3235458	445.1206154205892
733.0	4.3295707	445.1206064802297
734.0	4.3356	445.1206054017804
735.0	4.3416269	445.12052887945504
736.0	4.3476519	445.12056706799825
737.0	4.353679	445.1206165050814
738.0	4.3596999	445.12047687412183
739.0	4.3657208	445.12060929566394
740.0	4.3717437	445.1205978267999
741.0	4.3777625	445.1206203907964
742.0	4.3837812	445.12060671322666
743.0	4.3898019	445.12057838631796
744.0	4.3958248	445.1205920019719
745.0	4.4018478	445.12053471260805
746.0	4.4078666	445.120566495843
747.0	4.4138896	445.1205938173632
748.0	4.4199124	445.1205297365375
749.0	4.4259333	445.1204695443273
750.0	4.4319542	445.120510668947
751.0	4.4379728	445.1205764372448
752.0	4.4439999	445.1205016059519
753.0	4.4500229	445.1205485901324
754.0	4.4560417	445.12052663335845
755.0	4.4620707	445.1205591709277
756.0	4.4680938	445.12063175320515
757.0	4.4741124	445.1205623872173
758.0	4.4801355	445.12062843683725
759.0	4.4861541	445.12055893737124
760.0	4.492175	445.1205437421579
761.0	4.4981978	445.1206084883028
762.0	4.5042208	445.120501751827
763.0	4.5102437	445.1206206858394
764.0	4.5162646	445.12060616956967
765.0	4.5222853	445.12063345719076
766.0	4.5283062	445.120548921588
767.0	4.534327	445.12055996069785
768.0	4.5403479	445.1206091396285
769.0	4.5463687	445.1206109502644
770.0	4.5523897	445.12055481667534
771.0	4.5584145	445.1206233744784
772.0	4.5644333	445.1205084915997
773.0	4.5704564	445.12063042046327
774.0	4.5764771	445.12058122752893
775.0	4.5824958	445.1206465364319
776.0	4.5885188	445.12062849527297
777.0	4.5945418	445.1205374752878
778.0	4.6005626	445.12061279465127
779.0	4.6065856	445.1205952051835
780.0	4.6126126	445.12056503010234
781.0	4.6186398	445.1206064074771
782.0	4.6246647	445.1205998798681
783.0	4.6307042	445.1205393207536
784.0	4.6367334	445.12052417347326
785.0	4.6427627	445.12059201693984
786.0	4.6487855	445.12057429170454
787.0	4.6548086	445.12051972674345
788.0	4.6608355	445.1205672680678
789.0	4.6668627	445.1206506130409
790.0	4.6728855	445.12064124952286
791.0	4.6789106	445.1206114524812
792.0	4.6849397	445.1206422703189
793.0	4.6909626	445.12057525851645
794.0	4.6969857	445.1205433884308
795.0	4.7030106	445.11940383282285
796.0	4.7090336	445.1205204106611
797.0	4.7150565	445.1205877525915
798.0	4.7210835	445.12057449114167
799.0	4.7271127	445.12064826370556
800.0	4.7331378	445.120493949502
801.0	4.7391669	445.1205093853478
802.0	4.7451899	445.120532682012
803.0	4.7512169	445.1205911301259
804.0	4.7572356	445.12049038284493
805.0	4.7632585	445.12061092042023
806.0	4.7692877	445.1205315785772
807.0	4.7753106	445.12057429260256
808.0	4.7813316	445.12049880697634
809.0	4.7873565	445.12060860232043
810.0	4.7933878	445.1205854923294
811.0	4.799415	445.1206019002191
812.0	4.805442	445.1205922612673
813.0	4.811467	445.12054072353817
814.0	4.8174898	445.1205672633549
815.0	4.8235129	445.12058099731416
816.0	4.8295399	445.12059007179147
817.0	4.8355691	445.1206010646379
818.0	4.8415961	445.12056149528706
819.0	4.8476233	445.12056797013605
820.0	4.8536482	445.1205098850296
821.0	4.8596712	445.12055738031427
822.0	4.865694	445.120504220426
823.0	4.871717	445.12048346723594
824.0	4.8777461	445.1204680167024
825.0	4.8837734	445.12053353380344
826.0	4.8897962	445.12056536874616
827.0	4.8958212	445.1206118121651
828.0	4.9018482	445.1206500747152
829.0	4.9078711	445.12053397336365
830.0	4.9138962	445.12060108325653
831.0	4.9199192	445.1205432133047
832.0	4.9259401	445.12049667807497
833.0	4.9319629	445.12052896387263
834.0	4.9379859	445.12052923686514
835.0	4.9440046	445.1205799664167
836.0	4.9500233	445.1206422373798
837.0	4.9560462	445.11942643048195
838.0	4.962067	445.12052515346255
839.0	4.9680858	445.1205102700132
840.0	4.974113	445.1205054049469
841.0	4.9801338	445.1204986561944
842.0	4.9861547	445.12055584340743
843.0	4.9921775	445.12057662581805
844.0	4.9981983	445.1205861979795
845.0	5.0042213	445.1205880519645
846.0	5.0102443	445.1205928243508
847.0	5.0162651	445.1194025411521
848.0	5.0222838	445.1194233625549
849.0	5.0283047	445.12060748270375
850.0	5.0343255	445.12063763246005
851.0	5.0403483	445.1205596903949
852.0	5.0463713	445.1205473030735
853.0	5.0523921	445.12062578643605
854.0	5.0584151	445.1205657636713
855.0	5.0644339	445.120573766212
856.0	5.0704589	445.1204993889391
857.0	5.0764777	445.1206059608581
858.0	5.0825005	445.12054784444894
859.0	5.0885213	445.12060438962044
860.0	5.0945401	445.1205453777881
861.0	5.1005651	445.12054631427446
862.0	5.1065881	445.1205865838381
863.0	5.112611	445.12055775893305
864.0	5.118634	445.1206238349427
865.0	5.1246548	445.1206274874658
866.0	5.1306756	445.12060994391516
867.0	5.1366963	445.1205665907115
868.0	5.1427193	445.12061506413426
869.0	5.1487423	445.12056608978133
870.0	5.1547673	445.1205383309737
871.0	5.1607923	445.1205445103698
872.0	5.1668132	445.12062184784884
873.0	5.172834	445.12062536232975
874.0	5.1788548	445.12061984749545
875.0	5.1848735	445.1205889902218
876.0	5.1908923	445.1205563263179
877.0	5.1969152	445.1205516276734
878.0	5.2029341	445.12047850483407
879.0	5.208959	445.1205275006491
880.0	5.2149819	445.1204619592777
881.0	5.2210049	445.1205354126363
882.0	5.2270256	445.1206397433282
883.0	5.2330465	445.12056418882975
884.0	5.2390673	445.120644115577
885.0	5.2450861	445.12061399360545
886.0	5.251107	445.12054464663225
887.0	5.25713	445.12055086038345
888.0	5.2631549	445.1205371438735
889.0	5.2691758	445.12052477174836
890.0	5.2751965	445.120523457443
891.0	5.2812152	445.12058344351715
892.0	5.2872361	445.1205408349446
893.0	5.2932571	445.12056952999313
894.0	5.299282	445.120550249756
895.0	5.305305	445.1205105388478
896.0	5.3113341	445.1205922941071
897.0	5.3173633	445.1205655501825
898.0	5.3233861	445.1205735957847
899.0	5.329409	445.12057209976257
900.0	5.335432	445.1205968842966
901.0	5.3414508	445.12061298496064
902.0	5.3474758	445.1205328521557
903.0	5.3534946	445.12053383642615
904.0	5.3595175	445.1205216752766
905.0	5.3655363	445.12060777341975
906.0	5.3715591	445.12054966290816
907.0	5.3775778	445.1205904646872
908.0	5.3836008	445.1205473950326
909.0	5.3896238	445.12061029458306
910.0	5.3956446	445.1205768162497
911.0	5.4016655	445.12058795598324
912.0	5.4076863	445.1205025544087
913.0	5.4137091	445.12063245218036
914.0	5.41973	445.12062373435924
915.0	5.4257528	445.1206332653742
916.0	5.4317717	445.1205278071925
917.0	5.4377966	445.1205633597925
918.0	5.4438155	445.12061112942854
919.0	5.4498383	445.12060910161165
920.0	5.4558593	445.1206580452767
921.0	5.4618821	445.12048438649794
922.0	5.4679071	445.1205035429699
923.0	5.4739321	445.12053092802813
924.0	5.4799635	445.1206106036115
925.0	5.4859884	445.1206515301015
926.0	5.4920177	445.12053741830204
927.0	5.4980468	445.11942093556826
928.0	5.5040739	445.1206368310159
929.0	5.5100967	445.12049648839974
930.0	5.516128	445.12045216002474
931.0	5.5221573	445.1205315060763
932.0	5.5281864	445.12050547826846
933.0	5.5342135	445.1204741739923
934.0	5.5402343	445.1206008943436
935.0	5.5462594	445.1205544842614
936.0	5.5522885	445.1206257796482
937.0	5.5583114	445.12059059297604
938.0	5.5643343	445.12057457204736
939.0	5.5703615	445.1205279944674
940.0	5.5763864	445.1204339912864
941.0	5.5824157	445.12042074218596
942.0	5.5884448	445.12051170370705
943.0	5.594474	445.1205260793734
944.0	5.600503	445.1205413923753
945.0	5.6065302	445.12052679755016
946.0	5.6125489	445.12059604731206
947.0	5.6185719	445.1205631655772
948.0	5.6245927	445.1206030542243
949.0	5.6306115	445.12058985164253
950.0	5.6366343	445.1205354235058
951.0	5.6426574	445.1205040332903
952.0	5.6486802	445.120541747885
953.0	5.6547094	445.1205136909531
954.0	5.6607386	445.1205447128374
955.0	5.6667615	445.12049352035245
956.0	5.6727866	445.12060967901766
957.0	5.6788241	445.1206024348845
958.0	5.6848554	445.12055247078615
959.0	5.6908844	445.12057188042235
960.0	5.6969157	445.12058024920833
961.0	5.7029407	445.1206385288997
962.0	5.7089657	445.1205261500155
963.0	5.7149949	445.12054689161675
964.0	5.7210198	445.1205527465742
965.0	5.7270449	445.1205534014716
966.0	5.7330699	445.12058715375633
967.0	5.7390927	445.12055575388973
968.0	5.7451198	445.1206499243059
969.0	5.751147	445.1205550461682
970.0	5.7571677	445.12056448168465
971.0	5.7631908	445.1204845672866
972.0	5.7692137	445.1205423686787
973.0	5.7752346	445.1205113646966
974.0	5.7812533	445.12056733150445
975.0	5.7872761	445.1205845561927
976.0	5.7932949	445.1205102261645
977.0	5.7993178	445.12055698181877
978.0	5.8053408	445.1205800480488
979.0	5.8113596	445.120553834652
980.0	5.8173825	445.1205929164776
981.0	5.8234033	445.1205445053851
982.0	5.8294242	445.12055355188664
983.0	5.8354449	445.1205366067876
984.0	5.8414637	445.1205958275442
985.0	5.8474866	445.12056667805547
986.0	5.8535075	445.1205208581744
987.0	5.8595326	445.1205379607626
988.0	5.8655576	445.1205267351604
989.0	5.8715825	445.1205393633676
990.0	5.8776076	445.1205922386027
991.0	5.8836304	445.120517219569
992.0	5.8896533	445.12054241134416
993.0	5.8956784	445.1205651591388
994.0	5.9016972	445.12054862484734
995.0	5.907718	445.12053645472685
996.0	5.913743	445.120594018768
997.0	5.9197639	445.12056958110276
998.0	5.9257846	445.12054039300284
999.0	5.9318055	445.1205480963746
1000.0	5.9378305	445.12056475948606
1001.0	5.9438535	445.12059688828845
1002.0	5.9498785	445.1194004854837
1003.0	5.9559035	445.1205641152287
1004.0	5.9619265	445.1205639112367
1005.0	5.9679556	445.12058032767317
1006.0	5.9739763	445.12050988098974
1007.0	5.9800055	445.1204650123
1008.0	5.9860326	445.1205150277596
1010.0	5.993343	445.12047748228565
1011.0	5.9996931	445.1205633282282
1012.0	6.0057159	445.1205777862823
1013.0	6.011741	445.120529055044
1014.0	6.017768	445.1204595841912
1015.0	6.0237952	445.1205442398525
1016.0	6.0298223	445.12058905536543
1017.0	6.0358453	445.12046442962935
1018.0	6.0418702	445.120553033268
1019.0	6.0478931	445.12057516340633
1020.0	6.0539201	445.1205161311993
1021.0	6.059943	445.1205186677375
1022.0	6.0659661	445.12047646849675
1023.0	6.0719953	445.1204549315165
1024.0	6.0780203	445.12049270880607
1025.0	6.0840473	445.1205388601848
1026.0	6.0900787	445.12058989220844
1027.0	6.0961035	445.1206330385165
1028.0	6.1021243	445.1205120693999
1029.0	6.1081473	445.1206065978555
1030.0	6.1141702	445.12052116622544
1031.0	6.1201932	445.12053122317786
1032.0	6.1262182	445.1204689314949
1033.0	6.1322411	445.12047834291377
1034.0	6.1382618	445.12054682090053
1035.0	6.1442849	445.12059750415125
1036.0	6.1503036	445.1205837932688
1037.0	6.1563265	445.1205512401065
1038.0	6.1623474	445.12049332417666
1039.0	6.1683683	445.12057533503594
1040.0	6.1743891	445.1204603670186
1041.0	6.1804141	445.1205458539445
1042.0	6.1864349	445.1205558917126
1043.0	6.1924577	445.12047368829434
1044.0	6.1984849	445.1205346604269
1045.0	6.2045099	445.12056675880126
1046.0	6.2105329	445.1205212705108
1047.0	6.2165558	445.1205146304285
1048.0	6.2225766	445.12046799913753
1049.0	6.2285996	445.1204842538465
1050.0	6.2346183	445.120492850211
1051.0	6.2406411	445.12065726182544
1052.0	6.2466619	445.12049152794157
1053.0	6.2526849	445.12048503441434
1054.0	6.2587079	445.1205515084752
1055.0	6.2647267	445.1205161590004
1056.0	6.2707496	445.11940446360245
1057.0	6.2767725	445.1205341773859
1058.0	6.2827934	445.12057891428645
1059.0	6.2888162	445.12056704767224
1060.0	6.2948349	445.12050686491006
1061.0	6.300862	445.1204828260678
1062.0	6.3068851	445.12064914134305
1063.0	6.3129101	445.1205185739526
1064.0	6.318933	445.12053348481925
1065.0	6.3249559	445.12048223487994
1066.0	6.3309747	445.12049271139284
1067.0	6.3369975	445.1204790006269
1068.0	6.3430183	445.1205474443588
1069.0	6.3490413	445.1205307485758
1070.0	6.3550601	445.1206415546541
1071.0	6.361083	445.1205905734137
1072.0	6.3671059	445.12052519806866
1073.0	6.3731267	445.12065667696834
1074.0	6.3791454	445.12048879478914
1075.0	6.3851663	445.12048067496295
1076.0	6.3911872	445.1205669076556
1077.0	6.3972122	445.12056005578046
1078.0	6.4032331	445.12046246195155
1079.0	6.409256	445.1205293911325
1080.0	6.4152768	445.12046613027184
1081.0	6.4213018	445.1204625764873
1082.0	6.4273225	445.1205239273793
1083.0	6.4333455	445.120571947576
1084.0	6.4393664	445.1206080478107
1085.0	6.4453892	445.1205982821216
1086.0	6.4514081	445.1205501774475
1087.0	6.4574309	445.12058451385224
1088.0	6.463454	445.1205957072426
1089.0	6.4694746	445.1206171219798
1090.0	6.4754955	445.120551284868
1091.0	6.4815163	445.12063282391523
1092.0	6.4875372	445.12060418622286
1093.0	6.4935643	445.1205911658913
1094.0	6.4995894	445.1205872388834
1095.0	6.5056143	445.1205705355914
1096.0	6.5116332	445.1205417504441
1097.0	6.5176581	445.1205486068105
1098.0	6.5236768	445.1205604743188
1099.0	6.5296997	445.12061009091434
1100.0	6.5357206	445.1205287850416
1101.0	6.5417435	445.12052109479674
1102.0	6.5477624	445.12053911603635
1103.0	6.5537851	445.1204941527165
1104.0	6.5598061	445.12056502527287
1105.0	6.5658247	445.12051797392047
1106.0	6.5718436	445.1205123121409
1107.0	6.5778664	445.1205270842077
1108.0	6.5838874	445.1205602567279
1109.0	6.5899103	445.1204977366378
1110.0	6.5959312	445.1205135264827
1111.0	6.601952	445.1205252824368
1112.0	6.6079728	445.1205658063338
1113.0	6.6139977	445.12048377727024
1114.0	6.6200165	445.1205050219126
1115.0	6.6260415	445.12051774037786
1116.0	6.6320624	445.12051574031415
1117.0	6.6380875	445.1205206595361
1118.0	6.6441082	445.12055970668143
1119.0	6.6501333	445.1205626362803
1120.0	6.6561519	445.12052816989006
1121.0	6.6621728	445.12053193358474
1122.0	6.6681936	445.1205916887927
1123.0	6.6742145	445.1205220596992
1124.0	6.6802478	445.12055661438336
1125.0	6.6862687	445.12057315830197
1126.0	6.6922936	445.1206210577407
1127.0	6.6983146	445.1205584789777
1128.0	6.7043353	445.12055385331337
1129.0	6.7103562	445.120507204731
1130.0	6.716377	445.12053602512
1131.0	6.7223999	445.1205899081489
1132.0	6.7284207	445.1205549938192
1133.0	6.7344459	445.12055247326833
1134.0	6.7404687	445.1205837425785
1135.0	6.7464937	445.12052708812206
1136.0	6.7525145	445.12052045250863
1137.0	6.7585395	445.12061702975427
1138.0	6.7645603	445.1205008719453
1139.0	6.7705812	445.1205485026269
1140.0	6.7766021	445.1205483970903
1141.0	6.782625	445.12058798736473
1142.0	6.7886459	445.1205752749894
1143.0	6.7946667	445.1205474688638
1144.0	6.8006875	445.12058019600164
1145.0	6.8067083	445.1205544661469
1146.0	6.8127292	445.12056560014094
1147.0	6.8187479	445.1206326458958
1148.0	6.8247689	445.1205587060762
1149.0	6.8307938	445.12051453194005
1150.0	6.8368189	445.12055900322935
1151.0	6.8428438	445.1206046073642
1152.0	6.8488709	445.120510082759
1153.0	6.8548958	445.12049573965055
1154.0	6.860923	445.1205465609222
1155.0	6.8669523	445.1205796235645
1156.0	6.8729813	445.12055221181413
1157.0	6.8790065	445.12055657110295
1158.0	6.8850334	445.12048863773737
1159.0	6.8910626	445.12052789090416
1160.0	6.8970897	445.120517832834
1161.0	6.9031127	445.1205662624717
1162.0	6.9091398	445.1205368553082
1163.0	6.915169	445.1206084980851
1164.0	6.9211918	445.1204850282265
1165.0	6.9272169	445.1205787265665
1166.0	6.933246	445.1204846040177
1167.0	6.9392772	445.12052360416595
1168.0	6.9453001	445.1206281058427
1169.0	6.9513293	445.12054613341877
1170.0	6.9573564	445.1205555255877
1171.0	6.9633835	445.1204702478649
1172.0	6.9694064	445.12063103092015
1173.0	6.9754356	445.1205134254484
1174.0	6.9814607	445.12053583845363
1175.0	6.9874835	445.12051586905807
1176.0	6.9935085	445.12054291860045
1177.0	6.9995357	445.12050101036937
1178.0	7.0055608	445.1204707514628
1179.0	7.0115835	445.120505510268
1180.0	7.0176191	445.1205701958432
1181.0	7.023644	445.1205637111479
1182.0	7.0296691	445.1205905542859
1183.0	7.035694	445.1205980247659
1184.0	7.041721	445.1206156683382
1185.0	7.0477502	445.1205487175923
1186.0	7.0537733	445.1205219874438
1187.0	7.0598024	445.1205734093497
1188.0	7.0658296	445.12051035068015
1189.0	7.0718586	445.1205468993239
1190.0	7.0778815	445.1205004332628
1191.0	7.0839149	445.1205981638956
1192.0	7.0899378	445.1206070110421
1193.0	7.0959629	445.1205662565356
1194.0	7.1019858	445.1205722102523
1195.0	7.108015	445.12061110734066
1196.0	7.114042	445.12059451730073
1197.0	7.1200692	445.120578157585
1198.0	7.1260962	445.12055523805446
1199.0	7.1321232	445.1205263769056
1200.0	7.1381461	445.1204567158466
1201.0	7.1441692	445.1205479016136
1202.0	7.1501983	445.12061710284365
1203.0	7.1562276	445.1205171464845
1204.0	7.1622504	445.1204755491582
1205.0	7.1682817	445.12049707190164
1206.0	7.1743087	445.12051276095747
1207.0	7.1803357	445.12062717916643
1208.0	7.1863629	445.12056257249264
1209.0	7.192388	445.1205553626271
1210.0	7.1984067	445.1204432229991
1211.0	7.2044295	445.1204405604987
1212.0	7.2104505	445.1205292284065
1213.0	7.2164732	445.1205654492326
1214.0	7.2224962	445.1204733551127
1215.0	7.2285191	445.12056991042374
1216.0	7.23454	445.1205358815962
1217.0	7.2405608	445.1205363371688
1218.0	7.2465859	445.1205698142109
1219.0	7.2526088	445.1204966167939
1220.0	7.2586318	445.12050412232634
1221.0	7.2646629	445.12061484188445
1222.0	7.270688	445.12061872379286
1223.0	7.2767171	445.1205321128743
1224.0	7.2827464	445.1205111383406
1225.0	7.2887754	445.1204700295774
1226.0	7.2948026	445.1204691885727
1227.0	7.3008317	445.1205092493118
1228.0	7.3068568	445.12052558328736
1229.0	7.3128817	445.1205980190734
1230.0	7.3189047	445.1205256642086
1231.0	7.3249318	445.12047944166903
1232.0	7.330963	445.1204619107815
1233.0	7.336986	445.1204846598504
1234.0	7.3430172	445.1205705387619
1235.0	7.3490465	445.12050400916513
1236.0	7.3550713	445.1205181263647
1237.0	7.3610963	445.1204976245405
1238.0	7.3671234	445.12050038816705
1239.0	7.3731528	445.12052251723026
1240.0	7.3791755	445.12053326700635
1241.0	7.3852027	445.12052987499965
1242.0	7.3912276	445.1205669738953
1243.0	7.3972548	445.12059098359384
1244.0	7.4032818	445.12053260520656
1245.0	7.4093089	445.12052943117385
1246.0	7.4153339	445.120557252583
1247.0	7.4213631	445.1204837373458
1248.0	7.427386	445.1205109440612
1249.0	7.4334131	445.1205758940323
1250.0	7.4394445	445.12053413902123
1251.0	7.4454673	445.1204260201666
1252.0	7.4514964	445.12049857377383
1253.0	7.4575193	445.12048873952523
1254.0	7.4635465	445.1205385418946
1255.0	7.4695715	445.12050917943174
1256.0	7.4755966	445.12048942905363
1257.0	7.4816256	445.1204787964752
1258.0	7.4876507	445.1204642970984
1259.0	7.4936777	445.12050726783644
1260.0	7.4997111	445.1206033779075
1261.0	7.505736	445.12058536050165
1262.0	7.5117653	445.12051402437373
1263.0	7.5177965	445.1205540820268
1264.0	7.5238195	445.1205069974824
1265.0	7.5298485	445.12047432688166
1266.0	7.5358715	445.1205765360994
1268.0	7.5431861	445.1205798861351
1269.0	7.5495382	445.12048682354015
1270.0	7.5555632	445.12061394750947
1271.0	7.5615862	445.12063208171793
1272.0	7.5676111	445.1206361579591
1273.0	7.5736342	445.1205598010505
1274.0	7.579659	445.1205087825691
1275.0	7.5856903	445.12061221088373
1276.0	7.5917215	445.1205478710118
1277.0	7.5977446	445.12055714257804
1278.0	7.6037674	445.1205142386455
1279.0	7.6097925	445.12055517034895
1280.0	7.6158174	445.11940847931373
1281.0	7.6218446	445.12059858267685
1282.0	7.6278674	445.12047974660567
1283.0	7.6338924	445.12045126011617
1284.0	7.6399154	445.12056660682043
1285.0	7.6459383	445.12046994169947
1286.0	7.6519613	445.12048645511726
1287.0	7.6579904	445.1204886700094
1288.0	7.6640176	445.1205043517801
1289.0	7.6700404	445.12048478845276
1290.0	7.6760654	445.12054378559174
1291.0	7.6820905	445.1204944134171
1292.0	7.6881133	445.1205384805549
1293.0	7.6941404	445.1205199152004
1294.0	7.7001614	445.12054786318424
1295.0	7.7061862	445.12042241683076
1296.0	7.7122093	445.12055770681116
1297.0	7.7182342	445.12049597178446
1298.0	7.7242591	445.12052063417974
1299.0	7.7302905	445.12056446829627
1300.0	7.7363156	445.12049763742283
1301.0	7.7423447	445.12060244385816
1302.0	7.7483718	445.12063301153876
1303.0	7.7544031	445.1205954148787
1304.0	7.760428	445.1205834050854
1305.0	7.766455	445.1205288333979
1306.0	7.772478	445.1205103852609
1307.0	7.7785009	445.1204710655824
1308.0	7.7845259	445.1205000358799
1309.0	7.790551	445.1205458862458
1310.0	7.7965738	445.1205352729866
1311.0	7.802605	445.1205523381919
1312.0	7.808628	445.1204456090366
1313.0	7.8146509	445.12044272990863
1314.0	7.8206739	445.1204640210463
1315.0	7.8266989	445.12048248112467
1316.0	7.8327197	445.1205805590759
1317.0	7.8387426	445.12053681427375
1318.0	7.8447656	445.1205128809167
1319.0	7.8507885	445.1205146334122
1320.0	7.8568114	445.12048930595745
1321.0	7.8628385	445.1205078291542
1322.0	7.8688615	445.12050489325674
1323.0	7.8748864	445.12049541889303
1324.0	7.8809115	445.1205581486599
1325.0	7.8869365	445.1206292509696
1326.0	7.8929595	445.12054496557056
1327.0	7.8989823	445.1205834595351
1328.0	7.9050052	445.1205326564546
1329.0	7.9110427	445.1206150022882
1330.0	7.917074	445.120526019069
1331.0	7.9230969	445.1205929129771
1332.0	7.9291199	445.1204693220657
1333.0	7.9351469	445.12041884660596
1334.0	7.9411678	445.1205772252361
1335.0	7.9471908	445.1204424215728
1336.0	7.9532157	445.1204837808092
1337.0	7.9592407	445.1204443424734
1338.0	7.9652657	445.12061092184206
1339.0	7.9712908	445.12062418305294
1340.0	7.9773158	445.120611733625
1341.0	7.9833408	445.1205571779704
1342.0	7.9893637	445.12052057126516
1343.0	7.9953886	445.12045722944333
1344.0	8.0014136	445.12057357491824
1345.0	8.0074366	445.12049323108124
1346.0	8.0134616	445.120456198757
1347.0	8.0194888	445.12053293091594
1348.0	8.0255116	445.1204702220944
1349.0	8.0315367	445.1205496584195
1350.0	8.0375637	445.1204986452765
1351.0	8.0435928	445.1205331856088
1352.0	8.0496158	445.1204610993927
1353.0	8.0556408	445.12052105610496
1354.0	8.0616636	445.1205698739128
1355.0	8.0676888	445.1205315770888
1356.0	8.0737263	445.1204602468021
1357.0	8.0797575	445.1205578055835
1358.0	8.0857846	445.12054841275494
1359.0	8.0918116	445.12048220320617
1360.0	8.0978366	445.12053414676365
1361.0	8.1038595	445.12048906521943
1362.0	8.1098826	445.1205360575961
1363.0	8.1159076	445.120564684625
1364.0	8.1219305	445.12047623915953
1365.0	8.1279576	445.12052375264983
1366.0	8.1339803	445.12056958499215
1367.0	8.1400033	445.1205236230053
1368.0	8.1460241	445.1206231020292
1369.0	8.1520471	445.1205848861608
1370.0	8.158068	445.12058713641284
1371.0	8.164093	445.1206235460537
1372.0	8.170118	445.12061362055186
1373.0	8.1761409	445.12050525048085
1374.0	8.1821596	445.1204792752006
1375.0	8.1881825	445.1205100736537
1376.0	8.1942034	445.1205309789179
1377.0	8.2002285	445.120480712555
1378.0	8.2062493	445.12052578995514
1379.0	8.212268	445.1205149237477
1380.0	8.2182889	445.1204964782342
1381.0	8.2243097	445.1204457498521
1382.0	8.2303325	445.12057208030984
1383.0	8.2363534	445.120547641173
1384.0	8.2423743	445.1205388687023
1385.0	8.2483972	445.1206123835535
1386.0	8.2544202	445.1205727460814
1387.0	8.2604452	445.12063066135926
1388.0	8.2664723	445.12056588103644
1389.0	8.2724973	445.12052241534053
1390.0	8.2785159	445.1204825305401
1391.0	8.2845389	445.12056565483175
1392.0	8.2905577	445.1205207950544
1393.0	8.2965827	445.1205520641116
1394.0	8.3026034	445.1204267029168
1395.0	8.3086265	445.1204895822656
1396.0	8.3146472	445.12045648081767
1397.0	8.320668	445.1206139426156
1398.0	8.3266889	445.1205342183523
1399.0	8.3327097	445.12062310524516
1400.0	8.3387328	445.12053326154955
1401.0	8.3447557	445.1204668968185
1402.0	8.3507786	445.1204694041256
1403.0	8.3568036	445.12054177304475
1404.0	8.3628244	445.1204420138941
1405.0	8.3688472	445.1204343258025
1406.0	8.374866	445.12042992838946
1407.0	8.3808911	445.12050921556914
1408.0	8.3869119	445.1204651890452
1409.0	8.3929348	445.12042628330823
1410.0	8.3989536	445.12050333481324
1411.0	8.4049785	445.12047867217666
1412.0	8.4109995	445.12054809911075
1413.0	8.4170223	445.1204888314906
1414.0	8.4230431	445.12051224891195
1415.0	8.429064	445.1204907019665
1416.0	8.4350974	445.1205468235381
1417.0	8.4411181	445.12058578224116
1418.0	8.4471412	445.1204771738088
1419.0	8.453164	445.12050840814754
1420.0	8.4591828	445.1203997538478
1421.0	8.4652015	445.1204811066749
1422.0	8.4712223	445.120519224216
1423.0	8.4772473	445.1205449939071
1424.0	8.4832703	445.12053552167976
1425.0	8.4892954	445.12053861756266
1426.0	8.495314	445.1205332338106
1427.0	8.5013391	445.12046794380285
1428.0	8.5073599	445.1205121502247
1429.0	8.5133828	445.1204411919413
1430.0	8.5194016	445.1204299413401
1431.0	8.5254265	445.1205016227029
1432.0	8.5314474	445.1204331736634
1433.0	8.5374683	445.120437546953
1434.0	8.5434912	445.120407362485
1435.0	8.5495121	445.1205437734738
1436.0	8.5555307	445.12048602909505
1437.0	8.5615516	445.12045891084165
1438.0	8.5675746	445.1204396130496
1439.0	8.5735954	445.12055805098714
1440.0	8.5796183	445.12047469006444
1441.0	8.5856413	445.12059214824035
1442.0	8.5916642	445.12052150982987
1443.0	8.5976871	445.12049885174724
1444.0	8.6037079	445.12051951195406
1445.0	8.6097308	445.1204811575056
1446.0	8.6157496	445.12053315290007
1447.0	8.6217829	445.1204683148452
1448.0	8.6278039	445.12049258681407
1449.0	8.6338309	445.12057093427336
1450.0	8.6398539	445.1206562787827
1451.0	8.6458725	445.12055313385173
1452.0	8.6518913	445.12060390971203
1453.0	8.6579142	445.1204767951592
1454.0	8.663933	445.1204906094544
1455.0	8.6699559	445.1204977010617
1456.0	8.6759747	445.1205382246151
1457.0	8.6819955	445.12052681223685
1458.0	8.6880185	445.1205754239536
1459.0	8.6940413	445.12057387487033
1460.0	8.7000622	445.12049779144246
1461.0	8.7060851	445.1205282209873
1462.0	8.7121039	445.1204642743292
1463.0	8.718129	445.1204865501371
1464.0	8.7241476	445.12052792559126
1465.0	8.7301727	445.12054121423233
1466.0	8.7361956	445.1204674480514
1467.0	8.7422184	445.1205226968136
1468.0	8.7482413	445.1205245885715
1469.0	8.7542643	445.1205662915644
1470.0	8.7602873	445.12047560496177
1471.0	8.7663145	445.1205417511622
1472.0	8.7723373	445.12062963912064
1473.0	8.7783665	445.1205656271691
1474.0	8.7843894	445.12054785100526
1475.0	8.7904123	445.1205120820287
1476.0	8.7964415	445.12049310990244
1477.0	8.8024727	445.1205497947609
1478.0	8.8084998	445.1204473705835
1479.0	8.8145374	445.12052474292165
1480.0	8.8205644	445.120527091895
1481.0	8.8265936	445.12058519183387
1482.0	8.8326207	445.12056460842996
1483.0	8.8386498	445.12054156353736
1484.0	8.844679	445.120576318956
1485.0	8.850704	445.1205250104348
1486.0	8.8567248	445.12062186215434
1487.0	8.8627457	445.120496998274
1488.0	8.8687645	445.120599942312
1489.0	8.8747874	445.12052869185845
1490.0	8.8808123	445.12045315289834
1491.0	8.8868353	445.1205263952602
1492.0	8.8928602	445.120494467199
1493.0	8.8988832	445.1205665483341
1494.0	8.9049104	445.120487157986
1495.0	8.9109396	445.12050943056244
1496.0	8.9169666	445.1204839064736
1497.0	8.9229958	445.1205006240322
1498.0	8.9290186	445.12047200858876
1499.0	8.9350457	445.12050514378944
1500.0	8.9410665	445.1204574141813
1501.0	8.9470936	445.12056109842223
1502.0	8.9531187	445.12045124702377
1503.0	8.959154	445.12046986623545
1504.0	8.9651917	445.12047207561403
1505.0	8.9712145	445.1205220734239
1506.0	8.9772375	445.1204366207217
1507.0	8.9832603	445.12056084559896
1508.0	8.9892833	445.1205653063151
1509.0	8.9953083	445.12060291610874
1510.0	9.0013313	445.1205459355771
1511.0	9.0073562	445.1205502119105
1512.0	9.0133813	445.12054404866285
1513.0	9.0194082	445.1206017145874
1514.0	9.0254312	445.1205172578477
1515.0	9.0314604	445.1205996810699
1516.0	9.0374791	445.1205458881152
1517.0	9.0435022	445.12052155153475
1518.0	9.049525	445.1204827085421
1519.0	9.055548	445.1205322468931
1520.0	9.0615667	445.1205854474939
1521.0	9.0675896	445.12049939213915
1522.0	9.0736083	445.12058329818916
1523.0	9.0796313	445.12057226792666
1524.0	9.08565	445.12045234934214
1525.0	9.0916689	445.1205222953425
1526.0	9.0976896	445.1205709693236
1527.0	9.1037126	445.1205850612462
1528.0	9.1097334	445.12051755833784
1529.0	9.1157521	445.12054498024713
1530.0	9.1217729	445.12055650385577
1531.0	9.127798	445.120539648143
1532.0	9.1338272	445.1205118221759
1533.0	9.1398522	445.1205634741166
1534.0	9.1458752	445.12053533376763
1535.0	9.1519022	445.12057128820186
1536.0	9.1579231	445.1205758056469
1537.0	9.1639459	445.12048796756665
1538.0	9.1699647	445.1204667707928
1539.0	9.1759897	445.1205016392342
1540.0	9.1820127	445.12049994377753
1541.0	9.1880334	445.1205295667764
1542.0	9.1940565	445.1205149852923
1543.0	9.2000751	445.1194006258621
1544.0	9.2060959	445.12056980665136
1545.0	9.2121147	445.12051347907413
1546.0	9.2181335	445.12055564523837
1547.0	9.2241543	445.1205171680827
1548.0	9.2301773	445.12060499547306
1549.0	9.2362003	445.12049535678887
1550.0	9.2422273	445.12052544330265
1551.0	9.2482545	445.12048572384316
1552.0	9.2542731	445.1205560506901
1553.0	9.260298	445.12056287886463
1554.0	9.2663189	445.1204682543278
1555.0	9.2723419	445.12046849816926
1556.0	9.2783606	445.1205261294201
1557.0	9.2843836	445.1205378256121
1558.0	9.2904044	445.12048610197417
1559.0	9.2964232	445.1205460389313
1560.0	9.3024439	445.1204800697695
1561.0	9.3084669	445.12047941584024
1562.0	9.3144857	445.1205173955495
1563.0	9.3205189	445.1205257050142
1564.0	9.3265398	445.1205301512135
1565.0	9.3325649	445.1205506327378
1566.0	9.3385879	445.12057804251606
1567.0	9.3446108	445.12056957558724
1568.0	9.3506315	445.1205267349672
1569.0	9.3566544	445.1205649324414
1570.0	9.3626731	445.12055813684486
1571.0	9.3686983	445.1204850381318
1572.0	9.3747171	445.1205238619175
1573.0	9.380742	445.12056684484554
1574.0	9.3867629	445.12048026404074
1575.0	9.3927857	445.1205299166882
1576.0	9.3988066	445.12053243455176
1577.0	9.4048253	445.12048792807127
1578.0	9.4108525	445.12048512972035
1579.0	9.4168754	445.12046572925556
1580.0	9.4228984	445.12053028832906
1581.0	9.4289254	445.1205699438942
1582.0	9.4349484	445.12061447612496
1583.0	9.4409712	445.12055177145305
1584.0	9.4469941	445.12058717728786
1585.0	9.4530233	445.1205375611599
1586.0	9.4590484	445.1205740309605
1587.0	9.4650775	445.1204777479587
1588.0	9.4710984	445.1206571150746
1589.0	9.4771212	445.12047729000074
1590.0	9.4831463	445.12055632813224
1591.0	9.4891733	445.1205387248944
1592.0	9.4952066	445.1205299686626
1593.0	9.5012338	445.1204964379324
1594.0	9.5072629	445.1205058963749
1595.0	9.5132859	445.1205465055919
1596.0	9.5193067	445.12049457784764
1597.0	9.5253256	445.12046478878915
1598.0	9.5313463	445.1205375567155
1599.0	9.5373671	445.12055785457574
1600.0	9.54339	445.1205768476172
1601.0	9.5494172	445.12057045442344
1602.0	9.5554463	445.1204749968856
1603.0	9.5614735	445.12051037778195
1604.0	9.5675025	445.12050018183066
1605.0	9.573534	445.1204659203604
1606.0	9.5795609	445.1205110570909
1607.0	9.585588	445.12048388663413
1608.0	9.5916109	445.12053084602974
1610.0	9.5991088	445.12051103486385
1611.0	9.6054609	445.12051142150705
1612.0	9.61149	445.1204748800387
1613.0	9.6175172	445.1204930727112
1614.0	9.6235443	445.12050291005175
1615.0	9.629563	445.12046400871407
1616.0	9.6355838	445.120410920443
1617.0	9.6416047	445.1204763559576
1618.0	9.6476256	445.1205168518214
1619.0	9.6536464	445.1205201882565
1620.0	9.6596672	445.12040772347376
1621.0	9.6656901	445.12048478616
1622.0	9.671711	445.12060004886166
1623.0	9.6777339	445.1204833957706
1624.0	9.6837548	445.1205298380522
1625.0	9.6897798	445.120502561156
1626.0	9.6957985	445.12048182062915
1627.0	9.7018236	445.1205529108133
1628.0	9.7078464	445.1204864690635
1629.0	9.7138714	445.1204742588912
1630.0	9.7199007	445.1205250757759
1631.0	9.7259299	445.1205337331287
1632.0	9.731959	445.1204994187613
1633.0	9.7379839	445.1204982724745
1634.0	9.7440027	445.1204448969069
1635.0	9.7500257	445.1204251501238
1636.0	9.7560444	445.12041803066484
1637.0	9.7620652	445.1205016235916
1638.0	9.7680882	445.1204492845122
1639.0	9.7741112	445.12047104860534
1640.0	9.780134	445.1204532909717
1641.0	9.786157	445.12053255876157
1642.0	9.7921778	445.1205326186273
1643.0	9.7982027	445.1205058632402
1644.0	9.8042236	445.1205020634781
1645.0	9.8102486	445.120565470627
1646.0	9.8162716	445.12045969983484
1647.0	9.8222966	445.12047210314597
1648.0	9.8283175	445.12043341358367
1649.0	9.8343383	445.12058407440276
1650.0	9.8403612	445.12050750648746
1651.0	9.8463799	445.1205163073631
1652.0	9.8524007	445.1205131821805
1653.0	9.8584195	445.12056516654303
1654.0	9.8644403	445.1204803182029
1655.0	9.8704633	445.1205182830855
1656.0	9.8764821	445.12053641246615
1657.0	9.882507	445.1205450466845
1658.0	9.8885279	445.12052010368035
1659.0	9.8945508	445.1205679610605
1660.0	9.9005799	445.12056140296266
1661.0	9.906607	445.12054570205635
1662.0	9.9126321	445.12052278007883
1663.0	9.9186551	445.1205242284361
1664.0	9.9246801	445.1204700870141
1665.0	9.9307049	445.12058676960663
1666.0	9.9367259	445.120530413658
1667.0	9.9427487	445.1205199308372
1668.0	9.9487674	445.1204888347262
1669.0	9.9547884	445.12046254684793
1670.0	9.9608176	445.12052111188774
1671.0	9.9668383	445.1205491857118
1672.0	9.9728592	445.1205950562372
1673.0	9.978878	445.12062042313005
1674.0	9.9848987	445.1205627573469
1675.0	9.9909259	445.12059351902724
1676.0	9.9969488	445.12040440353536
1677.0	10.002974	445.1205504492155
1678.0	10.008995	445.1204929533509
1679.0	10.015018	445.1204891735841
1680.0	10.021036	445.12049629101153
1681.0	10.027061	445.12046577276453
1682.0	10.033084	445.1204063821651
1683.0	10.039107	445.1205204150953
1684.0	10.04513	445.12051278256064
1685.0	10.051153	445.1205370310411
1686.0	10.057174	445.1205359281001
1687.0	10.063197	445.12049134352037
1688.0	10.069216	445.120488685763
1689.0	10.075236	445.12053827981856
1690.0	10.081259	445.12052388606423
1691.0	10.087282	445.12046829115326
1692.0	10.093309	445.1205451592856
1693.0	10.09933	445.120517292854
1694.0	10.105353	445.1205071147462
1695.0	10.111376	445.12047701023386
1696.0	10.117397	445.12047313449455
1697.0	10.12342	445.12049933928705
1698.0	10.129443	445.1204249116485
1699.0	10.135466	445.1204481897482
1700.0	10.141491	445.12055106096057
1701.0	10.147512	445.1204204907918
1702.0	10.153534	445.12050221570735
1703.0	10.159555	445.1205706765967
1704.0	10.165576	445.1205503378156
1705.0	10.171599	445.120541158154
1706.0	10.17762	445.1205515214258
1707.0	10.183641	445.1204232770854
1708.0	10.189664	445.120486865683
1709.0	10.195682	445.12045603090496
1710.0	10.201705	445.12051873883536
1711.0	10.207726	445.12054880813747
1712.0	10.213747	445.1204477147923
1713.0	10.21977	445.12052411660574
1714.0	10.225791	445.12046763681104
1715.0	10.231816	445.1205073507196
1716.0	10.237837	445.1204924029162
1717.0	10.243861	445.1204783846601
1718.0	10.249887	445.1204749460757
1719.0	10.255911	445.1205935621402
1720.0	10.261943	445.120517325412
1721.0	10.267966	445.1204648228526
1722.0	10.273995	445.1205195283603
1723.0	10.280016	445.1205914993705
1724.0	10.286037	445.1205653832082
1725.0	10.29206	445.1205501181276
1726.0	10.298078	445.12052784091196
1727.0	10.304097	445.12052483486775
1728.0	10.31012	445.120431739665
1729.0	10.316139	445.12051660260227
1730.0	10.322159	445.12050658577624
1731.0	10.328185	445.12051015042726
1732.0	10.334203	445.12048271782623
1733.0	10.340228	445.1205131225755
1734.0	10.346249	445.1205113237862
1735.0	10.352272	445.12039492255144
1736.0	10.358297	445.120449873541
1737.0	10.36432	445.12045457640335
1738.0	10.370345	445.1204759405404
1739.0	10.376366	445.12045847818524
1740.0	10.382387	445.1205004259523
1741.0	10.388407	445.1204608576059
1742.0	10.394426	445.12055224388564
1743.0	10.400449	445.1204943090684
1744.0	10.40647	445.1204877585334
1745.0	10.412491	445.12054356144785
1746.0	10.418514	445.1204931098573
1747.0	10.424537	445.1205819600263
1748.0	10.430558	445.12056293945017
1749.0	10.43658	445.12055778112966
1750.0	10.442599	445.1205633082659
1751.0	10.448635	445.12051617518364
1752.0	10.454658	445.1205282792301
1753.0	10.460682	445.1204406948815
1754.0	10.466705	445.1204909095546
1755.0	10.472726	445.12053334808076
1756.0	10.478749	445.1204746439875
1757.0	10.48477	445.120483951004
1758.0	10.490791	445.1204722846291
1759.0	10.496812	445.1204653058655
1760.0	10.502833	445.1205827612741
1761.0	10.508855	445.12056865654307
1762.0	10.514876	445.1204188939195
1763.0	10.520899	445.120485401111
1764.0	10.52692	445.120422633862
1765.0	10.532941	445.12042305503445
1766.0	10.538964	445.1204969814705
1767.0	10.544989	445.1205855058669
1768.0	10.551008	445.1205856141535
1769.0	10.557033	445.1205183160862
1770.0	10.563051	445.1206261445508
1771.0	10.569076	445.120427126278
1772.0	10.575099	445.12055522895224
1773.0	10.581122	445.1205103172828
1774.0	10.587147	445.12056358210236
1775.0	10.593168	445.12053167176117
1776.0	10.599191	445.12055038523295
1777.0	10.605212	445.120505206124
1778.0	10.611233	445.1205929778952
1779.0	10.617254	445.1205523848535
1780.0	10.623274	445.1204983601104
1781.0	10.629299	445.12049704890353
1782.0	10.635327	445.12052543753003
1783.0	10.641358	445.12060082701623
1784.0	10.647379	445.12056324487673
1785.0	10.653404	445.1205046655618
1786.0	10.659424	445.1204703085065
1787.0	10.665447	445.1204135682503
1788.0	10.671468	445.12054772186184
1789.0	10.677491	445.12056260999543
1790.0	10.683514	445.1205391358056
1791.0	10.689535	445.12043669045744
1792.0	10.69556	445.120503090558
1793.0	10.701581	445.12049503396474
1794.0	10.707599	445.1204469959562
1795.0	10.71362	445.12052286393
1796.0	10.719639	445.12043724623436
1797.0	10.725662	445.1205013778393
1798.0	10.731683	445.12046928001934
1799.0	10.737704	445.1204725716119
1800.0	10.743726	445.12056872536925
1801.0	10.749745	445.12055638783687
1802.0	10.755766	445.12052388987706
1803.0	10.761789	445.12047399541103
1804.0	10.767808	445.1204229547434
1805.0	10.773833	445.12048485182527
1806.0	10.779854	445.1205001190158
1807.0	10.785872	445.1205284499291
1808.0	10.791897	445.1204434292232
1809.0	10.79792	445.1205345281833
1810.0	10.803943	445.12050053958615
1811.0	10.809968	445.12055416727895
1812.0	10.815995	445.1205801234557
1813.0	10.822025	445.1204653846314
1814.0	10.82805	445.12046557478845
1815.0	10.834081	445.12050289869416
1816.0	10.840108	445.12054620099207
1817.0	10.846131	445.1205074997175
1818.0	10.852152	445.1204973187953
1819.0	10.858175	445.12048825502376
1820.0	10.864195	445.1204913297021
1821.0	10.870218	445.12049535530815
1822.0	10.876241	445.12048618154546
1823.0	10.882264	445.12051020489395
1824.0	10.888287	445.1204990804806
1825.0	10.894308	445.1205522241515
1826.0	10.900331	445.12045769221186
1827.0	10.906356	445.1204797123391
1828.0	10.912377	445.1205467769568
1829.0	10.9184	445.1205340826631
1830.0	10.92442	445.1205949002342
1831.0	10.930441	445.120590723669
1832.0	10.936462	445.12052211162234
1833.0	10.942481	445.12053560945986
1834.0	10.948502	445.12040162093666
1835.0	10.954525	445.12041370881263
1836.0	10.960546	445.1205438681059
1837.0	10.966568	445.12043425161386
1838.0	10.972589	445.1204364878948
1839.0	10.978614	445.1205395411071
1840.0	10.984635	445.1205155443695
1841.0	10.990658	445.1205496041014
1842.0	10.996693	445.1205147894359
1843.0	11.002716	445.12041131339095
1844.0	11.008743	445.1205357609718
1845.0	11.014768	445.12056271033333
1846.0	11.020793	445.12063816829067
1847.0	11.026814	445.1205674608015
1848.0	11.032837	445.1205121080369
1849.0	11.03886	445.1204156057008
1850.0	11.044879	445.12048253953634
1851.0	11.0509	445.12042155940986
1852.0	11.056923	445.12046522691855
1853.0	11.062941	445.1204767559056
1854.0	11.068964	445.1204818389326
1855.0	11.074985	445.1204056953787
1856.0	11.081004	445.12052800620177
1857.0	11.087029	445.12051938139774
1858.0	11.093048	445.12065175707926
1859.0	11.099071	445.1205496810284
1860.0	11.105096	445.12045121838923
1861.0	11.111119	445.1205453743532
1862.0	11.117141	445.1205475439031
1863.0	11.123164	445.1205125873203
1864.0	11.129187	445.12054034531445
1865.0	11.13521	445.12054725318876
1866.0	11.141233	445.12045529065205
1867.0	11.147256	445.12047982068884
1868.0	11.153275	445.1205628532873
1869.0	11.159296	445.1205764275748
1871.0	11.166612	445.12053317300735
1872.0	11.172962	445.12049108199204
1873.0	11.178989	445.120483133079
1874.0	11.18501	445.12053177837976
1875.0	11.191033	445.120442841717
1876.0	11.197054	445.12051155472915
1877.0	11.203073	445.120471018264
1878.0	11.209098	445.12055891327446
1879.0	11.215121	445.12054595563876
1880.0	11.221148	445.120490894288
1881.0	11.227175	445.12049840587804
1882.0	11.233202	445.1204711715645
1883.0	11.239231	445.12047367187347
1884.0	11.245258	445.1205440338898
1885.0	11.25129	445.1204462903313
1886.0	11.25731	445.1205194732716
1887.0	11.263329	445.1204647969622
1888.0	11.26935	445.120482606086
1889.0	11.275377	445.120389321598
1890.0	11.2814	445.12042650553866
1891.0	11.287425	445.1205020420392
1892.0	11.293452	445.1205340926349
1893.0	11.299473	445.1204793089059
1894.0	11.305494	445.12045988143655
1895.0	11.311515	445.1204174790219
1896.0	11.317538	445.12040133777407
1897.0	11.323562	445.12045422581986
1898.0	11.329585	445.12041499621216
1899.0	11.33561	445.1204225160587
1900.0	11.341633	445.12050973511145
1901.0	11.347654	445.12050308376394
1902.0	11.353679	445.1204781178177
1903.0	11.359698	445.12049832039645
1904.0	11.365721	445.1204793523133
1905.0	11.371744	445.12051077685874
1906.0	11.377765	445.1204974080254
1907.0	11.383788	445.1205176724779
1908.0	11.389811	445.12057526489616
1909.0	11.395829	445.1205067897549
1910.0	11.401852	445.12050406815706
1911.0	11.407871	445.12049776735785
1912.0	11.413894	445.12043485436106
1913.0	11.419913	445.12045182803524
1914.0	11.425935	445.12050644998476
1915.0	11.431961	445.1205196400543
1916.0	11.437983	445.12049850761485
1917.0	11.444006	445.12050908259516
1918.0	11.450029	445.12058666778097
1919.0	11.456052	445.1205198036686
1920.0	11.462079	445.12050974130347
1921.0	11.468102	445.1204941526179
1922.0	11.474123	445.12051307827676
1923.0	11.480144	445.1205930396319
1924.0	11.486163	445.12049722271524
1925.0	11.492186	445.1204946806124
1926.0	11.498209	445.1205642471211
1927.0	11.504229	445.120531327043
1928.0	11.510256	445.12047833815467
1929.0	11.516275	445.1203864825753
1930.0	11.522298	445.1205216232886
1931.0	11.528321	445.12058639502555
1932.0	11.534344	445.12048725594656
1933.0	11.540367	445.1205810882553
1934.0	11.54639	445.12052436634775
1935.0	11.552415	445.1206058017922
1936.0	11.558438	445.12051784693267
1937.0	11.564459	445.1205203341155
1938.0	11.570484	445.1205081478961
1939.0	11.576507	445.1204386692321
1940.0	11.582527	445.1204940291892
1941.0	11.588548	445.12061190801023
1942.0	11.594569	445.12059428842184
1943.0	11.600592	445.1205302033778
1944.0	11.606615	445.1204431918202
1945.0	11.612636	445.12051058716975
1946.0	11.618659	445.12045689890516
1947.0	11.624679	445.12041827878755
1948.0	11.630698	445.1204354148694
1949.0	11.636721	445.1204308731066
1950.0	11.64275	445.1205228186784
1951.0	11.648773	445.1204993185629
1952.0	11.6548	445.1205356988891
1953.0	11.660825	445.12048892363583
1954.0	11.666846	445.12041399723734
1955.0	11.672865	445.1204350711012
1956.0	11.67889	445.12049614898
1957.0	11.684911	445.12043975122737
1958.0	11.690934	445.12046741229756
1959.0	11.696952	445.120422072145
1960.0	11.702971	445.12049789879853
1961.0	11.708994	445.12059285452847
1962.0	11.715017	445.12046450901323
1963.0	11.721038	445.12052358254687
1964.0	11.727059	445.1205527799885
1965.0	11.733077	445.12050161796304
1966.0	11.739098	445.12049347417604
1967.0	11.745121	445.1204216723097
1968.0	11.751144	445.1204889888834
1969.0	11.757169	445.1204233711132
1970.0	11.763192	445.12043581632753
1971.0	11.769215	445.1203955942289
1972.0	11.775236	445.12041015196826
1973.0	11.781257	445.12056166032653
1974.0	11.787282	445.1205935249514
1975.0	11.7933	445.12050943334424
1976.0	11.799321	445.12041912997955
1977.0	11.805342	445.1205027256743
1978.0	11.811365	445.1204546026963
1979.0	11.817386	445.1204784227792
1980.0	11.823409	445.1204556301556
1981.0	11.829432	445.1204306054958
1982.0	11.835453	445.12063761027287
1983.0	11.841482	445.1206114338058
1984.0	11.8475	445.12050080837554
1985.0	11.853521	445.1204133831709
1986.0	11.859544	445.12042831965016
1987.0	11.865567	445.120459200604
1988.0	11.871594	445.12051644983546
1989.0	11.877619	445.1203653382483
1990.0	11.883644	445.1205158560891
1991.0	11.889671	445.1204569323313
1992.0	11.895696	445.12051604618324
1993.0	11.901719	445.1206032496998
1994.0	11.907738	445.12052158598607
1995.0	11.913767	445.120449886862
1996.0	11.919792	445.12054182132215
1997.0	11.925817	445.1204358829303
1998.0	11.93184	445.12050964327767
1999.0	11.937861	445.1204519466176
2000.0	11.943882	445.1205405412034
2001.0	11.949903	445.12051493445034
2002.0	11.955924	445.12051667338125
2003.0	11.961944	445.12059265753066
2004.0	11.967969	445.12048295646156
2005.0	11.973992	445.12050534079975
2006.0	11.980017	445.1205589571541
2007.0	11.98604	445.12047319024776
2008.0	11.992063	445.12053377209975
2009.0	11.998084	445.1204373576087
2010.0	12.004111	445.1205199693755
2011.0	12.010132	445.12039763526974
2012.0	12.016153	445.1205366609451
2013.0	12.022178	445.1205035419973
2014.0	12.028205	445.1204499235428
2015.0	12.034226	445.1205718715047
2016.0	12.040249	445.1205249896973
2017.0	12.046269	445.1205291483985
2018.0	12.05229	445.1205180681867
2019.0	12.058311	445.1203625848671
2020.0	12.064332	445.120423803501
2021.0	12.070353	445.12048772361726
2022.0	12.076376	445.1204563734448
2023.0	12.082399	445.1205718246035
2024.0	12.088421	445.12054182351784
2025.0	12.094445	445.12049716556425
[truncated: 4,764 more rows]
