# Supplementary material for: RawBeans: A Simple, Vendor-Independent, Raw-Data Quality-Control Tool
Source: J Proteome Res. 2021 Mar 4;20(4):2098–104. doi: 10.1021/acs.jproteome.0c00956 (PMC8041395; doi:10.1021/acs.jproteome.0c00956)
Supplement: Supplementary file 3 — pr0c00956_si_004.zip [file pr0c00956_si_004.zip › ABSciex_data/MK 20191021 6600 IDA C 1 1.json]

{
  "data": {
    "cls": "SampleQCData",
    "components_dict": {
      "charge_dist": {
        "cls": "ChargeDistComponent",
        "ms2_charge_state": [],
        "sample": "MK 20191021 6600 IDA C 1 1"
      },
      "inject_time": {
        "cls": "MS2InjectTimeComponent",
        "ms2_inject": [],
        "sample": "MK 20191021 6600 IDA C 1 1"
      },
      "inject_vs_ret": {
        "cls": "InjectVsRetComponent",
        "ms1_inject": [],
        "ms1_ret": [],
        "sample": "MK 20191021 6600 IDA C 1 1"
      },
      "mass_deviation": {
        "cls": "MassDeviationComponent",
        "mass_deviation_dict": {
          "371.10124": [
            {
              "approx_mass": 371.101377352088,
              "cls": "MassDeviationElement",
              "mass": 371.10124,
              "ppm_diff": -0.37012026141724114,
              "scan_number": 2,
              "scan_time": 0.009366666667
            },
            {
              "approx_mass": 371.101377352088,
              "cls": "MassDeviationElement",
              "mass": 371.10124,
              "ppm_diff": -0.37012026141724114,
              "scan_number": 3,
              "scan_time": 0.014216666667
            },
            {
              "approx_mass": 371.101377352088,
              "cls": "MassDeviationElement",
              "mass": 371.10124,
              "ppm_diff": -0.37012026141724114,
              "scan_number": 4,
              "scan_time": 0.019066666667
            },
            {
              "approx_mass": 371.101377352088,
              "cls": "MassDeviationElement",
              "mass": 371.10124,
              "ppm_diff": -0.37012026141724114,
              "scan_number": 5,
              "scan_time": 0.0239
            },
            {
              "approx_mass": 371.101377352088,
              "cls": "MassDeviationElement",
              "mass": 371.10124,
              "ppm_diff": -0.37012026141724114,
              "scan_number": 6,
              "scan_time": 0.02875
            },
            {
              "approx_mass": 371.101377352088,
              "cls": "MassDeviationElement",
              "mass": 371.10124,
              "ppm_diff": -0.37012026141724114,
              "scan_number": 7,
              "scan_time": 0.033583333333
            },
            {
              "approx_mass": 371.101377352088,
              "cls": "MassDeviationElement",
              "mass": 371.10124,
              "ppm_diff": -0.37012026141724114,
              "scan_number": 8,
              "scan_time": 0.038433333333
            },
            {
              "approx_mass": 371.101377352088,
              "cls": "MassDeviationElement",
              "mass": 371.10124,
              "ppm_diff": -0.37012026141724114,
              "scan_number": 9,
              "scan_time": 0.043266666667
            },
            {
              "approx_mass": 371.101377352088,
              "cls": "MassDeviationElement",
              "mass": 371.10124,
              "ppm_diff": -0.37012026141724114,
              "scan_number": 10,
              "scan_time": 0.0481
            },
            {
              "approx_mass": 371.101377352088,
              "cls": "MassDeviationElement",
              "mass": 371.10124,
              "ppm_diff": -0.37012026141724114,
              "scan_number": 11,
              "scan_time": 0.05295
            },
            {
              "approx_mass": 371.101377352088,
              "cls": "MassDeviationElement",
              "mass": 371.10124,
              "ppm_diff": -0.37012026141724114,
              "scan_number": 12,
              "scan_time": 0.0578
            },
            {
              "approx_mass": 371.101377352088,
              "cls": "MassDeviationElement",
              "mass": 371.10124,
              "ppm_diff": -0.37012026141724114,
              "scan_number": 13,
              "scan_time": 0.06265
            },
            {
              "approx_mass": 371.101377352088,
              "cls": "MassDeviationElement",
              "mass": 371.10124,
              "ppm_diff": -0.37012026141724114,
              "scan_number": 14,
              "scan_time": 0.067516666667
            },
            {
              "approx_mass": 371.101377352088,
              "cls": "MassDeviationElement",
              "mass": 371.10124,
              "ppm_diff": -0.37012026141724114,
              "scan_number": 15,
              "scan_time": 0.072366666667
            },
            {
              "approx_mass": 371.101377352088,
              "cls": "MassDeviationElement",
              "mass": 371.10124,
              "ppm_diff": -0.37012026141724114,
              "scan_number": 16,
              "scan_time": 0.077216666667
            },
            {
              "approx_mass": 371.101377352088,
              "cls": "MassDeviationElement",
              "mass": 371.10124,
              "ppm_diff": -0.37012026141724114,
              "scan_number": 17,
              "scan_time": 0.082066666667
            },
            {
              "approx_mass": 371.101377352088,
              "cls": "MassDeviationElement",
              "mass": 371.10124,
              "ppm_diff": -0.37012026141724114,
              "scan_number": 18,
              "scan_time": 0.086916666667
            },
            {
              "approx_mass": 371.101377352088,
              "cls": "MassDeviationElement",
              "mass": 371.10124,
              "ppm_diff": -0.37012026141724114,
              "scan_number": 19,
              "scan_time": 0.091766666667
            },
            {
              "approx_mass": 371.101377352088,
              "cls": "MassDeviationElement",
              "mass": 371.10124,
              "ppm_diff": -0.37012026141724114,
              "scan_number": 20,
              "scan_time": 0.096633333333
            },
            {
              "approx_mass": 371.101377352088,
              "cls": "MassDeviationElement",
              "mass": 371.10124,
              "ppm_diff": -0.37012026141724114,
              "scan_number": 21,
              "scan_time": 0.101483333333
            },
            {
              "approx_mass": 371.101377352088,
              "cls": "MassDeviationElement",
              "mass": 371.10124,
              "ppm_diff": -0.37012026141724114,
              "scan_number": 22,
              "scan_time": 0.106366666667
            },
            {
              "approx_mass": 371.101377352088,
              "cls": "MassDeviationElement",
              "mass": 371.10124,
              "ppm_diff": -0.37012026141724114,
              "scan_number": 23,
              "scan_time": 0.111233333333
            },
            {
              "approx_mass": 371.101377352088,
              "cls": "MassDeviationElement",
              "mass": 371.10124,
              "ppm_diff": -0.37012026141724114,
              "scan_number": 24,
              "scan_time": 0.1161
            },
            {
              "approx_mass": 371.101377352088,
              "cls": "MassDeviationElement",
              "mass": 371.10124,
              "ppm_diff": -0.37012026141724114,
              "scan_number": 25,
              "scan_time": 0.12095
            },
            {
              "approx_mass": 371.101377352088,
              "cls": "MassDeviationElement",
              "mass": 371.10124,
              "ppm_diff": -0.37012026141724114,
              "scan_number": 26,
              "scan_time": 0.125816666667
            },
            {
              "approx_mass": 371.101377352088,
              "cls": "MassDeviationElement",
              "mass": 371.10124,
              "ppm_diff": -0.37012026141724114,
              "scan_number": 27,
              "scan_time": 0.1307
            },
            {
              "approx_mass": 371.101377352088,
              "cls": "MassDeviationElement",
              "mass": 371.10124,
              "ppm_diff": -0.37012026141724114,
              "scan_number": 28,
              "scan_time": 0.135566666667
            },
            {
              "approx_mass": 371.101377352088,
              "cls": "MassDeviationElement",
              "mass": 371.10124,
              "ppm_diff": -0.37012026141724114,
              "scan_number": 29,
              "scan_time": 0.140433333333
            },
            {
              "approx_mass": 371.101377352088,
              "cls": "MassDeviationElement",
              "mass": 371.10124,
              "ppm_diff": -0.37012026141724114,
              "scan_number": 30,
              "scan_time": 0.1453
            },
            {
              "approx_mass": 371.101377352088,
              "cls": "MassDeviationElement",
              "mass": 371.10124,
              "ppm_diff": -0.37012026141724114,
              "scan_number": 31,
              "scan_time": 0.150183333333
            },
            {
              "approx_mass": 371.101377352088,
              "cls": "MassDeviationElement",
              "mass": 371.10124,
              "ppm_diff": -0.37012026141724114,
              "scan_number": 32,
              "scan_time": 0.15505
            },
            {
              "approx_mass": 371.101377352088,
              "cls": "MassDeviationElement",
              "mass": 371.10124,
              "ppm_diff": -0.37012026141724114,
              "scan_number": 33,
              "scan_time": 0.159933333333
            },
            {
              "approx_mass": 371.101377352088,
              "cls": "MassDeviationElement",
              "mass": 371.10124,
              "ppm_diff": -0.37012026141724114,
              "scan_number": 34,
              "scan_time": 0.164816666667
            },
            {
              "approx_mass": 371.101377352088,
              "cls": "MassDeviationElement",
              "mass": 371.10124,
              "ppm_diff": -0.37012026141724114,
              "scan_number": 35,
              "scan_time": 0.1697
            },
            {
              "approx_mass": 371.101377352088,
              "cls": "MassDeviationElement",
              "mass": 371.10124,
              "ppm_diff": -0.37012026141724114,
              "scan_number": 36,
              "scan_time": 0.174566666667
            },
            {
              "approx_mass": 371.101377352088,
              "cls": "MassDeviationElement",
              "mass": 371.10124,
              "ppm_diff": -0.37012026141724114,
              "scan_number": 37,
              "scan_time": 0.17945
            },
            {
              "approx_mass": 371.101377352088,
              "cls": "MassDeviationElement",
              "mass": 371.10124,
              "ppm_diff": -0.37012026141724114,
              "scan_number": 38,
              "scan_time": 0.184333333333
            },
            {
              "approx_mass": 371.101377352088,
              "cls": "MassDeviationElement",
              "mass": 371.10124,
              "ppm_diff": -0.37012026141724114,
              "scan_number": 39,
              "scan_time": 0.189233333333
            },
            {
              "approx_mass": 371.101377352088,
              "cls": "MassDeviationElement",
              "mass": 371.10124,
              "ppm_diff": -0.37012026141724114,
              "scan_number": 40,
              "scan_time": 0.194116666667
            },
            {
              "approx_mass": 371.101377352088,
              "cls": "MassDeviationElement",
              "mass": 371.10124,
              "ppm_diff": -0.37012026141724114,
              "scan_number": 41,
              "scan_time": 0.199
            },
            {
              "approx_mass": 371.101377352088,
              "cls": "MassDeviationElement",
              "mass": 371.10124,
              "ppm_diff": -0.37012026141724114,
              "scan_number": 42,
              "scan_time": 0.203866666667
            },
            {
              "approx_mass": 371.101377352088,
              "cls": "MassDeviationElement",
              "mass": 371.10124,
              "ppm_diff": -0.37012026141724114,
              "scan_number": 43,
              "scan_time": 0.208733333333
            },
            {
              "approx_mass": 371.101377352088,
              "cls": "MassDeviationElement",
              "mass": 371.10124,
              "ppm_diff": -0.37012026141724114,
              "scan_number": 44,
              "scan_time": 0.2136
            },
            {
              "approx_mass": 371.101377352088,
              "cls": "MassDeviationElement",
              "mass": 371.10124,
              "ppm_diff": -0.37012026141724114,
              "scan_number": 45,
              "scan_time": 0.218516666667
            },
            {
              "approx_mass": 371.101377352088,
              "cls": "MassDeviationElement",
              "mass": 371.10124,
              "ppm_diff": -0.37012026141724114,
              "scan_number": 46,
              "scan_time": 0.2234
            },
            {
              "approx_mass": 371.101377352088,
              "cls": "MassDeviationElement",
              "mass": 371.10124,
              "ppm_diff": -0.37012026141724114,
              "scan_number": 47,
              "scan_time": 0.2283
            },
            {
              "approx_mass": 371.101377352088,
              "cls": "MassDeviationElement",
              "mass": 371.10124,
              "ppm_diff": -0.37012026141724114,
              "scan_number": 48,
              "scan_time": 0.233166666667
            },
            {
              "approx_mass": 371.101377352088,
              "cls": "MassDeviationElement",
              "mass": 371.10124,
              "ppm_diff": -0.37012026141724114,
              "scan_number": 49,
              "scan_time": 0.23805
            },
            {
              "approx_mass": 371.101377352088,
              "cls": "MassDeviationElement",
              "mass": 371.10124,
              "ppm_diff": -0.37012026141724114,
              "scan_number": 50,
              "scan_time": 0.242933333333
            },
            {
              "approx_mass": 371.101377352088,
              "cls": "MassDeviationElement",
              "mass": 371.10124,
              "ppm_diff": -0.37012026141724114,
              "scan_number": 51,
              "scan_time": 0.247816666667
            },
            {
              "approx_mass": 371.101377352088,
              "cls": "MassDeviationElement",
              "mass": 371.10124,
              "ppm_diff": -0.37012026141724114,
              "scan_number": 52,
              "scan_time": 0.252716666667
            },
            {
              "approx_mass": 371.101377352088,
              "cls": "MassDeviationElement",
              "mass": 371.10124,
              "ppm_diff": -0.37012026141724114,
              "scan_number": 53,
              "scan_time": 0.2576
            },
            {
              "approx_mass": 371.101377352088,
              "cls": "MassDeviationElement",
              "mass": 371.10124,
              "ppm_diff": -0.37012026141724114,
              "scan_number": 54,
              "scan_time": 0.2625
            },
            {
              "approx_mass": 371.101377352088,
              "cls": "MassDeviationElement",
              "mass": 371.10124,
              "ppm_diff": -0.37012026141724114,
              "scan_number": 55,
              "scan_time": 0.2674
            },
            {
              "approx_mass": 371.101377352088,
              "cls": "MassDeviationElement",
              "mass": 371.10124,
              "ppm_diff": -0.37012026141724114,
              "scan_number": 56,
              "scan_time": 0.272283333333
            },
            {
              "approx_mass": 371.101377352088,
              "cls": "MassDeviationElement",
              "mass": 371.10124,
              "ppm_diff": -0.37012026141724114,
              "scan_number": 57,
              "scan_time": 0.277166666667
            },
            {
              "approx_mass": 371.101377352088,
              "cls": "MassDeviationElement",
              "mass": 371.10124,
              "ppm_diff": -0.37012026141724114,
              "scan_number": 58,
              "scan_time": 0.28205
            },
            {
              "approx_mass": 371.101377352088,
              "cls": "MassDeviationElement",
              "mass": 371.10124,
              "ppm_diff": -0.37012026141724114,
              "scan_number": 59,
              "scan_time": 0.286933333333
            },
            {
              "approx_mass": 371.101377352088,
              "cls": "MassDeviationElement",
              "mass": 371.10124,
              "ppm_diff": -0.37012026141724114,
              "scan_number": 60,
              "scan_time": 0.291816666667
            },
            {
              "approx_mass": 371.101377352088,
              "cls": "MassDeviationElement",
              "mass": 371.10124,
              "ppm_diff": -0.37012026141724114,
              "scan_number": 61,
              "scan_time": 0.296733333333
            },
            {
              "approx_mass": 371.101377352088,
              "cls": "MassDeviationElement",
              "mass": 371.10124,
              "ppm_diff": -0.37012026141724114,
              "scan_number": 62,
              "scan_time": 0.30165
            },
            {
              "approx_mass": 371.101377352088,
              "cls": "MassDeviationElement",
              "mass": 371.10124,
              "ppm_diff": -0.37012026141724114,
              "scan_number": 63,
              "scan_time": 0.30655
            },
            {
              "approx_mass": 371.101377352088,
              "cls": "MassDeviationElement",
              "mass": 371.10124,
              "ppm_diff": -0.37012026141724114,
              "scan_number": 64,
              "scan_time": 0.31145
            },
            {
              "approx_mass": 371.101377352088,
              "cls": "MassDeviationElement",
              "mass": 371.10124,
              "ppm_diff": -0.37012026141724114,
              "scan_number": 65,
              "scan_time": 0.31635
            },
            {
              "approx_mass": 371.101377352088,
              "cls": "MassDeviationElement",
              "mass": 371.10124,
              "ppm_diff": -0.37012026141724114,
              "scan_number": 66,
              "scan_time": 0.321233333333
            },
            {
              "approx_mass": 371.101377352088,
              "cls": "MassDeviationElement",
              "mass": 371.10124,
              "ppm_diff": -0.37012026141724114,
              "scan_number": 67,
              "scan_time": 0.326133333333
            },
            {
              "approx_mass": 371.101377352088,
              "cls": "MassDeviationElement",
              "mass": 371.10124,
              "ppm_diff": -0.37012026141724114,
              "scan_number": 68,
              "scan_time": 0.331016666667
            },
            {
              "approx_mass": 371.101377352088,
              "cls": "MassDeviationElement",
              "mass": 371.10124,
              "ppm_diff": -0.37012026141724114,
              "scan_number": 69,
              "scan_time": 0.335916666667
            },
            {
              "approx_mass": 371.101377352088,
              "cls": "MassDeviationElement",
              "mass": 371.10124,
              "ppm_diff": -0.37012026141724114,
              "scan_number": 70,
              "scan_time": 0.3408
            },
            {
              "approx_mass": 371.101377352088,
              "cls": "MassDeviationElement",
              "mass": 371.10124,
              "ppm_diff": -0.37012026141724114,
              "scan_number": 71,
              "scan_time": 0.3457
            },
            {
              "approx_mass": 371.101377352088,
              "cls": "MassDeviationElement",
              "mass": 371.10124,
              "ppm_diff": -0.37012026141724114,
              "scan_number": 72,
              "scan_time": 0.350583333333
            },
            {
              "approx_mass": 371.101377352088,
              "cls": "MassDeviationElement",
              "mass": 371.10124,
              "ppm_diff": -0.37012026141724114,
              "scan_number": 73,
              "scan_time": 0.355466666667
            },
            {
              "approx_mass": 371.101377352088,
              "cls": "MassDeviationElement",
              "mass": 371.10124,
              "ppm_diff": -0.37012026141724114,
              "scan_number": 74,
              "scan_time": 0.36035
            },
            {
              "approx_mass": 371.101377352088,
              "cls": "MassDeviationElement",
              "mass": 371.10124,
              "ppm_diff": -0.37012026141724114,
              "scan_number": 75,
              "scan_time": 0.365233333333
            },
            {
              "approx_mass": 371.101377352088,
              "cls": "MassDeviationElement",
              "mass": 371.10124,
              "ppm_diff": -0.37012026141724114,
              "scan_number": 76,
              "scan_time": 0.370116666667
            },
            {
              "approx_mass": 371.101377352088,
              "cls": "MassDeviationElement",
              "mass": 371.10124,
              "ppm_diff": -0.37012026141724114,
              "scan_number": 77,
              "scan_time": 0.375
            },
            {
              "approx_mass": 371.101377352088,
              "cls": "MassDeviationElement",
              "mass": 371.10124,
              "ppm_diff": -0.37012026141724114,
              "scan_number": 78,
              "scan_time": 0.379883333333
            },
            {
              "approx_mass": 371.101377352088,
              "cls": "MassDeviationElement",
              "mass": 371.10124,
              "ppm_diff": -0.37012026141724114,
              "scan_number": 79,
              "scan_time": 0.384783333333
            },
            {
              "approx_mass": 371.101377352088,
              "cls": "MassDeviationElement",
              "mass": 371.10124,
              "ppm_diff": -0.37012026141724114,
              "scan_number": 80,
              "scan_time": 0.389683333333
            },
            {
              "approx_mass": 371.101377352088,
              "cls": "MassDeviationElement",
              "mass": 371.10124,
              "ppm_diff": -0.37012026141724114,
              "scan_number": 81,
              "scan_time": 0.394583333333
            },
            {
              "approx_mass": 371.101377352088,
              "cls": "MassDeviationElement",
              "mass": 371.10124,
              "ppm_diff": -0.37012026141724114,
              "scan_number": 82,
              "scan_time": 0.399483333333
            },
            {
              "approx_mass": 371.101377352088,
              "cls": "MassDeviationElement",
              "mass": 371.10124,
              "ppm_diff": -0.37012026141724114,
              "scan_number": 83,
              "scan_time": 0.404366666667
            },
            {
              "approx_mass": 371.101377352088,
              "cls": "MassDeviationElement",
              "mass": 371.10124,
              "ppm_diff": -0.37012026141724114,
              "scan_number": 84,
              "scan_time": 0.40925
            },
            {
              "approx_mass": 371.101377352088,
              "cls": "MassDeviationElement",
              "mass": 371.10124,
              "ppm_diff": -0.37012026141724114,
              "scan_number": 85,
              "scan_time": 0.41415
            },
            {
              "approx_mass": 371.101377352088,
              "cls": "MassDeviationElement",
              "mass": 371.10124,
              "ppm_diff": -0.37012026141724114,
              "scan_number": 86,
              "scan_time": 0.419033333333
            },
            {
              "approx_mass": 371.101377352088,
              "cls": "MassDeviationElement",
              "mass": 371.10124,
              "ppm_diff": -0.37012026141724114,
              "scan_number": 87,
              "scan_time": 0.423933333333
            },
            {
              "approx_mass": 371.101377352088,
              "cls": "MassDeviationElement",
              "mass": 371.10124,
              "ppm_diff": -0.37012026141724114,
              "scan_number": 88,
              "scan_time": 0.42885
            },
            {
              "approx_mass": 371.101377352088,
              "cls": "MassDeviationElement",
              "mass": 371.10124,
              "ppm_diff": -0.37012026141724114,
              "scan_number": 89,
              "scan_time": 0.433733333333
            },
            {
              "approx_mass": 371.101377352088,
              "cls": "MassDeviationElement",
              "mass": 371.10124,
              "ppm_diff": -0.37012026141724114,
              "scan_number": 90,
              "scan_time": 0.438616666667
            },
            {
              "approx_mass": 371.101377352088,
              "cls": "MassDeviationElement",
              "mass": 371.10124,
              "ppm_diff": -0.37012026141724114,
              "scan_number": 91,
              "scan_time": 0.4435
            },
            {
              "approx_mass": 371.101377352088,
              "cls": "MassDeviationElement",
              "mass": 371.10124,
              "ppm_diff": -0.37012026141724114,
              "scan_number": 92,
              "scan_time": 0.4484
            },
            {
              "approx_mass": 371.101377352088,
              "cls": "MassDeviationElement",
              "mass": 371.10124,
              "ppm_diff": -0.37012026141724114,
              "scan_number": 93,
              "scan_time": 0.453283333333
            },
            {
              "approx_mass": 371.101377352088,
              "cls": "MassDeviationElement",
              "mass": 371.10124,
              "ppm_diff": -0.37012026141724114,
              "scan_number": 94,
              "scan_time": 0.458166666667
            },
            {
              "approx_mass": 371.101377352088,
              "cls": "MassDeviationElement",
              "mass": 371.10124,
              "ppm_diff": -0.37012026141724114,
              "scan_number": 95,
              "scan_time": 0.46305
            },
            {
              "approx_mass": 371.101377352088,
              "cls": "MassDeviationElement",
              "mass": 371.10124,
              "ppm_diff": -0.37012026141724114,
              "scan_number": 96,
              "scan_time": 0.46795
            },
            {
              "approx_mass": 371.101377352088,
              "cls": "MassDeviationElement",
              "mass": 371.10124,
              "ppm_diff": -0.37012026141724114,
              "scan_number": 97,
              "scan_time": 0.472833333333
            },
            {
              "approx_mass": 371.101377352088,
              "cls": "MassDeviationElement",
              "mass": 371.10124,
              "ppm_diff": -0.37012026141724114,
              "scan_number": 98,
              "scan_time": 0.477733333333
            },
            {
              "approx_mass": 371.101377352088,
              "cls": "MassDeviationElement",
              "mass": 371.10124,
              "ppm_diff": -0.37012026141724114,
              "scan_number": 99,
              "scan_time": 0.482633333333
            },
            {
              "approx_mass": 371.101377352088,
              "cls": "MassDeviationElement",
              "mass": 371.10124,
              "ppm_diff": -0.37012026141724114,
              "scan_number": 100,
              "scan_time": 0.487516666667
            },
            {
              "approx_mass": 371.101377352088,
              "cls": "MassDeviationElement",
              "mass": 371.10124,
              "ppm_diff": -0.37012026141724114,
              "scan_number": 101,
              "scan_time": 0.492433333333
            },
            {
              "approx_mass": 371.101377352088,
              "cls": "MassDeviationElement",
              "mass": 371.10124,
              "ppm_diff": -0.37012026141724114,
              "scan_number": 102,
              "scan_time": 0.497316666667
            },
            {
              "approx_mass": 371.101377352088,
              "cls": "MassDeviationElement",
              "mass": 371.10124,
              "ppm_diff": -0.37012026141724114,
              "scan_number": 103,
              "scan_time": 0.5022
            },
            {
              "approx_mass": 371.101377352088,
              "cls": "MassDeviationElement",
              "mass": 371.10124,
              "ppm_diff": -0.37012026141724114,
              "scan_number": 104,
              "scan_time": 0.507083333333
            },
            {
              "approx_mass": 371.101377352088,
              "cls": "MassDeviationElement",
              "mass": 371.10124,
              "ppm_diff": -0.37012026141724114,
              "scan_number": 105,
              "scan_time": 0.511983333333
            },
            {
              "approx_mass": 371.101377352088,
              "cls": "MassDeviationElement",
              "mass": 371.10124,
              "ppm_diff": -0.37012026141724114,
              "scan_number": 106,
              "scan_time": 0.516883333333
            },
            {
              "approx_mass": 371.101377352088,
              "cls": "MassDeviationElement",
              "mass": 371.10124,
              "ppm_diff": -0.37012026141724114,
              "scan_number": 107,
              "scan_time": 0.52175
            },
            {
              "approx_mass": 371.101377352088,
              "cls": "MassDeviationElement",
              "mass": 371.10124,
              "ppm_diff": -0.37012026141724114,
              "scan_number": 108,
              "scan_time": 0.526633333333
            },
            {
              "approx_mass": 371.101377352088,
              "cls": "MassDeviationElement",
              "mass": 371.10124,
              "ppm_diff": -0.37012026141724114,
              "scan_number": 109,
              "scan_time": 0.531533333333
            },
            {
              "approx_mass": 371.101377352088,
              "cls": "MassDeviationElement",
              "mass": 371.10124,
              "ppm_diff": -0.37012026141724114,
              "scan_number": 110,
              "scan_time": 0.536433333333
            },
            {
              "approx_mass": 371.101377352088,
              "cls": "MassDeviationElement",
              "mass": 371.10124,
              "ppm_diff": -0.37012026141724114,
              "scan_number": 111,
              "scan_time": 0.541333333333
            },
            {
              "approx_mass": 371.101377352088,
              "cls": "MassDeviationElement",
              "mass": 371.10124,
              "ppm_diff": -0.37012026141724114,
              "scan_number": 112,
              "scan_time": 0.546216666667
            },
            {
              "approx_mass": 371.101377352088,
              "cls": "MassDeviationElement",
              "mass": 371.10124,
              "ppm_diff": -0.37012026141724114,
              "scan_number": 113,
              "scan_time": 0.551116666667
            },
            {
              "approx_mass": 371.101377352088,
              "cls": "MassDeviationElement",
              "mass": 371.10124,
              "ppm_diff": -0.37012026141724114,
              "scan_number": 114,
              "scan_time": 0.556
            },
            {
              "approx_mass": 371.101377352088,
              "cls": "MassDeviationElement",
              "mass": 371.10124,
              "ppm_diff": -0.37012026141724114,
              "scan_number": 115,
              "scan_time": 0.560883333333
            },
            {
              "approx_mass": 371.101377352088,
              "cls": "MassDeviationElement",
              "mass": 371.10124,
              "ppm_diff": -0.37012026141724114,
              "scan_number": 116,
              "scan_time": 0.565766666667
            },
            {
              "approx_mass": 371.101377352088,
              "cls": "MassDeviationElement",
              "mass": 371.10124,
              "ppm_diff": -0.37012026141724114,
              "scan_number": 117,
              "scan_time": 0.57065
            },
            {
              "approx_mass": 371.101377352088,
              "cls": "MassDeviationElement",
              "mass": 371.10124,
              "ppm_diff": -0.37012026141724114,
              "scan_number": 118,
              "scan_time": 0.57555
            },
            {
              "approx_mass": 371.101377352088,
              "cls": "MassDeviationElement",
              "mass": 371.10124,
              "ppm_diff": -0.37012026141724114,
              "scan_number": 119,
              "scan_time": 0.580433333333
            },
            {
              "approx_mass": 371.101377352088,
              "cls": "MassDeviationElement",
              "mass": 371.10124,
              "ppm_diff": -0.37012026141724114,
              "scan_number": 120,
              "scan_time": 0.585333333333
            },
            {
              "approx_mass": 371.101377352088,
              "cls": "MassDeviationElement",
              "mass": 371.10124,
              "ppm_diff": -0.37012026141724114,
              "scan_number": 121,
              "scan_time": 0.590233333333
            },
            {
              "approx_mass": 371.101377352088,
              "cls": "MassDeviationElement",
              "mass": 371.10124,
              "ppm_diff": -0.37012026141724114,
              "scan_number": 122,
              "scan_time": 0.595133333333
            },
            {
              "approx_mass": 371.101377352088,
              "cls": "MassDeviationElement",
              "mass": 371.10124,
              "ppm_diff": -0.37012026141724114,
              "scan_number": 123,
              "scan_time": 0.600016666667
            },
            {
              "approx_mass": 371.101377352088,
              "cls": "MassDeviationElement",
              "mass": 371.10124,
              "ppm_diff": -0.37012026141724114,
              "scan_number": 124,
              "scan_time": 0.6049
            },
            {
              "approx_mass": 371.101377352088,
              "cls": "MassDeviationElement",
              "mass": 371.10124,
              "ppm_diff": -0.37012026141724114,
              "scan_number": 125,
              "scan_time": 0.609783333333
            },
            {
              "approx_mass": 371.101377352088,
              "cls": "MassDeviationElement",
              "mass": 371.10124,
              "ppm_diff": -0.37012026141724114,
              "scan_number": 126,
              "scan_time": 0.6147
            },
            {
              "approx_mass": 371.101377352088,
              "cls": "MassDeviationElement",
              "mass": 371.10124,
              "ppm_diff": -0.37012026141724114,
              "scan_number": 127,
              "scan_time": 0.619583333333
            },
            {
              "approx_mass": 371.101377352088,
              "cls": "MassDeviationElement",
              "mass": 371.10124,
              "ppm_diff": -0.37012026141724114,
              "scan_number": 128,
              "scan_time": 0.624466666667
            },
            {
              "approx_mass": 371.101377352088,
              "cls": "MassDeviationElement",
              "mass": 371.10124,
              "ppm_diff": -0.37012026141724114,
              "scan_number": 129,
              "scan_time": 0.629366666667
            },
            {
              "approx_mass": 371.101377352088,
              "cls": "MassDeviationElement",
              "mass": 371.10124,
              "ppm_diff": -0.37012026141724114,
              "scan_number": 130,
              "scan_time": 0.634266666667
            },
            {
              "approx_mass": 371.101377352088,
              "cls": "MassDeviationElement",
              "mass": 371.10124,
              "ppm_diff": -0.37012026141724114,
              "scan_number": 131,
              "scan_time": 0.63915
            },
            {
              "approx_mass": 371.101377352088,
              "cls": "MassDeviationElement",
              "mass": 371.10124,
              "ppm_diff": -0.37012026141724114,
              "scan_number": 132,
              "scan_time": 0.64405
            },
            {
              "approx_mass": 371.101377352088,
              "cls": "MassDeviationElement",
              "mass": 371.10124,
              "ppm_diff": -0.37012026141724114,
              "scan_number": 133,
              "scan_time": 0.64895
            },
            {
              "approx_mass": 371.101377352088,
              "cls": "MassDeviationElement",
              "mass": 371.10124,
              "ppm_diff": -0.37012026141724114,
              "scan_number": 134,
              "scan_time": 0.65385
            },
            {
              "approx_mass": 371.101377352088,
              "cls": "MassDeviationElement",
              "mass": 371.10124,
              "ppm_diff": -0.37012026141724114,
              "scan_number": 135,
              "scan_time": 0.65875
            },
            {
              "approx_mass": 371.101377352088,
              "cls": "MassDeviationElement",
              "mass": 371.10124,
              "ppm_diff": -0.37012026141724114,
              "scan_number": 136,
              "scan_time": 0.66365
            },
            {
              "approx_mass": 371.101377352088,
              "cls": "MassDeviationElement",
              "mass": 371.10124,
              "ppm_diff": -0.37012026141724114,
              "scan_number": 137,
              "scan_time": 0.66855
            },
            {
              "approx_mass": 371.101377352088,
              "cls": "MassDeviationElement",
              "mass": 371.10124,
              "ppm_diff": -0.37012026141724114,
              "scan_number": 138,
              "scan_time": 0.67345
            },
            {
              "approx_mass": 371.101377352088,
              "cls": "MassDeviationElement",
              "mass": 371.10124,
              "ppm_diff": -0.37012026141724114,
              "scan_number": 139,
              "scan_time": 0.678333333333
            },
            {
              "approx_mass": 371.101377352088,
              "cls": "MassDeviationElement",
              "mass": 371.10124,
              "ppm_diff": -0.37012026141724114,
              "scan_number": 140,
              "scan_time": 0.683233333333
            },
            {
              "approx_mass": 371.101377352088,
              "cls": "MassDeviationElement",
              "mass": 371.10124,
              "ppm_diff": -0.37012026141724114,
              "scan_number": 141,
              "scan_time": 0.688133333333
            },
            {
              "approx_mass": 371.101377352088,
              "cls": "MassDeviationElement",
              "mass": 371.10124,
              "ppm_diff": -0.37012026141724114,
              "scan_number": 142,
              "scan_time": 0.693033333333
            },
            {
              "approx_mass": 371.101377352088,
              "cls": "MassDeviationElement",
              "mass": 371.10124,
              "ppm_diff": -0.37012026141724114,
              "scan_number": 143,
              "scan_time": 0.69795
            },
            {
              "approx_mass": 371.101377352088,
              "cls": "MassDeviationElement",
              "mass": 371.10124,
              "ppm_diff": -0.37012026141724114,
              "scan_number": 144,
              "scan_time": 0.702833333333
            },
            {
              "approx_mass": 371.101377352088,
              "cls": "MassDeviationElement",
              "mass": 371.10124,
              "ppm_diff": -0.37012026141724114,
              "scan_number": 145,
              "scan_time": 0.707733333333
            },
            {
              "approx_mass": 371.101377352088,
              "cls": "MassDeviationElement",
              "mass": 371.10124,
              "ppm_diff": -0.37012026141724114,
              "scan_number": 146,
              "scan_time": 0.712633333333
            },
            {
              "approx_mass": 371.101377352088,
              "cls": "MassDeviationElement",
              "mass": 371.10124,
              "ppm_diff": -0.37012026141724114,
              "scan_number": 147,
              "scan_time": 0.717533333333
            },
            {
              "approx_mass": 371.101377352088,
              "cls": "MassDeviationElement",
              "mass": 371.10124,
              "ppm_diff": -0.37012026141724114,
              "scan_number": 148,
              "scan_time": 0.72245
            },
            {
              "approx_mass": 371.101377352088,
              "cls": "MassDeviationElement",
              "mass": 371.10124,
              "ppm_diff": -0.37012026141724114,
              "scan_number": 149,
              "scan_time": 0.72735
            },
            {
              "approx_mass": 371.101377352088,
              "cls": "MassDeviationElement",
              "mass": 371.10124,
              "ppm_diff": -0.37012026141724114,
              "scan_number": 150,
              "scan_time": 0.73225
            },
            {
              "approx_mass": 371.101377352088,
              "cls": "MassDeviationElement",
              "mass": 371.10124,
              "ppm_diff": -0.37012026141724114,
              "scan_number": 151,
              "scan_time": 0.73715
            },
            {
              "approx_mass": 371.101377352088,
              "cls": "MassDeviationElement",
              "mass": 371.10124,
              "ppm_diff": -0.37012026141724114,
              "scan_number": 152,
              "scan_time": 0.74205
            },
            {
              "approx_mass": 371.101377352088,
              "cls": "MassDeviationElement",
              "mass": 371.10124,
              "ppm_diff": -0.37012026141724114,
              "scan_number": 153,
              "scan_time": 0.74695
            },
            {
              "approx_mass": 371.101377352088,
              "cls": "MassDeviationElement",
              "mass": 371.10124,
              "ppm_diff": -0.37012026141724114,
              "scan_number": 154,
              "scan_time": 0.751833333333
            },
            {
              "approx_mass": 371.101377352088,
              "cls": "MassDeviationElement",
              "mass": 371.10124,
              "ppm_diff": -0.37012026141724114,
              "scan_number": 155,
              "scan_time": 0.756733333333
            },
            {
              "approx_mass": 371.101377352088,
              "cls": "MassDeviationElement",
              "mass": 371.10124,
              "ppm_diff": -0.37012026141724114,
              "scan_number": 156,
              "scan_time": 0.761616666667
            },
            {
              "approx_mass": 371.101377352088,
              "cls": "MassDeviationElement",
              "mass": 371.10124,
              "ppm_diff": -0.37012026141724114,
              "scan_number": 157,
              "scan_time": 0.766516666667
            },
            {
              "approx_mass": 371.101377352088,
              "cls": "MassDeviationElement",
              "mass": 371.10124,
              "ppm_diff": -0.37012026141724114,
              "scan_number": 158,
              "scan_time": 0.771416666667
            },
            {
              "approx_mass": 371.101377352088,
              "cls": "MassDeviationElement",
              "mass": 371.10124,
              "ppm_diff": -0.37012026141724114,
              "scan_number": 159,
              "scan_time": 0.776316666667
            },
            {
              "approx_mass": 371.101377352088,
              "cls": "MassDeviationElement",
              "mass": 371.10124,
              "ppm_diff": -0.37012026141724114,
              "scan_number": 160,
              "scan_time": 0.781216666667
            },
            {
              "approx_mass": 371.101377352088,
              "cls": "MassDeviationElement",
              "mass": 371.10124,
              "ppm_diff": -0.37012026141724114,
              "scan_number": 161,
              "scan_time": 0.7861
            },
            {
              "approx_mass": 371.101377352088,
              "cls": "MassDeviationElement",
              "mass": 371.10124,
              "ppm_diff": -0.37012026141724114,
              "scan_number": 162,
              "scan_time": 0.791
            },
            {
              "approx_mass": 371.101377352088,
              "cls": "MassDeviationElement",
              "mass": 371.10124,
              "ppm_diff": -0.37012026141724114,
              "scan_number": 163,
              "scan_time": 0.7959
            },
            {
              "approx_mass": 371.101377352088,
              "cls": "MassDeviationElement",
              "mass": 371.10124,
              "ppm_diff": -0.37012026141724114,
              "scan_number": 164,
              "scan_time": 0.8008
            },
            {
              "approx_mass": 371.101377352088,
              "cls": "MassDeviationElement",
              "mass": 371.10124,
              "ppm_diff": -0.37012026141724114,
              "scan_number": 165,
              "scan_time": 0.805683333333
            },
            {
              "approx_mass": 371.101377352088,
              "cls": "MassDeviationElement",
              "mass": 371.10124,
              "ppm_diff": -0.37012026141724114,
              "scan_number": 166,
              "scan_time": 0.810583333333
            },
            {
              "approx_mass": 371.101377352088,
              "cls": "MassDeviationElement",
              "mass": 371.10124,
              "ppm_diff": -0.37012026141724114,
              "scan_number": 167,
              "scan_time": 0.8155
            },
            {
              "approx_mass": 371.101377352088,
              "cls": "MassDeviationElement",
              "mass": 371.10124,
              "ppm_diff": -0.37012026141724114,
              "scan_number": 168,
              "scan_time": 0.820383333333
            },
            {
              "approx_mass": 371.101377352088,
              "cls": "MassDeviationElement",
              "mass": 371.10124,
              "ppm_diff": -0.37012026141724114,
              "scan_number": 169,
              "scan_time": 0.825283333333
            },
            {
              "approx_mass": 371.101377352088,
              "cls": "MassDeviationElement",
              "mass": 371.10124,
              "ppm_diff": -0.37012026141724114,
              "scan_number": 170,
              "scan_time": 0.830183333333
            },
            {
              "approx_mass": 371.101377352088,
              "cls": "MassDeviationElement",
              "mass": 371.10124,
              "ppm_diff": -0.37012026141724114,
              "scan_number": 171,
              "scan_time": 0.8351
            },
            {
              "approx_mass": 371.101377352088,
              "cls": "MassDeviationElement",
              "mass": 371.10124,
              "ppm_diff": -0.37012026141724114,
              "scan_number": 172,
              "scan_time": 0.84
            },
            {
              "approx_mass": 371.101377352088,
              "cls": "MassDeviationElement",
              "mass": 371.10124,
              "ppm_diff": -0.37012026141724114,
              "scan_number": 173,
              "scan_time": 0.8449
            },
            {
              "approx_mass": 371.101377352088,
              "cls": "MassDeviationElement",
              "mass": 371.10124,
              "ppm_diff": -0.37012026141724114,
              "scan_number": 174,
              "scan_time": 0.8498
            },
            {
              "approx_mass": 371.101377352088,
              "cls": "MassDeviationElement",
              "mass": 371.10124,
              "ppm_diff": -0.37012026141724114,
              "scan_number": 175,
              "scan_time": 0.8547
            },
            {
              "approx_mass": 371.101377352088,
              "cls": "MassDeviationElement",
              "mass": 371.10124,
              "ppm_diff": -0.37012026141724114,
              "scan_number": 176,
              "scan_time": 0.859583333333
            },
            {
              "approx_mass": 371.101377352088,
              "cls": "MassDeviationElement",
              "mass": 371.10124,
              "ppm_diff": -0.37012026141724114,
              "scan_number": 177,
              "scan_time": 0.864483333333
            },
            {
              "approx_mass": 371.101377352088,
              "cls": "MassDeviationElement",
              "mass": 371.10124,
              "ppm_diff": -0.37012026141724114,
              "scan_number": 178,
              "scan_time": 0.869383333333
            },
            {
              "approx_mass": 371.101377352088,
              "cls": "MassDeviationElement",
              "mass": 371.10124,
              "ppm_diff": -0.37012026141724114,
              "scan_number": 179,
              "scan_time": 0.874266666667
            },
            {
              "approx_mass": 371.101377352088,
              "cls": "MassDeviationElement",
              "mass": 371.10124,
              "ppm_diff": -0.37012026141724114,
              "scan_number": 180,
              "scan_time": 0.879166666667
            },
            {
              "approx_mass": 371.101377352088,
              "cls": "MassDeviationElement",
              "mass": 371.10124,
              "ppm_diff": -0.37012026141724114,
              "scan_number": 181,
              "scan_time": 0.884083333333
            },
            {
              "approx_mass": 371.101377352088,
              "cls": "MassDeviationElement",
              "mass": 371.10124,
              "ppm_diff": -0.37012026141724114,
              "scan_number": 182,
              "scan_time": 0.888983333333
            },
            {
              "approx_mass": 371.101377352088,
              "cls": "MassDeviationElement",
              "mass": 371.10124,
              "ppm_diff": -0.37012026141724114,
              "scan_number": 183,
              "scan_time": 0.893866666667
            },
            {
              "approx_mass": 371.101377352088,
              "cls": "MassDeviationElement",
              "mass": 371.10124,
              "ppm_diff": -0.37012026141724114,
              "scan_number": 184,
              "scan_time": 0.898783333333
            },
            {
              "approx_mass": 371.101377352088,
              "cls": "MassDeviationElement",
              "mass": 371.10124,
              "ppm_diff": -0.37012026141724114,
              "scan_number": 185,
              "scan_time": 0.903683333333
            },
            {
              "approx_mass": 371.101377352088,
              "cls": "MassDeviationElement",
              "mass": 371.10124,
              "ppm_diff": -0.37012026141724114,
              "scan_number": 186,
              "scan_time": 0.9086
            },
            {
              "approx_mass": 371.101377352088,
              "cls": "MassDeviationElement",
              "mass": 371.10124,
              "ppm_diff": -0.37012026141724114,
              "scan_number": 187,
              "scan_time": 0.9135
            },
            {
              "approx_mass": 371.101377352088,
              "cls": "MassDeviationElement",
              "mass": 371.10124,
              "ppm_diff": -0.37012026141724114,
              "scan_number": 188,
              "scan_time": 0.9184
            },
            {
              "approx_mass": 371.101377352088,
              "cls": "MassDeviationElement",
              "mass": 371.10124,
              "ppm_diff": -0.37012026141724114,
              "scan_number": 189,
              "scan_time": 0.923283333333
            },
            {
              "approx_mass": 371.101377352088,
              "cls": "MassDeviationElement",
              "mass": 371.10124,
              "ppm_diff": -0.37012026141724114,
              "scan_number": 190,
              "scan_time": 0.928166666667
            },
            {
              "approx_mass": 371.101377352088,
              "cls": "MassDeviationElement",
              "mass": 371.10124,
              "ppm_diff": -0.37012026141724114,
              "scan_number": 191,
              "scan_time": 0.93305
            },
            {
              "approx_mass": 371.101377352088,
              "cls": "MassDeviationElement",
              "mass": 371.10124,
              "ppm_diff": -0.37012026141724114,
              "scan_number": 192,
              "scan_time": 0.937933333333
            },
            {
              "approx_mass": 371.101377352088,
              "cls": "MassDeviationElement",
              "mass": 371.10124,
              "ppm_diff": -0.37012026141724114,
              "scan_number": 193,
              "scan_time": 0.942833333333
            },
            {
              "approx_mass": 371.101377352088,
              "cls": "MassDeviationElement",
              "mass": 371.10124,
              "ppm_diff": -0.37012026141724114,
              "scan_number": 194,
              "scan_time": 0.947733333333
            },
            {
              "approx_mass": 371.101377352088,
              "cls": "MassDeviationElement",
              "mass": 371.10124,
              "ppm_diff": -0.37012026141724114,
              "scan_number": 195,
              "scan_time": 0.952616666667
            },
            {
              "approx_mass": 371.101377352088,
              "cls": "MassDeviationElement",
              "mass": 371.10124,
              "ppm_diff": -0.37012026141724114,
              "scan_number": 196,
              "scan_time": 0.957516666667
            },
            {
              "approx_mass": 371.101377352088,
              "cls": "MassDeviationElement",
              "mass": 371.10124,
              "ppm_diff": -0.37012026141724114,
              "scan_number": 197,
              "scan_time": 0.962416666667
            },
            {
              "approx_mass": 371.101377352088,
              "cls": "MassDeviationElement",
              "mass": 371.10124,
              "ppm_diff": -0.37012026141724114,
              "scan_number": 198,
              "scan_time": 0.967316666667
            },
            {
              "approx_mass": 371.101377352088,
              "cls": "MassDeviationElement",
              "mass": 371.10124,
              "ppm_diff": -0.37012026141724114,
              "scan_number": 199,
              "scan_time": 0.972216666667
            },
            {
              "approx_mass": 371.101377352088,
              "cls": "MassDeviationElement",
              "mass": 371.10124,
              "ppm_diff": -0.37012026141724114,
              "scan_number": 200,
              "scan_time": 0.977116666667
            },
            {
              "approx_mass": 371.101377352088,
              "cls": "MassDeviationElement",
              "mass": 371.10124,
              "ppm_diff": -0.37012026141724114,
              "scan_number": 201,
              "scan_time": 0.982
            },
            {
              "approx_mass": 371.101377352088,
              "cls": "MassDeviationElement",
              "mass": 371.10124,
              "ppm_diff": -0.37012026141724114,
              "scan_number": 202,
              "scan_time": 0.9869
            },
            {
              "approx_mass": 371.101377352088,
              "cls": "MassDeviationElement",
              "mass": 371.10124,
              "ppm_diff": -0.37012026141724114,
              "scan_number": 203,
              "scan_time": 0.9918
            },
            {
              "approx_mass": 371.101377352088,
              "cls": "MassDeviationElement",
              "mass": 371.10124,
              "ppm_diff": -0.37012026141724114,
              "scan_number": 204,
              "scan_time": 0.996716666667
            },
            {
              "approx_mass": 371.101377352088,
              "cls": "MassDeviationElement",
              "mass": 371.10124,
              "ppm_diff": -0.37012026141724114,
              "scan_number": 205,
              "scan_time": 1.0016
            },
            {
              "approx_mass": 371.101377352088,
              "cls": "MassDeviationElement",
              "mass": 371.10124,
              "ppm_diff": -0.37012026141724114,
              "scan_number": 206,
              "scan_time": 1.0065
            },
            {
              "approx_mass": 371.101377352088,
              "cls": "MassDeviationElement",
              "mass": 371.10124,
              "ppm_diff": -0.37012026141724114,
              "scan_number": 207,
              "scan_time": 1.011416666667
            },
            {
              "approx_mass": 371.101377352088,
              "cls": "MassDeviationElement",
              "mass": 371.10124,
              "ppm_diff": -0.37012026141724114,
              "scan_number": 208,
              "scan_time": 1.017416666667
            },
            {
              "approx_mass": 371.101377352088,
              "cls": "MassDeviationElement",
              "mass": 371.10124,
              "ppm_diff": -0.37012026141724114,
              "scan_number": 209,
              "scan_time": 1.022266666667
            },
            {
              "approx_mass": 371.101377352088,
              "cls": "MassDeviationElement",
              "mass": 371.10124,
              "ppm_diff": -0.37012026141724114,
              "scan_number": 210,
              "scan_time": 1.027116666667
            },
            {
              "approx_mass": 371.101377352088,
              "cls": "MassDeviationElement",
              "mass": 371.10124,
              "ppm_diff": -0.37012026141724114,
              "scan_number": 211,
              "scan_time": 1.032066666667
            },
            {
              "approx_mass": 371.101377352088,
              "cls": "MassDeviationElement",
              "mass": 371.10124,
              "ppm_diff": -0.37012026141724114,
              "scan_number": 212,
              "scan_time": 1.036933333333
            },
            {
              "approx_mass": 371.101377352088,
              "cls": "MassDeviationElement",
              "mass": 371.10124,
              "ppm_diff": -0.37012026141724114,
              "scan_number": 213,
              "scan_time": 1.041783333333
            },
            {
              "approx_mass": 371.101377352088,
              "cls": "MassDeviationElement",
              "mass": 371.10124,
              "ppm_diff": -0.37012026141724114,
              "scan_number": 214,
              "scan_time": 1.046766666667
            },
            {
              "approx_mass": 371.101377352088,
              "cls": "MassDeviationElement",
              "mass": 371.10124,
              "ppm_diff": -0.37012026141724114,
              "scan_number": 215,
              "scan_time": 1.051633333333
            },
            {
              "approx_mass": 371.101377352088,
              "cls": "MassDeviationElement",
              "mass": 371.10124,
              "ppm_diff": -0.37012026141724114,
              "scan_number": 216,
              "scan_time": 1.056483333333
            },
            {
              "approx_mass": 371.101377352088,
              "cls": "MassDeviationElement",
              "mass": 371.10124,
              "ppm_diff": -0.37012026141724114,
              "scan_number": 217,
              "scan_time": 1.0615
            },
            {
              "approx_mass": 371.101377352088,
              "cls": "MassDeviationElement",
              "mass": 371.10124,
              "ppm_diff": -0.37012026141724114,
              "scan_number": 218,
              "scan_time": 1.06635
            },
            {
              "approx_mass": 371.101377352088,
              "cls": "MassDeviationElement",
              "mass": 371.10124,
              "ppm_diff": -0.37012026141724114,
              "scan_number": 219,
              "scan_time": 1.071183333333
            },
            {
              "approx_mass": 371.101377352088,
              "cls": "MassDeviationElement",
              "mass": 371.10124,
              "ppm_diff": -0.37012026141724114,
              "scan_number": 220,
              "scan_time": 1.076133333333
            },
            {
              "approx_mass": 371.101377352088,
              "cls": "MassDeviationElement",
              "mass": 371.10124,
              "ppm_diff": -0.37012026141724114,
              "scan_number": 221,
              "scan_time": 1.080966666667
            },
            {
              "approx_mass": 371.101377352088,
              "cls": "MassDeviationElement",
              "mass": 371.10124,
              "ppm_diff": -0.37012026141724114,
              "scan_number": 222,
              "scan_time": 1.0858
            },
            {
              "approx_mass": 371.101377352088,
              "cls": "MassDeviationElement",
              "mass": 371.10124,
              "ppm_diff": -0.37012026141724114,
              "scan_number": 223,
              "scan_time": 1.090633333333
            },
            {
              "approx_mass": 371.101377352088,
              "cls": "MassDeviationElement",
              "mass": 371.10124,
              "ppm_diff": -0.37012026141724114,
              "scan_number": 224,
              "scan_time": 1.09545
            },
            {
              "approx_mass": 371.101377352088,
              "cls": "MassDeviationElement",
              "mass": 371.10124,
              "ppm_diff": -0.37012026141724114,
              "scan_number": 225,
              "scan_time": 1.100283333333
            },
            {
              "approx_mass": 371.101377352088,
              "cls": "MassDeviationElement",
              "mass": 371.10124,
              "ppm_diff": -0.37012026141724114,
              "scan_number": 226,
              "scan_time": 1.105116666667
            },
            {
              "approx_mass": 371.101377352088,
              "cls": "MassDeviationElement",
              "mass": 371.10124,
              "ppm_diff": -0.37012026141724114,
              "scan_number": 227,
              "scan_time": 1.10995
            },
            {
              "approx_mass": 371.101377352088,
              "cls": "MassDeviationElement",
              "mass": 371.10124,
              "ppm_diff": -0.37012026141724114,
              "scan_number": 228,
              "scan_time": 1.114766666667
            },
            {
              "approx_mass": 371.101377352088,
              "cls": "MassDeviationElement",
              "mass": 371.10124,
              "ppm_diff": -0.37012026141724114,
              "scan_number": 229,
              "scan_time": 1.1196
            },
            {
              "approx_mass": 371.101377352088,
              "cls": "MassDeviationElement",
              "mass": 371.10124,
              "ppm_diff": -0.37012026141724114,
              "scan_number": 230,
              "scan_time": 1.124433333333
            },
            {
              "approx_mass": 371.101377352088,
              "cls": "MassDeviationElement",
              "mass": 371.10124,
              "ppm_diff": -0.37012026141724114,
              "scan_number": 231,
              "scan_time": 1.129266666667
            },
            {
              "approx_mass": 371.101377352088,
              "cls": "MassDeviationElement",
              "mass": 371.10124,
              "ppm_diff": -0.37012026141724114,
              "scan_number": 232,
              "scan_time": 1.134083333333
            },
            {
              "approx_mass": 371.101377352088,
              "cls": "MassDeviationElement",
              "mass": 371.10124,
              "ppm_diff": -0.37012026141724114,
              "scan_number": 233,
              "scan_time": 1.138916666667
            },
            {
              "approx_mass": 371.101377352088,
              "cls": "MassDeviationElement",
              "mass": 371.10124,
              "ppm_diff": -0.37012026141724114,
              "scan_number": 234,
              "scan_time": 1.14375
            },
            {
              "approx_mass": 371.101377352088,
              "cls": "MassDeviationElement",
              "mass": 371.10124,
              "ppm_diff": -0.37012026141724114,
              "scan_number": 235,
              "scan_time": 1.148566666667
            },
            {
              "approx_mass": 371.101377352088,
              "cls": "MassDeviationElement",
              "mass": 371.10124,
              "ppm_diff": -0.37012026141724114,
              "scan_number": 236,
              "scan_time": 1.153416666667
            },
            {
              "approx_mass": 371.101377352088,
              "cls": "MassDeviationElement",
              "mass": 371.10124,
              "ppm_diff": -0.37012026141724114,
              "scan_number": 237,
              "scan_time": 1.15825
            },
            {
              "approx_mass": 371.101377352088,
              "cls": "MassDeviationElement",
              "mass": 371.10124,
              "ppm_diff": -0.37012026141724114,
              "scan_number": 238,
              "scan_time": 1.163066666667
            },
            {
              "approx_mass": 371.101377352088,
              "cls": "MassDeviationElement",
              "mass": 371.10124,
              "ppm_diff": -0.37012026141724114,
              "scan_number": 239,
              "scan_time": 1.1679
            },
            {
              "approx_mass": 371.101377352088,
              "cls": "MassDeviationElement",
              "mass": 371.10124,
              "ppm_diff": -0.37012026141724114,
              "scan_number": 240,
              "scan_time": 1.172733333333
            },
            {
              "approx_mass": 371.101377352088,
              "cls": "MassDeviationElement",
              "mass": 371.10124,
              "ppm_diff": -0.37012026141724114,
              "scan_number": 241,
              "scan_time": 1.17755
            },
            {
              "approx_mass": 371.101377352088,
              "cls": "MassDeviationElement",
              "mass": 371.10124,
              "ppm_diff": -0.37012026141724114,
              "scan_number": 242,
              "scan_time": 1.182383333333
            },
            {
              "approx_mass": 371.101377352088,
              "cls": "MassDeviationElement",
              "mass": 371.10124,
              "ppm_diff": -0.37012026141724114,
              "scan_number": 243,
              "scan_time": 1.1872
            },
            {
              "approx_mass": 371.101377352088,
              "cls": "MassDeviationElement",
              "mass": 371.10124,
              "ppm_diff": -0.37012026141724114,
              "scan_number": 244,
              "scan_time": 1.192033333333
            },
            {
              "approx_mass": 371.101377352088,
              "cls": "MassDeviationElement",
              "mass": 371.10124,
              "ppm_diff": -0.37012026141724114,
              "scan_number": 245,
              "scan_time": 1.196866666667
            },
            {
              "approx_mass": 371.101377352088,
              "cls": "MassDeviationElement",
              "mass": 371.10124,
              "ppm_diff": -0.37012026141724114,
              "scan_number": 246,
              "scan_time": 1.2017
            },
            {
              "approx_mass": 371.101377352088,
              "cls": "MassDeviationElement",
              "mass": 371.10124,
              "ppm_diff": -0.37012026141724114,
              "scan_number": 247,
              "scan_time": 1.206533333333
            },
            {
              "approx_mass": 371.101377352088,
              "cls": "MassDeviationElement",
              "mass": 371.10124,
              "ppm_diff": -0.37012026141724114,
              "scan_number": 248,
              "scan_time": 1.211366666667
            },
            {
              "approx_mass": 371.101377352088,
              "cls": "MassDeviationElement",
              "mass": 371.10124,
              "ppm_diff": -0.37012026141724114,
              "scan_number": 249,
              "scan_time": 1.2162
            },
            {
              "approx_mass": 371.101377352088,
              "cls": "MassDeviationElement",
              "mass": 371.10124,
              "ppm_diff": -0.37012026141724114,
              "scan_number": 250,
              "scan_time": 1.221033333333
            },
            {
              "approx_mass": 371.101377352088,
              "cls": "MassDeviationElement",
              "mass": 371.10124,
              "ppm_diff": -0.37012026141724114,
              "scan_number": 251,
              "scan_time": 1.225866666667
            },
            {
              "approx_mass": 371.101377352088,
              "cls": "MassDeviationElement",
              "mass": 371.10124,
              "ppm_diff": -0.37012026141724114,
              "scan_number": 252,
              "scan_time": 1.2307
            },
            {
              "approx_mass": 371.101377352088,
              "cls": "MassDeviationElement",
              "mass": 371.10124,
              "ppm_diff": -0.37012026141724114,
              "scan_number": 253,
              "scan_time": 1.235533333333
            },
            {
              "approx_mass": 371.101377352088,
              "cls": "MassDeviationElement",
              "mass": 371.10124,
              "ppm_diff": -0.37012026141724114,
              "scan_number": 254,
              "scan_time": 1.240366666667
            },
            {
              "approx_mass": 371.101377352088,
              "cls": "MassDeviationElement",
              "mass": 371.10124,
              "ppm_diff": -0.37012026141724114,
              "scan_number": 255,
              "scan_time": 1.2452
            },
            {
              "approx_mass": 371.101377352088,
              "cls": "MassDeviationElement",
              "mass": 371.10124,
              "ppm_diff": -0.37012026141724114,
              "scan_number": 256,
              "scan_time": 1.250033333333
            },
            {
              "approx_mass": 371.101377352088,
              "cls": "MassDeviationElement",
              "mass": 371.10124,
              "ppm_diff": -0.37012026141724114,
              "scan_number": 257,
              "scan_time": 1.254866666667
            },
            {
              "approx_mass": 371.101377352088,
              "cls": "MassDeviationElement",
              "mass": 371.10124,
              "ppm_diff": -0.37012026141724114,
              "scan_number": 258,
              "scan_time": 1.259683333333
            },
            {
              "approx_mass": 371.101377352088,
              "cls": "MassDeviationElement",
              "mass": 371.10124,
              "ppm_diff": -0.37012026141724114,
              "scan_number": 259,
              "scan_time": 1.264516666667
            },
            {
              "approx_mass": 371.101377352088,
              "cls": "MassDeviationElement",
              "mass": 371.10124,
              "ppm_diff": -0.37012026141724114,
              "scan_number": 260,
              "scan_time": 1.269366666667
            },
            {
              "approx_mass": 371.101377352088,
              "cls": "MassDeviationElement",
              "mass": 371.10124,
              "ppm_diff": -0.37012026141724114,
              "scan_number": 261,
              "scan_time": 1.274183333333
            },
            {
              "approx_mass": 371.101377352088,
              "cls": "MassDeviationElement",
              "mass": 371.10124,
              "ppm_diff": -0.37012026141724114,
              "scan_number": 262,
              "scan_time": 1.279016666667
            },
            {
              "approx_mass": 371.101377352088,
              "cls": "MassDeviationElement",
              "mass": 371.10124,
              "ppm_diff": -0.37012026141724114,
              "scan_number": 263,
              "scan_time": 1.28385
            },
            {
              "approx_mass": 371.101377352088,
              "cls": "MassDeviationElement",
              "mass": 371.10124,
              "ppm_diff": -0.37012026141724114,
              "scan_number": 264,
              "scan_time": 1.288683333333
            },
            {
              "approx_mass": 371.101377352088,
              "cls": "MassDeviationElement",
              "mass": 371.10124,
              "ppm_diff": -0.37012026141724114,
              "scan_number": 265,
              "scan_time": 1.293516666667
            },
            {
              "approx_mass": 371.101377352088,
              "cls": "MassDeviationElement",
              "mass": 371.10124,
              "ppm_diff": -0.37012026141724114,
              "scan_number": 266,
              "scan_time": 1.298366666667
            },
            {
              "approx_mass": 371.101377352088,
              "cls": "MassDeviationElement",
              "mass": 371.10124,
              "ppm_diff": -0.37012026141724114,
              "scan_number": 267,
              "scan_time": 1.303183333333
            },
            {
              "approx_mass": 371.101377352088,
              "cls": "MassDeviationElement",
              "mass": 371.10124,
              "ppm_diff": -0.37012026141724114,
              "scan_number": 268,
              "scan_time": 1.308016666667
            },
            {
              "approx_mass": 371.101377352088,
              "cls": "MassDeviationElement",
              "mass": 371.10124,
              "ppm_diff": -0.37012026141724114,
              "scan_number": 269,
              "scan_time": 1.31285
            },
            {
              "approx_mass": 371.101377352088,
              "cls": "MassDeviationElement",
              "mass": 371.10124,
              "ppm_diff": -0.37012026141724114,
              "scan_number": 270,
              "scan_time": 1.317683333333
            },
            {
              "approx_mass": 371.101377352088,
              "cls": "MassDeviationElement",
              "mass": 371.10124,
              "ppm_diff": -0.37012026141724114,
              "scan_number": 271,
              "scan_time": 1.322516666667
            },
            {
              "approx_mass": 371.101377352088,
              "cls": "MassDeviationElement",
              "mass": 371.10124,
              "ppm_diff": -0.37012026141724114,
              "scan_number": 272,
              "scan_time": 1.327333333333
            },
            {
              "approx_mass": 371.101377352088,
              "cls": "MassDeviationElement",
              "mass": 371.10124,
              "ppm_diff": -0.37012026141724114,
              "scan_number": 273,
              "scan_time": 1.332166666667
            },
            {
              "approx_mass": 371.101377352088,
              "cls": "MassDeviationElement",
              "mass": 371.10124,
              "ppm_diff": -0.37012026141724114,
              "scan_number": 274,
              "scan_time": 1.337
            },
            {
              "approx_mass": 371.101377352088,
              "cls": "MassDeviationElement",
              "mass": 371.10124,
              "ppm_diff": -0.37012026141724114,
              "scan_number": 275,
              "scan_time": 1.341816666667
            },
            {
              "approx_mass": 371.101377352088,
              "cls": "MassDeviationElement",
              "mass": 371.10124,
              "ppm_diff": -0.37012026141724114,
              "scan_number": 276,
              "scan_time": 1.34665
            },
            {
              "approx_mass": 371.101377352088,
              "cls": "MassDeviationElement",
              "mass": 371.10124,
              "ppm_diff": -0.37012026141724114,
              "scan_number": 277,
              "scan_time": 1.351483333333
            },
            {
              "approx_mass": 371.101377352088,
              "cls": "MassDeviationElement",
              "mass": 371.10124,
              "ppm_diff": -0.37012026141724114,
              "scan_number": 278,
              "scan_time": 1.356316666667
            },
            {
              "approx_mass": 371.101377352088,
              "cls": "MassDeviationElement",
              "mass": 371.10124,
              "ppm_diff": -0.37012026141724114,
              "scan_number": 279,
              "scan_time": 1.361133333333
            },
            {
              "approx_mass": 371.101377352088,
              "cls": "MassDeviationElement",
              "mass": 371.10124,
              "ppm_diff": -0.37012026141724114,
              "scan_number": 280,
              "scan_time": 1.365966666667
            },
            {
              "approx_mass": 371.101377352088,
              "cls": "MassDeviationElement",
              "mass": 371.10124,
              "ppm_diff": -0.37012026141724114,
              "scan_number": 281,
              "scan_time": 1.370783333333
            },
            {
              "approx_mass": 371.101377352088,
              "cls": "MassDeviationElement",
              "mass": 371.10124,
              "ppm_diff": -0.37012026141724114,
              "scan_number": 282,
              "scan_time": 1.375616666667
            },
            {
              "approx_mass": 371.101377352088,
              "cls": "MassDeviationElement",
              "mass": 371.10124,
              "ppm_diff": -0.37012026141724114,
              "scan_number": 283,
              "scan_time": 1.380433333333
            },
            {
              "approx_mass": 371.101377352088,
              "cls": "MassDeviationElement",
              "mass": 371.10124,
              "ppm_diff": -0.37012026141724114,
              "scan_number": 284,
              "scan_time": 1.385266666667
            },
            {
              "approx_mass": 371.101377352088,
              "cls": "MassDeviationElement",
              "mass": 371.10124,
              "ppm_diff": -0.37012026141724114,
              "scan_number": 285,
              "scan_time": 1.3901
            },
            {
              "approx_mass": 371.101377352088,
              "cls": "MassDeviationElement",
              "mass": 371.10124,
              "ppm_diff": -0.37012026141724114,
              "scan_number": 286,
              "scan_time": 1.394933333333
            },
            {
              "approx_mass": 371.101377352088,
              "cls": "MassDeviationElement",
              "mass": 371.10124,
              "ppm_diff": -0.37012026141724114,
              "scan_number": 287,
              "scan_time": 1.399766666667
            },
            {
              "approx_mass": 371.101377352088,
              "cls": "MassDeviationElement",
              "mass": 371.10124,
              "ppm_diff": -0.37012026141724114,
              "scan_number": 288,
              "scan_time": 1.404583333333
            },
            {
              "approx_mass": 371.101377352088,
              "cls": "MassDeviationElement",
              "mass": 371.10124,
              "ppm_diff": -0.37012026141724114,
              "scan_number": 289,
              "scan_time": 1.409416666667
            },
            {
              "approx_mass": 371.101377352088,
              "cls": "MassDeviationElement",
              "mass": 371.10124,
              "ppm_diff": -0.37012026141724114,
              "scan_number": 290,
              "scan_time": 1.41425
            },
            {
              "approx_mass": 371.101377352088,
              "cls": "MassDeviationElement",
              "mass": 371.10124,
              "ppm_diff": -0.37012026141724114,
              "scan_number": 291,
              "scan_time": 1.419083333333
            },
            {
              "approx_mass": 371.101377352088,
              "cls": "MassDeviationElement",
              "mass": 371.10124,
              "ppm_diff": -0.37012026141724114,
              "scan_number": 292,
              "scan_time": 1.423916666667
            },
            {
              "approx_mass": 371.101377352088,
              "cls": "MassDeviationElement",
              "mass": 371.10124,
              "ppm_diff": -0.37012026141724114,
              "scan_number": 293,
              "scan_time": 1.428733333333
            },
            {
              "approx_mass": 371.101377352088,
              "cls": "MassDeviationElement",
              "mass": 371.10124,
              "ppm_diff": -0.37012026141724114,
              "scan_number": 294,
              "scan_time": 1.433566666667
            },
            {
              "approx_mass": 371.101377352088,
              "cls": "MassDeviationElement",
              "mass": 371.10124,
              "ppm_diff": -0.37012026141724114,
              "scan_number": 295,
              "scan_time": 1.4384
            },
            {
              "approx_mass": 371.101377352088,
              "cls": "MassDeviationElement",
              "mass": 371.10124,
              "ppm_diff": -0.37012026141724114,
              "scan_number": 296,
              "scan_time": 1.443233333333
            },
            {
              "approx_mass": 371.101377352088,
              "cls": "MassDeviationElement",
              "mass": 371.10124,
              "ppm_diff": -0.37012026141724114,
              "scan_number": 297,
              "scan_time": 1.44805
            },
            {
              "approx_mass": 371.101377352088,
              "cls": "MassDeviationElement",
              "mass": 371.10124,
              "ppm_diff": -0.37012026141724114,
              "scan_number": 298,
              "scan_time": 1.452883333333
            },
            {
              "approx_mass": 371.101377352088,
              "cls": "MassDeviationElement",
              "mass": 371.10124,
              "ppm_diff": -0.37012026141724114,
              "scan_number": 299,
              "scan_time": 1.457716666667
            },
            {
              "approx_mass": 371.101377352088,
              "cls": "MassDeviationElement",
              "mass": 371.10124,
              "ppm_diff": -0.37012026141724114,
              "scan_number": 300,
              "scan_time": 1.462533333333
            },
            {
              "approx_mass": 371.101377352088,
              "cls": "MassDeviationElement",
              "mass": 371.10124,
              "ppm_diff": -0.37012026141724114,
              "scan_number": 301,
              "scan_time": 1.467383333333
            },
            {
              "approx_mass": 371.101377352088,
              "cls": "MassDeviationElement",
              "mass": 371.10124,
              "ppm_diff": -0.37012026141724114,
              "scan_number": 302,
              "scan_time": 1.472216666667
            },
            {
              "approx_mass": 371.101377352088,
              "cls": "MassDeviationElement",
              "mass": 371.10124,
              "ppm_diff": -0.37012026141724114,
              "scan_number": 303,
              "scan_time": 1.47705
            },
            {
              "approx_mass": 371.101377352088,
              "cls": "MassDeviationElement",
              "mass": 371.10124,
              "ppm_diff": -0.37012026141724114,
              "scan_number": 304,
              "scan_time": 1.481866666667
            },
            {
              "approx_mass": 371.101377352088,
              "cls": "MassDeviationElement",
              "mass": 371.10124,
              "ppm_diff": -0.37012026141724114,
              "scan_number": 305,
              "scan_time": 1.4867
            },
            {
              "approx_mass": 371.101377352088,
              "cls": "MassDeviationElement",
              "mass": 371.10124,
              "ppm_diff": -0.37012026141724114,
              "scan_number": 306,
              "scan_time": 1.491533333333
            },
            {
              "approx_mass": 371.101377352088,
              "cls": "MassDeviationElement",
              "mass": 371.10124,
              "ppm_diff": -0.37012026141724114,
              "scan_number": 307,
              "scan_time": 1.496366666667
            },
            {
              "approx_mass": 371.101377352088,
              "cls": "MassDeviationElement",
              "mass": 371.10124,
              "ppm_diff": -0.37012026141724114,
              "scan_number": 308,
              "scan_time": 1.5012
            },
            {
              "approx_mass": 371.101377352088,
              "cls": "MassDeviationElement",
              "mass": 371.10124,
              "ppm_diff": -0.37012026141724114,
              "scan_number": 309,
              "scan_time": 1.506033333333
            },
            {
              "approx_mass": 371.101377352088,
              "cls": "MassDeviationElement",
              "mass": 371.10124,
              "ppm_diff": -0.37012026141724114,
              "scan_number": 310,
              "scan_time": 1.510866666667
            },
            {
              "approx_mass": 371.101377352088,
              "cls": "MassDeviationElement",
              "mass": 371.10124,
              "ppm_diff": -0.37012026141724114,
              "scan_number": 311,
              "scan_time": 1.5157
            },
            {
              "approx_mass": 371.101377352088,
              "cls": "MassDeviationElement",
              "mass": 371.10124,
              "ppm_diff": -0.37012026141724114,
              "scan_number": 312,
              "scan_time": 1.520533333333
            },
            {
              "approx_mass": 371.101377352088,
              "cls": "MassDeviationElement",
              "mass": 371.10124,
              "ppm_diff": -0.37012026141724114,
              "scan_number": 313,
              "scan_time": 1.525366666667
            },
            {
              "approx_mass": 371.101377352088,
              "cls": "MassDeviationElement",
              "mass": 371.10124,
              "ppm_diff": -0.37012026141724114,
              "scan_number": 314,
              "scan_time": 1.5302
            },
            {
              "approx_mass": 371.101377352088,
              "cls": "MassDeviationElement",
              "mass": 371.10124,
              "ppm_diff": -0.37012026141724114,
              "scan_number": 315,
              "scan_time": 1.535033333333
            },
            {
              "approx_mass": 371.101377352088,
              "cls": "MassDeviationElement",
              "mass": 371.10124,
              "ppm_diff": -0.37012026141724114,
              "scan_number": 316,
              "scan_time": 1.539866666667
            },
            {
              "approx_mass": 371.101377352088,
              "cls": "MassDeviationElement",
              "mass": 371.10124,
              "ppm_diff": -0.37012026141724114,
              "scan_number": 317,
              "scan_time": 1.544683333333
            },
            {
              "approx_mass": 371.101377352088,
              "cls": "MassDeviationElement",
              "mass": 371.10124,
              "ppm_diff": -0.37012026141724114,
              "scan_number": 318,
              "scan_time": 1.5495
            },
            {
              "approx_mass": 371.101377352088,
              "cls": "MassDeviationElement",
              "mass": 371.10124,
              "ppm_diff": -0.37012026141724114,
              "scan_number": 319,
              "scan_time": 1.554333333333
            },
            {
              "approx_mass": 371.101377352088,
              "cls": "MassDeviationElement",
              "mass": 371.10124,
              "ppm_diff": -0.37012026141724114,
              "scan_number": 320,
              "scan_time": 1.559166666667
            },
            {
              "approx_mass": 371.101377352088,
              "cls": "MassDeviationElement",
              "mass": 371.10124,
              "ppm_diff": -0.37012026141724114,
              "scan_number": 321,
              "scan_time": 1.564
            },
            {
              "approx_mass": 371.101377352088,
              "cls": "MassDeviationElement",
              "mass": 371.10124,
              "ppm_diff": -0.37012026141724114,
              "scan_number": 322,
              "scan_time": 1.568833333333
            },
            {
              "approx_mass": 371.101377352088,
              "cls": "MassDeviationElement",
              "mass": 371.10124,
              "ppm_diff": -0.37012026141724114,
              "scan_number": 323,
              "scan_time": 1.573666666667
            },
            {
              "approx_mass": 371.101377352088,
              "cls": "MassDeviationElement",
              "mass": 371.10124,
              "ppm_diff": -0.37012026141724114,
              "scan_number": 324,
              "scan_time": 1.5785
            },
            {
              "approx_mass": 371.101377352088,
              "cls": "MassDeviationElement",
              "mass": 371.10124,
              "ppm_diff": -0.37012026141724114,
              "scan_number": 325,
              "scan_time": 1.583333333333
            },
            {
              "approx_mass": 371.101377352088,
              "cls": "MassDeviationElement",
              "mass": 371.10124,
              "ppm_diff": -0.37012026141724114,
              "scan_number": 326,
              "scan_time": 1.58815
            },
            {
              "approx_mass": 371.101377352088,
              "cls": "MassDeviationElement",
              "mass": 371.10124,
              "ppm_diff": -0.37012026141724114,
              "scan_number": 327,
              "scan_time": 1.592983333333
            },
            {
              "approx_mass": 371.101377352088,
              "cls": "MassDeviationElement",
              "mass": 371.10124,
              "ppm_diff": -0.37012026141724114,
              "scan_number": 328,
              "scan_time": 1.597816666667
            },
            {
              "approx_mass": 371.101377352088,
              "cls": "MassDeviationElement",
              "mass": 371.10124,
              "ppm_diff": -0.37012026141724114,
              "scan_number": 329,
              "scan_time": 1.602633333333
            },
            {
              "approx_mass": 371.101377352088,
              "cls": "MassDeviationElement",
              "mass": 371.10124,
              "ppm_diff": -0.37012026141724114,
              "scan_number": 330,
              "scan_time": 1.607466666667
            },
            {
              "approx_mass": 371.101377352088,
              "cls": "MassDeviationElement",
              "mass": 371.10124,
              "ppm_diff": -0.37012026141724114,
              "scan_number": 331,
              "scan_time": 1.612283333333
            },
            {
              "approx_mass": 371.101377352088,
              "cls": "MassDeviationElement",
              "mass": 371.10124,
              "ppm_diff": -0.37012026141724114,
              "scan_number": 332,
              "scan_time": 1.617116666667
            },
            {
              "approx_mass": 371.101377352088,
              "cls": "MassDeviationElement",
              "mass": 371.10124,
              "ppm_diff": -0.37012026141724114,
              "scan_number": 333,
              "scan_time": 1.62195
            },
            {
              "approx_mass": 371.101377352088,
              "cls": "MassDeviationElement",
              "mass": 371.10124,
              "ppm_diff": -0.37012026141724114,
              "scan_number": 334,
              "scan_time": 1.626766666667
            },
            {
              "approx_mass": 371.101377352088,
              "cls": "MassDeviationElement",
              "mass": 371.10124,
              "ppm_diff": -0.37012026141724114,
              "scan_number": 335,
              "scan_time": 1.6316
            },
            {
              "approx_mass": 371.101377352088,
              "cls": "MassDeviationElement",
              "mass": 371.10124,
              "ppm_diff": -0.37012026141724114,
              "scan_number": 336,
              "scan_time": 1.636433333333
            },
            {
              "approx_mass": 371.101377352088,
              "cls": "MassDeviationElement",
              "mass": 371.10124,
              "ppm_diff": -0.37012026141724114,
              "scan_number": 337,
              "scan_time": 1.641266666667
            },
            {
              "approx_mass": 371.101377352088,
              "cls": "MassDeviationElement",
              "mass": 371.10124,
              "ppm_diff": -0.37012026141724114,
              "scan_number": 338,
              "scan_time": 1.6461
            },
            {
              "approx_mass": 371.101377352088,
              "cls": "MassDeviationElement",
              "mass": 371.10124,
              "ppm_diff": -0.37012026141724114,
              "scan_number": 339,
              "scan_time": 1.650916666667
            },
            {
              "approx_mass": 371.101377352088,
              "cls": "MassDeviationElement",
              "mass": 371.10124,
              "ppm_diff": -0.37012026141724114,
              "scan_number": 340,
              "scan_time": 1.65575
            },
            {
              "approx_mass": 371.101377352088,
              "cls": "MassDeviationElement",
              "mass": 371.10124,
              "ppm_diff": -0.37012026141724114,
              "scan_number": 341,
              "scan_time": 1.660566666667
            },
            {
              "approx_mass": 371.101377352088,
              "cls": "MassDeviationElement",
              "mass": 371.10124,
              "ppm_diff": -0.37012026141724114,
              "scan_number": 342,
              "scan_time": 1.6654
            },
            {
              "approx_mass": 371.101377352088,
              "cls": "MassDeviationElement",
              "mass": 371.10124,
              "ppm_diff": -0.37012026141724114,
              "scan_number": 343,
              "scan_time": 1.670233333333
            },
            {
              "approx_mass": 371.101377352088,
              "cls": "MassDeviationElement",
              "mass": 371.10124,
              "ppm_diff": -0.37012026141724114,
              "scan_number": 344,
              "scan_time": 1.67505
            },
            {
              "approx_mass": 371.101377352088,
              "cls": "MassDeviationElement",
              "mass": 371.10124,
              "ppm_diff": -0.37012026141724114,
              "scan_number": 345,
              "scan_time": 1.679883333333
            },
            {
              "approx_mass": 371.101377352088,
              "cls": "MassDeviationElement",
              "mass": 371.10124,
              "ppm_diff": -0.37012026141724114,
              "scan_number": 346,
              "scan_time": 1.684716666667
            },
            {
              "approx_mass": 371.101377352088,
              "cls": "MassDeviationElement",
              "mass": 371.10124,
              "ppm_diff": -0.37012026141724114,
              "scan_number": 347,
              "scan_time": 1.68955
            },
            {
              "approx_mass": 371.101377352088,
              "cls": "MassDeviationElement",
              "mass": 371.10124,
              "ppm_diff": -0.37012026141724114,
              "scan_number": 348,
              "scan_time": 1.694366666667
            },
            {
              "approx_mass": 371.101377352088,
              "cls": "MassDeviationElement",
              "mass": 371.10124,
              "ppm_diff": -0.37012026141724114,
              "scan_number": 349,
              "scan_time": 1.6992
            },
            {
              "approx_mass": 371.101377352088,
              "cls": "MassDeviationElement",
              "mass": 371.10124,
              "ppm_diff": -0.37012026141724114,
              "scan_number": 350,
              "scan_time": 1.704033333333
            },
            {
              "approx_mass": 371.101377352088,
              "cls": "MassDeviationElement",
              "mass": 371.10124,
              "ppm_diff": -0.37012026141724114,
              "scan_number": 351,
              "scan_time": 1.708866666667
            },
            {
              "approx_mass": 371.101377352088,
              "cls": "MassDeviationElement",
              "mass": 371.10124,
              "ppm_diff": -0.37012026141724114,
              "scan_number": 352,
              "scan_time": 1.7137
            },
            {
              "approx_mass": 371.101377352088,
              "cls": "MassDeviationElement",
              "mass": 371.10124,
              "ppm_diff": -0.37012026141724114,
              "scan_number": 353,
              "scan_time": 1.718516666667
            },
            {
              "approx_mass": 371.101377352088,
              "cls": "MassDeviationElement",
              "mass": 371.10124,
              "ppm_diff": -0.37012026141724114,
              "scan_number": 354,
              "scan_time": 1.72335
            },
            {
              "approx_mass": 371.101377352088,
              "cls": "MassDeviationElement",
              "mass": 371.10124,
              "ppm_diff": -0.37012026141724114,
              "scan_number": 355,
              "scan_time": 1.728183333333
            },
            {
              "approx_mass": 371.101377352088,
              "cls": "MassDeviationElement",
              "mass": 371.10124,
              "ppm_diff": -0.37012026141724114,
              "scan_number": 356,
              "scan_time": 1.733033333333
            },
            {
              "approx_mass": 371.101377352088,
              "cls": "MassDeviationElement",
              "mass": 371.10124,
              "ppm_diff": -0.37012026141724114,
              "scan_number": 357,
              "scan_time": 1.737866666667
            },
            {
              "approx_mass": 371.101377352088,
              "cls": "MassDeviationElement",
              "mass": 371.10124,
              "ppm_diff": -0.37012026141724114,
              "scan_number": 358,
              "scan_time": 1.7427
            },
            {
              "approx_mass": 371.101377352088,
              "cls": "MassDeviationElement",
              "mass": 371.10124,
              "ppm_diff": -0.37012026141724114,
              "scan_number": 359,
              "scan_time": 1.747533333333
            },
            {
              "approx_mass": 371.101377352088,
              "cls": "MassDeviationElement",
              "mass": 371.10124,
              "ppm_diff": -0.37012026141724114,
              "scan_number": 360,
              "scan_time": 1.752366666667
            },
            {
              "approx_mass": 371.101377352088,
              "cls": "MassDeviationElement",
              "mass": 371.10124,
              "ppm_diff": -0.37012026141724114,
              "scan_number": 361,
              "scan_time": 1.7572
            },
            {
              "approx_mass": 371.101377352088,
              "cls": "MassDeviationElement",
              "mass": 371.10124,
              "ppm_diff": -0.37012026141724114,
              "scan_number": 362,
              "scan_time": 1.762033333333
            },
            {
              "approx_mass": 371.101377352088,
              "cls": "MassDeviationElement",
              "mass": 371.10124,
              "ppm_diff": -0.37012026141724114,
              "scan_number": 363,
              "scan_time": 1.76685
            },
            {
              "approx_mass": 371.101377352088,
              "cls": "MassDeviationElement",
              "mass": 371.10124,
              "ppm_diff": -0.37012026141724114,
              "scan_number": 364,
              "scan_time": 1.771683333333
            },
            {
              "approx_mass": 371.101377352088,
              "cls": "MassDeviationElement",
              "mass": 371.10124,
              "ppm_diff": -0.37012026141724114,
              "scan_number": 365,
              "scan_time": 1.776516666667
            },
            {
              "approx_mass": 371.101377352088,
              "cls": "MassDeviationElement",
              "mass": 371.10124,
              "ppm_diff": -0.37012026141724114,
              "scan_number": 366,
              "scan_time": 1.78135
            },
            {
              "approx_mass": 371.101377352088,
              "cls": "MassDeviationElement",
              "mass": 371.10124,
              "ppm_diff": -0.37012026141724114,
              "scan_number": 367,
              "scan_time": 1.786183333333
            },
            {
              "approx_mass": 371.101377352088,
              "cls": "MassDeviationElement",
              "mass": 371.10124,
              "ppm_diff": -0.37012026141724114,
              "scan_number": 368,
              "scan_time": 1.791016666667
            },
            {
              "approx_mass": 371.101377352088,
              "cls": "MassDeviationElement",
              "mass": 371.10124,
              "ppm_diff": -0.37012026141724114,
              "scan_number": 369,
              "scan_time": 1.79585
            },
            {
              "approx_mass": 371.101377352088,
              "cls": "MassDeviationElement",
              "mass": 371.10124,
              "ppm_diff": -0.37012026141724114,
              "scan_number": 370,
              "scan_time": 1.800683333333
            },
            {
              "approx_mass": 371.101377352088,
              "cls": "MassDeviationElement",
              "mass": 371.10124,
              "ppm_diff": -0.37012026141724114,
              "scan_number": 371,
              "scan_time": 1.805516666667
            },
            {
              "approx_mass": 371.101377352088,
              "cls": "MassDeviationElement",
              "mass": 371.10124,
              "ppm_diff": -0.37012026141724114,
              "scan_number": 372,
              "scan_time": 1.81035
            },
            {
              "approx_mass": 371.101377352088,
              "cls": "MassDeviationElement",
              "mass": 371.10124,
              "ppm_diff": -0.37012026141724114,
              "scan_number": 373,
              "scan_time": 1.815183333333
            },
            {
              "approx_mass": 371.101377352088,
              "cls": "MassDeviationElement",
              "mass": 371.10124,
              "ppm_diff": -0.37012026141724114,
              "scan_number": 374,
              "scan_time": 1.820016666667
            },
            {
              "approx_mass": 371.101377352088,
              "cls": "MassDeviationElement",
              "mass": 371.10124,
              "ppm_diff": -0.37012026141724114,
              "scan_number": 375,
              "scan_time": 1.82485
            },
            {
              "approx_mass": 371.101377352088,
              "cls": "MassDeviationElement",
              "mass": 371.10124,
              "ppm_diff": -0.37012026141724114,
              "scan_number": 376,
              "scan_time": 1.829683333333
            },
            {
              "approx_mass": 371.101377352088,
              "cls": "MassDeviationElement",
              "mass": 371.10124,
              "ppm_diff": -0.37012026141724114,
              "scan_number": 377,
              "scan_time": 1.834516666667
            },
            {
              "approx_mass": 371.101377352088,
              "cls": "MassDeviationElement",
              "mass": 371.10124,
              "ppm_diff": -0.37012026141724114,
              "scan_number": 378,
              "scan_time": 1.83935
            },
            {
              "approx_mass": 371.101377352088,
              "cls": "MassDeviationElement",
              "mass": 371.10124,
              "ppm_diff": -0.37012026141724114,
              "scan_number": 379,
              "scan_time": 1.844183333333
            },
            {
              "approx_mass": 371.101377352088,
              "cls": "MassDeviationElement",
              "mass": 371.10124,
              "ppm_diff": -0.37012026141724114,
              "scan_number": 380,
              "scan_time": 1.849
            },
            {
              "approx_mass": 371.101377352088,
              "cls": "MassDeviationElement",
              "mass": 371.10124,
              "ppm_diff": -0.37012026141724114,
              "scan_number": 381,
              "scan_time": 1.853816666667
            },
            {
              "approx_mass": 371.101377352088,
              "cls": "MassDeviationElement",
              "mass": 371.10124,
              "ppm_diff": -0.37012026141724114,
              "scan_number": 382,
              "scan_time": 1.858633333333
            },
            {
              "approx_mass": 371.101377352088,
              "cls": "MassDeviationElement",
              "mass": 371.10124,
              "ppm_diff": -0.37012026141724114,
              "scan_number": 383,
              "scan_time": 1.863466666667
            },
            {
              "approx_mass": 371.101377352088,
              "cls": "MassDeviationElement",
              "mass": 371.10124,
              "ppm_diff": -0.37012026141724114,
              "scan_number": 384,
              "scan_time": 1.8683
            },
            {
              "approx_mass": 371.101377352088,
              "cls": "MassDeviationElement",
              "mass": 371.10124,
              "ppm_diff": -0.37012026141724114,
              "scan_number": 385,
              "scan_time": 1.873116666667
            },
            {
              "approx_mass": 371.101377352088,
              "cls": "MassDeviationElement",
              "mass": 371.10124,
              "ppm_diff": -0.37012026141724114,
              "scan_number": 386,
              "scan_time": 1.87795
            },
            {
              "approx_mass": 371.101377352088,
              "cls": "MassDeviationElement",
              "mass": 371.10124,
              "ppm_diff": -0.37012026141724114,
              "scan_number": 387,
              "scan_time": 1.882783333333
            },
            {
              "approx_mass": 371.101377352088,
              "cls": "MassDeviationElement",
              "mass": 371.10124,
              "ppm_diff": -0.37012026141724114,
              "scan_number": 388,
              "scan_time": 1.887616666667
            },
            {
              "approx_mass": 371.101377352088,
              "cls": "MassDeviationElement",
              "mass": 371.10124,
              "ppm_diff": -0.37012026141724114,
              "scan_number": 389,
              "scan_time": 1.892466666667
            },
            {
              "approx_mass": 371.101377352088,
              "cls": "MassDeviationElement",
              "mass": 371.10124,
              "ppm_diff": -0.37012026141724114,
              "scan_number": 390,
              "scan_time": 1.897283333333
            },
            {
              "approx_mass": 371.101377352088,
              "cls": "MassDeviationElement",
              "mass": 371.10124,
              "ppm_diff": -0.37012026141724114,
              "scan_number": 391,
              "scan_time": 1.902116666667
            },
            {
              "approx_mass": 371.101377352088,
              "cls": "MassDeviationElement",
              "mass": 371.10124,
              "ppm_diff": -0.37012026141724114,
              "scan_number": 392,
              "scan_time": 1.90695
            },
            {
              "approx_mass": 371.101377352088,
              "cls": "MassDeviationElement",
              "mass": 371.10124,
              "ppm_diff": -0.37012026141724114,
              "scan_number": 393,
              "scan_time": 1.911783333333
            },
            {
              "approx_mass": 371.101377352088,
              "cls": "MassDeviationElement",
              "mass": 371.10124,
              "ppm_diff": -0.37012026141724114,
              "scan_number": 394,
              "scan_time": 1.9166
            },
            {
              "approx_mass": 371.101377352088,
              "cls": "MassDeviationElement",
              "mass": 371.10124,
              "ppm_diff": -0.37012026141724114,
              "scan_number": 395,
              "scan_time": 1.921433333333
            },
            {
              "approx_mass": 371.101377352088,
              "cls": "MassDeviationElement",
              "mass": 371.10124,
              "ppm_diff": -0.37012026141724114,
              "scan_number": 396,
              "scan_time": 1.926266666667
            },
            {
              "approx_mass": 371.101377352088,
              "cls": "MassDeviationElement",
              "mass": 371.10124,
              "ppm_diff": -0.37012026141724114,
              "scan_number": 397,
              "scan_time": 1.931083333333
            },
            {
              "approx_mass": 371.101377352088,
              "cls": "MassDeviationElement",
              "mass": 371.10124,
              "ppm_diff": -0.37012026141724114,
              "scan_number": 398,
              "scan_time": 1.935916666667
            },
            {
              "approx_mass": 371.101377352088,
              "cls": "MassDeviationElement",
              "mass": 371.10124,
              "ppm_diff": -0.37012026141724114,
              "scan_number": 399,
              "scan_time": 1.940733333333
            },
            {
              "approx_mass": 371.101377352088,
              "cls": "MassDeviationElement",
              "mass": 371.10124,
              "ppm_diff": -0.37012026141724114,
              "scan_number": 400,
              "scan_time": 1.945566666667
            },
            {
              "approx_mass": 371.101377352088,
              "cls": "MassDeviationElement",
              "mass": 371.10124,
              "ppm_diff": -0.37012026141724114,
              "scan_number": 401,
              "scan_time": 1.9504
            },
            {
              "approx_mass": 371.101377352088,
              "cls": "MassDeviationElement",
              "mass": 371.10124,
              "ppm_diff": -0.37012026141724114,
              "scan_number": 402,
              "scan_time": 1.955233333333
            },
            {
              "approx_mass": 371.101377352088,
              "cls": "MassDeviationElement",
              "mass": 371.10124,
              "ppm_diff": -0.37012026141724114,
              "scan_number": 403,
              "scan_time": 1.96005
            },
            {
              "approx_mass": 371.101377352088,
              "cls": "MassDeviationElement",
              "mass": 371.10124,
              "ppm_diff": -0.37012026141724114,
              "scan_number": 404,
              "scan_time": 1.964883333333
            },
            {
              "approx_mass": 371.101377352088,
              "cls": "MassDeviationElement",
              "mass": 371.10124,
              "ppm_diff": -0.37012026141724114,
              "scan_number": 405,
              "scan_time": 1.9697
            },
            {
              "approx_mass": 371.101377352088,
              "cls": "MassDeviationElement",
              "mass": 371.10124,
              "ppm_diff": -0.37012026141724114,
              "scan_number": 406,
              "scan_time": 1.974533333333
            },
            {
              "approx_mass": 371.101377352088,
              "cls": "MassDeviationElement",
              "mass": 371.10124,
              "ppm_diff": -0.37012026141724114,
              "scan_number": 407,
              "scan_time": 1.97935
            },
            {
              "approx_mass": 371.101377352088,
              "cls": "MassDeviationElement",
              "mass": 371.10124,
              "ppm_diff": -0.37012026141724114,
              "scan_number": 408,
              "scan_time": 1.984183333333
            },
            {
              "approx_mass": 371.101377352088,
              "cls": "MassDeviationElement",
              "mass": 371.10124,
              "ppm_diff": -0.37012026141724114,
              "scan_number": 409,
              "scan_time": 1.989
            },
            {
              "approx_mass": 371.101377352088,
              "cls": "MassDeviationElement",
              "mass": 371.10124,
              "ppm_diff": -0.37012026141724114,
              "scan_number": 410,
              "scan_time": 1.993833333333
            },
            {
              "approx_mass": 371.101377352088,
              "cls": "MassDeviationElement",
              "mass": 371.10124,
              "ppm_diff": -0.37012026141724114,
              "scan_number": 411,
              "scan_time": 1.998666666667
            },
            {
              "approx_mass": 371.101377352088,
              "cls": "MassDeviationElement",
              "mass": 371.10124,
              "ppm_diff": -0.37012026141724114,
              "scan_number": 412,
              "scan_time": 2.003483333333
            },
            {
              "approx_mass": 371.101377352088,
              "cls": "MassDeviationElement",
              "mass": 371.10124,
              "ppm_diff": -0.37012026141724114,
              "scan_number": 413,
              "scan_time": 2.008316666667
            },
            {
              "approx_mass": 371.101377352088,
              "cls": "MassDeviationElement",
              "mass": 371.10124,
              "ppm_diff": -0.37012026141724114,
              "scan_number": 414,
              "scan_time": 2.013133333333
            },
            {
              "approx_mass": 371.101377352088,
              "cls": "MassDeviationElement",
              "mass": 371.10124,
              "ppm_diff": -0.37012026141724114,
              "scan_number": 415,
              "scan_time": 2.017966666667
            },
            {
              "approx_mass": 371.101377352088,
              "cls": "MassDeviationElement",
              "mass": 371.10124,
              "ppm_diff": -0.37012026141724114,
              "scan_number": 416,
              "scan_time": 2.0228
            },
            {
              "approx_mass": 371.101377352088,
              "cls": "MassDeviationElement",
              "mass": 371.10124,
              "ppm_diff": -0.37012026141724114,
              "scan_number": 417,
              "scan_time": 2.027633333333
            },
            {
              "approx_mass": 371.101377352088,
              "cls": "MassDeviationElement",
              "mass": 371.10124,
              "ppm_diff": -0.37012026141724114,
              "scan_number": 418,
              "scan_time": 2.03245
            },
            {
              "approx_mass": 371.101377352088,
              "cls": "MassDeviationElement",
              "mass": 371.10124,
              "ppm_diff": -0.37012026141724114,
              "scan_number": 419,
              "scan_time": 2.037283333333
            },
            {
              "approx_mass": 371.101377352088,
              "cls": "MassDeviationElement",
              "mass": 371.10124,
              "ppm_diff": -0.37012026141724114,
              "scan_number": 420,
              "scan_time": 2.0421
            },
            {
              "approx_mass": 371.101377352088,
              "cls": "MassDeviationElement",
              "mass": 371.10124,
              "ppm_diff": -0.37012026141724114,
              "scan_number": 421,
              "scan_time": 2.046933333333
            },
            {
              "approx_mass": 371.101377352088,
              "cls": "MassDeviationElement",
              "mass": 371.10124,
              "ppm_diff": -0.37012026141724114,
              "scan_number": 422,
              "scan_time": 2.051766666667
            },
            {
              "approx_mass": 371.101377352088,
              "cls": "MassDeviationElement",
              "mass": 371.10124,
              "ppm_diff": -0.37012026141724114,
              "scan_number": 423,
              "scan_time": 2.0566
            },
            {
              "approx_mass": 371.101377352088,
              "cls": "MassDeviationElement",
              "mass": 371.10124,
              "ppm_diff": -0.37012026141724114,
              "scan_number": 424,
              "scan_time": 2.061433333333
            },
            {
              "approx_mass": 371.101377352088,
              "cls": "MassDeviationElement",
              "mass": 371.10124,
              "ppm_diff": -0.37012026141724114,
              "scan_number": 425,
              "scan_time": 2.06625
            },
            {
              "approx_mass": 371.101377352088,
              "cls": "MassDeviationElement",
              "mass": 371.10124,
              "ppm_diff": -0.37012026141724114,
              "scan_number": 426,
              "scan_time": 2.071083333333
            },
            {
              "approx_mass": 371.101377352088,
              "cls": "MassDeviationElement",
              "mass": 371.10124,
              "ppm_diff": -0.37012026141724114,
              "scan_number": 427,
              "scan_time": 2.075916666667
            },
            {
              "approx_mass": 371.101377352088,
              "cls": "MassDeviationElement",
              "mass": 371.10124,
              "ppm_diff": -0.37012026141724114,
              "scan_number": 428,
              "scan_time": 2.080733333333
            },
            {
              "approx_mass": 371.101377352088,
              "cls": "MassDeviationElement",
              "mass": 371.10124,
              "ppm_diff": -0.37012026141724114,
              "scan_number": 429,
              "scan_time": 2.085566666667
            },
            {
              "approx_mass": 371.101377352088,
              "cls": "MassDeviationElement",
              "mass": 371.10124,
              "ppm_diff": -0.37012026141724114,
              "scan_number": 430,
              "scan_time": 2.0904
            },
            {
              "approx_mass": 371.101377352088,
              "cls": "MassDeviationElement",
              "mass": 371.10124,
              "ppm_diff": -0.37012026141724114,
              "scan_number": 431,
              "scan_time": 2.095233333333
            },
            {
              "approx_mass": 371.101377352088,
              "cls": "MassDeviationElement",
              "mass": 371.10124,
              "ppm_diff": -0.37012026141724114,
              "scan_number": 432,
              "scan_time": 2.10005
            },
            {
              "approx_mass": 371.101377352088,
              "cls": "MassDeviationElement",
              "mass": 371.10124,
              "ppm_diff": -0.37012026141724114,
              "scan_number": 433,
              "scan_time": 2.104866666667
            },
            {
              "approx_mass": 371.101377352088,
              "cls": "MassDeviationElement",
              "mass": 371.10124,
              "ppm_diff": -0.37012026141724114,
              "scan_number": 434,
              "scan_time": 2.1097
            },
            {
              "approx_mass": 371.101377352088,
              "cls": "MassDeviationElement",
              "mass": 371.10124,
              "ppm_diff": -0.37012026141724114,
              "scan_number": 435,
              "scan_time": 2.114533333333
            },
            {
              "approx_mass": 371.101377352088,
              "cls": "MassDeviationElement",
              "mass": 371.10124,
              "ppm_diff": -0.37012026141724114,
              "scan_number": 436,
              "scan_time": 2.119366666667
            },
            {
              "approx_mass": 371.101377352088,
              "cls": "MassDeviationElement",
              "mass": 371.10124,
              "ppm_diff": -0.37012026141724114,
              "scan_number": 437,
              "scan_time": 2.1242
            },
            {
              "approx_mass": 371.101377352088,
              "cls": "MassDeviationElement",
              "mass": 371.10124,
              "ppm_diff": -0.37012026141724114,
              "scan_number": 438,
              "scan_time": 2.129033333333
            },
            {
              "approx_mass": 371.101377352088,
              "cls": "MassDeviationElement",
              "mass": 371.10124,
              "ppm_diff": -0.37012026141724114,
              "scan_number": 439,
              "scan_time": 2.133866666667
            },
            {
              "approx_mass": 371.101377352088,
              "cls": "MassDeviationElement",
              "mass": 371.10124,
              "ppm_diff": -0.37012026141724114,
              "scan_number": 440,
              "scan_time": 2.1387
            },
            {
              "approx_mass": 371.101377352088,
              "cls": "MassDeviationElement",
              "mass": 371.10124,
              "ppm_diff": -0.37012026141724114,
              "scan_number": 441,
              "scan_time": 2.143533333333
            },
            {
              "approx_mass": 371.101377352088,
              "cls": "MassDeviationElement",
              "mass": 371.10124,
              "ppm_diff": -0.37012026141724114,
              "scan_number": 442,
              "scan_time": 2.148366666667
            },
            {
              "approx_mass": 371.101377352088,
              "cls": "MassDeviationElement",
              "mass": 371.10124,
              "ppm_diff": -0.37012026141724114,
              "scan_number": 443,
              "scan_time": 2.1532
            },
            {
              "approx_mass": 371.101377352088,
              "cls": "MassDeviationElement",
              "mass": 371.10124,
              "ppm_diff": -0.37012026141724114,
              "scan_number": 444,
              "scan_time": 2.158033333333
            },
            {
              "approx_mass": 371.101377352088,
              "cls": "MassDeviationElement",
              "mass": 371.10124,
              "ppm_diff": -0.37012026141724114,
              "scan_number": 445,
              "scan_time": 2.16285
            },
            {
              "approx_mass": 371.101377352088,
              "cls": "MassDeviationElement",
              "mass": 371.10124,
              "ppm_diff": -0.37012026141724114,
              "scan_number": 446,
              "scan_time": 2.167683333333
            },
            {
              "approx_mass": 371.101377352088,
              "cls": "MassDeviationElement",
              "mass": 371.10124,
              "ppm_diff": -0.37012026141724114,
              "scan_number": 447,
              "scan_time": 2.1725
            },
            {
              "approx_mass": 371.101377352088,
              "cls": "MassDeviationElement",
              "mass": 371.10124,
              "ppm_diff": -0.37012026141724114,
              "scan_number": 448,
              "scan_time": 2.177316666667
            },
            {
              "approx_mass": 371.101377352088,
              "cls": "MassDeviationElement",
              "mass": 371.10124,
              "ppm_diff": -0.37012026141724114,
              "scan_number": 449,
              "scan_time": 2.18215
            },
            {
              "approx_mass": 371.101377352088,
              "cls": "MassDeviationElement",
              "mass": 371.10124,
              "ppm_diff": -0.37012026141724114,
              "scan_number": 450,
              "scan_time": 2.186983333333
            },
            {
              "approx_mass": 371.101377352088,
              "cls": "MassDeviationElement",
              "mass": 371.10124,
              "ppm_diff": -0.37012026141724114,
              "scan_number": 451,
              "scan_time": 2.1918
            },
            {
              "approx_mass": 371.101377352088,
              "cls": "MassDeviationElement",
              "mass": 371.10124,
              "ppm_diff": -0.37012026141724114,
              "scan_number": 452,
              "scan_time": 2.196633333333
            },
            {
              "approx_mass": 371.101377352088,
              "cls": "MassDeviationElement",
              "mass": 371.10124,
              "ppm_diff": -0.37012026141724114,
              "scan_number": 453,
              "scan_time": 2.20145
            },
            {
              "approx_mass": 371.101377352088,
              "cls": "MassDeviationElement",
              "mass": 371.10124,
              "ppm_diff": -0.37012026141724114,
              "scan_number": 454,
              "scan_time": 2.206283333333
            },
            {
              "approx_mass": 371.101377352088,
              "cls": "MassDeviationElement",
              "mass": 371.10124,
              "ppm_diff": -0.37012026141724114,
              "scan_number": 455,
              "scan_time": 2.211116666667
            },
            {
              "approx_mass": 371.101377352088,
              "cls": "MassDeviationElement",
              "mass": 371.10124,
              "ppm_diff": -0.37012026141724114,
              "scan_number": 456,
              "scan_time": 2.21595
            },
            {
              "approx_mass": 371.101377352088,
              "cls": "MassDeviationElement",
              "mass": 371.10124,
              "ppm_diff": -0.37012026141724114,
              "scan_number": 457,
              "scan_time": 2.220766666667
            },
            {
              "approx_mass": 371.101377352088,
              "cls": "MassDeviationElement",
              "mass": 371.10124,
              "ppm_diff": -0.37012026141724114,
              "scan_number": 458,
              "scan_time": 2.2256
            },
            {
              "approx_mass": 371.101377352088,
              "cls": "MassDeviationElement",
              "mass": 371.10124,
              "ppm_diff": -0.37012026141724114,
              "scan_number": 459,
              "scan_time": 2.230416666667
            },
            {
              "approx_mass": 371.101377352088,
              "cls": "MassDeviationElement",
              "mass": 371.10124,
              "ppm_diff": -0.37012026141724114,
              "scan_number": 460,
              "scan_time": 2.23525
            },
            {
              "approx_mass": 371.101377352088,
              "cls": "MassDeviationElement",
              "mass": 371.10124,
              "ppm_diff": -0.37012026141724114,
              "scan_number": 461,
              "scan_time": 2.240083333333
            },
            {
              "approx_mass": 371.101377352088,
              "cls": "MassDeviationElement",
              "mass": 371.10124,
              "ppm_diff": -0.37012026141724114,
              "scan_number": 462,
              "scan_time": 2.244916666667
            },
            {
              "approx_mass": 371.101377352088,
              "cls": "MassDeviationElement",
              "mass": 371.10124,
              "ppm_diff": -0.37012026141724114,
              "scan_number": 463,
              "scan_time": 2.24975
            },
            {
              "approx_mass": 371.101377352088,
              "cls": "MassDeviationElement",
              "mass": 371.10124,
              "ppm_diff": -0.37012026141724114,
              "scan_number": 464,
              "scan_time": 2.254583333333
            },
            {
              "approx_mass": 371.101377352088,
              "cls": "MassDeviationElement",
              "mass": 371.10124,
              "ppm_diff": -0.37012026141724114,
              "scan_number": 465,
              "scan_time": 2.259416666667
            },
            {
              "approx_mass": 371.101377352088,
              "cls": "MassDeviationElement",
              "mass": 371.10124,
              "ppm_diff": -0.37012026141724114,
              "scan_number": 466,
              "scan_time": 2.26425
            },
            {
              "approx_mass": 371.101377352088,
              "cls": "MassDeviationElement",
              "mass": 371.10124,
              "ppm_diff": -0.37012026141724114,
              "scan_number": 467,
              "scan_time": 2.269066666667
            },
            {
              "approx_mass": 371.101377352088,
              "cls": "MassDeviationElement",
              "mass": 371.10124,
              "ppm_diff": -0.37012026141724114,
              "scan_number": 468,
              "scan_time": 2.2739
            },
            {
              "approx_mass": 371.101377352088,
              "cls": "MassDeviationElement",
              "mass": 371.10124,
              "ppm_diff": -0.37012026141724114,
              "scan_number": 469,
              "scan_time": 2.278716666667
            },
            {
              "approx_mass": 371.101377352088,
              "cls": "MassDeviationElement",
              "mass": 371.10124,
              "ppm_diff": -0.37012026141724114,
              "scan_number": 470,
              "scan_time": 2.28355
            },
            {
              "approx_mass": 371.101377352088,
              "cls": "MassDeviationElement",
              "mass": 371.10124,
              "ppm_diff": -0.37012026141724114,
              "scan_number": 471,
              "scan_time": 2.288383333333
            },
            {
              "approx_mass": 371.101377352088,
              "cls": "MassDeviationElement",
              "mass": 371.10124,
              "ppm_diff": -0.37012026141724114,
              "scan_number": 472,
              "scan_time": 2.2932
            },
            {
              "approx_mass": 371.101377352088,
              "cls": "MassDeviationElement",
              "mass": 371.10124,
              "ppm_diff": -0.37012026141724114,
              "scan_number": 473,
              "scan_time": 2.298033333333
            },
            {
              "approx_mass": 371.101377352088,
              "cls": "MassDeviationElement",
              "mass": 371.10124,
              "ppm_diff": -0.37012026141724114,
              "scan_number": 474,
              "scan_time": 2.302866666667
            },
            {
              "approx_mass": 371.101377352088,
              "cls": "MassDeviationElement",
              "mass": 371.10124,
              "ppm_diff": -0.37012026141724114,
              "scan_number": 475,
              "scan_time": 2.3077
            },
            {
              "approx_mass": 371.101377352088,
              "cls": "MassDeviationElement",
              "mass": 371.10124,
              "ppm_diff": -0.37012026141724114,
              "scan_number": 476,
              "scan_time": 2.312516666667
            },
            {
              "approx_mass": 371.101377352088,
              "cls": "MassDeviationElement",
              "mass": 371.10124,
              "ppm_diff": -0.37012026141724114,
              "scan_number": 477,
              "scan_time": 2.31735
            },
            {
              "approx_mass": 371.101377352088,
              "cls": "MassDeviationElement",
              "mass": 371.10124,
              "ppm_diff": -0.37012026141724114,
              "scan_number": 478,
              "scan_time": 2.322166666667
            },
            {
              "approx_mass": 371.101377352088,
              "cls": "MassDeviationElement",
              "mass": 371.10124,
              "ppm_diff": -0.37012026141724114,
              "scan_number": 479,
              "scan_time": 2.327
            },
            {
              "approx_mass": 371.101377352088,
              "cls": "MassDeviationElement",
              "mass": 371.10124,
              "ppm_diff": -0.37012026141724114,
              "scan_number": 480,
              "scan_time": 2.331833333333
            },
            {
              "approx_mass": 371.101377352088,
              "cls": "MassDeviationElement",
              "mass": 371.10124,
              "ppm_diff": -0.37012026141724114,
              "scan_number": 481,
              "scan_time": 2.336666666667
            },
            {
              "approx_mass": 371.101377352088,
              "cls": "MassDeviationElement",
              "mass": 371.10124,
              "ppm_diff": -0.37012026141724114,
              "scan_number": 482,
              "scan_time": 2.3415
            },
            {
              "approx_mass": 371.101377352088,
              "cls": "MassDeviationElement",
              "mass": 371.10124,
              "ppm_diff": -0.37012026141724114,
              "scan_number": 483,
              "scan_time": 2.346316666667
            },
            {
              "approx_mass": 371.101377352088,
              "cls": "MassDeviationElement",
              "mass": 371.10124,
              "ppm_diff": -0.37012026141724114,
              "scan_number": 484,
              "scan_time": 2.35115
            },
            {
              "approx_mass": 371.101377352088,
              "cls": "MassDeviationElement",
              "mass": 371.10124,
              "ppm_diff": -0.37012026141724114,
              "scan_number": 485,
              "scan_time": 2.355966666667
            },
            {
              "approx_mass": 371.101377352088,
              "cls": "MassDeviationElement",
              "mass": 371.10124,
              "ppm_diff": -0.37012026141724114,
              "scan_number": 486,
              "scan_time": 2.3608
            },
            {
              "approx_mass": 371.101377352088,
              "cls": "MassDeviationElement",
              "mass": 371.10124,
              "ppm_diff": -0.37012026141724114,
              "scan_number": 487,
              "scan_time": 2.365633333333
            },
            {
              "approx_mass": 371.101377352088,
              "cls": "MassDeviationElement",
              "mass": 371.10124,
              "ppm_diff": -0.37012026141724114,
              "scan_number": 488,
              "scan_time": 2.370466666667
            },
            {
              "approx_mass": 371.101377352088,
              "cls": "MassDeviationElement",
              "mass": 371.10124,
              "ppm_diff": -0.37012026141724114,
              "scan_number": 489,
              "scan_time": 2.3753
            },
            {
              "approx_mass": 371.101377352088,
              "cls": "MassDeviationElement",
              "mass": 371.10124,
              "ppm_diff": -0.37012026141724114,
              "scan_number": 490,
              "scan_time": 2.380133333333
            },
            {
              "approx_mass": 371.101377352088,
              "cls": "MassDeviationElement",
              "mass": 371.10124,
              "ppm_diff": -0.37012026141724114,
              "scan_number": 491,
              "scan_time": 2.38495
            },
            {
              "approx_mass": 371.101377352088,
              "cls": "MassDeviationElement",
              "mass": 371.10124,
              "ppm_diff": -0.37012026141724114,
              "scan_number": 492,
              "scan_time": 2.389783333333
            },
            {
              "approx_mass": 371.101377352088,
              "cls": "MassDeviationElement",
              "mass": 371.10124,
              "ppm_diff": -0.37012026141724114,
              "scan_number": 493,
              "scan_time": 2.394616666667
            },
            {
              "approx_mass": 371.101377352088,
              "cls": "MassDeviationElement",
              "mass": 371.10124,
              "ppm_diff": -0.37012026141724114,
              "scan_number": 494,
              "scan_time": 2.399433333333
            },
            {
              "approx_mass": 371.101377352088,
              "cls": "MassDeviationElement",
              "mass": 371.10124,
              "ppm_diff": -0.37012026141724114,
              "scan_number": 495,
              "scan_time": 2.40425
            },
            {
              "approx_mass": 371.101377352088,
              "cls": "MassDeviationElement",
              "mass": 371.10124,
              "ppm_diff": -0.37012026141724114,
              "scan_number": 496,
              "scan_time": 2.409083333333
            },
            {
              "approx_mass": 371.101377352088,
              "cls": "MassDeviationElement",
              "mass": 371.10124,
              "ppm_diff": -0.37012026141724114,
              "scan_number": 497,
              "scan_time": 2.413916666667
            },
            {
              "approx_mass": 371.101377352088,
              "cls": "MassDeviationElement",
              "mass": 371.10124,
              "ppm_diff": -0.37012026141724114,
              "scan_number": 498,
              "scan_time": 2.41875
            },
            {
              "approx_mass": 371.101377352088,
              "cls": "MassDeviationElement",
              "mass": 371.10124,
              "ppm_diff": -0.37012026141724114,
              "scan_number": 499,
              "scan_time": 2.423583333333
            },
            {
              "approx_mass": 371.101377352088,
              "cls": "MassDeviationElement",
              "mass": 371.10124,
              "ppm_diff": -0.37012026141724114,
              "scan_number": 500,
              "scan_time": 2.4284
            },
            {
              "approx_mass": 371.101377352088,
              "cls": "MassDeviationElement",
              "mass": 371.10124,
              "ppm_diff": -0.37012026141724114,
              "scan_number": 501,
              "scan_time": 2.433216666667
            },
            {
              "approx_mass": 371.101377352088,
              "cls": "MassDeviationElement",
              "mass": 371.10124,
              "ppm_diff": -0.37012026141724114,
              "scan_number": 502,
              "scan_time": 2.43805
            },
            {
              "approx_mass": 371.101377352088,
              "cls": "MassDeviationElement",
              "mass": 371.10124,
              "ppm_diff": -0.37012026141724114,
              "scan_number": 503,
              "scan_time": 2.442883333333
            },
            {
              "approx_mass": 371.101377352088,
              "cls": "MassDeviationElement",
              "mass": 371.10124,
              "ppm_diff": -0.37012026141724114,
              "scan_number": 504,
              "scan_time": 2.447716666667
            },
            {
              "approx_mass": 371.101377352088,
              "cls": "MassDeviationElement",
              "mass": 371.10124,
              "ppm_diff": -0.37012026141724114,
              "scan_number": 505,
              "scan_time": 2.45255
            },
            {
              "approx_mass": 371.101377352088,
              "cls": "MassDeviationElement",
              "mass": 371.10124,
              "ppm_diff": -0.37012026141724114,
              "scan_number": 506,
              "scan_time": 2.457366666667
            },
            {
              "approx_mass": 371.101377352088,
              "cls": "MassDeviationElement",
              "mass": 371.10124,
              "ppm_diff": -0.37012026141724114,
              "scan_number": 507,
              "scan_time": 2.4622
            },
            {
              "approx_mass": 371.101377352088,
              "cls": "MassDeviationElement",
              "mass": 371.10124,
              "ppm_diff": -0.37012026141724114,
              "scan_number": 508,
              "scan_time": 2.467033333333
            },
            {
              "approx_mass": 371.101377352088,
              "cls": "MassDeviationElement",
              "mass": 371.10124,
              "ppm_diff": -0.37012026141724114,
              "scan_number": 509,
              "scan_time": 2.471866666667
            },
            {
              "approx_mass": 371.101377352088,
              "cls": "MassDeviationElement",
              "mass": 371.10124,
              "ppm_diff": -0.37012026141724114,
              "scan_number": 510,
              "scan_time": 2.4767
            },
            {
              "approx_mass": 371.101377352088,
              "cls": "MassDeviationElement",
              "mass": 371.10124,
              "ppm_diff": -0.37012026141724114,
              "scan_number": 511,
              "scan_time": 2.481516666667
            },
            {
              "approx_mass": 371.101377352088,
              "cls": "MassDeviationElement",
              "mass": 371.10124,
              "ppm_diff": -0.37012026141724114,
              "scan_number": 512,
              "scan_time": 2.486333333333
            },
            {
              "approx_mass": 371.101377352088,
              "cls": "MassDeviationElement",
              "mass": 371.10124,
              "ppm_diff": -0.37012026141724114,
              "scan_number": 513,
              "scan_time": 2.491166666667
            },
            {
              "approx_mass": 371.101377352088,
              "cls": "MassDeviationElement",
              "mass": 371.10124,
              "ppm_diff": -0.37012026141724114,
              "scan_number": 514,
              "scan_time": 2.495983333333
            },
            {
              "approx_mass": 371.101377352088,
              "cls": "MassDeviationElement",
              "mass": 371.10124,
              "ppm_diff": -0.37012026141724114,
              "scan_number": 515,
              "scan_time": 2.500816666667
            },
            {
              "approx_mass": 371.101377352088,
              "cls": "MassDeviationElement",
              "mass": 371.10124,
              "ppm_diff": -0.37012026141724114,
              "scan_number": 516,
              "scan_time": 2.50565
            },
            {
              "approx_mass": 371.101377352088,
              "cls": "MassDeviationElement",
              "mass": 371.10124,
              "ppm_diff": -0.37012026141724114,
              "scan_number": 517,
              "scan_time": 2.510483333333
            },
            {
              "approx_mass": 371.101377352088,
              "cls": "MassDeviationElement",
              "mass": 371.10124,
              "ppm_diff": -0.37012026141724114,
              "scan_number": 518,
              "scan_time": 2.515333333333
            },
            {
              "approx_mass": 371.101377352088,
              "cls": "MassDeviationElement",
              "mass": 371.10124,
              "ppm_diff": -0.37012026141724114,
              "scan_number": 519,
              "scan_time": 2.520166666667
            },
            {
              "approx_mass": 371.101377352088,
              "cls": "MassDeviationElement",
              "mass": 371.10124,
              "ppm_diff": -0.37012026141724114,
              "scan_number": 520,
              "scan_time": 2.525
            },
            {
              "approx_mass": 371.101377352088,
              "cls": "MassDeviationElement",
              "mass": 371.10124,
              "ppm_diff": -0.37012026141724114,
              "scan_number": 521,
              "scan_time": 2.529816666667
            },
            {
              "approx_mass": 371.101377352088,
              "cls": "MassDeviationElement",
              "mass": 371.10124,
              "ppm_diff": -0.37012026141724114,
              "scan_number": 522,
              "scan_time": 2.53465
            },
            {
              "approx_mass": 371.101377352088,
              "cls": "MassDeviationElement",
              "mass": 371.10124,
              "ppm_diff": -0.37012026141724114,
              "scan_number": 523,
              "scan_time": 2.539483333333
            },
            {
              "approx_mass": 371.101377352088,
              "cls": "MassDeviationElement",
              "mass": 371.10124,
              "ppm_diff": -0.37012026141724114,
              "scan_number": 524,
              "scan_time": 2.544316666667
            },
            {
              "approx_mass": 371.101377352088,
              "cls": "MassDeviationElement",
              "mass": 371.10124,
              "ppm_diff": -0.37012026141724114,
              "scan_number": 525,
              "scan_time": 2.54915
            },
            {
              "approx_mass": 371.101377352088,
              "cls": "MassDeviationElement",
              "mass": 371.10124,
              "ppm_diff": -0.37012026141724114,
              "scan_number": 526,
              "scan_time": 2.553983333333
            },
            {
              "approx_mass": 371.101377352088,
              "cls": "MassDeviationElement",
              "mass": 371.10124,
              "ppm_diff": -0.37012026141724114,
              "scan_number": 527,
              "scan_time": 2.558816666667
            },
            {
              "approx_mass": 371.101377352088,
              "cls": "MassDeviationElement",
              "mass": 371.10124,
              "ppm_diff": -0.37012026141724114,
              "scan_number": 528,
              "scan_time": 2.56365
            },
            {
              "approx_mass": 371.101377352088,
              "cls": "MassDeviationElement",
              "mass": 371.10124,
              "ppm_diff": -0.37012026141724114,
              "scan_number": 529,
              "scan_time": 2.568483333333
            },
            {
              "approx_mass": 371.101377352088,
              "cls": "MassDeviationElement",
              "mass": 371.10124,
              "ppm_diff": -0.37012026141724114,
              "scan_number": 530,
              "scan_time": 2.573316666667
            },
            {
              "approx_mass": 371.101377352088,
              "cls": "MassDeviationElement",
              "mass": 371.10124,
              "ppm_diff": -0.37012026141724114,
              "scan_number": 531,
              "scan_time": 2.57815
            },
            {
              "approx_mass": 371.101377352088,
              "cls": "MassDeviationElement",
              "mass": 371.10124,
              "ppm_diff": -0.37012026141724114,
              "scan_number": 532,
              "scan_time": 2.582983333333
            },
            {
              "approx_mass": 371.101377352088,
              "cls": "MassDeviationElement",
              "mass": 371.10124,
              "ppm_diff": -0.37012026141724114,
              "scan_number": 533,
              "scan_time": 2.587816666667
            },
            {
              "approx_mass": 371.101377352088,
              "cls": "MassDeviationElement",
              "mass": 371.10124,
              "ppm_diff": -0.37012026141724114,
              "scan_number": 534,
              "scan_time": 2.592633333333
            },
            {
              "approx_mass": 371.101377352088,
              "cls": "MassDeviationElement",
              "mass": 371.10124,
              "ppm_diff": -0.37012026141724114,
              "scan_number": 535,
              "scan_time": 2.597466666667
            },
            {
              "approx_mass": 371.101377352088,
              "cls": "MassDeviationElement",
              "mass": 371.10124,
              "ppm_diff": -0.37012026141724114,
              "scan_number": 536,
              "scan_time": 2.6023
            },
            {
              "approx_mass": 371.101377352088,
              "cls": "MassDeviationElement",
              "mass": 371.10124,
              "ppm_diff": -0.37012026141724114,
              "scan_number": 537,
              "scan_time": 2.607133333333
            },
            {
              "approx_mass": 371.101377352088,
              "cls": "MassDeviationElement",
              "mass": 371.10124,
              "ppm_diff": -0.37012026141724114,
              "scan_number": 538,
              "scan_time": 2.611966666667
            },
            {
              "approx_mass": 371.101377352088,
              "cls": "MassDeviationElement",
              "mass": 371.10124,
              "ppm_diff": -0.37012026141724114,
              "scan_number": 539,
              "scan_time": 2.6168
            },
            {
              "approx_mass": 371.101377352088,
              "cls": "MassDeviationElement",
              "mass": 371.10124,
              "ppm_diff": -0.37012026141724114,
              "scan_number": 540,
              "scan_time": 2.621616666667
            },
            {
              "approx_mass": 371.101377352088,
              "cls": "MassDeviationElement",
              "mass": 371.10124,
              "ppm_diff": -0.37012026141724114,
              "scan_number": 541,
              "scan_time": 2.62645
            },
            {
              "approx_mass": 371.101377352088,
              "cls": "MassDeviationElement",
              "mass": 371.10124,
              "ppm_diff": -0.37012026141724114,
              "scan_number": 542,
              "scan_time": 2.631266666667
            },
            {
              "approx_mass": 371.101377352088,
              "cls": "MassDeviationElement",
              "mass": 371.10124,
              "ppm_diff": -0.37012026141724114,
              "scan_number": 543,
              "scan_time": 2.6361
            },
            {
              "approx_mass": 371.101377352088,
              "cls": "MassDeviationElement",
              "mass": 371.10124,
              "ppm_diff": -0.37012026141724114,
              "scan_number": 544,
              "scan_time": 2.640916666667
            },
            {
              "approx_mass": 371.101377352088,
              "cls": "MassDeviationElement",
              "mass": 371.10124,
              "ppm_diff": -0.37012026141724114,
              "scan_number": 545,
              "scan_time": 2.64575
            },
            {
              "approx_mass": 371.101377352088,
              "cls": "MassDeviationElement",
              "mass": 371.10124,
              "ppm_diff": -0.37012026141724114,
              "scan_number": 546,
              "scan_time": 2.650583333333
            },
            {
              "approx_mass": 371.101377352088,
              "cls": "MassDeviationElement",
              "mass": 371.10124,
              "ppm_diff": -0.37012026141724114,
              "scan_number": 547,
              "scan_time": 2.6554
            },
            {
              "approx_mass": 371.101377352088,
              "cls": "MassDeviationElement",
              "mass": 371.10124,
              "ppm_diff": -0.37012026141724114,
              "scan_number": 548,
              "scan_time": 2.660233333333
            },
            {
              "approx_mass": 371.101377352088,
              "cls": "MassDeviationElement",
              "mass": 371.10124,
              "ppm_diff": -0.37012026141724114,
              "scan_number": 549,
              "scan_time": 2.665066666667
            },
            {
              "approx_mass": 371.101377352088,
              "cls": "MassDeviationElement",
              "mass": 371.10124,
              "ppm_diff": -0.37012026141724114,
              "scan_number": 550,
              "scan_time": 2.6699
            },
            {
              "approx_mass": 371.101377352088,
              "cls": "MassDeviationElement",
              "mass": 371.10124,
              "ppm_diff": -0.37012026141724114,
              "scan_number": 551,
              "scan_time": 2.674716666667
            },
            {
              "approx_mass": 371.101377352088,
              "cls": "MassDeviationElement",
              "mass": 371.10124,
              "ppm_diff": -0.37012026141724114,
              "scan_number": 552,
              "scan_time": 2.67955
            },
            {
              "approx_mass": 371.101377352088,
              "cls": "MassDeviationElement",
              "mass": 371.10124,
              "ppm_diff": -0.37012026141724114,
              "scan_number": 553,
              "scan_time": 2.684383333333
            },
            {
              "approx_mass": 371.101377352088,
              "cls": "MassDeviationElement",
              "mass": 371.10124,
              "ppm_diff": -0.37012026141724114,
              "scan_number": 554,
              "scan_time": 2.6892
            },
            {
              "approx_mass": 371.101377352088,
              "cls": "MassDeviationElement",
              "mass": 371.10124,
              "ppm_diff": -0.37012026141724114,
              "scan_number": 555,
              "scan_time": 2.694033333333
            },
            {
              "approx_mass": 371.101377352088,
              "cls": "MassDeviationElement",
              "mass": 371.10124,
              "ppm_diff": -0.37012026141724114,
              "scan_number": 556,
              "scan_time": 2.698866666667
            },
            {
              "approx_mass": 371.101377352088,
              "cls": "MassDeviationElement",
              "mass": 371.10124,
              "ppm_diff": -0.37012026141724114,
              "scan_number": 557,
              "scan_time": 2.7037
            },
            {
              "approx_mass": 371.101377352088,
              "cls": "MassDeviationElement",
              "mass": 371.10124,
              "ppm_diff": -0.37012026141724114,
              "scan_number": 558,
              "scan_time": 2.708516666667
            },
            {
              "approx_mass": 371.101377352088,
              "cls": "MassDeviationElement",
              "mass": 371.10124,
              "ppm_diff": -0.37012026141724114,
              "scan_number": 559,
              "scan_time": 2.713333333333
            },
            {
              "approx_mass": 371.101377352088,
              "cls": "MassDeviationElement",
              "mass": 371.10124,
              "ppm_diff": -0.37012026141724114,
              "scan_number": 560,
              "scan_time": 2.71815
            },
            {
              "approx_mass": 371.101377352088,
              "cls": "MassDeviationElement",
              "mass": 371.10124,
              "ppm_diff": -0.37012026141724114,
              "scan_number": 561,
              "scan_time": 2.722983333333
            },
            {
              "approx_mass": 371.101377352088,
              "cls": "MassDeviationElement",
              "mass": 371.10124,
              "ppm_diff": -0.37012026141724114,
              "scan_number": 562,
              "scan_time": 2.7278
            },
            {
              "approx_mass": 371.101377352088,
              "cls": "MassDeviationElement",
              "mass": 371.10124,
              "ppm_diff": -0.37012026141724114,
              "scan_number": 563,
              "scan_time": 2.732633333333
            },
            {
              "approx_mass": 371.101377352088,
              "cls": "MassDeviationElement",
              "mass": 371.10124,
              "ppm_diff": -0.37012026141724114,
              "scan_number": 564,
              "scan_time": 2.737466666667
            },
            {
              "approx_mass": 371.101377352088,
              "cls": "MassDeviationElement",
              "mass": 371.10124,
              "ppm_diff": -0.37012026141724114,
              "scan_number": 565,
              "scan_time": 2.7423
            },
            {
              "approx_mass": 371.101377352088,
              "cls": "MassDeviationElement",
              "mass": 371.10124,
              "ppm_diff": -0.37012026141724114,
              "scan_number": 566,
              "scan_time": 2.747133333333
            },
            {
              "approx_mass": 371.101377352088,
              "cls": "MassDeviationElement",
              "mass": 371.10124,
              "ppm_diff": -0.37012026141724114,
              "scan_number": 567,
              "scan_time": 2.751966666667
            },
            {
              "approx_mass": 371.101377352088,
              "cls": "MassDeviationElement",
              "mass": 371.10124,
              "ppm_diff": -0.37012026141724114,
              "scan_number": 568,
              "scan_time": 2.7568
            },
            {
              "approx_mass": 371.101377352088,
              "cls": "MassDeviationElement",
              "mass": 371.10124,
              "ppm_diff": -0.37012026141724114,
              "scan_number": 569,
              "scan_time": 2.761633333333
            },
            {
              "approx_mass": 371.101377352088,
              "cls": "MassDeviationElement",
              "mass": 371.10124,
              "ppm_diff": -0.37012026141724114,
              "scan_number": 570,
              "scan_time": 2.766466666667
            },
            {
              "approx_mass": 371.101377352088,
              "cls": "MassDeviationElement",
              "mass": 371.10124,
              "ppm_diff": -0.37012026141724114,
              "scan_number": 571,
              "scan_time": 2.7713
            },
            {
              "approx_mass": 371.101377352088,
              "cls": "MassDeviationElement",
              "mass": 371.10124,
              "ppm_diff": -0.37012026141724114,
              "scan_number": 572,
              "scan_time": 2.776133333333
            },
            {
              "approx_mass": 371.101377352088,
              "cls": "MassDeviationElement",
              "mass": 371.10124,
              "ppm_diff": -0.37012026141724114,
              "scan_number": 573,
              "scan_time": 2.780966666667
            },
            {
              "approx_mass": 371.101377352088,
              "cls": "MassDeviationElement",
              "mass": 371.10124,
              "ppm_diff": -0.37012026141724114,
              "scan_number": 574,
              "scan_time": 2.785783333333
            },
            {
              "approx_mass": 371.101377352088,
              "cls": "MassDeviationElement",
              "mass": 371.10124,
              "ppm_diff": -0.37012026141724114,
              "scan_number": 575,
              "scan_time": 2.790616666667
            },
            {
              "approx_mass": 371.101377352088,
              "cls": "MassDeviationElement",
              "mass": 371.10124,
              "ppm_diff": -0.37012026141724114,
              "scan_number": 576,
              "scan_time": 2.79545
            },
            {
              "approx_mass": 371.101377352088,
              "cls": "MassDeviationElement",
              "mass": 371.10124,
              "ppm_diff": -0.37012026141724114,
              "scan_number": 577,
              "scan_time": 2.800283333333
            },
            {
              "approx_mass": 371.101377352088,
              "cls": "MassDeviationElement",
              "mass": 371.10124,
              "ppm_diff": -0.37012026141724114,
              "scan_number": 578,
              "scan_time": 2.805116666667
            },
            {
              "approx_mass": 371.101377352088,
              "cls": "MassDeviationElement",
              "mass": 371.10124,
              "ppm_diff": -0.37012026141724114,
              "scan_number": 579,
              "scan_time": 2.809933333333
            },
            {
              "approx_mass": 371.101377352088,
              "cls": "MassDeviationElement",
              "mass": 371.10124,
              "ppm_diff": -0.37012026141724114,
              "scan_number": 580,
              "scan_time": 2.814766666667
            },
            {
              "approx_mass": 371.101377352088,
              "cls": "MassDeviationElement",
              "mass": 371.10124,
              "ppm_diff": -0.37012026141724114,
              "scan_number": 581,
              "scan_time": 2.819583333333
            },
            {
              "approx_mass": 371.101377352088,
              "cls": "MassDeviationElement",
              "mass": 371.10124,
              "ppm_diff": -0.37012026141724114,
              "scan_number": 582,
              "scan_time": 2.8244
            },
            {
              "approx_mass": 371.101377352088,
              "cls": "MassDeviationElement",
              "mass": 371.10124,
              "ppm_diff": -0.37012026141724114,
              "scan_number": 583,
              "scan_time": 2.829216666667
            },
            {
              "approx_mass": 371.101377352088,
              "cls": "MassDeviationElement",
              "mass": 371.10124,
              "ppm_diff": -0.37012026141724114,
              "scan_number": 584,
              "scan_time": 2.83405
            },
            {
              "approx_mass": 371.101377352088,
              "cls": "MassDeviationElement",
              "mass": 371.10124,
              "ppm_diff": -0.37012026141724114,
              "scan_number": 585,
              "scan_time": 2.838866666667
            },
            {
              "approx_mass": 371.101377352088,
              "cls": "MassDeviationElement",
              "mass": 371.10124,
              "ppm_diff": -0.37012026141724114,
              "scan_number": 586,
              "scan_time": 2.843683333333
            },
            {
              "approx_mass": 371.101377352088,
              "cls": "MassDeviationElement",
              "mass": 371.10124,
              "ppm_diff": -0.37012026141724114,
              "scan_number": 587,
              "scan_time": 2.848516666667
            },
            {
              "approx_mass": 371.101377352088,
              "cls": "MassDeviationElement",
              "mass": 371.10124,
              "ppm_diff": -0.37012026141724114,
              "scan_number": 588,
              "scan_time": 2.853333333333
            },
            {
              "approx_mass": 371.101377352088,
              "cls": "MassDeviationElement",
              "mass": 371.10124,
              "ppm_diff": -0.37012026141724114,
              "scan_number": 589,
              "scan_time": 2.858166666667
            },
            {
              "approx_mass": 371.101377352088,
              "cls": "MassDeviationElement",
              "mass": 371.10124,
              "ppm_diff": -0.37012026141724114,
              "scan_number": 590,
              "scan_time": 2.862983333333
            },
            {
              "approx_mass": 371.101377352088,
              "cls": "MassDeviationElement",
              "mass": 371.10124,
              "ppm_diff": -0.37012026141724114,
              "scan_number": 591,
              "scan_time": 2.867816666667
            },
            {
              "approx_mass": 371.101377352088,
              "cls": "MassDeviationElement",
              "mass": 371.10124,
              "ppm_diff": -0.37012026141724114,
              "scan_number": 592,
              "scan_time": 2.872633333333
            },
            {
              "approx_mass": 371.101377352088,
              "cls": "MassDeviationElement",
              "mass": 371.10124,
              "ppm_diff": -0.37012026141724114,
              "scan_number": 593,
              "scan_time": 2.877466666667
            },
            {
              "approx_mass": 371.101377352088,
              "cls": "MassDeviationElement",
              "mass": 371.10124,
              "ppm_diff": -0.37012026141724114,
              "scan_number": 594,
              "scan_time": 2.8823
            },
            {
              "approx_mass": 371.101377352088,
              "cls": "MassDeviationElement",
              "mass": 371.10124,
              "ppm_diff": -0.37012026141724114,
              "scan_number": 595,
              "scan_time": 2.887116666667
            },
            {
              "approx_mass": 371.101377352088,
              "cls": "MassDeviationElement",
              "mass": 371.10124,
              "ppm_diff": -0.37012026141724114,
              "scan_number": 596,
              "scan_time": 2.89195
            },
            {
              "approx_mass": 371.101377352088,
              "cls": "MassDeviationElement",
              "mass": 371.10124,
              "ppm_diff": -0.37012026141724114,
              "scan_number": 597,
              "scan_time": 2.896766666667
            },
            {
              "approx_mass": 371.101377352088,
              "cls": "MassDeviationElement",
              "mass": 371.10124,
              "ppm_diff": -0.37012026141724114,
              "scan_number": 598,
              "scan_time": 2.901583333333
            },
            {
              "approx_mass": 371.101377352088,
              "cls": "MassDeviationElement",
              "mass": 371.10124,
              "ppm_diff": -0.37012026141724114,
              "scan_number": 599,
              "scan_time": 2.906416666667
            },
            {
              "approx_mass": 371.101377352088,
              "cls": "MassDeviationElement",
              "mass": 371.10124,
              "ppm_diff": -0.37012026141724114,
              "scan_number": 600,
              "scan_time": 2.91125
            },
            {
              "approx_mass": 371.101377352088,
              "cls": "MassDeviationElement",
              "mass": 371.10124,
              "ppm_diff": -0.37012026141724114,
              "scan_number": 601,
              "scan_time": 2.916083333333
            },
            {
              "approx_mass": 371.101377352088,
              "cls": "MassDeviationElement",
              "mass": 371.10124,
              "ppm_diff": -0.37012026141724114,
              "scan_number": 602,
              "scan_time": 2.920916666667
            },
            {
              "approx_mass": 371.101377352088,
              "cls": "MassDeviationElement",
              "mass": 371.10124,
              "ppm_diff": -0.37012026141724114,
              "scan_number": 603,
              "scan_time": 2.925733333333
            },
            {
              "approx_mass": 371.101377352088,
              "cls": "MassDeviationElement",
              "mass": 371.10124,
              "ppm_diff": -0.37012026141724114,
              "scan_number": 604,
              "scan_time": 2.930566666667
            },
            {
              "approx_mass": 371.101377352088,
              "cls": "MassDeviationElement",
              "mass": 371.10124,
              "ppm_diff": -0.37012026141724114,
              "scan_number": 605,
              "scan_time": 2.935383333333
            },
            {
              "approx_mass": 371.101377352088,
              "cls": "MassDeviationElement",
              "mass": 371.10124,
              "ppm_diff": -0.37012026141724114,
              "scan_number": 606,
              "scan_time": 2.940216666667
            },
            {
              "approx_mass": 371.101377352088,
              "cls": "MassDeviationElement",
              "mass": 371.10124,
              "ppm_diff": -0.37012026141724114,
              "scan_number": 607,
              "scan_time": 2.945033333333
            },
            {
              "approx_mass": 371.101377352088,
              "cls": "MassDeviationElement",
              "mass": 371.10124,
              "ppm_diff": -0.37012026141724114,
              "scan_number": 608,
              "scan_time": 2.949866666667
            },
            {
              "approx_mass": 371.101377352088,
              "cls": "MassDeviationElement",
              "mass": 371.10124,
              "ppm_diff": -0.37012026141724114,
              "scan_number": 609,
              "scan_time": 2.954683333333
            },
            {
              "approx_mass": 371.101377352088,
              "cls": "MassDeviationElement",
              "mass": 371.10124,
              "ppm_diff": -0.37012026141724114,
              "scan_number": 610,
              "scan_time": 2.959516666667
            },
            {
              "approx_mass": 371.101377352088,
              "cls": "MassDeviationElement",
              "mass": 371.10124,
              "ppm_diff": -0.37012026141724114,
              "scan_number": 611,
              "scan_time": 2.964333333333
            },
            {
              "approx_mass": 371.101377352088,
              "cls": "MassDeviationElement",
              "mass": 371.10124,
              "ppm_diff": -0.37012026141724114,
              "scan_number": 612,
              "scan_time": 2.969166666667
            },
            {
              "approx_mass": 371.101377352088,
              "cls": "MassDeviationElement",
              "mass": 371.10124,
              "ppm_diff": -0.37012026141724114,
              "scan_number": 613,
              "scan_time": 2.974
            },
            {
              "approx_mass": 371.101377352088,
              "cls": "MassDeviationElement",
              "mass": 371.10124,
              "ppm_diff": -0.37012026141724114,
              "scan_number": 614,
              "scan_time": 2.978816666667
            },
            {
              "approx_mass": 371.101377352088,
              "cls": "MassDeviationElement",
              "mass": 371.10124,
              "ppm_diff": -0.37012026141724114,
              "scan_number": 615,
              "scan_time": 2.98365
            },
            {
              "approx_mass": 371.101377352088,
              "cls": "MassDeviationElement",
              "mass": 371.10124,
              "ppm_diff": -0.37012026141724114,
              "scan_number": 616,
              "scan_time": 2.988483333333
            },
            {
              "approx_mass": 371.101377352088,
              "cls": "MassDeviationElement",
              "mass": 371.10124,
              "ppm_diff": -0.37012026141724114,
              "scan_number": 617,
              "scan_time": 2.9933
            },
            {
              "approx_mass": 371.101377352088,
              "cls": "MassDeviationElement",
              "mass": 371.10124,
              "ppm_diff": -0.37012026141724114,
              "scan_number": 618,
              "scan_time": 2.998133333333
            },
            {
              "approx_mass": 371.101377352088,
              "cls": "MassDeviationElement",
              "mass": 371.10124,
              "ppm_diff": -0.37012026141724114,
              "scan_number": 619,
              "scan_time": 3.00295
            },
            {
              "approx_mass": 371.101377352088,
              "cls": "MassDeviationElement",
              "mass": 371.10124,
              "ppm_diff": -0.37012026141724114,
              "scan_number": 620,
              "scan_time": 3.007783333333
            },
            {
              "approx_mass": 371.101377352088,
              "cls": "MassDeviationElement",
              "mass": 371.10124,
              "ppm_diff": -0.37012026141724114,
              "scan_number": 621,
              "scan_time": 3.012616666667
            },
            {
              "approx_mass": 371.101377352088,
              "cls": "MassDeviationElement",
              "mass": 371.10124,
              "ppm_diff": -0.37012026141724114,
              "scan_number": 622,
              "scan_time": 3.017433333333
            },
            {
              "approx_mass": 371.101377352088,
              "cls": "MassDeviationElement",
              "mass": 371.10124,
              "ppm_diff": -0.37012026141724114,
              "scan_number": 623,
              "scan_time": 3.02225
            },
            {
              "approx_mass": 371.101377352088,
              "cls": "MassDeviationElement",
              "mass": 371.10124,
              "ppm_diff": -0.37012026141724114,
              "scan_number": 624,
              "scan_time": 3.027066666667
            },
            {
              "approx_mass": 371.101377352088,
              "cls": "MassDeviationElement",
              "mass": 371.10124,
              "ppm_diff": -0.37012026141724114,
              "scan_number": 625,
              "scan_time": 3.031883333333
            },
            {
              "approx_mass": 371.101377352088,
              "cls": "MassDeviationElement",
              "mass": 371.10124,
              "ppm_diff": -0.37012026141724114,
              "scan_number": 626,
              "scan_time": 3.036716666667
            },
            {
              "approx_mass": 371.101377352088,
              "cls": "MassDeviationElement",
              "mass": 371.10124,
              "ppm_diff": -0.37012026141724114,
              "scan_number": 627,
              "scan_time": 3.041533333333
            },
            {
              "approx_mass": 371.101377352088,
              "cls": "MassDeviationElement",
              "mass": 371.10124,
              "ppm_diff": -0.37012026141724114,
              "scan_number": 628,
              "scan_time": 3.04635
            },
            {
              "approx_mass": 371.101377352088,
              "cls": "MassDeviationElement",
              "mass": 371.10124,
              "ppm_diff": -0.37012026141724114,
              "scan_number": 629,
              "scan_time": 3.051183333333
            },
            {
              "approx_mass": 371.101377352088,
              "cls": "MassDeviationElement",
              "mass": 371.10124,
              "ppm_diff": -0.37012026141724114,
              "scan_number": 630,
              "scan_time": 3.056016666667
            },
            {
              "approx_mass": 371.101377352088,
              "cls": "MassDeviationElement",
              "mass": 371.10124,
              "ppm_diff": -0.37012026141724114,
              "scan_number": 631,
              "scan_time": 3.060833333333
            },
            {
              "approx_mass": 371.101377352088,
              "cls": "MassDeviationElement",
              "mass": 371.10124,
              "ppm_diff": -0.37012026141724114,
              "scan_number": 632,
              "scan_time": 3.065666666667
            },
            {
              "approx_mass": 371.101377352088,
              "cls": "MassDeviationElement",
              "mass": 371.10124,
              "ppm_diff": -0.37012026141724114,
              "scan_number": 633,
              "scan_time": 3.0705
            },
            {
              "approx_mass": 371.101377352088,
              "cls": "MassDeviationElement",
              "mass": 371.10124,
              "ppm_diff": -0.37012026141724114,
              "scan_number": 634,
              "scan_time": 3.075333333333
            },
            {
              "approx_mass": 371.101377352088,
              "cls": "MassDeviationElement",
              "mass": 371.10124,
              "ppm_diff": -0.37012026141724114,
              "scan_number": 635,
              "scan_time": 3.080166666667
            },
            {
              "approx_mass": 371.101377352088,
              "cls": "MassDeviationElement",
              "mass": 371.10124,
              "ppm_diff": -0.37012026141724114,
              "scan_number": 636,
              "scan_time": 3.085
            },
            {
              "approx_mass": 371.101377352088,
              "cls": "MassDeviationElement",
              "mass": 371.10124,
              "ppm_diff": -0.37012026141724114,
              "scan_number": 637,
              "scan_time": 3.089816666667
            },
            {
              "approx_mass": 371.101377352088,
              "cls": "MassDeviationElement",
              "mass": 371.10124,
              "ppm_diff": -0.37012026141724114,
              "scan_number": 638,
              "scan_time": 3.094633333333
            },
            {
              "approx_mass": 371.101377352088,
              "cls": "MassDeviationElement",
              "mass": 371.10124,
              "ppm_diff": -0.37012026141724114,
              "scan_number": 639,
              "scan_time": 3.09945
            },
            {
              "approx_mass": 371.101377352088,
              "cls": "MassDeviationElement",
              "mass": 371.10124,
              "ppm_diff": -0.37012026141724114,
              "scan_number": 640,
              "scan_time": 3.104283333333
            },
            {
              "approx_mass": 371.101377352088,
              "cls": "MassDeviationElement",
              "mass": 371.10124,
              "ppm_diff": -0.37012026141724114,
              "scan_number": 641,
              "scan_time": 3.1091
            },
            {
              "approx_mass": 371.101377352088,
              "cls": "MassDeviationElement",
              "mass": 371.10124,
              "ppm_diff": -0.37012026141724114,
              "scan_number": 642,
              "scan_time": 3.113933333333
            },
            {
              "approx_mass": 371.101377352088,
              "cls": "MassDeviationElement",
              "mass": 371.10124,
              "ppm_diff": -0.37012026141724114,
              "scan_number": 643,
              "scan_time": 3.118766666667
            },
            {
              "approx_mass": 371.101377352088,
              "cls": "MassDeviationElement",
              "mass": 371.10124,
              "ppm_diff": -0.37012026141724114,
              "scan_number": 644,
              "scan_time": 3.1236
            },
            {
              "approx_mass": 371.101377352088,
              "cls": "MassDeviationElement",
              "mass": 371.10124,
              "ppm_diff": -0.37012026141724114,
              "scan_number": 645,
              "scan_time": 3.128433333333
            },
            {
              "approx_mass": 371.101377352088,
              "cls": "MassDeviationElement",
              "mass": 371.10124,
              "ppm_diff": -0.37012026141724114,
              "scan_number": 646,
              "scan_time": 3.13325
            },
            {
              "approx_mass": 371.101377352088,
              "cls": "MassDeviationElement",
              "mass": 371.10124,
              "ppm_diff": -0.37012026141724114,
              "scan_number": 647,
              "scan_time": 3.138083333333
            },
            {
              "approx_mass": 371.101377352088,
              "cls": "MassDeviationElement",
              "mass": 371.10124,
              "ppm_diff": -0.37012026141724114,
              "scan_number": 648,
              "scan_time": 3.142916666667
            },
            {
              "approx_mass": 371.101377352088,
              "cls": "MassDeviationElement",
              "mass": 371.10124,
              "ppm_diff": -0.37012026141724114,
              "scan_number": 649,
              "scan_time": 3.14775
            },
            {
              "approx_mass": 371.101377352088,
              "cls": "MassDeviationElement",
              "mass": 371.10124,
              "ppm_diff": -0.37012026141724114,
              "scan_number": 650,
              "scan_time": 3.152583333333
            },
            {
              "approx_mass": 371.101377352088,
              "cls": "MassDeviationElement",
              "mass": 371.10124,
              "ppm_diff": -0.37012026141724114,
              "scan_number": 651,
              "scan_time": 3.157416666667
            },
            {
              "approx_mass": 371.101377352088,
              "cls": "MassDeviationElement",
              "mass": 371.10124,
              "ppm_diff": -0.37012026141724114,
              "scan_number": 652,
              "scan_time": 3.16225
            },
            {
              "approx_mass": 371.101377352088,
              "cls": "MassDeviationElement",
              "mass": 371.10124,
              "ppm_diff": -0.37012026141724114,
              "scan_number": 653,
              "scan_time": 3.167083333333
            },
            {
              "approx_mass": 371.101377352088,
              "cls": "MassDeviationElement",
              "mass": 371.10124,
              "ppm_diff": -0.37012026141724114,
              "scan_number": 654,
              "scan_time": 3.171916666667
            },
            {
              "approx_mass": 371.101377352088,
              "cls": "MassDeviationElement",
              "mass": 371.10124,
              "ppm_diff": -0.37012026141724114,
              "scan_number": 655,
              "scan_time": 3.176733333333
            },
            {
              "approx_mass": 371.101377352088,
              "cls": "MassDeviationElement",
              "mass": 371.10124,
              "ppm_diff": -0.37012026141724114,
              "scan_number": 656,
              "scan_time": 3.18155
            },
            {
              "approx_mass": 371.101377352088,
              "cls": "MassDeviationElement",
              "mass": 371.10124,
              "ppm_diff": -0.37012026141724114,
              "scan_number": 657,
              "scan_time": 3.186366666667
            },
            {
              "approx_mass": 371.101377352088,
              "cls": "MassDeviationElement",
              "mass": 371.10124,
              "ppm_diff": -0.37012026141724114,
              "scan_number": 658,
              "scan_time": 3.1912
            },
            {
              "approx_mass": 371.101377352088,
              "cls": "MassDeviationElement",
              "mass": 371.10124,
              "ppm_diff": -0.37012026141724114,
              "scan_number": 659,
              "scan_time": 3.196016666667
            },
            {
              "approx_mass": 371.101377352088,
              "cls": "MassDeviationElement",
              "mass": 371.10124,
              "ppm_diff": -0.37012026141724114,
              "scan_number": 660,
              "scan_time": 3.20085
            },
            {
              "approx_mass": 371.101377352088,
              "cls": "MassDeviationElement",
              "mass": 371.10124,
              "ppm_diff": -0.37012026141724114,
              "scan_number": 661,
              "scan_time": 3.205666666667
            },
            {
              "approx_mass": 371.101377352088,
              "cls": "MassDeviationElement",
              "mass": 371.10124,
              "ppm_diff": -0.37012026141724114,
              "scan_number": 662,
              "scan_time": 3.2105
            },
            {
              "approx_mass": 371.101377352088,
              "cls": "MassDeviationElement",
              "mass": 371.10124,
              "ppm_diff": -0.37012026141724114,
              "scan_number": 663,
              "scan_time": 3.215316666667
            },
            {
              "approx_mass": 371.101377352088,
              "cls": "MassDeviationElement",
              "mass": 371.10124,
              "ppm_diff": -0.37012026141724114,
              "scan_number": 664,
              "scan_time": 3.22015
            },
            {
              "approx_mass": 371.101377352088,
              "cls": "MassDeviationElement",
              "mass": 371.10124,
              "ppm_diff": -0.37012026141724114,
              "scan_number": 665,
              "scan_time": 3.224983333333
            },
            {
              "approx_mass": 371.101377352088,
              "cls": "MassDeviationElement",
              "mass": 371.10124,
              "ppm_diff": -0.37012026141724114,
              "scan_number": 666,
              "scan_time": 3.2298
            },
            {
              "approx_mass": 371.101377352088,
              "cls": "MassDeviationElement",
              "mass": 371.10124,
              "ppm_diff": -0.37012026141724114,
              "scan_number": 667,
              "scan_time": 3.234633333333
            },
            {
              "approx_mass": 371.101377352088,
              "cls": "MassDeviationElement",
              "mass": 371.10124,
              "ppm_diff": -0.37012026141724114,
              "scan_number": 668,
              "scan_time": 3.23945
            },
            {
              "approx_mass": 371.101377352088,
              "cls": "MassDeviationElement",
              "mass": 371.10124,
              "ppm_diff": -0.37012026141724114,
              "scan_number": 669,
              "scan_time": 3.244283333333
            },
            {
              "approx_mass": 371.101377352088,
              "cls": "MassDeviationElement",
              "mass": 371.10124,
              "ppm_diff": -0.37012026141724114,
              "scan_number": 670,
              "scan_time": 3.249116666667
            },
            {
              "approx_mass": 371.101377352088,
              "cls": "MassDeviationElement",
              "mass": 371.10124,
              "ppm_diff": -0.37012026141724114,
              "scan_number": 671,
              "scan_time": 3.253933333333
            },
            {
              "approx_mass": 371.101377352088,
              "cls": "MassDeviationElement",
              "mass": 371.10124,
              "ppm_diff": -0.37012026141724114,
              "scan_number": 672,
              "scan_time": 3.258766666667
            },
            {
              "approx_mass": 371.101377352088,
              "cls": "MassDeviationElement",
              "mass": 371.10124,
              "ppm_diff": -0.37012026141724114,
              "scan_number": 673,
              "scan_time": 3.2636
            },
            {
              "approx_mass": 371.101377352088,
              "cls": "MassDeviationElement",
              "mass": 371.10124,
              "ppm_diff": -0.37012026141724114,
              "scan_number": 674,
              "scan_time": 3.268433333333
            },
            {
              "approx_mass": 371.101377352088,
              "cls": "MassDeviationElement",
              "mass": 371.10124,
              "ppm_diff": -0.37012026141724114,
              "scan_number": 675,
              "scan_time": 3.27325
            },
            {
              "approx_mass": 371.101377352088,
              "cls": "MassDeviationElement",
              "mass": 371.10124,
              "ppm_diff": -0.37012026141724114,
              "scan_number": 676,
              "scan_time": 3.278083333333
            },
            {
              "approx_mass": 371.101377352088,
              "cls": "MassDeviationElement",
              "mass": 371.10124,
              "ppm_diff": -0.37012026141724114,
              "scan_number": 677,
              "scan_time": 3.282916666667
            },
            {
              "approx_mass": 371.101377352088,
              "cls": "MassDeviationElement",
              "mass": 371.10124,
              "ppm_diff": -0.37012026141724114,
              "scan_number": 678,
              "scan_time": 3.28775
            },
            {
              "approx_mass": 371.101377352088,
              "cls": "MassDeviationElement",
              "mass": 371.10124,
              "ppm_diff": -0.37012026141724114,
              "scan_number": 679,
              "scan_time": 3.292583333333
            },
            {
              "approx_mass": 371.101377352088,
              "cls": "MassDeviationElement",
              "mass": 371.10124,
              "ppm_diff": -0.37012026141724114,
              "scan_number": 680,
              "scan_time": 3.297416666667
            },
            {
              "approx_mass": 371.101377352088,
              "cls": "MassDeviationElement",
              "mass": 371.10124,
              "ppm_diff": -0.37012026141724114,
              "scan_number": 681,
              "scan_time": 3.302233333333
            },
            {
              "approx_mass": 371.101377352088,
              "cls": "MassDeviationElement",
              "mass": 371.10124,
              "ppm_diff": -0.37012026141724114,
              "scan_number": 682,
              "scan_time": 3.307066666667
            },
            {
              "approx_mass": 371.101377352088,
              "cls": "MassDeviationElement",
              "mass": 371.10124,
              "ppm_diff": -0.37012026141724114,
              "scan_number": 683,
              "scan_time": 3.3119
            },
            {
              "approx_mass": 371.101377352088,
              "cls": "MassDeviationElement",
              "mass": 371.10124,
              "ppm_diff": -0.37012026141724114,
              "scan_number": 684,
              "scan_time": 3.316716666667
            },
            {
              "approx_mass": 371.101377352088,
              "cls": "MassDeviationElement",
              "mass": 371.10124,
              "ppm_diff": -0.37012026141724114,
              "scan_number": 685,
              "scan_time": 3.321533333333
            },
            {
              "approx_mass": 371.101377352088,
              "cls": "MassDeviationElement",
              "mass": 371.10124,
              "ppm_diff": -0.37012026141724114,
              "scan_number": 686,
              "scan_time": 3.32635
            },
            {
              "approx_mass": 371.101377352088,
              "cls": "MassDeviationElement",
              "mass": 371.10124,
              "ppm_diff": -0.37012026141724114,
              "scan_number": 687,
              "scan_time": 3.331183333333
            },
            {
              "approx_mass": 371.101377352088,
              "cls": "MassDeviationElement",
              "mass": 371.10124,
              "ppm_diff": -0.37012026141724114,
              "scan_number": 688,
              "scan_time": 3.336033333333
            },
            {
              "approx_mass": 371.101377352088,
              "cls": "MassDeviationElement",
              "mass": 371.10124,
              "ppm_diff": -0.37012026141724114,
              "scan_number": 689,
              "scan_time": 3.34085
            },
            {
              "approx_mass": 371.101377352088,
              "cls": "MassDeviationElement",
              "mass": 371.10124,
              "ppm_diff": -0.37012026141724114,
              "scan_number": 690,
              "scan_time": 3.345666666667
            },
            {
              "approx_mass": 371.101377352088,
              "cls": "MassDeviationElement",
              "mass": 371.10124,
              "ppm_diff": -0.37012026141724114,
              "scan_number": 691,
              "scan_time": 3.350483333333
            },
            {
              "approx_mass": 371.101377352088,
              "cls": "MassDeviationElement",
              "mass": 371.10124,
              "ppm_diff": -0.37012026141724114,
              "scan_number": 692,
              "scan_time": 3.3553
            },
            {
              "approx_mass": 371.101377352088,
              "cls": "MassDeviationElement",
              "mass": 371.10124,
              "ppm_diff": -0.37012026141724114,
              "scan_number": 693,
              "scan_time": 3.360133333333
            },
            {
              "approx_mass": 371.101377352088,
              "cls": "MassDeviationElement",
              "mass": 371.10124,
              "ppm_diff": -0.37012026141724114,
              "scan_number": 694,
              "scan_time": 3.364966666667
            },
            {
              "approx_mass": 371.101377352088,
              "cls": "MassDeviationElement",
              "mass": 371.10124,
              "ppm_diff": -0.37012026141724114,
              "scan_number": 695,
              "scan_time": 3.369816666667
            },
            {
              "approx_mass": 371.101377352088,
              "cls": "MassDeviationElement",
              "mass": 371.10124,
              "ppm_diff": -0.37012026141724114,
              "scan_number": 696,
              "scan_time": 3.374633333333
            },
            {
              "approx_mass": 371.101377352088,
              "cls": "MassDeviationElement",
              "mass": 371.10124,
              "ppm_diff": -0.37012026141724114,
              "scan_number": 697,
              "scan_time": 3.37945
            },
            {
              "approx_mass": 371.101377352088,
              "cls": "MassDeviationElement",
              "mass": 371.10124,
              "ppm_diff": -0.37012026141724114,
              "scan_number": 698,
              "scan_time": 3.384283333333
            },
            {
              "approx_mass": 371.101377352088,
              "cls": "MassDeviationElement",
              "mass": 371.10124,
              "ppm_diff": -0.37012026141724114,
              "scan_number": 699,
              "scan_time": 3.389116666667
            },
            {
              "approx_mass": 371.101377352088,
              "cls": "MassDeviationElement",
              "mass": 371.10124,
              "ppm_diff": -0.37012026141724114,
              "scan_number": 700,
              "scan_time": 3.39395
            },
            {
              "approx_mass": 371.101377352088,
              "cls": "MassDeviationElement",
              "mass": 371.10124,
              "ppm_diff": -0.37012026141724114,
              "scan_number": 701,
              "scan_time": 3.3988
            },
            {
              "approx_mass": 371.101377352088,
              "cls": "MassDeviationElement",
              "mass": 371.10124,
              "ppm_diff": -0.37012026141724114,
              "scan_number": 702,
              "scan_time": 3.403616666667
            },
            {
              "approx_mass": 371.101377352088,
              "cls": "MassDeviationElement",
              "mass": 371.10124,
              "ppm_diff": -0.37012026141724114,
              "scan_number": 703,
              "scan_time": 3.408433333333
            },
            {
              "approx_mass": 371.101377352088,
              "cls": "MassDeviationElement",
              "mass": 371.10124,
              "ppm_diff": -0.37012026141724114,
              "scan_number": 704,
              "scan_time": 3.413283333333
            },
            {
              "approx_mass": 371.101377352088,
              "cls": "MassDeviationElement",
              "mass": 371.10124,
              "ppm_diff": -0.37012026141724114,
              "scan_number": 705,
              "scan_time": 3.4181
            },
            {
              "approx_mass": 371.101377352088,
              "cls": "MassDeviationElement",
              "mass": 371.10124,
              "ppm_diff": -0.37012026141724114,
              "scan_number": 706,
              "scan_time": 3.422916666667
            },
            {
              "approx_mass": 371.101377352088,
              "cls": "MassDeviationElement",
              "mass": 371.10124,
              "ppm_diff": -0.37012026141724114,
              "scan_number": 707,
              "scan_time": 3.42775
            },
            {
              "approx_mass": 371.101377352088,
              "cls": "MassDeviationElement",
              "mass": 371.10124,
              "ppm_diff": -0.37012026141724114,
              "scan_number": 708,
              "scan_time": 3.432583333333
            },
            {
              "approx_mass": 371.101377352088,
              "cls": "MassDeviationElement",
              "mass": 371.10124,
              "ppm_diff": -0.37012026141724114,
              "scan_number": 709,
              "scan_time": 3.437416666667
            },
            {
              "approx_mass": 371.101377352088,
              "cls": "MassDeviationElement",
              "mass": 371.10124,
              "ppm_diff": -0.37012026141724114,
              "scan_number": 710,
              "scan_time": 3.44225
            },
            {
              "approx_mass": 371.101377352088,
              "cls": "MassDeviationElement",
              "mass": 371.10124,
              "ppm_diff": -0.37012026141724114,
              "scan_number": 711,
              "scan_time": 3.447083333333
            },
            {
              "approx_mass": 371.101377352088,
              "cls": "MassDeviationElement",
              "mass": 371.10124,
              "ppm_diff": -0.37012026141724114,
              "scan_number": 712,
              "scan_time": 3.451916666667
            },
            {
              "approx_mass": 371.101377352088,
              "cls": "MassDeviationElement",
              "mass": 371.10124,
              "ppm_diff": -0.37012026141724114,
              "scan_number": 713,
              "scan_time": 3.45675
            },
            {
              "approx_mass": 371.101377352088,
              "cls": "MassDeviationElement",
              "mass": 371.10124,
              "ppm_diff": -0.37012026141724114,
              "scan_number": 714,
              "scan_time": 3.461583333333
            },
            {
              "approx_mass": 371.101377352088,
              "cls": "MassDeviationElement",
              "mass": 371.10124,
              "ppm_diff": -0.37012026141724114,
              "scan_number": 715,
              "scan_time": 3.466416666667
            },
            {
              "approx_mass": 371.101377352088,
              "cls": "MassDeviationElement",
              "mass": 371.10124,
              "ppm_diff": -0.37012026141724114,
              "scan_number": 716,
              "scan_time": 3.471233333333
            },
            {
              "approx_mass": 371.101377352088,
              "cls": "MassDeviationElement",
              "mass": 371.10124,
              "ppm_diff": -0.37012026141724114,
              "scan_number": 717,
              "scan_time": 3.476066666667
            },
            {
              "approx_mass": 371.101377352088,
              "cls": "MassDeviationElement",
              "mass": 371.10124,
              "ppm_diff": -0.37012026141724114,
              "scan_number": 718,
              "scan_time": 3.4809
            },
            {
              "approx_mass": 371.101377352088,
              "cls": "MassDeviationElement",
              "mass": 371.10124,
              "ppm_diff": -0.37012026141724114,
              "scan_number": 719,
              "scan_time": 3.485733333333
            },
            {
              "approx_mass": 371.101377352088,
              "cls": "MassDeviationElement",
              "mass": 371.10124,
              "ppm_diff": -0.37012026141724114,
              "scan_number": 720,
              "scan_time": 3.490583333333
            },
            {
              "approx_mass": 371.101377352088,
              "cls": "MassDeviationElement",
              "mass": 371.10124,
              "ppm_diff": -0.37012026141724114,
              "scan_number": 721,
              "scan_time": 3.495416666667
            },
            {
              "approx_mass": 371.101377352088,
              "cls": "MassDeviationElement",
              "mass": 371.10124,
              "ppm_diff": -0.37012026141724114,
              "scan_number": 722,
              "scan_time": 3.50025
            },
            {
              "approx_mass": 371.101377352088,
              "cls": "MassDeviationElement",
              "mass": 371.10124,
              "ppm_diff": -0.37012026141724114,
              "scan_number": 723,
              "scan_time": 3.505066666667
            },
            {
              "approx_mass": 371.101377352088,
              "cls": "MassDeviationElement",
              "mass": 371.10124,
              "ppm_diff": -0.37012026141724114,
              "scan_number": 724,
              "scan_time": 3.509916666667
            },
            {
              "approx_mass": 371.101377352088,
              "cls": "MassDeviationElement",
              "mass": 371.10124,
              "ppm_diff": -0.37012026141724114,
              "scan_number": 725,
              "scan_time": 3.514733333333
            },
            {
              "approx_mass": 371.101377352088,
              "cls": "MassDeviationElement",
              "mass": 371.10124,
              "ppm_diff": -0.37012026141724114,
              "scan_number": 726,
              "scan_time": 3.519566666667
            },
            {
              "approx_mass": 371.101377352088,
              "cls": "MassDeviationElement",
              "mass": 371.10124,
              "ppm_diff": -0.37012026141724114,
              "scan_number": 727,
              "scan_time": 3.5244
            },
            {
              "approx_mass": 371.101377352088,
              "cls": "MassDeviationElement",
              "mass": 371.10124,
              "ppm_diff": -0.37012026141724114,
              "scan_number": 728,
              "scan_time": 3.52925
            },
            {
              "approx_mass": 371.101377352088,
              "cls": "MassDeviationElement",
              "mass": 371.10124,
              "ppm_diff": -0.37012026141724114,
              "scan_number": 729,
              "scan_time": 3.534066666667
            },
            {
              "approx_mass": 371.101377352088,
              "cls": "MassDeviationElement",
              "mass": 371.10124,
              "ppm_diff": -0.37012026141724114,
              "scan_number": 730,
              "scan_time": 3.5389
            },
            {
              "approx_mass": 371.101377352088,
              "cls": "MassDeviationElement",
              "mass": 371.10124,
              "ppm_diff": -0.37012026141724114,
              "scan_number": 731,
              "scan_time": 3.54375
            },
            {
              "approx_mass": 371.101377352088,
              "cls": "MassDeviationElement",
              "mass": 371.10124,
              "ppm_diff": -0.37012026141724114,
              "scan_number": 732,
              "scan_time": 3.548583333333
            },
            {
              "approx_mass": 371.101377352088,
              "cls": "MassDeviationElement",
              "mass": 371.10124,
              "ppm_diff": -0.37012026141724114,
              "scan_number": 733,
              "scan_time": 3.553416666667
            },
            {
              "approx_mass": 371.101377352088,
              "cls": "MassDeviationElement",
              "mass": 371.10124,
              "ppm_diff": -0.37012026141724114,
              "scan_number": 734,
              "scan_time": 3.55825
            },
            {
              "approx_mass": 371.101377352088,
              "cls": "MassDeviationElement",
              "mass": 371.10124,
              "ppm_diff": -0.37012026141724114,
              "scan_number": 735,
              "scan_time": 3.563083333333
            },
            {
              "approx_mass": 371.101377352088,
              "cls": "MassDeviationElement",
              "mass": 371.10124,
              "ppm_diff": -0.37012026141724114,
              "scan_number": 736,
              "scan_time": 3.567916666667
            },
            {
              "approx_mass": 371.101377352088,
              "cls": "MassDeviationElement",
              "mass": 371.10124,
              "ppm_diff": -0.37012026141724114,
              "scan_number": 737,
              "scan_time": 3.572733333333
            },
            {
              "approx_mass": 371.101377352088,
              "cls": "MassDeviationElement",
              "mass": 371.10124,
              "ppm_diff": -0.37012026141724114,
              "scan_number": 738,
              "scan_time": 3.577566666667
            },
            {
              "approx_mass": 371.101377352088,
              "cls": "MassDeviationElement",
              "mass": 371.10124,
              "ppm_diff": -0.37012026141724114,
              "scan_number": 739,
              "scan_time": 3.5824
            },
            {
              "approx_mass": 371.101377352088,
              "cls": "MassDeviationElement",
              "mass": 371.10124,
              "ppm_diff": -0.37012026141724114,
              "scan_number": 740,
              "scan_time": 3.58725
            },
            {
              "approx_mass": 371.101377352088,
              "cls": "MassDeviationElement",
              "mass": 371.10124,
              "ppm_diff": -0.37012026141724114,
              "scan_number": 741,
              "scan_time": 3.592066666667
            },
            {
              "approx_mass": 371.101377352088,
              "cls": "MassDeviationElement",
              "mass": 371.10124,
              "ppm_diff": -0.37012026141724114,
              "scan_number": 742,
              "scan_time": 3.596916666667
            },
            {
              "approx_mass": 371.101377352088,
              "cls": "MassDeviationElement",
              "mass": 371.10124,
              "ppm_diff": -0.37012026141724114,
              "scan_number": 743,
              "scan_time": 3.601733333333
            },
            {
              "approx_mass": 371.101377352088,
              "cls": "MassDeviationElement",
              "mass": 371.10124,
              "ppm_diff": -0.37012026141724114,
              "scan_number": 744,
              "scan_time": 3.606583333333
            },
            {
              "approx_mass": 371.101377352088,
              "cls": "MassDeviationElement",
              "mass": 371.10124,
              "ppm_diff": -0.37012026141724114,
              "scan_number": 745,
              "scan_time": 3.6114
            },
            {
              "approx_mass": 371.101377352088,
              "cls": "MassDeviationElement",
              "mass": 371.10124,
              "ppm_diff": -0.37012026141724114,
              "scan_number": 746,
              "scan_time": 3.61625
            },
            {
              "approx_mass": 371.101377352088,
              "cls": "MassDeviationElement",
              "mass": 371.10124,
              "ppm_diff": -0.37012026141724114,
              "scan_number": 747,
              "scan_time": 3.621066666667
            },
            {
              "approx_mass": 371.101377352088,
              "cls": "MassDeviationElement",
              "mass": 371.10124,
              "ppm_diff": -0.37012026141724114,
              "scan_number": 748,
              "scan_time": 3.6259
            },
            {
              "approx_mass": 371.101377352088,
              "cls": "MassDeviationElement",
              "mass": 371.10124,
              "ppm_diff": -0.37012026141724114,
              "scan_number": 749,
              "scan_time": 3.630733333333
            },
            {
              "approx_mass": 371.101377352088,
              "cls": "MassDeviationElement",
              "mass": 371.10124,
              "ppm_diff": -0.37012026141724114,
              "scan_number": 750,
              "scan_time": 3.635566666667
            },
            {
              "approx_mass": 371.101377352088,
              "cls": "MassDeviationElement",
              "mass": 371.10124,
              "ppm_diff": -0.37012026141724114,
              "scan_number": 751,
              "scan_time": 3.6404
            },
            {
              "approx_mass": 371.101377352088,
              "cls": "MassDeviationElement",
              "mass": 371.10124,
              "ppm_diff": -0.37012026141724114,
              "scan_number": 752,
              "scan_time": 3.645233333333
            },
            {
              "approx_mass": 371.101377352088,
              "cls": "MassDeviationElement",
              "mass": 371.10124,
              "ppm_diff": -0.37012026141724114,
              "scan_number": 753,
              "scan_time": 3.650066666667
            },
            {
              "approx_mass": 371.101377352088,
              "cls": "MassDeviationElement",
              "mass": 371.10124,
              "ppm_diff": -0.37012026141724114,
              "scan_number": 754,
              "scan_time": 3.654883333333
            },
            {
              "approx_mass": 371.101377352088,
              "cls": "MassDeviationElement",
              "mass": 371.10124,
              "ppm_diff": -0.37012026141724114,
              "scan_number": 755,
              "scan_time": 3.659716666667
            },
            {
              "approx_mass": 371.101377352088,
              "cls": "MassDeviationElement",
              "mass": 371.10124,
              "ppm_diff": -0.37012026141724114,
              "scan_number": 756,
              "scan_time": 3.664533333333
            },
            {
              "approx_mass": 371.101377352088,
              "cls": "MassDeviationElement",
              "mass": 371.10124,
              "ppm_diff": -0.37012026141724114,
              "scan_number": 757,
              "scan_time": 3.669366666667
            },
            {
              "approx_mass": 371.101377352088,
              "cls": "MassDeviationElement",
              "mass": 371.10124,
              "ppm_diff": -0.37012026141724114,
              "scan_number": 758,
              "scan_time": 3.6742
            },
            {
              "approx_mass": 371.101377352088,
              "cls": "MassDeviationElement",
              "mass": 371.10124,
              "ppm_diff": -0.37012026141724114,
              "scan_number": 759,
              "scan_time": 3.679016666667
            },
            {
              "approx_mass": 371.101377352088,
              "cls": "MassDeviationElement",
              "mass": 371.10124,
              "ppm_diff": -0.37012026141724114,
              "scan_number": 760,
              "scan_time": 3.683833333333
            },
            {
              "approx_mass": 371.101377352088,
              "cls": "MassDeviationElement",
              "mass": 371.10124,
              "ppm_diff": -0.37012026141724114,
              "scan_number": 761,
              "scan_time": 3.688683333333
            },
            {
              "approx_mass": 371.101377352088,
              "cls": "MassDeviationElement",
              "mass": 371.10124,
              "ppm_diff": -0.37012026141724114,
              "scan_number": 762,
              "scan_time": 3.6935
            },
            {
              "approx_mass": 371.101377352088,
              "cls": "MassDeviationElement",
              "mass": 371.10124,
              "ppm_diff": -0.37012026141724114,
              "scan_number": 763,
              "scan_time": 3.698316666667
            },
            {
              "approx_mass": 371.101377352088,
              "cls": "MassDeviationElement",
              "mass": 371.10124,
              "ppm_diff": -0.37012026141724114,
              "scan_number": 764,
              "scan_time": 3.70315
            },
            {
              "approx_mass": 371.101377352088,
              "cls": "MassDeviationElement",
              "mass": 371.10124,
              "ppm_diff": -0.37012026141724114,
              "scan_number": 765,
              "scan_time": 3.707966666667
            },
            {
              "approx_mass": 371.101377352088,
              "cls": "MassDeviationElement",
              "mass": 371.10124,
              "ppm_diff": -0.37012026141724114,
              "scan_number": 766,
              "scan_time": 3.7128
            },
            {
              "approx_mass": 371.101377352088,
              "cls": "MassDeviationElement",
              "mass": 371.10124,
              "ppm_diff": -0.37012026141724114,
              "scan_number": 767,
              "scan_time": 3.717633333333
            },
            {
              "approx_mass": 371.101377352088,
              "cls": "MassDeviationElement",
              "mass": 371.10124,
              "ppm_diff": -0.37012026141724114,
              "scan_number": 768,
              "scan_time": 3.722466666667
            },
            {
              "approx_mass": 371.101377352088,
              "cls": "MassDeviationElement",
              "mass": 371.10124,
              "ppm_diff": -0.37012026141724114,
              "scan_number": 769,
              "scan_time": 3.7273
            },
            {
              "approx_mass": 371.101377352088,
              "cls": "MassDeviationElement",
              "mass": 371.10124,
              "ppm_diff": -0.37012026141724114,
              "scan_number": 770,
              "scan_time": 3.73215
            },
            {
              "approx_mass": 371.101377352088,
              "cls": "MassDeviationElement",
              "mass": 371.10124,
              "ppm_diff": -0.37012026141724114,
              "scan_number": 771,
              "scan_time": 3.736983333333
            },
            {
              "approx_mass": 371.101377352088,
              "cls": "MassDeviationElement",
              "mass": 371.10124,
              "ppm_diff": -0.37012026141724114,
              "scan_number": 772,
              "scan_time": 3.7418
            },
            {
              "approx_mass": 371.101377352088,
              "cls": "MassDeviationElement",
              "mass": 371.10124,
              "ppm_diff": -0.37012026141724114,
              "scan_number": 773,
              "scan_time": 3.746616666667
            },
            {
              "approx_mass": 371.101377352088,
              "cls": "MassDeviationElement",
              "mass": 371.10124,
              "ppm_diff": -0.37012026141724114,
              "scan_number": 774,
              "scan_time": 3.751433333333
            },
            {
              "approx_mass": 371.101377352088,
              "cls": "MassDeviationElement",
              "mass": 371.10124,
              "ppm_diff": -0.37012026141724114,
              "scan_number": 775,
              "scan_time": 3.75625
            },
            {
              "approx_mass": 371.101377352088,
              "cls": "MassDeviationElement",
              "mass": 371.10124,
              "ppm_diff": -0.37012026141724114,
              "scan_number": 776,
              "scan_time": 3.761066666667
            },
            {
              "approx_mass": 371.101377352088,
              "cls": "MassDeviationElement",
              "mass": 371.10124,
              "ppm_diff": -0.37012026141724114,
              "scan_number": 777,
              "scan_time": 3.765883333333
            },
            {
              "approx_mass": 371.101377352088,
              "cls": "MassDeviationElement",
              "mass": 371.10124,
              "ppm_diff": -0.37012026141724114,
              "scan_number": 778,
              "scan_time": 3.770733333333
            },
            {
              "approx_mass": 371.101377352088,
              "cls": "MassDeviationElement",
              "mass": 371.10124,
              "ppm_diff": -0.37012026141724114,
              "scan_number": 779,
              "scan_time": 3.77555
            },
            {
              "approx_mass": 371.101377352088,
              "cls": "MassDeviationElement",
              "mass": 371.10124,
              "ppm_diff": -0.37012026141724114,
              "scan_number": 780,
              "scan_time": 3.780383333333
            },
            {
              "approx_mass": 371.101377352088,
              "cls": "MassDeviationElement",
              "mass": 371.10124,
              "ppm_diff": -0.37012026141724114,
              "scan_number": 781,
              "scan_time": 3.785216666667
            },
            {
              "approx_mass": 371.101377352088,
              "cls": "MassDeviationElement",
              "mass": 371.10124,
              "ppm_diff": -0.37012026141724114,
              "scan_number": 782,
              "scan_time": 3.79005
            },
            {
              "approx_mass": 371.101377352088,
              "cls": "MassDeviationElement",
              "mass": 371.10124,
              "ppm_diff": -0.37012026141724114,
              "scan_number": 783,
              "scan_time": 3.794883333333
            },
            {
              "approx_mass": 371.101377352088,
              "cls": "MassDeviationElement",
              "mass": 371.10124,
              "ppm_diff": -0.37012026141724114,
              "scan_number": 784,
              "scan_time": 3.7997
            },
            {
              "approx_mass": 371.101377352088,
              "cls": "MassDeviationElement",
              "mass": 371.10124,
              "ppm_diff": -0.37012026141724114,
              "scan_number": 785,
              "scan_time": 3.804516666667
            },
            {
              "approx_mass": 371.101377352088,
              "cls": "MassDeviationElement",
              "mass": 371.10124,
              "ppm_diff": -0.37012026141724114,
              "scan_number": 786,
              "scan_time": 3.809333333333
            },
            {
              "approx_mass": 371.101377352088,
              "cls": "MassDeviationElement",
              "mass": 371.10124,
              "ppm_diff": -0.37012026141724114,
              "scan_number": 787,
              "scan_time": 3.814166666667
            },
            {
              "approx_mass": 371.101377352088,
              "cls": "MassDeviationElement",
              "mass": 371.10124,
              "ppm_diff": -0.37012026141724114,
              "scan_number": 788,
              "scan_time": 3.819
            },
            {
              "approx_mass": 371.101377352088,
              "cls": "MassDeviationElement",
              "mass": 371.10124,
              "ppm_diff": -0.37012026141724114,
              "scan_number": 789,
              "scan_time": 3.823816666667
            },
            {
              "approx_mass": 371.101377352088,
              "cls": "MassDeviationElement",
              "mass": 371.10124,
              "ppm_diff": -0.37012026141724114,
              "scan_number": 790,
              "scan_time": 3.828633333333
            },
            {
              "approx_mass": 371.101377352088,
              "cls": "MassDeviationElement",
              "mass": 371.10124,
              "ppm_diff": -0.37012026141724114,
              "scan_number": 791,
              "scan_time": 3.83345
            },
            {
              "approx_mass": 371.101377352088,
              "cls": "MassDeviationElement",
              "mass": 371.10124,
              "ppm_diff": -0.37012026141724114,
              "scan_number": 792,
              "scan_time": 3.838266666667
            },
            {
              "approx_mass": 371.101377352088,
              "cls": "MassDeviationElement",
              "mass": 371.10124,
              "ppm_diff": -0.37012026141724114,
              "scan_number": 793,
              "scan_time": 3.8431
            },
            {
              "approx_mass": 371.101377352088,
              "cls": "MassDeviationElement",
              "mass": 371.10124,
              "ppm_diff": -0.37012026141724114,
              "scan_number": 794,
              "scan_time": 3.847916666667
            },
            {
              "approx_mass": 371.101377352088,
              "cls": "MassDeviationElement",
              "mass": 371.10124,
              "ppm_diff": -0.37012026141724114,
              "scan_number": 795,
              "scan_time": 3.85275
            },
            {
              "approx_mass": 371.101377352088,
              "cls": "MassDeviationElement",
              "mass": 371.10124,
              "ppm_diff": -0.37012026141724114,
              "scan_number": 796,
              "scan_time": 3.857583333333
            },
            {
              "approx_mass": 371.101377352088,
              "cls": "MassDeviationElement",
              "mass": 371.10124,
              "ppm_diff": -0.37012026141724114,
              "scan_number": 797,
              "scan_time": 3.8624
            },
            {
              "approx_mass": 371.101377352088,
              "cls": "MassDeviationElement",
              "mass": 371.10124,
              "ppm_diff": -0.37012026141724114,
              "scan_number": 798,
              "scan_time": 3.867216666667
            },
            {
              "approx_mass": 371.101377352088,
              "cls": "MassDeviationElement",
              "mass": 371.10124,
              "ppm_diff": -0.37012026141724114,
              "scan_number": 799,
              "scan_time": 3.872066666667
            },
            {
              "approx_mass": 371.101377352088,
              "cls": "MassDeviationElement",
              "mass": 371.10124,
              "ppm_diff": -0.37012026141724114,
              "scan_number": 800,
              "scan_time": 3.876883333333
            },
            {
              "approx_mass": 371.101377352088,
              "cls": "MassDeviationElement",
              "mass": 371.10124,
              "ppm_diff": -0.37012026141724114,
              "scan_number": 801,
              "scan_time": 3.8817
            },
            {
              "approx_mass": 371.101377352088,
              "cls": "MassDeviationElement",
              "mass": 371.10124,
              "ppm_diff": -0.37012026141724114,
              "scan_number": 802,
              "scan_time": 3.886516666667
            },
            {
              "approx_mass": 371.101377352088,
              "cls": "MassDeviationElement",
              "mass": 371.10124,
              "ppm_diff": -0.37012026141724114,
              "scan_number": 803,
              "scan_time": 3.89135
            },
            {
              "approx_mass": 371.101377352088,
              "cls": "MassDeviationElement",
              "mass": 371.10124,
              "ppm_diff": -0.37012026141724114,
              "scan_number": 804,
              "scan_time": 3.896166666667
            },
            {
              "approx_mass": 371.101377352088,
              "cls": "MassDeviationElement",
              "mass": 371.10124,
              "ppm_diff": -0.37012026141724114,
              "scan_number": 805,
              "scan_time": 3.901
            },
            {
              "approx_mass": 371.101377352088,
              "cls": "MassDeviationElement",
              "mass": 371.10124,
              "ppm_diff": -0.37012026141724114,
              "scan_number": 806,
              "scan_time": 3.905833333333
            },
            {
              "approx_mass": 371.101377352088,
              "cls": "MassDeviationElement",
              "mass": 371.10124,
              "ppm_diff": -0.37012026141724114,
              "scan_number": 807,
              "scan_time": 3.91065
            },
            {
              "approx_mass": 371.101377352088,
              "cls": "MassDeviationElement",
              "mass": 371.10124,
              "ppm_diff": -0.37012026141724114,
              "scan_number": 808,
              "scan_time": 3.915466666667
            },
            {
              "approx_mass": 371.101377352088,
              "cls": "MassDeviationElement",
              "mass": 371.10124,
              "ppm_diff": -0.37012026141724114,
              "scan_number": 809,
              "scan_time": 3.9203
            },
            {
              "approx_mass": 371.101377352088,
              "cls": "MassDeviationElement",
              "mass": 371.10124,
              "ppm_diff": -0.37012026141724114,
              "scan_number": 810,
              "scan_time": 3.925133333333
            },
            {
              "approx_mass": 371.101377352088,
              "cls": "MassDeviationElement",
              "mass": 371.10124,
              "ppm_diff": -0.37012026141724114,
              "scan_number": 811,
              "scan_time": 3.929983333333
            },
            {
              "approx_mass": 371.101377352088,
              "cls": "MassDeviationElement",
              "mass": 371.10124,
              "ppm_diff": -0.37012026141724114,
              "scan_number": 812,
              "scan_time": 3.9348
            },
            {
              "approx_mass": 371.101377352088,
              "cls": "MassDeviationElement",
              "mass": 371.10124,
              "ppm_diff": -0.37012026141724114,
              "scan_number": 813,
              "scan_time": 3.939616666667
            },
            {
              "approx_mass": 371.101377352088,
              "cls": "MassDeviationElement",
              "mass": 371.10124,
              "ppm_diff": -0.37012026141724114,
              "scan_number": 814,
              "scan_time": 3.944433333333
            },
            {
              "approx_mass": 371.101377352088,
              "cls": "MassDeviationElement",
              "mass": 371.10124,
              "ppm_diff": -0.37012026141724114,
              "scan_number": 815,
              "scan_time": 3.949266666667
            },
            {
              "approx_mass": 371.101377352088,
              "cls": "MassDeviationElement",
              "mass": 371.10124,
              "ppm_diff": -0.37012026141724114,
              "scan_number": 816,
              "scan_time": 3.9541
            },
            {
              "approx_mass": 371.101377352088,
              "cls": "MassDeviationElement",
              "mass": 371.10124,
              "ppm_diff": -0.37012026141724114,
              "scan_number": 817,
              "scan_time": 3.958916666667
            },
            {
              "approx_mass": 371.101377352088,
              "cls": "MassDeviationElement",
              "mass": 371.10124,
              "ppm_diff": -0.37012026141724114,
              "scan_number": 818,
              "scan_time": 3.96375
            },
            {
              "approx_mass": 371.101377352088,
              "cls": "MassDeviationElement",
              "mass": 371.10124,
              "ppm_diff": -0.37012026141724114,
              "scan_number": 819,
              "scan_time": 3.968583333333
            },
            {
              "approx_mass": 371.101377352088,
              "cls": "MassDeviationElement",
              "mass": 371.10124,
              "ppm_diff": -0.37012026141724114,
              "scan_number": 820,
              "scan_time": 3.973433333333
            },
            {
              "approx_mass": 371.101377352088,
              "cls": "MassDeviationElement",
              "mass": 371.10124,
              "ppm_diff": -0.37012026141724114,
              "scan_number": 821,
              "scan_time": 3.97825
            },
            {
              "approx_mass": 371.101377352088,
              "cls": "MassDeviationElement",
              "mass": 371.10124,
              "ppm_diff": -0.37012026141724114,
              "scan_number": 822,
              "scan_time": 3.983066666667
            },
            {
              "approx_mass": 371.101377352088,
              "cls": "MassDeviationElement",
              "mass": 371.10124,
              "ppm_diff": -0.37012026141724114,
              "scan_number": 823,
              "scan_time": 3.9879
            },
            {
              "approx_mass": 371.101377352088,
              "cls": "MassDeviationElement",
              "mass": 371.10124,
              "ppm_diff": -0.37012026141724114,
              "scan_number": 824,
              "scan_time": 3.992716666667
            },
            {
              "approx_mass": 371.101377352088,
              "cls": "MassDeviationElement",
              "mass": 371.10124,
              "ppm_diff": -0.37012026141724114,
              "scan_number": 825,
              "scan_time": 3.997566666667
            },
            {
              "approx_mass": 371.101377352088,
              "cls": "MassDeviationElement",
              "mass": 371.10124,
              "ppm_diff": -0.37012026141724114,
              "scan_number": 826,
              "scan_time": 4.002383333333
            },
            {
              "approx_mass": 371.101377352088,
              "cls": "MassDeviationElement",
              "mass": 371.10124,
              "ppm_diff": -0.37012026141724114,
              "scan_number": 827,
              "scan_time": 4.007216666667
            },
            {
              "approx_mass": 371.101377352088,
              "cls": "MassDeviationElement",
              "mass": 371.10124,
              "ppm_diff": -0.37012026141724114,
              "scan_number": 828,
              "scan_time": 4.01205
            },
            {
              "approx_mass": 371.101377352088,
              "cls": "MassDeviationElement",
              "mass": 371.10124,
              "ppm_diff": -0.37012026141724114,
              "scan_number": 829,
              "scan_time": 4.016883333333
            },
            {
              "approx_mass": 371.101377352088,
              "cls": "MassDeviationElement",
              "mass": 371.10124,
              "ppm_diff": -0.37012026141724114,
              "scan_number": 830,
              "scan_time": 4.021716666667
            },
            {
              "approx_mass": 371.101377352088,
              "cls": "MassDeviationElement",
              "mass": 371.10124,
              "ppm_diff": -0.37012026141724114,
              "scan_number": 831,
              "scan_time": 4.026533333333
            },
            {
              "approx_mass": 371.101377352088,
              "cls": "MassDeviationElement",
              "mass": 371.10124,
              "ppm_diff": -0.37012026141724114,
              "scan_number": 832,
              "scan_time": 4.031383333333
            },
            {
              "approx_mass": 371.101377352088,
              "cls": "MassDeviationElement",
              "mass": 371.10124,
              "ppm_diff": -0.37012026141724114,
              "scan_number": 833,
              "scan_time": 4.036216666667
            },
            {
              "approx_mass": 371.101377352088,
              "cls": "MassDeviationElement",
              "mass": 371.10124,
              "ppm_diff": -0.37012026141724114,
              "scan_number": 834,
              "scan_time": 4.041033333333
            },
            {
              "approx_mass": 371.101377352088,
              "cls": "MassDeviationElement",
              "mass": 371.10124,
              "ppm_diff": -0.37012026141724114,
              "scan_number": 835,
              "scan_time": 4.045883333333
            },
            {
              "approx_mass": 371.101377352088,
              "cls": "MassDeviationElement",
              "mass": 371.10124,
              "ppm_diff": -0.37012026141724114,
              "scan_number": 836,
              "scan_time": 4.0507
            },
            {
              "approx_mass": 371.101377352088,
              "cls": "MassDeviationElement",
              "mass": 371.10124,
              "ppm_diff": -0.37012026141724114,
              "scan_number": 837,
              "scan_time": 4.055533333333
            },
            {
              "approx_mass": 371.101377352088,
              "cls": "MassDeviationElement",
              "mass": 371.10124,
              "ppm_diff": -0.37012026141724114,
              "scan_number": 838,
              "scan_time": 4.060383333333
            },
            {
              "approx_mass": 371.101377352088,
              "cls": "MassDeviationElement",
              "mass": 371.10124,
              "ppm_diff": -0.37012026141724114,
              "scan_number": 839,
              "scan_time": 4.0652
            },
            {
              "approx_mass": 371.101377352088,
              "cls": "MassDeviationElement",
              "mass": 371.10124,
              "ppm_diff": -0.37012026141724114,
              "scan_number": 840,
              "scan_time": 4.070033333333
            },
            {
              "approx_mass": 371.101377352088,
              "cls": "MassDeviationElement",
              "mass": 371.10124,
              "ppm_diff": -0.37012026141724114,
              "scan_number": 841,
              "scan_time": 4.07485
            },
            {
              "approx_mass": 371.101377352088,
              "cls": "MassDeviationElement",
              "mass": 371.10124,
              "ppm_diff": -0.37012026141724114,
              "scan_number": 842,
              "scan_time": 4.079666666667
            },
            {
              "approx_mass": 371.101377352088,
              "cls": "MassDeviationElement",
              "mass": 371.10124,
              "ppm_diff": -0.37012026141724114,
              "scan_number": 843,
              "scan_time": 4.084483333333
            },
            {
              "approx_mass": 371.101377352088,
              "cls": "MassDeviationElement",
              "mass": 371.10124,
              "ppm_diff": -0.37012026141724114,
              "scan_number": 844,
              "scan_time": 4.089316666667
            },
            {
              "approx_mass": 371.101377352088,
              "cls": "MassDeviationElement",
              "mass": 371.10124,
              "ppm_diff": -0.37012026141724114,
              "scan_number": 845,
              "scan_time": 4.09415
            },
            {
              "approx_mass": 371.101377352088,
              "cls": "MassDeviationElement",
              "mass": 371.10124,
              "ppm_diff": -0.37012026141724114,
              "scan_number": 846,
              "scan_time": 4.098983333333
            },
            {
              "approx_mass": 371.101377352088,
              "cls": "MassDeviationElement",
              "mass": 371.10124,
              "ppm_diff": -0.37012026141724114,
              "scan_number": 847,
              "scan_time": 4.1038
            },
            {
              "approx_mass": 371.101377352088,
              "cls": "MassDeviationElement",
              "mass": 371.10124,
              "ppm_diff": -0.37012026141724114,
              "scan_number": 848,
              "scan_time": 4.108616666667
            },
            {
              "approx_mass": 371.101377352088,
              "cls": "MassDeviationElement",
              "mass": 371.10124,
              "ppm_diff": -0.37012026141724114,
              "scan_number": 849,
              "scan_time": 4.113433333333
            },
            {
              "approx_mass": 371.101377352088,
              "cls": "MassDeviationElement",
              "mass": 371.10124,
              "ppm_diff": -0.37012026141724114,
              "scan_number": 850,
              "scan_time": 4.11825
            },
            {
              "approx_mass": 371.101377352088,
              "cls": "MassDeviationElement",
              "mass": 371.10124,
              "ppm_diff": -0.37012026141724114,
              "scan_number": 851,
              "scan_time": 4.123066666667
            },
            {
              "approx_mass": 371.101377352088,
              "cls": "MassDeviationElement",
              "mass": 371.10124,
              "ppm_diff": -0.37012026141724114,
              "scan_number": 852,
              "scan_time": 4.1279
            },
            {
              "approx_mass": 371.101377352088,
              "cls": "MassDeviationElement",
              "mass": 371.10124,
              "ppm_diff": -0.37012026141724114,
              "scan_number": 853,
              "scan_time": 4.132716666667
            },
            {
              "approx_mass": 371.101377352088,
              "cls": "MassDeviationElement",
              "mass": 371.10124,
              "ppm_diff": -0.37012026141724114,
              "scan_number": 854,
              "scan_time": 4.13755
            },
            {
              "approx_mass": 371.101377352088,
              "cls": "MassDeviationElement",
              "mass": 371.10124,
              "ppm_diff": -0.37012026141724114,
              "scan_number": 855,
              "scan_time": 4.142366666667
            },
            {
              "approx_mass": 371.101377352088,
              "cls": "MassDeviationElement",
              "mass": 371.10124,
              "ppm_diff": -0.37012026141724114,
              "scan_number": 856,
              "scan_time": 4.1472
            },
            {
              "approx_mass": 371.101377352088,
              "cls": "MassDeviationElement",
              "mass": 371.10124,
              "ppm_diff": -0.37012026141724114,
              "scan_number": 857,
              "scan_time": 4.152033333333
            },
            {
              "approx_mass": 371.101377352088,
              "cls": "MassDeviationElement",
              "mass": 371.10124,
              "ppm_diff": -0.37012026141724114,
              "scan_number": 858,
              "scan_time": 4.15685
            },
            {
              "approx_mass": 371.101377352088,
              "cls": "MassDeviationElement",
              "mass": 371.10124,
              "ppm_diff": -0.37012026141724114,
              "scan_number": 859,
              "scan_time": 4.161683333333
            },
            {
              "approx_mass": 371.101377352088,
              "cls": "MassDeviationElement",
              "mass": 371.10124,
              "ppm_diff": -0.37012026141724114,
              "scan_number": 860,
              "scan_time": 4.166516666667
            },
            {
              "approx_mass": 371.101377352088,
              "cls": "MassDeviationElement",
              "mass": 371.10124,
              "ppm_diff": -0.37012026141724114,
              "scan_number": 861,
              "scan_time": 4.17135
            },
            {
              "approx_mass": 371.101377352088,
              "cls": "MassDeviationElement",
              "mass": 371.10124,
              "ppm_diff": -0.37012026141724114,
              "scan_number": 862,
              "scan_time": 4.1762
            },
            {
              "approx_mass": 371.101377352088,
              "cls": "MassDeviationElement",
              "mass": 371.10124,
              "ppm_diff": -0.37012026141724114,
              "scan_number": 863,
              "scan_time": 4.181016666667
            },
            {
              "approx_mass": 371.101377352088,
              "cls": "MassDeviationElement",
              "mass": 371.10124,
              "ppm_diff": -0.37012026141724114,
              "scan_number": 864,
              "scan_time": 4.185866666667
            },
            {
              "approx_mass": 371.101377352088,
              "cls": "MassDeviationElement",
              "mass": 371.10124,
              "ppm_diff": -0.37012026141724114,
              "scan_number": 865,
              "scan_time": 4.190683333333
            },
            {
              "approx_mass": 371.101377352088,
              "cls": "MassDeviationElement",
              "mass": 371.10124,
              "ppm_diff": -0.37012026141724114,
              "scan_number": 866,
              "scan_time": 4.1955
            },
            {
              "approx_mass": 371.101377352088,
              "cls": "MassDeviationElement",
              "mass": 371.10124,
              "ppm_diff": -0.37012026141724114,
              "scan_number": 867,
              "scan_time": 4.200316666667
            },
            {
              "approx_mass": 371.101377352088,
              "cls": "MassDeviationElement",
              "mass": 371.10124,
              "ppm_diff": -0.37012026141724114,
              "scan_number": 868,
              "scan_time": 4.205133333333
            },
            {
              "approx_mass": 371.101377352088,
              "cls": "MassDeviationElement",
              "mass": 371.10124,
              "ppm_diff": -0.37012026141724114,
              "scan_number": 869,
              "scan_time": 4.209983333333
            },
            {
              "approx_mass": 371.101377352088,
              "cls": "MassDeviationElement",
              "mass": 371.10124,
              "ppm_diff": -0.37012026141724114,
              "scan_number": 870,
              "scan_time": 4.2148
            },
            {
              "approx_mass": 371.101377352088,
              "cls": "MassDeviationElement",
              "mass": 371.10124,
              "ppm_diff": -0.37012026141724114,
              "scan_number": 871,
              "scan_time": 4.219633333333
            },
            {
              "approx_mass": 371.101377352088,
              "cls": "MassDeviationElement",
              "mass": 371.10124,
              "ppm_diff": -0.37012026141724114,
              "scan_number": 872,
              "scan_time": 4.224483333333
            },
            {
              "approx_mass": 371.101377352088,
              "cls": "MassDeviationElement",
              "mass": 371.10124,
              "ppm_diff": -0.37012026141724114,
              "scan_number": 873,
              "scan_time": 4.2293
            },
            {
              "approx_mass": 371.101377352088,
              "cls": "MassDeviationElement",
              "mass": 371.10124,
              "ppm_diff": -0.37012026141724114,
              "scan_number": 874,
              "scan_time": 4.234116666667
            },
            {
              "approx_mass": 371.101377352088,
              "cls": "MassDeviationElement",
              "mass": 371.10124,
              "ppm_diff": -0.37012026141724114,
              "scan_number": 875,
              "scan_time": 4.23895
            },
            {
              "approx_mass": 371.101377352088,
              "cls": "MassDeviationElement",
              "mass": 371.10124,
              "ppm_diff": -0.37012026141724114,
              "scan_number": 876,
              "scan_time": 4.243783333333
            },
            {
              "approx_mass": 371.101377352088,
              "cls": "MassDeviationElement",
              "mass": 371.10124,
              "ppm_diff": -0.37012026141724114,
              "scan_number": 877,
              "scan_time": 4.2486
            },
            {
              "approx_mass": 371.101377352088,
              "cls": "MassDeviationElement",
              "mass": 371.10124,
              "ppm_diff": -0.37012026141724114,
              "scan_number": 878,
              "scan_time": 4.253416666667
            },
            {
              "approx_mass": 371.101377352088,
              "cls": "MassDeviationElement",
              "mass": 371.10124,
              "ppm_diff": -0.37012026141724114,
              "scan_number": 879,
              "scan_time": 4.258233333333
            },
            {
              "approx_mass": 371.101377352088,
              "cls": "MassDeviationElement",
              "mass": 371.10124,
              "ppm_diff": -0.37012026141724114,
              "scan_number": 880,
              "scan_time": 4.263066666667
            },
            {
              "approx_mass": 371.101377352088,
              "cls": "MassDeviationElement",
              "mass": 371.10124,
              "ppm_diff": -0.37012026141724114,
              "scan_number": 881,
              "scan_time": 4.267883333333
            },
            {
              "approx_mass": 371.101377352088,
              "cls": "MassDeviationElement",
              "mass": 371.10124,
              "ppm_diff": -0.37012026141724114,
              "scan_number": 882,
              "scan_time": 4.272716666667
            },
            {
              "approx_mass": 371.101377352088,
              "cls": "MassDeviationElement",
              "mass": 371.10124,
              "ppm_diff": -0.37012026141724114,
              "scan_number": 883,
              "scan_time": 4.27755
            },
            {
              "approx_mass": 371.101377352088,
              "cls": "MassDeviationElement",
              "mass": 371.10124,
              "ppm_diff": -0.37012026141724114,
              "scan_number": 884,
              "scan_time": 4.282383333333
            },
            {
              "approx_mass": 371.101377352088,
              "cls": "MassDeviationElement",
              "mass": 371.10124,
              "ppm_diff": -0.37012026141724114,
              "scan_number": 885,
              "scan_time": 4.2872
            },
            {
              "approx_mass": 371.101377352088,
              "cls": "MassDeviationElement",
              "mass": 371.10124,
              "ppm_diff": -0.37012026141724114,
              "scan_number": 886,
              "scan_time": 4.292033333333
            },
            {
              "approx_mass": 371.101377352088,
              "cls": "MassDeviationElement",
              "mass": 371.10124,
              "ppm_diff": -0.37012026141724114,
              "scan_number": 887,
              "scan_time": 4.296866666667
            },
            {
              "approx_mass": 371.101377352088,
              "cls": "MassDeviationElement",
              "mass": 371.10124,
              "ppm_diff": -0.37012026141724114,
              "scan_number": 888,
              "scan_time": 4.3017
            },
            {
              "approx_mass": 371.101377352088,
              "cls": "MassDeviationElement",
              "mass": 371.10124,
              "ppm_diff": -0.37012026141724114,
              "scan_number": 889,
              "scan_time": 4.306516666667
            },
            {
              "approx_mass": 371.101377352088,
              "cls": "MassDeviationElement",
              "mass": 371.10124,
              "ppm_diff": -0.37012026141724114,
              "scan_number": 890,
              "scan_time": 4.31135
            },
            {
              "approx_mass": 371.101377352088,
              "cls": "MassDeviationElement",
              "mass": 371.10124,
              "ppm_diff": -0.37012026141724114,
              "scan_number": 891,
              "scan_time": 4.316183333333
            },
            {
              "approx_mass": 371.101377352088,
              "cls": "MassDeviationElement",
              "mass": 371.10124,
              "ppm_diff": -0.37012026141724114,
              "scan_number": 892,
              "scan_time": 4.321
            },
            {
              "approx_mass": 371.101377352088,
              "cls": "MassDeviationElement",
              "mass": 371.10124,
              "ppm_diff": -0.37012026141724114,
              "scan_number": 893,
              "scan_time": 4.325816666667
            },
            {
              "approx_mass": 371.101377352088,
              "cls": "MassDeviationElement",
              "mass": 371.10124,
              "ppm_diff": -0.37012026141724114,
              "scan_number": 894,
              "scan_time": 4.33065
            },
            {
              "approx_mass": 371.101377352088,
              "cls": "MassDeviationElement",
              "mass": 371.10124,
              "ppm_diff": -0.37012026141724114,
              "scan_number": 895,
              "scan_time": 4.335483333333
            },
            {
              "approx_mass": 371.101377352088,
              "cls": "MassDeviationElement",
              "mass": 371.10124,
              "ppm_diff": -0.37012026141724114,
              "scan_number": 896,
              "scan_time": 4.3403
            },
            {
              "approx_mass": 371.101377352088,
              "cls": "MassDeviationElement",
              "mass": 371.10124,
              "ppm_diff": -0.37012026141724114,
              "scan_number": 897,
              "scan_time": 4.345133333333
            },
            {
              "approx_mass": 371.101377352088,
              "cls": "MassDeviationElement",
              "mass": 371.10124,
              "ppm_diff": -0.37012026141724114,
              "scan_number": 898,
              "scan_time": 4.349966666667
            },
            {
              "approx_mass": 371.101377352088,
              "cls": "MassDeviationElement",
              "mass": 371.10124,
              "ppm_diff": -0.37012026141724114,
              "scan_number": 899,
              "scan_time": 4.354783333333
            },
            {
              "approx_mass": 371.101377352088,
              "cls": "MassDeviationElement",
              "mass": 371.10124,
              "ppm_diff": -0.37012026141724114,
              "scan_number": 900,
              "scan_time": 4.359616666667
            },
            {
              "approx_mass": 371.101377352088,
              "cls": "MassDeviationElement",
              "mass": 371.10124,
              "ppm_diff": -0.37012026141724114,
              "scan_number": 901,
              "scan_time": 4.36445
            },
            {
              "approx_mass": 371.101377352088,
              "cls": "MassDeviationElement",
              "mass": 371.10124,
              "ppm_diff": -0.37012026141724114,
              "scan_number": 902,
              "scan_time": 4.369266666667
            },
            {
              "approx_mass": 371.101377352088,
              "cls": "MassDeviationElement",
              "mass": 371.10124,
              "ppm_diff": -0.37012026141724114,
              "scan_number": 903,
              "scan_time": 4.3741
            },
            {
              "approx_mass": 371.101377352088,
              "cls": "MassDeviationElement",
              "mass": 371.10124,
              "ppm_diff": -0.37012026141724114,
              "scan_number": 904,
              "scan_time": 4.378916666667
            },
            {
              "approx_mass": 371.101377352088,
              "cls": "MassDeviationElement",
              "mass": 371.10124,
              "ppm_diff": -0.37012026141724114,
              "scan_number": 905,
              "scan_time": 4.38375
            },
            {
              "approx_mass": 371.101377352088,
              "cls": "MassDeviationElement",
              "mass": 371.10124,
              "ppm_diff": -0.37012026141724114,
              "scan_number": 906,
              "scan_time": 4.388566666667
            },
            {
              "approx_mass": 371.101377352088,
              "cls": "MassDeviationElement",
              "mass": 371.10124,
              "ppm_diff": -0.37012026141724114,
              "scan_number": 907,
              "scan_time": 4.3934
            },
            {
              "approx_mass": 371.101377352088,
              "cls": "MassDeviationElement",
              "mass": 371.10124,
              "ppm_diff": -0.37012026141724114,
              "scan_number": 908,
              "scan_time": 4.398233333333
            },
            {
              "approx_mass": 371.101377352088,
              "cls": "MassDeviationElement",
              "mass": 371.10124,
              "ppm_diff": -0.37012026141724114,
              "scan_number": 909,
              "scan_time": 4.40305
            },
            {
              "approx_mass": 371.101377352088,
              "cls": "MassDeviationElement",
              "mass": 371.10124,
              "ppm_diff": -0.37012026141724114,
              "scan_number": 910,
              "scan_time": 4.407866666667
            },
            {
              "approx_mass": 371.101377352088,
              "cls": "MassDeviationElement",
              "mass": 371.10124,
              "ppm_diff": -0.37012026141724114,
              "scan_number": 911,
              "scan_time": 4.4127
            },
            {
              "approx_mass": 371.101377352088,
              "cls": "MassDeviationElement",
              "mass": 371.10124,
              "ppm_diff": -0.37012026141724114,
              "scan_number": 912,
              "scan_time": 4.417533333333
            },
            {
              "approx_mass": 371.101377352088,
              "cls": "MassDeviationElement",
              "mass": 371.10124,
              "ppm_diff": -0.37012026141724114,
              "scan_number": 913,
              "scan_time": 4.42235
            },
            {
              "approx_mass": 371.101377352088,
              "cls": "MassDeviationElement",
              "mass": 371.10124,
              "ppm_diff": -0.37012026141724114,
              "scan_number": 914,
              "scan_time": 4.427183333333
            },
            {
              "approx_mass": 371.101377352088,
              "cls": "MassDeviationElement",
              "mass": 371.10124,
              "ppm_diff": -0.37012026141724114,
              "scan_number": 915,
              "scan_time": 4.432033333333
            },
            {
              "approx_mass": 371.101377352088,
              "cls": "MassDeviationElement",
              "mass": 371.10124,
              "ppm_diff": -0.37012026141724114,
              "scan_number": 916,
              "scan_time": 4.436866666667
            },
            {
              "approx_mass": 371.101377352088,
              "cls": "MassDeviationElement",
              "mass": 371.10124,
              "ppm_diff": -0.37012026141724114,
              "scan_number": 917,
              "scan_time": 4.441683333333
            },
            {
              "approx_mass": 371.101377352088,
              "cls": "MassDeviationElement",
              "mass": 371.10124,
              "ppm_diff": -0.37012026141724114,
              "scan_number": 918,
              "scan_time": 4.446516666667
            },
            {
              "approx_mass": 371.101377352088,
              "cls": "MassDeviationElement",
              "mass": 371.10124,
              "ppm_diff": -0.37012026141724114,
              "scan_number": 919,
              "scan_time": 4.45135
            },
            {
              "approx_mass": 371.101377352088,
              "cls": "MassDeviationElement",
              "mass": 371.10124,
              "ppm_diff": -0.37012026141724114,
              "scan_number": 920,
              "scan_time": 4.4562
            },
            {
              "approx_mass": 371.101377352088,
              "cls": "MassDeviationElement",
              "mass": 371.10124,
              "ppm_diff": -0.37012026141724114,
              "scan_number": 921,
              "scan_time": 4.461016666667
            },
            {
              "approx_mass": 371.101377352088,
              "cls": "MassDeviationElement",
              "mass": 371.10124,
              "ppm_diff": -0.37012026141724114,
              "scan_number": 922,
              "scan_time": 4.46585
            },
            {
              "approx_mass": 371.101377352088,
              "cls": "MassDeviationElement",
              "mass": 371.10124,
              "ppm_diff": -0.37012026141724114,
              "scan_number": 923,
              "scan_time": 4.470666666667
            },
            {
              "approx_mass": 371.101377352088,
              "cls": "MassDeviationElement",
              "mass": 371.10124,
              "ppm_diff": -0.37012026141724114,
              "scan_number": 924,
              "scan_time": 4.4755
            },
            {
              "approx_mass": 371.101377352088,
              "cls": "MassDeviationElement",
              "mass": 371.10124,
              "ppm_diff": -0.37012026141724114,
              "scan_number": 925,
              "scan_time": 4.48035
            },
            {
              "approx_mass": 371.101377352088,
              "cls": "MassDeviationElement",
              "mass": 371.10124,
              "ppm_diff": -0.37012026141724114,
              "scan_number": 926,
              "scan_time": 4.485166666667
            },
            {
              "approx_mass": 371.101377352088,
              "cls": "MassDeviationElement",
              "mass": 371.10124,
              "ppm_diff": -0.37012026141724114,
              "scan_number": 927,
              "scan_time": 4.489983333333
            },
            {
              "approx_mass": 371.101377352088,
              "cls": "MassDeviationElement",
              "mass": 371.10124,
              "ppm_diff": -0.37012026141724114,
              "scan_number": 928,
              "scan_time": 4.494816666667
            },
            {
              "approx_mass": 371.101377352088,
              "cls": "MassDeviationElement",
              "mass": 371.10124,
              "ppm_diff": -0.37012026141724114,
              "scan_number": 929,
              "scan_time": 4.49965
            },
            {
              "approx_mass": 371.101377352088,
              "cls": "MassDeviationElement",
              "mass": 371.10124,
              "ppm_diff": -0.37012026141724114,
              "scan_number": 930,
              "scan_time": 4.504483333333
            },
            {
              "approx_mass": 371.101377352088,
              "cls": "MassDeviationElement",
              "mass": 371.10124,
              "ppm_diff": -0.37012026141724114,
              "scan_number": 931,
              "scan_time": 4.5093
            },
            {
              "approx_mass": 371.101377352088,
              "cls": "MassDeviationElement",
              "mass": 371.10124,
              "ppm_diff": -0.37012026141724114,
              "scan_number": 932,
              "scan_time": 4.514116666667
            },
            {
              "approx_mass": 371.101377352088,
              "cls": "MassDeviationElement",
              "mass": 371.10124,
              "ppm_diff": -0.37012026141724114,
              "scan_number": 933,
              "scan_time": 4.518933333333
            },
            {
              "approx_mass": 371.101377352088,
              "cls": "MassDeviationElement",
              "mass": 371.10124,
              "ppm_diff": -0.37012026141724114,
              "scan_number": 934,
              "scan_time": 4.523766666667
            },
            {
              "approx_mass": 371.101377352088,
              "cls": "MassDeviationElement",
              "mass": 371.10124,
              "ppm_diff": -0.37012026141724114,
              "scan_number": 935,
              "scan_time": 4.528583333333
            },
            {
              "approx_mass": 371.101377352088,
              "cls": "MassDeviationElement",
              "mass": 371.10124,
              "ppm_diff": -0.37012026141724114,
              "scan_number": 936,
              "scan_time": 4.5334
            },
            {
              "approx_mass": 371.101377352088,
              "cls": "MassDeviationElement",
              "mass": 371.10124,
              "ppm_diff": -0.37012026141724114,
              "scan_number": 937,
              "scan_time": 4.538216666667
            },
            {
              "approx_mass": 371.101377352088,
              "cls": "MassDeviationElement",
              "mass": 371.10124,
              "ppm_diff": -0.37012026141724114,
              "scan_number": 938,
              "scan_time": 4.54305
            },
            {
              "approx_mass": 371.101377352088,
              "cls": "MassDeviationElement",
              "mass": 371.10124,
              "ppm_diff": -0.37012026141724114,
              "scan_number": 939,
              "scan_time": 4.547866666667
            },
            {
              "approx_mass": 371.101377352088,
              "cls": "MassDeviationElement",
              "mass": 371.10124,
              "ppm_diff": -0.37012026141724114,
              "scan_number": 940,
              "scan_time": 4.5527
            },
            {
              "approx_mass": 371.101377352088,
              "cls": "MassDeviationElement",
              "mass": 371.10124,
              "ppm_diff": -0.37012026141724114,
              "scan_number": 941,
              "scan_time": 4.557533333333
            },
            {
              "approx_mass": 371.101377352088,
              "cls": "MassDeviationElement",
              "mass": 371.10124,
              "ppm_diff": -0.37012026141724114,
              "scan_number": 942,
              "scan_time": 4.562366666667
            },
            {
              "approx_mass": 371.101377352088,
              "cls": "MassDeviationElement",
              "mass": 371.10124,
              "ppm_diff": -0.37012026141724114,
              "scan_number": 943,
              "scan_time": 4.5672
            },
            {
              "approx_mass": 371.101377352088,
              "cls": "MassDeviationElement",
              "mass": 371.10124,
              "ppm_diff": -0.37012026141724114,
              "scan_number": 944,
              "scan_time": 4.572033333333
            },
            {
              "approx_mass": 371.101377352088,
              "cls": "MassDeviationElement",
              "mass": 371.10124,
              "ppm_diff": -0.37012026141724114,
              "scan_number": 945,
              "scan_time": 4.576883333333
            },
            {
              "approx_mass": 371.101377352088,
              "cls": "MassDeviationElement",
              "mass": 371.10124,
              "ppm_diff": -0.37012026141724114,
              "scan_number": 946,
              "scan_time": 4.5817
            },
            {
              "approx_mass": 371.101377352088,
              "cls": "MassDeviationElement",
              "mass": 371.10124,
              "ppm_diff": -0.37012026141724114,
              "scan_number": 947,
              "scan_time": 4.586516666667
            },
            {
              "approx_mass": 371.101377352088,
              "cls": "MassDeviationElement",
              "mass": 371.10124,
              "ppm_diff": -0.37012026141724114,
              "scan_number": 948,
              "scan_time": 4.59135
            },
            {
              "approx_mass": 371.101377352088,
              "cls": "MassDeviationElement",
              "mass": 371.10124,
              "ppm_diff": -0.37012026141724114,
              "scan_number": 949,
              "scan_time": 4.5962
            },
            {
              "approx_mass": 371.101377352088,
              "cls": "MassDeviationElement",
              "mass": 371.10124,
              "ppm_diff": -0.37012026141724114,
              "scan_number": 950,
              "scan_time": 4.601016666667
            },
            {
              "approx_mass": 371.101377352088,
              "cls": "MassDeviationElement",
              "mass": 371.10124,
              "ppm_diff": -0.37012026141724114,
              "scan_number": 951,
              "scan_time": 4.60585
            },
            {
              "approx_mass": 371.101377352088,
              "cls": "MassDeviationElement",
              "mass": 371.10124,
              "ppm_diff": -0.37012026141724114,
              "scan_number": 952,
              "scan_time": 4.6107
            },
            {
              "approx_mass": 371.101377352088,
              "cls": "MassDeviationElement",
              "mass": 371.10124,
              "ppm_diff": -0.37012026141724114,
              "scan_number": 953,
              "scan_time": 4.615533333333
            },
            {
              "approx_mass": 371.101377352088,
              "cls": "MassDeviationElement",
              "mass": 371.10124,
              "ppm_diff": -0.37012026141724114,
              "scan_number": 954,
              "scan_time": 4.62035
            },
            {
              "approx_mass": 371.101377352088,
              "cls": "MassDeviationElement",
              "mass": 371.10124,
              "ppm_diff": -0.37012026141724114,
              "scan_number": 955,
              "scan_time": 4.625183333333
            },
            {
              "approx_mass": 371.101377352088,
              "cls": "MassDeviationElement",
              "mass": 371.10124,
              "ppm_diff": -0.37012026141724114,
              "scan_number": 956,
              "scan_time": 4.630016666667
            },
            {
              "approx_mass": 371.101377352088,
              "cls": "MassDeviationElement",
              "mass": 371.10124,
              "ppm_diff": -0.37012026141724114,
              "scan_number": 957,
              "scan_time": 4.63485
            },
            {
              "approx_mass": 371.101377352088,
              "cls": "MassDeviationElement",
              "mass": 371.10124,
              "ppm_diff": -0.37012026141724114,
              "scan_number": 958,
              "scan_time": 4.639683333333
            },
            {
              "approx_mass": 371.101377352088,
              "cls": "MassDeviationElement",
              "mass": 371.10124,
              "ppm_diff": -0.37012026141724114,
              "scan_number": 959,
              "scan_time": 4.644516666667
            },
            {
              "approx_mass": 371.101377352088,
              "cls": "MassDeviationElement",
              "mass": 371.10124,
              "ppm_diff": -0.37012026141724114,
              "scan_number": 960,
              "scan_time": 4.64935
            },
            {
              "approx_mass": 371.101377352088,
              "cls": "MassDeviationElement",
              "mass": 371.10124,
              "ppm_diff": -0.37012026141724114,
              "scan_number": 961,
              "scan_time": 4.654166666667
            },
            {
              "approx_mass": 371.101377352088,
              "cls": "MassDeviationElement",
              "mass": 371.10124,
              "ppm_diff": -0.37012026141724114,
              "scan_number": 962,
              "scan_time": 4.659
            },
            {
              "approx_mass": 371.101377352088,
              "cls": "MassDeviationElement",
              "mass": 371.10124,
              "ppm_diff": -0.37012026141724114,
              "scan_number": 963,
              "scan_time": 4.663816666667
            },
            {
              "approx_mass": 371.101377352088,
              "cls": "MassDeviationElement",
              "mass": 371.10124,
              "ppm_diff": -0.37012026141724114,
              "scan_number": 964,
              "scan_time": 4.668666666667
            },
            {
              "approx_mass": 371.101377352088,
              "cls": "MassDeviationElement",
              "mass": 371.10124,
              "ppm_diff": -0.37012026141724114,
              "scan_number": 965,
              "scan_time": 4.673483333333
            },
            {
              "approx_mass": 371.101377352088,
              "cls": "MassDeviationElement",
              "mass": 371.10124,
              "ppm_diff": -0.37012026141724114,
              "scan_number": 966,
              "scan_time": 4.678316666667
            },
            {
              "approx_mass": 371.101377352088,
              "cls": "MassDeviationElement",
              "mass": 371.10124,
              "ppm_diff": -0.37012026141724114,
              "scan_number": 967,
              "scan_time": 4.683133333333
            },
            {
              "approx_mass": 371.101377352088,
              "cls": "MassDeviationElement",
              "mass": 371.10124,
              "ppm_diff": -0.37012026141724114,
              "scan_number": 968,
              "scan_time": 4.687966666667
            },
            {
              "approx_mass": 371.101377352088,
              "cls": "MassDeviationElement",
              "mass": 371.10124,
              "ppm_diff": -0.37012026141724114,
              "scan_number": 969,
              "scan_time": 4.6928
            },
            {
              "approx_mass": 371.101377352088,
              "cls": "MassDeviationElement",
              "mass": 371.10124,
              "ppm_diff": -0.37012026141724114,
              "scan_number": 970,
              "scan_time": 4.697633333333
            },
            {
              "approx_mass": 371.101377352088,
              "cls": "MassDeviationElement",
              "mass": 371.10124,
              "ppm_diff": -0.37012026141724114,
              "scan_number": 971,
              "scan_time": 4.702466666667
            },
            {
              "approx_mass": 371.101377352088,
              "cls": "MassDeviationElement",
              "mass": 371.10124,
              "ppm_diff": -0.37012026141724114,
              "scan_number": 972,
              "scan_time": 4.707283333333
            },
            {
              "approx_mass": 371.101377352088,
              "cls": "MassDeviationElement",
              "mass": 371.10124,
              "ppm_diff": -0.37012026141724114,
              "scan_number": 973,
              "scan_time": 4.712116666667
            },
            {
              "approx_mass": 371.101377352088,
              "cls": "MassDeviationElement",
              "mass": 371.10124,
              "ppm_diff": -0.37012026141724114,
              "scan_number": 974,
              "scan_time": 4.716933333333
            },
            {
              "approx_mass": 371.101377352088,
              "cls": "MassDeviationElement",
              "mass": 371.10124,
              "ppm_diff": -0.37012026141724114,
              "scan_number": 975,
              "scan_time": 4.721766666667
            },
            {
              "approx_mass": 371.101377352088,
              "cls": "MassDeviationElement",
              "mass": 371.10124,
              "ppm_diff": -0.37012026141724114,
              "scan_number": 976,
              "scan_time": 4.7266
            },
            {
              "approx_mass": 371.101377352088,
              "cls": "MassDeviationElement",
              "mass": 371.10124,
              "ppm_diff": -0.37012026141724114,
              "scan_number": 977,
              "scan_time": 4.731433333333
            },
            {
              "approx_mass": 371.101377352088,
              "cls": "MassDeviationElement",
              "mass": 371.10124,
              "ppm_diff": -0.37012026141724114,
              "scan_number": 978,
              "scan_time": 4.73625
            },
            {
              "approx_mass": 371.101377352088,
              "cls": "MassDeviationElement",
              "mass": 371.10124,
              "ppm_diff": -0.37012026141724114,
              "scan_number": 979,
              "scan_time": 4.741083333333
            },
            {
              "approx_mass": 371.101377352088,
              "cls": "MassDeviationElement",
              "mass": 371.10124,
              "ppm_diff": -0.37012026141724114,
              "scan_number": 980,
              "scan_time": 4.745916666667
            },
            {
              "approx_mass": 371.101377352088,
              "cls": "MassDeviationElement",
              "mass": 371.10124,
              "ppm_diff": -0.37012026141724114,
              "scan_number": 981,
              "scan_time": 4.75075
            },
            {
              "approx_mass": 371.101377352088,
              "cls": "MassDeviationElement",
              "mass": 371.10124,
              "ppm_diff": -0.37012026141724114,
              "scan_number": 982,
              "scan_time": 4.755566666667
            },
            {
              "approx_mass": 371.101377352088,
              "cls": "MassDeviationElement",
              "mass": 371.10124,
              "ppm_diff": -0.37012026141724114,
              "scan_number": 983,
              "scan_time": 4.7604
            },
            {
              "approx_mass": 371.101377352088,
              "cls": "MassDeviationElement",
              "mass": 371.10124,
              "ppm_diff": -0.37012026141724114,
              "scan_number": 984,
              "scan_time": 4.765216666667
            },
            {
              "approx_mass": 371.101377352088,
              "cls": "MassDeviationElement",
              "mass": 371.10124,
              "ppm_diff": -0.37012026141724114,
              "scan_number": 985,
              "scan_time": 4.77005
            },
            {
              "approx_mass": 371.101377352088,
              "cls": "MassDeviationElement",
              "mass": 371.10124,
              "ppm_diff": -0.37012026141724114,
              "scan_number": 986,
              "scan_time": 4.774866666667
            },
            {
              "approx_mass": 371.101377352088,
              "cls": "MassDeviationElement",
              "mass": 371.10124,
              "ppm_diff": -0.37012026141724114,
              "scan_number": 987,
              "scan_time": 4.7797
            },
            {
              "approx_mass": 371.101377352088,
              "cls": "MassDeviationElement",
              "mass": 371.10124,
              "ppm_diff": -0.37012026141724114,
              "scan_number": 988,
              "scan_time": 4.784533333333
            },
            {
              "approx_mass": 371.101377352088,
              "cls": "MassDeviationElement",
              "mass": 371.10124,
              "ppm_diff": -0.37012026141724114,
              "scan_number": 989,
              "scan_time": 4.78935
            },
            {
              "approx_mass": 371.101377352088,
              "cls": "MassDeviationElement",
              "mass": 371.10124,
              "ppm_diff": -0.37012026141724114,
              "scan_number": 990,
              "scan_time": 4.7942
            },
            {
              "approx_mass": 371.101377352088,
              "cls": "MassDeviationElement",
              "mass": 371.10124,
              "ppm_diff": -0.37012026141724114,
              "scan_number": 991,
              "scan_time": 4.799033333333
            },
            {
              "approx_mass": 371.101377352088,
              "cls": "MassDeviationElement",
              "mass": 371.10124,
              "ppm_diff": -0.37012026141724114,
              "scan_number": 992,
              "scan_time": 4.80385
            },
            {
              "approx_mass": 371.101377352088,
              "cls": "MassDeviationElement",
              "mass": 371.10124,
              "ppm_diff": -0.37012026141724114,
              "scan_number": 993,
              "scan_time": 4.808683333333
            },
            {
              "approx_mass": 371.101377352088,
              "cls": "MassDeviationElement",
              "mass": 371.10124,
              "ppm_diff": -0.37012026141724114,
              "scan_number": 994,
              "scan_time": 4.8135
            },
            {
              "approx_mass": 371.101377352088,
              "cls": "MassDeviationElement",
              "mass": 371.10124,
              "ppm_diff": -0.37012026141724114,
              "scan_number": 995,
              "scan_time": 4.818316666667
            },
            {
              "approx_mass": 371.101377352088,
              "cls": "MassDeviationElement",
              "mass": 371.10124,
              "ppm_diff": -0.37012026141724114,
              "scan_number": 996,
              "scan_time": 4.82315
            },
            {
              "approx_mass": 371.101377352088,
              "cls": "MassDeviationElement",
              "mass": 371.10124,
              "ppm_diff": -0.37012026141724114,
              "scan_number": 997,
              "scan_time": 4.827983333333
            },
            {
              "approx_mass": 371.101377352088,
              "cls": "MassDeviationElement",
              "mass": 371.10124,
              "ppm_diff": -0.37012026141724114,
              "scan_number": 998,
              "scan_time": 4.832816666667
            },
            {
              "approx_mass": 371.101377352088,
              "cls": "MassDeviationElement",
              "mass": 371.10124,
              "ppm_diff": -0.37012026141724114,
              "scan_number": 999,
              "scan_time": 4.837633333333
            },
            {
              "approx_mass": 371.101377352088,
              "cls": "MassDeviationElement",
              "mass": 371.10124,
              "ppm_diff": -0.37012026141724114,
              "scan_number": 1000,
              "scan_time": 4.842466666667
            },
            {
              "approx_mass": 371.101377352088,
              "cls": "MassDeviationElement",
              "mass": 371.10124,
              "ppm_diff": -0.37012026141724114,
              "scan_number": 1001,
              "scan_time": 4.8473
            },
            {
              "approx_mass": 371.101377352088,
              "cls": "MassDeviationElement",
              "mass": 371.10124,
              "ppm_diff": -0.37012026141724114,
              "scan_number": 1002,
              "scan_time": 4.852133333333
            },
            {
              "approx_mass": 371.101377352088,
              "cls": "MassDeviationElement",
              "mass": 371.10124,
              "ppm_diff": -0.37012026141724114,
              "scan_number": 1003,
              "scan_time": 4.85695
            },
            {
              "approx_mass": 371.101377352088,
              "cls": "MassDeviationElement",
              "mass": 371.10124,
              "ppm_diff": -0.37012026141724114,
              "scan_number": 1004,
              "scan_time": 4.861783333333
            },
            {
              "approx_mass": 371.101377352088,
              "cls": "MassDeviationElement",
              "mass": 371.10124,
              "ppm_diff": -0.37012026141724114,
              "scan_number": 1005,
              "scan_time": 4.8666
            },
            {
              "approx_mass": 371.101377352088,
              "cls": "MassDeviationElement",
              "mass": 371.10124,
              "ppm_diff": -0.37012026141724114,
              "scan_number": 1006,
              "scan_time": 4.871416666667
            },
            {
              "approx_mass": 371.101377352088,
              "cls": "MassDeviationElement",
              "mass": 371.10124,
              "ppm_diff": -0.37012026141724114,
              "scan_number": 1007,
              "scan_time": 4.87625
            },
            {
              "approx_mass": 371.101377352088,
              "cls": "MassDeviationElement",
              "mass": 371.10124,
              "ppm_diff": -0.37012026141724114,
              "scan_number": 1008,
              "scan_time": 4.881083333333
            },
            {
              "approx_mass": 371.101377352088,
              "cls": "MassDeviationElement",
              "mass": 371.10124,
              "ppm_diff": -0.37012026141724114,
              "scan_number": 1009,
              "scan_time": 4.885916666667
            },
            {
              "approx_mass": 371.101377352088,
              "cls": "MassDeviationElement",
              "mass": 371.10124,
              "ppm_diff": -0.37012026141724114,
              "scan_number": 1010,
              "scan_time": 4.89075
            },
            {
              "approx_mass": 371.101377352088,
              "cls": "MassDeviationElement",
              "mass": 371.10124,
              "ppm_diff": -0.37012026141724114,
              "scan_number": 1011,
              "scan_time": 4.89555
            },
            {
              "approx_mass": 371.101377352088,
              "cls": "MassDeviationElement",
              "mass": 371.10124,
              "ppm_diff": -0.37012026141724114,
              "scan_number": 1012,
              "scan_time": 4.900383333333
            },
            {
              "approx_mass": 371.101377352088,
              "cls": "MassDeviationElement",
              "mass": 371.10124,
              "ppm_diff": -0.37012026141724114,
              "scan_number": 1013,
              "scan_time": 4.9052
            },
            {
              "approx_mass": 371.101377352088,
              "cls": "MassDeviationElement",
              "mass": 371.10124,
              "ppm_diff": -0.37012026141724114,
              "scan_number": 1014,
              "scan_time": 4.910033333333
            },
            {
              "approx_mass": 371.101377352088,
              "cls": "MassDeviationElement",
              "mass": 371.10124,
              "ppm_diff": -0.37012026141724114,
              "scan_number": 1015,
              "scan_time": 4.914866666667
            },
            {
              "approx_mass": 371.101377352088,
              "cls": "MassDeviationElement",
              "mass": 371.10124,
              "ppm_diff": -0.37012026141724114,
              "scan_number": 1016,
              "scan_time": 4.9197
            },
            {
              "approx_mass": 371.101377352088,
              "cls": "MassDeviationElement",
              "mass": 371.10124,
              "ppm_diff": -0.37012026141724114,
              "scan_number": 1017,
              "scan_time": 4.924516666667
            },
            {
              "approx_mass": 371.101377352088,
              "cls": "MassDeviationElement",
              "mass": 371.10124,
              "ppm_diff": -0.37012026141724114,
              "scan_number": 1018,
              "scan_time": 4.92935
            },
            {
              "approx_mass": 371.101377352088,
              "cls": "MassDeviationElement",
              "mass": 371.10124,
              "ppm_diff": -0.37012026141724114,
              "scan_number": 1019,
              "scan_time": 4.934166666667
            },
            {
              "approx_mass": 371.101377352088,
              "cls": "MassDeviationElement",
              "mass": 371.10124,
              "ppm_diff": -0.37012026141724114,
              "scan_number": 1020,
              "scan_time": 4.939
            },
            {
              "approx_mass": 371.101377352088,
              "cls": "MassDeviationElement",
              "mass": 371.10124,
              "ppm_diff": -0.37012026141724114,
              "scan_number": 1021,
              "scan_time": 4.943833333333
            },
            {
              "approx_mass": 371.101377352088,
              "cls": "MassDeviationElement",
              "mass": 371.10124,
              "ppm_diff": -0.37012026141724114,
              "scan_number": 1022,
              "scan_time": 4.948666666667
            },
            {
              "approx_mass": 371.101377352088,
              "cls": "MassDeviationElement",
              "mass": 371.10124,
              "ppm_diff": -0.37012026141724114,
              "scan_number": 1023,
              "scan_time": 4.9535
            },
            {
              "approx_mass": 371.101377352088,
              "cls": "MassDeviationElement",
              "mass": 371.10124,
              "ppm_diff": -0.37012026141724114,
              "scan_number": 1024,
              "scan_time": 4.958333333333
            },
            {
              "approx_mass": 371.101377352088,
              "cls": "MassDeviationElement",
              "mass": 371.10124,
              "ppm_diff": -0.37012026141724114,
              "scan_number": 1025,
              "scan_time": 4.96315
            },
            {
              "approx_mass": 371.101377352088,
              "cls": "MassDeviationElement",
              "mass": 371.10124,
              "ppm_diff": -0.37012026141724114,
              "scan_number": 1026,
              "scan_time": 4.967983333333
            },
            {
              "approx_mass": 371.101377352088,
              "cls": "MassDeviationElement",
              "mass": 371.10124,
              "ppm_diff": -0.37012026141724114,
              "scan_number": 1027,
              "scan_time": 4.972816666667
            },
            {
              "approx_mass": 371.101377352088,
              "cls": "MassDeviationElement",
              "mass": 371.10124,
              "ppm_diff": -0.37012026141724114,
              "scan_number": 1028,
              "scan_time": 4.97765
            },
            {
              "approx_mass": 371.101377352088,
              "cls": "MassDeviationElement",
              "mass": 371.10124,
              "ppm_diff": -0.37012026141724114,
              "scan_number": 1029,
              "scan_time": 4.982466666667
            },
            {
              "approx_mass": 371.101377352088,
              "cls": "MassDeviationElement",
              "mass": 371.10124,
              "ppm_diff": -0.37012026141724114,
              "scan_number": 1030,
              "scan_time": 4.9873
            },
            {
              "approx_mass": 371.101377352088,
              "cls": "MassDeviationElement",
              "mass": 371.10124,
              "ppm_diff": -0.37012026141724114,
              "scan_number": 1031,
              "scan_time": 4.992133333333
            },
            {
              "approx_mass": 371.101377352088,
              "cls": "MassDeviationElement",
              "mass": 371.10124,
              "ppm_diff": -0.37012026141724114,
              "scan_number": 1032,
              "scan_time": 4.996966666667
            },
            {
              "approx_mass": 371.101377352088,
              "cls": "MassDeviationElement",
              "mass": 371.10124,
              "ppm_diff": -0.37012026141724114,
              "scan_number": 1033,
              "scan_time": 5.001783333333
            },
            {
              "approx_mass": 371.101377352088,
              "cls": "MassDeviationElement",
              "mass": 371.10124,
              "ppm_diff": -0.37012026141724114,
              "scan_number": 1034,
              "scan_time": 5.006616666667
            },
            {
              "approx_mass": 371.101377352088,
              "cls": "MassDeviationElement",
              "mass": 371.10124,
              "ppm_diff": -0.37012026141724114,
              "scan_number": 1035,
              "scan_time": 5.011433333333
            },
            {
              "approx_mass": 371.101377352088,
              "cls": "MassDeviationElement",
              "mass": 371.10124,
              "ppm_diff": -0.37012026141724114,
              "scan_number": 1036,
              "scan_time": 5.016266666667
            },
            {
              "approx_mass": 371.101377352088,
              "cls": "MassDeviationElement",
              "mass": 371.10124,
              "ppm_diff": -0.37012026141724114,
              "scan_number": 1037,
              "scan_time": 5.0211
            },
            {
              "approx_mass": 371.101377352088,
              "cls": "MassDeviationElement",
              "mass": 371.10124,
              "ppm_diff": -0.37012026141724114,
              "scan_number": 1038,
              "scan_time": 5.025933333333
            },
            {
              "approx_mass": 371.101377352088,
              "cls": "MassDeviationElement",
              "mass": 371.10124,
              "ppm_diff": -0.37012026141724114,
              "scan_number": 1039,
              "scan_time": 5.030766666667
            },
            {
              "approx_mass": 371.101377352088,
              "cls": "MassDeviationElement",
              "mass": 371.10124,
              "ppm_diff": -0.37012026141724114,
              "scan_number": 1040,
              "scan_time": 5.0356
            },
            {
              "approx_mass": 371.101377352088,
              "cls": "MassDeviationElement",
              "mass": 371.10124,
              "ppm_diff": -0.37012026141724114,
              "scan_number": 1041,
              "scan_time": 5.040416666667
            },
            {
              "approx_mass": 371.101377352088,
              "cls": "MassDeviationElement",
              "mass": 371.10124,
              "ppm_diff": -0.37012026141724114,
              "scan_number": 1042,
              "scan_time": 5.04525
            },
            {
              "approx_mass": 371.101377352088,
              "cls": "MassDeviationElement",
              "mass": 371.10124,
              "ppm_diff": -0.37012026141724114,
              "scan_number": 1043,
              "scan_time": 5.050066666667
            },
            {
              "approx_mass": 371.101377352088,
              "cls": "MassDeviationElement",
              "mass": 371.10124,
              "ppm_diff": -0.37012026141724114,
              "scan_number": 1044,
              "scan_time": 5.0549
            },
            {
              "approx_mass": 371.101377352088,
              "cls": "MassDeviationElement",
              "mass": 371.10124,
              "ppm_diff": -0.37012026141724114,
              "scan_number": 1045,
              "scan_time": 5.059716666667
            },
            {
              "approx_mass": 371.101377352088,
              "cls": "MassDeviationElement",
              "mass": 371.10124,
              "ppm_diff": -0.37012026141724114,
              "scan_number": 1046,
              "scan_time": 5.06455
            },
            {
              "approx_mass": 371.101377352088,
              "cls": "MassDeviationElement",
              "mass": 371.10124,
              "ppm_diff": -0.37012026141724114,
              "scan_number": 1047,
              "scan_time": 5.069383333333
            },
            {
              "approx_mass": 371.101377352088,
              "cls": "MassDeviationElement",
              "mass": 371.10124,
              "ppm_diff": -0.37012026141724114,
              "scan_number": 1048,
              "scan_time": 5.074216666667
            },
            {
              "approx_mass": 371.101377352088,
              "cls": "MassDeviationElement",
              "mass": 371.10124,
              "ppm_diff": -0.37012026141724114,
              "scan_number": 1049,
              "scan_time": 5.07905
            },
            {
              "approx_mass": 371.101377352088,
              "cls": "MassDeviationElement",
              "mass": 371.10124,
              "ppm_diff": -0.37012026141724114,
              "scan_number": 1050,
              "scan_time": 5.083866666667
            },
            {
              "approx_mass": 371.101377352088,
              "cls": "MassDeviationElement",
              "mass": 371.10124,
              "ppm_diff": -0.37012026141724114,
              "scan_number": 1051,
              "scan_time": 5.088683333333
            },
            {
              "approx_mass": 371.101377352088,
              "cls": "MassDeviationElement",
              "mass": 371.10124,
              "ppm_diff": -0.37012026141724114,
              "scan_number": 1052,
              "scan_time": 5.0935
            },
            {
              "approx_mass": 371.101377352088,
              "cls": "MassDeviationElement",
              "mass": 371.10124,
              "ppm_diff": -0.37012026141724114,
              "scan_number": 1053,
              "scan_time": 5.098316666667
            },
            {
              "approx_mass": 371.101377352088,
              "cls": "MassDeviationElement",
              "mass": 371.10124,
              "ppm_diff": -0.37012026141724114,
              "scan_number": 1054,
              "scan_time": 5.10315
            },
            {
              "approx_mass": 371.101377352088,
              "cls": "MassDeviationElement",
              "mass": 371.10124,
              "ppm_diff": -0.37012026141724114,
              "scan_number": 1055,
              "scan_time": 5.107983333333
            },
            {
              "approx_mass": 371.101377352088,
              "cls": "MassDeviationElement",
              "mass": 371.10124,
              "ppm_diff": -0.37012026141724114,
              "scan_number": 1056,
              "scan_time": 5.112816666667
            },
            {
              "approx_mass": 371.101377352088,
              "cls": "MassDeviationElement",
              "mass": 371.10124,
              "ppm_diff": -0.37012026141724114,
              "scan_number": 1057,
              "scan_time": 5.11765
            },
            {
              "approx_mass": 371.101377352088,
              "cls": "MassDeviationElement",
              "mass": 371.10124,
              "ppm_diff": -0.37012026141724114,
              "scan_number": 1058,
              "scan_time": 5.122483333333
            },
            {
              "approx_mass": 371.101377352088,
              "cls": "MassDeviationElement",
              "mass": 371.10124,
              "ppm_diff": -0.37012026141724114,
              "scan_number": 1059,
              "scan_time": 5.1273
            },
            {
              "approx_mass": 371.101377352088,
              "cls": "MassDeviationElement",
              "mass": 371.10124,
              "ppm_diff": -0.37012026141724114,
              "scan_number": 1060,
              "scan_time": 5.132133333333
            },
            {
              "approx_mass": 371.101377352088,
              "cls": "MassDeviationElement",
              "mass": 371.10124,
              "ppm_diff": -0.37012026141724114,
              "scan_number": 1061,
              "scan_time": 5.136966666667
            },
            {
              "approx_mass": 371.101377352088,
              "cls": "MassDeviationElement",
              "mass": 371.10124,
              "ppm_diff": -0.37012026141724114,
              "scan_number": 1062,
              "scan_time": 5.1418
            },
            {
              "approx_mass": 371.101377352088,
              "cls": "MassDeviationElement",
              "mass": 371.10124,
              "ppm_diff": -0.37012026141724114,
              "scan_number": 1063,
              "scan_time": 5.146633333333
            },
            {
              "approx_mass": 371.101377352088,
              "cls": "MassDeviationElement",
              "mass": 371.10124,
              "ppm_diff": -0.37012026141724114,
              "scan_number": 1064,
              "scan_time": 5.151466666667
            },
            {
              "approx_mass": 371.101377352088,
              "cls": "MassDeviationElement",
              "mass": 371.10124,
              "ppm_diff": -0.37012026141724114,
              "scan_number": 1065,
              "scan_time": 5.156266666667
            },
            {
              "approx_mass": 371.101377352088,
              "cls": "MassDeviationElement",
              "mass": 371.10124,
              "ppm_diff": -0.37012026141724114,
              "scan_number": 1066,
              "scan_time": 5.161083333333
            },
            {
              "approx_mass": 371.101377352088,
              "cls": "MassDeviationElement",
              "mass": 371.10124,
              "ppm_diff": -0.37012026141724114,
              "scan_number": 1067,
              "scan_time": 5.165916666667
            },
            {
              "approx_mass": 371.101377352088,
              "cls": "MassDeviationElement",
              "mass": 371.10124,
              "ppm_diff": -0.37012026141724114,
              "scan_number": 1068,
              "scan_time": 5.170733333333
            },
            {
              "approx_mass": 371.101377352088,
              "cls": "MassDeviationElement",
              "mass": 371.10124,
              "ppm_diff": -0.37012026141724114,
              "scan_number": 1069,
              "scan_time": 5.175566666667
            },
            {
              "approx_mass": 371.101377352088,
              "cls": "MassDeviationElement",
              "mass": 371.10124,
              "ppm_diff": -0.37012026141724114,
              "scan_number": 1070,
              "scan_time": 5.180383333333
            },
            {
              "approx_mass": 371.101377352088,
              "cls": "MassDeviationElement",
              "mass": 371.10124,
              "ppm_diff": -0.37012026141724114,
              "scan_number": 1071,
              "scan_time": 5.185216666667
            },
            {
              "approx_mass": 371.101377352088,
              "cls": "MassDeviationElement",
              "mass": 371.10124,
              "ppm_diff": -0.37012026141724114,
              "scan_number": 1072,
              "scan_time": 5.190033333333
            },
            {
              "approx_mass": 371.101377352088,
              "cls": "MassDeviationElement",
              "mass": 371.10124,
              "ppm_diff": -0.37012026141724114,
              "scan_number": 1073,
              "scan_time": 5.194866666667
            },
            {
              "approx_mass": 371.101377352088,
              "cls": "MassDeviationElement",
              "mass": 371.10124,
              "ppm_diff": -0.37012026141724114,
              "scan_number": 1074,
              "scan_time": 5.1997
            },
            {
              "approx_mass": 371.101377352088,
              "cls": "MassDeviationElement",
              "mass": 371.10124,
              "ppm_diff": -0.37012026141724114,
              "scan_number": 1075,
              "scan_time": 5.204533333333
            },
            {
              "approx_mass": 371.101377352088,
              "cls": "MassDeviationElement",
              "mass": 371.10124,
              "ppm_diff": -0.37012026141724114,
              "scan_number": 1076,
              "scan_time": 5.209366666667
            },
            {
              "approx_mass": 371.101377352088,
              "cls": "MassDeviationElement",
              "mass": 371.10124,
              "ppm_diff": -0.37012026141724114,
              "scan_number": 1077,
              "scan_time": 5.2142
            },
            {
              "approx_mass": 371.101377352088,
              "cls": "MassDeviationElement",
              "mass": 371.10124,
              "ppm_diff": -0.37012026141724114,
              "scan_number": 1078,
              "scan_time": 5.219016666667
            },
            {
              "approx_mass": 371.101377352088,
              "cls": "MassDeviationElement",
              "mass": 371.10124,
              "ppm_diff": -0.37012026141724114,
              "scan_number": 1079,
              "scan_time": 5.22385
            },
            {
              "approx_mass": 371.101377352088,
              "cls": "MassDeviationElement",
              "mass": 371.10124,
              "ppm_diff": -0.37012026141724114,
              "scan_number": 1080,
              "scan_time": 5.228683333333
            },
            {
              "approx_mass": 371.101377352088,
              "cls": "MassDeviationElement",
              "mass": 371.10124,
              "ppm_diff": -0.37012026141724114,
              "scan_number": 1081,
              "scan_time": 5.2335
            },
            {
              "approx_mass": 371.101377352088,
              "cls": "MassDeviationElement",
              "mass": 371.10124,
              "ppm_diff": -0.37012026141724114,
              "scan_number": 1082,
              "scan_time": 5.238316666667
            },
            {
              "approx_mass": 371.101377352088,
              "cls": "MassDeviationElement",
              "mass": 371.10124,
              "ppm_diff": -0.37012026141724114,
              "scan_number": 1083,
              "scan_time": 5.24315
            },
            {
              "approx_mass": 371.101377352088,
              "cls": "MassDeviationElement",
              "mass": 371.10124,
              "ppm_diff": -0.37012026141724114,
              "scan_number": 1084,
              "scan_time": 5.247966666667
            },
            {
              "approx_mass": 371.101377352088,
              "cls": "MassDeviationElement",
              "mass": 371.10124,
              "ppm_diff": -0.37012026141724114,
              "scan_number": 1085,
              "scan_time": 5.2528
            },
            {
              "approx_mass": 371.101377352088,
              "cls": "MassDeviationElement",
              "mass": 371.10124,
              "ppm_diff": -0.37012026141724114,
              "scan_number": 1086,
              "scan_time": 5.257633333333
            },
            {
              "approx_mass": 371.101377352088,
              "cls": "MassDeviationElement",
              "mass": 371.10124,
              "ppm_diff": -0.37012026141724114,
              "scan_number": 1087,
              "scan_time": 5.26245
            },
            {
              "approx_mass": 371.101377352088,
              "cls": "MassDeviationElement",
              "mass": 371.10124,
              "ppm_diff": -0.37012026141724114,
              "scan_number": 1088,
              "scan_time": 5.267283333333
            },
            {
              "approx_mass": 371.101377352088,
              "cls": "MassDeviationElement",
              "mass": 371.10124,
              "ppm_diff": -0.37012026141724114,
              "scan_number": 1089,
              "scan_time": 5.272116666667
            },
            {
              "approx_mass": 371.101377352088,
              "cls": "MassDeviationElement",
              "mass": 371.10124,
              "ppm_diff": -0.37012026141724114,
              "scan_number": 1090,
              "scan_time": 5.276933333333
            },
            {
              "approx_mass": 371.101377352088,
              "cls": "MassDeviationElement",
              "mass": 371.10124,
              "ppm_diff": -0.37012026141724114,
              "scan_number": 1091,
              "scan_time": 5.281766666667
            },
            {
              "approx_mass": 371.101377352088,
              "cls": "MassDeviationElement",
              "mass": 371.10124,
              "ppm_diff": -0.37012026141724114,
              "scan_number": 1092,
              "scan_time": 5.286583333333
            },
            {
              "approx_mass": 371.101377352088,
              "cls": "MassDeviationElement",
              "mass": 371.10124,
              "ppm_diff": -0.37012026141724114,
              "scan_number": 1093,
              "scan_time": 5.291416666667
            },
            {
              "approx_mass": 371.101377352088,
              "cls": "MassDeviationElement",
              "mass": 371.10124,
              "ppm_diff": -0.37012026141724114,
              "scan_number": 1094,
              "scan_time": 5.296233333333
            },
            {
              "approx_mass": 371.101377352088,
              "cls": "MassDeviationElement",
              "mass": 371.10124,
              "ppm_diff": -0.37012026141724114,
              "scan_number": 1095,
              "scan_time": 5.301066666667
            },
            {
              "approx_mass": 371.101377352088,
              "cls": "MassDeviationElement",
              "mass": 371.10124,
              "ppm_diff": -0.37012026141724114,
              "scan_number": 1096,
              "scan_time": 5.305883333333
            },
            {
              "approx_mass": 371.101377352088,
              "cls": "MassDeviationElement",
              "mass": 371.10124,
              "ppm_diff": -0.37012026141724114,
              "scan_number": 1097,
              "scan_time": 5.310716666667
            },
            {
              "approx_mass": 371.101377352088,
              "cls": "MassDeviationElement",
              "mass": 371.10124,
              "ppm_diff": -0.37012026141724114,
              "scan_number": 1098,
              "scan_time": 5.315533333333
            },
            {
              "approx_mass": 371.101377352088,
              "cls": "MassDeviationElement",
              "mass": 371.10124,
              "ppm_diff": -0.37012026141724114,
              "scan_number": 1099,
              "scan_time": 5.320366666667
            },
            {
              "approx_mass": 371.101377352088,
              "cls": "MassDeviationElement",
              "mass": 371.10124,
              "ppm_diff": -0.37012026141724114,
              "scan_number": 1100,
              "scan_time": 5.3252
            },
            {
              "approx_mass": 371.101377352088,
              "cls": "MassDeviationElement",
              "mass": 371.10124,
              "ppm_diff": -0.37012026141724114,
              "scan_number": 1101,
              "scan_time": 5.330033333333
            },
            {
              "approx_mass": 371.101377352088,
              "cls": "MassDeviationElement",
              "mass": 371.10124,
              "ppm_diff": -0.37012026141724114,
              "scan_number": 1102,
              "scan_time": 5.33485
            },
            {
              "approx_mass": 371.101377352088,
              "cls": "MassDeviationElement",
              "mass": 371.10124,
              "ppm_diff": -0.37012026141724114,
              "scan_number": 1103,
              "scan_time": 5.339683333333
            },
            {
              "approx_mass": 371.101377352088,
              "cls": "MassDeviationElement",
              "mass": 371.10124,
              "ppm_diff": -0.37012026141724114,
              "scan_number": 1104,
              "scan_time": 5.3445
            },
            {
              "approx_mass": 371.101377352088,
              "cls": "MassDeviationElement",
              "mass": 371.10124,
              "ppm_diff": -0.37012026141724114,
              "scan_number": 1105,
              "scan_time": 5.349333333333
            },
            {
              "approx_mass": 371.101377352088,
              "cls": "MassDeviationElement",
              "mass": 371.10124,
              "ppm_diff": -0.37012026141724114,
              "scan_number": 1106,
              "scan_time": 5.354166666667
            },
            {
              "approx_mass": 371.101377352088,
              "cls": "MassDeviationElement",
              "mass": 371.10124,
              "ppm_diff": -0.37012026141724114,
              "scan_number": 1107,
              "scan_time": 5.359
            },
            {
              "approx_mass": 371.101377352088,
              "cls": "MassDeviationElement",
              "mass": 371.10124,
              "ppm_diff": -0.37012026141724114,
              "scan_number": 1108,
              "scan_time": 5.363833333333
            },
            {
              "approx_mass": 371.101377352088,
              "cls": "MassDeviationElement",
              "mass": 371.10124,
              "ppm_diff": -0.37012026141724114,
              "scan_number": 1109,
              "scan_time": 5.368666666667
            },
            {
              "approx_mass": 371.101377352088,
              "cls": "MassDeviationElement",
              "mass": 371.10124,
              "ppm_diff": -0.37012026141724114,
              "scan_number": 1110,
              "scan_time": 5.373483333333
            },
            {
              "approx_mass": 371.101377352088,
              "cls": "MassDeviationElement",
              "mass": 371.10124,
              "ppm_diff": -0.37012026141724114,
              "scan_number": 1111,
              "scan_time": 5.378316666667
            },
            {
              "approx_mass": 371.101377352088,
              "cls": "MassDeviationElement",
              "mass": 371.10124,
              "ppm_diff": -0.37012026141724114,
              "scan_number": 1112,
              "scan_time": 5.383133333333
            },
            {
              "approx_mass": 371.101377352088,
              "cls": "MassDeviationElement",
              "mass": 371.10124,
              "ppm_diff": -0.37012026141724114,
              "scan_number": 1113,
              "scan_time": 5.387966666667
            },
            {
              "approx_mass": 371.101377352088,
              "cls": "MassDeviationElement",
              "mass": 371.10124,
              "ppm_diff": -0.37012026141724114,
              "scan_number": 1114,
              "scan_time": 5.3928
            },
            {
              "approx_mass": 371.101377352088,
              "cls": "MassDeviationElement",
              "mass": 371.10124,
              "ppm_diff": -0.37012026141724114,
              "scan_number": 1115,
              "scan_time": 5.397633333333
            },
            {
              "approx_mass": 371.101377352088,
              "cls": "MassDeviationElement",
              "mass": 371.10124,
              "ppm_diff": -0.37012026141724114,
              "scan_number": 1116,
              "scan_time": 5.402466666667
            },
            {
              "approx_mass": 371.101377352088,
              "cls": "MassDeviationElement",
              "mass": 371.10124,
              "ppm_diff": -0.37012026141724114,
              "scan_number": 1117,
              "scan_time": 5.4073
            },
            {
              "approx_mass": 371.101377352088,
              "cls": "MassDeviationElement",
              "mass": 371.10124,
              "ppm_diff": -0.37012026141724114,
              "scan_number": 1118,
              "scan_time": 5.412133333333
            },
            {
              "approx_mass": 371.101377352088,
              "cls": "MassDeviationElement",
              "mass": 371.10124,
              "ppm_diff": -0.37012026141724114,
              "scan_number": 1119,
              "scan_time": 5.416966666667
            },
            {
              "approx_mass": 371.101377352088,
              "cls": "MassDeviationElement",
              "mass": 371.10124,
              "ppm_diff": -0.37012026141724114,
              "scan_number": 1120,
              "scan_time": 5.4218
            },
            {
              "approx_mass": 371.101377352088,
              "cls": "MassDeviationElement",
              "mass": 371.10124,
              "ppm_diff": -0.37012026141724114,
              "scan_number": 1121,
              "scan_time": 5.426616666667
            },
            {
              "approx_mass": 371.101377352088,
              "cls": "MassDeviationElement",
              "mass": 371.10124,
              "ppm_diff": -0.37012026141724114,
              "scan_number": 1122,
              "scan_time": 5.43145
            },
            {
              "approx_mass": 371.101377352088,
              "cls": "MassDeviationElement",
              "mass": 371.10124,
              "ppm_diff": -0.37012026141724114,
              "scan_number": 1123,
              "scan_time": 5.436283333333
            },
            {
              "approx_mass": 371.101377352088,
              "cls": "MassDeviationElement",
              "mass": 371.10124,
              "ppm_diff": -0.37012026141724114,
              "scan_number": 1124,
              "scan_time": 5.441116666667
            },
            {
              "approx_mass": 371.101377352088,
              "cls": "MassDeviationElement",
              "mass": 371.10124,
              "ppm_diff": -0.37012026141724114,
              "scan_number": 1125,
              "scan_time": 5.44595
            },
            {
              "approx_mass": 371.101377352088,
              "cls": "MassDeviationElement",
              "mass": 371.10124,
              "ppm_diff": -0.37012026141724114,
              "scan_number": 1126,
              "scan_time": 5.450783333333
            },
            {
              "approx_mass": 371.101377352088,
              "cls": "MassDeviationElement",
              "mass": 371.10124,
              "ppm_diff": -0.37012026141724114,
              "scan_number": 1127,
              "scan_time": 5.455616666667
            },
            {
              "approx_mass": 371.101377352088,
              "cls": "MassDeviationElement",
              "mass": 371.10124,
              "ppm_diff": -0.37012026141724114,
              "scan_number": 1128,
              "scan_time": 5.46045
            },
            {
              "approx_mass": 371.101377352088,
              "cls": "MassDeviationElement",
              "mass": 371.10124,
              "ppm_diff": -0.37012026141724114,
              "scan_number": 1129,
              "scan_time": 5.465266666667
            },
            {
              "approx_mass": 371.101377352088,
              "cls": "MassDeviationElement",
              "mass": 371.10124,
              "ppm_diff": -0.37012026141724114,
              "scan_number": 1130,
              "scan_time": 5.4701
            },
            {
              "approx_mass": 371.101377352088,
              "cls": "MassDeviationElement",
              "mass": 371.10124,
              "ppm_diff": -0.37012026141724114,
              "scan_number": 1131,
              "scan_time": 5.474933333333
            },
            {
              "approx_mass": 371.101377352088,
              "cls": "MassDeviationElement",
              "mass": 371.10124,
              "ppm_diff": -0.37012026141724114,
              "scan_number": 1132,
              "scan_time": 5.47975
            },
            {
              "approx_mass": 371.101377352088,
              "cls": "MassDeviationElement",
              "mass": 371.10124,
              "ppm_diff": -0.37012026141724114,
              "scan_number": 1133,
              "scan_time": 5.484583333333
            },
            {
              "approx_mass": 371.101377352088,
              "cls": "MassDeviationElement",
              "mass": 371.10124,
              "ppm_diff": -0.37012026141724114,
              "scan_number": 1134,
              "scan_time": 5.489416666667
            },
            {
              "approx_mass": 371.101377352088,
              "cls": "MassDeviationElement",
              "mass": 371.10124,
              "ppm_diff": -0.37012026141724114,
              "scan_number": 1135,
              "scan_time": 5.49425
            },
            {
              "approx_mass": 371.101377352088,
              "cls": "MassDeviationElement",
              "mass": 371.10124,
              "ppm_diff": -0.37012026141724114,
              "scan_number": 1136,
              "scan_time": 5.499066666667
            },
            {
              "approx_mass": 371.101377352088,
              "cls": "MassDeviationElement",
              "mass": 371.10124,
              "ppm_diff": -0.37012026141724114,
              "scan_number": 1137,
              "scan_time": 5.5039
            },
            {
              "approx_mass": 371.101377352088,
              "cls": "MassDeviationElement",
              "mass": 371.10124,
              "ppm_diff": -0.37012026141724114,
              "scan_number": 1138,
              "scan_time": 5.508733333333
            },
            {
              "approx_mass": 371.101377352088,
              "cls": "MassDeviationElement",
              "mass": 371.10124,
              "ppm_diff": -0.37012026141724114,
              "scan_number": 1139,
              "scan_time": 5.513566666667
            },
            {
              "approx_mass": 371.101377352088,
              "cls": "MassDeviationElement",
              "mass": 371.10124,
              "ppm_diff": -0.37012026141724114,
              "scan_number": 1140,
              "scan_time": 5.518383333333
            },
            {
              "approx_mass": 371.101377352088,
              "cls": "MassDeviationElement",
              "mass": 371.10124,
              "ppm_diff": -0.37012026141724114,
              "scan_number": 1141,
              "scan_time": 5.5232
            },
            {
              "approx_mass": 371.101377352088,
              "cls": "MassDeviationElement",
              "mass": 371.10124,
              "ppm_diff": -0.37012026141724114,
              "scan_number": 1142,
              "scan_time": 5.528033333333
            },
            {
              "approx_mass": 371.101377352088,
              "cls": "MassDeviationElement",
              "mass": 371.10124,
              "ppm_diff": -0.37012026141724114,
              "scan_number": 1143,
              "scan_time": 5.53285
            },
            {
              "approx_mass": 371.101377352088,
              "cls": "MassDeviationElement",
              "mass": 371.10124,
              "ppm_diff": -0.37012026141724114,
              "scan_number": 1144,
              "scan_time": 5.537683333333
            },
            {
              "approx_mass": 371.101377352088,
              "cls": "MassDeviationElement",
              "mass": 371.10124,
              "ppm_diff": -0.37012026141724114,
              "scan_number": 1145,
              "scan_time": 5.5425
            },
            {
              "approx_mass": 371.101377352088,
              "cls": "MassDeviationElement",
              "mass": 371.10124,
              "ppm_diff": -0.37012026141724114,
              "scan_number": 1146,
              "scan_time": 5.547333333333
            },
            {
              "approx_mass": 371.101377352088,
              "cls": "MassDeviationElement",
              "mass": 371.10124,
              "ppm_diff": -0.37012026141724114,
              "scan_number": 1147,
              "scan_time": 5.552166666667
            },
            {
              "approx_mass": 371.101377352088,
              "cls": "MassDeviationElement",
              "mass": 371.10124,
              "ppm_diff": -0.37012026141724114,
              "scan_number": 1148,
              "scan_time": 5.556983333333
            },
            {
              "approx_mass": 371.101377352088,
              "cls": "MassDeviationElement",
              "mass": 371.10124,
              "ppm_diff": -0.37012026141724114,
              "scan_number": 1149,
              "scan_time": 5.561816666667
            },
            {
              "approx_mass": 371.101377352088,
              "cls": "MassDeviationElement",
              "mass": 371.10124,
              "ppm_diff": -0.37012026141724114,
              "scan_number": 1150,
              "scan_time": 5.566633333333
            },
            {
              "approx_mass": 371.101377352088,
              "cls": "MassDeviationElement",
              "mass": 371.10124,
              "ppm_diff": -0.37012026141724114,
              "scan_number": 1151,
              "scan_time": 5.571466666667
            },
            {
              "approx_mass": 371.101377352088,
              "cls": "MassDeviationElement",
              "mass": 371.10124,
              "ppm_diff": -0.37012026141724114,
              "scan_number": 1152,
              "scan_time": 5.576283333333
            },
            {
              "approx_mass": 371.101377352088,
              "cls": "MassDeviationElement",
              "mass": 371.10124,
              "ppm_diff": -0.37012026141724114,
              "scan_number": 1153,
              "scan_time": 5.581116666667
            },
            {
              "approx_mass": 371.101377352088,
              "cls": "MassDeviationElement",
              "mass": 371.10124,
              "ppm_diff": -0.37012026141724114,
              "scan_number": 1154,
              "scan_time": 5.58595
            },
            {
              "approx_mass": 371.101377352088,
              "cls": "MassDeviationElement",
              "mass": 371.10124,
              "ppm_diff": -0.37012026141724114,
              "scan_number": 1155,
              "scan_time": 5.590783333333
            },
            {
              "approx_mass": 371.101377352088,
              "cls": "MassDeviationElement",
              "mass": 371.10124,
              "ppm_diff": -0.37012026141724114,
              "scan_number": 1156,
              "scan_time": 5.5956
            },
            {
              "approx_mass": 371.101377352088,
              "cls": "MassDeviationElement",
              "mass": 371.10124,
              "ppm_diff": -0.37012026141724114,
              "scan_number": 1157,
              "scan_time": 5.600433333333
            },
            {
              "approx_mass": 371.101377352088,
              "cls": "MassDeviationElement",
              "mass": 371.10124,
              "ppm_diff": -0.37012026141724114,
              "scan_number": 1158,
              "scan_time": 5.60525
            },
            {
              "approx_mass": 371.101377352088,
              "cls": "MassDeviationElement",
              "mass": 371.10124,
              "ppm_diff": -0.37012026141724114,
              "scan_number": 1159,
              "scan_time": 5.610083333333
            },
            {
              "approx_mass": 371.101377352088,
              "cls": "MassDeviationElement",
              "mass": 371.10124,
              "ppm_diff": -0.37012026141724114,
              "scan_number": 1160,
              "scan_time": 5.614916666667
            },
            {
              "approx_mass": 371.101377352088,
              "cls": "MassDeviationElement",
              "mass": 371.10124,
              "ppm_diff": -0.37012026141724114,
              "scan_number": 1161,
              "scan_time": 5.61975
            },
            {
              "approx_mass": 371.101377352088,
              "cls": "MassDeviationElement",
              "mass": 371.10124,
              "ppm_diff": -0.37012026141724114,
              "scan_number": 1162,
              "scan_time": 5.624566666667
            },
            {
              "approx_mass": 371.101377352088,
              "cls": "MassDeviationElement",
              "mass": 371.10124,
              "ppm_diff": -0.37012026141724114,
              "scan_number": 1163,
              "scan_time": 5.6294
            },
            {
              "approx_mass": 371.101377352088,
              "cls": "MassDeviationElement",
              "mass": 371.10124,
              "ppm_diff": -0.37012026141724114,
              "scan_number": 1164,
              "scan_time": 5.634233333333
            },
            {
              "approx_mass": 371.101377352088,
              "cls": "MassDeviationElement",
              "mass": 371.10124,
              "ppm_diff": -0.37012026141724114,
              "scan_number": 1165,
              "scan_time": 5.63905
            },
            {
              "approx_mass": 371.101377352088,
              "cls": "MassDeviationElement",
              "mass": 371.10124,
              "ppm_diff": -0.37012026141724114,
              "scan_number": 1166,
              "scan_time": 5.643883333333
            },
            {
              "approx_mass": 371.101377352088,
              "cls": "MassDeviationElement",
              "mass": 371.10124,
              "ppm_diff": -0.37012026141724114,
              "scan_number": 1167,
              "scan_time": 5.648716666667
            },
            {
              "approx_mass": 371.101377352088,
              "cls": "MassDeviationElement",
              "mass": 371.10124,
              "ppm_diff": -0.37012026141724114,
              "scan_number": 1168,
              "scan_time": 5.65355
            },
            {
              "approx_mass": 371.101377352088,
              "cls": "MassDeviationElement",
              "mass": 371.10124,
              "ppm_diff": -0.37012026141724114,
              "scan_number": 1169,
              "scan_time": 5.658383333333
            },
            {
              "approx_mass": 371.101377352088,
              "cls": "MassDeviationElement",
              "mass": 371.10124,
              "ppm_diff": -0.37012026141724114,
              "scan_number": 1170,
              "scan_time": 5.6632
            },
            {
              "approx_mass": 371.101377352088,
              "cls": "MassDeviationElement",
              "mass": 371.10124,
              "ppm_diff": -0.37012026141724114,
              "scan_number": 1171,
              "scan_time": 5.668033333333
            },
            {
              "approx_mass": 371.101377352088,
              "cls": "MassDeviationElement",
              "mass": 371.10124,
              "ppm_diff": -0.37012026141724114,
              "scan_number": 1172,
              "scan_time": 5.672866666667
            },
            {
              "approx_mass": 371.101377352088,
              "cls": "MassDeviationElement",
              "mass": 371.10124,
              "ppm_diff": -0.37012026141724114,
              "scan_number": 1173,
              "scan_time": 5.677683333333
            },
            {
              "approx_mass": 371.101377352088,
              "cls": "MassDeviationElement",
              "mass": 371.10124,
              "ppm_diff": -0.37012026141724114,
              "scan_number": 1174,
              "scan_time": 5.682516666667
            },
            {
              "approx_mass": 371.101377352088,
              "cls": "MassDeviationElement",
              "mass": 371.10124,
              "ppm_diff": -0.37012026141724114,
              "scan_number": 1175,
              "scan_time": 5.687333333333
            },
            {
              "approx_mass": 371.101377352088,
              "cls": "MassDeviationElement",
              "mass": 371.10124,
              "ppm_diff": -0.37012026141724114,
              "scan_number": 1176,
              "scan_time": 5.692166666667
            },
            {
              "approx_mass": 371.101377352088,
              "cls": "MassDeviationElement",
              "mass": 371.10124,
              "ppm_diff": -0.37012026141724114,
              "scan_number": 1177,
              "scan_time": 5.697
            },
            {
              "approx_mass": 371.101377352088,
              "cls": "MassDeviationElement",
              "mass": 371.10124,
              "ppm_diff": -0.37012026141724114,
              "scan_number": 1178,
              "scan_time": 5.701816666667
            },
            {
              "approx_mass": 371.101377352088,
              "cls": "MassDeviationElement",
              "mass": 371.10124,
              "ppm_diff": -0.37012026141724114,
              "scan_number": 1179,
              "scan_time": 5.70665
            },
            {
              "approx_mass": 371.101377352088,
              "cls": "MassDeviationElement",
              "mass": 371.10124,
              "ppm_diff": -0.37012026141724114,
              "scan_number": 1180,
              "scan_time": 5.711466666667
            },
            {
              "approx_mass": 371.101377352088,
              "cls": "MassDeviationElement",
              "mass": 371.10124,
              "ppm_diff": -0.37012026141724114,
              "scan_number": 1181,
              "scan_time": 5.716283333333
            },
            {
              "approx_mass": 371.101377352088,
              "cls": "MassDeviationElement",
              "mass": 371.10124,
              "ppm_diff": -0.37012026141724114,
              "scan_number": 1182,
              "scan_time": 5.721116666667
            },
            {
              "approx_mass": 371.101377352088,
              "cls": "MassDeviationElement",
              "mass": 371.10124,
              "ppm_diff": -0.37012026141724114,
              "scan_number": 1183,
              "scan_time": 5.72595
            },
            {
              "approx_mass": 371.101377352088,
              "cls": "MassDeviationElement",
              "mass": 371.10124,
              "ppm_diff": -0.37012026141724114,
              "scan_number": 1184,
              "scan_time": 5.730766666667
            },
            {
              "approx_mass": 371.101377352088,
              "cls": "MassDeviationElement",
              "mass": 371.10124,
              "ppm_diff": -0.37012026141724114,
              "scan_number": 1185,
              "scan_time": 5.7356
            },
            {
              "approx_mass": 371.101377352088,
              "cls": "MassDeviationElement",
              "mass": 371.10124,
              "ppm_diff": -0.37012026141724114,
              "scan_number": 1186,
              "scan_time": 5.740433333333
            },
            {
              "approx_mass": 371.101377352088,
              "cls": "MassDeviationElement",
              "mass": 371.10124,
              "ppm_diff": -0.37012026141724114,
              "scan_number": 1187,
              "scan_time": 5.745266666667
            },
            {
              "approx_mass": 371.101377352088,
              "cls": "MassDeviationElement",
              "mass": 371.10124,
              "ppm_diff": -0.37012026141724114,
              "scan_number": 1188,
              "scan_time": 5.7501
            },
            {
              "approx_mass": 371.101377352088,
              "cls": "MassDeviationElement",
              "mass": 371.10124,
              "ppm_diff": -0.37012026141724114,
              "scan_number": 1189,
              "scan_time": 5.754933333333
            },
            {
              "approx_mass": 371.101377352088,
              "cls": "MassDeviationElement",
              "mass": 371.10124,
              "ppm_diff": -0.37012026141724114,
              "scan_number": 1190,
              "scan_time": 5.75975
            },
            {
              "approx_mass": 371.101377352088,
              "cls": "MassDeviationElement",
              "mass": 371.10124,
              "ppm_diff": -0.37012026141724114,
              "scan_number": 1191,
              "scan_time": 5.764583333333
            },
            {
              "approx_mass": 371.101377352088,
              "cls": "MassDeviationElement",
              "mass": 371.10124,
              "ppm_diff": -0.37012026141724114,
              "scan_number": 1192,
              "scan_time": 5.769416666667
            },
            {
              "approx_mass": 371.101377352088,
              "cls": "MassDeviationElement",
              "mass": 371.10124,
              "ppm_diff": -0.37012026141724114,
              "scan_number": 1193,
              "scan_time": 5.77425
            },
            {
              "approx_mass": 371.101377352088,
              "cls": "MassDeviationElement",
              "mass": 371.10124,
              "ppm_diff": -0.37012026141724114,
              "scan_number": 1194,
              "scan_time": 5.779083333333
            },
            {
              "approx_mass": 371.101377352088,
              "cls": "MassDeviationElement",
              "mass": 371.10124,
              "ppm_diff": -0.37012026141724114,
              "scan_number": 1195,
              "scan_time": 5.7839
            },
            {
              "approx_mass": 371.101377352088,
              "cls": "MassDeviationElement",
              "mass": 371.10124,
              "ppm_diff": -0.37012026141724114,
              "scan_number": 1196,
              "scan_time": 5.788716666667
            },
            {
              "approx_mass": 371.101377352088,
              "cls": "MassDeviationElement",
              "mass": 371.10124,
              "ppm_diff": -0.37012026141724114,
              "scan_number": 1197,
              "scan_time": 5.793533333333
            },
            {
              "approx_mass": 371.101377352088,
              "cls": "MassDeviationElement",
              "mass": 371.10124,
              "ppm_diff": -0.37012026141724114,
              "scan_number": 1198,
              "scan_time": 5.798416666667
            },
            {
              "approx_mass": 371.101377352088,
              "cls": "MassDeviationElement",
              "mass": 371.10124,
              "ppm_diff": -0.37012026141724114,
              "scan_number": 1199,
              "scan_time": 5.80325
            },
            {
              "approx_mass": 371.101377352088,
              "cls": "MassDeviationElement",
              "mass": 371.10124,
              "ppm_diff": -0.37012026141724114,
              "scan_number": 1200,
              "scan_time": 5.808083333333
            },
            {
              "approx_mass": 371.101377352088,
              "cls": "MassDeviationElement",
              "mass": 371.10124,
              "ppm_diff": -0.37012026141724114,
              "scan_number": 1201,
              "scan_time": 5.812916666667
            },
            {
              "approx_mass": 371.101377352088,
              "cls": "MassDeviationElement",
              "mass": 371.10124,
              "ppm_diff": -0.37012026141724114,
              "scan_number": 1202,
              "scan_time": 5.81775
            },
            {
              "approx_mass": 371.101377352088,
              "cls": "MassDeviationElement",
              "mass": 371.10124,
              "ppm_diff": -0.37012026141724114,
              "scan_number": 1203,
              "scan_time": 5.822583333333
            },
            {
              "approx_mass": 371.101377352088,
              "cls": "MassDeviationElement",
              "mass": 371.10124,
              "ppm_diff": -0.37012026141724114,
              "scan_number": 1204,
              "scan_time": 5.827416666667
            },
            {
              "approx_mass": 371.101377352088,
              "cls": "MassDeviationElement",
              "mass": 371.10124,
              "ppm_diff": -0.37012026141724114,
              "scan_number": 1205,
              "scan_time": 5.83225
            },
            {
              "approx_mass": 371.101377352088,
              "cls": "MassDeviationElement",
              "mass": 371.10124,
              "ppm_diff": -0.37012026141724114,
              "scan_number": 1206,
              "scan_time": 5.837066666667
            },
            {
              "approx_mass": 371.101377352088,
              "cls": "MassDeviationElement",
              "mass": 371.10124,
              "ppm_diff": -0.37012026141724114,
              "scan_number": 1207,
              "scan_time": 5.8419
            },
            {
              "approx_mass": 371.101377352088,
              "cls": "MassDeviationElement",
              "mass": 371.10124,
              "ppm_diff": -0.37012026141724114,
              "scan_number": 1208,
              "scan_time": 5.846733333333
            },
            {
              "approx_mass": 371.101377352088,
              "cls": "MassDeviationElement",
              "mass": 371.10124,
              "ppm_diff": -0.37012026141724114,
              "scan_number": 1209,
              "scan_time": 5.851566666667
            },
            {
              "approx_mass": 371.101377352088,
              "cls": "MassDeviationElement",
              "mass": 371.10124,
              "ppm_diff": -0.37012026141724114,
              "scan_number": 1210,
              "scan_time": 5.856383333333
            },
            {
              "approx_mass": 371.101377352088,
              "cls": "MassDeviationElement",
              "mass": 371.10124,
              "ppm_diff": -0.37012026141724114,
              "scan_number": 1211,
              "scan_time": 5.861216666667
            },
            {
              "approx_mass": 371.101377352088,
              "cls": "MassDeviationElement",
              "mass": 371.10124,
              "ppm_diff": -0.37012026141724114,
              "scan_number": 1212,
              "scan_time": 5.866033333333
            },
            {
              "approx_mass": 371.101377352088,
              "cls": "MassDeviationElement",
              "mass": 371.10124,
              "ppm_diff": -0.37012026141724114,
              "scan_number": 1213,
              "scan_time": 5.870866666667
            },
            {
              "approx_mass": 371.101377352088,
              "cls": "MassDeviationElement",
              "mass": 371.10124,
              "ppm_diff": -0.37012026141724114,
              "scan_number": 1214,
              "scan_time": 5.8757
            },
            {
              "approx_mass": 371.101377352088,
              "cls": "MassDeviationElement",
              "mass": 371.10124,
              "ppm_diff": -0.37012026141724114,
              "scan_number": 1215,
              "scan_time": 5.880533333333
            },
            {
              "approx_mass": 371.101377352088,
              "cls": "MassDeviationElement",
              "mass": 371.10124,
              "ppm_diff": -0.37012026141724114,
              "scan_number": 1216,
              "scan_time": 5.885366666667
            },
            {
              "approx_mass": 371.101377352088,
              "cls": "MassDeviationElement",
              "mass": 371.10124,
              "ppm_diff": -0.37012026141724114,
              "scan_number": 1217,
              "scan_time": 5.890183333333
            },
            {
              "approx_mass": 371.101377352088,
              "cls": "MassDeviationElement",
              "mass": 371.10124,
              "ppm_diff": -0.37012026141724114,
              "scan_number": 1218,
              "scan_time": 5.895016666667
            },
            {
              "approx_mass": 371.101377352088,
              "cls": "MassDeviationElement",
              "mass": 371.10124,
              "ppm_diff": -0.37012026141724114,
              "scan_number": 1219,
              "scan_time": 5.89985
            },
            {
              "approx_mass": 371.101377352088,
              "cls": "MassDeviationElement",
              "mass": 371.10124,
              "ppm_diff": -0.37012026141724114,
              "scan_number": 1220,
              "scan_time": 5.904666666667
            },
            {
              "approx_mass": 371.101377352088,
              "cls": "MassDeviationElement",
              "mass": 371.10124,
              "ppm_diff": -0.37012026141724114,
              "scan_number": 1221,
              "scan_time": 5.9095
            },
            {
              "approx_mass": 371.101377352088,
              "cls": "MassDeviationElement",
              "mass": 371.10124,
              "ppm_diff": -0.37012026141724114,
              "scan_number": 1222,
              "scan_time": 5.914316666667
            },
            {
              "approx_mass": 371.101377352088,
              "cls": "MassDeviationElement",
              "mass": 371.10124,
              "ppm_diff": -0.37012026141724114,
              "scan_number": 1223,
              "scan_time": 5.91915
            },
            {
              "approx_mass": 371.101377352088,
              "cls": "MassDeviationElement",
              "mass": 371.10124,
              "ppm_diff": -0.37012026141724114,
              "scan_number": 1224,
              "scan_time": 5.923966666667
            },
            {
              "approx_mass": 371.101377352088,
              "cls": "MassDeviationElement",
              "mass": 371.10124,
              "ppm_diff": -0.37012026141724114,
              "scan_number": 1225,
              "scan_time": 5.9288
            },
            {
              "approx_mass": 371.101377352088,
              "cls": "MassDeviationElement",
              "mass": 371.10124,
              "ppm_diff": -0.37012026141724114,
              "scan_number": 1226,
              "scan_time": 5.933633333333
            },
            {
              "approx_mass": 371.101377352088,
              "cls": "MassDeviationElement",
              "mass": 371.10124,
              "ppm_diff": -0.37012026141724114,
              "scan_number": 1227,
              "scan_time": 5.938466666667
            },
            {
              "approx_mass": 371.101377352088,
              "cls": "MassDeviationElement",
              "mass": 371.10124,
              "ppm_diff": -0.37012026141724114,
              "scan_number": 1228,
              "scan_time": 5.943283333333
            },
            {
              "approx_mass": 371.101377352088,
              "cls": "MassDeviationElement",
              "mass": 371.10124,
              "ppm_diff": -0.37012026141724114,
              "scan_number": 1229,
              "scan_time": 5.948116666667
            },
            {
              "approx_mass": 371.101377352088,
              "cls": "MassDeviationElement",
              "mass": 371.10124,
              "ppm_diff": -0.37012026141724114,
              "scan_number": 1230,
              "scan_time": 5.95295
            },
            {
              "approx_mass": 371.101377352088,
              "cls": "MassDeviationElement",
              "mass": 371.10124,
              "ppm_diff": -0.37012026141724114,
              "scan_number": 1231,
              "scan_time": 5.957766666667
            },
            {
              "approx_mass": 371.101377352088,
              "cls": "MassDeviationElement",
              "mass": 371.10124,
              "ppm_diff": -0.37012026141724114,
              "scan_number": 1232,
              "scan_time": 5.9626
            },
            {
              "approx_mass": 371.101377352088,
              "cls": "MassDeviationElement",
              "mass": 371.10124,
              "ppm_diff": -0.37012026141724114,
              "scan_number": 1233,
              "scan_time": 5.967433333333
            },
            {
              "approx_mass": 371.101377352088,
              "cls": "MassDeviationElement",
              "mass": 371.10124,
              "ppm_diff": -0.37012026141724114,
              "scan_number": 1234,
              "scan_time": 5.97225
            },
            {
              "approx_mass": 371.101377352088,
              "cls": "MassDeviationElement",
              "mass": 371.10124,
              "ppm_diff": -0.37012026141724114,
              "scan_number": 1235,
              "scan_time": 5.977083333333
            },
            {
              "approx_mass": 371.101377352088,
              "cls": "MassDeviationElement",
              "mass": 371.10124,
              "ppm_diff": -0.37012026141724114,
              "scan_number": 1236,
              "scan_time": 5.981916666667
            },
            {
              "approx_mass": 371.101377352088,
              "cls": "MassDeviationElement",
              "mass": 371.10124,
              "ppm_diff": -0.37012026141724114,
              "scan_number": 1237,
              "scan_time": 5.98675
            },
            {
              "approx_mass": 371.101377352088,
              "cls": "MassDeviationElement",
              "mass": 371.10124,
              "ppm_diff": -0.37012026141724114,
              "scan_number": 1238,
              "scan_time": 5.991566666667
            },
            {
              "approx_mass": 371.101377352088,
              "cls": "MassDeviationElement",
              "mass": 371.10124,
              "ppm_diff": -0.37012026141724114,
              "scan_number": 1239,
              "scan_time": 5.9964
            },
            {
              "approx_mass": 371.101377352088,
              "cls": "MassDeviationElement",
              "mass": 371.10124,
              "ppm_diff": -0.37012026141724114,
              "scan_number": 1240,
              "scan_time": 6.001216666667
            },
            {
              "approx_mass": 371.101377352088,
              "cls": "MassDeviationElement",
              "mass": 371.10124,
              "ppm_diff": -0.37012026141724114,
              "scan_number": 1241,
              "scan_time": 6.00605
            },
            {
              "approx_mass": 371.101377352088,
              "cls": "MassDeviationElement",
              "mass": 371.10124,
              "ppm_diff": -0.37012026141724114,
              "scan_number": 1242,
              "scan_time": 6.010866666667
            },
            {
              "approx_mass": 371.101377352088,
              "cls": "MassDeviationElement",
              "mass": 371.10124,
              "ppm_diff": -0.37012026141724114,
              "scan_number": 1243,
              "scan_time": 6.015683333333
            },
            {
              "approx_mass": 371.101377352088,
              "cls": "MassDeviationElement",
              "mass": 371.10124,
              "ppm_diff": -0.37012026141724114,
              "scan_number": 1244,
              "scan_time": 6.020516666667
            },
            {
              "approx_mass": 371.101377352088,
              "cls": "MassDeviationElement",
              "mass": 371.10124,
              "ppm_diff": -0.37012026141724114,
              "scan_number": 1245,
              "scan_time": 6.02535
            },
            {
              "approx_mass": 371.101377352088,
              "cls": "MassDeviationElement",
              "mass": 371.10124,
              "ppm_diff": -0.37012026141724114,
              "scan_number": 1246,
              "scan_time": 6.030183333333
            },
            {
              "approx_mass": 371.101377352088,
              "cls": "MassDeviationElement",
              "mass": 371.10124,
              "ppm_diff": -0.37012026141724114,
              "scan_number": 1247,
              "scan_time": 6.035016666667
            },
            {
              "approx_mass": 371.101377352088,
              "cls": "MassDeviationElement",
              "mass": 371.10124,
              "ppm_diff": -0.37012026141724114,
              "scan_number": 1248,
              "scan_time": 6.03985
            },
            {
              "approx_mass": 371.101377352088,
              "cls": "MassDeviationElement",
              "mass": 371.10124,
              "ppm_diff": -0.37012026141724114,
              "scan_number": 1249,
              "scan_time": 6.044683333333
            },
            {
              "approx_mass": 371.101377352088,
              "cls": "MassDeviationElement",
              "mass": 371.10124,
              "ppm_diff": -0.37012026141724114,
              "scan_number": 1250,
              "scan_time": 6.049516666667
            },
            {
              "approx_mass": 371.101377352088,
              "cls": "MassDeviationElement",
              "mass": 371.10124,
              "ppm_diff": -0.37012026141724114,
              "scan_number": 1251,
              "scan_time": 6.054333333333
            },
            {
              "approx_mass": 371.101377352088,
              "cls": "MassDeviationElement",
              "mass": 371.10124,
              "ppm_diff": -0.37012026141724114,
              "scan_number": 1252,
              "scan_time": 6.059166666667
            },
            {
              "approx_mass": 371.101377352088,
              "cls": "MassDeviationElement",
              "mass": 371.10124,
              "ppm_diff": -0.37012026141724114,
              "scan_number": 1253,
              "scan_time": 6.063983333333
            },
            {
              "approx_mass": 371.101377352088,
              "cls": "MassDeviationElement",
              "mass": 371.10124,
              "ppm_diff": -0.37012026141724114,
              "scan_number": 1254,
              "scan_time": 6.0688
            },
            {
              "approx_mass": 371.101377352088,
              "cls": "MassDeviationElement",
              "mass": 371.10124,
              "ppm_diff": -0.37012026141724114,
              "scan_number": 1255,
              "scan_time": 6.073633333333
            },
            {
              "approx_mass": 371.101377352088,
              "cls": "MassDeviationElement",
              "mass": 371.10124,
              "ppm_diff": -0.37012026141724114,
              "scan_number": 1256,
              "scan_time": 6.078466666667
            },
            {
              "approx_mass": 371.101377352088,
              "cls": "MassDeviationElement",
              "mass": 371.10124,
              "ppm_diff": -0.37012026141724114,
              "scan_number": 1257,
              "scan_time": 6.083283333333
            },
            {
              "approx_mass": 371.101377352088,
              "cls": "MassDeviationElement",
              "mass": 371.10124,
              "ppm_diff": -0.37012026141724114,
              "scan_number": 1258,
              "scan_time": 6.088116666667
            },
            {
              "approx_mass": 371.101377352088,
              "cls": "MassDeviationElement",
              "mass": 371.10124,
              "ppm_diff": -0.37012026141724114,
              "scan_number": 1259,
              "scan_time": 6.09295
            },
            {
              "approx_mass": 371.101377352088,
              "cls": "MassDeviationElement",
              "mass": 371.10124,
              "ppm_diff": -0.37012026141724114,
              "scan_number": 1260,
              "scan_time": 6.097766666667
            },
            {
              "approx_mass": 371.101377352088,
              "cls": "MassDeviationElement",
              "mass": 371.10124,
              "ppm_diff": -0.37012026141724114,
              "scan_number": 1261,
              "scan_time": 6.1026
            },
            {
              "approx_mass": 371.101377352088,
              "cls": "MassDeviationElement",
              "mass": 371.10124,
              "ppm_diff": -0.37012026141724114,
              "scan_number": 1262,
              "scan_time": 6.107416666667
            },
            {
              "approx_mass": 371.101377352088,
              "cls": "MassDeviationElement",
              "mass": 371.10124,
              "ppm_diff": -0.37012026141724114,
              "scan_number": 1263,
              "scan_time": 6.11225
            },
            {
              "approx_mass": 371.101377352088,
              "cls": "MassDeviationElement",
              "mass": 371.10124,
              "ppm_diff": -0.37012026141724114,
              "scan_number": 1264,
              "scan_time": 6.117083333333
            },
            {
              "approx_mass": 371.101377352088,
              "cls": "MassDeviationElement",
              "mass": 371.10124,
              "ppm_diff": -0.37012026141724114,
              "scan_number": 1265,
              "scan_time": 6.1219
            },
            {
              "approx_mass": 371.101377352088,
              "cls": "MassDeviationElement",
              "mass": 371.10124,
              "ppm_diff": -0.37012026141724114,
              "scan_number": 1266,
              "scan_time": 6.126733333333
            },
            {
              "approx_mass": 371.101377352088,
              "cls": "MassDeviationElement",
              "mass": 371.10124,
              "ppm_diff": -0.37012026141724114,
              "scan_number": 1267,
              "scan_time": 6.13155
            },
            {
              "approx_mass": 371.101377352088,
              "cls": "MassDeviationElement",
              "mass": 371.10124,
              "ppm_diff": -0.37012026141724114,
              "scan_number": 1268,
              "scan_time": 6.136383333333
            },
            {
              "approx_mass": 371.101377352088,
              "cls": "MassDeviationElement",
              "mass": 371.10124,
              "ppm_diff": -0.37012026141724114,
              "scan_number": 1269,
              "scan_time": 6.1412
            },
            {
              "approx_mass": 371.101377352088,
              "cls": "MassDeviationElement",
              "mass": 371.10124,
              "ppm_diff": -0.37012026141724114,
              "scan_number": 1270,
              "scan_time": 6.146033333333
            },
            {
              "approx_mass": 371.101377352088,
              "cls": "MassDeviationElement",
              "mass": 371.10124,
              "ppm_diff": -0.37012026141724114,
              "scan_number": 1271,
              "scan_time": 6.150866666667
            },
            {
              "approx_mass": 371.101377352088,
              "cls": "MassDeviationElement",
              "mass": 371.10124,
              "ppm_diff": -0.37012026141724114,
              "scan_number": 1272,
              "scan_time": 6.155683333333
            },
            {
              "approx_mass": 371.101377352088,
              "cls": "MassDeviationElement",
              "mass": 371.10124,
              "ppm_diff": -0.37012026141724114,
              "scan_number": 1273,
              "scan_time": 6.160516666667
            },
            {
              "approx_mass": 371.101377352088,
              "cls": "MassDeviationElement",
              "mass": 371.10124,
              "ppm_diff": -0.37012026141724114,
              "scan_number": 1274,
              "scan_time": 6.165333333333
            },
            {
              "approx_mass": 371.101377352088,
              "cls": "MassDeviationElement",
              "mass": 371.10124,
              "ppm_diff": -0.37012026141724114,
              "scan_number": 1275,
              "scan_time": 6.170166666667
            },
            {
              "approx_mass": 371.101377352088,
              "cls": "MassDeviationElement",
              "mass": 371.10124,
              "ppm_diff": -0.37012026141724114,
              "scan_number": 1276,
              "scan_time": 6.175
            },
            {
              "approx_mass": 371.101377352088,
              "cls": "MassDeviationElement",
              "mass": 371.10124,
              "ppm_diff": -0.37012026141724114,
              "scan_number": 1277,
              "scan_time": 6.179833333333
            },
            {
              "approx_mass": 371.101377352088,
              "cls": "MassDeviationElement",
              "mass": 371.10124,
              "ppm_diff": -0.37012026141724114,
              "scan_number": 1278,
              "scan_time": 6.184666666667
            },
            {
              "approx_mass": 371.101377352088,
              "cls": "MassDeviationElement",
              "mass": 371.10124,
              "ppm_diff": -0.37012026141724114,
              "scan_number": 1279,
              "scan_time": 6.1895
            },
            {
              "approx_mass": 371.101377352088,
              "cls": "MassDeviationElement",
              "mass": 371.10124,
              "ppm_diff": -0.37012026141724114,
              "scan_number": 1280,
              "scan_time": 6.194333333333
            },
            {
              "approx_mass": 371.101377352088,
              "cls": "MassDeviationElement",
              "mass": 371.10124,
              "ppm_diff": -0.37012026141724114,
              "scan_number": 1281,
              "scan_time": 6.19915
            },
            {
              "approx_mass": 371.101377352088,
              "cls": "MassDeviationElement",
              "mass": 371.10124,
              "ppm_diff": -0.37012026141724114,
              "scan_number": 1282,
              "scan_time": 6.203983333333
            },
            {
              "approx_mass": 371.101377352088,
              "cls": "MassDeviationElement",
              "mass": 371.10124,
              "ppm_diff": -0.37012026141724114,
              "scan_number": 1283,
              "scan_time": 6.208816666667
            },
            {
              "approx_mass": 371.101377352088,
              "cls": "MassDeviationElement",
              "mass": 371.10124,
              "ppm_diff": -0.37012026141724114,
              "scan_number": 1284,
              "scan_time": 6.213633333333
            },
            {
              "approx_mass": 371.101377352088,
              "cls": "MassDeviationElement",
              "mass": 371.10124,
              "ppm_diff": -0.37012026141724114,
              "scan_number": 1285,
              "scan_time": 6.218466666667
            },
            {
              "approx_mass": 371.101377352088,
              "cls": "MassDeviationElement",
              "mass": 371.10124,
              "ppm_diff": -0.37012026141724114,
              "scan_number": 1286,
              "scan_time": 6.2233
            },
            {
              "approx_mass": 371.101377352088,
              "cls": "MassDeviationElement",
              "mass": 371.10124,
              "ppm_diff": -0.37012026141724114,
              "scan_number": 1287,
              "scan_time": 6.228116666667
            },
            {
              "approx_mass": 371.101377352088,
              "cls": "MassDeviationElement",
              "mass": 371.10124,
              "ppm_diff": -0.37012026141724114,
              "scan_number": 1288,
              "scan_time": 6.23295
            },
            {
              "approx_mass": 371.101377352088,
              "cls": "MassDeviationElement",
              "mass": 371.10124,
              "ppm_diff": -0.37012026141724114,
              "scan_number": 1289,
              "scan_time": 6.237766666667
            },
            {
              "approx_mass": 371.101377352088,
              "cls": "MassDeviationElement",
              "mass": 371.10124,
              "ppm_diff": -0.37012026141724114,
              "scan_number": 1290,
              "scan_time": 6.2426
            },
            {
              "approx_mass": 371.101377352088,
              "cls": "MassDeviationElement",
              "mass": 371.10124,
              "ppm_diff": -0.37012026141724114,
              "scan_number": 1291,
              "scan_time": 6.247433333333
            },
            {
              "approx_mass": 371.101377352088,
              "cls": "MassDeviationElement",
              "mass": 371.10124,
              "ppm_diff": -0.37012026141724114,
              "scan_number": 1292,
              "scan_time": 6.25225
            },
            {
              "approx_mass": 371.101377352088,
              "cls": "MassDeviationElement",
              "mass": 371.10124,
              "ppm_diff": -0.37012026141724114,
              "scan_number": 1293,
              "scan_time": 6.257083333333
            },
            {
              "approx_mass": 371.101377352088,
              "cls": "MassDeviationElement",
              "mass": 371.10124,
              "ppm_diff": -0.37012026141724114,
              "scan_number": 1294,
              "scan_time": 6.2619
            },
            {
              "approx_mass": 371.101377352088,
              "cls": "MassDeviationElement",
              "mass": 371.10124,
              "ppm_diff": -0.37012026141724114,
              "scan_number": 1295,
              "scan_time": 6.266733333333
            },
            {
              "approx_mass": 371.101377352088,
              "cls": "MassDeviationElement",
              "mass": 371.10124,
              "ppm_diff": -0.37012026141724114,
              "scan_number": 1296,
              "scan_time": 6.271566666667
            },
            {
              "approx_mass": 371.101377352088,
              "cls": "MassDeviationElement",
              "mass": 371.10124,
              "ppm_diff": -0.37012026141724114,
              "scan_number": 1297,
              "scan_time": 6.2764
            },
            {
              "approx_mass": 371.101377352088,
              "cls": "MassDeviationElement",
              "mass": 371.10124,
              "ppm_diff": -0.37012026141724114,
              "scan_number": 1298,
              "scan_time": 6.281233333333
            },
            {
              "approx_mass": 371.101377352088,
              "cls": "MassDeviationElement",
              "mass": 371.10124,
              "ppm_diff": -0.37012026141724114,
              "scan_number": 1299,
              "scan_time": 6.286066666667
            },
            {
              "approx_mass": 371.101377352088,
              "cls": "MassDeviationElement",
              "mass": 371.10124,
              "ppm_diff": -0.37012026141724114,
              "scan_number": 1300,
              "scan_time": 6.2909
            },
            {
              "approx_mass": 371.101377352088,
              "cls": "MassDeviationElement",
              "mass": 371.10124,
              "ppm_diff": -0.37012026141724114,
              "scan_number": 1301,
              "scan_time": 6.295733333333
            },
            {
              "approx_mass": 371.101377352088,
              "cls": "MassDeviationElement",
              "mass": 371.10124,
              "ppm_diff": -0.37012026141724114,
              "scan_number": 1302,
              "scan_time": 6.300566666667
            },
            {
              "approx_mass": 371.101377352088,
              "cls": "MassDeviationElement",
              "mass": 371.10124,
              "ppm_diff": -0.37012026141724114,
              "scan_number": 1303,
              "scan_time": 6.3054
            },
            {
              "approx_mass": 371.101377352088,
              "cls": "MassDeviationElement",
              "mass": 371.10124,
              "ppm_diff": -0.37012026141724114,
              "scan_number": 1304,
              "scan_time": 6.310216666667
            },
            {
              "approx_mass": 371.101377352088,
              "cls": "MassDeviationElement",
              "mass": 371.10124,
              "ppm_diff": -0.37012026141724114,
              "scan_number": 1305,
              "scan_time": 6.31505
            },
            {
              "approx_mass": 371.101377352088,
              "cls": "MassDeviationElement",
              "mass": 371.10124,
              "ppm_diff": -0.37012026141724114,
              "scan_number": 1306,
              "scan_time": 6.319883333333
            },
            {
              "approx_mass": 371.101377352088,
              "cls": "MassDeviationElement",
              "mass": 371.10124,
              "ppm_diff": -0.37012026141724114,
              "scan_number": 1307,
              "scan_time": 6.324716666667
            },
            {
              "approx_mass": 371.101377352088,
              "cls": "MassDeviationElement",
              "mass": 371.10124,
              "ppm_diff": -0.37012026141724114,
              "scan_number": 1308,
              "scan_time": 6.329533333333
            },
            {
              "approx_mass": 371.101377352088,
              "cls": "MassDeviationElement",
              "mass": 371.10124,
              "ppm_diff": -0.37012026141724114,
              "scan_number": 1309,
              "scan_time": 6.33435
            },
            {
              "approx_mass": 371.101377352088,
              "cls": "MassDeviationElement",
              "mass": 371.10124,
              "ppm_diff": -0.37012026141724114,
              "scan_number": 1310,
              "scan_time": 6.339183333333
            },
            {
              "approx_mass": 371.101377352088,
              "cls": "MassDeviationElement",
              "mass": 371.10124,
              "ppm_diff": -0.37012026141724114,
              "scan_number": 1311,
              "scan_time": 6.344016666667
            },
            {
              "approx_mass": 371.101377352088,
              "cls": "MassDeviationElement",
              "mass": 371.10124,
              "ppm_diff": -0.37012026141724114,
              "scan_number": 1312,
              "scan_time": 6.348833333333
            },
            {
              "approx_mass": 371.101377352088,
              "cls": "MassDeviationElement",
              "mass": 371.10124,
              "ppm_diff": -0.37012026141724114,
              "scan_number": 1313,
              "scan_time": 6.353666666667
            },
            {
              "approx_mass": 371.101377352088,
              "cls": "MassDeviationElement",
              "mass": 371.10124,
              "ppm_diff": -0.37012026141724114,
              "scan_number": 1314,
              "scan_time": 6.358483333333
            },
            {
              "approx_mass": 371.101377352088,
              "cls": "MassDeviationElement",
              "mass": 371.10124,
              "ppm_diff": -0.37012026141724114,
              "scan_number": 1315,
              "scan_time": 6.3633
            },
            {
              "approx_mass": 371.101377352088,
              "cls": "MassDeviationElement",
              "mass": 371.10124,
              "ppm_diff": -0.37012026141724114,
              "scan_number": 1316,
              "scan_time": 6.368133333333
            },
            {
              "approx_mass": 371.101377352088,
              "cls": "MassDeviationElement",
              "mass": 371.10124,
              "ppm_diff": -0.37012026141724114,
              "scan_number": 1317,
              "scan_time": 6.372966666667
            },
            {
              "approx_mass": 371.101377352088,
              "cls": "MassDeviationElement",
              "mass": 371.10124,
              "ppm_diff": -0.37012026141724114,
              "scan_number": 1318,
              "scan_time": 6.377783333333
            },
            {
              "approx_mass": 371.101377352088,
              "cls": "MassDeviationElement",
              "mass": 371.10124,
              "ppm_diff": -0.37012026141724114,
              "scan_number": 1319,
              "scan_time": 6.3826
            },
            {
              "approx_mass": 371.101377352088,
              "cls": "MassDeviationElement",
              "mass": 371.10124,
              "ppm_diff": -0.37012026141724114,
              "scan_number": 1320,
              "scan_time": 6.387433333333
            },
            {
              "approx_mass": 371.101377352088,
              "cls": "MassDeviationElement",
              "mass": 371.10124,
              "ppm_diff": -0.37012026141724114,
              "scan_number": 1321,
              "scan_time": 6.39225
            },
            {
              "approx_mass": 371.101377352088,
              "cls": "MassDeviationElement",
              "mass": 371.10124,
              "ppm_diff": -0.37012026141724114,
              "scan_number": 1322,
              "scan_time": 6.397083333333
            },
            {
              "approx_mass": 371.101377352088,
              "cls": "MassDeviationElement",
              "mass": 371.10124,
              "ppm_diff": -0.37012026141724114,
              "scan_number": 1323,
              "scan_time": 6.401916666667
            },
            {
              "approx_mass": 371.101377352088,
              "cls": "MassDeviationElement",
              "mass": 371.10124,
              "ppm_diff": -0.37012026141724114,
              "scan_number": 1324,
              "scan_time": 6.406733333333
            },
            {
              "approx_mass": 371.101377352088,
              "cls": "MassDeviationElement",
              "mass": 371.10124,
              "ppm_diff": -0.37012026141724114,
              "scan_number": 1325,
              "scan_time": 6.411566666667
            },
            {
              "approx_mass": 371.101377352088,
              "cls": "MassDeviationElement",
              "mass": 371.10124,
              "ppm_diff": -0.37012026141724114,
              "scan_number": 1326,
              "scan_time": 6.416383333333
            },
            {
              "approx_mass": 371.101377352088,
              "cls": "MassDeviationElement",
              "mass": 371.10124,
              "ppm_diff": -0.37012026141724114,
              "scan_number": 1327,
              "scan_time": 6.421216666667
            },
            {
              "approx_mass": 371.101377352088,
              "cls": "MassDeviationElement",
              "mass": 371.10124,
              "ppm_diff": -0.37012026141724114,
              "scan_number": 1328,
              "scan_time": 6.42605
            },
            {
              "approx_mass": 371.101377352088,
              "cls": "MassDeviationElement",
              "mass": 371.10124,
              "ppm_diff": -0.37012026141724114,
              "scan_number": 1329,
              "scan_time": 6.430883333333
            },
            {
              "approx_mass": 371.101377352088,
              "cls": "MassDeviationElement",
              "mass": 371.10124,
              "ppm_diff": -0.37012026141724114,
              "scan_number": 1330,
              "scan_time": 6.435716666667
            },
            {
              "approx_mass": 371.101377352088,
              "cls": "MassDeviationElement",
              "mass": 371.10124,
              "ppm_diff": -0.37012026141724114,
              "scan_number": 1331,
              "scan_time": 6.44055
            },
            {
              "approx_mass": 371.101377352088,
              "cls": "MassDeviationElement",
              "mass": 371.10124,
              "ppm_diff": -0.37012026141724114,
              "scan_number": 1332,
              "scan_time": 6.445383333333
            },
            {
              "approx_mass": 371.101377352088,
              "cls": "MassDeviationElement",
              "mass": 371.10124,
              "ppm_diff": -0.37012026141724114,
              "scan_number": 1333,
              "scan_time": 6.450216666667
            },
            {
              "approx_mass": 371.101377352088,
              "cls": "MassDeviationElement",
              "mass": 371.10124,
              "ppm_diff": -0.37012026141724114,
              "scan_number": 1334,
              "scan_time": 6.45505
            },
            {
              "approx_mass": 371.101377352088,
              "cls": "MassDeviationElement",
              "mass": 371.10124,
              "ppm_diff": -0.37012026141724114,
              "scan_number": 1335,
              "scan_time": 6.459866666667
            },
            {
              "approx_mass": 371.101377352088,
              "cls": "MassDeviationElement",
              "mass": 371.10124,
              "ppm_diff": -0.37012026141724114,
              "scan_number": 1336,
              "scan_time": 6.4647
            },
            {
              "approx_mass": 371.101377352088,
              "cls": "MassDeviationElement",
              "mass": 371.10124,
              "ppm_diff": -0.37012026141724114,
              "scan_number": 1337,
              "scan_time": 6.469516666667
            },
            {
              "approx_mass": 371.101377352088,
              "cls": "MassDeviationElement",
              "mass": 371.10124,
              "ppm_diff": -0.37012026141724114,
              "scan_number": 1338,
              "scan_time": 6.47435
            },
            {
              "approx_mass": 371.101377352088,
              "cls": "MassDeviationElement",
              "mass": 371.10124,
              "ppm_diff": -0.37012026141724114,
              "scan_number": 1339,
              "scan_time": 6.479183333333
            },
            {
              "approx_mass": 371.101377352088,
              "cls": "MassDeviationElement",
              "mass": 371.10124,
              "ppm_diff": -0.37012026141724114,
              "scan_number": 1340,
              "scan_time": 6.484
            },
            {
              "approx_mass": 371.101377352088,
              "cls": "MassDeviationElement",
              "mass": 371.10124,
              "ppm_diff": -0.37012026141724114,
              "scan_number": 1341,
              "scan_time": 6.488833333333
            },
            {
              "approx_mass": 371.101377352088,
              "cls": "MassDeviationElement",
              "mass": 371.10124,
              "ppm_diff": -0.37012026141724114,
              "scan_number": 1342,
              "scan_time": 6.49365
            },
            {
              "approx_mass": 371.101377352088,
              "cls": "MassDeviationElement",
              "mass": 371.10124,
              "ppm_diff": -0.37012026141724114,
              "scan_number": 1343,
              "scan_time": 6.498466666667
            },
            {
              "approx_mass": 371.101377352088,
              "cls": "MassDeviationElement",
              "mass": 371.10124,
              "ppm_diff": -0.37012026141724114,
              "scan_number": 1344,
              "scan_time": 6.5033
            },
            {
              "approx_mass": 371.101377352088,
              "cls": "MassDeviationElement",
              "mass": 371.10124,
              "ppm_diff": -0.37012026141724114,
              "scan_number": 1345,
              "scan_time": 6.508133333333
            },
            {
              "approx_mass": 371.101377352088,
              "cls": "MassDeviationElement",
              "mass": 371.10124,
              "ppm_diff": -0.37012026141724114,
              "scan_number": 1346,
              "scan_time": 6.512966666667
            },
            {
              "approx_mass": 371.101377352088,
              "cls": "MassDeviationElement",
              "mass": 371.10124,
              "ppm_diff": -0.37012026141724114,
              "scan_number": 1347,
              "scan_time": 6.5178
            },
            {
              "approx_mass": 371.101377352088,
              "cls": "MassDeviationElement",
              "mass": 371.10124,
              "ppm_diff": -0.37012026141724114,
              "scan_number": 1348,
              "scan_time": 6.522616666667
            },
            {
              "approx_mass": 371.101377352088,
              "cls": "MassDeviationElement",
              "mass": 371.10124,
              "ppm_diff": -0.37012026141724114,
              "scan_number": 1349,
              "scan_time": 6.52745
            },
            {
              "approx_mass": 371.101377352088,
              "cls": "MassDeviationElement",
              "mass": 371.10124,
              "ppm_diff": -0.37012026141724114,
              "scan_number": 1350,
              "scan_time": 6.532266666667
            },
            {
              "approx_mass": 371.101377352088,
              "cls": "MassDeviationElement",
              "mass": 371.10124,
              "ppm_diff": -0.37012026141724114,
              "scan_number": 1351,
              "scan_time": 6.537083333333
            },
            {
              "approx_mass": 371.101377352088,
              "cls": "MassDeviationElement",
              "mass": 371.10124,
              "ppm_diff": -0.37012026141724114,
              "scan_number": 1352,
              "scan_time": 6.541916666667
            },
            {
              "approx_mass": 371.101377352088,
              "cls": "MassDeviationElement",
              "mass": 371.10124,
              "ppm_diff": -0.37012026141724114,
              "scan_number": 1353,
              "scan_time": 6.546733333333
            },
            {
              "approx_mass": 371.101377352088,
              "cls": "MassDeviationElement",
              "mass": 371.10124,
              "ppm_diff": -0.37012026141724114,
              "scan_number": 1354,
              "scan_time": 6.551566666667
            },
            {
              "approx_mass": 371.101377352088,
              "cls": "MassDeviationElement",
              "mass": 371.10124,
              "ppm_diff": -0.37012026141724114,
              "scan_number": 1355,
              "scan_time": 6.5564
            },
            {
              "approx_mass": 371.101377352088,
              "cls": "MassDeviationElement",
              "mass": 371.10124,
              "ppm_diff": -0.37012026141724114,
              "scan_number": 1356,
              "scan_time": 6.561216666667
            },
            {
              "approx_mass": 371.101377352088,
              "cls": "MassDeviationElement",
              "mass": 371.10124,
              "ppm_diff": -0.37012026141724114,
              "scan_number": 1357,
              "scan_time": 6.56605
            },
            {
              "approx_mass": 371.101377352088,
              "cls": "MassDeviationElement",
              "mass": 371.10124,
              "ppm_diff": -0.37012026141724114,
              "scan_number": 1358,
              "scan_time": 6.570883333333
            },
            {
              "approx_mass": 371.101377352088,
              "cls": "MassDeviationElement",
              "mass": 371.10124,
              "ppm_diff": -0.37012026141724114,
              "scan_number": 1359,
              "scan_time": 6.5757
            },
            {
              "approx_mass": 371.101377352088,
              "cls": "MassDeviationElement",
              "mass": 371.10124,
              "ppm_diff": -0.37012026141724114,
              "scan_number": 1360,
              "scan_time": 6.580516666667
            },
            {
              "approx_mass": 371.101377352088,
              "cls": "MassDeviationElement",
              "mass": 371.10124,
              "ppm_diff": -0.37012026141724114,
              "scan_number": 1361,
              "scan_time": 6.585333333333
            },
            {
              "approx_mass": 371.101377352088,
              "cls": "MassDeviationElement",
              "mass": 371.10124,
              "ppm_diff": -0.37012026141724114,
              "scan_number": 1362,
              "scan_time": 6.590166666667
            },
            {
              "approx_mass": 371.101377352088,
              "cls": "MassDeviationElement",
              "mass": 371.10124,
              "ppm_diff": -0.37012026141724114,
              "scan_number": 1363,
              "scan_time": 6.594983333333
            },
            {
              "approx_mass": 371.101377352088,
              "cls": "MassDeviationElement",
              "mass": 371.10124,
              "ppm_diff": -0.37012026141724114,
              "scan_number": 1364,
              "scan_time": 6.5998
            },
            {
              "approx_mass": 371.101377352088,
              "cls": "MassDeviationElement",
              "mass": 371.10124,
              "ppm_diff": -0.37012026141724114,
              "scan_number": 1365,
              "scan_time": 6.604616666667
            },
            {
              "approx_mass": 371.101377352088,
              "cls": "MassDeviationElement",
              "mass": 371.10124,
              "ppm_diff": -0.37012026141724114,
              "scan_number": 1366,
              "scan_time": 6.609433333333
            },
            {
              "approx_mass": 371.101377352088,
              "cls": "MassDeviationElement",
              "mass": 371.10124,
              "ppm_diff": -0.37012026141724114,
              "scan_number": 1367,
              "scan_time": 6.614266666667
            },
            {
              "approx_mass": 371.101377352088,
              "cls": "MassDeviationElement",
              "mass": 371.10124,
              "ppm_diff": -0.37012026141724114,
              "scan_number": 1368,
              "scan_time": 6.619083333333
            },
            {
              "approx_mass": 371.101377352088,
              "cls": "MassDeviationElement",
              "mass": 371.10124,
              "ppm_diff": -0.37012026141724114,
              "scan_number": 1369,
              "scan_time": 6.6239
            },
            {
              "approx_mass": 371.101377352088,
              "cls": "MassDeviationElement",
              "mass": 371.10124,
              "ppm_diff": -0.37012026141724114,
              "scan_number": 1370,
              "scan_time": 6.628733333333
            },
            {
              "approx_mass": 371.101377352088,
              "cls": "MassDeviationElement",
              "mass": 371.10124,
              "ppm_diff": -0.37012026141724114,
              "scan_number": 1371,
              "scan_time": 6.63355
            },
            {
              "approx_mass": 371.101377352088,
              "cls": "MassDeviationElement",
              "mass": 371.10124,
              "ppm_diff": -0.37012026141724114,
              "scan_number": 1372,
              "scan_time": 6.638383333333
            },
            {
              "approx_mass": 371.101377352088,
              "cls": "MassDeviationElement",
              "mass": 371.10124,
              "ppm_diff": -0.37012026141724114,
              "scan_number": 1373,
              "scan_time": 6.643216666667
            },
            {
              "approx_mass": 371.101377352088,
              "cls": "MassDeviationElement",
              "mass": 371.10124,
              "ppm_diff": -0.37012026141724114,
              "scan_number": 1374,
              "scan_time": 6.648033333333
            },
            {
              "approx_mass": 371.101377352088,
              "cls": "MassDeviationElement",
              "mass": 371.10124,
              "ppm_diff": -0.37012026141724114,
              "scan_number": 1375,
              "scan_time": 6.652866666667
            },
            {
              "approx_mass": 371.101377352088,
              "cls": "MassDeviationElement",
              "mass": 371.10124,
              "ppm_diff": -0.37012026141724114,
              "scan_number": 1376,
              "scan_time": 6.6577
            },
            {
              "approx_mass": 371.101377352088,
              "cls": "MassDeviationElement",
              "mass": 371.10124,
              "ppm_diff": -0.37012026141724114,
              "scan_number": 1377,
              "scan_time": 6.662533333333
            },
            {
              "approx_mass": 371.101377352088,
              "cls": "MassDeviationElement",
              "mass": 371.10124,
              "ppm_diff": -0.37012026141724114,
              "scan_number": 1378,
              "scan_time": 6.667366666667
            },
            {
              "approx_mass": 371.101377352088,
              "cls": "MassDeviationElement",
              "mass": 371.10124,
              "ppm_diff": -0.37012026141724114,
              "scan_number": 1379,
              "scan_time": 6.6722
            },
            {
              "approx_mass": 371.101377352088,
              "cls": "MassDeviationElement",
              "mass": 371.10124,
              "ppm_diff": -0.37012026141724114,
              "scan_number": 1380,
              "scan_time": 6.677033333333
            },
            {
              "approx_mass": 371.101377352088,
              "cls": "MassDeviationElement",
              "mass": 371.10124,
              "ppm_diff": -0.37012026141724114,
              "scan_number": 1381,
              "scan_time": 6.681866666667
            },
            {
              "approx_mass": 371.101377352088,
              "cls": "MassDeviationElement",
              "mass": 371.10124,
              "ppm_diff": -0.37012026141724114,
              "scan_number": 1382,
              "scan_time": 6.6867
            },
            {
              "approx_mass": 371.101377352088,
              "cls": "MassDeviationElement",
              "mass": 371.10124,
              "ppm_diff": -0.37012026141724114,
              "scan_number": 1383,
              "scan_time": 6.691516666667
            },
            {
              "approx_mass": 371.101377352088,
              "cls": "MassDeviationElement",
              "mass": 371.10124,
              "ppm_diff": -0.37012026141724114,
              "scan_number": 1384,
              "scan_time": 6.696333333333
            },
            {
              "approx_mass": 371.101377352088,
              "cls": "MassDeviationElement",
              "mass": 371.10124,
              "ppm_diff": -0.37012026141724114,
              "scan_number": 1385,
              "scan_time": 6.701166666667
            },
            {
              "approx_mass": 371.101377352088,
              "cls": "MassDeviationElement",
              "mass": 371.10124,
              "ppm_diff": -0.37012026141724114,
              "scan_number": 1386,
              "scan_time": 6.705983333333
            },
            {
              "approx_mass": 371.101377352088,
              "cls": "MassDeviationElement",
              "mass": 371.10124,
              "ppm_diff": -0.37012026141724114,
              "scan_number": 1387,
              "scan_time": 6.710816666667
            },
            {
              "approx_mass": 371.101377352088,
              "cls": "MassDeviationElement",
              "mass": 371.10124,
              "ppm_diff": -0.37012026141724114,
              "scan_number": 1388,
              "scan_time": 6.715633333333
            },
            {
              "approx_mass": 371.101377352088,
              "cls": "MassDeviationElement",
              "mass": 371.10124,
              "ppm_diff": -0.37012026141724114,
              "scan_number": 1389,
              "scan_time": 6.720466666667
            },
            {
              "approx_mass": 371.101377352088,
              "cls": "MassDeviationElement",
              "mass": 371.10124,
              "ppm_diff": -0.37012026141724114,
              "scan_number": 1390,
              "scan_time": 6.725283333333
            },
            {
              "approx_mass": 371.101377352088,
              "cls": "MassDeviationElement",
              "mass": 371.10124,
              "ppm_diff": -0.37012026141724114,
              "scan_number": 1391,
              "scan_time": 6.730116666667
            },
            {
              "approx_mass": 371.101377352088,
              "cls": "MassDeviationElement",
              "mass": 371.10124,
              "ppm_diff": -0.37012026141724114,
              "scan_number": 1392,
              "scan_time": 6.73495
            },
            {
              "approx_mass": 371.101377352088,
              "cls": "MassDeviationElement",
              "mass": 371.10124,
              "ppm_diff": -0.37012026141724114,
              "scan_number": 1393,
              "scan_time": 6.739783333333
            },
            {
              "approx_mass": 371.101377352088,
              "cls": "MassDeviationElement",
              "mass": 371.10124,
              "ppm_diff": -0.37012026141724114,
              "scan_number": 1394,
              "scan_time": 6.744616666667
            },
            {
              "approx_mass": 371.101377352088,
              "cls": "MassDeviationElement",
              "mass": 371.10124,
              "ppm_diff": -0.37012026141724114,
              "scan_number": 1395,
              "scan_time": 6.749433333333
            },
            {
              "approx_mass": 371.101377352088,
              "cls": "MassDeviationElement",
              "mass": 371.10124,
              "ppm_diff": -0.37012026141724114,
              "scan_number": 1396,
              "scan_time": 6.754266666667
            },
            {
              "approx_mass": 371.101377352088,
              "cls": "MassDeviationElement",
              "mass": 371.10124,
              "ppm_diff": -0.37012026141724114,
              "scan_number": 1397,
              "scan_time": 6.7591
            },
            {
              "approx_mass": 371.101377352088,
              "cls": "MassDeviationElement",
              "mass": 371.10124,
              "ppm_diff": -0.37012026141724114,
              "scan_number": 1398,
              "scan_time": 6.763933333333
            },
            {
              "approx_mass": 371.101377352088,
              "cls": "MassDeviationElement",
              "mass": 371.10124,
              "ppm_diff": -0.37012026141724114,
              "scan_number": 1399,
              "scan_time": 6.768766666667
            },
            {
              "approx_mass": 371.101377352088,
              "cls": "MassDeviationElement",
              "mass": 371.10124,
              "ppm_diff": -0.37012026141724114,
              "scan_number": 1400,
              "scan_time": 6.773583333333
            },
            {
              "approx_mass": 371.101377352088,
              "cls": "MassDeviationElement",
              "mass": 371.10124,
              "ppm_diff": -0.37012026141724114,
              "scan_number": 1401,
              "scan_time": 6.778466666667
            },
            {
              "approx_mass": 371.101377352088,
              "cls": "MassDeviationElement",
              "mass": 371.10124,
              "ppm_diff": -0.37012026141724114,
              "scan_number": 1402,
              "scan_time": 6.783283333333
            },
            {
              "approx_mass": 371.101377352088,
              "cls": "MassDeviationElement",
              "mass": 371.10124,
              "ppm_diff": -0.37012026141724114,
              "scan_number": 1403,
              "scan_time": 6.788116666667
            },
            {
              "approx_mass": 371.101377352088,
              "cls": "MassDeviationElement",
              "mass": 371.10124,
              "ppm_diff": -0.37012026141724114,
              "scan_number": 1404,
              "scan_time": 6.792933333333
            },
            {
              "approx_mass": 371.101377352088,
              "cls": "MassDeviationElement",
              "mass": 371.10124,
              "ppm_diff": -0.37012026141724114,
              "scan_number": 1405,
              "scan_time": 6.797766666667
            },
            {
              "approx_mass": 371.101377352088,
              "cls": "MassDeviationElement",
              "mass": 371.10124,
              "ppm_diff": -0.37012026141724114,
              "scan_number": 1406,
              "scan_time": 6.802583333333
            },
            {
              "approx_mass": 371.101377352088,
              "cls": "MassDeviationElement",
              "mass": 371.10124,
              "ppm_diff": -0.37012026141724114,
              "scan_number": 1407,
              "scan_time": 6.807416666667
            },
            {
              "approx_mass": 371.101377352088,
              "cls": "MassDeviationElement",
              "mass": 371.10124,
              "ppm_diff": -0.37012026141724114,
              "scan_number": 1408,
              "scan_time": 6.812233333333
            },
            {
              "approx_mass": 371.101377352088,
              "cls": "MassDeviationElement",
              "mass": 371.10124,
              "ppm_diff": -0.37012026141724114,
              "scan_number": 1409,
              "scan_time": 6.817066666667
            },
            {
              "approx_mass": 371.101377352088,
              "cls": "MassDeviationElement",
              "mass": 371.10124,
              "ppm_diff": -0.37012026141724114,
              "scan_number": 1410,
              "scan_time": 6.8219
            },
            {
              "approx_mass": 371.101377352088,
              "cls": "MassDeviationElement",
              "mass": 371.10124,
              "ppm_diff": -0.37012026141724114,
              "scan_number": 1411,
              "scan_time": 6.826733333333
            },
            {
              "approx_mass": 371.101377352088,
              "cls": "MassDeviationElement",
              "mass": 371.10124,
              "ppm_diff": -0.37012026141724114,
              "scan_number": 1412,
              "scan_time": 6.83155
            },
            {
              "approx_mass": 371.101377352088,
              "cls": "MassDeviationElement",
              "mass": 371.10124,
              "ppm_diff": -0.37012026141724114,
              "scan_number": 1413,
              "scan_time": 6.836383333333
            },
            {
              "approx_mass": 371.101377352088,
              "cls": "MassDeviationElement",
              "mass": 371.10124,
              "ppm_diff": -0.37012026141724114,
              "scan_number": 1414,
              "scan_time": 6.841216666667
            },
            {
              "approx_mass": 371.101377352088,
              "cls": "MassDeviationElement",
              "mass": 371.10124,
              "ppm_diff": -0.37012026141724114,
              "scan_number": 1415,
              "scan_time": 6.846033333333
            },
            {
              "approx_mass": 371.101377352088,
              "cls": "MassDeviationElement",
              "mass": 371.10124,
              "ppm_diff": -0.37012026141724114,
              "scan_number": 1416,
              "scan_time": 6.850866666667
            },
            {
              "approx_mass": 371.101377352088,
              "cls": "MassDeviationElement",
              "mass": 371.10124,
              "ppm_diff": -0.37012026141724114,
              "scan_number": 1417,
              "scan_time": 6.8557
            },
            {
              "approx_mass": 371.101377352088,
              "cls": "MassDeviationElement",
              "mass": 371.10124,
              "ppm_diff": -0.37012026141724114,
              "scan_number": 1418,
              "scan_time": 6.860533333333
            },
            {
              "approx_mass": 371.101377352088,
              "cls": "MassDeviationElement",
              "mass": 371.10124,
              "ppm_diff": -0.37012026141724114,
              "scan_number": 1419,
              "scan_time": 6.865366666667
            },
            {
              "approx_mass": 371.101377352088,
              "cls": "MassDeviationElement",
              "mass": 371.10124,
              "ppm_diff": -0.37012026141724114,
              "scan_number": 1420,
              "scan_time": 6.870183333333
            },
            {
              "approx_mass": 371.101377352088,
              "cls": "MassDeviationElement",
              "mass": 371.10124,
              "ppm_diff": -0.37012026141724114,
              "scan_number": 1421,
              "scan_time": 6.875016666667
            },
            {
              "approx_mass": 371.101377352088,
              "cls": "MassDeviationElement",
              "mass": 371.10124,
              "ppm_diff": -0.37012026141724114,
              "scan_number": 1422,
              "scan_time": 6.87985
            },
            {
              "approx_mass": 371.101377352088,
              "cls": "MassDeviationElement",
              "mass": 371.10124,
              "ppm_diff": -0.37012026141724114,
              "scan_number": 1423,
              "scan_time": 6.884666666667
            },
            {
              "approx_mass": 371.101377352088,
              "cls": "MassDeviationElement",
              "mass": 371.10124,
              "ppm_diff": -0.37012026141724114,
              "scan_number": 1424,
              "scan_time": 6.889483333333
            },
            {
              "approx_mass": 371.101377352088,
              "cls": "MassDeviationElement",
              "mass": 371.10124,
              "ppm_diff": -0.37012026141724114,
              "scan_number": 1425,
              "scan_time": 6.894316666667
            },
            {
              "approx_mass": 371.101377352088,
              "cls": "MassDeviationElement",
              "mass": 371.10124,
              "ppm_diff": -0.37012026141724114,
              "scan_number": 1426,
              "scan_time": 6.89915
            },
            {
              "approx_mass": 371.101377352088,
              "cls": "MassDeviationElement",
              "mass": 371.10124,
              "ppm_diff": -0.37012026141724114,
              "scan_number": 1427,
              "scan_time": 6.903983333333
            },
            {
              "approx_mass": 371.101377352088,
              "cls": "MassDeviationElement",
              "mass": 371.10124,
              "ppm_diff": -0.37012026141724114,
              "scan_number": 1428,
              "scan_time": 6.9088
            },
            {
              "approx_mass": 371.101377352088,
              "cls": "MassDeviationElement",
              "mass": 371.10124,
              "ppm_diff": -0.37012026141724114,
              "scan_number": 1429,
              "scan_time": 6.913633333333
            },
            {
              "approx_mass": 371.101377352088,
              "cls": "MassDeviationElement",
              "mass": 371.10124,
              "ppm_diff": -0.37012026141724114,
              "scan_number": 1430,
              "scan_time": 6.91845
            },
            {
              "approx_mass": 371.101377352088,
              "cls": "MassDeviationElement",
              "mass": 371.10124,
              "ppm_diff": -0.37012026141724114,
              "scan_number": 1431,
              "scan_time": 6.923283333333
            },
            {
              "approx_mass": 371.101377352088,
              "cls": "MassDeviationElement",
              "mass": 371.10124,
              "ppm_diff": -0.37012026141724114,
              "scan_number": 1432,
              "scan_time": 6.928116666667
            },
            {
              "approx_mass": 371.101377352088,
              "cls": "MassDeviationElement",
              "mass": 371.10124,
              "ppm_diff": -0.37012026141724114,
              "scan_number": 1433,
              "scan_time": 6.932933333333
            },
            {
              "approx_mass": 371.101377352088,
              "cls": "MassDeviationElement",
              "mass": 371.10124,
              "ppm_diff": -0.37012026141724114,
              "scan_number": 1434,
              "scan_time": 6.93775
            },
            {
              "approx_mass": 371.101377352088,
              "cls": "MassDeviationElement",
              "mass": 371.10124,
              "ppm_diff": -0.37012026141724114,
              "scan_number": 1435,
              "scan_time": 6.942583333333
            },
            {
              "approx_mass": 371.101377352088,
              "cls": "MassDeviationElement",
              "mass": 371.10124,
              "ppm_diff": -0.37012026141724114,
              "scan_number": 1436,
              "scan_time": 6.947416666667
            },
            {
              "approx_mass": 371.101377352088,
              "cls": "MassDeviationElement",
              "mass": 371.10124,
              "ppm_diff": -0.37012026141724114,
              "scan_number": 1437,
              "scan_time": 6.952233333333
            },
            {
              "approx_mass": 371.101377352088,
              "cls": "MassDeviationElement",
              "mass": 371.10124,
              "ppm_diff": -0.37012026141724114,
              "scan_number": 1438,
              "scan_time": 6.957066666667
            },
            {
              "approx_mass": 371.101377352088,
              "cls": "MassDeviationElement",
              "mass": 371.10124,
              "ppm_diff": -0.37012026141724114,
              "scan_number": 1439,
              "scan_time": 6.961883333333
            },
            {
              "approx_mass": 371.101377352088,
              "cls": "MassDeviationElement",
              "mass": 371.10124,
              "ppm_diff": -0.37012026141724114,
              "scan_number": 1440,
              "scan_time": 6.966716666667
            },
            {
              "approx_mass": 371.101377352088,
              "cls": "MassDeviationElement",
              "mass": 371.10124,
              "ppm_diff": -0.37012026141724114,
              "scan_number": 1441,
              "scan_time": 6.97155
            },
            {
              "approx_mass": 371.101377352088,
              "cls": "MassDeviationElement",
              "mass": 371.10124,
              "ppm_diff": -0.37012026141724114,
              "scan_number": 1442,
              "scan_time": 6.976383333333
            },
            {
              "approx_mass": 371.101377352088,
              "cls": "MassDeviationElement",
              "mass": 371.10124,
              "ppm_diff": -0.37012026141724114,
              "scan_number": 1443,
              "scan_time": 6.9812
            },
            {
              "approx_mass": 371.101377352088,
              "cls": "MassDeviationElement",
              "mass": 371.10124,
              "ppm_diff": -0.37012026141724114,
              "scan_number": 1444,
              "scan_time": 6.986033333333
            },
            {
              "approx_mass": 371.101377352088,
              "cls": "MassDeviationElement",
              "mass": 371.10124,
              "ppm_diff": -0.37012026141724114,
              "scan_number": 1445,
              "scan_time": 6.99085
            },
            {
              "approx_mass": 371.101377352088,
              "cls": "MassDeviationElement",
              "mass": 371.10124,
              "ppm_diff": -0.37012026141724114,
              "scan_number": 1446,
              "scan_time": 6.995666666667
            },
            {
              "approx_mass": 371.101377352088,
              "cls": "MassDeviationElement",
              "mass": 371.10124,
              "ppm_diff": -0.37012026141724114,
              "scan_number": 1447,
              "scan_time": 7.0005
            },
            {
              "approx_mass": 371.101377352088,
              "cls": "MassDeviationElement",
              "mass": 371.10124,
              "ppm_diff": -0.37012026141724114,
              "scan_number": 1448,
              "scan_time": 7.005316666667
            },
            {
              "approx_mass": 371.101377352088,
              "cls": "MassDeviationElement",
              "mass": 371.10124,
              "ppm_diff": -0.37012026141724114,
              "scan_number": 1449,
              "scan_time": 7.01015
            },
            {
              "approx_mass": 371.101377352088,
[truncated: 5,724,041 more chars]
