# Supplementary material for: RawBeans: A Simple, Vendor-Independent, Raw-Data Quality-Control Tool
Source: J Proteome Res. 2021 Mar 4;20(4):2098–104. doi: 10.1021/acs.jproteome.0c00956 (PMC8041395; doi:10.1021/acs.jproteome.0c00956)
Supplement: Supplementary file 3 — pr0c00956_si_004.zip [file pr0c00956_si_004.zip › ABSciex_data/MK 20191021 6600 IDA C 1 2.json]

{
  "data": {
    "cls": "SampleQCData",
    "components_dict": {
      "charge_dist": {
        "cls": "ChargeDistComponent",
        "ms2_charge_state": [],
        "sample": "MK 20191021 6600 IDA C 1 2"
      },
      "inject_time": {
        "cls": "MS2InjectTimeComponent",
        "ms2_inject": [],
        "sample": "MK 20191021 6600 IDA C 1 2"
      },
      "inject_vs_ret": {
        "cls": "InjectVsRetComponent",
        "ms1_inject": [],
        "ms1_ret": [],
        "sample": "MK 20191021 6600 IDA C 1 2"
      },
      "mass_deviation": {
        "cls": "MassDeviationComponent",
        "mass_deviation_dict": {
          "371.10124": [
            {
              "approx_mass": 371.10408360207754,
              "cls": "MassDeviationElement",
              "mass": 371.10124,
              "ppm_diff": -7.662604623791828,
              "scan_number": 1,
              "scan_time": 0.004566666667
            },
            {
              "approx_mass": 371.101377352088,
              "cls": "MassDeviationElement",
              "mass": 371.10124,
              "ppm_diff": -0.37012026141724114,
              "scan_number": 2,
              "scan_time": 0.009383333333
            },
            {
              "approx_mass": 371.101377352088,
              "cls": "MassDeviationElement",
              "mass": 371.10124,
              "ppm_diff": -0.37012026141724114,
              "scan_number": 3,
              "scan_time": 0.01425
            },
            {
              "approx_mass": 371.101377352088,
              "cls": "MassDeviationElement",
              "mass": 371.10124,
              "ppm_diff": -0.37012026141724114,
              "scan_number": 4,
              "scan_time": 0.0191
            },
            {
              "approx_mass": 371.101377352088,
              "cls": "MassDeviationElement",
              "mass": 371.10124,
              "ppm_diff": -0.37012026141724114,
              "scan_number": 5,
              "scan_time": 0.02395
            },
            {
              "approx_mass": 371.101377352088,
              "cls": "MassDeviationElement",
              "mass": 371.10124,
              "ppm_diff": -0.37012026141724114,
              "scan_number": 6,
              "scan_time": 0.0288
            },
            {
              "approx_mass": 371.101377352088,
              "cls": "MassDeviationElement",
              "mass": 371.10124,
              "ppm_diff": -0.37012026141724114,
              "scan_number": 7,
              "scan_time": 0.03365
            },
            {
              "approx_mass": 371.101377352088,
              "cls": "MassDeviationElement",
              "mass": 371.10124,
              "ppm_diff": -0.37012026141724114,
              "scan_number": 8,
              "scan_time": 0.038516666667
            },
            {
              "approx_mass": 371.101377352088,
              "cls": "MassDeviationElement",
              "mass": 371.10124,
              "ppm_diff": -0.37012026141724114,
              "scan_number": 9,
              "scan_time": 0.043366666667
            },
            {
              "approx_mass": 371.101377352088,
              "cls": "MassDeviationElement",
              "mass": 371.10124,
              "ppm_diff": -0.37012026141724114,
              "scan_number": 10,
              "scan_time": 0.04825
            },
            {
              "approx_mass": 371.101377352088,
              "cls": "MassDeviationElement",
              "mass": 371.10124,
              "ppm_diff": -0.37012026141724114,
              "scan_number": 11,
              "scan_time": 0.0531
            },
            {
              "approx_mass": 371.101377352088,
              "cls": "MassDeviationElement",
              "mass": 371.10124,
              "ppm_diff": -0.37012026141724114,
              "scan_number": 12,
              "scan_time": 0.057983333333
            },
            {
              "approx_mass": 371.101377352088,
              "cls": "MassDeviationElement",
              "mass": 371.10124,
              "ppm_diff": -0.37012026141724114,
              "scan_number": 13,
              "scan_time": 0.06285
            },
            {
              "approx_mass": 371.101377352088,
              "cls": "MassDeviationElement",
              "mass": 371.10124,
              "ppm_diff": -0.37012026141724114,
              "scan_number": 14,
              "scan_time": 0.067716666667
            },
            {
              "approx_mass": 371.101377352088,
              "cls": "MassDeviationElement",
              "mass": 371.10124,
              "ppm_diff": -0.37012026141724114,
              "scan_number": 15,
              "scan_time": 0.072583333333
            },
            {
              "approx_mass": 371.101377352088,
              "cls": "MassDeviationElement",
              "mass": 371.10124,
              "ppm_diff": -0.37012026141724114,
              "scan_number": 16,
              "scan_time": 0.07745
            },
            {
              "approx_mass": 371.101377352088,
              "cls": "MassDeviationElement",
              "mass": 371.10124,
              "ppm_diff": -0.37012026141724114,
              "scan_number": 17,
              "scan_time": 0.082316666667
            },
            {
              "approx_mass": 371.101377352088,
              "cls": "MassDeviationElement",
              "mass": 371.10124,
              "ppm_diff": -0.37012026141724114,
              "scan_number": 18,
              "scan_time": 0.087166666667
            },
            {
              "approx_mass": 371.101377352088,
              "cls": "MassDeviationElement",
              "mass": 371.10124,
              "ppm_diff": -0.37012026141724114,
              "scan_number": 19,
              "scan_time": 0.092033333333
            },
            {
              "approx_mass": 371.101377352088,
              "cls": "MassDeviationElement",
              "mass": 371.10124,
              "ppm_diff": -0.37012026141724114,
              "scan_number": 20,
              "scan_time": 0.096883333333
            },
            {
              "approx_mass": 371.101377352088,
              "cls": "MassDeviationElement",
              "mass": 371.10124,
              "ppm_diff": -0.37012026141724114,
              "scan_number": 21,
              "scan_time": 0.10175
            },
            {
              "approx_mass": 371.101377352088,
              "cls": "MassDeviationElement",
              "mass": 371.10124,
              "ppm_diff": -0.37012026141724114,
              "scan_number": 22,
              "scan_time": 0.106616666667
            },
            {
              "approx_mass": 371.101377352088,
              "cls": "MassDeviationElement",
              "mass": 371.10124,
              "ppm_diff": -0.37012026141724114,
              "scan_number": 23,
              "scan_time": 0.111483333333
            },
            {
              "approx_mass": 371.101377352088,
              "cls": "MassDeviationElement",
              "mass": 371.10124,
              "ppm_diff": -0.37012026141724114,
              "scan_number": 24,
              "scan_time": 0.11635
            },
            {
              "approx_mass": 371.101377352088,
              "cls": "MassDeviationElement",
              "mass": 371.10124,
              "ppm_diff": -0.37012026141724114,
              "scan_number": 25,
              "scan_time": 0.121216666667
            },
            {
              "approx_mass": 371.101377352088,
              "cls": "MassDeviationElement",
              "mass": 371.10124,
              "ppm_diff": -0.37012026141724114,
              "scan_number": 26,
              "scan_time": 0.126083333333
            },
            {
              "approx_mass": 371.101377352088,
              "cls": "MassDeviationElement",
              "mass": 371.10124,
              "ppm_diff": -0.37012026141724114,
              "scan_number": 27,
              "scan_time": 0.130966666667
            },
            {
              "approx_mass": 371.101377352088,
              "cls": "MassDeviationElement",
              "mass": 371.10124,
              "ppm_diff": -0.37012026141724114,
              "scan_number": 28,
              "scan_time": 0.135833333333
            },
            {
              "approx_mass": 371.101377352088,
              "cls": "MassDeviationElement",
              "mass": 371.10124,
              "ppm_diff": -0.37012026141724114,
              "scan_number": 29,
              "scan_time": 0.140716666667
            },
            {
              "approx_mass": 371.101377352088,
              "cls": "MassDeviationElement",
              "mass": 371.10124,
              "ppm_diff": -0.37012026141724114,
              "scan_number": 30,
              "scan_time": 0.145583333333
            },
            {
              "approx_mass": 371.101377352088,
              "cls": "MassDeviationElement",
              "mass": 371.10124,
              "ppm_diff": -0.37012026141724114,
              "scan_number": 31,
              "scan_time": 0.150466666667
            },
            {
              "approx_mass": 371.101377352088,
              "cls": "MassDeviationElement",
              "mass": 371.10124,
              "ppm_diff": -0.37012026141724114,
              "scan_number": 32,
              "scan_time": 0.155316666667
            },
            {
              "approx_mass": 371.101377352088,
              "cls": "MassDeviationElement",
              "mass": 371.10124,
              "ppm_diff": -0.37012026141724114,
              "scan_number": 33,
              "scan_time": 0.160183333333
            },
            {
              "approx_mass": 371.101377352088,
              "cls": "MassDeviationElement",
              "mass": 371.10124,
              "ppm_diff": -0.37012026141724114,
              "scan_number": 34,
              "scan_time": 0.16505
            },
            {
              "approx_mass": 371.101377352088,
              "cls": "MassDeviationElement",
              "mass": 371.10124,
              "ppm_diff": -0.37012026141724114,
              "scan_number": 35,
              "scan_time": 0.169933333333
            },
            {
              "approx_mass": 371.101377352088,
              "cls": "MassDeviationElement",
              "mass": 371.10124,
              "ppm_diff": -0.37012026141724114,
              "scan_number": 36,
              "scan_time": 0.174816666667
            },
            {
              "approx_mass": 371.101377352088,
              "cls": "MassDeviationElement",
              "mass": 371.10124,
              "ppm_diff": -0.37012026141724114,
              "scan_number": 37,
              "scan_time": 0.1797
            },
            {
              "approx_mass": 371.101377352088,
              "cls": "MassDeviationElement",
              "mass": 371.10124,
              "ppm_diff": -0.37012026141724114,
              "scan_number": 38,
              "scan_time": 0.184583333333
            },
            {
              "approx_mass": 371.101377352088,
              "cls": "MassDeviationElement",
              "mass": 371.10124,
              "ppm_diff": -0.37012026141724114,
              "scan_number": 39,
              "scan_time": 0.189483333333
            },
            {
              "approx_mass": 371.101377352088,
              "cls": "MassDeviationElement",
              "mass": 371.10124,
              "ppm_diff": -0.37012026141724114,
              "scan_number": 40,
              "scan_time": 0.194383333333
            },
            {
              "approx_mass": 371.101377352088,
              "cls": "MassDeviationElement",
              "mass": 371.10124,
              "ppm_diff": -0.37012026141724114,
              "scan_number": 41,
              "scan_time": 0.199266666667
            },
            {
              "approx_mass": 371.101377352088,
              "cls": "MassDeviationElement",
              "mass": 371.10124,
              "ppm_diff": -0.37012026141724114,
              "scan_number": 42,
              "scan_time": 0.20415
            },
            {
              "approx_mass": 371.101377352088,
              "cls": "MassDeviationElement",
              "mass": 371.10124,
              "ppm_diff": -0.37012026141724114,
              "scan_number": 43,
              "scan_time": 0.20905
            },
            {
              "approx_mass": 371.101377352088,
              "cls": "MassDeviationElement",
              "mass": 371.10124,
              "ppm_diff": -0.37012026141724114,
              "scan_number": 44,
              "scan_time": 0.21395
            },
            {
              "approx_mass": 371.101377352088,
              "cls": "MassDeviationElement",
              "mass": 371.10124,
              "ppm_diff": -0.37012026141724114,
              "scan_number": 45,
              "scan_time": 0.218866666667
            },
            {
              "approx_mass": 371.101377352088,
              "cls": "MassDeviationElement",
              "mass": 371.10124,
              "ppm_diff": -0.37012026141724114,
              "scan_number": 46,
              "scan_time": 0.223783333333
            },
            {
              "approx_mass": 371.101377352088,
              "cls": "MassDeviationElement",
              "mass": 371.10124,
              "ppm_diff": -0.37012026141724114,
              "scan_number": 47,
              "scan_time": 0.228683333333
            },
            {
              "approx_mass": 371.101377352088,
              "cls": "MassDeviationElement",
              "mass": 371.10124,
              "ppm_diff": -0.37012026141724114,
              "scan_number": 48,
              "scan_time": 0.233583333333
            },
            {
              "approx_mass": 371.101377352088,
              "cls": "MassDeviationElement",
              "mass": 371.10124,
              "ppm_diff": -0.37012026141724114,
              "scan_number": 49,
              "scan_time": 0.2385
            },
            {
              "approx_mass": 371.101377352088,
              "cls": "MassDeviationElement",
              "mass": 371.10124,
              "ppm_diff": -0.37012026141724114,
              "scan_number": 50,
              "scan_time": 0.243383333333
            },
            {
              "approx_mass": 371.101377352088,
              "cls": "MassDeviationElement",
              "mass": 371.10124,
              "ppm_diff": -0.37012026141724114,
              "scan_number": 51,
              "scan_time": 0.2483
            },
            {
              "approx_mass": 371.101377352088,
              "cls": "MassDeviationElement",
              "mass": 371.10124,
              "ppm_diff": -0.37012026141724114,
              "scan_number": 52,
              "scan_time": 0.2532
            },
            {
              "approx_mass": 371.101377352088,
              "cls": "MassDeviationElement",
              "mass": 371.10124,
              "ppm_diff": -0.37012026141724114,
              "scan_number": 53,
              "scan_time": 0.2581
            },
            {
              "approx_mass": 371.101377352088,
              "cls": "MassDeviationElement",
              "mass": 371.10124,
              "ppm_diff": -0.37012026141724114,
              "scan_number": 54,
              "scan_time": 0.263016666667
            },
            {
              "approx_mass": 371.101377352088,
              "cls": "MassDeviationElement",
              "mass": 371.10124,
              "ppm_diff": -0.37012026141724114,
              "scan_number": 55,
              "scan_time": 0.2679
            },
            {
              "approx_mass": 371.101377352088,
              "cls": "MassDeviationElement",
              "mass": 371.10124,
              "ppm_diff": -0.37012026141724114,
              "scan_number": 56,
              "scan_time": 0.2728
            },
            {
              "approx_mass": 371.101377352088,
              "cls": "MassDeviationElement",
              "mass": 371.10124,
              "ppm_diff": -0.37012026141724114,
              "scan_number": 57,
              "scan_time": 0.2777
            },
            {
              "approx_mass": 371.101377352088,
              "cls": "MassDeviationElement",
              "mass": 371.10124,
              "ppm_diff": -0.37012026141724114,
              "scan_number": 58,
              "scan_time": 0.282583333333
            },
            {
              "approx_mass": 371.101377352088,
              "cls": "MassDeviationElement",
              "mass": 371.10124,
              "ppm_diff": -0.37012026141724114,
              "scan_number": 59,
              "scan_time": 0.287483333333
            },
            {
              "approx_mass": 371.101377352088,
              "cls": "MassDeviationElement",
              "mass": 371.10124,
              "ppm_diff": -0.37012026141724114,
              "scan_number": 60,
              "scan_time": 0.292383333333
            },
            {
              "approx_mass": 371.101377352088,
              "cls": "MassDeviationElement",
              "mass": 371.10124,
              "ppm_diff": -0.37012026141724114,
              "scan_number": 61,
              "scan_time": 0.297283333333
            },
            {
              "approx_mass": 371.101377352088,
              "cls": "MassDeviationElement",
              "mass": 371.10124,
              "ppm_diff": -0.37012026141724114,
              "scan_number": 62,
              "scan_time": 0.302183333333
            },
            {
              "approx_mass": 371.101377352088,
              "cls": "MassDeviationElement",
              "mass": 371.10124,
              "ppm_diff": -0.37012026141724114,
              "scan_number": 63,
              "scan_time": 0.307066666667
            },
            {
              "approx_mass": 371.101377352088,
              "cls": "MassDeviationElement",
              "mass": 371.10124,
              "ppm_diff": -0.37012026141724114,
              "scan_number": 64,
              "scan_time": 0.31195
            },
            {
              "approx_mass": 371.101377352088,
              "cls": "MassDeviationElement",
              "mass": 371.10124,
              "ppm_diff": -0.37012026141724114,
              "scan_number": 65,
              "scan_time": 0.31685
            },
            {
              "approx_mass": 371.101377352088,
              "cls": "MassDeviationElement",
              "mass": 371.10124,
              "ppm_diff": -0.37012026141724114,
              "scan_number": 66,
              "scan_time": 0.321766666667
            },
            {
              "approx_mass": 371.101377352088,
              "cls": "MassDeviationElement",
              "mass": 371.10124,
              "ppm_diff": -0.37012026141724114,
              "scan_number": 67,
              "scan_time": 0.326683333333
            },
            {
              "approx_mass": 371.101377352088,
              "cls": "MassDeviationElement",
              "mass": 371.10124,
              "ppm_diff": -0.37012026141724114,
              "scan_number": 68,
              "scan_time": 0.331566666667
            },
            {
              "approx_mass": 371.101377352088,
              "cls": "MassDeviationElement",
              "mass": 371.10124,
              "ppm_diff": -0.37012026141724114,
              "scan_number": 69,
              "scan_time": 0.33645
            },
            {
              "approx_mass": 371.101377352088,
              "cls": "MassDeviationElement",
              "mass": 371.10124,
              "ppm_diff": -0.37012026141724114,
              "scan_number": 70,
              "scan_time": 0.34135
            },
            {
              "approx_mass": 371.101377352088,
              "cls": "MassDeviationElement",
              "mass": 371.10124,
              "ppm_diff": -0.37012026141724114,
              "scan_number": 71,
              "scan_time": 0.34625
            },
            {
              "approx_mass": 371.101377352088,
              "cls": "MassDeviationElement",
              "mass": 371.10124,
              "ppm_diff": -0.37012026141724114,
              "scan_number": 72,
              "scan_time": 0.351133333333
            },
            {
              "approx_mass": 371.101377352088,
              "cls": "MassDeviationElement",
              "mass": 371.10124,
              "ppm_diff": -0.37012026141724114,
              "scan_number": 73,
              "scan_time": 0.35605
            },
            {
              "approx_mass": 371.101377352088,
              "cls": "MassDeviationElement",
              "mass": 371.10124,
              "ppm_diff": -0.37012026141724114,
              "scan_number": 74,
              "scan_time": 0.36095
            },
            {
              "approx_mass": 371.101377352088,
              "cls": "MassDeviationElement",
              "mass": 371.10124,
              "ppm_diff": -0.37012026141724114,
              "scan_number": 75,
              "scan_time": 0.36585
            },
            {
              "approx_mass": 371.101377352088,
              "cls": "MassDeviationElement",
              "mass": 371.10124,
              "ppm_diff": -0.37012026141724114,
              "scan_number": 76,
              "scan_time": 0.37075
            },
            {
              "approx_mass": 371.101377352088,
              "cls": "MassDeviationElement",
              "mass": 371.10124,
              "ppm_diff": -0.37012026141724114,
              "scan_number": 77,
              "scan_time": 0.37565
            },
            {
              "approx_mass": 371.101377352088,
              "cls": "MassDeviationElement",
              "mass": 371.10124,
              "ppm_diff": -0.37012026141724114,
              "scan_number": 78,
              "scan_time": 0.38055
            },
            {
              "approx_mass": 371.101377352088,
              "cls": "MassDeviationElement",
              "mass": 371.10124,
              "ppm_diff": -0.37012026141724114,
              "scan_number": 79,
              "scan_time": 0.38545
            },
            {
              "approx_mass": 371.101377352088,
              "cls": "MassDeviationElement",
              "mass": 371.10124,
              "ppm_diff": -0.37012026141724114,
              "scan_number": 80,
              "scan_time": 0.39035
            },
            {
              "approx_mass": 371.101377352088,
              "cls": "MassDeviationElement",
              "mass": 371.10124,
              "ppm_diff": -0.37012026141724114,
              "scan_number": 81,
              "scan_time": 0.395266666667
            },
            {
              "approx_mass": 371.101377352088,
              "cls": "MassDeviationElement",
              "mass": 371.10124,
              "ppm_diff": -0.37012026141724114,
              "scan_number": 82,
              "scan_time": 0.400183333333
            },
            {
              "approx_mass": 371.101377352088,
              "cls": "MassDeviationElement",
              "mass": 371.10124,
              "ppm_diff": -0.37012026141724114,
              "scan_number": 83,
              "scan_time": 0.4051
            },
            {
              "approx_mass": 371.101377352088,
              "cls": "MassDeviationElement",
              "mass": 371.10124,
              "ppm_diff": -0.37012026141724114,
              "scan_number": 84,
              "scan_time": 0.41
            },
            {
              "approx_mass": 371.101377352088,
              "cls": "MassDeviationElement",
              "mass": 371.10124,
              "ppm_diff": -0.37012026141724114,
              "scan_number": 85,
              "scan_time": 0.4149
            },
            {
              "approx_mass": 371.101377352088,
              "cls": "MassDeviationElement",
              "mass": 371.10124,
              "ppm_diff": -0.37012026141724114,
              "scan_number": 86,
              "scan_time": 0.4198
            },
            {
              "approx_mass": 371.101377352088,
              "cls": "MassDeviationElement",
              "mass": 371.10124,
              "ppm_diff": -0.37012026141724114,
              "scan_number": 87,
              "scan_time": 0.4247
            },
            {
              "approx_mass": 371.101377352088,
              "cls": "MassDeviationElement",
              "mass": 371.10124,
              "ppm_diff": -0.37012026141724114,
              "scan_number": 88,
              "scan_time": 0.4296
            },
            {
              "approx_mass": 371.101377352088,
              "cls": "MassDeviationElement",
              "mass": 371.10124,
              "ppm_diff": -0.37012026141724114,
              "scan_number": 89,
              "scan_time": 0.434516666667
            },
            {
              "approx_mass": 371.101377352088,
              "cls": "MassDeviationElement",
              "mass": 371.10124,
              "ppm_diff": -0.37012026141724114,
              "scan_number": 90,
              "scan_time": 0.439433333333
            },
            {
              "approx_mass": 371.101377352088,
              "cls": "MassDeviationElement",
              "mass": 371.10124,
              "ppm_diff": -0.37012026141724114,
              "scan_number": 91,
              "scan_time": 0.444333333333
            },
            {
              "approx_mass": 371.101377352088,
              "cls": "MassDeviationElement",
              "mass": 371.10124,
              "ppm_diff": -0.37012026141724114,
              "scan_number": 92,
              "scan_time": 0.449233333333
            },
            {
              "approx_mass": 371.101377352088,
              "cls": "MassDeviationElement",
              "mass": 371.10124,
              "ppm_diff": -0.37012026141724114,
              "scan_number": 93,
              "scan_time": 0.454133333333
            },
            {
              "approx_mass": 371.101377352088,
              "cls": "MassDeviationElement",
              "mass": 371.10124,
              "ppm_diff": -0.37012026141724114,
              "scan_number": 94,
              "scan_time": 0.459033333333
            },
            {
              "approx_mass": 371.101377352088,
              "cls": "MassDeviationElement",
              "mass": 371.10124,
              "ppm_diff": -0.37012026141724114,
              "scan_number": 95,
              "scan_time": 0.463916666667
            },
            {
              "approx_mass": 371.101377352088,
              "cls": "MassDeviationElement",
              "mass": 371.10124,
              "ppm_diff": -0.37012026141724114,
              "scan_number": 96,
              "scan_time": 0.468816666667
            },
            {
              "approx_mass": 371.101377352088,
              "cls": "MassDeviationElement",
              "mass": 371.10124,
              "ppm_diff": -0.37012026141724114,
              "scan_number": 97,
              "scan_time": 0.4737
            },
            {
              "approx_mass": 371.101377352088,
              "cls": "MassDeviationElement",
              "mass": 371.10124,
              "ppm_diff": -0.37012026141724114,
              "scan_number": 98,
              "scan_time": 0.4786
            },
            {
              "approx_mass": 371.101377352088,
              "cls": "MassDeviationElement",
              "mass": 371.10124,
              "ppm_diff": -0.37012026141724114,
              "scan_number": 99,
              "scan_time": 0.4835
            },
            {
              "approx_mass": 371.101377352088,
              "cls": "MassDeviationElement",
              "mass": 371.10124,
              "ppm_diff": -0.37012026141724114,
              "scan_number": 100,
              "scan_time": 0.4884
            },
            {
              "approx_mass": 371.101377352088,
              "cls": "MassDeviationElement",
              "mass": 371.10124,
              "ppm_diff": -0.37012026141724114,
              "scan_number": 101,
              "scan_time": 0.4933
            },
            {
              "approx_mass": 371.101377352088,
              "cls": "MassDeviationElement",
              "mass": 371.10124,
              "ppm_diff": -0.37012026141724114,
              "scan_number": 102,
              "scan_time": 0.4982
            },
            {
              "approx_mass": 371.101377352088,
              "cls": "MassDeviationElement",
              "mass": 371.10124,
              "ppm_diff": -0.37012026141724114,
              "scan_number": 103,
              "scan_time": 0.5031
            },
            {
              "approx_mass": 371.101377352088,
              "cls": "MassDeviationElement",
              "mass": 371.10124,
              "ppm_diff": -0.37012026141724114,
              "scan_number": 104,
              "scan_time": 0.508
            },
            {
              "approx_mass": 371.101377352088,
              "cls": "MassDeviationElement",
              "mass": 371.10124,
              "ppm_diff": -0.37012026141724114,
              "scan_number": 105,
              "scan_time": 0.5129
            },
            {
              "approx_mass": 371.101377352088,
              "cls": "MassDeviationElement",
              "mass": 371.10124,
              "ppm_diff": -0.37012026141724114,
              "scan_number": 106,
              "scan_time": 0.517783333333
            },
            {
              "approx_mass": 371.101377352088,
              "cls": "MassDeviationElement",
              "mass": 371.10124,
              "ppm_diff": -0.37012026141724114,
              "scan_number": 107,
              "scan_time": 0.522666666667
            },
            {
              "approx_mass": 371.101377352088,
              "cls": "MassDeviationElement",
              "mass": 371.10124,
              "ppm_diff": -0.37012026141724114,
              "scan_number": 108,
              "scan_time": 0.52755
            },
            {
              "approx_mass": 371.101377352088,
              "cls": "MassDeviationElement",
              "mass": 371.10124,
              "ppm_diff": -0.37012026141724114,
              "scan_number": 109,
              "scan_time": 0.53245
            },
            {
              "approx_mass": 371.101377352088,
              "cls": "MassDeviationElement",
              "mass": 371.10124,
              "ppm_diff": -0.37012026141724114,
              "scan_number": 110,
              "scan_time": 0.53735
            },
            {
              "approx_mass": 371.101377352088,
              "cls": "MassDeviationElement",
              "mass": 371.10124,
              "ppm_diff": -0.37012026141724114,
              "scan_number": 111,
              "scan_time": 0.54225
            },
            {
              "approx_mass": 371.101377352088,
              "cls": "MassDeviationElement",
              "mass": 371.10124,
              "ppm_diff": -0.37012026141724114,
              "scan_number": 112,
              "scan_time": 0.547133333333
            },
            {
              "approx_mass": 371.101377352088,
              "cls": "MassDeviationElement",
              "mass": 371.10124,
              "ppm_diff": -0.37012026141724114,
              "scan_number": 113,
              "scan_time": 0.55205
            },
            {
              "approx_mass": 371.101377352088,
              "cls": "MassDeviationElement",
              "mass": 371.10124,
              "ppm_diff": -0.37012026141724114,
              "scan_number": 114,
              "scan_time": 0.556933333333
            },
            {
              "approx_mass": 371.101377352088,
              "cls": "MassDeviationElement",
              "mass": 371.10124,
              "ppm_diff": -0.37012026141724114,
              "scan_number": 115,
              "scan_time": 0.561816666667
            },
            {
              "approx_mass": 371.101377352088,
              "cls": "MassDeviationElement",
              "mass": 371.10124,
              "ppm_diff": -0.37012026141724114,
              "scan_number": 116,
              "scan_time": 0.5667
            },
            {
              "approx_mass": 371.101377352088,
              "cls": "MassDeviationElement",
              "mass": 371.10124,
              "ppm_diff": -0.37012026141724114,
              "scan_number": 117,
              "scan_time": 0.571583333333
            },
            {
              "approx_mass": 371.101377352088,
              "cls": "MassDeviationElement",
              "mass": 371.10124,
              "ppm_diff": -0.37012026141724114,
              "scan_number": 118,
              "scan_time": 0.576466666667
            },
            {
              "approx_mass": 371.101377352088,
              "cls": "MassDeviationElement",
              "mass": 371.10124,
              "ppm_diff": -0.37012026141724114,
              "scan_number": 119,
              "scan_time": 0.581383333333
            },
            {
              "approx_mass": 371.101377352088,
              "cls": "MassDeviationElement",
              "mass": 371.10124,
              "ppm_diff": -0.37012026141724114,
              "scan_number": 120,
              "scan_time": 0.586283333333
            },
            {
              "approx_mass": 371.101377352088,
              "cls": "MassDeviationElement",
              "mass": 371.10124,
              "ppm_diff": -0.37012026141724114,
              "scan_number": 121,
              "scan_time": 0.591183333333
            },
            {
              "approx_mass": 371.101377352088,
              "cls": "MassDeviationElement",
              "mass": 371.10124,
              "ppm_diff": -0.37012026141724114,
              "scan_number": 122,
              "scan_time": 0.5961
            },
            {
              "approx_mass": 371.101377352088,
              "cls": "MassDeviationElement",
              "mass": 371.10124,
              "ppm_diff": -0.37012026141724114,
              "scan_number": 123,
              "scan_time": 0.601016666667
            },
            {
              "approx_mass": 371.101377352088,
              "cls": "MassDeviationElement",
              "mass": 371.10124,
              "ppm_diff": -0.37012026141724114,
              "scan_number": 124,
              "scan_time": 0.605916666667
            },
            {
              "approx_mass": 371.101377352088,
              "cls": "MassDeviationElement",
              "mass": 371.10124,
              "ppm_diff": -0.37012026141724114,
              "scan_number": 125,
              "scan_time": 0.610833333333
            },
            {
              "approx_mass": 371.101377352088,
              "cls": "MassDeviationElement",
              "mass": 371.10124,
              "ppm_diff": -0.37012026141724114,
              "scan_number": 126,
              "scan_time": 0.61575
            },
            {
              "approx_mass": 371.101377352088,
              "cls": "MassDeviationElement",
              "mass": 371.10124,
              "ppm_diff": -0.37012026141724114,
              "scan_number": 127,
              "scan_time": 0.62065
            },
            {
              "approx_mass": 371.101377352088,
              "cls": "MassDeviationElement",
              "mass": 371.10124,
              "ppm_diff": -0.37012026141724114,
              "scan_number": 128,
              "scan_time": 0.62555
            },
            {
              "approx_mass": 371.101377352088,
              "cls": "MassDeviationElement",
              "mass": 371.10124,
              "ppm_diff": -0.37012026141724114,
              "scan_number": 129,
              "scan_time": 0.63045
            },
            {
              "approx_mass": 371.101377352088,
              "cls": "MassDeviationElement",
              "mass": 371.10124,
              "ppm_diff": -0.37012026141724114,
              "scan_number": 130,
              "scan_time": 0.635366666667
            },
            {
              "approx_mass": 371.101377352088,
              "cls": "MassDeviationElement",
              "mass": 371.10124,
              "ppm_diff": -0.37012026141724114,
              "scan_number": 131,
              "scan_time": 0.640266666667
            },
            {
              "approx_mass": 371.101377352088,
              "cls": "MassDeviationElement",
              "mass": 371.10124,
              "ppm_diff": -0.37012026141724114,
              "scan_number": 132,
              "scan_time": 0.645233333333
            },
            {
              "approx_mass": 371.101377352088,
              "cls": "MassDeviationElement",
              "mass": 371.10124,
              "ppm_diff": -0.37012026141724114,
              "scan_number": 133,
              "scan_time": 0.650133333333
            },
            {
              "approx_mass": 371.101377352088,
              "cls": "MassDeviationElement",
              "mass": 371.10124,
              "ppm_diff": -0.37012026141724114,
              "scan_number": 134,
              "scan_time": 0.65505
            },
            {
              "approx_mass": 371.101377352088,
              "cls": "MassDeviationElement",
              "mass": 371.10124,
              "ppm_diff": -0.37012026141724114,
              "scan_number": 135,
              "scan_time": 0.659933333333
            },
            {
              "approx_mass": 371.101377352088,
              "cls": "MassDeviationElement",
              "mass": 371.10124,
              "ppm_diff": -0.37012026141724114,
              "scan_number": 136,
              "scan_time": 0.664833333333
            },
            {
              "approx_mass": 371.101377352088,
              "cls": "MassDeviationElement",
              "mass": 371.10124,
              "ppm_diff": -0.37012026141724114,
              "scan_number": 137,
              "scan_time": 0.66975
            },
            {
              "approx_mass": 371.101377352088,
              "cls": "MassDeviationElement",
              "mass": 371.10124,
              "ppm_diff": -0.37012026141724114,
              "scan_number": 138,
              "scan_time": 0.67465
            },
            {
              "approx_mass": 371.101377352088,
              "cls": "MassDeviationElement",
              "mass": 371.10124,
              "ppm_diff": -0.37012026141724114,
              "scan_number": 139,
              "scan_time": 0.67955
            },
            {
              "approx_mass": 371.101377352088,
              "cls": "MassDeviationElement",
              "mass": 371.10124,
              "ppm_diff": -0.37012026141724114,
              "scan_number": 140,
              "scan_time": 0.68445
            },
            {
              "approx_mass": 371.101377352088,
              "cls": "MassDeviationElement",
              "mass": 371.10124,
              "ppm_diff": -0.37012026141724114,
              "scan_number": 141,
              "scan_time": 0.68935
            },
            {
              "approx_mass": 371.101377352088,
              "cls": "MassDeviationElement",
              "mass": 371.10124,
              "ppm_diff": -0.37012026141724114,
              "scan_number": 142,
              "scan_time": 0.69425
            },
            {
              "approx_mass": 371.101377352088,
              "cls": "MassDeviationElement",
              "mass": 371.10124,
              "ppm_diff": -0.37012026141724114,
              "scan_number": 143,
              "scan_time": 0.699116666667
            },
            {
              "approx_mass": 371.101377352088,
              "cls": "MassDeviationElement",
              "mass": 371.10124,
              "ppm_diff": -0.37012026141724114,
              "scan_number": 144,
              "scan_time": 0.704016666667
            },
            {
              "approx_mass": 371.101377352088,
              "cls": "MassDeviationElement",
              "mass": 371.10124,
              "ppm_diff": -0.37012026141724114,
              "scan_number": 145,
              "scan_time": 0.708916666667
            },
            {
              "approx_mass": 371.101377352088,
              "cls": "MassDeviationElement",
              "mass": 371.10124,
              "ppm_diff": -0.37012026141724114,
              "scan_number": 146,
              "scan_time": 0.7138
            },
            {
              "approx_mass": 371.101377352088,
              "cls": "MassDeviationElement",
              "mass": 371.10124,
              "ppm_diff": -0.37012026141724114,
              "scan_number": 147,
              "scan_time": 0.7187
            },
            {
              "approx_mass": 371.101377352088,
              "cls": "MassDeviationElement",
              "mass": 371.10124,
              "ppm_diff": -0.37012026141724114,
              "scan_number": 148,
              "scan_time": 0.7236
            },
            {
              "approx_mass": 371.101377352088,
              "cls": "MassDeviationElement",
              "mass": 371.10124,
              "ppm_diff": -0.37012026141724114,
              "scan_number": 149,
              "scan_time": 0.7285
            },
            {
              "approx_mass": 371.101377352088,
              "cls": "MassDeviationElement",
              "mass": 371.10124,
              "ppm_diff": -0.37012026141724114,
              "scan_number": 150,
              "scan_time": 0.733383333333
            },
            {
              "approx_mass": 371.101377352088,
              "cls": "MassDeviationElement",
              "mass": 371.10124,
              "ppm_diff": -0.37012026141724114,
              "scan_number": 151,
              "scan_time": 0.7383
            },
            {
              "approx_mass": 371.101377352088,
              "cls": "MassDeviationElement",
              "mass": 371.10124,
              "ppm_diff": -0.37012026141724114,
              "scan_number": 152,
              "scan_time": 0.743216666667
            },
            {
              "approx_mass": 371.101377352088,
              "cls": "MassDeviationElement",
              "mass": 371.10124,
              "ppm_diff": -0.37012026141724114,
              "scan_number": 153,
              "scan_time": 0.748116666667
            },
            {
              "approx_mass": 371.101377352088,
              "cls": "MassDeviationElement",
              "mass": 371.10124,
              "ppm_diff": -0.37012026141724114,
              "scan_number": 154,
              "scan_time": 0.753033333333
            },
            {
              "approx_mass": 371.101377352088,
              "cls": "MassDeviationElement",
              "mass": 371.10124,
              "ppm_diff": -0.37012026141724114,
              "scan_number": 155,
              "scan_time": 0.757916666667
            },
            {
              "approx_mass": 371.101377352088,
              "cls": "MassDeviationElement",
              "mass": 371.10124,
              "ppm_diff": -0.37012026141724114,
              "scan_number": 156,
              "scan_time": 0.7628
            },
            {
              "approx_mass": 371.101377352088,
              "cls": "MassDeviationElement",
              "mass": 371.10124,
              "ppm_diff": -0.37012026141724114,
              "scan_number": 157,
              "scan_time": 0.7677
            },
            {
              "approx_mass": 371.101377352088,
              "cls": "MassDeviationElement",
              "mass": 371.10124,
              "ppm_diff": -0.37012026141724114,
              "scan_number": 158,
              "scan_time": 0.772583333333
            },
            {
              "approx_mass": 371.101377352088,
              "cls": "MassDeviationElement",
              "mass": 371.10124,
              "ppm_diff": -0.37012026141724114,
              "scan_number": 159,
              "scan_time": 0.777483333333
            },
            {
              "approx_mass": 371.101377352088,
              "cls": "MassDeviationElement",
              "mass": 371.10124,
              "ppm_diff": -0.37012026141724114,
              "scan_number": 160,
              "scan_time": 0.782366666667
            },
            {
              "approx_mass": 371.101377352088,
              "cls": "MassDeviationElement",
              "mass": 371.10124,
              "ppm_diff": -0.37012026141724114,
              "scan_number": 161,
              "scan_time": 0.787266666667
            },
            {
              "approx_mass": 371.101377352088,
              "cls": "MassDeviationElement",
              "mass": 371.10124,
              "ppm_diff": -0.37012026141724114,
              "scan_number": 162,
              "scan_time": 0.79215
            },
            {
              "approx_mass": 371.101377352088,
              "cls": "MassDeviationElement",
              "mass": 371.10124,
              "ppm_diff": -0.37012026141724114,
              "scan_number": 163,
              "scan_time": 0.797066666667
            },
            {
              "approx_mass": 371.101377352088,
              "cls": "MassDeviationElement",
              "mass": 371.10124,
              "ppm_diff": -0.37012026141724114,
              "scan_number": 164,
              "scan_time": 0.801983333333
            },
            {
              "approx_mass": 371.101377352088,
              "cls": "MassDeviationElement",
              "mass": 371.10124,
              "ppm_diff": -0.37012026141724114,
              "scan_number": 165,
              "scan_time": 0.806883333333
            },
            {
              "approx_mass": 371.101377352088,
              "cls": "MassDeviationElement",
              "mass": 371.10124,
              "ppm_diff": -0.37012026141724114,
              "scan_number": 166,
              "scan_time": 0.811783333333
            },
            {
              "approx_mass": 371.101377352088,
              "cls": "MassDeviationElement",
              "mass": 371.10124,
              "ppm_diff": -0.37012026141724114,
              "scan_number": 167,
              "scan_time": 0.816683333333
            },
            {
              "approx_mass": 371.101377352088,
              "cls": "MassDeviationElement",
              "mass": 371.10124,
              "ppm_diff": -0.37012026141724114,
              "scan_number": 168,
              "scan_time": 0.8216
            },
            {
              "approx_mass": 371.101377352088,
              "cls": "MassDeviationElement",
              "mass": 371.10124,
              "ppm_diff": -0.37012026141724114,
              "scan_number": 169,
              "scan_time": 0.826483333333
            },
            {
              "approx_mass": 371.101377352088,
              "cls": "MassDeviationElement",
              "mass": 371.10124,
              "ppm_diff": -0.37012026141724114,
              "scan_number": 170,
              "scan_time": 0.8314
            },
            {
              "approx_mass": 371.101377352088,
              "cls": "MassDeviationElement",
              "mass": 371.10124,
              "ppm_diff": -0.37012026141724114,
              "scan_number": 171,
              "scan_time": 0.8363
            },
            {
              "approx_mass": 371.101377352088,
              "cls": "MassDeviationElement",
              "mass": 371.10124,
              "ppm_diff": -0.37012026141724114,
              "scan_number": 172,
              "scan_time": 0.8412
            },
            {
              "approx_mass": 371.101377352088,
              "cls": "MassDeviationElement",
              "mass": 371.10124,
              "ppm_diff": -0.37012026141724114,
              "scan_number": 173,
              "scan_time": 0.846116666667
            },
            {
              "approx_mass": 371.101377352088,
              "cls": "MassDeviationElement",
              "mass": 371.10124,
              "ppm_diff": -0.37012026141724114,
              "scan_number": 174,
              "scan_time": 0.851033333333
            },
            {
              "approx_mass": 371.101377352088,
              "cls": "MassDeviationElement",
              "mass": 371.10124,
              "ppm_diff": -0.37012026141724114,
              "scan_number": 175,
              "scan_time": 0.855933333333
            },
            {
              "approx_mass": 371.101377352088,
              "cls": "MassDeviationElement",
              "mass": 371.10124,
              "ppm_diff": -0.37012026141724114,
              "scan_number": 176,
              "scan_time": 0.860816666667
            },
            {
              "approx_mass": 371.101377352088,
              "cls": "MassDeviationElement",
              "mass": 371.10124,
              "ppm_diff": -0.37012026141724114,
              "scan_number": 177,
              "scan_time": 0.8657
            },
            {
              "approx_mass": 371.101377352088,
              "cls": "MassDeviationElement",
              "mass": 371.10124,
              "ppm_diff": -0.37012026141724114,
              "scan_number": 178,
              "scan_time": 0.870616666667
            },
            {
              "approx_mass": 371.101377352088,
              "cls": "MassDeviationElement",
              "mass": 371.10124,
              "ppm_diff": -0.37012026141724114,
              "scan_number": 179,
              "scan_time": 0.875516666667
            },
            {
              "approx_mass": 371.101377352088,
              "cls": "MassDeviationElement",
              "mass": 371.10124,
              "ppm_diff": -0.37012026141724114,
              "scan_number": 180,
              "scan_time": 0.880416666667
            },
            {
              "approx_mass": 371.101377352088,
              "cls": "MassDeviationElement",
              "mass": 371.10124,
              "ppm_diff": -0.37012026141724114,
              "scan_number": 181,
              "scan_time": 0.885316666667
            },
            {
              "approx_mass": 371.101377352088,
              "cls": "MassDeviationElement",
              "mass": 371.10124,
              "ppm_diff": -0.37012026141724114,
              "scan_number": 182,
              "scan_time": 0.890216666667
            },
            {
              "approx_mass": 371.101377352088,
              "cls": "MassDeviationElement",
              "mass": 371.10124,
              "ppm_diff": -0.37012026141724114,
              "scan_number": 183,
              "scan_time": 0.895116666667
            },
            {
              "approx_mass": 371.101377352088,
              "cls": "MassDeviationElement",
              "mass": 371.10124,
              "ppm_diff": -0.37012026141724114,
              "scan_number": 184,
              "scan_time": 0.900016666667
            },
            {
              "approx_mass": 371.101377352088,
              "cls": "MassDeviationElement",
              "mass": 371.10124,
              "ppm_diff": -0.37012026141724114,
              "scan_number": 185,
              "scan_time": 0.9049
            },
            {
              "approx_mass": 371.101377352088,
              "cls": "MassDeviationElement",
              "mass": 371.10124,
              "ppm_diff": -0.37012026141724114,
              "scan_number": 186,
              "scan_time": 0.9098
            },
            {
              "approx_mass": 371.101377352088,
              "cls": "MassDeviationElement",
              "mass": 371.10124,
              "ppm_diff": -0.37012026141724114,
              "scan_number": 187,
              "scan_time": 0.9147
            },
            {
              "approx_mass": 371.101377352088,
              "cls": "MassDeviationElement",
              "mass": 371.10124,
              "ppm_diff": -0.37012026141724114,
              "scan_number": 188,
              "scan_time": 0.9196
            },
            {
              "approx_mass": 371.101377352088,
              "cls": "MassDeviationElement",
              "mass": 371.10124,
              "ppm_diff": -0.37012026141724114,
              "scan_number": 189,
              "scan_time": 0.9245
            },
            {
              "approx_mass": 371.101377352088,
              "cls": "MassDeviationElement",
              "mass": 371.10124,
              "ppm_diff": -0.37012026141724114,
              "scan_number": 190,
              "scan_time": 0.9294
            },
            {
              "approx_mass": 371.101377352088,
              "cls": "MassDeviationElement",
              "mass": 371.10124,
              "ppm_diff": -0.37012026141724114,
              "scan_number": 191,
              "scan_time": 0.9343
            },
            {
              "approx_mass": 371.101377352088,
              "cls": "MassDeviationElement",
              "mass": 371.10124,
              "ppm_diff": -0.37012026141724114,
              "scan_number": 192,
              "scan_time": 0.9392
            },
            {
              "approx_mass": 371.101377352088,
              "cls": "MassDeviationElement",
              "mass": 371.10124,
              "ppm_diff": -0.37012026141724114,
              "scan_number": 193,
              "scan_time": 0.944116666667
            },
            {
              "approx_mass": 371.101377352088,
              "cls": "MassDeviationElement",
              "mass": 371.10124,
              "ppm_diff": -0.37012026141724114,
              "scan_number": 194,
              "scan_time": 0.949016666667
            },
            {
              "approx_mass": 371.101377352088,
              "cls": "MassDeviationElement",
              "mass": 371.10124,
              "ppm_diff": -0.37012026141724114,
              "scan_number": 195,
              "scan_time": 0.953916666667
            },
            {
              "approx_mass": 371.101377352088,
              "cls": "MassDeviationElement",
              "mass": 371.10124,
              "ppm_diff": -0.37012026141724114,
              "scan_number": 196,
              "scan_time": 0.958816666667
            },
            {
              "approx_mass": 371.101377352088,
              "cls": "MassDeviationElement",
              "mass": 371.10124,
              "ppm_diff": -0.37012026141724114,
              "scan_number": 197,
              "scan_time": 0.963683333333
            },
            {
              "approx_mass": 371.101377352088,
              "cls": "MassDeviationElement",
              "mass": 371.10124,
              "ppm_diff": -0.37012026141724114,
              "scan_number": 198,
              "scan_time": 0.968583333333
            },
            {
              "approx_mass": 371.101377352088,
              "cls": "MassDeviationElement",
              "mass": 371.10124,
              "ppm_diff": -0.37012026141724114,
              "scan_number": 199,
              "scan_time": 0.973466666667
            },
            {
              "approx_mass": 371.101377352088,
              "cls": "MassDeviationElement",
              "mass": 371.10124,
              "ppm_diff": -0.37012026141724114,
              "scan_number": 200,
              "scan_time": 0.978366666667
            },
            {
              "approx_mass": 371.101377352088,
              "cls": "MassDeviationElement",
              "mass": 371.10124,
              "ppm_diff": -0.37012026141724114,
              "scan_number": 201,
              "scan_time": 0.983266666667
            },
            {
              "approx_mass": 371.101377352088,
              "cls": "MassDeviationElement",
              "mass": 371.10124,
              "ppm_diff": -0.37012026141724114,
              "scan_number": 202,
              "scan_time": 0.988166666667
            },
            {
              "approx_mass": 371.101377352088,
              "cls": "MassDeviationElement",
              "mass": 371.10124,
              "ppm_diff": -0.37012026141724114,
              "scan_number": 203,
              "scan_time": 0.993066666667
            },
            {
              "approx_mass": 371.101377352088,
              "cls": "MassDeviationElement",
              "mass": 371.10124,
              "ppm_diff": -0.37012026141724114,
              "scan_number": 204,
              "scan_time": 0.997966666667
            },
            {
              "approx_mass": 371.101377352088,
              "cls": "MassDeviationElement",
              "mass": 371.10124,
              "ppm_diff": -0.37012026141724114,
              "scan_number": 205,
              "scan_time": 1.00285
            },
            {
              "approx_mass": 371.101377352088,
              "cls": "MassDeviationElement",
              "mass": 371.10124,
              "ppm_diff": -0.37012026141724114,
              "scan_number": 206,
              "scan_time": 1.007766666667
            },
            {
              "approx_mass": 371.101377352088,
              "cls": "MassDeviationElement",
              "mass": 371.10124,
              "ppm_diff": -0.37012026141724114,
              "scan_number": 207,
              "scan_time": 1.012683333333
            },
            {
              "approx_mass": 371.101377352088,
              "cls": "MassDeviationElement",
              "mass": 371.10124,
              "ppm_diff": -0.37012026141724114,
              "scan_number": 208,
              "scan_time": 1.0187
            },
            {
              "approx_mass": 371.101377352088,
              "cls": "MassDeviationElement",
              "mass": 371.10124,
              "ppm_diff": -0.37012026141724114,
              "scan_number": 209,
              "scan_time": 1.02355
            },
            {
              "approx_mass": 371.101377352088,
              "cls": "MassDeviationElement",
              "mass": 371.10124,
              "ppm_diff": -0.37012026141724114,
              "scan_number": 210,
              "scan_time": 1.028416666667
            },
            {
              "approx_mass": 371.101377352088,
              "cls": "MassDeviationElement",
              "mass": 371.10124,
              "ppm_diff": -0.37012026141724114,
              "scan_number": 211,
              "scan_time": 1.033366666667
            },
            {
              "approx_mass": 371.101377352088,
              "cls": "MassDeviationElement",
              "mass": 371.10124,
              "ppm_diff": -0.37012026141724114,
              "scan_number": 212,
              "scan_time": 1.038233333333
            },
            {
              "approx_mass": 371.101377352088,
              "cls": "MassDeviationElement",
              "mass": 371.10124,
              "ppm_diff": -0.37012026141724114,
              "scan_number": 213,
              "scan_time": 1.0431
            },
            {
              "approx_mass": 371.101377352088,
              "cls": "MassDeviationElement",
              "mass": 371.10124,
              "ppm_diff": -0.37012026141724114,
              "scan_number": 214,
              "scan_time": 1.0481
            },
            {
              "approx_mass": 371.101377352088,
              "cls": "MassDeviationElement",
              "mass": 371.10124,
              "ppm_diff": -0.37012026141724114,
              "scan_number": 215,
              "scan_time": 1.05295
            },
            {
              "approx_mass": 371.101377352088,
              "cls": "MassDeviationElement",
              "mass": 371.10124,
              "ppm_diff": -0.37012026141724114,
              "scan_number": 216,
              "scan_time": 1.057833333333
            },
            {
              "approx_mass": 371.101377352088,
              "cls": "MassDeviationElement",
              "mass": 371.10124,
              "ppm_diff": -0.37012026141724114,
              "scan_number": 217,
              "scan_time": 1.062883333333
            },
            {
              "approx_mass": 371.101377352088,
              "cls": "MassDeviationElement",
              "mass": 371.10124,
              "ppm_diff": -0.37012026141724114,
              "scan_number": 218,
              "scan_time": 1.067733333333
            },
            {
              "approx_mass": 371.101377352088,
              "cls": "MassDeviationElement",
              "mass": 371.10124,
              "ppm_diff": -0.37012026141724114,
              "scan_number": 219,
              "scan_time": 1.0726
            },
            {
              "approx_mass": 371.101377352088,
              "cls": "MassDeviationElement",
              "mass": 371.10124,
              "ppm_diff": -0.37012026141724114,
              "scan_number": 220,
              "scan_time": 1.07755
            },
            {
              "approx_mass": 371.101377352088,
              "cls": "MassDeviationElement",
              "mass": 371.10124,
              "ppm_diff": -0.37012026141724114,
              "scan_number": 221,
              "scan_time": 1.082383333333
            },
            {
              "approx_mass": 371.101377352088,
              "cls": "MassDeviationElement",
              "mass": 371.10124,
              "ppm_diff": -0.37012026141724114,
              "scan_number": 222,
              "scan_time": 1.087216666667
            },
            {
              "approx_mass": 371.101377352088,
              "cls": "MassDeviationElement",
              "mass": 371.10124,
              "ppm_diff": -0.37012026141724114,
              "scan_number": 223,
              "scan_time": 1.092033333333
            },
            {
              "approx_mass": 371.101377352088,
              "cls": "MassDeviationElement",
              "mass": 371.10124,
              "ppm_diff": -0.37012026141724114,
              "scan_number": 224,
              "scan_time": 1.096866666667
            },
            {
              "approx_mass": 371.101377352088,
              "cls": "MassDeviationElement",
              "mass": 371.10124,
              "ppm_diff": -0.37012026141724114,
              "scan_number": 225,
              "scan_time": 1.1017
            },
            {
              "approx_mass": 371.101377352088,
              "cls": "MassDeviationElement",
              "mass": 371.10124,
              "ppm_diff": -0.37012026141724114,
              "scan_number": 226,
              "scan_time": 1.106533333333
            },
            {
              "approx_mass": 371.101377352088,
              "cls": "MassDeviationElement",
              "mass": 371.10124,
              "ppm_diff": -0.37012026141724114,
              "scan_number": 227,
              "scan_time": 1.111366666667
            },
            {
              "approx_mass": 371.101377352088,
              "cls": "MassDeviationElement",
              "mass": 371.10124,
              "ppm_diff": -0.37012026141724114,
              "scan_number": 228,
              "scan_time": 1.1162
            },
            {
              "approx_mass": 371.101377352088,
              "cls": "MassDeviationElement",
              "mass": 371.10124,
              "ppm_diff": -0.37012026141724114,
              "scan_number": 229,
              "scan_time": 1.121033333333
            },
            {
              "approx_mass": 371.101377352088,
              "cls": "MassDeviationElement",
              "mass": 371.10124,
              "ppm_diff": -0.37012026141724114,
              "scan_number": 230,
              "scan_time": 1.125866666667
            },
            {
              "approx_mass": 371.101377352088,
              "cls": "MassDeviationElement",
              "mass": 371.10124,
              "ppm_diff": -0.37012026141724114,
              "scan_number": 231,
              "scan_time": 1.1307
            },
            {
              "approx_mass": 371.101377352088,
              "cls": "MassDeviationElement",
              "mass": 371.10124,
              "ppm_diff": -0.37012026141724114,
              "scan_number": 232,
              "scan_time": 1.135533333333
            },
            {
              "approx_mass": 371.101377352088,
              "cls": "MassDeviationElement",
              "mass": 371.10124,
              "ppm_diff": -0.37012026141724114,
              "scan_number": 233,
              "scan_time": 1.140366666667
            },
            {
              "approx_mass": 371.101377352088,
              "cls": "MassDeviationElement",
              "mass": 371.10124,
              "ppm_diff": -0.37012026141724114,
              "scan_number": 234,
              "scan_time": 1.1452
            },
            {
              "approx_mass": 371.101377352088,
              "cls": "MassDeviationElement",
              "mass": 371.10124,
              "ppm_diff": -0.37012026141724114,
              "scan_number": 235,
              "scan_time": 1.150033333333
            },
            {
              "approx_mass": 371.101377352088,
              "cls": "MassDeviationElement",
              "mass": 371.10124,
              "ppm_diff": -0.37012026141724114,
              "scan_number": 236,
              "scan_time": 1.154866666667
            },
            {
              "approx_mass": 371.101377352088,
              "cls": "MassDeviationElement",
              "mass": 371.10124,
              "ppm_diff": -0.37012026141724114,
              "scan_number": 237,
              "scan_time": 1.1597
            },
            {
              "approx_mass": 371.101377352088,
              "cls": "MassDeviationElement",
              "mass": 371.10124,
              "ppm_diff": -0.37012026141724114,
              "scan_number": 238,
              "scan_time": 1.164533333333
            },
            {
              "approx_mass": 371.101377352088,
              "cls": "MassDeviationElement",
              "mass": 371.10124,
              "ppm_diff": -0.37012026141724114,
              "scan_number": 239,
              "scan_time": 1.16935
            },
            {
              "approx_mass": 371.101377352088,
              "cls": "MassDeviationElement",
              "mass": 371.10124,
              "ppm_diff": -0.37012026141724114,
              "scan_number": 240,
              "scan_time": 1.174183333333
            },
            {
              "approx_mass": 371.101377352088,
              "cls": "MassDeviationElement",
              "mass": 371.10124,
              "ppm_diff": -0.37012026141724114,
              "scan_number": 241,
              "scan_time": 1.179016666667
            },
            {
              "approx_mass": 371.101377352088,
              "cls": "MassDeviationElement",
              "mass": 371.10124,
              "ppm_diff": -0.37012026141724114,
              "scan_number": 242,
              "scan_time": 1.18385
            },
            {
              "approx_mass": 371.101377352088,
              "cls": "MassDeviationElement",
              "mass": 371.10124,
              "ppm_diff": -0.37012026141724114,
              "scan_number": 243,
              "scan_time": 1.188683333333
            },
            {
              "approx_mass": 371.101377352088,
              "cls": "MassDeviationElement",
              "mass": 371.10124,
              "ppm_diff": -0.37012026141724114,
              "scan_number": 244,
              "scan_time": 1.193516666667
            },
            {
              "approx_mass": 371.101377352088,
              "cls": "MassDeviationElement",
              "mass": 371.10124,
              "ppm_diff": -0.37012026141724114,
              "scan_number": 245,
              "scan_time": 1.19835
            },
            {
              "approx_mass": 371.101377352088,
              "cls": "MassDeviationElement",
              "mass": 371.10124,
              "ppm_diff": -0.37012026141724114,
              "scan_number": 246,
              "scan_time": 1.203183333333
            },
            {
              "approx_mass": 371.101377352088,
              "cls": "MassDeviationElement",
              "mass": 371.10124,
              "ppm_diff": -0.37012026141724114,
              "scan_number": 247,
              "scan_time": 1.208016666667
            },
            {
              "approx_mass": 371.101377352088,
              "cls": "MassDeviationElement",
              "mass": 371.10124,
              "ppm_diff": -0.37012026141724114,
              "scan_number": 248,
              "scan_time": 1.21285
            },
            {
              "approx_mass": 371.101377352088,
              "cls": "MassDeviationElement",
              "mass": 371.10124,
              "ppm_diff": -0.37012026141724114,
              "scan_number": 249,
              "scan_time": 1.217683333333
            },
            {
              "approx_mass": 371.101377352088,
              "cls": "MassDeviationElement",
              "mass": 371.10124,
              "ppm_diff": -0.37012026141724114,
              "scan_number": 250,
              "scan_time": 1.222516666667
            },
            {
              "approx_mass": 371.101377352088,
              "cls": "MassDeviationElement",
              "mass": 371.10124,
              "ppm_diff": -0.37012026141724114,
              "scan_number": 251,
              "scan_time": 1.22735
            },
            {
              "approx_mass": 371.101377352088,
              "cls": "MassDeviationElement",
              "mass": 371.10124,
              "ppm_diff": -0.37012026141724114,
              "scan_number": 252,
              "scan_time": 1.232183333333
            },
            {
              "approx_mass": 371.101377352088,
              "cls": "MassDeviationElement",
              "mass": 371.10124,
              "ppm_diff": -0.37012026141724114,
              "scan_number": 253,
              "scan_time": 1.237016666667
            },
            {
              "approx_mass": 371.101377352088,
              "cls": "MassDeviationElement",
              "mass": 371.10124,
              "ppm_diff": -0.37012026141724114,
              "scan_number": 254,
              "scan_time": 1.24185
            },
            {
              "approx_mass": 371.101377352088,
              "cls": "MassDeviationElement",
              "mass": 371.10124,
              "ppm_diff": -0.37012026141724114,
              "scan_number": 255,
              "scan_time": 1.246683333333
            },
            {
              "approx_mass": 371.101377352088,
              "cls": "MassDeviationElement",
              "mass": 371.10124,
              "ppm_diff": -0.37012026141724114,
              "scan_number": 256,
              "scan_time": 1.251516666667
            },
            {
              "approx_mass": 371.101377352088,
              "cls": "MassDeviationElement",
              "mass": 371.10124,
              "ppm_diff": -0.37012026141724114,
              "scan_number": 257,
              "scan_time": 1.256333333333
            },
            {
              "approx_mass": 371.101377352088,
              "cls": "MassDeviationElement",
              "mass": 371.10124,
              "ppm_diff": -0.37012026141724114,
              "scan_number": 258,
              "scan_time": 1.261166666667
            },
            {
              "approx_mass": 371.101377352088,
              "cls": "MassDeviationElement",
              "mass": 371.10124,
              "ppm_diff": -0.37012026141724114,
              "scan_number": 259,
              "scan_time": 1.266
            },
            {
              "approx_mass": 371.101377352088,
              "cls": "MassDeviationElement",
              "mass": 371.10124,
              "ppm_diff": -0.37012026141724114,
              "scan_number": 260,
              "scan_time": 1.270833333333
            },
            {
              "approx_mass": 371.101377352088,
              "cls": "MassDeviationElement",
              "mass": 371.10124,
              "ppm_diff": -0.37012026141724114,
              "scan_number": 261,
              "scan_time": 1.275666666667
            },
            {
              "approx_mass": 371.101377352088,
              "cls": "MassDeviationElement",
              "mass": 371.10124,
              "ppm_diff": -0.37012026141724114,
              "scan_number": 262,
              "scan_time": 1.2805
            },
            {
              "approx_mass": 371.101377352088,
              "cls": "MassDeviationElement",
              "mass": 371.10124,
              "ppm_diff": -0.37012026141724114,
              "scan_number": 263,
              "scan_time": 1.285316666667
            },
            {
              "approx_mass": 371.101377352088,
              "cls": "MassDeviationElement",
              "mass": 371.10124,
              "ppm_diff": -0.37012026141724114,
              "scan_number": 264,
              "scan_time": 1.29015
            },
            {
              "approx_mass": 371.101377352088,
              "cls": "MassDeviationElement",
              "mass": 371.10124,
              "ppm_diff": -0.37012026141724114,
              "scan_number": 265,
              "scan_time": 1.294983333333
            },
            {
              "approx_mass": 371.101377352088,
              "cls": "MassDeviationElement",
              "mass": 371.10124,
              "ppm_diff": -0.37012026141724114,
              "scan_number": 266,
              "scan_time": 1.299816666667
            },
            {
              "approx_mass": 371.101377352088,
              "cls": "MassDeviationElement",
              "mass": 371.10124,
              "ppm_diff": -0.37012026141724114,
              "scan_number": 267,
              "scan_time": 1.30465
            },
            {
              "approx_mass": 371.101377352088,
              "cls": "MassDeviationElement",
              "mass": 371.10124,
              "ppm_diff": -0.37012026141724114,
              "scan_number": 268,
              "scan_time": 1.309483333333
            },
            {
              "approx_mass": 371.101377352088,
              "cls": "MassDeviationElement",
              "mass": 371.10124,
              "ppm_diff": -0.37012026141724114,
              "scan_number": 269,
              "scan_time": 1.314316666667
            },
            {
              "approx_mass": 371.101377352088,
              "cls": "MassDeviationElement",
              "mass": 371.10124,
              "ppm_diff": -0.37012026141724114,
              "scan_number": 270,
              "scan_time": 1.319166666667
            },
            {
              "approx_mass": 371.101377352088,
              "cls": "MassDeviationElement",
              "mass": 371.10124,
              "ppm_diff": -0.37012026141724114,
              "scan_number": 271,
              "scan_time": 1.323983333333
            },
            {
              "approx_mass": 371.101377352088,
              "cls": "MassDeviationElement",
              "mass": 371.10124,
              "ppm_diff": -0.37012026141724114,
              "scan_number": 272,
              "scan_time": 1.328816666667
            },
            {
              "approx_mass": 371.101377352088,
              "cls": "MassDeviationElement",
              "mass": 371.10124,
              "ppm_diff": -0.37012026141724114,
              "scan_number": 273,
              "scan_time": 1.33365
            },
            {
              "approx_mass": 371.101377352088,
              "cls": "MassDeviationElement",
              "mass": 371.10124,
              "ppm_diff": -0.37012026141724114,
              "scan_number": 274,
              "scan_time": 1.338483333333
            },
            {
              "approx_mass": 371.101377352088,
              "cls": "MassDeviationElement",
              "mass": 371.10124,
              "ppm_diff": -0.37012026141724114,
              "scan_number": 275,
              "scan_time": 1.343316666667
            },
            {
              "approx_mass": 371.101377352088,
              "cls": "MassDeviationElement",
              "mass": 371.10124,
              "ppm_diff": -0.37012026141724114,
              "scan_number": 276,
              "scan_time": 1.34815
            },
            {
              "approx_mass": 371.101377352088,
              "cls": "MassDeviationElement",
              "mass": 371.10124,
              "ppm_diff": -0.37012026141724114,
              "scan_number": 277,
              "scan_time": 1.352966666667
            },
            {
              "approx_mass": 371.101377352088,
              "cls": "MassDeviationElement",
              "mass": 371.10124,
              "ppm_diff": -0.37012026141724114,
              "scan_number": 278,
              "scan_time": 1.3578
            },
            {
              "approx_mass": 371.101377352088,
              "cls": "MassDeviationElement",
              "mass": 371.10124,
              "ppm_diff": -0.37012026141724114,
              "scan_number": 279,
              "scan_time": 1.362633333333
            },
            {
              "approx_mass": 371.101377352088,
              "cls": "MassDeviationElement",
              "mass": 371.10124,
              "ppm_diff": -0.37012026141724114,
              "scan_number": 280,
              "scan_time": 1.36745
            },
            {
              "approx_mass": 371.101377352088,
              "cls": "MassDeviationElement",
              "mass": 371.10124,
              "ppm_diff": -0.37012026141724114,
              "scan_number": 281,
              "scan_time": 1.372283333333
            },
            {
              "approx_mass": 371.101377352088,
              "cls": "MassDeviationElement",
              "mass": 371.10124,
              "ppm_diff": -0.37012026141724114,
              "scan_number": 282,
              "scan_time": 1.3771
            },
            {
              "approx_mass": 371.101377352088,
              "cls": "MassDeviationElement",
              "mass": 371.10124,
              "ppm_diff": -0.37012026141724114,
              "scan_number": 283,
              "scan_time": 1.381933333333
            },
            {
              "approx_mass": 371.101377352088,
              "cls": "MassDeviationElement",
              "mass": 371.10124,
              "ppm_diff": -0.37012026141724114,
              "scan_number": 284,
              "scan_time": 1.38675
            },
            {
              "approx_mass": 371.101377352088,
              "cls": "MassDeviationElement",
              "mass": 371.10124,
              "ppm_diff": -0.37012026141724114,
              "scan_number": 285,
              "scan_time": 1.391583333333
            },
            {
              "approx_mass": 371.101377352088,
              "cls": "MassDeviationElement",
              "mass": 371.10124,
              "ppm_diff": -0.37012026141724114,
              "scan_number": 286,
              "scan_time": 1.396416666667
            },
            {
              "approx_mass": 371.101377352088,
              "cls": "MassDeviationElement",
              "mass": 371.10124,
              "ppm_diff": -0.37012026141724114,
              "scan_number": 287,
              "scan_time": 1.40125
            },
            {
              "approx_mass": 371.101377352088,
              "cls": "MassDeviationElement",
              "mass": 371.10124,
              "ppm_diff": -0.37012026141724114,
              "scan_number": 288,
              "scan_time": 1.406066666667
            },
            {
              "approx_mass": 371.101377352088,
              "cls": "MassDeviationElement",
              "mass": 371.10124,
              "ppm_diff": -0.37012026141724114,
              "scan_number": 289,
              "scan_time": 1.4109
            },
            {
              "approx_mass": 371.101377352088,
              "cls": "MassDeviationElement",
              "mass": 371.10124,
              "ppm_diff": -0.37012026141724114,
              "scan_number": 290,
              "scan_time": 1.415733333333
            },
            {
              "approx_mass": 371.101377352088,
              "cls": "MassDeviationElement",
              "mass": 371.10124,
              "ppm_diff": -0.37012026141724114,
              "scan_number": 291,
              "scan_time": 1.420566666667
            },
            {
              "approx_mass": 371.101377352088,
              "cls": "MassDeviationElement",
              "mass": 371.10124,
              "ppm_diff": -0.37012026141724114,
              "scan_number": 292,
              "scan_time": 1.4254
            },
            {
              "approx_mass": 371.101377352088,
              "cls": "MassDeviationElement",
              "mass": 371.10124,
              "ppm_diff": -0.37012026141724114,
              "scan_number": 293,
              "scan_time": 1.430233333333
            },
            {
              "approx_mass": 371.101377352088,
              "cls": "MassDeviationElement",
              "mass": 371.10124,
              "ppm_diff": -0.37012026141724114,
              "scan_number": 294,
              "scan_time": 1.435066666667
            },
            {
              "approx_mass": 371.101377352088,
              "cls": "MassDeviationElement",
              "mass": 371.10124,
              "ppm_diff": -0.37012026141724114,
              "scan_number": 295,
              "scan_time": 1.4399
            },
            {
              "approx_mass": 371.101377352088,
              "cls": "MassDeviationElement",
              "mass": 371.10124,
              "ppm_diff": -0.37012026141724114,
              "scan_number": 296,
              "scan_time": 1.444733333333
            },
            {
              "approx_mass": 371.101377352088,
              "cls": "MassDeviationElement",
              "mass": 371.10124,
              "ppm_diff": -0.37012026141724114,
              "scan_number": 297,
              "scan_time": 1.449566666667
            },
            {
              "approx_mass": 371.101377352088,
              "cls": "MassDeviationElement",
              "mass": 371.10124,
              "ppm_diff": -0.37012026141724114,
              "scan_number": 298,
              "scan_time": 1.4544
            },
            {
              "approx_mass": 371.101377352088,
              "cls": "MassDeviationElement",
              "mass": 371.10124,
              "ppm_diff": -0.37012026141724114,
              "scan_number": 299,
              "scan_time": 1.459233333333
            },
            {
              "approx_mass": 371.101377352088,
              "cls": "MassDeviationElement",
              "mass": 371.10124,
              "ppm_diff": -0.37012026141724114,
              "scan_number": 300,
              "scan_time": 1.46405
            },
            {
              "approx_mass": 371.101377352088,
              "cls": "MassDeviationElement",
              "mass": 371.10124,
              "ppm_diff": -0.37012026141724114,
              "scan_number": 301,
              "scan_time": 1.468883333333
            },
            {
              "approx_mass": 371.101377352088,
              "cls": "MassDeviationElement",
              "mass": 371.10124,
              "ppm_diff": -0.37012026141724114,
              "scan_number": 302,
              "scan_time": 1.473716666667
            },
            {
              "approx_mass": 371.101377352088,
              "cls": "MassDeviationElement",
              "mass": 371.10124,
              "ppm_diff": -0.37012026141724114,
              "scan_number": 303,
              "scan_time": 1.47855
            },
            {
              "approx_mass": 371.101377352088,
              "cls": "MassDeviationElement",
              "mass": 371.10124,
              "ppm_diff": -0.37012026141724114,
              "scan_number": 304,
              "scan_time": 1.483383333333
            },
            {
              "approx_mass": 371.101377352088,
              "cls": "MassDeviationElement",
              "mass": 371.10124,
              "ppm_diff": -0.37012026141724114,
              "scan_number": 305,
              "scan_time": 1.488216666667
            },
            {
              "approx_mass": 371.101377352088,
              "cls": "MassDeviationElement",
              "mass": 371.10124,
              "ppm_diff": -0.37012026141724114,
              "scan_number": 306,
              "scan_time": 1.49305
            },
            {
              "approx_mass": 371.101377352088,
              "cls": "MassDeviationElement",
              "mass": 371.10124,
              "ppm_diff": -0.37012026141724114,
              "scan_number": 307,
              "scan_time": 1.497866666667
            },
            {
              "approx_mass": 371.101377352088,
              "cls": "MassDeviationElement",
              "mass": 371.10124,
              "ppm_diff": -0.37012026141724114,
              "scan_number": 308,
              "scan_time": 1.5027
            },
            {
              "approx_mass": 371.101377352088,
              "cls": "MassDeviationElement",
              "mass": 371.10124,
              "ppm_diff": -0.37012026141724114,
              "scan_number": 309,
              "scan_time": 1.507533333333
            },
            {
              "approx_mass": 371.101377352088,
              "cls": "MassDeviationElement",
              "mass": 371.10124,
              "ppm_diff": -0.37012026141724114,
              "scan_number": 310,
              "scan_time": 1.512366666667
            },
            {
              "approx_mass": 371.101377352088,
              "cls": "MassDeviationElement",
              "mass": 371.10124,
              "ppm_diff": -0.37012026141724114,
              "scan_number": 311,
              "scan_time": 1.5172
            },
            {
              "approx_mass": 371.101377352088,
              "cls": "MassDeviationElement",
              "mass": 371.10124,
              "ppm_diff": -0.37012026141724114,
              "scan_number": 312,
              "scan_time": 1.522033333333
            },
            {
              "approx_mass": 371.101377352088,
              "cls": "MassDeviationElement",
              "mass": 371.10124,
              "ppm_diff": -0.37012026141724114,
              "scan_number": 313,
              "scan_time": 1.526866666667
            },
            {
              "approx_mass": 371.101377352088,
              "cls": "MassDeviationElement",
              "mass": 371.10124,
              "ppm_diff": -0.37012026141724114,
              "scan_number": 314,
              "scan_time": 1.5317
            },
            {
              "approx_mass": 371.101377352088,
              "cls": "MassDeviationElement",
              "mass": 371.10124,
              "ppm_diff": -0.37012026141724114,
              "scan_number": 315,
              "scan_time": 1.536533333333
            },
            {
              "approx_mass": 371.101377352088,
              "cls": "MassDeviationElement",
              "mass": 371.10124,
              "ppm_diff": -0.37012026141724114,
              "scan_number": 316,
              "scan_time": 1.541366666667
            },
            {
              "approx_mass": 371.101377352088,
              "cls": "MassDeviationElement",
              "mass": 371.10124,
              "ppm_diff": -0.37012026141724114,
              "scan_number": 317,
              "scan_time": 1.5462
            },
            {
              "approx_mass": 371.101377352088,
              "cls": "MassDeviationElement",
              "mass": 371.10124,
              "ppm_diff": -0.37012026141724114,
              "scan_number": 318,
              "scan_time": 1.551033333333
            },
            {
              "approx_mass": 371.101377352088,
              "cls": "MassDeviationElement",
              "mass": 371.10124,
              "ppm_diff": -0.37012026141724114,
              "scan_number": 319,
              "scan_time": 1.555866666667
            },
            {
              "approx_mass": 371.101377352088,
              "cls": "MassDeviationElement",
              "mass": 371.10124,
              "ppm_diff": -0.37012026141724114,
              "scan_number": 320,
              "scan_time": 1.5607
            },
            {
              "approx_mass": 371.101377352088,
              "cls": "MassDeviationElement",
              "mass": 371.10124,
              "ppm_diff": -0.37012026141724114,
              "scan_number": 321,
              "scan_time": 1.565533333333
            },
            {
              "approx_mass": 371.101377352088,
              "cls": "MassDeviationElement",
              "mass": 371.10124,
              "ppm_diff": -0.37012026141724114,
              "scan_number": 322,
              "scan_time": 1.570366666667
            },
            {
              "approx_mass": 371.101377352088,
              "cls": "MassDeviationElement",
              "mass": 371.10124,
              "ppm_diff": -0.37012026141724114,
              "scan_number": 323,
              "scan_time": 1.5752
            },
            {
              "approx_mass": 371.101377352088,
              "cls": "MassDeviationElement",
              "mass": 371.10124,
              "ppm_diff": -0.37012026141724114,
              "scan_number": 324,
              "scan_time": 1.580033333333
            },
            {
              "approx_mass": 371.101377352088,
              "cls": "MassDeviationElement",
              "mass": 371.10124,
              "ppm_diff": -0.37012026141724114,
              "scan_number": 325,
              "scan_time": 1.584866666667
            },
            {
              "approx_mass": 371.101377352088,
              "cls": "MassDeviationElement",
              "mass": 371.10124,
              "ppm_diff": -0.37012026141724114,
              "scan_number": 326,
              "scan_time": 1.5897
            },
            {
              "approx_mass": 371.101377352088,
              "cls": "MassDeviationElement",
              "mass": 371.10124,
              "ppm_diff": -0.37012026141724114,
              "scan_number": 327,
              "scan_time": 1.594533333333
            },
            {
              "approx_mass": 371.101377352088,
              "cls": "MassDeviationElement",
              "mass": 371.10124,
              "ppm_diff": -0.37012026141724114,
              "scan_number": 328,
              "scan_time": 1.599366666667
            },
            {
              "approx_mass": 371.101377352088,
              "cls": "MassDeviationElement",
              "mass": 371.10124,
              "ppm_diff": -0.37012026141724114,
              "scan_number": 329,
              "scan_time": 1.6042
            },
            {
              "approx_mass": 371.101377352088,
              "cls": "MassDeviationElement",
              "mass": 371.10124,
              "ppm_diff": -0.37012026141724114,
              "scan_number": 330,
              "scan_time": 1.609033333333
            },
            {
              "approx_mass": 371.101377352088,
              "cls": "MassDeviationElement",
              "mass": 371.10124,
              "ppm_diff": -0.37012026141724114,
              "scan_number": 331,
              "scan_time": 1.613866666667
            },
            {
              "approx_mass": 371.101377352088,
              "cls": "MassDeviationElement",
              "mass": 371.10124,
              "ppm_diff": -0.37012026141724114,
              "scan_number": 332,
              "scan_time": 1.6187
            },
            {
              "approx_mass": 371.101377352088,
              "cls": "MassDeviationElement",
              "mass": 371.10124,
              "ppm_diff": -0.37012026141724114,
              "scan_number": 333,
              "scan_time": 1.623533333333
            },
            {
              "approx_mass": 371.101377352088,
              "cls": "MassDeviationElement",
              "mass": 371.10124,
              "ppm_diff": -0.37012026141724114,
              "scan_number": 334,
              "scan_time": 1.628366666667
            },
            {
              "approx_mass": 371.101377352088,
              "cls": "MassDeviationElement",
              "mass": 371.10124,
              "ppm_diff": -0.37012026141724114,
              "scan_number": 335,
              "scan_time": 1.6332
            },
            {
              "approx_mass": 371.101377352088,
              "cls": "MassDeviationElement",
              "mass": 371.10124,
              "ppm_diff": -0.37012026141724114,
              "scan_number": 336,
              "scan_time": 1.638033333333
            },
            {
              "approx_mass": 371.101377352088,
              "cls": "MassDeviationElement",
              "mass": 371.10124,
              "ppm_diff": -0.37012026141724114,
              "scan_number": 337,
              "scan_time": 1.642866666667
            },
            {
              "approx_mass": 371.101377352088,
              "cls": "MassDeviationElement",
              "mass": 371.10124,
              "ppm_diff": -0.37012026141724114,
              "scan_number": 338,
              "scan_time": 1.6477
            },
            {
              "approx_mass": 371.101377352088,
              "cls": "MassDeviationElement",
              "mass": 371.10124,
              "ppm_diff": -0.37012026141724114,
              "scan_number": 339,
              "scan_time": 1.652533333333
            },
            {
              "approx_mass": 371.101377352088,
              "cls": "MassDeviationElement",
              "mass": 371.10124,
              "ppm_diff": -0.37012026141724114,
              "scan_number": 340,
              "scan_time": 1.657366666667
            },
            {
              "approx_mass": 371.101377352088,
              "cls": "MassDeviationElement",
              "mass": 371.10124,
              "ppm_diff": -0.37012026141724114,
              "scan_number": 341,
              "scan_time": 1.6622
            },
            {
              "approx_mass": 371.101377352088,
              "cls": "MassDeviationElement",
              "mass": 371.10124,
              "ppm_diff": -0.37012026141724114,
              "scan_number": 342,
              "scan_time": 1.667016666667
            },
            {
              "approx_mass": 371.101377352088,
              "cls": "MassDeviationElement",
              "mass": 371.10124,
              "ppm_diff": -0.37012026141724114,
              "scan_number": 343,
              "scan_time": 1.67185
            },
            {
              "approx_mass": 371.101377352088,
              "cls": "MassDeviationElement",
              "mass": 371.10124,
              "ppm_diff": -0.37012026141724114,
              "scan_number": 344,
              "scan_time": 1.676683333333
            },
            {
              "approx_mass": 371.101377352088,
              "cls": "MassDeviationElement",
              "mass": 371.10124,
              "ppm_diff": -0.37012026141724114,
              "scan_number": 345,
              "scan_time": 1.681533333333
            },
            {
              "approx_mass": 371.101377352088,
              "cls": "MassDeviationElement",
              "mass": 371.10124,
              "ppm_diff": -0.37012026141724114,
              "scan_number": 346,
              "scan_time": 1.686366666667
            },
            {
              "approx_mass": 371.101377352088,
              "cls": "MassDeviationElement",
              "mass": 371.10124,
              "ppm_diff": -0.37012026141724114,
              "scan_number": 347,
              "scan_time": 1.691183333333
            },
            {
              "approx_mass": 371.101377352088,
              "cls": "MassDeviationElement",
              "mass": 371.10124,
              "ppm_diff": -0.37012026141724114,
              "scan_number": 348,
              "scan_time": 1.696016666667
            },
            {
              "approx_mass": 371.101377352088,
              "cls": "MassDeviationElement",
              "mass": 371.10124,
              "ppm_diff": -0.37012026141724114,
              "scan_number": 349,
              "scan_time": 1.70085
            },
            {
              "approx_mass": 371.101377352088,
              "cls": "MassDeviationElement",
              "mass": 371.10124,
              "ppm_diff": -0.37012026141724114,
              "scan_number": 350,
              "scan_time": 1.705683333333
            },
            {
              "approx_mass": 371.101377352088,
              "cls": "MassDeviationElement",
              "mass": 371.10124,
              "ppm_diff": -0.37012026141724114,
              "scan_number": 351,
              "scan_time": 1.710516666667
            },
            {
              "approx_mass": 371.101377352088,
              "cls": "MassDeviationElement",
              "mass": 371.10124,
              "ppm_diff": -0.37012026141724114,
              "scan_number": 352,
              "scan_time": 1.71535
            },
            {
              "approx_mass": 371.101377352088,
              "cls": "MassDeviationElement",
              "mass": 371.10124,
              "ppm_diff": -0.37012026141724114,
              "scan_number": 353,
              "scan_time": 1.720183333333
            },
            {
              "approx_mass": 371.101377352088,
              "cls": "MassDeviationElement",
              "mass": 371.10124,
              "ppm_diff": -0.37012026141724114,
              "scan_number": 354,
              "scan_time": 1.725016666667
            },
            {
              "approx_mass": 371.101377352088,
              "cls": "MassDeviationElement",
              "mass": 371.10124,
              "ppm_diff": -0.37012026141724114,
              "scan_number": 355,
              "scan_time": 1.72985
            },
            {
              "approx_mass": 371.101377352088,
              "cls": "MassDeviationElement",
              "mass": 371.10124,
              "ppm_diff": -0.37012026141724114,
              "scan_number": 356,
              "scan_time": 1.734683333333
            },
            {
              "approx_mass": 371.101377352088,
              "cls": "MassDeviationElement",
              "mass": 371.10124,
              "ppm_diff": -0.37012026141724114,
              "scan_number": 357,
              "scan_time": 1.739516666667
            },
            {
              "approx_mass": 371.101377352088,
              "cls": "MassDeviationElement",
              "mass": 371.10124,
              "ppm_diff": -0.37012026141724114,
              "scan_number": 358,
              "scan_time": 1.74435
            },
            {
              "approx_mass": 371.101377352088,
              "cls": "MassDeviationElement",
              "mass": 371.10124,
              "ppm_diff": -0.37012026141724114,
              "scan_number": 359,
              "scan_time": 1.749183333333
            },
            {
              "approx_mass": 371.101377352088,
              "cls": "MassDeviationElement",
              "mass": 371.10124,
              "ppm_diff": -0.37012026141724114,
              "scan_number": 360,
              "scan_time": 1.754016666667
            },
            {
              "approx_mass": 371.101377352088,
              "cls": "MassDeviationElement",
              "mass": 371.10124,
              "ppm_diff": -0.37012026141724114,
              "scan_number": 361,
              "scan_time": 1.75885
            },
            {
              "approx_mass": 371.101377352088,
              "cls": "MassDeviationElement",
              "mass": 371.10124,
              "ppm_diff": -0.37012026141724114,
              "scan_number": 362,
              "scan_time": 1.763683333333
            },
            {
              "approx_mass": 371.101377352088,
              "cls": "MassDeviationElement",
              "mass": 371.10124,
              "ppm_diff": -0.37012026141724114,
              "scan_number": 363,
              "scan_time": 1.768516666667
            },
            {
              "approx_mass": 371.101377352088,
              "cls": "MassDeviationElement",
              "mass": 371.10124,
              "ppm_diff": -0.37012026141724114,
              "scan_number": 364,
              "scan_time": 1.773333333333
            },
            {
              "approx_mass": 371.101377352088,
              "cls": "MassDeviationElement",
              "mass": 371.10124,
              "ppm_diff": -0.37012026141724114,
              "scan_number": 365,
              "scan_time": 1.778166666667
            },
            {
              "approx_mass": 371.101377352088,
              "cls": "MassDeviationElement",
              "mass": 371.10124,
              "ppm_diff": -0.37012026141724114,
              "scan_number": 366,
              "scan_time": 1.783
            },
            {
              "approx_mass": 371.101377352088,
              "cls": "MassDeviationElement",
              "mass": 371.10124,
              "ppm_diff": -0.37012026141724114,
              "scan_number": 367,
              "scan_time": 1.787833333333
            },
            {
              "approx_mass": 371.101377352088,
              "cls": "MassDeviationElement",
              "mass": 371.10124,
              "ppm_diff": -0.37012026141724114,
              "scan_number": 368,
              "scan_time": 1.79265
            },
            {
              "approx_mass": 371.101377352088,
              "cls": "MassDeviationElement",
              "mass": 371.10124,
              "ppm_diff": -0.37012026141724114,
              "scan_number": 369,
              "scan_time": 1.797483333333
            },
            {
              "approx_mass": 371.101377352088,
              "cls": "MassDeviationElement",
              "mass": 371.10124,
              "ppm_diff": -0.37012026141724114,
              "scan_number": 370,
              "scan_time": 1.802316666667
            },
            {
              "approx_mass": 371.101377352088,
              "cls": "MassDeviationElement",
              "mass": 371.10124,
              "ppm_diff": -0.37012026141724114,
              "scan_number": 371,
              "scan_time": 1.807166666667
            },
            {
              "approx_mass": 371.101377352088,
              "cls": "MassDeviationElement",
              "mass": 371.10124,
              "ppm_diff": -0.37012026141724114,
              "scan_number": 372,
              "scan_time": 1.811983333333
            },
            {
              "approx_mass": 371.101377352088,
              "cls": "MassDeviationElement",
              "mass": 371.10124,
              "ppm_diff": -0.37012026141724114,
              "scan_number": 373,
              "scan_time": 1.816816666667
            },
            {
              "approx_mass": 371.101377352088,
              "cls": "MassDeviationElement",
              "mass": 371.10124,
              "ppm_diff": -0.37012026141724114,
              "scan_number": 374,
              "scan_time": 1.82165
            },
            {
              "approx_mass": 371.101377352088,
              "cls": "MassDeviationElement",
              "mass": 371.10124,
              "ppm_diff": -0.37012026141724114,
              "scan_number": 375,
              "scan_time": 1.826483333333
            },
            {
              "approx_mass": 371.101377352088,
              "cls": "MassDeviationElement",
              "mass": 371.10124,
              "ppm_diff": -0.37012026141724114,
              "scan_number": 376,
              "scan_time": 1.831316666667
            },
            {
              "approx_mass": 371.101377352088,
              "cls": "MassDeviationElement",
              "mass": 371.10124,
              "ppm_diff": -0.37012026141724114,
              "scan_number": 377,
              "scan_time": 1.83615
            },
            {
              "approx_mass": 371.101377352088,
              "cls": "MassDeviationElement",
              "mass": 371.10124,
              "ppm_diff": -0.37012026141724114,
              "scan_number": 378,
              "scan_time": 1.840983333333
            },
            {
              "approx_mass": 371.101377352088,
              "cls": "MassDeviationElement",
              "mass": 371.10124,
              "ppm_diff": -0.37012026141724114,
              "scan_number": 379,
              "scan_time": 1.845816666667
            },
            {
              "approx_mass": 371.101377352088,
              "cls": "MassDeviationElement",
              "mass": 371.10124,
              "ppm_diff": -0.37012026141724114,
              "scan_number": 380,
              "scan_time": 1.85065
            },
            {
              "approx_mass": 371.101377352088,
              "cls": "MassDeviationElement",
              "mass": 371.10124,
              "ppm_diff": -0.37012026141724114,
              "scan_number": 381,
              "scan_time": 1.855483333333
            },
            {
              "approx_mass": 371.101377352088,
              "cls": "MassDeviationElement",
              "mass": 371.10124,
              "ppm_diff": -0.37012026141724114,
              "scan_number": 382,
              "scan_time": 1.8603
            },
            {
              "approx_mass": 371.101377352088,
              "cls": "MassDeviationElement",
              "mass": 371.10124,
              "ppm_diff": -0.37012026141724114,
              "scan_number": 383,
              "scan_time": 1.865133333333
            },
            {
              "approx_mass": 371.101377352088,
              "cls": "MassDeviationElement",
              "mass": 371.10124,
              "ppm_diff": -0.37012026141724114,
              "scan_number": 384,
              "scan_time": 1.869983333333
            },
            {
              "approx_mass": 371.101377352088,
              "cls": "MassDeviationElement",
              "mass": 371.10124,
              "ppm_diff": -0.37012026141724114,
              "scan_number": 385,
              "scan_time": 1.8748
            },
            {
              "approx_mass": 371.101377352088,
              "cls": "MassDeviationElement",
              "mass": 371.10124,
              "ppm_diff": -0.37012026141724114,
              "scan_number": 386,
              "scan_time": 1.879633333333
            },
            {
              "approx_mass": 371.101377352088,
              "cls": "MassDeviationElement",
              "mass": 371.10124,
              "ppm_diff": -0.37012026141724114,
              "scan_number": 387,
              "scan_time": 1.884466666667
            },
            {
              "approx_mass": 371.101377352088,
              "cls": "MassDeviationElement",
              "mass": 371.10124,
              "ppm_diff": -0.37012026141724114,
              "scan_number": 388,
              "scan_time": 1.889316666667
            },
            {
              "approx_mass": 371.101377352088,
              "cls": "MassDeviationElement",
              "mass": 371.10124,
              "ppm_diff": -0.37012026141724114,
              "scan_number": 389,
              "scan_time": 1.89415
            },
            {
              "approx_mass": 371.101377352088,
              "cls": "MassDeviationElement",
              "mass": 371.10124,
              "ppm_diff": -0.37012026141724114,
              "scan_number": 390,
              "scan_time": 1.898983333333
            },
            {
              "approx_mass": 371.101377352088,
              "cls": "MassDeviationElement",
              "mass": 371.10124,
              "ppm_diff": -0.37012026141724114,
              "scan_number": 391,
              "scan_time": 1.903816666667
            },
            {
              "approx_mass": 371.101377352088,
              "cls": "MassDeviationElement",
              "mass": 371.10124,
              "ppm_diff": -0.37012026141724114,
              "scan_number": 392,
              "scan_time": 1.90865
            },
            {
              "approx_mass": 371.101377352088,
              "cls": "MassDeviationElement",
              "mass": 371.10124,
              "ppm_diff": -0.37012026141724114,
              "scan_number": 393,
              "scan_time": 1.9135
            },
            {
              "approx_mass": 371.101377352088,
              "cls": "MassDeviationElement",
              "mass": 371.10124,
              "ppm_diff": -0.37012026141724114,
              "scan_number": 394,
              "scan_time": 1.918333333333
            },
            {
              "approx_mass": 371.101377352088,
              "cls": "MassDeviationElement",
              "mass": 371.10124,
              "ppm_diff": -0.37012026141724114,
              "scan_number": 395,
              "scan_time": 1.92315
            },
            {
              "approx_mass": 371.101377352088,
              "cls": "MassDeviationElement",
              "mass": 371.10124,
              "ppm_diff": -0.37012026141724114,
              "scan_number": 396,
              "scan_time": 1.928
            },
            {
              "approx_mass": 371.101377352088,
              "cls": "MassDeviationElement",
              "mass": 371.10124,
              "ppm_diff": -0.37012026141724114,
              "scan_number": 397,
              "scan_time": 1.932816666667
            },
            {
              "approx_mass": 371.101377352088,
              "cls": "MassDeviationElement",
              "mass": 371.10124,
              "ppm_diff": -0.37012026141724114,
              "scan_number": 398,
              "scan_time": 1.937666666667
            },
            {
              "approx_mass": 371.101377352088,
              "cls": "MassDeviationElement",
              "mass": 371.10124,
              "ppm_diff": -0.37012026141724114,
              "scan_number": 399,
              "scan_time": 1.942516666667
            },
            {
              "approx_mass": 371.101377352088,
              "cls": "MassDeviationElement",
              "mass": 371.10124,
              "ppm_diff": -0.37012026141724114,
              "scan_number": 400,
              "scan_time": 1.94735
            },
            {
              "approx_mass": 371.101377352088,
              "cls": "MassDeviationElement",
              "mass": 371.10124,
              "ppm_diff": -0.37012026141724114,
              "scan_number": 401,
              "scan_time": 1.952183333333
            },
            {
              "approx_mass": 371.101377352088,
              "cls": "MassDeviationElement",
              "mass": 371.10124,
              "ppm_diff": -0.37012026141724114,
              "scan_number": 402,
              "scan_time": 1.957016666667
            },
            {
              "approx_mass": 371.101377352088,
              "cls": "MassDeviationElement",
              "mass": 371.10124,
              "ppm_diff": -0.37012026141724114,
              "scan_number": 403,
              "scan_time": 1.96185
            },
            {
              "approx_mass": 371.101377352088,
              "cls": "MassDeviationElement",
              "mass": 371.10124,
              "ppm_diff": -0.37012026141724114,
              "scan_number": 404,
              "scan_time": 1.9667
            },
            {
              "approx_mass": 371.101377352088,
              "cls": "MassDeviationElement",
              "mass": 371.10124,
              "ppm_diff": -0.37012026141724114,
              "scan_number": 405,
              "scan_time": 1.971533333333
            },
            {
              "approx_mass": 371.101377352088,
              "cls": "MassDeviationElement",
              "mass": 371.10124,
              "ppm_diff": -0.37012026141724114,
              "scan_number": 406,
              "scan_time": 1.976366666667
            },
            {
              "approx_mass": 371.101377352088,
              "cls": "MassDeviationElement",
              "mass": 371.10124,
              "ppm_diff": -0.37012026141724114,
              "scan_number": 407,
              "scan_time": 1.9812
            },
            {
              "approx_mass": 371.101377352088,
              "cls": "MassDeviationElement",
              "mass": 371.10124,
              "ppm_diff": -0.37012026141724114,
              "scan_number": 408,
              "scan_time": 1.986016666667
            },
            {
              "approx_mass": 371.101377352088,
              "cls": "MassDeviationElement",
              "mass": 371.10124,
              "ppm_diff": -0.37012026141724114,
              "scan_number": 409,
              "scan_time": 1.99085
            },
            {
              "approx_mass": 371.101377352088,
              "cls": "MassDeviationElement",
              "mass": 371.10124,
              "ppm_diff": -0.37012026141724114,
              "scan_number": 410,
              "scan_time": 1.995683333333
            },
            {
              "approx_mass": 371.101377352088,
              "cls": "MassDeviationElement",
              "mass": 371.10124,
              "ppm_diff": -0.37012026141724114,
              "scan_number": 411,
              "scan_time": 2.000516666667
            },
            {
              "approx_mass": 371.101377352088,
              "cls": "MassDeviationElement",
              "mass": 371.10124,
              "ppm_diff": -0.37012026141724114,
              "scan_number": 412,
              "scan_time": 2.00535
            },
            {
              "approx_mass": 371.101377352088,
              "cls": "MassDeviationElement",
              "mass": 371.10124,
              "ppm_diff": -0.37012026141724114,
              "scan_number": 413,
              "scan_time": 2.010166666667
            },
            {
              "approx_mass": 371.101377352088,
              "cls": "MassDeviationElement",
              "mass": 371.10124,
              "ppm_diff": -0.37012026141724114,
              "scan_number": 414,
              "scan_time": 2.015
            },
            {
              "approx_mass": 371.101377352088,
              "cls": "MassDeviationElement",
              "mass": 371.10124,
              "ppm_diff": -0.37012026141724114,
              "scan_number": 415,
              "scan_time": 2.019833333333
            },
            {
              "approx_mass": 371.101377352088,
              "cls": "MassDeviationElement",
              "mass": 371.10124,
              "ppm_diff": -0.37012026141724114,
              "scan_number": 416,
              "scan_time": 2.024666666667
            },
            {
              "approx_mass": 371.101377352088,
              "cls": "MassDeviationElement",
              "mass": 371.10124,
              "ppm_diff": -0.37012026141724114,
              "scan_number": 417,
              "scan_time": 2.0295
            },
            {
              "approx_mass": 371.101377352088,
              "cls": "MassDeviationElement",
              "mass": 371.10124,
              "ppm_diff": -0.37012026141724114,
              "scan_number": 418,
              "scan_time": 2.034333333333
            },
            {
              "approx_mass": 371.101377352088,
              "cls": "MassDeviationElement",
              "mass": 371.10124,
              "ppm_diff": -0.37012026141724114,
              "scan_number": 419,
              "scan_time": 2.039166666667
            },
            {
              "approx_mass": 371.101377352088,
              "cls": "MassDeviationElement",
              "mass": 371.10124,
              "ppm_diff": -0.37012026141724114,
              "scan_number": 420,
              "scan_time": 2.044
            },
            {
              "approx_mass": 371.101377352088,
              "cls": "MassDeviationElement",
              "mass": 371.10124,
              "ppm_diff": -0.37012026141724114,
              "scan_number": 421,
              "scan_time": 2.048833333333
            },
            {
              "approx_mass": 371.101377352088,
              "cls": "MassDeviationElement",
              "mass": 371.10124,
              "ppm_diff": -0.37012026141724114,
              "scan_number": 422,
              "scan_time": 2.05365
            },
            {
              "approx_mass": 371.101377352088,
              "cls": "MassDeviationElement",
              "mass": 371.10124,
              "ppm_diff": -0.37012026141724114,
              "scan_number": 423,
              "scan_time": 2.058483333333
            },
            {
              "approx_mass": 371.101377352088,
              "cls": "MassDeviationElement",
              "mass": 371.10124,
              "ppm_diff": -0.37012026141724114,
              "scan_number": 424,
              "scan_time": 2.063316666667
            },
            {
              "approx_mass": 371.101377352088,
              "cls": "MassDeviationElement",
              "mass": 371.10124,
              "ppm_diff": -0.37012026141724114,
              "scan_number": 425,
              "scan_time": 2.06815
            },
            {
              "approx_mass": 371.101377352088,
              "cls": "MassDeviationElement",
              "mass": 371.10124,
              "ppm_diff": -0.37012026141724114,
              "scan_number": 426,
              "scan_time": 2.072983333333
            },
            {
              "approx_mass": 371.101377352088,
              "cls": "MassDeviationElement",
              "mass": 371.10124,
              "ppm_diff": -0.37012026141724114,
              "scan_number": 427,
              "scan_time": 2.077833333333
            },
            {
              "approx_mass": 371.101377352088,
              "cls": "MassDeviationElement",
              "mass": 371.10124,
              "ppm_diff": -0.37012026141724114,
              "scan_number": 428,
              "scan_time": 2.08265
            },
            {
              "approx_mass": 371.101377352088,
              "cls": "MassDeviationElement",
              "mass": 371.10124,
              "ppm_diff": -0.37012026141724114,
              "scan_number": 429,
              "scan_time": 2.087483333333
            },
            {
              "approx_mass": 371.101377352088,
              "cls": "MassDeviationElement",
              "mass": 371.10124,
              "ppm_diff": -0.37012026141724114,
              "scan_number": 430,
              "scan_time": 2.092316666667
            },
            {
              "approx_mass": 371.101377352088,
              "cls": "MassDeviationElement",
              "mass": 371.10124,
              "ppm_diff": -0.37012026141724114,
              "scan_number": 431,
              "scan_time": 2.09715
            },
            {
              "approx_mass": 371.101377352088,
              "cls": "MassDeviationElement",
              "mass": 371.10124,
              "ppm_diff": -0.37012026141724114,
              "scan_number": 432,
              "scan_time": 2.101983333333
            },
            {
              "approx_mass": 371.101377352088,
              "cls": "MassDeviationElement",
              "mass": 371.10124,
              "ppm_diff": -0.37012026141724114,
              "scan_number": 433,
              "scan_time": 2.106816666667
            },
            {
              "approx_mass": 371.101377352088,
              "cls": "MassDeviationElement",
              "mass": 371.10124,
              "ppm_diff": -0.37012026141724114,
              "scan_number": 434,
              "scan_time": 2.11165
            },
            {
              "approx_mass": 371.101377352088,
              "cls": "MassDeviationElement",
              "mass": 371.10124,
              "ppm_diff": -0.37012026141724114,
              "scan_number": 435,
              "scan_time": 2.116483333333
            },
            {
              "approx_mass": 371.101377352088,
              "cls": "MassDeviationElement",
              "mass": 371.10124,
              "ppm_diff": -0.37012026141724114,
              "scan_number": 436,
              "scan_time": 2.121316666667
            },
            {
              "approx_mass": 371.101377352088,
              "cls": "MassDeviationElement",
              "mass": 371.10124,
              "ppm_diff": -0.37012026141724114,
              "scan_number": 437,
              "scan_time": 2.12615
            },
            {
              "approx_mass": 371.101377352088,
              "cls": "MassDeviationElement",
              "mass": 371.10124,
              "ppm_diff": -0.37012026141724114,
              "scan_number": 438,
              "scan_time": 2.130983333333
            },
            {
              "approx_mass": 371.101377352088,
              "cls": "MassDeviationElement",
              "mass": 371.10124,
              "ppm_diff": -0.37012026141724114,
              "scan_number": 439,
              "scan_time": 2.135833333333
            },
            {
              "approx_mass": 371.101377352088,
              "cls": "MassDeviationElement",
              "mass": 371.10124,
              "ppm_diff": -0.37012026141724114,
              "scan_number": 440,
              "scan_time": 2.14065
            },
            {
              "approx_mass": 371.101377352088,
              "cls": "MassDeviationElement",
              "mass": 371.10124,
              "ppm_diff": -0.37012026141724114,
              "scan_number": 441,
              "scan_time": 2.145483333333
            },
            {
              "approx_mass": 371.101377352088,
              "cls": "MassDeviationElement",
              "mass": 371.10124,
              "ppm_diff": -0.37012026141724114,
              "scan_number": 442,
              "scan_time": 2.150316666667
            },
            {
              "approx_mass": 371.101377352088,
              "cls": "MassDeviationElement",
              "mass": 371.10124,
              "ppm_diff": -0.37012026141724114,
              "scan_number": 443,
              "scan_time": 2.15515
            },
            {
              "approx_mass": 371.101377352088,
              "cls": "MassDeviationElement",
              "mass": 371.10124,
              "ppm_diff": -0.37012026141724114,
              "scan_number": 444,
              "scan_time": 2.159983333333
            },
            {
              "approx_mass": 371.101377352088,
              "cls": "MassDeviationElement",
              "mass": 371.10124,
              "ppm_diff": -0.37012026141724114,
              "scan_number": 445,
              "scan_time": 2.164816666667
            },
            {
              "approx_mass": 371.101377352088,
              "cls": "MassDeviationElement",
              "mass": 371.10124,
              "ppm_diff": -0.37012026141724114,
              "scan_number": 446,
              "scan_time": 2.16965
            },
            {
              "approx_mass": 371.101377352088,
              "cls": "MassDeviationElement",
              "mass": 371.10124,
              "ppm_diff": -0.37012026141724114,
              "scan_number": 447,
              "scan_time": 2.174483333333
            },
            {
              "approx_mass": 371.101377352088,
              "cls": "MassDeviationElement",
              "mass": 371.10124,
              "ppm_diff": -0.37012026141724114,
              "scan_number": 448,
              "scan_time": 2.179333333333
            },
            {
              "approx_mass": 371.101377352088,
              "cls": "MassDeviationElement",
              "mass": 371.10124,
              "ppm_diff": -0.37012026141724114,
              "scan_number": 449,
              "scan_time": 2.184166666667
            },
            {
              "approx_mass": 371.101377352088,
              "cls": "MassDeviationElement",
              "mass": 371.10124,
              "ppm_diff": -0.37012026141724114,
              "scan_number": 450,
              "scan_time": 2.189
            },
            {
              "approx_mass": 371.101377352088,
              "cls": "MassDeviationElement",
              "mass": 371.10124,
              "ppm_diff": -0.37012026141724114,
              "scan_number": 451,
              "scan_time": 2.193833333333
            },
            {
              "approx_mass": 371.101377352088,
              "cls": "MassDeviationElement",
              "mass": 371.10124,
              "ppm_diff": -0.37012026141724114,
              "scan_number": 452,
              "scan_time": 2.198666666667
            },
            {
              "approx_mass": 371.101377352088,
              "cls": "MassDeviationElement",
              "mass": 371.10124,
              "ppm_diff": -0.37012026141724114,
              "scan_number": 453,
              "scan_time": 2.203516666667
            },
            {
              "approx_mass": 371.101377352088,
              "cls": "MassDeviationElement",
              "mass": 371.10124,
              "ppm_diff": -0.37012026141724114,
              "scan_number": 454,
              "scan_time": 2.20835
            },
            {
              "approx_mass": 371.101377352088,
              "cls": "MassDeviationElement",
              "mass": 371.10124,
              "ppm_diff": -0.37012026141724114,
              "scan_number": 455,
              "scan_time": 2.213166666667
            },
            {
              "approx_mass": 371.101377352088,
              "cls": "MassDeviationElement",
              "mass": 371.10124,
              "ppm_diff": -0.37012026141724114,
              "scan_number": 456,
              "scan_time": 2.218
            },
            {
              "approx_mass": 371.101377352088,
              "cls": "MassDeviationElement",
              "mass": 371.10124,
              "ppm_diff": -0.37012026141724114,
              "scan_number": 457,
              "scan_time": 2.222833333333
            },
            {
              "approx_mass": 371.101377352088,
              "cls": "MassDeviationElement",
              "mass": 371.10124,
              "ppm_diff": -0.37012026141724114,
              "scan_number": 458,
              "scan_time": 2.22765
            },
            {
              "approx_mass": 371.101377352088,
              "cls": "MassDeviationElement",
              "mass": 371.10124,
              "ppm_diff": -0.37012026141724114,
              "scan_number": 459,
              "scan_time": 2.232483333333
            },
            {
              "approx_mass": 371.101377352088,
              "cls": "MassDeviationElement",
              "mass": 371.10124,
              "ppm_diff": -0.37012026141724114,
              "scan_number": 460,
              "scan_time": 2.237316666667
            },
            {
              "approx_mass": 371.101377352088,
              "cls": "MassDeviationElement",
              "mass": 371.10124,
              "ppm_diff": -0.37012026141724114,
              "scan_number": 461,
              "scan_time": 2.24215
            },
            {
              "approx_mass": 371.101377352088,
              "cls": "MassDeviationElement",
              "mass": 371.10124,
              "ppm_diff": -0.37012026141724114,
              "scan_number": 462,
              "scan_time": 2.246983333333
            },
            {
              "approx_mass": 371.101377352088,
              "cls": "MassDeviationElement",
              "mass": 371.10124,
              "ppm_diff": -0.37012026141724114,
              "scan_number": 463,
              "scan_time": 2.251833333333
            },
            {
              "approx_mass": 371.101377352088,
              "cls": "MassDeviationElement",
              "mass": 371.10124,
              "ppm_diff": -0.37012026141724114,
              "scan_number": 464,
              "scan_time": 2.256666666667
            },
            {
              "approx_mass": 371.101377352088,
              "cls": "MassDeviationElement",
              "mass": 371.10124,
              "ppm_diff": -0.37012026141724114,
              "scan_number": 465,
              "scan_time": 2.261483333333
            },
            {
              "approx_mass": 371.101377352088,
              "cls": "MassDeviationElement",
              "mass": 371.10124,
              "ppm_diff": -0.37012026141724114,
              "scan_number": 466,
              "scan_time": 2.266316666667
            },
            {
              "approx_mass": 371.101377352088,
              "cls": "MassDeviationElement",
              "mass": 371.10124,
              "ppm_diff": -0.37012026141724114,
              "scan_number": 467,
              "scan_time": 2.27115
            },
            {
              "approx_mass": 371.101377352088,
              "cls": "MassDeviationElement",
              "mass": 371.10124,
              "ppm_diff": -0.37012026141724114,
              "scan_number": 468,
              "scan_time": 2.275983333333
            },
            {
              "approx_mass": 371.101377352088,
              "cls": "MassDeviationElement",
              "mass": 371.10124,
              "ppm_diff": -0.37012026141724114,
              "scan_number": 469,
              "scan_time": 2.280816666667
            },
            {
              "approx_mass": 371.101377352088,
              "cls": "MassDeviationElement",
              "mass": 371.10124,
              "ppm_diff": -0.37012026141724114,
              "scan_number": 470,
              "scan_time": 2.28565
            },
            {
              "approx_mass": 371.101377352088,
              "cls": "MassDeviationElement",
              "mass": 371.10124,
              "ppm_diff": -0.37012026141724114,
              "scan_number": 471,
              "scan_time": 2.290483333333
            },
            {
              "approx_mass": 371.101377352088,
              "cls": "MassDeviationElement",
              "mass": 371.10124,
              "ppm_diff": -0.37012026141724114,
              "scan_number": 472,
              "scan_time": 2.295316666667
            },
            {
              "approx_mass": 371.101377352088,
              "cls": "MassDeviationElement",
              "mass": 371.10124,
              "ppm_diff": -0.37012026141724114,
              "scan_number": 473,
              "scan_time": 2.30015
            },
            {
              "approx_mass": 371.101377352088,
              "cls": "MassDeviationElement",
              "mass": 371.10124,
              "ppm_diff": -0.37012026141724114,
              "scan_number": 474,
              "scan_time": 2.304983333333
            },
            {
              "approx_mass": 371.101377352088,
              "cls": "MassDeviationElement",
              "mass": 371.10124,
              "ppm_diff": -0.37012026141724114,
              "scan_number": 475,
              "scan_time": 2.309816666667
            },
            {
              "approx_mass": 371.101377352088,
              "cls": "MassDeviationElement",
              "mass": 371.10124,
              "ppm_diff": -0.37012026141724114,
              "scan_number": 476,
              "scan_time": 2.31465
            },
            {
              "approx_mass": 371.101377352088,
              "cls": "MassDeviationElement",
              "mass": 371.10124,
              "ppm_diff": -0.37012026141724114,
              "scan_number": 477,
              "scan_time": 2.319483333333
            },
            {
              "approx_mass": 371.101377352088,
              "cls": "MassDeviationElement",
              "mass": 371.10124,
              "ppm_diff": -0.37012026141724114,
              "scan_number": 478,
              "scan_time": 2.324316666667
            },
            {
              "approx_mass": 371.101377352088,
              "cls": "MassDeviationElement",
              "mass": 371.10124,
              "ppm_diff": -0.37012026141724114,
              "scan_number": 479,
              "scan_time": 2.32915
            },
            {
              "approx_mass": 371.101377352088,
              "cls": "MassDeviationElement",
              "mass": 371.10124,
              "ppm_diff": -0.37012026141724114,
              "scan_number": 480,
              "scan_time": 2.333983333333
            },
            {
              "approx_mass": 371.101377352088,
              "cls": "MassDeviationElement",
              "mass": 371.10124,
              "ppm_diff": -0.37012026141724114,
              "scan_number": 481,
              "scan_time": 2.338816666667
            },
            {
              "approx_mass": 371.101377352088,
              "cls": "MassDeviationElement",
              "mass": 371.10124,
              "ppm_diff": -0.37012026141724114,
              "scan_number": 482,
              "scan_time": 2.34365
            },
            {
              "approx_mass": 371.101377352088,
              "cls": "MassDeviationElement",
              "mass": 371.10124,
              "ppm_diff": -0.37012026141724114,
              "scan_number": 483,
              "scan_time": 2.348483333333
            },
            {
              "approx_mass": 371.101377352088,
              "cls": "MassDeviationElement",
              "mass": 371.10124,
              "ppm_diff": -0.37012026141724114,
              "scan_number": 484,
              "scan_time": 2.353316666667
            },
            {
              "approx_mass": 371.101377352088,
              "cls": "MassDeviationElement",
              "mass": 371.10124,
              "ppm_diff": -0.37012026141724114,
              "scan_number": 485,
              "scan_time": 2.35815
            },
            {
              "approx_mass": 371.101377352088,
              "cls": "MassDeviationElement",
              "mass": 371.10124,
              "ppm_diff": -0.37012026141724114,
              "scan_number": 486,
              "scan_time": 2.362983333333
            },
            {
              "approx_mass": 371.101377352088,
              "cls": "MassDeviationElement",
              "mass": 371.10124,
              "ppm_diff": -0.37012026141724114,
              "scan_number": 487,
              "scan_time": 2.367816666667
            },
            {
              "approx_mass": 371.101377352088,
              "cls": "MassDeviationElement",
              "mass": 371.10124,
              "ppm_diff": -0.37012026141724114,
              "scan_number": 488,
              "scan_time": 2.37265
            },
            {
              "approx_mass": 371.101377352088,
              "cls": "MassDeviationElement",
              "mass": 371.10124,
              "ppm_diff": -0.37012026141724114,
              "scan_number": 489,
              "scan_time": 2.377483333333
            },
            {
              "approx_mass": 371.101377352088,
              "cls": "MassDeviationElement",
              "mass": 371.10124,
              "ppm_diff": -0.37012026141724114,
              "scan_number": 490,
              "scan_time": 2.382316666667
            },
            {
              "approx_mass": 371.101377352088,
              "cls": "MassDeviationElement",
              "mass": 371.10124,
              "ppm_diff": -0.37012026141724114,
              "scan_number": 491,
              "scan_time": 2.38715
            },
            {
              "approx_mass": 371.101377352088,
              "cls": "MassDeviationElement",
              "mass": 371.10124,
              "ppm_diff": -0.37012026141724114,
              "scan_number": 492,
              "scan_time": 2.391983333333
            },
            {
              "approx_mass": 371.101377352088,
              "cls": "MassDeviationElement",
              "mass": 371.10124,
              "ppm_diff": -0.37012026141724114,
              "scan_number": 493,
              "scan_time": 2.396816666667
            },
            {
              "approx_mass": 371.101377352088,
              "cls": "MassDeviationElement",
              "mass": 371.10124,
              "ppm_diff": -0.37012026141724114,
              "scan_number": 494,
              "scan_time": 2.401633333333
            },
            {
              "approx_mass": 371.101377352088,
              "cls": "MassDeviationElement",
              "mass": 371.10124,
              "ppm_diff": -0.37012026141724114,
              "scan_number": 495,
              "scan_time": 2.406466666667
            },
            {
              "approx_mass": 371.101377352088,
              "cls": "MassDeviationElement",
              "mass": 371.10124,
              "ppm_diff": -0.37012026141724114,
              "scan_number": 496,
              "scan_time": 2.4113
            },
            {
              "approx_mass": 371.101377352088,
              "cls": "MassDeviationElement",
              "mass": 371.10124,
              "ppm_diff": -0.37012026141724114,
              "scan_number": 497,
              "scan_time": 2.416133333333
            },
            {
              "approx_mass": 371.101377352088,
              "cls": "MassDeviationElement",
              "mass": 371.10124,
              "ppm_diff": -0.37012026141724114,
              "scan_number": 498,
              "scan_time": 2.420966666667
            },
            {
              "approx_mass": 371.101377352088,
              "cls": "MassDeviationElement",
              "mass": 371.10124,
              "ppm_diff": -0.37012026141724114,
              "scan_number": 499,
              "scan_time": 2.425816666667
            },
            {
              "approx_mass": 371.101377352088,
              "cls": "MassDeviationElement",
              "mass": 371.10124,
              "ppm_diff": -0.37012026141724114,
              "scan_number": 500,
              "scan_time": 2.430633333333
            },
            {
              "approx_mass": 371.101377352088,
              "cls": "MassDeviationElement",
              "mass": 371.10124,
              "ppm_diff": -0.37012026141724114,
              "scan_number": 501,
              "scan_time": 2.435466666667
            },
            {
              "approx_mass": 371.101377352088,
              "cls": "MassDeviationElement",
              "mass": 371.10124,
              "ppm_diff": -0.37012026141724114,
              "scan_number": 502,
              "scan_time": 2.4403
            },
            {
              "approx_mass": 371.101377352088,
              "cls": "MassDeviationElement",
              "mass": 371.10124,
              "ppm_diff": -0.37012026141724114,
              "scan_number": 503,
              "scan_time": 2.445133333333
            },
            {
              "approx_mass": 371.101377352088,
              "cls": "MassDeviationElement",
              "mass": 371.10124,
              "ppm_diff": -0.37012026141724114,
              "scan_number": 504,
              "scan_time": 2.449966666667
            },
            {
              "approx_mass": 371.101377352088,
              "cls": "MassDeviationElement",
              "mass": 371.10124,
              "ppm_diff": -0.37012026141724114,
              "scan_number": 505,
              "scan_time": 2.4548
            },
            {
              "approx_mass": 371.101377352088,
              "cls": "MassDeviationElement",
              "mass": 371.10124,
              "ppm_diff": -0.37012026141724114,
              "scan_number": 506,
              "scan_time": 2.459633333333
            },
            {
              "approx_mass": 371.101377352088,
              "cls": "MassDeviationElement",
              "mass": 371.10124,
              "ppm_diff": -0.37012026141724114,
              "scan_number": 507,
              "scan_time": 2.464466666667
            },
            {
              "approx_mass": 371.101377352088,
              "cls": "MassDeviationElement",
              "mass": 371.10124,
              "ppm_diff": -0.37012026141724114,
              "scan_number": 508,
              "scan_time": 2.4693
            },
            {
              "approx_mass": 371.101377352088,
              "cls": "MassDeviationElement",
              "mass": 371.10124,
              "ppm_diff": -0.37012026141724114,
              "scan_number": 509,
              "scan_time": 2.474133333333
            },
            {
              "approx_mass": 371.101377352088,
              "cls": "MassDeviationElement",
              "mass": 371.10124,
              "ppm_diff": -0.37012026141724114,
              "scan_number": 510,
              "scan_time": 2.478966666667
            },
            {
              "approx_mass": 371.101377352088,
              "cls": "MassDeviationElement",
              "mass": 371.10124,
              "ppm_diff": -0.37012026141724114,
              "scan_number": 511,
              "scan_time": 2.4838
            },
            {
              "approx_mass": 371.101377352088,
              "cls": "MassDeviationElement",
              "mass": 371.10124,
              "ppm_diff": -0.37012026141724114,
              "scan_number": 512,
              "scan_time": 2.488633333333
            },
            {
              "approx_mass": 371.101377352088,
              "cls": "MassDeviationElement",
              "mass": 371.10124,
              "ppm_diff": -0.37012026141724114,
              "scan_number": 513,
              "scan_time": 2.49345
            },
            {
              "approx_mass": 371.101377352088,
              "cls": "MassDeviationElement",
              "mass": 371.10124,
              "ppm_diff": -0.37012026141724114,
              "scan_number": 514,
              "scan_time": 2.498283333333
            },
            {
              "approx_mass": 371.101377352088,
              "cls": "MassDeviationElement",
              "mass": 371.10124,
              "ppm_diff": -0.37012026141724114,
              "scan_number": 515,
              "scan_time": 2.503116666667
            },
            {
              "approx_mass": 371.101377352088,
              "cls": "MassDeviationElement",
              "mass": 371.10124,
              "ppm_diff": -0.37012026141724114,
              "scan_number": 516,
              "scan_time": 2.50795
            },
            {
              "approx_mass": 371.101377352088,
              "cls": "MassDeviationElement",
              "mass": 371.10124,
              "ppm_diff": -0.37012026141724114,
              "scan_number": 517,
              "scan_time": 2.512783333333
            },
            {
              "approx_mass": 371.101377352088,
              "cls": "MassDeviationElement",
              "mass": 371.10124,
              "ppm_diff": -0.37012026141724114,
              "scan_number": 518,
              "scan_time": 2.517616666667
            },
            {
              "approx_mass": 371.101377352088,
              "cls": "MassDeviationElement",
              "mass": 371.10124,
              "ppm_diff": -0.37012026141724114,
              "scan_number": 519,
              "scan_time": 2.522466666667
            },
            {
              "approx_mass": 371.101377352088,
              "cls": "MassDeviationElement",
              "mass": 371.10124,
              "ppm_diff": -0.37012026141724114,
              "scan_number": 520,
              "scan_time": 2.527283333333
            },
            {
              "approx_mass": 371.101377352088,
              "cls": "MassDeviationElement",
              "mass": 371.10124,
              "ppm_diff": -0.37012026141724114,
              "scan_number": 521,
              "scan_time": 2.532116666667
            },
            {
              "approx_mass": 371.101377352088,
              "cls": "MassDeviationElement",
              "mass": 371.10124,
              "ppm_diff": -0.37012026141724114,
              "scan_number": 522,
              "scan_time": 2.536933333333
            },
            {
              "approx_mass": 371.101377352088,
              "cls": "MassDeviationElement",
              "mass": 371.10124,
              "ppm_diff": -0.37012026141724114,
              "scan_number": 523,
              "scan_time": 2.541766666667
            },
            {
              "approx_mass": 371.101377352088,
              "cls": "MassDeviationElement",
              "mass": 371.10124,
              "ppm_diff": -0.37012026141724114,
              "scan_number": 524,
              "scan_time": 2.5466
            },
            {
              "approx_mass": 371.101377352088,
              "cls": "MassDeviationElement",
              "mass": 371.10124,
              "ppm_diff": -0.37012026141724114,
              "scan_number": 525,
              "scan_time": 2.551433333333
            },
            {
              "approx_mass": 371.101377352088,
              "cls": "MassDeviationElement",
              "mass": 371.10124,
              "ppm_diff": -0.37012026141724114,
              "scan_number": 526,
              "scan_time": 2.556266666667
            },
            {
              "approx_mass": 371.101377352088,
              "cls": "MassDeviationElement",
              "mass": 371.10124,
              "ppm_diff": -0.37012026141724114,
              "scan_number": 527,
              "scan_time": 2.5611
            },
            {
              "approx_mass": 371.101377352088,
              "cls": "MassDeviationElement",
              "mass": 371.10124,
              "ppm_diff": -0.37012026141724114,
              "scan_number": 528,
              "scan_time": 2.565916666667
            },
            {
              "approx_mass": 371.101377352088,
              "cls": "MassDeviationElement",
              "mass": 371.10124,
              "ppm_diff": -0.37012026141724114,
              "scan_number": 529,
              "scan_time": 2.57075
            },
            {
              "approx_mass": 371.101377352088,
              "cls": "MassDeviationElement",
              "mass": 371.10124,
              "ppm_diff": -0.37012026141724114,
              "scan_number": 530,
              "scan_time": 2.575566666667
            },
            {
              "approx_mass": 371.101377352088,
              "cls": "MassDeviationElement",
              "mass": 371.10124,
              "ppm_diff": -0.37012026141724114,
              "scan_number": 531,
              "scan_time": 2.5804
            },
            {
              "approx_mass": 371.101377352088,
              "cls": "MassDeviationElement",
              "mass": 371.10124,
              "ppm_diff": -0.37012026141724114,
              "scan_number": 532,
              "scan_time": 2.585233333333
            },
            {
              "approx_mass": 371.101377352088,
              "cls": "MassDeviationElement",
              "mass": 371.10124,
              "ppm_diff": -0.37012026141724114,
              "scan_number": 533,
              "scan_time": 2.590066666667
            },
            {
              "approx_mass": 371.101377352088,
              "cls": "MassDeviationElement",
              "mass": 371.10124,
              "ppm_diff": -0.37012026141724114,
              "scan_number": 534,
              "scan_time": 2.5949
            },
            {
              "approx_mass": 371.101377352088,
              "cls": "MassDeviationElement",
              "mass": 371.10124,
              "ppm_diff": -0.37012026141724114,
              "scan_number": 535,
              "scan_time": 2.599716666667
            },
            {
              "approx_mass": 371.101377352088,
              "cls": "MassDeviationElement",
              "mass": 371.10124,
              "ppm_diff": -0.37012026141724114,
              "scan_number": 536,
              "scan_time": 2.60455
            },
            {
              "approx_mass": 371.101377352088,
              "cls": "MassDeviationElement",
              "mass": 371.10124,
              "ppm_diff": -0.37012026141724114,
              "scan_number": 537,
              "scan_time": 2.609366666667
            },
            {
              "approx_mass": 371.101377352088,
              "cls": "MassDeviationElement",
              "mass": 371.10124,
              "ppm_diff": -0.37012026141724114,
              "scan_number": 538,
              "scan_time": 2.6142
            },
            {
              "approx_mass": 371.101377352088,
              "cls": "MassDeviationElement",
              "mass": 371.10124,
              "ppm_diff": -0.37012026141724114,
              "scan_number": 539,
              "scan_time": 2.619033333333
            },
            {
              "approx_mass": 371.101377352088,
              "cls": "MassDeviationElement",
              "mass": 371.10124,
              "ppm_diff": -0.37012026141724114,
              "scan_number": 540,
              "scan_time": 2.623866666667
            },
            {
              "approx_mass": 371.101377352088,
              "cls": "MassDeviationElement",
              "mass": 371.10124,
              "ppm_diff": -0.37012026141724114,
              "scan_number": 541,
              "scan_time": 2.628683333333
            },
            {
              "approx_mass": 371.101377352088,
              "cls": "MassDeviationElement",
              "mass": 371.10124,
              "ppm_diff": -0.37012026141724114,
              "scan_number": 542,
              "scan_time": 2.633516666667
            },
            {
              "approx_mass": 371.101377352088,
              "cls": "MassDeviationElement",
              "mass": 371.10124,
              "ppm_diff": -0.37012026141724114,
              "scan_number": 543,
              "scan_time": 2.63835
            },
            {
              "approx_mass": 371.101377352088,
              "cls": "MassDeviationElement",
              "mass": 371.10124,
              "ppm_diff": -0.37012026141724114,
              "scan_number": 544,
              "scan_time": 2.643166666667
            },
            {
              "approx_mass": 371.101377352088,
              "cls": "MassDeviationElement",
              "mass": 371.10124,
              "ppm_diff": -0.37012026141724114,
              "scan_number": 545,
              "scan_time": 2.648
            },
            {
              "approx_mass": 371.101377352088,
              "cls": "MassDeviationElement",
              "mass": 371.10124,
              "ppm_diff": -0.37012026141724114,
              "scan_number": 546,
              "scan_time": 2.652833333333
            },
            {
              "approx_mass": 371.101377352088,
              "cls": "MassDeviationElement",
              "mass": 371.10124,
              "ppm_diff": -0.37012026141724114,
              "scan_number": 547,
              "scan_time": 2.657666666667
            },
            {
              "approx_mass": 371.101377352088,
              "cls": "MassDeviationElement",
              "mass": 371.10124,
              "ppm_diff": -0.37012026141724114,
              "scan_number": 548,
              "scan_time": 2.6625
            },
            {
              "approx_mass": 371.101377352088,
              "cls": "MassDeviationElement",
              "mass": 371.10124,
              "ppm_diff": -0.37012026141724114,
              "scan_number": 549,
              "scan_time": 2.667316666667
            },
            {
              "approx_mass": 371.101377352088,
              "cls": "MassDeviationElement",
              "mass": 371.10124,
              "ppm_diff": -0.37012026141724114,
              "scan_number": 550,
              "scan_time": 2.672133333333
            },
            {
              "approx_mass": 371.101377352088,
              "cls": "MassDeviationElement",
              "mass": 371.10124,
              "ppm_diff": -0.37012026141724114,
              "scan_number": 551,
              "scan_time": 2.676966666667
            },
            {
              "approx_mass": 371.101377352088,
              "cls": "MassDeviationElement",
              "mass": 371.10124,
              "ppm_diff": -0.37012026141724114,
              "scan_number": 552,
              "scan_time": 2.681816666667
            },
            {
              "approx_mass": 371.101377352088,
              "cls": "MassDeviationElement",
              "mass": 371.10124,
              "ppm_diff": -0.37012026141724114,
              "scan_number": 553,
              "scan_time": 2.686633333333
            },
            {
              "approx_mass": 371.101377352088,
              "cls": "MassDeviationElement",
              "mass": 371.10124,
              "ppm_diff": -0.37012026141724114,
              "scan_number": 554,
              "scan_time": 2.691466666667
            },
            {
              "approx_mass": 371.101377352088,
              "cls": "MassDeviationElement",
              "mass": 371.10124,
              "ppm_diff": -0.37012026141724114,
              "scan_number": 555,
              "scan_time": 2.6963
            },
            {
              "approx_mass": 371.101377352088,
              "cls": "MassDeviationElement",
              "mass": 371.10124,
              "ppm_diff": -0.37012026141724114,
              "scan_number": 556,
              "scan_time": 2.701133333333
            },
            {
              "approx_mass": 371.101377352088,
              "cls": "MassDeviationElement",
              "mass": 371.10124,
              "ppm_diff": -0.37012026141724114,
              "scan_number": 557,
              "scan_time": 2.705966666667
            },
            {
              "approx_mass": 371.101377352088,
              "cls": "MassDeviationElement",
              "mass": 371.10124,
              "ppm_diff": -0.37012026141724114,
              "scan_number": 558,
              "scan_time": 2.7108
            },
            {
              "approx_mass": 371.101377352088,
              "cls": "MassDeviationElement",
              "mass": 371.10124,
              "ppm_diff": -0.37012026141724114,
              "scan_number": 559,
              "scan_time": 2.715633333333
            },
            {
              "approx_mass": 371.101377352088,
              "cls": "MassDeviationElement",
              "mass": 371.10124,
              "ppm_diff": -0.37012026141724114,
              "scan_number": 560,
              "scan_time": 2.720466666667
            },
            {
              "approx_mass": 371.101377352088,
              "cls": "MassDeviationElement",
              "mass": 371.10124,
              "ppm_diff": -0.37012026141724114,
              "scan_number": 561,
              "scan_time": 2.7253
            },
            {
              "approx_mass": 371.101377352088,
              "cls": "MassDeviationElement",
              "mass": 371.10124,
              "ppm_diff": -0.37012026141724114,
              "scan_number": 562,
              "scan_time": 2.730116666667
            },
            {
              "approx_mass": 371.101377352088,
              "cls": "MassDeviationElement",
              "mass": 371.10124,
              "ppm_diff": -0.37012026141724114,
              "scan_number": 563,
              "scan_time": 2.73495
            },
            {
              "approx_mass": 371.101377352088,
              "cls": "MassDeviationElement",
              "mass": 371.10124,
              "ppm_diff": -0.37012026141724114,
              "scan_number": 564,
              "scan_time": 2.739783333333
            },
            {
              "approx_mass": 371.101377352088,
              "cls": "MassDeviationElement",
              "mass": 371.10124,
              "ppm_diff": -0.37012026141724114,
              "scan_number": 565,
              "scan_time": 2.744616666667
            },
            {
              "approx_mass": 371.101377352088,
              "cls": "MassDeviationElement",
              "mass": 371.10124,
              "ppm_diff": -0.37012026141724114,
              "scan_number": 566,
              "scan_time": 2.74945
            },
            {
              "approx_mass": 371.101377352088,
              "cls": "MassDeviationElement",
              "mass": 371.10124,
              "ppm_diff": -0.37012026141724114,
              "scan_number": 567,
              "scan_time": 2.754283333333
            },
            {
              "approx_mass": 371.101377352088,
              "cls": "MassDeviationElement",
              "mass": 371.10124,
              "ppm_diff": -0.37012026141724114,
              "scan_number": 568,
              "scan_time": 2.7591
            },
            {
              "approx_mass": 371.101377352088,
              "cls": "MassDeviationElement",
              "mass": 371.10124,
              "ppm_diff": -0.37012026141724114,
              "scan_number": 569,
              "scan_time": 2.763933333333
            },
            {
              "approx_mass": 371.101377352088,
              "cls": "MassDeviationElement",
              "mass": 371.10124,
              "ppm_diff": -0.37012026141724114,
              "scan_number": 570,
              "scan_time": 2.768766666667
            },
            {
              "approx_mass": 371.101377352088,
              "cls": "MassDeviationElement",
              "mass": 371.10124,
              "ppm_diff": -0.37012026141724114,
              "scan_number": 571,
              "scan_time": 2.7736
            },
            {
              "approx_mass": 371.101377352088,
              "cls": "MassDeviationElement",
              "mass": 371.10124,
              "ppm_diff": -0.37012026141724114,
              "scan_number": 572,
              "scan_time": 2.778433333333
            },
            {
              "approx_mass": 371.101377352088,
              "cls": "MassDeviationElement",
              "mass": 371.10124,
              "ppm_diff": -0.37012026141724114,
              "scan_number": 573,
              "scan_time": 2.783266666667
            },
            {
              "approx_mass": 371.101377352088,
              "cls": "MassDeviationElement",
              "mass": 371.10124,
              "ppm_diff": -0.37012026141724114,
              "scan_number": 574,
              "scan_time": 2.7881
            },
            {
              "approx_mass": 371.101377352088,
              "cls": "MassDeviationElement",
              "mass": 371.10124,
              "ppm_diff": -0.37012026141724114,
              "scan_number": 575,
              "scan_time": 2.792933333333
            },
            {
              "approx_mass": 371.101377352088,
              "cls": "MassDeviationElement",
              "mass": 371.10124,
              "ppm_diff": -0.37012026141724114,
              "scan_number": 576,
              "scan_time": 2.797766666667
            },
            {
              "approx_mass": 371.101377352088,
              "cls": "MassDeviationElement",
              "mass": 371.10124,
              "ppm_diff": -0.37012026141724114,
              "scan_number": 577,
              "scan_time": 2.8026
            },
            {
              "approx_mass": 371.101377352088,
              "cls": "MassDeviationElement",
              "mass": 371.10124,
              "ppm_diff": -0.37012026141724114,
              "scan_number": 578,
              "scan_time": 2.807433333333
            },
            {
              "approx_mass": 371.101377352088,
              "cls": "MassDeviationElement",
              "mass": 371.10124,
              "ppm_diff": -0.37012026141724114,
              "scan_number": 579,
              "scan_time": 2.812266666667
            },
            {
              "approx_mass": 371.101377352088,
              "cls": "MassDeviationElement",
              "mass": 371.10124,
              "ppm_diff": -0.37012026141724114,
              "scan_number": 580,
              "scan_time": 2.8171
            },
            {
              "approx_mass": 371.101377352088,
              "cls": "MassDeviationElement",
              "mass": 371.10124,
              "ppm_diff": -0.37012026141724114,
              "scan_number": 581,
              "scan_time": 2.821916666667
            },
            {
              "approx_mass": 371.101377352088,
              "cls": "MassDeviationElement",
              "mass": 371.10124,
              "ppm_diff": -0.37012026141724114,
              "scan_number": 582,
              "scan_time": 2.826733333333
            },
            {
              "approx_mass": 371.101377352088,
              "cls": "MassDeviationElement",
              "mass": 371.10124,
              "ppm_diff": -0.37012026141724114,
              "scan_number": 583,
              "scan_time": 2.831566666667
            },
            {
              "approx_mass": 371.101377352088,
              "cls": "MassDeviationElement",
              "mass": 371.10124,
              "ppm_diff": -0.37012026141724114,
              "scan_number": 584,
              "scan_time": 2.8364
            },
            {
              "approx_mass": 371.101377352088,
              "cls": "MassDeviationElement",
              "mass": 371.10124,
              "ppm_diff": -0.37012026141724114,
              "scan_number": 585,
              "scan_time": 2.841233333333
            },
            {
              "approx_mass": 371.101377352088,
              "cls": "MassDeviationElement",
              "mass": 371.10124,
              "ppm_diff": -0.37012026141724114,
              "scan_number": 586,
              "scan_time": 2.84605
            },
            {
              "approx_mass": 371.101377352088,
              "cls": "MassDeviationElement",
              "mass": 371.10124,
              "ppm_diff": -0.37012026141724114,
              "scan_number": 587,
              "scan_time": 2.850883333333
            },
            {
              "approx_mass": 371.101377352088,
              "cls": "MassDeviationElement",
              "mass": 371.10124,
              "ppm_diff": -0.37012026141724114,
              "scan_number": 588,
              "scan_time": 2.8557
            },
            {
              "approx_mass": 371.101377352088,
              "cls": "MassDeviationElement",
              "mass": 371.10124,
              "ppm_diff": -0.37012026141724114,
              "scan_number": 589,
              "scan_time": 2.860533333333
            },
            {
              "approx_mass": 371.101377352088,
              "cls": "MassDeviationElement",
              "mass": 371.10124,
              "ppm_diff": -0.37012026141724114,
              "scan_number": 590,
              "scan_time": 2.86535
            },
            {
              "approx_mass": 371.101377352088,
              "cls": "MassDeviationElement",
              "mass": 371.10124,
              "ppm_diff": -0.37012026141724114,
              "scan_number": 591,
              "scan_time": 2.870183333333
            },
            {
              "approx_mass": 371.101377352088,
              "cls": "MassDeviationElement",
              "mass": 371.10124,
              "ppm_diff": -0.37012026141724114,
              "scan_number": 592,
              "scan_time": 2.875016666667
            },
            {
              "approx_mass": 371.101377352088,
              "cls": "MassDeviationElement",
              "mass": 371.10124,
              "ppm_diff": -0.37012026141724114,
              "scan_number": 593,
              "scan_time": 2.879833333333
            },
            {
              "approx_mass": 371.101377352088,
              "cls": "MassDeviationElement",
              "mass": 371.10124,
              "ppm_diff": -0.37012026141724114,
              "scan_number": 594,
              "scan_time": 2.884666666667
            },
            {
              "approx_mass": 371.101377352088,
              "cls": "MassDeviationElement",
              "mass": 371.10124,
              "ppm_diff": -0.37012026141724114,
              "scan_number": 595,
              "scan_time": 2.88955
            },
            {
              "approx_mass": 371.101377352088,
              "cls": "MassDeviationElement",
              "mass": 371.10124,
              "ppm_diff": -0.37012026141724114,
              "scan_number": 596,
              "scan_time": 2.894383333333
            },
            {
              "approx_mass": 371.101377352088,
              "cls": "MassDeviationElement",
              "mass": 371.10124,
              "ppm_diff": -0.37012026141724114,
              "scan_number": 597,
              "scan_time": 2.8992
            },
            {
              "approx_mass": 371.101377352088,
              "cls": "MassDeviationElement",
              "mass": 371.10124,
              "ppm_diff": -0.37012026141724114,
              "scan_number": 598,
              "scan_time": 2.904033333333
            },
            {
              "approx_mass": 371.101377352088,
              "cls": "MassDeviationElement",
              "mass": 371.10124,
              "ppm_diff": -0.37012026141724114,
              "scan_number": 599,
              "scan_time": 2.90885
            },
            {
              "approx_mass": 371.101377352088,
              "cls": "MassDeviationElement",
              "mass": 371.10124,
              "ppm_diff": -0.37012026141724114,
              "scan_number": 600,
              "scan_time": 2.913683333333
            },
            {
              "approx_mass": 371.101377352088,
              "cls": "MassDeviationElement",
              "mass": 371.10124,
              "ppm_diff": -0.37012026141724114,
              "scan_number": 601,
              "scan_time": 2.9185
            },
            {
              "approx_mass": 371.101377352088,
              "cls": "MassDeviationElement",
              "mass": 371.10124,
              "ppm_diff": -0.37012026141724114,
              "scan_number": 602,
              "scan_time": 2.923333333333
            },
            {
              "approx_mass": 371.101377352088,
              "cls": "MassDeviationElement",
              "mass": 371.10124,
              "ppm_diff": -0.37012026141724114,
              "scan_number": 603,
              "scan_time": 2.928166666667
            },
            {
              "approx_mass": 371.101377352088,
              "cls": "MassDeviationElement",
              "mass": 371.10124,
              "ppm_diff": -0.37012026141724114,
              "scan_number": 604,
              "scan_time": 2.932983333333
            },
            {
              "approx_mass": 371.101377352088,
              "cls": "MassDeviationElement",
              "mass": 371.10124,
              "ppm_diff": -0.37012026141724114,
              "scan_number": 605,
              "scan_time": 2.937816666667
            },
            {
              "approx_mass": 371.101377352088,
              "cls": "MassDeviationElement",
              "mass": 371.10124,
              "ppm_diff": -0.37012026141724114,
              "scan_number": 606,
              "scan_time": 2.94265
            },
            {
              "approx_mass": 371.101377352088,
              "cls": "MassDeviationElement",
              "mass": 371.10124,
              "ppm_diff": -0.37012026141724114,
              "scan_number": 607,
              "scan_time": 2.947466666667
            },
            {
              "approx_mass": 371.101377352088,
              "cls": "MassDeviationElement",
              "mass": 371.10124,
              "ppm_diff": -0.37012026141724114,
              "scan_number": 608,
              "scan_time": 2.9523
            },
            {
              "approx_mass": 371.101377352088,
              "cls": "MassDeviationElement",
              "mass": 371.10124,
              "ppm_diff": -0.37012026141724114,
              "scan_number": 609,
              "scan_time": 2.957133333333
            },
            {
              "approx_mass": 371.101377352088,
              "cls": "MassDeviationElement",
              "mass": 371.10124,
              "ppm_diff": -0.37012026141724114,
              "scan_number": 610,
              "scan_time": 2.96195
            },
            {
              "approx_mass": 371.101377352088,
              "cls": "MassDeviationElement",
              "mass": 371.10124,
              "ppm_diff": -0.37012026141724114,
              "scan_number": 611,
              "scan_time": 2.966783333333
            },
            {
              "approx_mass": 371.101377352088,
              "cls": "MassDeviationElement",
              "mass": 371.10124,
              "ppm_diff": -0.37012026141724114,
              "scan_number": 612,
              "scan_time": 2.971616666667
            },
            {
              "approx_mass": 371.101377352088,
              "cls": "MassDeviationElement",
              "mass": 371.10124,
              "ppm_diff": -0.37012026141724114,
              "scan_number": 613,
              "scan_time": 2.97645
            },
            {
              "approx_mass": 371.101377352088,
              "cls": "MassDeviationElement",
              "mass": 371.10124,
              "ppm_diff": -0.37012026141724114,
              "scan_number": 614,
              "scan_time": 2.981266666667
            },
            {
              "approx_mass": 371.101377352088,
              "cls": "MassDeviationElement",
              "mass": 371.10124,
              "ppm_diff": -0.37012026141724114,
              "scan_number": 615,
              "scan_time": 2.9861
            },
            {
              "approx_mass": 371.101377352088,
              "cls": "MassDeviationElement",
              "mass": 371.10124,
              "ppm_diff": -0.37012026141724114,
              "scan_number": 616,
              "scan_time": 2.990933333333
            },
            {
              "approx_mass": 371.101377352088,
              "cls": "MassDeviationElement",
              "mass": 371.10124,
              "ppm_diff": -0.37012026141724114,
              "scan_number": 617,
              "scan_time": 2.995766666667
            },
            {
              "approx_mass": 371.101377352088,
              "cls": "MassDeviationElement",
              "mass": 371.10124,
              "ppm_diff": -0.37012026141724114,
              "scan_number": 618,
              "scan_time": 3.0006
            },
            {
              "approx_mass": 371.101377352088,
              "cls": "MassDeviationElement",
              "mass": 371.10124,
              "ppm_diff": -0.37012026141724114,
              "scan_number": 619,
              "scan_time": 3.005433333333
            },
            {
              "approx_mass": 371.101377352088,
              "cls": "MassDeviationElement",
              "mass": 371.10124,
              "ppm_diff": -0.37012026141724114,
              "scan_number": 620,
              "scan_time": 3.010266666667
            },
            {
              "approx_mass": 371.101377352088,
              "cls": "MassDeviationElement",
              "mass": 371.10124,
              "ppm_diff": -0.37012026141724114,
              "scan_number": 621,
              "scan_time": 3.0151
            },
            {
              "approx_mass": 371.101377352088,
              "cls": "MassDeviationElement",
              "mass": 371.10124,
              "ppm_diff": -0.37012026141724114,
              "scan_number": 622,
              "scan_time": 3.019916666667
            },
            {
              "approx_mass": 371.101377352088,
              "cls": "MassDeviationElement",
              "mass": 371.10124,
              "ppm_diff": -0.37012026141724114,
              "scan_number": 623,
              "scan_time": 3.024783333333
            },
            {
              "approx_mass": 371.101377352088,
              "cls": "MassDeviationElement",
              "mass": 371.10124,
              "ppm_diff": -0.37012026141724114,
              "scan_number": 624,
              "scan_time": 3.0296
            },
            {
              "approx_mass": 371.101377352088,
              "cls": "MassDeviationElement",
              "mass": 371.10124,
              "ppm_diff": -0.37012026141724114,
              "scan_number": 625,
              "scan_time": 3.034416666667
            },
            {
              "approx_mass": 371.101377352088,
              "cls": "MassDeviationElement",
              "mass": 371.10124,
              "ppm_diff": -0.37012026141724114,
              "scan_number": 626,
              "scan_time": 3.03925
            },
            {
              "approx_mass": 371.101377352088,
              "cls": "MassDeviationElement",
              "mass": 371.10124,
              "ppm_diff": -0.37012026141724114,
              "scan_number": 627,
              "scan_time": 3.044066666667
            },
            {
              "approx_mass": 371.101377352088,
              "cls": "MassDeviationElement",
              "mass": 371.10124,
              "ppm_diff": -0.37012026141724114,
              "scan_number": 628,
              "scan_time": 3.0489
            },
            {
              "approx_mass": 371.101377352088,
              "cls": "MassDeviationElement",
              "mass": 371.10124,
              "ppm_diff": -0.37012026141724114,
              "scan_number": 629,
              "scan_time": 3.053733333333
            },
            {
              "approx_mass": 371.101377352088,
              "cls": "MassDeviationElement",
              "mass": 371.10124,
              "ppm_diff": -0.37012026141724114,
              "scan_number": 630,
              "scan_time": 3.05855
            },
            {
              "approx_mass": 371.101377352088,
              "cls": "MassDeviationElement",
              "mass": 371.10124,
              "ppm_diff": -0.37012026141724114,
              "scan_number": 631,
              "scan_time": 3.063383333333
            },
            {
              "approx_mass": 371.101377352088,
              "cls": "MassDeviationElement",
              "mass": 371.10124,
              "ppm_diff": -0.37012026141724114,
              "scan_number": 632,
              "scan_time": 3.0682
            },
            {
              "approx_mass": 371.101377352088,
              "cls": "MassDeviationElement",
              "mass": 371.10124,
              "ppm_diff": -0.37012026141724114,
              "scan_number": 633,
              "scan_time": 3.073033333333
            },
            {
              "approx_mass": 371.101377352088,
              "cls": "MassDeviationElement",
              "mass": 371.10124,
              "ppm_diff": -0.37012026141724114,
              "scan_number": 634,
              "scan_time": 3.077866666667
            },
            {
              "approx_mass": 371.101377352088,
              "cls": "MassDeviationElement",
              "mass": 371.10124,
              "ppm_diff": -0.37012026141724114,
              "scan_number": 635,
              "scan_time": 3.0827
            },
            {
              "approx_mass": 371.101377352088,
              "cls": "MassDeviationElement",
              "mass": 371.10124,
              "ppm_diff": -0.37012026141724114,
              "scan_number": 636,
              "scan_time": 3.087516666667
            },
            {
              "approx_mass": 371.101377352088,
              "cls": "MassDeviationElement",
              "mass": 371.10124,
              "ppm_diff": -0.37012026141724114,
              "scan_number": 637,
              "scan_time": 3.09235
            },
            {
              "approx_mass": 371.101377352088,
              "cls": "MassDeviationElement",
              "mass": 371.10124,
              "ppm_diff": -0.37012026141724114,
              "scan_number": 638,
              "scan_time": 3.097166666667
            },
            {
              "approx_mass": 371.101377352088,
              "cls": "MassDeviationElement",
              "mass": 371.10124,
              "ppm_diff": -0.37012026141724114,
              "scan_number": 639,
              "scan_time": 3.102
            },
            {
              "approx_mass": 371.101377352088,
              "cls": "MassDeviationElement",
              "mass": 371.10124,
              "ppm_diff": -0.37012026141724114,
              "scan_number": 640,
              "scan_time": 3.106833333333
            },
            {
              "approx_mass": 371.101377352088,
              "cls": "MassDeviationElement",
              "mass": 371.10124,
              "ppm_diff": -0.37012026141724114,
              "scan_number": 641,
              "scan_time": 3.11165
            },
            {
              "approx_mass": 371.101377352088,
              "cls": "MassDeviationElement",
              "mass": 371.10124,
              "ppm_diff": -0.37012026141724114,
              "scan_number": 642,
              "scan_time": 3.116483333333
            },
            {
              "approx_mass": 371.101377352088,
              "cls": "MassDeviationElement",
              "mass": 371.10124,
              "ppm_diff": -0.37012026141724114,
              "scan_number": 643,
              "scan_time": 3.1213
            },
            {
              "approx_mass": 371.101377352088,
              "cls": "MassDeviationElement",
              "mass": 371.10124,
              "ppm_diff": -0.37012026141724114,
              "scan_number": 644,
              "scan_time": 3.126133333333
            },
            {
              "approx_mass": 371.101377352088,
              "cls": "MassDeviationElement",
              "mass": 371.10124,
              "ppm_diff": -0.37012026141724114,
              "scan_number": 645,
              "scan_time": 3.13095
            },
            {
              "approx_mass": 371.101377352088,
              "cls": "MassDeviationElement",
              "mass": 371.10124,
              "ppm_diff": -0.37012026141724114,
              "scan_number": 646,
              "scan_time": 3.135783333333
            },
            {
              "approx_mass": 371.101377352088,
              "cls": "MassDeviationElement",
              "mass": 371.10124,
              "ppm_diff": -0.37012026141724114,
              "scan_number": 647,
              "scan_time": 3.140616666667
            },
            {
              "approx_mass": 371.101377352088,
              "cls": "MassDeviationElement",
              "mass": 371.10124,
              "ppm_diff": -0.37012026141724114,
              "scan_number": 648,
              "scan_time": 3.145433333333
            },
            {
              "approx_mass": 371.101377352088,
              "cls": "MassDeviationElement",
              "mass": 371.10124,
              "ppm_diff": -0.37012026141724114,
              "scan_number": 649,
              "scan_time": 3.150266666667
            },
            {
              "approx_mass": 371.101377352088,
              "cls": "MassDeviationElement",
              "mass": 371.10124,
              "ppm_diff": -0.37012026141724114,
              "scan_number": 650,
              "scan_time": 3.1551
            },
            {
              "approx_mass": 371.101377352088,
              "cls": "MassDeviationElement",
              "mass": 371.10124,
              "ppm_diff": -0.37012026141724114,
              "scan_number": 651,
              "scan_time": 3.159933333333
            },
            {
              "approx_mass": 371.101377352088,
              "cls": "MassDeviationElement",
              "mass": 371.10124,
              "ppm_diff": -0.37012026141724114,
              "scan_number": 652,
              "scan_time": 3.164766666667
            },
            {
              "approx_mass": 371.101377352088,
              "cls": "MassDeviationElement",
              "mass": 371.10124,
              "ppm_diff": -0.37012026141724114,
              "scan_number": 653,
              "scan_time": 3.169583333333
            },
            {
              "approx_mass": 371.101377352088,
              "cls": "MassDeviationElement",
              "mass": 371.10124,
              "ppm_diff": -0.37012026141724114,
              "scan_number": 654,
              "scan_time": 3.174416666667
            },
            {
              "approx_mass": 371.101377352088,
              "cls": "MassDeviationElement",
              "mass": 371.10124,
              "ppm_diff": -0.37012026141724114,
              "scan_number": 655,
              "scan_time": 3.17925
            },
            {
              "approx_mass": 371.101377352088,
              "cls": "MassDeviationElement",
              "mass": 371.10124,
              "ppm_diff": -0.37012026141724114,
              "scan_number": 656,
              "scan_time": 3.184083333333
            },
            {
              "approx_mass": 371.101377352088,
              "cls": "MassDeviationElement",
              "mass": 371.10124,
              "ppm_diff": -0.37012026141724114,
              "scan_number": 657,
              "scan_time": 3.188916666667
            },
            {
              "approx_mass": 371.101377352088,
              "cls": "MassDeviationElement",
              "mass": 371.10124,
              "ppm_diff": -0.37012026141724114,
              "scan_number": 658,
              "scan_time": 3.19375
            },
            {
              "approx_mass": 371.101377352088,
              "cls": "MassDeviationElement",
              "mass": 371.10124,
              "ppm_diff": -0.37012026141724114,
              "scan_number": 659,
              "scan_time": 3.198583333333
            },
            {
              "approx_mass": 371.101377352088,
              "cls": "MassDeviationElement",
              "mass": 371.10124,
              "ppm_diff": -0.37012026141724114,
              "scan_number": 660,
              "scan_time": 3.203433333333
            },
            {
              "approx_mass": 371.101377352088,
              "cls": "MassDeviationElement",
              "mass": 371.10124,
              "ppm_diff": -0.37012026141724114,
              "scan_number": 661,
              "scan_time": 3.208266666667
            },
            {
              "approx_mass": 371.101377352088,
              "cls": "MassDeviationElement",
              "mass": 371.10124,
              "ppm_diff": -0.37012026141724114,
              "scan_number": 662,
              "scan_time": 3.213083333333
            },
            {
              "approx_mass": 371.101377352088,
              "cls": "MassDeviationElement",
              "mass": 371.10124,
              "ppm_diff": -0.37012026141724114,
              "scan_number": 663,
              "scan_time": 3.217916666667
            },
            {
              "approx_mass": 371.101377352088,
              "cls": "MassDeviationElement",
              "mass": 371.10124,
              "ppm_diff": -0.37012026141724114,
              "scan_number": 664,
              "scan_time": 3.22275
            },
            {
              "approx_mass": 371.101377352088,
              "cls": "MassDeviationElement",
              "mass": 371.10124,
              "ppm_diff": -0.37012026141724114,
              "scan_number": 665,
              "scan_time": 3.227583333333
            },
            {
              "approx_mass": 371.101377352088,
              "cls": "MassDeviationElement",
              "mass": 371.10124,
              "ppm_diff": -0.37012026141724114,
              "scan_number": 666,
              "scan_time": 3.2324
            },
            {
              "approx_mass": 371.101377352088,
              "cls": "MassDeviationElement",
              "mass": 371.10124,
              "ppm_diff": -0.37012026141724114,
              "scan_number": 667,
              "scan_time": 3.237233333333
            },
            {
              "approx_mass": 371.101377352088,
              "cls": "MassDeviationElement",
              "mass": 371.10124,
              "ppm_diff": -0.37012026141724114,
              "scan_number": 668,
              "scan_time": 3.24205
            },
            {
              "approx_mass": 371.101377352088,
              "cls": "MassDeviationElement",
              "mass": 371.10124,
              "ppm_diff": -0.37012026141724114,
              "scan_number": 669,
              "scan_time": 3.246883333333
            },
            {
              "approx_mass": 371.101377352088,
              "cls": "MassDeviationElement",
              "mass": 371.10124,
              "ppm_diff": -0.37012026141724114,
              "scan_number": 670,
              "scan_time": 3.251716666667
            },
            {
              "approx_mass": 371.101377352088,
              "cls": "MassDeviationElement",
              "mass": 371.10124,
              "ppm_diff": -0.37012026141724114,
              "scan_number": 671,
              "scan_time": 3.25655
            },
            {
              "approx_mass": 371.101377352088,
              "cls": "MassDeviationElement",
              "mass": 371.10124,
              "ppm_diff": -0.37012026141724114,
              "scan_number": 672,
              "scan_time": 3.261366666667
            },
            {
              "approx_mass": 371.101377352088,
              "cls": "MassDeviationElement",
              "mass": 371.10124,
              "ppm_diff": -0.37012026141724114,
              "scan_number": 673,
              "scan_time": 3.2662
            },
            {
              "approx_mass": 371.101377352088,
              "cls": "MassDeviationElement",
              "mass": 371.10124,
              "ppm_diff": -0.37012026141724114,
              "scan_number": 674,
              "scan_time": 3.271016666667
            },
            {
              "approx_mass": 371.101377352088,
              "cls": "MassDeviationElement",
              "mass": 371.10124,
              "ppm_diff": -0.37012026141724114,
              "scan_number": 675,
              "scan_time": 3.27585
            },
            {
              "approx_mass": 371.101377352088,
              "cls": "MassDeviationElement",
              "mass": 371.10124,
              "ppm_diff": -0.37012026141724114,
              "scan_number": 676,
              "scan_time": 3.280666666667
            },
            {
              "approx_mass": 371.101377352088,
              "cls": "MassDeviationElement",
              "mass": 371.10124,
              "ppm_diff": -0.37012026141724114,
              "scan_number": 677,
              "scan_time": 3.2855
            },
            {
              "approx_mass": 371.101377352088,
              "cls": "MassDeviationElement",
              "mass": 371.10124,
              "ppm_diff": -0.37012026141724114,
              "scan_number": 678,
              "scan_time": 3.290333333333
            },
            {
              "approx_mass": 371.101377352088,
              "cls": "MassDeviationElement",
              "mass": 371.10124,
              "ppm_diff": -0.37012026141724114,
              "scan_number": 679,
              "scan_time": 3.295166666667
            },
            {
              "approx_mass": 371.101377352088,
              "cls": "MassDeviationElement",
              "mass": 371.10124,
              "ppm_diff": -0.37012026141724114,
              "scan_number": 680,
              "scan_time": 3.3
            },
            {
              "approx_mass": 371.101377352088,
              "cls": "MassDeviationElement",
              "mass": 371.10124,
              "ppm_diff": -0.37012026141724114,
              "scan_number": 681,
              "scan_time": 3.304833333333
            },
            {
              "approx_mass": 371.101377352088,
              "cls": "MassDeviationElement",
              "mass": 371.10124,
              "ppm_diff": -0.37012026141724114,
              "scan_number": 682,
              "scan_time": 3.309666666667
            },
            {
              "approx_mass": 371.101377352088,
              "cls": "MassDeviationElement",
              "mass": 371.10124,
              "ppm_diff": -0.37012026141724114,
              "scan_number": 683,
              "scan_time": 3.314483333333
            },
            {
              "approx_mass": 371.101377352088,
              "cls": "MassDeviationElement",
              "mass": 371.10124,
              "ppm_diff": -0.37012026141724114,
              "scan_number": 684,
              "scan_time": 3.319333333333
            },
            {
              "approx_mass": 371.101377352088,
              "cls": "MassDeviationElement",
              "mass": 371.10124,
              "ppm_diff": -0.37012026141724114,
              "scan_number": 685,
              "scan_time": 3.32415
            },
            {
              "approx_mass": 371.101377352088,
              "cls": "MassDeviationElement",
              "mass": 371.10124,
              "ppm_diff": -0.37012026141724114,
              "scan_number": 686,
              "scan_time": 3.328966666667
            },
            {
              "approx_mass": 371.101377352088,
              "cls": "MassDeviationElement",
              "mass": 371.10124,
              "ppm_diff": -0.37012026141724114,
              "scan_number": 687,
              "scan_time": 3.333783333333
            },
            {
              "approx_mass": 371.101377352088,
              "cls": "MassDeviationElement",
              "mass": 371.10124,
              "ppm_diff": -0.37012026141724114,
              "scan_number": 688,
              "scan_time": 3.338616666667
            },
            {
              "approx_mass": 371.101377352088,
              "cls": "MassDeviationElement",
              "mass": 371.10124,
              "ppm_diff": -0.37012026141724114,
              "scan_number": 689,
              "scan_time": 3.34345
            },
            {
              "approx_mass": 371.101377352088,
              "cls": "MassDeviationElement",
              "mass": 371.10124,
              "ppm_diff": -0.37012026141724114,
              "scan_number": 690,
              "scan_time": 3.348266666667
            },
            {
              "approx_mass": 371.101377352088,
              "cls": "MassDeviationElement",
              "mass": 371.10124,
              "ppm_diff": -0.37012026141724114,
              "scan_number": 691,
              "scan_time": 3.3531
            },
            {
              "approx_mass": 371.101377352088,
              "cls": "MassDeviationElement",
              "mass": 371.10124,
              "ppm_diff": -0.37012026141724114,
              "scan_number": 692,
              "scan_time": 3.35795
            },
            {
              "approx_mass": 371.101377352088,
              "cls": "MassDeviationElement",
              "mass": 371.10124,
              "ppm_diff": -0.37012026141724114,
              "scan_number": 693,
              "scan_time": 3.362766666667
            },
            {
              "approx_mass": 371.101377352088,
              "cls": "MassDeviationElement",
              "mass": 371.10124,
              "ppm_diff": -0.37012026141724114,
              "scan_number": 694,
              "scan_time": 3.367583333333
            },
            {
              "approx_mass": 371.101377352088,
              "cls": "MassDeviationElement",
              "mass": 371.10124,
              "ppm_diff": -0.37012026141724114,
              "scan_number": 695,
              "scan_time": 3.372416666667
            },
            {
              "approx_mass": 371.101377352088,
              "cls": "MassDeviationElement",
              "mass": 371.10124,
              "ppm_diff": -0.37012026141724114,
              "scan_number": 696,
              "scan_time": 3.377266666667
            },
            {
              "approx_mass": 371.101377352088,
              "cls": "MassDeviationElement",
              "mass": 371.10124,
              "ppm_diff": -0.37012026141724114,
              "scan_number": 697,
              "scan_time": 3.382083333333
            },
            {
              "approx_mass": 371.101377352088,
              "cls": "MassDeviationElement",
              "mass": 371.10124,
              "ppm_diff": -0.37012026141724114,
              "scan_number": 698,
              "scan_time": 3.386916666667
            },
            {
              "approx_mass": 371.101377352088,
              "cls": "MassDeviationElement",
              "mass": 371.10124,
              "ppm_diff": -0.37012026141724114,
              "scan_number": 699,
              "scan_time": 3.391733333333
            },
            {
              "approx_mass": 371.101377352088,
              "cls": "MassDeviationElement",
              "mass": 371.10124,
              "ppm_diff": -0.37012026141724114,
              "scan_number": 700,
              "scan_time": 3.396583333333
            },
            {
              "approx_mass": 371.101377352088,
              "cls": "MassDeviationElement",
              "mass": 371.10124,
              "ppm_diff": -0.37012026141724114,
              "scan_number": 701,
              "scan_time": 3.4014
            },
            {
              "approx_mass": 371.101377352088,
              "cls": "MassDeviationElement",
              "mass": 371.10124,
              "ppm_diff": -0.37012026141724114,
              "scan_number": 702,
              "scan_time": 3.406216666667
            },
            {
              "approx_mass": 371.101377352088,
              "cls": "MassDeviationElement",
              "mass": 371.10124,
              "ppm_diff": -0.37012026141724114,
              "scan_number": 703,
              "scan_time": 3.41105
            },
            {
              "approx_mass": 371.101377352088,
              "cls": "MassDeviationElement",
              "mass": 371.10124,
              "ppm_diff": -0.37012026141724114,
              "scan_number": 704,
              "scan_time": 3.41595
            },
            {
              "approx_mass": 371.101377352088,
              "cls": "MassDeviationElement",
              "mass": 371.10124,
              "ppm_diff": -0.37012026141724114,
              "scan_number": 705,
              "scan_time": 3.420766666667
            },
            {
              "approx_mass": 371.101377352088,
              "cls": "MassDeviationElement",
              "mass": 371.10124,
              "ppm_diff": -0.37012026141724114,
              "scan_number": 706,
              "scan_time": 3.425616666667
            },
            {
              "approx_mass": 371.101377352088,
              "cls": "MassDeviationElement",
              "mass": 371.10124,
              "ppm_diff": -0.37012026141724114,
              "scan_number": 707,
              "scan_time": 3.430433333333
            },
            {
              "approx_mass": 371.101377352088,
              "cls": "MassDeviationElement",
              "mass": 371.10124,
              "ppm_diff": -0.37012026141724114,
              "scan_number": 708,
              "scan_time": 3.43525
            },
            {
              "approx_mass": 371.101377352088,
              "cls": "MassDeviationElement",
              "mass": 371.10124,
              "ppm_diff": -0.37012026141724114,
              "scan_number": 709,
              "scan_time": 3.4401
            },
            {
              "approx_mass": 371.101377352088,
              "cls": "MassDeviationElement",
              "mass": 371.10124,
              "ppm_diff": -0.37012026141724114,
              "scan_number": 710,
              "scan_time": 3.444916666667
            },
            {
              "approx_mass": 371.101377352088,
              "cls": "MassDeviationElement",
              "mass": 371.10124,
              "ppm_diff": -0.37012026141724114,
              "scan_number": 711,
              "scan_time": 3.449733333333
            },
            {
              "approx_mass": 371.101377352088,
              "cls": "MassDeviationElement",
              "mass": 371.10124,
              "ppm_diff": -0.37012026141724114,
              "scan_number": 712,
              "scan_time": 3.454566666667
            },
            {
              "approx_mass": 371.101377352088,
              "cls": "MassDeviationElement",
              "mass": 371.10124,
              "ppm_diff": -0.37012026141724114,
              "scan_number": 713,
              "scan_time": 3.4594
            },
            {
              "approx_mass": 371.101377352088,
              "cls": "MassDeviationElement",
              "mass": 371.10124,
              "ppm_diff": -0.37012026141724114,
              "scan_number": 714,
              "scan_time": 3.464233333333
            },
            {
              "approx_mass": 371.101377352088,
              "cls": "MassDeviationElement",
              "mass": 371.10124,
              "ppm_diff": -0.37012026141724114,
              "scan_number": 715,
              "scan_time": 3.469066666667
            },
            {
              "approx_mass": 371.101377352088,
              "cls": "MassDeviationElement",
              "mass": 371.10124,
              "ppm_diff": -0.37012026141724114,
              "scan_number": 716,
              "scan_time": 3.473916666667
            },
            {
              "approx_mass": 371.101377352088,
              "cls": "MassDeviationElement",
              "mass": 371.10124,
              "ppm_diff": -0.37012026141724114,
              "scan_number": 717,
              "scan_time": 3.47875
            },
            {
              "approx_mass": 371.101377352088,
              "cls": "MassDeviationElement",
              "mass": 371.10124,
              "ppm_diff": -0.37012026141724114,
              "scan_number": 718,
              "scan_time": 3.483566666667
            },
            {
              "approx_mass": 371.101377352088,
              "cls": "MassDeviationElement",
              "mass": 371.10124,
              "ppm_diff": -0.37012026141724114,
              "scan_number": 719,
              "scan_time": 3.4884
            },
            {
              "approx_mass": 371.101377352088,
              "cls": "MassDeviationElement",
              "mass": 371.10124,
              "ppm_diff": -0.37012026141724114,
              "scan_number": 720,
              "scan_time": 3.49325
            },
            {
              "approx_mass": 371.101377352088,
              "cls": "MassDeviationElement",
              "mass": 371.10124,
              "ppm_diff": -0.37012026141724114,
              "scan_number": 721,
              "scan_time": 3.498066666667
            },
            {
              "approx_mass": 371.101377352088,
              "cls": "MassDeviationElement",
              "mass": 371.10124,
              "ppm_diff": -0.37012026141724114,
              "scan_number": 722,
              "scan_time": 3.5029
            },
            {
              "approx_mass": 371.101377352088,
              "cls": "MassDeviationElement",
              "mass": 371.10124,
              "ppm_diff": -0.37012026141724114,
              "scan_number": 723,
              "scan_time": 3.507733333333
            },
            {
              "approx_mass": 371.101377352088,
              "cls": "MassDeviationElement",
              "mass": 371.10124,
              "ppm_diff": -0.37012026141724114,
              "scan_number": 724,
              "scan_time": 3.512583333333
            },
            {
              "approx_mass": 371.101377352088,
              "cls": "MassDeviationElement",
              "mass": 371.10124,
              "ppm_diff": -0.37012026141724114,
              "scan_number": 725,
              "scan_time": 3.517416666667
            },
            {
              "approx_mass": 371.101377352088,
              "cls": "MassDeviationElement",
              "mass": 371.10124,
              "ppm_diff": -0.37012026141724114,
              "scan_number": 726,
              "scan_time": 3.52225
            },
            {
              "approx_mass": 371.101377352088,
              "cls": "MassDeviationElement",
              "mass": 371.10124,
              "ppm_diff": -0.37012026141724114,
              "scan_number": 727,
              "scan_time": 3.527083333333
            },
            {
              "approx_mass": 371.101377352088,
              "cls": "MassDeviationElement",
              "mass": 371.10124,
              "ppm_diff": -0.37012026141724114,
              "scan_number": 728,
              "scan_time": 3.531916666667
            },
            {
              "approx_mass": 371.101377352088,
              "cls": "MassDeviationElement",
              "mass": 371.10124,
              "ppm_diff": -0.37012026141724114,
              "scan_number": 729,
              "scan_time": 3.536733333333
            },
            {
              "approx_mass": 371.101377352088,
              "cls": "MassDeviationElement",
              "mass": 371.10124,
              "ppm_diff": -0.37012026141724114,
              "scan_number": 730,
              "scan_time": 3.541583333333
            },
            {
              "approx_mass": 371.101377352088,
              "cls": "MassDeviationElement",
              "mass": 371.10124,
              "ppm_diff": -0.37012026141724114,
              "scan_number": 731,
              "scan_time": 3.546433333333
            },
            {
              "approx_mass": 371.101377352088,
              "cls": "MassDeviationElement",
              "mass": 371.10124,
              "ppm_diff": -0.37012026141724114,
              "scan_number": 732,
              "scan_time": 3.551266666667
            },
            {
              "approx_mass": 371.101377352088,
              "cls": "MassDeviationElement",
              "mass": 371.10124,
              "ppm_diff": -0.37012026141724114,
              "scan_number": 733,
              "scan_time": 3.556083333333
            },
            {
              "approx_mass": 371.101377352088,
              "cls": "MassDeviationElement",
              "mass": 371.10124,
              "ppm_diff": -0.37012026141724114,
              "scan_number": 734,
              "scan_time": 3.560916666667
            },
            {
              "approx_mass": 371.101377352088,
              "cls": "MassDeviationElement",
              "mass": 371.10124,
              "ppm_diff": -0.37012026141724114,
              "scan_number": 735,
              "scan_time": 3.565766666667
            },
            {
              "approx_mass": 371.101377352088,
              "cls": "MassDeviationElement",
              "mass": 371.10124,
              "ppm_diff": -0.37012026141724114,
              "scan_number": 736,
              "scan_time": 3.570583333333
            },
            {
              "approx_mass": 371.101377352088,
              "cls": "MassDeviationElement",
              "mass": 371.10124,
              "ppm_diff": -0.37012026141724114,
              "scan_number": 737,
              "scan_time": 3.575433333333
            },
            {
              "approx_mass": 371.101377352088,
              "cls": "MassDeviationElement",
              "mass": 371.10124,
              "ppm_diff": -0.37012026141724114,
              "scan_number": 738,
              "scan_time": 3.58025
            },
            {
              "approx_mass": 371.101377352088,
              "cls": "MassDeviationElement",
              "mass": 371.10124,
              "ppm_diff": -0.37012026141724114,
              "scan_number": 739,
              "scan_time": 3.585083333333
            },
            {
              "approx_mass": 371.101377352088,
              "cls": "MassDeviationElement",
              "mass": 371.10124,
              "ppm_diff": -0.37012026141724114,
              "scan_number": 740,
              "scan_time": 3.589916666667
            },
            {
              "approx_mass": 371.101377352088,
              "cls": "MassDeviationElement",
              "mass": 371.10124,
              "ppm_diff": -0.37012026141724114,
              "scan_number": 741,
              "scan_time": 3.59475
            },
            {
              "approx_mass": 371.101377352088,
              "cls": "MassDeviationElement",
              "mass": 371.10124,
              "ppm_diff": -0.37012026141724114,
              "scan_number": 742,
              "scan_time": 3.599583333333
            },
            {
              "approx_mass": 371.101377352088,
              "cls": "MassDeviationElement",
              "mass": 371.10124,
              "ppm_diff": -0.37012026141724114,
              "scan_number": 743,
              "scan_time": 3.604433333333
            },
            {
              "approx_mass": 371.101377352088,
              "cls": "MassDeviationElement",
              "mass": 371.10124,
              "ppm_diff": -0.37012026141724114,
              "scan_number": 744,
              "scan_time": 3.60925
            },
            {
              "approx_mass": 371.101377352088,
              "cls": "MassDeviationElement",
              "mass": 371.10124,
              "ppm_diff": -0.37012026141724114,
              "scan_number": 745,
              "scan_time": 3.614083333333
            },
            {
              "approx_mass": 371.101377352088,
              "cls": "MassDeviationElement",
              "mass": 371.10124,
              "ppm_diff": -0.37012026141724114,
              "scan_number": 746,
              "scan_time": 3.618916666667
            },
            {
              "approx_mass": 371.101377352088,
              "cls": "MassDeviationElement",
              "mass": 371.10124,
              "ppm_diff": -0.37012026141724114,
              "scan_number": 747,
              "scan_time": 3.623733333333
            },
            {
              "approx_mass": 371.101377352088,
              "cls": "MassDeviationElement",
              "mass": 371.10124,
              "ppm_diff": -0.37012026141724114,
              "scan_number": 748,
              "scan_time": 3.628566666667
            },
            {
              "approx_mass": 371.101377352088,
              "cls": "MassDeviationElement",
              "mass": 371.10124,
              "ppm_diff": -0.37012026141724114,
              "scan_number": 749,
              "scan_time": 3.6334
            },
            {
              "approx_mass": 371.101377352088,
              "cls": "MassDeviationElement",
              "mass": 371.10124,
              "ppm_diff": -0.37012026141724114,
              "scan_number": 750,
              "scan_time": 3.638233333333
            },
            {
              "approx_mass": 371.101377352088,
              "cls": "MassDeviationElement",
              "mass": 371.10124,
              "ppm_diff": -0.37012026141724114,
              "scan_number": 751,
              "scan_time": 3.643066666667
            },
            {
              "approx_mass": 371.101377352088,
              "cls": "MassDeviationElement",
              "mass": 371.10124,
              "ppm_diff": -0.37012026141724114,
              "scan_number": 752,
              "scan_time": 3.647883333333
            },
            {
              "approx_mass": 371.101377352088,
              "cls": "MassDeviationElement",
              "mass": 371.10124,
              "ppm_diff": -0.37012026141724114,
              "scan_number": 753,
              "scan_time": 3.6527
            },
            {
              "approx_mass": 371.101377352088,
              "cls": "MassDeviationElement",
              "mass": 371.10124,
              "ppm_diff": -0.37012026141724114,
              "scan_number": 754,
              "scan_time": 3.657533333333
            },
            {
              "approx_mass": 371.101377352088,
              "cls": "MassDeviationElement",
              "mass": 371.10124,
              "ppm_diff": -0.37012026141724114,
              "scan_number": 755,
              "scan_time": 3.662366666667
            },
            {
              "approx_mass": 371.101377352088,
              "cls": "MassDeviationElement",
              "mass": 371.10124,
              "ppm_diff": -0.37012026141724114,
              "scan_number": 756,
              "scan_time": 3.6672
            },
            {
              "approx_mass": 371.101377352088,
              "cls": "MassDeviationElement",
              "mass": 371.10124,
              "ppm_diff": -0.37012026141724114,
              "scan_number": 757,
              "scan_time": 3.672016666667
            },
            {
              "approx_mass": 371.101377352088,
              "cls": "MassDeviationElement",
              "mass": 371.10124,
              "ppm_diff": -0.37012026141724114,
              "scan_number": 758,
              "scan_time": 3.676833333333
            },
            {
              "approx_mass": 371.101377352088,
              "cls": "MassDeviationElement",
              "mass": 371.10124,
              "ppm_diff": -0.37012026141724114,
              "scan_number": 759,
              "scan_time": 3.681666666667
            },
            {
              "approx_mass": 371.101377352088,
              "cls": "MassDeviationElement",
              "mass": 371.10124,
              "ppm_diff": -0.37012026141724114,
              "scan_number": 760,
              "scan_time": 3.686516666667
            },
            {
              "approx_mass": 371.101377352088,
              "cls": "MassDeviationElement",
              "mass": 371.10124,
              "ppm_diff": -0.37012026141724114,
              "scan_number": 761,
              "scan_time": 3.691333333333
            },
            {
              "approx_mass": 371.101377352088,
              "cls": "MassDeviationElement",
              "mass": 371.10124,
              "ppm_diff": -0.37012026141724114,
              "scan_number": 762,
              "scan_time": 3.696166666667
            },
            {
              "approx_mass": 371.101377352088,
              "cls": "MassDeviationElement",
              "mass": 371.10124,
              "ppm_diff": -0.37012026141724114,
              "scan_number": 763,
              "scan_time": 3.701016666667
            },
            {
              "approx_mass": 371.101377352088,
              "cls": "MassDeviationElement",
              "mass": 371.10124,
              "ppm_diff": -0.37012026141724114,
              "scan_number": 764,
              "scan_time": 3.705833333333
            },
            {
              "approx_mass": 371.101377352088,
              "cls": "MassDeviationElement",
              "mass": 371.10124,
              "ppm_diff": -0.37012026141724114,
              "scan_number": 765,
              "scan_time": 3.71065
            },
            {
              "approx_mass": 371.101377352088,
              "cls": "MassDeviationElement",
              "mass": 371.10124,
              "ppm_diff": -0.37012026141724114,
              "scan_number": 766,
              "scan_time": 3.7155
            },
            {
              "approx_mass": 371.101377352088,
              "cls": "MassDeviationElement",
              "mass": 371.10124,
              "ppm_diff": -0.37012026141724114,
              "scan_number": 767,
              "scan_time": 3.720333333333
            },
            {
              "approx_mass": 371.101377352088,
              "cls": "MassDeviationElement",
              "mass": 371.10124,
              "ppm_diff": -0.37012026141724114,
              "scan_number": 768,
              "scan_time": 3.72515
            },
            {
              "approx_mass": 371.101377352088,
              "cls": "MassDeviationElement",
              "mass": 371.10124,
              "ppm_diff": -0.37012026141724114,
              "scan_number": 769,
              "scan_time": 3.729966666667
            },
            {
              "approx_mass": 371.101377352088,
              "cls": "MassDeviationElement",
              "mass": 371.10124,
              "ppm_diff": -0.37012026141724114,
              "scan_number": 770,
              "scan_time": 3.734783333333
            },
            {
              "approx_mass": 371.101377352088,
              "cls": "MassDeviationElement",
              "mass": 371.10124,
              "ppm_diff": -0.37012026141724114,
              "scan_number": 771,
              "scan_time": 3.739633333333
            },
            {
              "approx_mass": 371.101377352088,
              "cls": "MassDeviationElement",
              "mass": 371.10124,
              "ppm_diff": -0.37012026141724114,
              "scan_number": 772,
              "scan_time": 3.74445
            },
            {
              "approx_mass": 371.101377352088,
              "cls": "MassDeviationElement",
              "mass": 371.10124,
              "ppm_diff": -0.37012026141724114,
              "scan_number": 773,
              "scan_time": 3.749266666667
            },
            {
              "approx_mass": 371.101377352088,
              "cls": "MassDeviationElement",
              "mass": 371.10124,
              "ppm_diff": -0.37012026141724114,
              "scan_number": 774,
              "scan_time": 3.754083333333
            },
            {
              "approx_mass": 371.101377352088,
              "cls": "MassDeviationElement",
              "mass": 371.10124,
              "ppm_diff": -0.37012026141724114,
              "scan_number": 775,
              "scan_time": 3.758916666667
            },
            {
              "approx_mass": 371.101377352088,
              "cls": "MassDeviationElement",
              "mass": 371.10124,
              "ppm_diff": -0.37012026141724114,
              "scan_number": 776,
              "scan_time": 3.763766666667
            },
            {
              "approx_mass": 371.101377352088,
              "cls": "MassDeviationElement",
              "mass": 371.10124,
              "ppm_diff": -0.37012026141724114,
              "scan_number": 777,
              "scan_time": 3.768583333333
            },
            {
              "approx_mass": 371.101377352088,
              "cls": "MassDeviationElement",
              "mass": 371.10124,
              "ppm_diff": -0.37012026141724114,
              "scan_number": 778,
              "scan_time": 3.773416666667
            },
            {
              "approx_mass": 371.101377352088,
              "cls": "MassDeviationElement",
              "mass": 371.10124,
              "ppm_diff": -0.37012026141724114,
              "scan_number": 779,
              "scan_time": 3.778233333333
            },
            {
              "approx_mass": 371.101377352088,
              "cls": "MassDeviationElement",
              "mass": 371.10124,
              "ppm_diff": -0.37012026141724114,
              "scan_number": 780,
              "scan_time": 3.783066666667
            },
            {
              "approx_mass": 371.101377352088,
              "cls": "MassDeviationElement",
              "mass": 371.10124,
              "ppm_diff": -0.37012026141724114,
              "scan_number": 781,
              "scan_time": 3.787883333333
            },
            {
              "approx_mass": 371.101377352088,
              "cls": "MassDeviationElement",
              "mass": 371.10124,
              "ppm_diff": -0.37012026141724114,
              "scan_number": 782,
              "scan_time": 3.7927
            },
            {
              "approx_mass": 371.101377352088,
              "cls": "MassDeviationElement",
              "mass": 371.10124,
              "ppm_diff": -0.37012026141724114,
              "scan_number": 783,
              "scan_time": 3.797516666667
            },
            {
              "approx_mass": 371.101377352088,
              "cls": "MassDeviationElement",
              "mass": 371.10124,
              "ppm_diff": -0.37012026141724114,
              "scan_number": 784,
              "scan_time": 3.80235
            },
            {
              "approx_mass": 371.101377352088,
              "cls": "MassDeviationElement",
              "mass": 371.10124,
              "ppm_diff": -0.37012026141724114,
              "scan_number": 785,
              "scan_time": 3.807166666667
            },
            {
              "approx_mass": 371.101377352088,
              "cls": "MassDeviationElement",
              "mass": 371.10124,
              "ppm_diff": -0.37012026141724114,
              "scan_number": 786,
              "scan_time": 3.812
            },
            {
              "approx_mass": 371.101377352088,
              "cls": "MassDeviationElement",
              "mass": 371.10124,
              "ppm_diff": -0.37012026141724114,
              "scan_number": 787,
              "scan_time": 3.816816666667
            },
            {
              "approx_mass": 371.101377352088,
              "cls": "MassDeviationElement",
              "mass": 371.10124,
              "ppm_diff": -0.37012026141724114,
              "scan_number": 788,
              "scan_time": 3.82165
            },
            {
              "approx_mass": 371.101377352088,
              "cls": "MassDeviationElement",
              "mass": 371.10124,
              "ppm_diff": -0.37012026141724114,
              "scan_number": 789,
              "scan_time": 3.826466666667
            },
            {
              "approx_mass": 371.101377352088,
              "cls": "MassDeviationElement",
              "mass": 371.10124,
              "ppm_diff": -0.37012026141724114,
              "scan_number": 790,
              "scan_time": 3.8313
            },
            {
              "approx_mass": 371.101377352088,
              "cls": "MassDeviationElement",
              "mass": 371.10124,
              "ppm_diff": -0.37012026141724114,
              "scan_number": 791,
              "scan_time": 3.836116666667
            },
            {
              "approx_mass": 371.101377352088,
              "cls": "MassDeviationElement",
              "mass": 371.10124,
              "ppm_diff": -0.37012026141724114,
              "scan_number": 792,
              "scan_time": 3.84095
            },
            {
              "approx_mass": 371.101377352088,
              "cls": "MassDeviationElement",
              "mass": 371.10124,
              "ppm_diff": -0.37012026141724114,
              "scan_number": 793,
              "scan_time": 3.845783333333
            },
            {
              "approx_mass": 371.101377352088,
              "cls": "MassDeviationElement",
              "mass": 371.10124,
              "ppm_diff": -0.37012026141724114,
              "scan_number": 794,
              "scan_time": 3.8506
            },
            {
              "approx_mass": 371.101377352088,
              "cls": "MassDeviationElement",
              "mass": 371.10124,
              "ppm_diff": -0.37012026141724114,
              "scan_number": 795,
              "scan_time": 3.855433333333
            },
            {
              "approx_mass": 371.101377352088,
              "cls": "MassDeviationElement",
              "mass": 371.10124,
              "ppm_diff": -0.37012026141724114,
              "scan_number": 796,
              "scan_time": 3.86025
            },
            {
              "approx_mass": 371.101377352088,
              "cls": "MassDeviationElement",
              "mass": 371.10124,
              "ppm_diff": -0.37012026141724114,
              "scan_number": 797,
              "scan_time": 3.865083333333
            },
            {
              "approx_mass": 371.101377352088,
              "cls": "MassDeviationElement",
              "mass": 371.10124,
              "ppm_diff": -0.37012026141724114,
              "scan_number": 798,
              "scan_time": 3.869916666667
            },
            {
              "approx_mass": 371.101377352088,
              "cls": "MassDeviationElement",
              "mass": 371.10124,
              "ppm_diff": -0.37012026141724114,
              "scan_number": 799,
              "scan_time": 3.87475
            },
            {
              "approx_mass": 371.101377352088,
              "cls": "MassDeviationElement",
              "mass": 371.10124,
              "ppm_diff": -0.37012026141724114,
              "scan_number": 800,
              "scan_time": 3.879566666667
            },
            {
              "approx_mass": 371.101377352088,
              "cls": "MassDeviationElement",
              "mass": 371.10124,
              "ppm_diff": -0.37012026141724114,
              "scan_number": 801,
              "scan_time": 3.8844
            },
            {
              "approx_mass": 371.101377352088,
              "cls": "MassDeviationElement",
              "mass": 371.10124,
              "ppm_diff": -0.37012026141724114,
              "scan_number": 802,
              "scan_time": 3.889216666667
            },
            {
              "approx_mass": 371.101377352088,
              "cls": "MassDeviationElement",
              "mass": 371.10124,
              "ppm_diff": -0.37012026141724114,
              "scan_number": 803,
              "scan_time": 3.89405
            },
            {
              "approx_mass": 371.101377352088,
              "cls": "MassDeviationElement",
              "mass": 371.10124,
              "ppm_diff": -0.37012026141724114,
              "scan_number": 804,
              "scan_time": 3.898883333333
            },
            {
              "approx_mass": 371.101377352088,
              "cls": "MassDeviationElement",
              "mass": 371.10124,
              "ppm_diff": -0.37012026141724114,
              "scan_number": 805,
              "scan_time": 3.9037
            },
            {
              "approx_mass": 371.101377352088,
              "cls": "MassDeviationElement",
              "mass": 371.10124,
              "ppm_diff": -0.37012026141724114,
              "scan_number": 806,
              "scan_time": 3.908516666667
            },
            {
              "approx_mass": 371.101377352088,
              "cls": "MassDeviationElement",
              "mass": 371.10124,
              "ppm_diff": -0.37012026141724114,
              "scan_number": 807,
              "scan_time": 3.91335
            },
            {
              "approx_mass": 371.101377352088,
              "cls": "MassDeviationElement",
              "mass": 371.10124,
              "ppm_diff": -0.37012026141724114,
              "scan_number": 808,
              "scan_time": 3.918216666667
            },
            {
              "approx_mass": 371.101377352088,
              "cls": "MassDeviationElement",
              "mass": 371.10124,
              "ppm_diff": -0.37012026141724114,
              "scan_number": 809,
              "scan_time": 3.923033333333
            },
            {
              "approx_mass": 371.101377352088,
              "cls": "MassDeviationElement",
              "mass": 371.10124,
              "ppm_diff": -0.37012026141724114,
              "scan_number": 810,
              "scan_time": 3.927883333333
            },
            {
              "approx_mass": 371.101377352088,
              "cls": "MassDeviationElement",
              "mass": 371.10124,
              "ppm_diff": -0.37012026141724114,
              "scan_number": 811,
              "scan_time": 3.9327
            },
            {
              "approx_mass": 371.101377352088,
              "cls": "MassDeviationElement",
              "mass": 371.10124,
              "ppm_diff": -0.37012026141724114,
              "scan_number": 812,
              "scan_time": 3.937533333333
            },
            {
              "approx_mass": 371.101377352088,
              "cls": "MassDeviationElement",
              "mass": 371.10124,
              "ppm_diff": -0.37012026141724114,
              "scan_number": 813,
              "scan_time": 3.942383333333
            },
            {
              "approx_mass": 371.101377352088,
              "cls": "MassDeviationElement",
              "mass": 371.10124,
              "ppm_diff": -0.37012026141724114,
              "scan_number": 814,
              "scan_time": 3.9472
            },
            {
              "approx_mass": 371.101377352088,
              "cls": "MassDeviationElement",
              "mass": 371.10124,
              "ppm_diff": -0.37012026141724114,
              "scan_number": 815,
              "scan_time": 3.952016666667
            },
            {
              "approx_mass": 371.101377352088,
              "cls": "MassDeviationElement",
              "mass": 371.10124,
              "ppm_diff": -0.37012026141724114,
              "scan_number": 816,
              "scan_time": 3.956833333333
            },
            {
              "approx_mass": 371.101377352088,
              "cls": "MassDeviationElement",
              "mass": 371.10124,
              "ppm_diff": -0.37012026141724114,
              "scan_number": 817,
              "scan_time": 3.961666666667
            },
            {
              "approx_mass": 371.101377352088,
              "cls": "MassDeviationElement",
              "mass": 371.10124,
              "ppm_diff": -0.37012026141724114,
              "scan_number": 818,
              "scan_time": 3.966483333333
            },
            {
              "approx_mass": 371.101377352088,
              "cls": "MassDeviationElement",
              "mass": 371.10124,
              "ppm_diff": -0.37012026141724114,
              "scan_number": 819,
              "scan_time": 3.971316666667
            },
            {
              "approx_mass": 371.101377352088,
              "cls": "MassDeviationElement",
              "mass": 371.10124,
              "ppm_diff": -0.37012026141724114,
              "scan_number": 820,
              "scan_time": 3.976133333333
            },
            {
              "approx_mass": 371.101377352088,
              "cls": "MassDeviationElement",
              "mass": 371.10124,
              "ppm_diff": -0.37012026141724114,
              "scan_number": 821,
              "scan_time": 3.980966666667
            },
            {
              "approx_mass": 371.101377352088,
              "cls": "MassDeviationElement",
              "mass": 371.10124,
              "ppm_diff": -0.37012026141724114,
              "scan_number": 822,
              "scan_time": 3.9858
            },
            {
              "approx_mass": 371.101377352088,
              "cls": "MassDeviationElement",
              "mass": 371.10124,
              "ppm_diff": -0.37012026141724114,
              "scan_number": 823,
              "scan_time": 3.990633333333
            },
            {
              "approx_mass": 371.101377352088,
              "cls": "MassDeviationElement",
              "mass": 371.10124,
              "ppm_diff": -0.37012026141724114,
              "scan_number": 824,
              "scan_time": 3.99545
            },
            {
              "approx_mass": 371.101377352088,
              "cls": "MassDeviationElement",
              "mass": 371.10124,
              "ppm_diff": -0.37012026141724114,
              "scan_number": 825,
              "scan_time": 4.000266666667
            },
            {
              "approx_mass": 371.101377352088,
              "cls": "MassDeviationElement",
              "mass": 371.10124,
              "ppm_diff": -0.37012026141724114,
              "scan_number": 826,
              "scan_time": 4.0051
            },
            {
              "approx_mass": 371.101377352088,
              "cls": "MassDeviationElement",
              "mass": 371.10124,
              "ppm_diff": -0.37012026141724114,
              "scan_number": 827,
              "scan_time": 4.009916666667
            },
            {
              "approx_mass": 371.101377352088,
              "cls": "MassDeviationElement",
              "mass": 371.10124,
              "ppm_diff": -0.37012026141724114,
              "scan_number": 828,
              "scan_time": 4.01475
            },
            {
              "approx_mass": 371.101377352088,
              "cls": "MassDeviationElement",
              "mass": 371.10124,
              "ppm_diff": -0.37012026141724114,
              "scan_number": 829,
              "scan_time": 4.019583333333
            },
            {
              "approx_mass": 371.101377352088,
              "cls": "MassDeviationElement",
              "mass": 371.10124,
              "ppm_diff": -0.37012026141724114,
              "scan_number": 830,
              "scan_time": 4.024416666667
            },
            {
              "approx_mass": 371.101377352088,
              "cls": "MassDeviationElement",
              "mass": 371.10124,
              "ppm_diff": -0.37012026141724114,
              "scan_number": 831,
              "scan_time": 4.029233333333
            },
            {
              "approx_mass": 371.101377352088,
              "cls": "MassDeviationElement",
              "mass": 371.10124,
              "ppm_diff": -0.37012026141724114,
              "scan_number": 832,
              "scan_time": 4.03405
            },
            {
              "approx_mass": 371.101377352088,
              "cls": "MassDeviationElement",
              "mass": 371.10124,
              "ppm_diff": -0.37012026141724114,
              "scan_number": 833,
              "scan_time": 4.038883333333
            },
            {
              "approx_mass": 371.101377352088,
              "cls": "MassDeviationElement",
              "mass": 371.10124,
              "ppm_diff": -0.37012026141724114,
              "scan_number": 834,
              "scan_time": 4.0437
            },
            {
              "approx_mass": 371.101377352088,
              "cls": "MassDeviationElement",
              "mass": 371.10124,
              "ppm_diff": -0.37012026141724114,
              "scan_number": 835,
              "scan_time": 4.048533333333
            },
            {
              "approx_mass": 371.101377352088,
              "cls": "MassDeviationElement",
              "mass": 371.10124,
              "ppm_diff": -0.37012026141724114,
              "scan_number": 836,
              "scan_time": 4.053366666667
            },
            {
              "approx_mass": 371.101377352088,
              "cls": "MassDeviationElement",
              "mass": 371.10124,
              "ppm_diff": -0.37012026141724114,
              "scan_number": 837,
              "scan_time": 4.058183333333
            },
            {
              "approx_mass": 371.101377352088,
              "cls": "MassDeviationElement",
              "mass": 371.10124,
              "ppm_diff": -0.37012026141724114,
              "scan_number": 838,
              "scan_time": 4.063016666667
            },
            {
              "approx_mass": 371.101377352088,
              "cls": "MassDeviationElement",
              "mass": 371.10124,
              "ppm_diff": -0.37012026141724114,
              "scan_number": 839,
              "scan_time": 4.067833333333
            },
            {
              "approx_mass": 371.101377352088,
              "cls": "MassDeviationElement",
              "mass": 371.10124,
              "ppm_diff": -0.37012026141724114,
              "scan_number": 840,
              "scan_time": 4.072683333333
            },
            {
              "approx_mass": 371.101377352088,
              "cls": "MassDeviationElement",
              "mass": 371.10124,
              "ppm_diff": -0.37012026141724114,
              "scan_number": 841,
              "scan_time": 4.0775
            },
            {
              "approx_mass": 371.101377352088,
              "cls": "MassDeviationElement",
              "mass": 371.10124,
              "ppm_diff": -0.37012026141724114,
              "scan_number": 842,
              "scan_time": 4.082333333333
            },
            {
              "approx_mass": 371.101377352088,
              "cls": "MassDeviationElement",
              "mass": 371.10124,
              "ppm_diff": -0.37012026141724114,
              "scan_number": 843,
              "scan_time": 4.087166666667
            },
            {
              "approx_mass": 371.101377352088,
              "cls": "MassDeviationElement",
              "mass": 371.10124,
              "ppm_diff": -0.37012026141724114,
              "scan_number": 844,
              "scan_time": 4.091983333333
            },
            {
              "approx_mass": 371.101377352088,
              "cls": "MassDeviationElement",
              "mass": 371.10124,
              "ppm_diff": -0.37012026141724114,
              "scan_number": 845,
              "scan_time": 4.096816666667
            },
            {
              "approx_mass": 371.101377352088,
              "cls": "MassDeviationElement",
              "mass": 371.10124,
              "ppm_diff": -0.37012026141724114,
              "scan_number": 846,
              "scan_time": 4.10165
            },
            {
              "approx_mass": 371.101377352088,
              "cls": "MassDeviationElement",
              "mass": 371.10124,
              "ppm_diff": -0.37012026141724114,
              "scan_number": 847,
              "scan_time": 4.106483333333
            },
            {
              "approx_mass": 371.101377352088,
              "cls": "MassDeviationElement",
              "mass": 371.10124,
              "ppm_diff": -0.37012026141724114,
              "scan_number": 848,
              "scan_time": 4.1113
            },
            {
              "approx_mass": 371.101377352088,
              "cls": "MassDeviationElement",
              "mass": 371.10124,
              "ppm_diff": -0.37012026141724114,
              "scan_number": 849,
              "scan_time": 4.116133333333
            },
            {
              "approx_mass": 371.101377352088,
              "cls": "MassDeviationElement",
              "mass": 371.10124,
              "ppm_diff": -0.37012026141724114,
              "scan_number": 850,
              "scan_time": 4.120966666667
            },
            {
              "approx_mass": 371.101377352088,
              "cls": "MassDeviationElement",
              "mass": 371.10124,
              "ppm_diff": -0.37012026141724114,
              "scan_number": 851,
              "scan_time": 4.125783333333
            },
            {
              "approx_mass": 371.101377352088,
              "cls": "MassDeviationElement",
              "mass": 371.10124,
              "ppm_diff": -0.37012026141724114,
              "scan_number": 852,
              "scan_time": 4.130616666667
            },
            {
              "approx_mass": 371.101377352088,
              "cls": "MassDeviationElement",
              "mass": 371.10124,
              "ppm_diff": -0.37012026141724114,
              "scan_number": 853,
              "scan_time": 4.135433333333
            },
            {
              "approx_mass": 371.101377352088,
              "cls": "MassDeviationElement",
              "mass": 371.10124,
              "ppm_diff": -0.37012026141724114,
              "scan_number": 854,
              "scan_time": 4.140266666667
            },
            {
              "approx_mass": 371.101377352088,
              "cls": "MassDeviationElement",
              "mass": 371.10124,
              "ppm_diff": -0.37012026141724114,
              "scan_number": 855,
              "scan_time": 4.145083333333
            },
            {
              "approx_mass": 371.101377352088,
              "cls": "MassDeviationElement",
              "mass": 371.10124,
              "ppm_diff": -0.37012026141724114,
              "scan_number": 856,
              "scan_time": 4.149916666667
            },
            {
              "approx_mass": 371.101377352088,
              "cls": "MassDeviationElement",
              "mass": 371.10124,
              "ppm_diff": -0.37012026141724114,
              "scan_number": 857,
              "scan_time": 4.154733333333
            },
            {
              "approx_mass": 371.101377352088,
              "cls": "MassDeviationElement",
              "mass": 371.10124,
              "ppm_diff": -0.37012026141724114,
              "scan_number": 858,
              "scan_time": 4.159583333333
            },
            {
              "approx_mass": 371.101377352088,
              "cls": "MassDeviationElement",
              "mass": 371.10124,
              "ppm_diff": -0.37012026141724114,
              "scan_number": 859,
              "scan_time": 4.1644
            },
            {
              "approx_mass": 371.101377352088,
              "cls": "MassDeviationElement",
              "mass": 371.10124,
              "ppm_diff": -0.37012026141724114,
              "scan_number": 860,
              "scan_time": 4.169233333333
            },
            {
              "approx_mass": 371.101377352088,
              "cls": "MassDeviationElement",
              "mass": 371.10124,
              "ppm_diff": -0.37012026141724114,
              "scan_number": 861,
              "scan_time": 4.174066666667
            },
            {
              "approx_mass": 371.101377352088,
              "cls": "MassDeviationElement",
              "mass": 371.10124,
              "ppm_diff": -0.37012026141724114,
              "scan_number": 862,
              "scan_time": 4.1789
            },
            {
              "approx_mass": 371.101377352088,
              "cls": "MassDeviationElement",
              "mass": 371.10124,
              "ppm_diff": -0.37012026141724114,
              "scan_number": 863,
              "scan_time": 4.183716666667
            },
            {
              "approx_mass": 371.101377352088,
              "cls": "MassDeviationElement",
              "mass": 371.10124,
              "ppm_diff": -0.37012026141724114,
              "scan_number": 864,
              "scan_time": 4.188533333333
            },
            {
              "approx_mass": 371.101377352088,
              "cls": "MassDeviationElement",
              "mass": 371.10124,
              "ppm_diff": -0.37012026141724114,
              "scan_number": 865,
              "scan_time": 4.193366666667
            },
            {
              "approx_mass": 371.101377352088,
              "cls": "MassDeviationElement",
              "mass": 371.10124,
              "ppm_diff": -0.37012026141724114,
              "scan_number": 866,
              "scan_time": 4.1982
            },
            {
              "approx_mass": 371.101377352088,
              "cls": "MassDeviationElement",
              "mass": 371.10124,
              "ppm_diff": -0.37012026141724114,
              "scan_number": 867,
              "scan_time": 4.203016666667
            },
            {
              "approx_mass": 371.101377352088,
              "cls": "MassDeviationElement",
              "mass": 371.10124,
              "ppm_diff": -0.37012026141724114,
              "scan_number": 868,
              "scan_time": 4.20785
            },
            {
              "approx_mass": 371.101377352088,
              "cls": "MassDeviationElement",
              "mass": 371.10124,
              "ppm_diff": -0.37012026141724114,
              "scan_number": 869,
              "scan_time": 4.212683333333
            },
            {
              "approx_mass": 371.101377352088,
              "cls": "MassDeviationElement",
              "mass": 371.10124,
              "ppm_diff": -0.37012026141724114,
              "scan_number": 870,
              "scan_time": 4.217533333333
            },
            {
              "approx_mass": 371.101377352088,
              "cls": "MassDeviationElement",
              "mass": 371.10124,
              "ppm_diff": -0.37012026141724114,
              "scan_number": 871,
              "scan_time": 4.222366666667
            },
            {
              "approx_mass": 371.101377352088,
              "cls": "MassDeviationElement",
              "mass": 371.10124,
              "ppm_diff": -0.37012026141724114,
              "scan_number": 872,
              "scan_time": 4.227183333333
            },
            {
              "approx_mass": 371.101377352088,
              "cls": "MassDeviationElement",
              "mass": 371.10124,
              "ppm_diff": -0.37012026141724114,
              "scan_number": 873,
              "scan_time": 4.232
            },
            {
              "approx_mass": 371.101377352088,
              "cls": "MassDeviationElement",
              "mass": 371.10124,
              "ppm_diff": -0.37012026141724114,
              "scan_number": 874,
              "scan_time": 4.236833333333
            },
            {
              "approx_mass": 371.101377352088,
              "cls": "MassDeviationElement",
              "mass": 371.10124,
              "ppm_diff": -0.37012026141724114,
              "scan_number": 875,
              "scan_time": 4.241666666667
            },
            {
              "approx_mass": 371.101377352088,
              "cls": "MassDeviationElement",
              "mass": 371.10124,
              "ppm_diff": -0.37012026141724114,
              "scan_number": 876,
              "scan_time": 4.246483333333
            },
            {
              "approx_mass": 371.101377352088,
              "cls": "MassDeviationElement",
              "mass": 371.10124,
              "ppm_diff": -0.37012026141724114,
              "scan_number": 877,
              "scan_time": 4.251316666667
            },
            {
              "approx_mass": 371.101377352088,
              "cls": "MassDeviationElement",
              "mass": 371.10124,
              "ppm_diff": -0.37012026141724114,
              "scan_number": 878,
              "scan_time": 4.256133333333
            },
            {
              "approx_mass": 371.101377352088,
              "cls": "MassDeviationElement",
              "mass": 371.10124,
              "ppm_diff": -0.37012026141724114,
              "scan_number": 879,
              "scan_time": 4.26095
            },
            {
              "approx_mass": 371.101377352088,
              "cls": "MassDeviationElement",
              "mass": 371.10124,
              "ppm_diff": -0.37012026141724114,
              "scan_number": 880,
              "scan_time": 4.265783333333
            },
            {
              "approx_mass": 371.101377352088,
              "cls": "MassDeviationElement",
              "mass": 371.10124,
              "ppm_diff": -0.37012026141724114,
              "scan_number": 881,
              "scan_time": 4.270616666667
            },
            {
              "approx_mass": 371.101377352088,
              "cls": "MassDeviationElement",
              "mass": 371.10124,
              "ppm_diff": -0.37012026141724114,
              "scan_number": 882,
              "scan_time": 4.27545
            },
            {
              "approx_mass": 371.101377352088,
              "cls": "MassDeviationElement",
              "mass": 371.10124,
              "ppm_diff": -0.37012026141724114,
              "scan_number": 883,
              "scan_time": 4.280283333333
            },
            {
              "approx_mass": 371.101377352088,
              "cls": "MassDeviationElement",
              "mass": 371.10124,
              "ppm_diff": -0.37012026141724114,
              "scan_number": 884,
              "scan_time": 4.285116666667
            },
            {
              "approx_mass": 371.101377352088,
              "cls": "MassDeviationElement",
              "mass": 371.10124,
              "ppm_diff": -0.37012026141724114,
              "scan_number": 885,
              "scan_time": 4.289933333333
            },
            {
              "approx_mass": 371.101377352088,
              "cls": "MassDeviationElement",
              "mass": 371.10124,
              "ppm_diff": -0.37012026141724114,
              "scan_number": 886,
              "scan_time": 4.294766666667
            },
            {
              "approx_mass": 371.101377352088,
              "cls": "MassDeviationElement",
              "mass": 371.10124,
              "ppm_diff": -0.37012026141724114,
              "scan_number": 887,
              "scan_time": 4.299583333333
            },
            {
              "approx_mass": 371.101377352088,
              "cls": "MassDeviationElement",
              "mass": 371.10124,
              "ppm_diff": -0.37012026141724114,
              "scan_number": 888,
              "scan_time": 4.304416666667
            },
            {
              "approx_mass": 371.101377352088,
              "cls": "MassDeviationElement",
              "mass": 371.10124,
              "ppm_diff": -0.37012026141724114,
              "scan_number": 889,
              "scan_time": 4.30925
            },
            {
              "approx_mass": 371.101377352088,
              "cls": "MassDeviationElement",
              "mass": 371.10124,
              "ppm_diff": -0.37012026141724114,
              "scan_number": 890,
              "scan_time": 4.314083333333
            },
            {
              "approx_mass": 371.101377352088,
              "cls": "MassDeviationElement",
              "mass": 371.10124,
              "ppm_diff": -0.37012026141724114,
              "scan_number": 891,
              "scan_time": 4.3189
            },
            {
              "approx_mass": 371.101377352088,
              "cls": "MassDeviationElement",
              "mass": 371.10124,
              "ppm_diff": -0.37012026141724114,
              "scan_number": 892,
              "scan_time": 4.323733333333
            },
            {
              "approx_mass": 371.101377352088,
              "cls": "MassDeviationElement",
              "mass": 371.10124,
              "ppm_diff": -0.37012026141724114,
              "scan_number": 893,
              "scan_time": 4.32855
            },
            {
              "approx_mass": 371.101377352088,
              "cls": "MassDeviationElement",
              "mass": 371.10124,
              "ppm_diff": -0.37012026141724114,
              "scan_number": 894,
              "scan_time": 4.333383333333
            },
            {
              "approx_mass": 371.101377352088,
              "cls": "MassDeviationElement",
              "mass": 371.10124,
              "ppm_diff": -0.37012026141724114,
              "scan_number": 895,
              "scan_time": 4.3382
            },
            {
              "approx_mass": 371.101377352088,
              "cls": "MassDeviationElement",
              "mass": 371.10124,
              "ppm_diff": -0.37012026141724114,
              "scan_number": 896,
              "scan_time": 4.343033333333
            },
            {
              "approx_mass": 371.101377352088,
              "cls": "MassDeviationElement",
              "mass": 371.10124,
              "ppm_diff": -0.37012026141724114,
              "scan_number": 897,
              "scan_time": 4.347866666667
            },
            {
              "approx_mass": 371.101377352088,
              "cls": "MassDeviationElement",
              "mass": 371.10124,
              "ppm_diff": -0.37012026141724114,
              "scan_number": 898,
              "scan_time": 4.352683333333
            },
            {
              "approx_mass": 371.101377352088,
              "cls": "MassDeviationElement",
              "mass": 371.10124,
              "ppm_diff": -0.37012026141724114,
              "scan_number": 899,
              "scan_time": 4.357516666667
            },
            {
              "approx_mass": 371.101377352088,
              "cls": "MassDeviationElement",
              "mass": 371.10124,
              "ppm_diff": -0.37012026141724114,
              "scan_number": 900,
              "scan_time": 4.36235
            },
            {
              "approx_mass": 371.101377352088,
              "cls": "MassDeviationElement",
              "mass": 371.10124,
              "ppm_diff": -0.37012026141724114,
              "scan_number": 901,
              "scan_time": 4.367183333333
            },
            {
              "approx_mass": 371.101377352088,
              "cls": "MassDeviationElement",
              "mass": 371.10124,
              "ppm_diff": -0.37012026141724114,
              "scan_number": 902,
              "scan_time": 4.372
            },
            {
              "approx_mass": 371.101377352088,
              "cls": "MassDeviationElement",
              "mass": 371.10124,
              "ppm_diff": -0.37012026141724114,
              "scan_number": 903,
              "scan_time": 4.376833333333
            },
            {
              "approx_mass": 371.101377352088,
              "cls": "MassDeviationElement",
              "mass": 371.10124,
              "ppm_diff": -0.37012026141724114,
              "scan_number": 904,
              "scan_time": 4.381666666667
            },
            {
              "approx_mass": 371.101377352088,
              "cls": "MassDeviationElement",
              "mass": 371.10124,
              "ppm_diff": -0.37012026141724114,
              "scan_number": 905,
              "scan_time": 4.386516666667
            },
            {
              "approx_mass": 371.101377352088,
              "cls": "MassDeviationElement",
              "mass": 371.10124,
              "ppm_diff": -0.37012026141724114,
              "scan_number": 906,
              "scan_time": 4.391333333333
            },
            {
              "approx_mass": 371.101377352088,
              "cls": "MassDeviationElement",
              "mass": 371.10124,
              "ppm_diff": -0.37012026141724114,
              "scan_number": 907,
              "scan_time": 4.396166666667
            },
            {
              "approx_mass": 371.101377352088,
              "cls": "MassDeviationElement",
              "mass": 371.10124,
              "ppm_diff": -0.37012026141724114,
              "scan_number": 908,
              "scan_time": 4.401
            },
            {
              "approx_mass": 371.101377352088,
              "cls": "MassDeviationElement",
              "mass": 371.10124,
              "ppm_diff": -0.37012026141724114,
              "scan_number": 909,
              "scan_time": 4.405833333333
            },
            {
              "approx_mass": 371.101377352088,
              "cls": "MassDeviationElement",
              "mass": 371.10124,
              "ppm_diff": -0.37012026141724114,
              "scan_number": 910,
              "scan_time": 4.410666666667
            },
            {
              "approx_mass": 371.101377352088,
              "cls": "MassDeviationElement",
              "mass": 371.10124,
              "ppm_diff": -0.37012026141724114,
              "scan_number": 911,
              "scan_time": 4.415483333333
            },
            {
              "approx_mass": 371.101377352088,
              "cls": "MassDeviationElement",
              "mass": 371.10124,
              "ppm_diff": -0.37012026141724114,
              "scan_number": 912,
              "scan_time": 4.420316666667
            },
            {
              "approx_mass": 371.101377352088,
              "cls": "MassDeviationElement",
              "mass": 371.10124,
              "ppm_diff": -0.37012026141724114,
              "scan_number": 913,
              "scan_time": 4.425133333333
            },
            {
              "approx_mass": 371.101377352088,
              "cls": "MassDeviationElement",
              "mass": 371.10124,
              "ppm_diff": -0.37012026141724114,
              "scan_number": 914,
              "scan_time": 4.429966666667
            },
            {
              "approx_mass": 371.101377352088,
              "cls": "MassDeviationElement",
              "mass": 371.10124,
              "ppm_diff": -0.37012026141724114,
              "scan_number": 915,
              "scan_time": 4.434783333333
            },
            {
              "approx_mass": 371.101377352088,
              "cls": "MassDeviationElement",
              "mass": 371.10124,
              "ppm_diff": -0.37012026141724114,
              "scan_number": 916,
              "scan_time": 4.439616666667
            },
            {
              "approx_mass": 371.101377352088,
              "cls": "MassDeviationElement",
              "mass": 371.10124,
              "ppm_diff": -0.37012026141724114,
              "scan_number": 917,
              "scan_time": 4.44445
            },
            {
              "approx_mass": 371.101377352088,
              "cls": "MassDeviationElement",
              "mass": 371.10124,
              "ppm_diff": -0.37012026141724114,
              "scan_number": 918,
              "scan_time": 4.449266666667
            },
            {
              "approx_mass": 371.101377352088,
              "cls": "MassDeviationElement",
              "mass": 371.10124,
              "ppm_diff": -0.37012026141724114,
              "scan_number": 919,
              "scan_time": 4.4541
            },
            {
              "approx_mass": 371.101377352088,
              "cls": "MassDeviationElement",
              "mass": 371.10124,
              "ppm_diff": -0.37012026141724114,
              "scan_number": 920,
              "scan_time": 4.458916666667
            },
            {
              "approx_mass": 371.101377352088,
              "cls": "MassDeviationElement",
              "mass": 371.10124,
              "ppm_diff": -0.37012026141724114,
              "scan_number": 921,
              "scan_time": 4.46375
            },
            {
              "approx_mass": 371.101377352088,
              "cls": "MassDeviationElement",
              "mass": 371.10124,
              "ppm_diff": -0.37012026141724114,
              "scan_number": 922,
              "scan_time": 4.468566666667
            },
            {
              "approx_mass": 371.101377352088,
              "cls": "MassDeviationElement",
              "mass": 371.10124,
              "ppm_diff": -0.37012026141724114,
              "scan_number": 923,
              "scan_time": 4.4734
            },
            {
              "approx_mass": 371.101377352088,
              "cls": "MassDeviationElement",
              "mass": 371.10124,
              "ppm_diff": -0.37012026141724114,
              "scan_number": 924,
              "scan_time": 4.478216666667
            },
            {
              "approx_mass": 371.101377352088,
              "cls": "MassDeviationElement",
              "mass": 371.10124,
              "ppm_diff": -0.37012026141724114,
              "scan_number": 925,
              "scan_time": 4.48305
            },
            {
              "approx_mass": 371.101377352088,
              "cls": "MassDeviationElement",
              "mass": 371.10124,
              "ppm_diff": -0.37012026141724114,
              "scan_number": 926,
              "scan_time": 4.487866666667
            },
            {
              "approx_mass": 371.101377352088,
              "cls": "MassDeviationElement",
              "mass": 371.10124,
              "ppm_diff": -0.37012026141724114,
              "scan_number": 927,
              "scan_time": 4.492683333333
            },
            {
              "approx_mass": 371.101377352088,
              "cls": "MassDeviationElement",
              "mass": 371.10124,
              "ppm_diff": -0.37012026141724114,
              "scan_number": 928,
              "scan_time": 4.4975
            },
            {
              "approx_mass": 371.101377352088,
              "cls": "MassDeviationElement",
              "mass": 371.10124,
              "ppm_diff": -0.37012026141724114,
              "scan_number": 929,
              "scan_time": 4.502333333333
            },
            {
              "approx_mass": 371.101377352088,
              "cls": "MassDeviationElement",
              "mass": 371.10124,
              "ppm_diff": -0.37012026141724114,
              "scan_number": 930,
              "scan_time": 4.507166666667
            },
            {
              "approx_mass": 371.101377352088,
              "cls": "MassDeviationElement",
              "mass": 371.10124,
              "ppm_diff": -0.37012026141724114,
              "scan_number": 931,
              "scan_time": 4.511983333333
            },
            {
              "approx_mass": 371.101377352088,
              "cls": "MassDeviationElement",
              "mass": 371.10124,
              "ppm_diff": -0.37012026141724114,
              "scan_number": 932,
              "scan_time": 4.516816666667
            },
            {
              "approx_mass": 371.101377352088,
              "cls": "MassDeviationElement",
              "mass": 371.10124,
              "ppm_diff": -0.37012026141724114,
              "scan_number": 933,
              "scan_time": 4.521666666667
            },
            {
              "approx_mass": 371.101377352088,
              "cls": "MassDeviationElement",
              "mass": 371.10124,
              "ppm_diff": -0.37012026141724114,
              "scan_number": 934,
              "scan_time": 4.5265
            },
            {
              "approx_mass": 371.101377352088,
              "cls": "MassDeviationElement",
              "mass": 371.10124,
              "ppm_diff": -0.37012026141724114,
              "scan_number": 935,
              "scan_time": 4.531316666667
            },
            {
              "approx_mass": 371.101377352088,
              "cls": "MassDeviationElement",
              "mass": 371.10124,
              "ppm_diff": -0.37012026141724114,
              "scan_number": 936,
              "scan_time": 4.53615
            },
            {
              "approx_mass": 371.101377352088,
              "cls": "MassDeviationElement",
              "mass": 371.10124,
              "ppm_diff": -0.37012026141724114,
              "scan_number": 937,
              "scan_time": 4.540983333333
            },
            {
              "approx_mass": 371.101377352088,
              "cls": "MassDeviationElement",
              "mass": 371.10124,
              "ppm_diff": -0.37012026141724114,
              "scan_number": 938,
              "scan_time": 4.545816666667
            },
            {
              "approx_mass": 371.101377352088,
              "cls": "MassDeviationElement",
              "mass": 371.10124,
              "ppm_diff": -0.37012026141724114,
              "scan_number": 939,
              "scan_time": 4.55065
            },
            {
              "approx_mass": 371.101377352088,
              "cls": "MassDeviationElement",
              "mass": 371.10124,
              "ppm_diff": -0.37012026141724114,
              "scan_number": 940,
              "scan_time": 4.555466666667
            },
            {
              "approx_mass": 371.101377352088,
              "cls": "MassDeviationElement",
              "mass": 371.10124,
              "ppm_diff": -0.37012026141724114,
              "scan_number": 941,
              "scan_time": 4.5603
            },
            {
              "approx_mass": 371.101377352088,
              "cls": "MassDeviationElement",
              "mass": 371.10124,
              "ppm_diff": -0.37012026141724114,
              "scan_number": 942,
              "scan_time": 4.565133333333
            },
            {
              "approx_mass": 371.101377352088,
              "cls": "MassDeviationElement",
              "mass": 371.10124,
              "ppm_diff": -0.37012026141724114,
              "scan_number": 943,
              "scan_time": 4.569966666667
            },
            {
              "approx_mass": 371.101377352088,
              "cls": "MassDeviationElement",
              "mass": 371.10124,
              "ppm_diff": -0.37012026141724114,
              "scan_number": 944,
              "scan_time": 4.574783333333
            },
            {
              "approx_mass": 371.101377352088,
              "cls": "MassDeviationElement",
              "mass": 371.10124,
              "ppm_diff": -0.37012026141724114,
              "scan_number": 945,
              "scan_time": 4.579616666667
            },
            {
              "approx_mass": 371.101377352088,
              "cls": "MassDeviationElement",
              "mass": 371.10124,
              "ppm_diff": -0.37012026141724114,
              "scan_number": 946,
              "scan_time": 4.58445
            },
            {
              "approx_mass": 371.101377352088,
              "cls": "MassDeviationElement",
              "mass": 371.10124,
              "ppm_diff": -0.37012026141724114,
              "scan_number": 947,
              "scan_time": 4.589283333333
            },
            {
              "approx_mass": 371.101377352088,
              "cls": "MassDeviationElement",
              "mass": 371.10124,
              "ppm_diff": -0.37012026141724114,
              "scan_number": 948,
              "scan_time": 4.594116666667
            },
            {
              "approx_mass": 371.101377352088,
              "cls": "MassDeviationElement",
              "mass": 371.10124,
              "ppm_diff": -0.37012026141724114,
              "scan_number": 949,
              "scan_time": 4.59895
            },
            {
              "approx_mass": 371.101377352088,
              "cls": "MassDeviationElement",
              "mass": 371.10124,
              "ppm_diff": -0.37012026141724114,
              "scan_number": 950,
              "scan_time": 4.603783333333
            },
            {
              "approx_mass": 371.101377352088,
              "cls": "MassDeviationElement",
              "mass": 371.10124,
              "ppm_diff": -0.37012026141724114,
              "scan_number": 951,
              "scan_time": 4.608616666667
            },
            {
              "approx_mass": 371.101377352088,
              "cls": "MassDeviationElement",
              "mass": 371.10124,
              "ppm_diff": -0.37012026141724114,
              "scan_number": 952,
              "scan_time": 4.61345
            },
            {
              "approx_mass": 371.101377352088,
              "cls": "MassDeviationElement",
              "mass": 371.10124,
              "ppm_diff": -0.37012026141724114,
              "scan_number": 953,
              "scan_time": 4.618283333333
            },
            {
              "approx_mass": 371.101377352088,
              "cls": "MassDeviationElement",
              "mass": 371.10124,
              "ppm_diff": -0.37012026141724114,
              "scan_number": 954,
              "scan_time": 4.6231
            },
            {
              "approx_mass": 371.101377352088,
              "cls": "MassDeviationElement",
              "mass": 371.10124,
              "ppm_diff": -0.37012026141724114,
              "scan_number": 955,
              "scan_time": 4.627933333333
            },
            {
              "approx_mass": 371.101377352088,
              "cls": "MassDeviationElement",
              "mass": 371.10124,
              "ppm_diff": -0.37012026141724114,
              "scan_number": 956,
              "scan_time": 4.632766666667
            },
            {
              "approx_mass": 371.101377352088,
              "cls": "MassDeviationElement",
              "mass": 371.10124,
              "ppm_diff": -0.37012026141724114,
              "scan_number": 957,
              "scan_time": 4.6376
            },
            {
              "approx_mass": 371.101377352088,
              "cls": "MassDeviationElement",
              "mass": 371.10124,
              "ppm_diff": -0.37012026141724114,
              "scan_number": 958,
              "scan_time": 4.642433333333
            },
            {
              "approx_mass": 371.101377352088,
              "cls": "MassDeviationElement",
              "mass": 371.10124,
              "ppm_diff": -0.37012026141724114,
              "scan_number": 959,
              "scan_time": 4.64725
            },
            {
              "approx_mass": 371.101377352088,
              "cls": "MassDeviationElement",
              "mass": 371.10124,
              "ppm_diff": -0.37012026141724114,
              "scan_number": 960,
              "scan_time": 4.652083333333
            },
            {
              "approx_mass": 371.101377352088,
              "cls": "MassDeviationElement",
              "mass": 371.10124,
              "ppm_diff": -0.37012026141724114,
              "scan_number": 961,
              "scan_time": 4.6569
            },
            {
              "approx_mass": 371.101377352088,
              "cls": "MassDeviationElement",
              "mass": 371.10124,
              "ppm_diff": -0.37012026141724114,
              "scan_number": 962,
              "scan_time": 4.661733333333
            },
            {
              "approx_mass": 371.101377352088,
              "cls": "MassDeviationElement",
              "mass": 371.10124,
              "ppm_diff": -0.37012026141724114,
              "scan_number": 963,
              "scan_time": 4.666566666667
            },
            {
              "approx_mass": 371.101377352088,
              "cls": "MassDeviationElement",
              "mass": 371.10124,
              "ppm_diff": -0.37012026141724114,
              "scan_number": 964,
              "scan_time": 4.671383333333
            },
            {
              "approx_mass": 371.101377352088,
              "cls": "MassDeviationElement",
              "mass": 371.10124,
              "ppm_diff": -0.37012026141724114,
              "scan_number": 965,
              "scan_time": 4.676216666667
            },
            {
              "approx_mass": 371.101377352088,
              "cls": "MassDeviationElement",
              "mass": 371.10124,
              "ppm_diff": -0.37012026141724114,
              "scan_number": 966,
              "scan_time": 4.681033333333
            },
            {
              "approx_mass": 371.101377352088,
              "cls": "MassDeviationElement",
              "mass": 371.10124,
              "ppm_diff": -0.37012026141724114,
              "scan_number": 967,
              "scan_time": 4.685866666667
            },
            {
              "approx_mass": 371.101377352088,
              "cls": "MassDeviationElement",
              "mass": 371.10124,
              "ppm_diff": -0.37012026141724114,
              "scan_number": 968,
              "scan_time": 4.690683333333
            },
            {
              "approx_mass": 371.101377352088,
              "cls": "MassDeviationElement",
              "mass": 371.10124,
              "ppm_diff": -0.37012026141724114,
              "scan_number": 969,
              "scan_time": 4.695516666667
            },
            {
              "approx_mass": 371.101377352088,
              "cls": "MassDeviationElement",
              "mass": 371.10124,
              "ppm_diff": -0.37012026141724114,
              "scan_number": 970,
              "scan_time": 4.70035
            },
            {
              "approx_mass": 371.101377352088,
              "cls": "MassDeviationElement",
              "mass": 371.10124,
              "ppm_diff": -0.37012026141724114,
              "scan_number": 971,
              "scan_time": 4.705183333333
            },
            {
              "approx_mass": 371.101377352088,
              "cls": "MassDeviationElement",
              "mass": 371.10124,
              "ppm_diff": -0.37012026141724114,
              "scan_number": 972,
              "scan_time": 4.71
            },
            {
              "approx_mass": 371.101377352088,
              "cls": "MassDeviationElement",
              "mass": 371.10124,
              "ppm_diff": -0.37012026141724114,
              "scan_number": 973,
              "scan_time": 4.714833333333
            },
            {
              "approx_mass": 371.101377352088,
              "cls": "MassDeviationElement",
              "mass": 371.10124,
              "ppm_diff": -0.37012026141724114,
              "scan_number": 974,
              "scan_time": 4.71965
            },
            {
              "approx_mass": 371.101377352088,
              "cls": "MassDeviationElement",
              "mass": 371.10124,
              "ppm_diff": -0.37012026141724114,
              "scan_number": 975,
              "scan_time": 4.724483333333
            },
            {
              "approx_mass": 371.101377352088,
              "cls": "MassDeviationElement",
              "mass": 371.10124,
              "ppm_diff": -0.37012026141724114,
              "scan_number": 976,
              "scan_time": 4.729316666667
            },
            {
              "approx_mass": 371.101377352088,
              "cls": "MassDeviationElement",
              "mass": 371.10124,
              "ppm_diff": -0.37012026141724114,
              "scan_number": 977,
              "scan_time": 4.734133333333
            },
            {
              "approx_mass": 371.101377352088,
              "cls": "MassDeviationElement",
              "mass": 371.10124,
              "ppm_diff": -0.37012026141724114,
              "scan_number": 978,
              "scan_time": 4.738966666667
            },
            {
              "approx_mass": 371.101377352088,
              "cls": "MassDeviationElement",
              "mass": 371.10124,
              "ppm_diff": -0.37012026141724114,
              "scan_number": 979,
              "scan_time": 4.743783333333
            },
            {
              "approx_mass": 371.101377352088,
              "cls": "MassDeviationElement",
              "mass": 371.10124,
              "ppm_diff": -0.37012026141724114,
              "scan_number": 980,
              "scan_time": 4.748616666667
            },
            {
              "approx_mass": 371.101377352088,
              "cls": "MassDeviationElement",
              "mass": 371.10124,
              "ppm_diff": -0.37012026141724114,
              "scan_number": 981,
              "scan_time": 4.753433333333
            },
            {
              "approx_mass": 371.101377352088,
              "cls": "MassDeviationElement",
              "mass": 371.10124,
              "ppm_diff": -0.37012026141724114,
              "scan_number": 982,
              "scan_time": 4.758266666667
            },
            {
              "approx_mass": 371.101377352088,
              "cls": "MassDeviationElement",
              "mass": 371.10124,
              "ppm_diff": -0.37012026141724114,
              "scan_number": 983,
              "scan_time": 4.7631
            },
            {
              "approx_mass": 371.101377352088,
              "cls": "MassDeviationElement",
              "mass": 371.10124,
              "ppm_diff": -0.37012026141724114,
              "scan_number": 984,
              "scan_time": 4.767933333333
            },
            {
              "approx_mass": 371.101377352088,
              "cls": "MassDeviationElement",
              "mass": 371.10124,
              "ppm_diff": -0.37012026141724114,
              "scan_number": 985,
              "scan_time": 4.772766666667
            },
            {
              "approx_mass": 371.101377352088,
              "cls": "MassDeviationElement",
              "mass": 371.10124,
              "ppm_diff": -0.37012026141724114,
              "scan_number": 986,
              "scan_time": 4.7776
            },
            {
              "approx_mass": 371.101377352088,
              "cls": "MassDeviationElement",
              "mass": 371.10124,
              "ppm_diff": -0.37012026141724114,
              "scan_number": 987,
              "scan_time": 4.782433333333
            },
            {
              "approx_mass": 371.101377352088,
              "cls": "MassDeviationElement",
              "mass": 371.10124,
              "ppm_diff": -0.37012026141724114,
              "scan_number": 988,
              "scan_time": 4.787266666667
            },
            {
              "approx_mass": 371.101377352088,
              "cls": "MassDeviationElement",
              "mass": 371.10124,
              "ppm_diff": -0.37012026141724114,
              "scan_number": 989,
              "scan_time": 4.7921
            },
            {
              "approx_mass": 371.101377352088,
              "cls": "MassDeviationElement",
              "mass": 371.10124,
              "ppm_diff": -0.37012026141724114,
              "scan_number": 990,
              "scan_time": 4.796916666667
            },
            {
              "approx_mass": 371.101377352088,
              "cls": "MassDeviationElement",
              "mass": 371.10124,
              "ppm_diff": -0.37012026141724114,
              "scan_number": 991,
              "scan_time": 4.801733333333
            },
            {
              "approx_mass": 371.101377352088,
              "cls": "MassDeviationElement",
              "mass": 371.10124,
              "ppm_diff": -0.37012026141724114,
              "scan_number": 992,
              "scan_time": 4.80655
            },
            {
              "approx_mass": 371.101377352088,
              "cls": "MassDeviationElement",
              "mass": 371.10124,
              "ppm_diff": -0.37012026141724114,
              "scan_number": 993,
              "scan_time": 4.811366666667
            },
            {
              "approx_mass": 371.101377352088,
              "cls": "MassDeviationElement",
              "mass": 371.10124,
              "ppm_diff": -0.37012026141724114,
              "scan_number": 994,
              "scan_time": 4.816183333333
            },
            {
              "approx_mass": 371.101377352088,
              "cls": "MassDeviationElement",
              "mass": 371.10124,
              "ppm_diff": -0.37012026141724114,
              "scan_number": 995,
              "scan_time": 4.821
            },
            {
              "approx_mass": 371.101377352088,
              "cls": "MassDeviationElement",
              "mass": 371.10124,
              "ppm_diff": -0.37012026141724114,
              "scan_number": 996,
              "scan_time": 4.825833333333
            },
            {
              "approx_mass": 371.101377352088,
              "cls": "MassDeviationElement",
              "mass": 371.10124,
              "ppm_diff": -0.37012026141724114,
              "scan_number": 997,
              "scan_time": 4.830666666667
            },
            {
              "approx_mass": 371.101377352088,
              "cls": "MassDeviationElement",
              "mass": 371.10124,
              "ppm_diff": -0.37012026141724114,
              "scan_number": 998,
              "scan_time": 4.835483333333
            },
            {
              "approx_mass": 371.101377352088,
              "cls": "MassDeviationElement",
              "mass": 371.10124,
              "ppm_diff": -0.37012026141724114,
              "scan_number": 999,
              "scan_time": 4.840316666667
            },
            {
              "approx_mass": 371.101377352088,
              "cls": "MassDeviationElement",
              "mass": 371.10124,
              "ppm_diff": -0.37012026141724114,
              "scan_number": 1000,
              "scan_time": 4.84515
            },
            {
              "approx_mass": 371.101377352088,
              "cls": "MassDeviationElement",
              "mass": 371.10124,
              "ppm_diff": -0.37012026141724114,
              "scan_number": 1001,
              "scan_time": 4.849983333333
            },
            {
              "approx_mass": 371.101377352088,
              "cls": "MassDeviationElement",
              "mass": 371.10124,
              "ppm_diff": -0.37012026141724114,
              "scan_number": 1002,
              "scan_time": 4.854816666667
            },
            {
              "approx_mass": 371.101377352088,
              "cls": "MassDeviationElement",
              "mass": 371.10124,
              "ppm_diff": -0.37012026141724114,
              "scan_number": 1003,
              "scan_time": 4.85965
            },
            {
              "approx_mass": 371.101377352088,
              "cls": "MassDeviationElement",
              "mass": 371.10124,
              "ppm_diff": -0.37012026141724114,
              "scan_number": 1004,
              "scan_time": 4.864466666667
            },
            {
              "approx_mass": 371.101377352088,
              "cls": "MassDeviationElement",
              "mass": 371.10124,
              "ppm_diff": -0.37012026141724114,
              "scan_number": 1005,
              "scan_time": 4.8693
            },
            {
              "approx_mass": 371.101377352088,
              "cls": "MassDeviationElement",
              "mass": 371.10124,
              "ppm_diff": -0.37012026141724114,
              "scan_number": 1006,
              "scan_time": 4.874133333333
            },
            {
              "approx_mass": 371.101377352088,
              "cls": "MassDeviationElement",
              "mass": 371.10124,
              "ppm_diff": -0.37012026141724114,
              "scan_number": 1007,
              "scan_time": 4.878966666667
            },
            {
              "approx_mass": 371.101377352088,
              "cls": "MassDeviationElement",
              "mass": 371.10124,
              "ppm_diff": -0.37012026141724114,
              "scan_number": 1008,
              "scan_time": 4.8838
            },
            {
              "approx_mass": 371.101377352088,
              "cls": "MassDeviationElement",
              "mass": 371.10124,
              "ppm_diff": -0.37012026141724114,
              "scan_number": 1009,
              "scan_time": 4.888616666667
            },
            {
              "approx_mass": 371.101377352088,
              "cls": "MassDeviationElement",
              "mass": 371.10124,
              "ppm_diff": -0.37012026141724114,
              "scan_number": 1010,
              "scan_time": 4.893433333333
            },
            {
              "approx_mass": 371.101377352088,
              "cls": "MassDeviationElement",
              "mass": 371.10124,
              "ppm_diff": -0.37012026141724114,
              "scan_number": 1011,
              "scan_time": 4.898266666667
            },
            {
              "approx_mass": 371.101377352088,
              "cls": "MassDeviationElement",
              "mass": 371.10124,
              "ppm_diff": -0.37012026141724114,
              "scan_number": 1012,
              "scan_time": 4.9031
            },
            {
              "approx_mass": 371.101377352088,
              "cls": "MassDeviationElement",
              "mass": 371.10124,
              "ppm_diff": -0.37012026141724114,
              "scan_number": 1013,
              "scan_time": 4.907933333333
            },
            {
              "approx_mass": 371.101377352088,
              "cls": "MassDeviationElement",
              "mass": 371.10124,
              "ppm_diff": -0.37012026141724114,
              "scan_number": 1014,
              "scan_time": 4.91275
            },
            {
              "approx_mass": 371.101377352088,
              "cls": "MassDeviationElement",
              "mass": 371.10124,
              "ppm_diff": -0.37012026141724114,
              "scan_number": 1015,
              "scan_time": 4.917566666667
            },
            {
              "approx_mass": 371.101377352088,
              "cls": "MassDeviationElement",
              "mass": 371.10124,
              "ppm_diff": -0.37012026141724114,
              "scan_number": 1016,
              "scan_time": 4.9224
            },
            {
              "approx_mass": 371.101377352088,
              "cls": "MassDeviationElement",
              "mass": 371.10124,
              "ppm_diff": -0.37012026141724114,
              "scan_number": 1017,
              "scan_time": 4.927233333333
            },
            {
              "approx_mass": 371.101377352088,
              "cls": "MassDeviationElement",
              "mass": 371.10124,
              "ppm_diff": -0.37012026141724114,
              "scan_number": 1018,
              "scan_time": 4.932066666667
            },
            {
              "approx_mass": 371.101377352088,
              "cls": "MassDeviationElement",
              "mass": 371.10124,
              "ppm_diff": -0.37012026141724114,
              "scan_number": 1019,
              "scan_time": 4.9369
            },
            {
              "approx_mass": 371.101377352088,
              "cls": "MassDeviationElement",
              "mass": 371.10124,
              "ppm_diff": -0.37012026141724114,
              "scan_number": 1020,
              "scan_time": 4.941733333333
            },
            {
              "approx_mass": 371.101377352088,
              "cls": "MassDeviationElement",
              "mass": 371.10124,
              "ppm_diff": -0.37012026141724114,
              "scan_number": 1021,
              "scan_time": 4.946566666667
            },
            {
              "approx_mass": 371.101377352088,
              "cls": "MassDeviationElement",
              "mass": 371.10124,
              "ppm_diff": -0.37012026141724114,
              "scan_number": 1022,
              "scan_time": 4.9514
            },
            {
              "approx_mass": 371.101377352088,
              "cls": "MassDeviationElement",
              "mass": 371.10124,
              "ppm_diff": -0.37012026141724114,
              "scan_number": 1023,
              "scan_time": 4.956216666667
            },
            {
              "approx_mass": 371.101377352088,
              "cls": "MassDeviationElement",
              "mass": 371.10124,
              "ppm_diff": -0.37012026141724114,
              "scan_number": 1024,
              "scan_time": 4.96105
            },
            {
              "approx_mass": 371.101377352088,
              "cls": "MassDeviationElement",
              "mass": 371.10124,
              "ppm_diff": -0.37012026141724114,
              "scan_number": 1025,
              "scan_time": 4.965883333333
            },
            {
              "approx_mass": 371.101377352088,
              "cls": "MassDeviationElement",
              "mass": 371.10124,
              "ppm_diff": -0.37012026141724114,
              "scan_number": 1026,
              "scan_time": 4.970716666667
            },
            {
              "approx_mass": 371.101377352088,
              "cls": "MassDeviationElement",
              "mass": 371.10124,
              "ppm_diff": -0.37012026141724114,
              "scan_number": 1027,
              "scan_time": 4.975583333333
            },
            {
              "approx_mass": 371.101377352088,
              "cls": "MassDeviationElement",
              "mass": 371.10124,
              "ppm_diff": -0.37012026141724114,
              "scan_number": 1028,
              "scan_time": 4.980416666667
            },
            {
              "approx_mass": 371.101377352088,
              "cls": "MassDeviationElement",
              "mass": 371.10124,
              "ppm_diff": -0.37012026141724114,
              "scan_number": 1029,
              "scan_time": 4.98525
            },
            {
              "approx_mass": 371.101377352088,
              "cls": "MassDeviationElement",
              "mass": 371.10124,
              "ppm_diff": -0.37012026141724114,
              "scan_number": 1030,
              "scan_time": 4.990083333333
            },
            {
              "approx_mass": 371.101377352088,
              "cls": "MassDeviationElement",
              "mass": 371.10124,
              "ppm_diff": -0.37012026141724114,
              "scan_number": 1031,
              "scan_time": 4.9949
            },
            {
              "approx_mass": 371.101377352088,
              "cls": "MassDeviationElement",
              "mass": 371.10124,
              "ppm_diff": -0.37012026141724114,
              "scan_number": 1032,
              "scan_time": 4.999733333333
            },
            {
              "approx_mass": 371.101377352088,
              "cls": "MassDeviationElement",
              "mass": 371.10124,
              "ppm_diff": -0.37012026141724114,
              "scan_number": 1033,
              "scan_time": 5.004583333333
            },
            {
              "approx_mass": 371.101377352088,
              "cls": "MassDeviationElement",
              "mass": 371.10124,
              "ppm_diff": -0.37012026141724114,
              "scan_number": 1034,
              "scan_time": 5.009416666667
            },
            {
              "approx_mass": 371.101377352088,
              "cls": "MassDeviationElement",
              "mass": 371.10124,
              "ppm_diff": -0.37012026141724114,
              "scan_number": 1035,
              "scan_time": 5.014233333333
            },
            {
              "approx_mass": 371.101377352088,
              "cls": "MassDeviationElement",
              "mass": 371.10124,
              "ppm_diff": -0.37012026141724114,
              "scan_number": 1036,
              "scan_time": 5.019066666667
            },
            {
              "approx_mass": 371.101377352088,
              "cls": "MassDeviationElement",
              "mass": 371.10124,
              "ppm_diff": -0.37012026141724114,
              "scan_number": 1037,
              "scan_time": 5.023883333333
            },
            {
              "approx_mass": 371.101377352088,
              "cls": "MassDeviationElement",
              "mass": 371.10124,
              "ppm_diff": -0.37012026141724114,
              "scan_number": 1038,
              "scan_time": 5.028716666667
            },
            {
              "approx_mass": 371.101377352088,
              "cls": "MassDeviationElement",
              "mass": 371.10124,
              "ppm_diff": -0.37012026141724114,
              "scan_number": 1039,
              "scan_time": 5.03355
            },
            {
              "approx_mass": 371.101377352088,
              "cls": "MassDeviationElement",
              "mass": 371.10124,
              "ppm_diff": -0.37012026141724114,
              "scan_number": 1040,
              "scan_time": 5.038366666667
            },
            {
              "approx_mass": 371.101377352088,
              "cls": "MassDeviationElement",
              "mass": 371.10124,
              "ppm_diff": -0.37012026141724114,
              "scan_number": 1041,
              "scan_time": 5.0432
            },
            {
              "approx_mass": 371.101377352088,
              "cls": "MassDeviationElement",
              "mass": 371.10124,
              "ppm_diff": -0.37012026141724114,
              "scan_number": 1042,
              "scan_time": 5.048016666667
            },
            {
              "approx_mass": 371.101377352088,
              "cls": "MassDeviationElement",
              "mass": 371.10124,
              "ppm_diff": -0.37012026141724114,
              "scan_number": 1043,
              "scan_time": 5.05285
            },
            {
              "approx_mass": 371.101377352088,
              "cls": "MassDeviationElement",
              "mass": 371.10124,
              "ppm_diff": -0.37012026141724114,
              "scan_number": 1044,
              "scan_time": 5.057683333333
            },
            {
              "approx_mass": 371.101377352088,
              "cls": "MassDeviationElement",
              "mass": 371.10124,
              "ppm_diff": -0.37012026141724114,
              "scan_number": 1045,
              "scan_time": 5.0625
            },
            {
              "approx_mass": 371.101377352088,
              "cls": "MassDeviationElement",
              "mass": 371.10124,
              "ppm_diff": -0.37012026141724114,
              "scan_number": 1046,
              "scan_time": 5.067333333333
            },
            {
              "approx_mass": 371.101377352088,
              "cls": "MassDeviationElement",
              "mass": 371.10124,
              "ppm_diff": -0.37012026141724114,
              "scan_number": 1047,
              "scan_time": 5.072166666667
            },
            {
              "approx_mass": 371.101377352088,
              "cls": "MassDeviationElement",
              "mass": 371.10124,
              "ppm_diff": -0.37012026141724114,
              "scan_number": 1048,
              "scan_time": 5.076983333333
            },
            {
              "approx_mass": 371.101377352088,
              "cls": "MassDeviationElement",
              "mass": 371.10124,
              "ppm_diff": -0.37012026141724114,
              "scan_number": 1049,
              "scan_time": 5.081816666667
            },
            {
              "approx_mass": 371.101377352088,
              "cls": "MassDeviationElement",
              "mass": 371.10124,
              "ppm_diff": -0.37012026141724114,
              "scan_number": 1050,
              "scan_time": 5.08665
            },
            {
              "approx_mass": 371.101377352088,
              "cls": "MassDeviationElement",
              "mass": 371.10124,
              "ppm_diff": -0.37012026141724114,
              "scan_number": 1051,
              "scan_time": 5.091483333333
            },
            {
              "approx_mass": 371.101377352088,
              "cls": "MassDeviationElement",
              "mass": 371.10124,
              "ppm_diff": -0.37012026141724114,
              "scan_number": 1052,
              "scan_time": 5.096316666667
            },
            {
              "approx_mass": 371.101377352088,
              "cls": "MassDeviationElement",
              "mass": 371.10124,
              "ppm_diff": -0.37012026141724114,
              "scan_number": 1053,
              "scan_time": 5.101133333333
            },
            {
              "approx_mass": 371.101377352088,
              "cls": "MassDeviationElement",
              "mass": 371.10124,
              "ppm_diff": -0.37012026141724114,
              "scan_number": 1054,
              "scan_time": 5.105966666667
            },
            {
              "approx_mass": 371.101377352088,
              "cls": "MassDeviationElement",
              "mass": 371.10124,
              "ppm_diff": -0.37012026141724114,
              "scan_number": 1055,
              "scan_time": 5.1108
            },
            {
              "approx_mass": 371.101377352088,
              "cls": "MassDeviationElement",
              "mass": 371.10124,
              "ppm_diff": -0.37012026141724114,
              "scan_number": 1056,
              "scan_time": 5.115633333333
            },
            {
              "approx_mass": 371.101377352088,
              "cls": "MassDeviationElement",
              "mass": 371.10124,
              "ppm_diff": -0.37012026141724114,
              "scan_number": 1057,
              "scan_time": 5.120466666667
            },
            {
              "approx_mass": 371.101377352088,
              "cls": "MassDeviationElement",
              "mass": 371.10124,
              "ppm_diff": -0.37012026141724114,
              "scan_number": 1058,
              "scan_time": 5.1253
            },
            {
              "approx_mass": 371.101377352088,
              "cls": "MassDeviationElement",
              "mass": 371.10124,
              "ppm_diff": -0.37012026141724114,
              "scan_number": 1059,
              "scan_time": 5.130116666667
            },
            {
              "approx_mass": 371.101377352088,
              "cls": "MassDeviationElement",
              "mass": 371.10124,
              "ppm_diff": -0.37012026141724114,
              "scan_number": 1060,
              "scan_time": 5.13495
            },
            {
              "approx_mass": 371.101377352088,
              "cls": "MassDeviationElement",
              "mass": 371.10124,
              "ppm_diff": -0.37012026141724114,
              "scan_number": 1061,
              "scan_time": 5.139766666667
            },
            {
              "approx_mass": 371.101377352088,
              "cls": "MassDeviationElement",
              "mass": 371.10124,
              "ppm_diff": -0.37012026141724114,
              "scan_number": 1062,
              "scan_time": 5.1446
            },
            {
              "approx_mass": 371.101377352088,
              "cls": "MassDeviationElement",
              "mass": 371.10124,
              "ppm_diff": -0.37012026141724114,
              "scan_number": 1063,
              "scan_time": 5.149416666667
            },
            {
              "approx_mass": 371.101377352088,
              "cls": "MassDeviationElement",
              "mass": 371.10124,
              "ppm_diff": -0.37012026141724114,
              "scan_number": 1064,
              "scan_time": 5.15425
            },
            {
              "approx_mass": 371.101377352088,
              "cls": "MassDeviationElement",
              "mass": 371.10124,
              "ppm_diff": -0.37012026141724114,
              "scan_number": 1065,
              "scan_time": 5.159066666667
            },
            {
              "approx_mass": 371.101377352088,
              "cls": "MassDeviationElement",
              "mass": 371.10124,
              "ppm_diff": -0.37012026141724114,
              "scan_number": 1066,
              "scan_time": 5.1639
            },
            {
              "approx_mass": 371.101377352088,
              "cls": "MassDeviationElement",
              "mass": 371.10124,
              "ppm_diff": -0.37012026141724114,
              "scan_number": 1067,
              "scan_time": 5.168733333333
            },
            {
              "approx_mass": 371.101377352088,
              "cls": "MassDeviationElement",
              "mass": 371.10124,
              "ppm_diff": -0.37012026141724114,
              "scan_number": 1068,
              "scan_time": 5.173566666667
            },
            {
              "approx_mass": 371.101377352088,
              "cls": "MassDeviationElement",
              "mass": 371.10124,
              "ppm_diff": -0.37012026141724114,
              "scan_number": 1069,
              "scan_time": 5.1784
            },
            {
              "approx_mass": 371.101377352088,
              "cls": "MassDeviationElement",
              "mass": 371.10124,
              "ppm_diff": -0.37012026141724114,
              "scan_number": 1070,
              "scan_time": 5.183216666667
            },
            {
              "approx_mass": 371.101377352088,
              "cls": "MassDeviationElement",
              "mass": 371.10124,
              "ppm_diff": -0.37012026141724114,
              "scan_number": 1071,
              "scan_time": 5.18805
            },
            {
              "approx_mass": 371.101377352088,
              "cls": "MassDeviationElement",
              "mass": 371.10124,
              "ppm_diff": -0.37012026141724114,
              "scan_number": 1072,
              "scan_time": 5.192883333333
            },
            {
              "approx_mass": 371.101377352088,
              "cls": "MassDeviationElement",
              "mass": 371.10124,
              "ppm_diff": -0.37012026141724114,
              "scan_number": 1073,
              "scan_time": 5.1977
            },
            {
              "approx_mass": 371.101377352088,
              "cls": "MassDeviationElement",
              "mass": 371.10124,
              "ppm_diff": -0.37012026141724114,
              "scan_number": 1074,
              "scan_time": 5.202533333333
            },
            {
              "approx_mass": 371.101377352088,
              "cls": "MassDeviationElement",
              "mass": 371.10124,
              "ppm_diff": -0.37012026141724114,
              "scan_number": 1075,
              "scan_time": 5.207366666667
            },
            {
              "approx_mass": 371.101377352088,
              "cls": "MassDeviationElement",
              "mass": 371.10124,
              "ppm_diff": -0.37012026141724114,
              "scan_number": 1076,
              "scan_time": 5.212183333333
            },
            {
              "approx_mass": 371.101377352088,
              "cls": "MassDeviationElement",
              "mass": 371.10124,
              "ppm_diff": -0.37012026141724114,
              "scan_number": 1077,
              "scan_time": 5.217016666667
            },
            {
              "approx_mass": 371.101377352088,
              "cls": "MassDeviationElement",
              "mass": 371.10124,
              "ppm_diff": -0.37012026141724114,
              "scan_number": 1078,
              "scan_time": 5.22185
            },
            {
              "approx_mass": 371.101377352088,
              "cls": "MassDeviationElement",
              "mass": 371.10124,
              "ppm_diff": -0.37012026141724114,
              "scan_number": 1079,
              "scan_time": 5.226666666667
            },
            {
              "approx_mass": 371.101377352088,
              "cls": "MassDeviationElement",
              "mass": 371.10124,
              "ppm_diff": -0.37012026141724114,
              "scan_number": 1080,
              "scan_time": 5.2315
            },
            {
              "approx_mass": 371.101377352088,
              "cls": "MassDeviationElement",
              "mass": 371.10124,
              "ppm_diff": -0.37012026141724114,
              "scan_number": 1081,
              "scan_time": 5.236333333333
            },
            {
              "approx_mass": 371.101377352088,
              "cls": "MassDeviationElement",
              "mass": 371.10124,
              "ppm_diff": -0.37012026141724114,
              "scan_number": 1082,
              "scan_time": 5.241166666667
            },
            {
              "approx_mass": 371.101377352088,
              "cls": "MassDeviationElement",
              "mass": 371.10124,
              "ppm_diff": -0.37012026141724114,
              "scan_number": 1083,
              "scan_time": 5.246
            },
            {
              "approx_mass": 371.101377352088,
              "cls": "MassDeviationElement",
              "mass": 371.10124,
              "ppm_diff": -0.37012026141724114,
              "scan_number": 1084,
              "scan_time": 5.250833333333
            },
            {
              "approx_mass": 371.101377352088,
              "cls": "MassDeviationElement",
              "mass": 371.10124,
              "ppm_diff": -0.37012026141724114,
              "scan_number": 1085,
              "scan_time": 5.255666666667
            },
            {
              "approx_mass": 371.101377352088,
              "cls": "MassDeviationElement",
              "mass": 371.10124,
              "ppm_diff": -0.37012026141724114,
              "scan_number": 1086,
              "scan_time": 5.2605
            },
            {
              "approx_mass": 371.101377352088,
              "cls": "MassDeviationElement",
              "mass": 371.10124,
              "ppm_diff": -0.37012026141724114,
              "scan_number": 1087,
              "scan_time": 5.265333333333
            },
            {
              "approx_mass": 371.101377352088,
              "cls": "MassDeviationElement",
              "mass": 371.10124,
              "ppm_diff": -0.37012026141724114,
              "scan_number": 1088,
              "scan_time": 5.270166666667
            },
            {
              "approx_mass": 371.101377352088,
              "cls": "MassDeviationElement",
              "mass": 371.10124,
              "ppm_diff": -0.37012026141724114,
              "scan_number": 1089,
              "scan_time": 5.274983333333
            },
            {
              "approx_mass": 371.101377352088,
              "cls": "MassDeviationElement",
              "mass": 371.10124,
              "ppm_diff": -0.37012026141724114,
              "scan_number": 1090,
              "scan_time": 5.279816666667
            },
            {
              "approx_mass": 371.101377352088,
              "cls": "MassDeviationElement",
              "mass": 371.10124,
              "ppm_diff": -0.37012026141724114,
              "scan_number": 1091,
              "scan_time": 5.284633333333
            },
            {
              "approx_mass": 371.101377352088,
              "cls": "MassDeviationElement",
              "mass": 371.10124,
              "ppm_diff": -0.37012026141724114,
              "scan_number": 1092,
              "scan_time": 5.289466666667
            },
            {
              "approx_mass": 371.101377352088,
              "cls": "MassDeviationElement",
              "mass": 371.10124,
              "ppm_diff": -0.37012026141724114,
              "scan_number": 1093,
              "scan_time": 5.2943
            },
            {
              "approx_mass": 371.101377352088,
              "cls": "MassDeviationElement",
              "mass": 371.10124,
              "ppm_diff": -0.37012026141724114,
              "scan_number": 1094,
              "scan_time": 5.299133333333
            },
            {
              "approx_mass": 371.101377352088,
              "cls": "MassDeviationElement",
              "mass": 371.10124,
              "ppm_diff": -0.37012026141724114,
              "scan_number": 1095,
              "scan_time": 5.303966666667
            },
            {
              "approx_mass": 371.101377352088,
              "cls": "MassDeviationElement",
              "mass": 371.10124,
              "ppm_diff": -0.37012026141724114,
              "scan_number": 1096,
              "scan_time": 5.3088
            },
            {
              "approx_mass": 371.101377352088,
              "cls": "MassDeviationElement",
              "mass": 371.10124,
              "ppm_diff": -0.37012026141724114,
              "scan_number": 1097,
              "scan_time": 5.313616666667
            },
            {
              "approx_mass": 371.101377352088,
              "cls": "MassDeviationElement",
              "mass": 371.10124,
              "ppm_diff": -0.37012026141724114,
              "scan_number": 1098,
              "scan_time": 5.31845
            },
            {
              "approx_mass": 371.101377352088,
              "cls": "MassDeviationElement",
              "mass": 371.10124,
              "ppm_diff": -0.37012026141724114,
              "scan_number": 1099,
              "scan_time": 5.323283333333
            },
            {
              "approx_mass": 371.101377352088,
              "cls": "MassDeviationElement",
              "mass": 371.10124,
              "ppm_diff": -0.37012026141724114,
              "scan_number": 1100,
              "scan_time": 5.328116666667
            },
            {
              "approx_mass": 371.101377352088,
              "cls": "MassDeviationElement",
              "mass": 371.10124,
              "ppm_diff": -0.37012026141724114,
              "scan_number": 1101,
              "scan_time": 5.33295
            },
            {
              "approx_mass": 371.101377352088,
              "cls": "MassDeviationElement",
              "mass": 371.10124,
              "ppm_diff": -0.37012026141724114,
              "scan_number": 1102,
              "scan_time": 5.337783333333
            },
            {
              "approx_mass": 371.101377352088,
              "cls": "MassDeviationElement",
              "mass": 371.10124,
              "ppm_diff": -0.37012026141724114,
              "scan_number": 1103,
              "scan_time": 5.342616666667
            },
            {
              "approx_mass": 371.101377352088,
              "cls": "MassDeviationElement",
              "mass": 371.10124,
              "ppm_diff": -0.37012026141724114,
              "scan_number": 1104,
              "scan_time": 5.34745
            },
            {
              "approx_mass": 371.101377352088,
              "cls": "MassDeviationElement",
              "mass": 371.10124,
              "ppm_diff": -0.37012026141724114,
              "scan_number": 1105,
              "scan_time": 5.352283333333
            },
            {
              "approx_mass": 371.101377352088,
              "cls": "MassDeviationElement",
              "mass": 371.10124,
              "ppm_diff": -0.37012026141724114,
              "scan_number": 1106,
              "scan_time": 5.357116666667
            },
            {
              "approx_mass": 371.101377352088,
              "cls": "MassDeviationElement",
              "mass": 371.10124,
              "ppm_diff": -0.37012026141724114,
              "scan_number": 1107,
              "scan_time": 5.361933333333
            },
            {
              "approx_mass": 371.101377352088,
              "cls": "MassDeviationElement",
              "mass": 371.10124,
              "ppm_diff": -0.37012026141724114,
              "scan_number": 1108,
              "scan_time": 5.366766666667
            },
            {
              "approx_mass": 371.101377352088,
              "cls": "MassDeviationElement",
              "mass": 371.10124,
              "ppm_diff": -0.37012026141724114,
              "scan_number": 1109,
              "scan_time": 5.3716
            },
            {
              "approx_mass": 371.101377352088,
              "cls": "MassDeviationElement",
              "mass": 371.10124,
              "ppm_diff": -0.37012026141724114,
              "scan_number": 1110,
              "scan_time": 5.376433333333
            },
            {
              "approx_mass": 371.101377352088,
              "cls": "MassDeviationElement",
              "mass": 371.10124,
              "ppm_diff": -0.37012026141724114,
              "scan_number": 1111,
              "scan_time": 5.381266666667
            },
            {
              "approx_mass": 371.101377352088,
              "cls": "MassDeviationElement",
              "mass": 371.10124,
              "ppm_diff": -0.37012026141724114,
              "scan_number": 1112,
              "scan_time": 5.3861
            },
            {
              "approx_mass": 371.101377352088,
              "cls": "MassDeviationElement",
              "mass": 371.10124,
              "ppm_diff": -0.37012026141724114,
              "scan_number": 1113,
              "scan_time": 5.39095
            },
            {
              "approx_mass": 371.101377352088,
              "cls": "MassDeviationElement",
              "mass": 371.10124,
              "ppm_diff": -0.37012026141724114,
              "scan_number": 1114,
              "scan_time": 5.395783333333
            },
            {
              "approx_mass": 371.101377352088,
              "cls": "MassDeviationElement",
              "mass": 371.10124,
              "ppm_diff": -0.37012026141724114,
              "scan_number": 1115,
              "scan_time": 5.400616666667
            },
            {
              "approx_mass": 371.101377352088,
              "cls": "MassDeviationElement",
              "mass": 371.10124,
              "ppm_diff": -0.37012026141724114,
              "scan_number": 1116,
              "scan_time": 5.405466666667
            },
            {
              "approx_mass": 371.101377352088,
              "cls": "MassDeviationElement",
              "mass": 371.10124,
              "ppm_diff": -0.37012026141724114,
              "scan_number": 1117,
              "scan_time": 5.4103
            },
            {
              "approx_mass": 371.101377352088,
              "cls": "MassDeviationElement",
              "mass": 371.10124,
              "ppm_diff": -0.37012026141724114,
              "scan_number": 1118,
              "scan_time": 5.415133333333
            },
            {
              "approx_mass": 371.101377352088,
              "cls": "MassDeviationElement",
              "mass": 371.10124,
              "ppm_diff": -0.37012026141724114,
              "scan_number": 1119,
              "scan_time": 5.419966666667
            },
            {
              "approx_mass": 371.101377352088,
              "cls": "MassDeviationElement",
              "mass": 371.10124,
              "ppm_diff": -0.37012026141724114,
              "scan_number": 1120,
              "scan_time": 5.4248
            },
            {
              "approx_mass": 371.101377352088,
              "cls": "MassDeviationElement",
              "mass": 371.10124,
              "ppm_diff": -0.37012026141724114,
              "scan_number": 1121,
              "scan_time": 5.429633333333
            },
            {
              "approx_mass": 371.101377352088,
              "cls": "MassDeviationElement",
              "mass": 371.10124,
              "ppm_diff": -0.37012026141724114,
              "scan_number": 1122,
              "scan_time": 5.434466666667
            },
            {
              "approx_mass": 371.101377352088,
              "cls": "MassDeviationElement",
              "mass": 371.10124,
              "ppm_diff": -0.37012026141724114,
              "scan_number": 1123,
              "scan_time": 5.4393
            },
            {
              "approx_mass": 371.101377352088,
              "cls": "MassDeviationElement",
              "mass": 371.10124,
              "ppm_diff": -0.37012026141724114,
              "scan_number": 1124,
              "scan_time": 5.444116666667
            },
            {
              "approx_mass": 371.101377352088,
              "cls": "MassDeviationElement",
              "mass": 371.10124,
              "ppm_diff": -0.37012026141724114,
              "scan_number": 1125,
              "scan_time": 5.44895
            },
            {
              "approx_mass": 371.101377352088,
              "cls": "MassDeviationElement",
              "mass": 371.10124,
              "ppm_diff": -0.37012026141724114,
              "scan_number": 1126,
              "scan_time": 5.453783333333
            },
            {
              "approx_mass": 371.101377352088,
              "cls": "MassDeviationElement",
              "mass": 371.10124,
              "ppm_diff": -0.37012026141724114,
              "scan_number": 1127,
              "scan_time": 5.458616666667
            },
            {
              "approx_mass": 371.101377352088,
              "cls": "MassDeviationElement",
              "mass": 371.10124,
              "ppm_diff": -0.37012026141724114,
              "scan_number": 1128,
              "scan_time": 5.463433333333
            },
            {
              "approx_mass": 371.101377352088,
              "cls": "MassDeviationElement",
              "mass": 371.10124,
              "ppm_diff": -0.37012026141724114,
              "scan_number": 1129,
              "scan_time": 5.468266666667
            },
            {
              "approx_mass": 371.101377352088,
              "cls": "MassDeviationElement",
              "mass": 371.10124,
              "ppm_diff": -0.37012026141724114,
              "scan_number": 1130,
              "scan_time": 5.4731
            },
            {
              "approx_mass": 371.101377352088,
              "cls": "MassDeviationElement",
              "mass": 371.10124,
              "ppm_diff": -0.37012026141724114,
              "scan_number": 1131,
              "scan_time": 5.477933333333
            },
            {
              "approx_mass": 371.101377352088,
              "cls": "MassDeviationElement",
              "mass": 371.10124,
              "ppm_diff": -0.37012026141724114,
              "scan_number": 1132,
              "scan_time": 5.48275
            },
            {
              "approx_mass": 371.101377352088,
              "cls": "MassDeviationElement",
              "mass": 371.10124,
              "ppm_diff": -0.37012026141724114,
              "scan_number": 1133,
              "scan_time": 5.487583333333
            },
            {
              "approx_mass": 371.101377352088,
              "cls": "MassDeviationElement",
              "mass": 371.10124,
              "ppm_diff": -0.37012026141724114,
              "scan_number": 1134,
              "scan_time": 5.492416666667
            },
            {
              "approx_mass": 371.101377352088,
              "cls": "MassDeviationElement",
              "mass": 371.10124,
              "ppm_diff": -0.37012026141724114,
              "scan_number": 1135,
              "scan_time": 5.497233333333
            },
            {
              "approx_mass": 371.101377352088,
              "cls": "MassDeviationElement",
              "mass": 371.10124,
              "ppm_diff": -0.37012026141724114,
              "scan_number": 1136,
              "scan_time": 5.502066666667
            },
            {
              "approx_mass": 371.101377352088,
              "cls": "MassDeviationElement",
              "mass": 371.10124,
              "ppm_diff": -0.37012026141724114,
              "scan_number": 1137,
              "scan_time": 5.5069
            },
            {
              "approx_mass": 371.101377352088,
              "cls": "MassDeviationElement",
              "mass": 371.10124,
              "ppm_diff": -0.37012026141724114,
              "scan_number": 1138,
              "scan_time": 5.511733333333
            },
            {
              "approx_mass": 371.101377352088,
              "cls": "MassDeviationElement",
              "mass": 371.10124,
              "ppm_diff": -0.37012026141724114,
              "scan_number": 1139,
              "scan_time": 5.51655
            },
            {
              "approx_mass": 371.101377352088,
              "cls": "MassDeviationElement",
              "mass": 371.10124,
              "ppm_diff": -0.37012026141724114,
              "scan_number": 1140,
              "scan_time": 5.521383333333
            },
            {
              "approx_mass": 371.101377352088,
              "cls": "MassDeviationElement",
              "mass": 371.10124,
              "ppm_diff": -0.37012026141724114,
              "scan_number": 1141,
              "scan_time": 5.5262
            },
            {
              "approx_mass": 371.101377352088,
              "cls": "MassDeviationElement",
              "mass": 371.10124,
              "ppm_diff": -0.37012026141724114,
              "scan_number": 1142,
              "scan_time": 5.531033333333
            },
            {
              "approx_mass": 371.101377352088,
              "cls": "MassDeviationElement",
              "mass": 371.10124,
              "ppm_diff": -0.37012026141724114,
              "scan_number": 1143,
              "scan_time": 5.535866666667
            },
            {
              "approx_mass": 371.101377352088,
              "cls": "MassDeviationElement",
              "mass": 371.10124,
              "ppm_diff": -0.37012026141724114,
              "scan_number": 1144,
              "scan_time": 5.540683333333
            },
            {
              "approx_mass": 371.101377352088,
              "cls": "MassDeviationElement",
              "mass": 371.10124,
              "ppm_diff": -0.37012026141724114,
              "scan_number": 1145,
              "scan_time": 5.545516666667
            },
            {
              "approx_mass": 371.101377352088,
              "cls": "MassDeviationElement",
              "mass": 371.10124,
              "ppm_diff": -0.37012026141724114,
              "scan_number": 1146,
              "scan_time": 5.550333333333
            },
            {
              "approx_mass": 371.101377352088,
              "cls": "MassDeviationElement",
              "mass": 371.10124,
              "ppm_diff": -0.37012026141724114,
              "scan_number": 1147,
              "scan_time": 5.555166666667
            },
            {
              "approx_mass": 371.101377352088,
              "cls": "MassDeviationElement",
              "mass": 371.10124,
              "ppm_diff": -0.37012026141724114,
              "scan_number": 1148,
              "scan_time": 5.56
            },
            {
              "approx_mass": 371.101377352088,
              "cls": "MassDeviationElement",
              "mass": 371.10124,
              "ppm_diff": -0.37012026141724114,
              "scan_number": 1149,
              "scan_time": 5.564816666667
            },
            {
              "approx_mass": 371.101377352088,
              "cls": "MassDeviationElement",
              "mass": 371.10124,
              "ppm_diff": -0.37012026141724114,
              "scan_number": 1150,
              "scan_time": 5.56965
            },
            {
              "approx_mass": 371.101377352088,
              "cls": "MassDeviationElement",
              "mass": 371.10124,
              "ppm_diff": -0.37012026141724114,
              "scan_number": 1151,
              "scan_time": 5.574483333333
            },
            {
              "approx_mass": 371.101377352088,
              "cls": "MassDeviationElement",
              "mass": 371.10124,
              "ppm_diff": -0.37012026141724114,
              "scan_number": 1152,
              "scan_time": 5.5793
            },
            {
              "approx_mass": 371.101377352088,
              "cls": "MassDeviationElement",
              "mass": 371.10124,
              "ppm_diff": -0.37012026141724114,
              "scan_number": 1153,
              "scan_time": 5.584133333333
            },
            {
              "approx_mass": 371.101377352088,
              "cls": "MassDeviationElement",
              "mass": 371.10124,
              "ppm_diff": -0.37012026141724114,
              "scan_number": 1154,
              "scan_time": 5.588966666667
            },
            {
              "approx_mass": 371.101377352088,
              "cls": "MassDeviationElement",
              "mass": 371.10124,
              "ppm_diff": -0.37012026141724114,
              "scan_number": 1155,
              "scan_time": 5.5938
            },
            {
              "approx_mass": 371.101377352088,
              "cls": "MassDeviationElement",
              "mass": 371.10124,
              "ppm_diff": -0.37012026141724114,
              "scan_number": 1156,
              "scan_time": 5.598616666667
            },
            {
              "approx_mass": 371.101377352088,
              "cls": "MassDeviationElement",
              "mass": 371.10124,
              "ppm_diff": -0.37012026141724114,
              "scan_number": 1157,
              "scan_time": 5.60345
            },
            {
              "approx_mass": 371.101377352088,
              "cls": "MassDeviationElement",
              "mass": 371.10124,
              "ppm_diff": -0.37012026141724114,
              "scan_number": 1158,
              "scan_time": 5.608283333333
            },
            {
              "approx_mass": 371.101377352088,
              "cls": "MassDeviationElement",
              "mass": 371.10124,
              "ppm_diff": -0.37012026141724114,
              "scan_number": 1159,
              "scan_time": 5.613116666667
            },
            {
              "approx_mass": 371.101377352088,
              "cls": "MassDeviationElement",
              "mass": 371.10124,
              "ppm_diff": -0.37012026141724114,
              "scan_number": 1160,
              "scan_time": 5.61795
            },
            {
              "approx_mass": 371.101377352088,
              "cls": "MassDeviationElement",
              "mass": 371.10124,
              "ppm_diff": -0.37012026141724114,
              "scan_number": 1161,
              "scan_time": 5.622783333333
            },
            {
              "approx_mass": 371.101377352088,
              "cls": "MassDeviationElement",
              "mass": 371.10124,
              "ppm_diff": -0.37012026141724114,
              "scan_number": 1162,
              "scan_time": 5.627616666667
            },
            {
              "approx_mass": 371.101377352088,
              "cls": "MassDeviationElement",
              "mass": 371.10124,
              "ppm_diff": -0.37012026141724114,
              "scan_number": 1163,
              "scan_time": 5.63245
            },
            {
              "approx_mass": 371.101377352088,
              "cls": "MassDeviationElement",
              "mass": 371.10124,
              "ppm_diff": -0.37012026141724114,
              "scan_number": 1164,
              "scan_time": 5.637283333333
            },
            {
              "approx_mass": 371.101377352088,
              "cls": "MassDeviationElement",
              "mass": 371.10124,
              "ppm_diff": -0.37012026141724114,
              "scan_number": 1165,
              "scan_time": 5.642116666667
            },
            {
              "approx_mass": 371.101377352088,
              "cls": "MassDeviationElement",
              "mass": 371.10124,
              "ppm_diff": -0.37012026141724114,
              "scan_number": 1166,
              "scan_time": 5.64695
            },
            {
              "approx_mass": 371.101377352088,
              "cls": "MassDeviationElement",
              "mass": 371.10124,
              "ppm_diff": -0.37012026141724114,
              "scan_number": 1167,
              "scan_time": 5.651783333333
            },
            {
              "approx_mass": 371.101377352088,
              "cls": "MassDeviationElement",
              "mass": 371.10124,
              "ppm_diff": -0.37012026141724114,
              "scan_number": 1168,
              "scan_time": 5.656616666667
            },
            {
              "approx_mass": 371.101377352088,
              "cls": "MassDeviationElement",
              "mass": 371.10124,
              "ppm_diff": -0.37012026141724114,
              "scan_number": 1169,
              "scan_time": 5.66145
            },
            {
              "approx_mass": 371.101377352088,
              "cls": "MassDeviationElement",
              "mass": 371.10124,
              "ppm_diff": -0.37012026141724114,
              "scan_number": 1170,
              "scan_time": 5.666283333333
            },
            {
              "approx_mass": 371.101377352088,
              "cls": "MassDeviationElement",
              "mass": 371.10124,
              "ppm_diff": -0.37012026141724114,
              "scan_number": 1171,
              "scan_time": 5.671116666667
            },
            {
              "approx_mass": 371.101377352088,
              "cls": "MassDeviationElement",
              "mass": 371.10124,
              "ppm_diff": -0.37012026141724114,
              "scan_number": 1172,
              "scan_time": 5.67595
            },
            {
              "approx_mass": 371.101377352088,
              "cls": "MassDeviationElement",
              "mass": 371.10124,
              "ppm_diff": -0.37012026141724114,
              "scan_number": 1173,
              "scan_time": 5.680766666667
            },
            {
              "approx_mass": 371.101377352088,
              "cls": "MassDeviationElement",
              "mass": 371.10124,
              "ppm_diff": -0.37012026141724114,
              "scan_number": 1174,
              "scan_time": 5.6856
            },
            {
              "approx_mass": 371.101377352088,
              "cls": "MassDeviationElement",
              "mass": 371.10124,
              "ppm_diff": -0.37012026141724114,
              "scan_number": 1175,
              "scan_time": 5.690433333333
            },
            {
              "approx_mass": 371.101377352088,
              "cls": "MassDeviationElement",
              "mass": 371.10124,
              "ppm_diff": -0.37012026141724114,
              "scan_number": 1176,
              "scan_time": 5.695266666667
            },
            {
              "approx_mass": 371.101377352088,
              "cls": "MassDeviationElement",
              "mass": 371.10124,
              "ppm_diff": -0.37012026141724114,
              "scan_number": 1177,
              "scan_time": 5.7001
            },
            {
              "approx_mass": 371.101377352088,
              "cls": "MassDeviationElement",
              "mass": 371.10124,
              "ppm_diff": -0.37012026141724114,
              "scan_number": 1178,
              "scan_time": 5.704933333333
            },
            {
              "approx_mass": 371.101377352088,
              "cls": "MassDeviationElement",
              "mass": 371.10124,
              "ppm_diff": -0.37012026141724114,
              "scan_number": 1179,
              "scan_time": 5.70975
            },
            {
              "approx_mass": 371.101377352088,
              "cls": "MassDeviationElement",
              "mass": 371.10124,
              "ppm_diff": -0.37012026141724114,
              "scan_number": 1180,
              "scan_time": 5.714583333333
            },
            {
              "approx_mass": 371.101377352088,
              "cls": "MassDeviationElement",
              "mass": 371.10124,
              "ppm_diff": -0.37012026141724114,
              "scan_number": 1181,
              "scan_time": 5.719416666667
            },
            {
              "approx_mass": 371.101377352088,
              "cls": "MassDeviationElement",
              "mass": 371.10124,
              "ppm_diff": -0.37012026141724114,
              "scan_number": 1182,
              "scan_time": 5.72425
            },
            {
              "approx_mass": 371.101377352088,
              "cls": "MassDeviationElement",
              "mass": 371.10124,
              "ppm_diff": -0.37012026141724114,
              "scan_number": 1183,
              "scan_time": 5.729083333333
            },
            {
              "approx_mass": 371.101377352088,
              "cls": "MassDeviationElement",
              "mass": 371.10124,
              "ppm_diff": -0.37012026141724114,
              "scan_number": 1184,
              "scan_time": 5.7339
            },
            {
              "approx_mass": 371.101377352088,
              "cls": "MassDeviationElement",
              "mass": 371.10124,
              "ppm_diff": -0.37012026141724114,
              "scan_number": 1185,
              "scan_time": 5.738733333333
            },
            {
              "approx_mass": 371.101377352088,
              "cls": "MassDeviationElement",
              "mass": 371.10124,
              "ppm_diff": -0.37012026141724114,
              "scan_number": 1186,
              "scan_time": 5.743566666667
            },
            {
              "approx_mass": 371.101377352088,
              "cls": "MassDeviationElement",
              "mass": 371.10124,
              "ppm_diff": -0.37012026141724114,
              "scan_number": 1187,
              "scan_time": 5.7484
            },
            {
              "approx_mass": 371.101377352088,
              "cls": "MassDeviationElement",
              "mass": 371.10124,
              "ppm_diff": -0.37012026141724114,
              "scan_number": 1188,
              "scan_time": 5.753233333333
            },
            {
              "approx_mass": 371.101377352088,
              "cls": "MassDeviationElement",
              "mass": 371.10124,
              "ppm_diff": -0.37012026141724114,
              "scan_number": 1189,
              "scan_time": 5.758066666667
            },
            {
              "approx_mass": 371.101377352088,
              "cls": "MassDeviationElement",
              "mass": 371.10124,
              "ppm_diff": -0.37012026141724114,
              "scan_number": 1190,
              "scan_time": 5.7629
            },
            {
              "approx_mass": 371.101377352088,
              "cls": "MassDeviationElement",
              "mass": 371.10124,
              "ppm_diff": -0.37012026141724114,
              "scan_number": 1191,
              "scan_time": 5.767733333333
            },
            {
              "approx_mass": 371.101377352088,
              "cls": "MassDeviationElement",
              "mass": 371.10124,
              "ppm_diff": -0.37012026141724114,
              "scan_number": 1192,
              "scan_time": 5.772566666667
            },
            {
              "approx_mass": 371.101377352088,
              "cls": "MassDeviationElement",
              "mass": 371.10124,
              "ppm_diff": -0.37012026141724114,
              "scan_number": 1193,
              "scan_time": 5.7774
            },
            {
              "approx_mass": 371.101377352088,
              "cls": "MassDeviationElement",
              "mass": 371.10124,
              "ppm_diff": -0.37012026141724114,
              "scan_number": 1194,
              "scan_time": 5.782216666667
            },
            {
              "approx_mass": 371.101377352088,
              "cls": "MassDeviationElement",
              "mass": 371.10124,
              "ppm_diff": -0.37012026141724114,
              "scan_number": 1195,
              "scan_time": 5.78705
            },
            {
              "approx_mass": 371.101377352088,
              "cls": "MassDeviationElement",
              "mass": 371.10124,
              "ppm_diff": -0.37012026141724114,
              "scan_number": 1196,
              "scan_time": 5.791883333333
            },
            {
              "approx_mass": 371.101377352088,
              "cls": "MassDeviationElement",
              "mass": 371.10124,
              "ppm_diff": -0.37012026141724114,
              "scan_number": 1197,
              "scan_time": 5.7967
            },
            {
              "approx_mass": 371.101377352088,
              "cls": "MassDeviationElement",
              "mass": 371.10124,
              "ppm_diff": -0.37012026141724114,
              "scan_number": 1198,
              "scan_time": 5.801533333333
            },
            {
              "approx_mass": 371.101377352088,
              "cls": "MassDeviationElement",
              "mass": 371.10124,
              "ppm_diff": -0.37012026141724114,
              "scan_number": 1199,
              "scan_time": 5.80635
            },
            {
              "approx_mass": 371.101377352088,
              "cls": "MassDeviationElement",
              "mass": 371.10124,
              "ppm_diff": -0.37012026141724114,
              "scan_number": 1200,
              "scan_time": 5.811183333333
            },
            {
              "approx_mass": 371.101377352088,
              "cls": "MassDeviationElement",
              "mass": 371.10124,
              "ppm_diff": -0.37012026141724114,
              "scan_number": 1201,
              "scan_time": 5.816016666667
            },
            {
              "approx_mass": 371.101377352088,
              "cls": "MassDeviationElement",
              "mass": 371.10124,
              "ppm_diff": -0.37012026141724114,
              "scan_number": 1202,
              "scan_time": 5.82085
            },
            {
              "approx_mass": 371.101377352088,
              "cls": "MassDeviationElement",
              "mass": 371.10124,
              "ppm_diff": -0.37012026141724114,
              "scan_number": 1203,
              "scan_time": 5.825666666667
            },
            {
              "approx_mass": 371.101377352088,
              "cls": "MassDeviationElement",
              "mass": 371.10124,
              "ppm_diff": -0.37012026141724114,
              "scan_number": 1204,
              "scan_time": 5.8305
            },
            {
              "approx_mass": 371.101377352088,
              "cls": "MassDeviationElement",
              "mass": 371.10124,
              "ppm_diff": -0.37012026141724114,
              "scan_number": 1205,
              "scan_time": 5.835333333333
            },
            {
              "approx_mass": 371.101377352088,
              "cls": "MassDeviationElement",
              "mass": 371.10124,
              "ppm_diff": -0.37012026141724114,
              "scan_number": 1206,
              "scan_time": 5.840166666667
            },
            {
              "approx_mass": 371.101377352088,
              "cls": "MassDeviationElement",
              "mass": 371.10124,
              "ppm_diff": -0.37012026141724114,
              "scan_number": 1207,
              "scan_time": 5.845
            },
            {
              "approx_mass": 371.101377352088,
              "cls": "MassDeviationElement",
              "mass": 371.10124,
              "ppm_diff": -0.37012026141724114,
              "scan_number": 1208,
              "scan_time": 5.849833333333
            },
            {
              "approx_mass": 371.101377352088,
              "cls": "MassDeviationElement",
              "mass": 371.10124,
              "ppm_diff": -0.37012026141724114,
              "scan_number": 1209,
              "scan_time": 5.85465
            },
            {
              "approx_mass": 371.101377352088,
              "cls": "MassDeviationElement",
              "mass": 371.10124,
              "ppm_diff": -0.37012026141724114,
              "scan_number": 1210,
              "scan_time": 5.859483333333
            },
            {
              "approx_mass": 371.101377352088,
              "cls": "MassDeviationElement",
              "mass": 371.10124,
              "ppm_diff": -0.37012026141724114,
              "scan_number": 1211,
              "scan_time": 5.8643
            },
            {
              "approx_mass": 371.101377352088,
              "cls": "MassDeviationElement",
              "mass": 371.10124,
              "ppm_diff": -0.37012026141724114,
              "scan_number": 1212,
              "scan_time": 5.869133333333
            },
            {
              "approx_mass": 371.101377352088,
              "cls": "MassDeviationElement",
              "mass": 371.10124,
              "ppm_diff": -0.37012026141724114,
              "scan_number": 1213,
              "scan_time": 5.873966666667
            },
            {
              "approx_mass": 371.101377352088,
              "cls": "MassDeviationElement",
              "mass": 371.10124,
              "ppm_diff": -0.37012026141724114,
              "scan_number": 1214,
              "scan_time": 5.8788
            },
            {
              "approx_mass": 371.101377352088,
              "cls": "MassDeviationElement",
              "mass": 371.10124,
              "ppm_diff": -0.37012026141724114,
              "scan_number": 1215,
              "scan_time": 5.883633333333
            },
            {
              "approx_mass": 371.101377352088,
              "cls": "MassDeviationElement",
              "mass": 371.10124,
              "ppm_diff": -0.37012026141724114,
              "scan_number": 1216,
              "scan_time": 5.888466666667
            },
            {
              "approx_mass": 371.101377352088,
              "cls": "MassDeviationElement",
              "mass": 371.10124,
              "ppm_diff": -0.37012026141724114,
              "scan_number": 1217,
              "scan_time": 5.8933
            },
            {
              "approx_mass": 371.101377352088,
              "cls": "MassDeviationElement",
              "mass": 371.10124,
              "ppm_diff": -0.37012026141724114,
              "scan_number": 1218,
              "scan_time": 5.898116666667
            },
            {
              "approx_mass": 371.101377352088,
              "cls": "MassDeviationElement",
              "mass": 371.10124,
              "ppm_diff": -0.37012026141724114,
              "scan_number": 1219,
              "scan_time": 5.90295
            },
            {
              "approx_mass": 371.101377352088,
              "cls": "MassDeviationElement",
              "mass": 371.10124,
              "ppm_diff": -0.37012026141724114,
              "scan_number": 1220,
              "scan_time": 5.907766666667
            },
            {
              "approx_mass": 371.101377352088,
              "cls": "MassDeviationElement",
              "mass": 371.10124,
              "ppm_diff": -0.37012026141724114,
              "scan_number": 1221,
              "scan_time": 5.9126
            },
            {
              "approx_mass": 371.101377352088,
              "cls": "MassDeviationElement",
              "mass": 371.10124,
              "ppm_diff": -0.37012026141724114,
              "scan_number": 1222,
              "scan_time": 5.917416666667
            },
            {
              "approx_mass": 371.101377352088,
              "cls": "MassDeviationElement",
              "mass": 371.10124,
              "ppm_diff": -0.37012026141724114,
              "scan_number": 1223,
              "scan_time": 5.92225
            },
            {
              "approx_mass": 371.101377352088,
              "cls": "MassDeviationElement",
              "mass": 371.10124,
              "ppm_diff": -0.37012026141724114,
              "scan_number": 1224,
              "scan_time": 5.927083333333
            },
            {
              "approx_mass": 371.101377352088,
              "cls": "MassDeviationElement",
              "mass": 371.10124,
              "ppm_diff": -0.37012026141724114,
              "scan_number": 1225,
              "scan_time": 5.931933333333
            },
            {
              "approx_mass": 371.101377352088,
              "cls": "MassDeviationElement",
              "mass": 371.10124,
              "ppm_diff": -0.37012026141724114,
              "scan_number": 1226,
              "scan_time": 5.936766666667
            },
            {
              "approx_mass": 371.101377352088,
              "cls": "MassDeviationElement",
              "mass": 371.10124,
              "ppm_diff": -0.37012026141724114,
              "scan_number": 1227,
              "scan_time": 5.9416
            },
            {
              "approx_mass": 371.101377352088,
              "cls": "MassDeviationElement",
              "mass": 371.10124,
              "ppm_diff": -0.37012026141724114,
              "scan_number": 1228,
              "scan_time": 5.946433333333
            },
            {
              "approx_mass": 371.101377352088,
              "cls": "MassDeviationElement",
              "mass": 371.10124,
              "ppm_diff": -0.37012026141724114,
              "scan_number": 1229,
              "scan_time": 5.951283333333
            },
            {
              "approx_mass": 371.101377352088,
              "cls": "MassDeviationElement",
              "mass": 371.10124,
              "ppm_diff": -0.37012026141724114,
              "scan_number": 1230,
              "scan_time": 5.9561
            },
            {
              "approx_mass": 371.101377352088,
              "cls": "MassDeviationElement",
              "mass": 371.10124,
              "ppm_diff": -0.37012026141724114,
              "scan_number": 1231,
              "scan_time": 5.960933333333
            },
            {
              "approx_mass": 371.101377352088,
              "cls": "MassDeviationElement",
              "mass": 371.10124,
              "ppm_diff": -0.37012026141724114,
              "scan_number": 1232,
              "scan_time": 5.965766666667
            },
            {
              "approx_mass": 371.101377352088,
              "cls": "MassDeviationElement",
              "mass": 371.10124,
              "ppm_diff": -0.37012026141724114,
              "scan_number": 1233,
              "scan_time": 5.9706
            },
            {
              "approx_mass": 371.101377352088,
              "cls": "MassDeviationElement",
              "mass": 371.10124,
              "ppm_diff": -0.37012026141724114,
              "scan_number": 1234,
              "scan_time": 5.975416666667
            },
            {
              "approx_mass": 371.101377352088,
              "cls": "MassDeviationElement",
              "mass": 371.10124,
              "ppm_diff": -0.37012026141724114,
              "scan_number": 1235,
              "scan_time": 5.98025
            },
            {
              "approx_mass": 371.101377352088,
              "cls": "MassDeviationElement",
              "mass": 371.10124,
              "ppm_diff": -0.37012026141724114,
              "scan_number": 1236,
              "scan_time": 5.985083333333
            },
            {
              "approx_mass": 371.101377352088,
              "cls": "MassDeviationElement",
              "mass": 371.10124,
              "ppm_diff": -0.37012026141724114,
              "scan_number": 1237,
              "scan_time": 5.9899
            },
            {
              "approx_mass": 371.101377352088,
              "cls": "MassDeviationElement",
              "mass": 371.10124,
              "ppm_diff": -0.37012026141724114,
              "scan_number": 1238,
              "scan_time": 5.994733333333
            },
            {
              "approx_mass": 371.101377352088,
              "cls": "MassDeviationElement",
              "mass": 371.10124,
              "ppm_diff": -0.37012026141724114,
              "scan_number": 1239,
              "scan_time": 5.999583333333
            },
            {
              "approx_mass": 371.101377352088,
              "cls": "MassDeviationElement",
              "mass": 371.10124,
              "ppm_diff": -0.37012026141724114,
              "scan_number": 1240,
              "scan_time": 6.004416666667
            },
            {
              "approx_mass": 371.101377352088,
              "cls": "MassDeviationElement",
              "mass": 371.10124,
              "ppm_diff": -0.37012026141724114,
              "scan_number": 1241,
              "scan_time": 6.009233333333
            },
            {
              "approx_mass": 371.101377352088,
              "cls": "MassDeviationElement",
              "mass": 371.10124,
              "ppm_diff": -0.37012026141724114,
              "scan_number": 1242,
              "scan_time": 6.014066666667
            },
            {
              "approx_mass": 371.101377352088,
              "cls": "MassDeviationElement",
              "mass": 371.10124,
              "ppm_diff": -0.37012026141724114,
              "scan_number": 1243,
              "scan_time": 6.0189
            },
            {
              "approx_mass": 371.101377352088,
              "cls": "MassDeviationElement",
              "mass": 371.10124,
              "ppm_diff": -0.37012026141724114,
              "scan_number": 1244,
              "scan_time": 6.023733333333
            },
            {
              "approx_mass": 371.101377352088,
              "cls": "MassDeviationElement",
              "mass": 371.10124,
              "ppm_diff": -0.37012026141724114,
              "scan_number": 1245,
              "scan_time": 6.028566666667
            },
            {
              "approx_mass": 371.101377352088,
              "cls": "MassDeviationElement",
              "mass": 371.10124,
              "ppm_diff": -0.37012026141724114,
              "scan_number": 1246,
              "scan_time": 6.0334
            },
            {
              "approx_mass": 371.101377352088,
              "cls": "MassDeviationElement",
              "mass": 371.10124,
              "ppm_diff": -0.37012026141724114,
              "scan_number": 1247,
              "scan_time": 6.038233333333
            },
            {
              "approx_mass": 371.101377352088,
              "cls": "MassDeviationElement",
              "mass": 371.10124,
              "ppm_diff": -0.37012026141724114,
              "scan_number": 1248,
              "scan_time": 6.043066666667
            },
            {
              "approx_mass": 371.101377352088,
              "cls": "MassDeviationElement",
              "mass": 371.10124,
              "ppm_diff": -0.37012026141724114,
              "scan_number": 1249,
              "scan_time": 6.0479
            },
            {
              "approx_mass": 371.101377352088,
              "cls": "MassDeviationElement",
              "mass": 371.10124,
              "ppm_diff": -0.37012026141724114,
              "scan_number": 1250,
              "scan_time": 6.052733333333
            },
            {
              "approx_mass": 371.101377352088,
              "cls": "MassDeviationElement",
              "mass": 371.10124,
              "ppm_diff": -0.37012026141724114,
              "scan_number": 1251,
              "scan_time": 6.057566666667
            },
            {
              "approx_mass": 371.101377352088,
              "cls": "MassDeviationElement",
              "mass": 371.10124,
              "ppm_diff": -0.37012026141724114,
              "scan_number": 1252,
              "scan_time": 6.0624
            },
            {
              "approx_mass": 371.101377352088,
              "cls": "MassDeviationElement",
              "mass": 371.10124,
              "ppm_diff": -0.37012026141724114,
              "scan_number": 1253,
              "scan_time": 6.067216666667
            },
            {
              "approx_mass": 371.101377352088,
              "cls": "MassDeviationElement",
              "mass": 371.10124,
              "ppm_diff": -0.37012026141724114,
              "scan_number": 1254,
              "scan_time": 6.07205
            },
            {
              "approx_mass": 371.101377352088,
              "cls": "MassDeviationElement",
              "mass": 371.10124,
              "ppm_diff": -0.37012026141724114,
              "scan_number": 1255,
              "scan_time": 6.076866666667
            },
            {
              "approx_mass": 371.101377352088,
              "cls": "MassDeviationElement",
              "mass": 371.10124,
              "ppm_diff": -0.37012026141724114,
              "scan_number": 1256,
              "scan_time": 6.0817
            },
            {
              "approx_mass": 371.101377352088,
              "cls": "MassDeviationElement",
              "mass": 371.10124,
              "ppm_diff": -0.37012026141724114,
              "scan_number": 1257,
              "scan_time": 6.086533333333
            },
            {
              "approx_mass": 371.101377352088,
              "cls": "MassDeviationElement",
              "mass": 371.10124,
              "ppm_diff": -0.37012026141724114,
              "scan_number": 1258,
              "scan_time": 6.091366666667
            },
            {
              "approx_mass": 371.101377352088,
              "cls": "MassDeviationElement",
              "mass": 371.10124,
              "ppm_diff": -0.37012026141724114,
              "scan_number": 1259,
              "scan_time": 6.0962
            },
            {
              "approx_mass": 371.101377352088,
              "cls": "MassDeviationElement",
              "mass": 371.10124,
              "ppm_diff": -0.37012026141724114,
              "scan_number": 1260,
              "scan_time": 6.101033333333
            },
            {
              "approx_mass": 371.101377352088,
              "cls": "MassDeviationElement",
              "mass": 371.10124,
              "ppm_diff": -0.37012026141724114,
              "scan_number": 1261,
              "scan_time": 6.105866666667
            },
            {
              "approx_mass": 371.101377352088,
              "cls": "MassDeviationElement",
              "mass": 371.10124,
              "ppm_diff": -0.37012026141724114,
              "scan_number": 1262,
              "scan_time": 6.1107
            },
            {
              "approx_mass": 371.101377352088,
              "cls": "MassDeviationElement",
              "mass": 371.10124,
              "ppm_diff": -0.37012026141724114,
              "scan_number": 1263,
              "scan_time": 6.115516666667
            },
            {
              "approx_mass": 371.101377352088,
              "cls": "MassDeviationElement",
              "mass": 371.10124,
              "ppm_diff": -0.37012026141724114,
              "scan_number": 1264,
              "scan_time": 6.12035
            },
            {
              "approx_mass": 371.101377352088,
              "cls": "MassDeviationElement",
              "mass": 371.10124,
              "ppm_diff": -0.37012026141724114,
              "scan_number": 1265,
              "scan_time": 6.125183333333
            },
            {
              "approx_mass": 371.101377352088,
              "cls": "MassDeviationElement",
              "mass": 371.10124,
              "ppm_diff": -0.37012026141724114,
              "scan_number": 1266,
              "scan_time": 6.13
            },
            {
              "approx_mass": 371.101377352088,
              "cls": "MassDeviationElement",
              "mass": 371.10124,
              "ppm_diff": -0.37012026141724114,
              "scan_number": 1267,
              "scan_time": 6.134833333333
            },
            {
              "approx_mass": 371.101377352088,
              "cls": "MassDeviationElement",
              "mass": 371.10124,
              "ppm_diff": -0.37012026141724114,
              "scan_number": 1268,
              "scan_time": 6.139666666667
            },
            {
              "approx_mass": 371.101377352088,
              "cls": "MassDeviationElement",
              "mass": 371.10124,
              "ppm_diff": -0.37012026141724114,
              "scan_number": 1269,
              "scan_time": 6.1445
            },
            {
              "approx_mass": 371.101377352088,
              "cls": "MassDeviationElement",
              "mass": 371.10124,
              "ppm_diff": -0.37012026141724114,
              "scan_number": 1270,
              "scan_time": 6.149316666667
            },
            {
              "approx_mass": 371.101377352088,
              "cls": "MassDeviationElement",
              "mass": 371.10124,
              "ppm_diff": -0.37012026141724114,
              "scan_number": 1271,
              "scan_time": 6.15415
            },
            {
              "approx_mass": 371.101377352088,
              "cls": "MassDeviationElement",
              "mass": 371.10124,
              "ppm_diff": -0.37012026141724114,
              "scan_number": 1272,
              "scan_time": 6.158983333333
            },
            {
              "approx_mass": 371.101377352088,
              "cls": "MassDeviationElement",
              "mass": 371.10124,
              "ppm_diff": -0.37012026141724114,
              "scan_number": 1273,
              "scan_time": 6.1638
            },
            {
              "approx_mass": 371.101377352088,
              "cls": "MassDeviationElement",
              "mass": 371.10124,
              "ppm_diff": -0.37012026141724114,
              "scan_number": 1274,
              "scan_time": 6.168633333333
            },
            {
              "approx_mass": 371.101377352088,
              "cls": "MassDeviationElement",
              "mass": 371.10124,
              "ppm_diff": -0.37012026141724114,
              "scan_number": 1275,
              "scan_time": 6.173466666667
            },
            {
              "approx_mass": 371.101377352088,
              "cls": "MassDeviationElement",
              "mass": 371.10124,
              "ppm_diff": -0.37012026141724114,
              "scan_number": 1276,
              "scan_time": 6.178283333333
            },
            {
              "approx_mass": 371.101377352088,
              "cls": "MassDeviationElement",
              "mass": 371.10124,
              "ppm_diff": -0.37012026141724114,
              "scan_number": 1277,
              "scan_time": 6.183116666667
            },
            {
              "approx_mass": 371.101377352088,
              "cls": "MassDeviationElement",
              "mass": 371.10124,
              "ppm_diff": -0.37012026141724114,
              "scan_number": 1278,
              "scan_time": 6.18795
            },
            {
              "approx_mass": 371.101377352088,
              "cls": "MassDeviationElement",
              "mass": 371.10124,
              "ppm_diff": -0.37012026141724114,
              "scan_number": 1279,
              "scan_time": 6.192783333333
            },
            {
              "approx_mass": 371.101377352088,
              "cls": "MassDeviationElement",
              "mass": 371.10124,
              "ppm_diff": -0.37012026141724114,
              "scan_number": 1280,
              "scan_time": 6.197616666667
            },
            {
              "approx_mass": 371.101377352088,
              "cls": "MassDeviationElement",
              "mass": 371.10124,
              "ppm_diff": -0.37012026141724114,
              "scan_number": 1281,
              "scan_time": 6.202433333333
            },
            {
              "approx_mass": 371.101377352088,
              "cls": "MassDeviationElement",
              "mass": 371.10124,
              "ppm_diff": -0.37012026141724114,
              "scan_number": 1282,
              "scan_time": 6.207266666667
            },
            {
              "approx_mass": 371.101377352088,
              "cls": "MassDeviationElement",
              "mass": 371.10124,
              "ppm_diff": -0.37012026141724114,
              "scan_number": 1283,
              "scan_time": 6.2121
            },
            {
              "approx_mass": 371.101377352088,
              "cls": "MassDeviationElement",
              "mass": 371.10124,
              "ppm_diff": -0.37012026141724114,
              "scan_number": 1284,
              "scan_time": 6.216933333333
            },
            {
              "approx_mass": 371.101377352088,
              "cls": "MassDeviationElement",
              "mass": 371.10124,
              "ppm_diff": -0.37012026141724114,
              "scan_number": 1285,
              "scan_time": 6.221766666667
            },
            {
              "approx_mass": 371.101377352088,
              "cls": "MassDeviationElement",
              "mass": 371.10124,
              "ppm_diff": -0.37012026141724114,
              "scan_number": 1286,
              "scan_time": 6.2266
            },
            {
              "approx_mass": 371.101377352088,
              "cls": "MassDeviationElement",
              "mass": 371.10124,
              "ppm_diff": -0.37012026141724114,
              "scan_number": 1287,
              "scan_time": 6.231433333333
            },
            {
              "approx_mass": 371.101377352088,
              "cls": "MassDeviationElement",
              "mass": 371.10124,
              "ppm_diff": -0.37012026141724114,
              "scan_number": 1288,
              "scan_time": 6.236266666667
            },
            {
              "approx_mass": 371.101377352088,
              "cls": "MassDeviationElement",
              "mass": 371.10124,
              "ppm_diff": -0.37012026141724114,
              "scan_number": 1289,
              "scan_time": 6.2411
            },
            {
              "approx_mass": 371.101377352088,
              "cls": "MassDeviationElement",
              "mass": 371.10124,
              "ppm_diff": -0.37012026141724114,
              "scan_number": 1290,
              "scan_time": 6.245933333333
            },
            {
              "approx_mass": 371.101377352088,
              "cls": "MassDeviationElement",
              "mass": 371.10124,
              "ppm_diff": -0.37012026141724114,
              "scan_number": 1291,
              "scan_time": 6.250766666667
            },
            {
              "approx_mass": 371.101377352088,
              "cls": "MassDeviationElement",
              "mass": 371.10124,
              "ppm_diff": -0.37012026141724114,
              "scan_number": 1292,
              "scan_time": 6.2556
            },
            {
              "approx_mass": 371.101377352088,
              "cls": "MassDeviationElement",
              "mass": 371.10124,
              "ppm_diff": -0.37012026141724114,
              "scan_number": 1293,
              "scan_time": 6.260433333333
            },
            {
              "approx_mass": 371.101377352088,
              "cls": "MassDeviationElement",
              "mass": 371.10124,
              "ppm_diff": -0.37012026141724114,
              "scan_number": 1294,
              "scan_time": 6.265283333333
            },
            {
              "approx_mass": 371.101377352088,
              "cls": "MassDeviationElement",
              "mass": 371.10124,
              "ppm_diff": -0.37012026141724114,
              "scan_number": 1295,
              "scan_time": 6.270116666667
            },
            {
              "approx_mass": 371.101377352088,
              "cls": "MassDeviationElement",
              "mass": 371.10124,
              "ppm_diff": -0.37012026141724114,
              "scan_number": 1296,
              "scan_time": 6.274933333333
            },
            {
              "approx_mass": 371.101377352088,
              "cls": "MassDeviationElement",
              "mass": 371.10124,
              "ppm_diff": -0.37012026141724114,
              "scan_number": 1297,
              "scan_time": 6.279766666667
            },
            {
              "approx_mass": 371.101377352088,
              "cls": "MassDeviationElement",
              "mass": 371.10124,
              "ppm_diff": -0.37012026141724114,
              "scan_number": 1298,
              "scan_time": 6.2846
            },
            {
              "approx_mass": 371.101377352088,
              "cls": "MassDeviationElement",
              "mass": 371.10124,
              "ppm_diff": -0.37012026141724114,
              "scan_number": 1299,
              "scan_time": 6.289433333333
            },
            {
              "approx_mass": 371.101377352088,
              "cls": "MassDeviationElement",
              "mass": 371.10124,
              "ppm_diff": -0.37012026141724114,
              "scan_number": 1300,
              "scan_time": 6.29425
            },
            {
              "approx_mass": 371.101377352088,
              "cls": "MassDeviationElement",
              "mass": 371.10124,
              "ppm_diff": -0.37012026141724114,
              "scan_number": 1301,
              "scan_time": 6.299083333333
            },
            {
              "approx_mass": 371.101377352088,
              "cls": "MassDeviationElement",
              "mass": 371.10124,
              "ppm_diff": -0.37012026141724114,
              "scan_number": 1302,
              "scan_time": 6.3039
            },
            {
              "approx_mass": 371.101377352088,
              "cls": "MassDeviationElement",
              "mass": 371.10124,
              "ppm_diff": -0.37012026141724114,
              "scan_number": 1303,
              "scan_time": 6.308733333333
            },
            {
              "approx_mass": 371.101377352088,
              "cls": "MassDeviationElement",
              "mass": 371.10124,
              "ppm_diff": -0.37012026141724114,
              "scan_number": 1304,
              "scan_time": 6.313566666667
            },
            {
              "approx_mass": 371.101377352088,
              "cls": "MassDeviationElement",
              "mass": 371.10124,
              "ppm_diff": -0.37012026141724114,
              "scan_number": 1305,
              "scan_time": 6.3184
            },
            {
              "approx_mass": 371.101377352088,
              "cls": "MassDeviationElement",
              "mass": 371.10124,
              "ppm_diff": -0.37012026141724114,
              "scan_number": 1306,
              "scan_time": 6.323216666667
            },
            {
              "approx_mass": 371.101377352088,
              "cls": "MassDeviationElement",
              "mass": 371.10124,
              "ppm_diff": -0.37012026141724114,
              "scan_number": 1307,
              "scan_time": 6.32805
            },
            {
              "approx_mass": 371.101377352088,
              "cls": "MassDeviationElement",
              "mass": 371.10124,
              "ppm_diff": -0.37012026141724114,
              "scan_number": 1308,
              "scan_time": 6.332883333333
            },
            {
              "approx_mass": 371.101377352088,
              "cls": "MassDeviationElement",
              "mass": 371.10124,
              "ppm_diff": -0.37012026141724114,
              "scan_number": 1309,
              "scan_time": 6.337716666667
            },
            {
              "approx_mass": 371.101377352088,
              "cls": "MassDeviationElement",
              "mass": 371.10124,
              "ppm_diff": -0.37012026141724114,
              "scan_number": 1310,
              "scan_time": 6.34255
            },
            {
              "approx_mass": 371.101377352088,
              "cls": "MassDeviationElement",
              "mass": 371.10124,
              "ppm_diff": -0.37012026141724114,
              "scan_number": 1311,
              "scan_time": 6.347383333333
            },
            {
              "approx_mass": 371.101377352088,
              "cls": "MassDeviationElement",
              "mass": 371.10124,
              "ppm_diff": -0.37012026141724114,
              "scan_number": 1312,
              "scan_time": 6.352216666667
            },
            {
              "approx_mass": 371.101377352088,
              "cls": "MassDeviationElement",
              "mass": 371.10124,
              "ppm_diff": -0.37012026141724114,
              "scan_number": 1313,
              "scan_time": 6.35705
            },
            {
              "approx_mass": 371.101377352088,
              "cls": "MassDeviationElement",
              "mass": 371.10124,
              "ppm_diff": -0.37012026141724114,
              "scan_number": 1314,
              "scan_time": 6.361866666667
            },
            {
              "approx_mass": 371.101377352088,
              "cls": "MassDeviationElement",
              "mass": 371.10124,
              "ppm_diff": -0.37012026141724114,
              "scan_number": 1315,
              "scan_time": 6.3667
            },
            {
              "approx_mass": 371.101377352088,
              "cls": "MassDeviationElement",
              "mass": 371.10124,
              "ppm_diff": -0.37012026141724114,
              "scan_number": 1316,
              "scan_time": 6.371533333333
            },
            {
              "approx_mass": 371.101377352088,
              "cls": "MassDeviationElement",
              "mass": 371.10124,
              "ppm_diff": -0.37012026141724114,
              "scan_number": 1317,
              "scan_time": 6.376383333333
            },
            {
              "approx_mass": 371.101377352088,
              "cls": "MassDeviationElement",
              "mass": 371.10124,
              "ppm_diff": -0.37012026141724114,
              "scan_number": 1318,
              "scan_time": 6.3812
            },
            {
              "approx_mass": 371.101377352088,
              "cls": "MassDeviationElement",
              "mass": 371.10124,
              "ppm_diff": -0.37012026141724114,
              "scan_number": 1319,
              "scan_time": 6.386033333333
            },
            {
              "approx_mass": 371.101377352088,
              "cls": "MassDeviationElement",
              "mass": 371.10124,
              "ppm_diff": -0.37012026141724114,
              "scan_number": 1320,
              "scan_time": 6.390866666667
            },
            {
              "approx_mass": 371.101377352088,
              "cls": "MassDeviationElement",
              "mass": 371.10124,
              "ppm_diff": -0.37012026141724114,
              "scan_number": 1321,
              "scan_time": 6.3957
            },
            {
              "approx_mass": 371.101377352088,
              "cls": "MassDeviationElement",
              "mass": 371.10124,
              "ppm_diff": -0.37012026141724114,
              "scan_number": 1322,
              "scan_time": 6.400533333333
            },
            {
              "approx_mass": 371.101377352088,
              "cls": "MassDeviationElement",
              "mass": 371.10124,
              "ppm_diff": -0.37012026141724114,
              "scan_number": 1323,
              "scan_time": 6.405366666667
            },
            {
              "approx_mass": 371.101377352088,
              "cls": "MassDeviationElement",
              "mass": 371.10124,
              "ppm_diff": -0.37012026141724114,
              "scan_number": 1324,
              "scan_time": 6.410183333333
            },
            {
              "approx_mass": 371.101377352088,
              "cls": "MassDeviationElement",
              "mass": 371.10124,
              "ppm_diff": -0.37012026141724114,
              "scan_number": 1325,
              "scan_time": 6.415016666667
            },
            {
              "approx_mass": 371.101377352088,
              "cls": "MassDeviationElement",
              "mass": 371.10124,
              "ppm_diff": -0.37012026141724114,
              "scan_number": 1326,
              "scan_time": 6.41985
            },
            {
              "approx_mass": 371.101377352088,
              "cls": "MassDeviationElement",
              "mass": 371.10124,
              "ppm_diff": -0.37012026141724114,
              "scan_number": 1327,
              "scan_time": 6.424683333333
            },
            {
              "approx_mass": 371.101377352088,
              "cls": "MassDeviationElement",
              "mass": 371.10124,
              "ppm_diff": -0.37012026141724114,
              "scan_number": 1328,
              "scan_time": 6.4295
            },
            {
              "approx_mass": 371.101377352088,
              "cls": "MassDeviationElement",
              "mass": 371.10124,
              "ppm_diff": -0.37012026141724114,
              "scan_number": 1329,
              "scan_time": 6.434333333333
            },
            {
              "approx_mass": 371.101377352088,
              "cls": "MassDeviationElement",
              "mass": 371.10124,
              "ppm_diff": -0.37012026141724114,
              "scan_number": 1330,
              "scan_time": 6.43915
            },
            {
              "approx_mass": 371.101377352088,
              "cls": "MassDeviationElement",
              "mass": 371.10124,
              "ppm_diff": -0.37012026141724114,
              "scan_number": 1331,
              "scan_time": 6.443983333333
            },
            {
              "approx_mass": 371.101377352088,
              "cls": "MassDeviationElement",
              "mass": 371.10124,
              "ppm_diff": -0.37012026141724114,
              "scan_number": 1332,
              "scan_time": 6.4488
            },
            {
              "approx_mass": 371.101377352088,
              "cls": "MassDeviationElement",
              "mass": 371.10124,
              "ppm_diff": -0.37012026141724114,
              "scan_number": 1333,
              "scan_time": 6.453633333333
            },
            {
              "approx_mass": 371.101377352088,
              "cls": "MassDeviationElement",
              "mass": 371.10124,
              "ppm_diff": -0.37012026141724114,
              "scan_number": 1334,
              "scan_time": 6.45845
            },
            {
              "approx_mass": 371.101377352088,
              "cls": "MassDeviationElement",
              "mass": 371.10124,
              "ppm_diff": -0.37012026141724114,
              "scan_number": 1335,
              "scan_time": 6.463283333333
            },
            {
              "approx_mass": 371.101377352088,
              "cls": "MassDeviationElement",
              "mass": 371.10124,
              "ppm_diff": -0.37012026141724114,
              "scan_number": 1336,
              "scan_time": 6.468116666667
            },
            {
              "approx_mass": 371.101377352088,
              "cls": "MassDeviationElement",
              "mass": 371.10124,
              "ppm_diff": -0.37012026141724114,
              "scan_number": 1337,
              "scan_time": 6.472933333333
            },
            {
              "approx_mass": 371.101377352088,
              "cls": "MassDeviationElement",
              "mass": 371.10124,
              "ppm_diff": -0.37012026141724114,
              "scan_number": 1338,
              "scan_time": 6.477766666667
            },
            {
              "approx_mass": 371.101377352088,
              "cls": "MassDeviationElement",
              "mass": 371.10124,
              "ppm_diff": -0.37012026141724114,
              "scan_number": 1339,
              "scan_time": 6.4826
            },
            {
              "approx_mass": 371.101377352088,
              "cls": "MassDeviationElement",
              "mass": 371.10124,
              "ppm_diff": -0.37012026141724114,
              "scan_number": 1340,
              "scan_time": 6.487416666667
            },
            {
              "approx_mass": 371.101377352088,
              "cls": "MassDeviationElement",
              "mass": 371.10124,
              "ppm_diff": -0.37012026141724114,
              "scan_number": 1341,
              "scan_time": 6.49225
            },
            {
              "approx_mass": 371.101377352088,
              "cls": "MassDeviationElement",
              "mass": 371.10124,
              "ppm_diff": -0.37012026141724114,
              "scan_number": 1342,
              "scan_time": 6.4971
            },
            {
              "approx_mass": 371.101377352088,
              "cls": "MassDeviationElement",
              "mass": 371.10124,
              "ppm_diff": -0.37012026141724114,
              "scan_number": 1343,
              "scan_time": 6.501933333333
            },
            {
              "approx_mass": 371.101377352088,
              "cls": "MassDeviationElement",
              "mass": 371.10124,
              "ppm_diff": -0.37012026141724114,
              "scan_number": 1344,
              "scan_time": 6.50675
            },
            {
              "approx_mass": 371.101377352088,
              "cls": "MassDeviationElement",
              "mass": 371.10124,
              "ppm_diff": -0.37012026141724114,
              "scan_number": 1345,
              "scan_time": 6.511583333333
            },
            {
              "approx_mass": 371.101377352088,
              "cls": "MassDeviationElement",
              "mass": 371.10124,
              "ppm_diff": -0.37012026141724114,
              "scan_number": 1346,
              "scan_time": 6.516416666667
            },
            {
              "approx_mass": 371.101377352088,
              "cls": "MassDeviationElement",
              "mass": 371.10124,
              "ppm_diff": -0.37012026141724114,
              "scan_number": 1347,
              "scan_time": 6.521233333333
            },
            {
              "approx_mass": 371.101377352088,
              "cls": "MassDeviationElement",
              "mass": 371.10124,
              "ppm_diff": -0.37012026141724114,
              "scan_number": 1348,
              "scan_time": 6.526066666667
            },
            {
              "approx_mass": 371.101377352088,
              "cls": "MassDeviationElement",
              "mass": 371.10124,
              "ppm_diff": -0.37012026141724114,
              "scan_number": 1349,
              "scan_time": 6.5309
            },
            {
              "approx_mass": 371.101377352088,
              "cls": "MassDeviationElement",
              "mass": 371.10124,
              "ppm_diff": -0.37012026141724114,
              "scan_number": 1350,
              "scan_time": 6.535733333333
            },
            {
              "approx_mass": 371.101377352088,
              "cls": "MassDeviationElement",
              "mass": 371.10124,
              "ppm_diff": -0.37012026141724114,
              "scan_number": 1351,
              "scan_time": 6.54055
            },
            {
              "approx_mass": 371.101377352088,
              "cls": "MassDeviationElement",
              "mass": 371.10124,
              "ppm_diff": -0.37012026141724114,
              "scan_number": 1352,
              "scan_time": 6.545383333333
            },
            {
              "approx_mass": 371.101377352088,
              "cls": "MassDeviationElement",
              "mass": 371.10124,
              "ppm_diff": -0.37012026141724114,
              "scan_number": 1353,
              "scan_time": 6.550216666667
            },
            {
              "approx_mass": 371.101377352088,
              "cls": "MassDeviationElement",
              "mass": 371.10124,
              "ppm_diff": -0.37012026141724114,
              "scan_number": 1354,
              "scan_time": 6.55505
            },
            {
              "approx_mass": 371.101377352088,
              "cls": "MassDeviationElement",
              "mass": 371.10124,
              "ppm_diff": -0.37012026141724114,
              "scan_number": 1355,
              "scan_time": 6.559883333333
            },
            {
              "approx_mass": 371.101377352088,
              "cls": "MassDeviationElement",
              "mass": 371.10124,
              "ppm_diff": -0.37012026141724114,
              "scan_number": 1356,
              "scan_time": 6.5647
            },
            {
              "approx_mass": 371.101377352088,
              "cls": "MassDeviationElement",
              "mass": 371.10124,
              "ppm_diff": -0.37012026141724114,
              "scan_number": 1357,
              "scan_time": 6.569533333333
            },
            {
              "approx_mass": 371.101377352088,
              "cls": "MassDeviationElement",
              "mass": 371.10124,
              "ppm_diff": -0.37012026141724114,
              "scan_number": 1358,
              "scan_time": 6.574366666667
            },
            {
              "approx_mass": 371.101377352088,
              "cls": "MassDeviationElement",
              "mass": 371.10124,
              "ppm_diff": -0.37012026141724114,
              "scan_number": 1359,
              "scan_time": 6.5792
            },
            {
              "approx_mass": 371.101377352088,
              "cls": "MassDeviationElement",
              "mass": 371.10124,
              "ppm_diff": -0.37012026141724114,
              "scan_number": 1360,
              "scan_time": 6.58405
            },
            {
              "approx_mass": 371.101377352088,
              "cls": "MassDeviationElement",
              "mass": 371.10124,
              "ppm_diff": -0.37012026141724114,
              "scan_number": 1361,
              "scan_time": 6.588866666667
            },
            {
              "approx_mass": 371.101377352088,
              "cls": "MassDeviationElement",
              "mass": 371.10124,
              "ppm_diff": -0.37012026141724114,
              "scan_number": 1362,
              "scan_time": 6.5937
            },
            {
              "approx_mass": 371.101377352088,
              "cls": "MassDeviationElement",
              "mass": 371.10124,
              "ppm_diff": -0.37012026141724114,
              "scan_number": 1363,
              "scan_time": 6.598533333333
            },
            {
              "approx_mass": 371.101377352088,
              "cls": "MassDeviationElement",
              "mass": 371.10124,
              "ppm_diff": -0.37012026141724114,
              "scan_number": 1364,
              "scan_time": 6.603366666667
            },
            {
              "approx_mass": 371.101377352088,
              "cls": "MassDeviationElement",
              "mass": 371.10124,
              "ppm_diff": -0.37012026141724114,
              "scan_number": 1365,
              "scan_time": 6.6082
            },
            {
              "approx_mass": 371.101377352088,
              "cls": "MassDeviationElement",
              "mass": 371.10124,
              "ppm_diff": -0.37012026141724114,
              "scan_number": 1366,
              "scan_time": 6.613016666667
            },
            {
              "approx_mass": 371.101377352088,
              "cls": "MassDeviationElement",
              "mass": 371.10124,
              "ppm_diff": -0.37012026141724114,
              "scan_number": 1367,
              "scan_time": 6.61785
            },
            {
              "approx_mass": 371.101377352088,
              "cls": "MassDeviationElement",
              "mass": 371.10124,
              "ppm_diff": -0.37012026141724114,
              "scan_number": 1368,
              "scan_time": 6.622683333333
            },
            {
              "approx_mass": 371.101377352088,
              "cls": "MassDeviationElement",
              "mass": 371.10124,
              "ppm_diff": -0.37012026141724114,
              "scan_number": 1369,
              "scan_time": 6.627516666667
            },
            {
              "approx_mass": 371.101377352088,
              "cls": "MassDeviationElement",
              "mass": 371.10124,
              "ppm_diff": -0.37012026141724114,
              "scan_number": 1370,
              "scan_time": 6.63235
            },
            {
              "approx_mass": 371.101377352088,
              "cls": "MassDeviationElement",
              "mass": 371.10124,
              "ppm_diff": -0.37012026141724114,
              "scan_number": 1371,
              "scan_time": 6.637183333333
            },
            {
              "approx_mass": 371.101377352088,
              "cls": "MassDeviationElement",
              "mass": 371.10124,
              "ppm_diff": -0.37012026141724114,
              "scan_number": 1372,
              "scan_time": 6.642016666667
            },
            {
              "approx_mass": 371.101377352088,
              "cls": "MassDeviationElement",
              "mass": 371.10124,
              "ppm_diff": -0.37012026141724114,
              "scan_number": 1373,
              "scan_time": 6.646833333333
            },
            {
              "approx_mass": 371.101377352088,
              "cls": "MassDeviationElement",
              "mass": 371.10124,
              "ppm_diff": -0.37012026141724114,
              "scan_number": 1374,
              "scan_time": 6.651666666667
            },
            {
              "approx_mass": 371.101377352088,
              "cls": "MassDeviationElement",
              "mass": 371.10124,
              "ppm_diff": -0.37012026141724114,
              "scan_number": 1375,
              "scan_time": 6.656483333333
            },
            {
              "approx_mass": 371.101377352088,
              "cls": "MassDeviationElement",
              "mass": 371.10124,
              "ppm_diff": -0.37012026141724114,
              "scan_number": 1376,
              "scan_time": 6.661316666667
            },
            {
              "approx_mass": 371.101377352088,
              "cls": "MassDeviationElement",
              "mass": 371.10124,
              "ppm_diff": -0.37012026141724114,
              "scan_number": 1377,
              "scan_time": 6.66615
            },
            {
              "approx_mass": 371.101377352088,
              "cls": "MassDeviationElement",
              "mass": 371.10124,
              "ppm_diff": -0.37012026141724114,
              "scan_number": 1378,
              "scan_time": 6.670983333333
            },
            {
              "approx_mass": 371.101377352088,
              "cls": "MassDeviationElement",
              "mass": 371.10124,
              "ppm_diff": -0.37012026141724114,
              "scan_number": 1379,
              "scan_time": 6.675816666667
            },
            {
              "approx_mass": 371.101377352088,
              "cls": "MassDeviationElement",
              "mass": 371.10124,
              "ppm_diff": -0.37012026141724114,
              "scan_number": 1380,
              "scan_time": 6.68065
            },
            {
              "approx_mass": 371.101377352088,
              "cls": "MassDeviationElement",
              "mass": 371.10124,
              "ppm_diff": -0.37012026141724114,
              "scan_number": 1381,
              "scan_time": 6.685466666667
            },
            {
              "approx_mass": 371.101377352088,
              "cls": "MassDeviationElement",
              "mass": 371.10124,
              "ppm_diff": -0.37012026141724114,
              "scan_number": 1382,
              "scan_time": 6.690283333333
            },
            {
              "approx_mass": 371.101377352088,
              "cls": "MassDeviationElement",
              "mass": 371.10124,
              "ppm_diff": -0.37012026141724114,
              "scan_number": 1383,
              "scan_time": 6.695116666667
            },
            {
              "approx_mass": 371.101377352088,
              "cls": "MassDeviationElement",
              "mass": 371.10124,
              "ppm_diff": -0.37012026141724114,
              "scan_number": 1384,
              "scan_time": 6.699933333333
            },
            {
              "approx_mass": 371.101377352088,
              "cls": "MassDeviationElement",
              "mass": 371.10124,
              "ppm_diff": -0.37012026141724114,
              "scan_number": 1385,
              "scan_time": 6.704783333333
            },
            {
              "approx_mass": 371.101377352088,
              "cls": "MassDeviationElement",
              "mass": 371.10124,
              "ppm_diff": -0.37012026141724114,
              "scan_number": 1386,
              "scan_time": 6.709616666667
            },
            {
              "approx_mass": 371.101377352088,
              "cls": "MassDeviationElement",
              "mass": 371.10124,
              "ppm_diff": -0.37012026141724114,
              "scan_number": 1387,
              "scan_time": 6.71445
            },
            {
              "approx_mass": 371.101377352088,
              "cls": "MassDeviationElement",
              "mass": 371.10124,
              "ppm_diff": -0.37012026141724114,
              "scan_number": 1388,
              "scan_time": 6.719266666667
            },
            {
              "approx_mass": 371.101377352088,
              "cls": "MassDeviationElement",
              "mass": 371.10124,
              "ppm_diff": -0.37012026141724114,
              "scan_number": 1389,
              "scan_time": 6.7241
            },
            {
              "approx_mass": 371.101377352088,
              "cls": "MassDeviationElement",
              "mass": 371.10124,
              "ppm_diff": -0.37012026141724114,
              "scan_number": 1390,
              "scan_time": 6.728933333333
            },
            {
              "approx_mass": 371.101377352088,
              "cls": "MassDeviationElement",
              "mass": 371.10124,
              "ppm_diff": -0.37012026141724114,
              "scan_number": 1391,
              "scan_time": 6.733766666667
            },
            {
              "approx_mass": 371.101377352088,
              "cls": "MassDeviationElement",
              "mass": 371.10124,
              "ppm_diff": -0.37012026141724114,
              "scan_number": 1392,
              "scan_time": 6.7386
            },
            {
              "approx_mass": 371.101377352088,
              "cls": "MassDeviationElement",
              "mass": 371.10124,
              "ppm_diff": -0.37012026141724114,
              "scan_number": 1393,
              "scan_time": 6.743433333333
            },
            {
              "approx_mass": 371.101377352088,
              "cls": "MassDeviationElement",
              "mass": 371.10124,
              "ppm_diff": -0.37012026141724114,
              "scan_number": 1394,
              "scan_time": 6.74825
            },
            {
              "approx_mass": 371.101377352088,
              "cls": "MassDeviationElement",
              "mass": 371.10124,
              "ppm_diff": -0.37012026141724114,
              "scan_number": 1395,
              "scan_time": 6.753083333333
            },
            {
              "approx_mass": 371.101377352088,
              "cls": "MassDeviationElement",
              "mass": 371.10124,
              "ppm_diff": -0.37012026141724114,
              "scan_number": 1396,
              "scan_time": 6.757916666667
            },
            {
              "approx_mass": 371.101377352088,
              "cls": "MassDeviationElement",
              "mass": 371.10124,
              "ppm_diff": -0.37012026141724114,
              "scan_number": 1397,
              "scan_time": 6.76275
            },
            {
              "approx_mass": 371.101377352088,
              "cls": "MassDeviationElement",
              "mass": 371.10124,
              "ppm_diff": -0.37012026141724114,
              "scan_number": 1398,
              "scan_time": 6.767583333333
            },
            {
              "approx_mass": 371.101377352088,
              "cls": "MassDeviationElement",
              "mass": 371.10124,
              "ppm_diff": -0.37012026141724114,
              "scan_number": 1399,
              "scan_time": 6.772416666667
            },
            {
              "approx_mass": 371.101377352088,
              "cls": "MassDeviationElement",
              "mass": 371.10124,
              "ppm_diff": -0.37012026141724114,
              "scan_number": 1400,
              "scan_time": 6.77725
            },
            {
              "approx_mass": 371.101377352088,
              "cls": "MassDeviationElement",
              "mass": 371.10124,
              "ppm_diff": -0.37012026141724114,
              "scan_number": 1401,
              "scan_time": 6.782083333333
            },
            {
              "approx_mass": 371.101377352088,
              "cls": "MassDeviationElement",
              "mass": 371.10124,
              "ppm_diff": -0.37012026141724114,
              "scan_number": 1402,
              "scan_time": 6.7869
            },
            {
              "approx_mass": 371.101377352088,
              "cls": "MassDeviationElement",
              "mass": 371.10124,
              "ppm_diff": -0.37012026141724114,
              "scan_number": 1403,
              "scan_time": 6.791733333333
            },
            {
              "approx_mass": 371.101377352088,
              "cls": "MassDeviationElement",
              "mass": 371.10124,
              "ppm_diff": -0.37012026141724114,
              "scan_number": 1404,
              "scan_time": 6.796566666667
            },
            {
              "approx_mass": 371.101377352088,
              "cls": "MassDeviationElement",
              "mass": 371.10124,
              "ppm_diff": -0.37012026141724114,
              "scan_number": 1405,
              "scan_time": 6.8014
            },
            {
              "approx_mass": 371.101377352088,
              "cls": "MassDeviationElement",
              "mass": 371.10124,
              "ppm_diff": -0.37012026141724114,
              "scan_number": 1406,
              "scan_time": 6.806216666667
            },
            {
              "approx_mass": 371.101377352088,
              "cls": "MassDeviationElement",
              "mass": 371.10124,
              "ppm_diff": -0.37012026141724114,
              "scan_number": 1407,
              "scan_time": 6.81105
            },
            {
              "approx_mass": 371.101377352088,
              "cls": "MassDeviationElement",
              "mass": 371.10124,
              "ppm_diff": -0.37012026141724114,
              "scan_number": 1408,
              "scan_time": 6.815883333333
            },
            {
              "approx_mass": 371.101377352088,
              "cls": "MassDeviationElement",
              "mass": 371.10124,
              "ppm_diff": -0.37012026141724114,
              "scan_number": 1409,
              "scan_time": 6.820716666667
            },
            {
              "approx_mass": 371.101377352088,
              "cls": "MassDeviationElement",
              "mass": 371.10124,
              "ppm_diff": -0.37012026141724114,
              "scan_number": 1410,
              "scan_time": 6.82555
            },
            {
              "approx_mass": 371.101377352088,
              "cls": "MassDeviationElement",
              "mass": 371.10124,
              "ppm_diff": -0.37012026141724114,
              "scan_number": 1411,
              "scan_time": 6.830383333333
            },
            {
              "approx_mass": 371.101377352088,
              "cls": "MassDeviationElement",
              "mass": 371.10124,
              "ppm_diff": -0.37012026141724114,
              "scan_number": 1412,
              "scan_time": 6.835216666667
            },
            {
              "approx_mass": 371.101377352088,
              "cls": "MassDeviationElement",
              "mass": 371.10124,
              "ppm_diff": -0.37012026141724114,
              "scan_number": 1413,
              "scan_time": 6.84005
            },
            {
              "approx_mass": 371.101377352088,
              "cls": "MassDeviationElement",
              "mass": 371.10124,
              "ppm_diff": -0.37012026141724114,
              "scan_number": 1414,
              "scan_time": 6.844883333333
            },
            {
              "approx_mass": 371.101377352088,
              "cls": "MassDeviationElement",
              "mass": 371.10124,
              "ppm_diff": -0.37012026141724114,
              "scan_number": 1415,
              "scan_time": 6.849716666667
            },
            {
              "approx_mass": 371.101377352088,
              "cls": "MassDeviationElement",
              "mass": 371.10124,
              "ppm_diff": -0.37012026141724114,
              "scan_number": 1416,
              "scan_time": 6.85455
            },
            {
              "approx_mass": 371.101377352088,
              "cls": "MassDeviationElement",
              "mass": 371.10124,
              "ppm_diff": -0.37012026141724114,
              "scan_number": 1417,
              "scan_time": 6.859383333333
            },
            {
              "approx_mass": 371.101377352088,
              "cls": "MassDeviationElement",
              "mass": 371.10124,
              "ppm_diff": -0.37012026141724114,
              "scan_number": 1418,
              "scan_time": 6.8642
            },
            {
              "approx_mass": 371.101377352088,
              "cls": "MassDeviationElement",
              "mass": 371.10124,
              "ppm_diff": -0.37012026141724114,
              "scan_number": 1419,
              "scan_time": 6.86905
            },
            {
              "approx_mass": 371.101377352088,
              "cls": "MassDeviationElement",
              "mass": 371.10124,
              "ppm_diff": -0.37012026141724114,
              "scan_number": 1420,
              "scan_time": 6.873883333333
            },
            {
              "approx_mass": 371.101377352088,
              "cls": "MassDeviationElement",
              "mass": 371.10124,
              "ppm_diff": -0.37012026141724114,
              "scan_number": 1421,
              "scan_time": 6.8787
            },
            {
              "approx_mass": 371.101377352088,
              "cls": "MassDeviationElement",
              "mass": 371.10124,
              "ppm_diff": -0.37012026141724114,
              "scan_number": 1422,
              "scan_time": 6.883533333333
            },
            {
              "approx_mass": 371.101377352088,
              "cls": "MassDeviationElement",
              "mass": 371.10124,
              "ppm_diff": -0.37012026141724114,
              "scan_number": 1423,
              "scan_time": 6.888366666667
            },
            {
              "approx_mass": 371.101377352088,
              "cls": "MassDeviationElement",
              "mass": 371.10124,
              "ppm_diff": -0.37012026141724114,
              "scan_number": 1424,
              "scan_time": 6.893216666667
            },
            {
              "approx_mass": 371.101377352088,
              "cls": "MassDeviationElement",
              "mass": 371.10124,
              "ppm_diff": -0.37012026141724114,
              "scan_number": 1425,
              "scan_time": 6.89805
            },
            {
              "approx_mass": 371.101377352088,
              "cls": "MassDeviationElement",
              "mass": 371.10124,
              "ppm_diff": -0.37012026141724114,
              "scan_number": 1426,
              "scan_time": 6.902866666667
            },
            {
              "approx_mass": 371.101377352088,
              "cls": "MassDeviationElement",
              "mass": 371.10124,
              "ppm_diff": -0.37012026141724114,
              "scan_number": 1427,
              "scan_time": 6.9077
            },
            {
              "approx_mass": 371.101377352088,
              "cls": "MassDeviationElement",
              "mass": 371.10124,
              "ppm_diff": -0.37012026141724114,
              "scan_number": 1428,
              "scan_time": 6.912533333333
            },
            {
              "approx_mass": 371.101377352088,
              "cls": "MassDeviationElement",
              "mass": 371.10124,
              "ppm_diff": -0.37012026141724114,
              "scan_number": 1429,
              "scan_time": 6.917366666667
            },
            {
              "approx_mass": 371.101377352088,
              "cls": "MassDeviationElement",
              "mass": 371.10124,
              "ppm_diff": -0.37012026141724114,
              "scan_number": 1430,
              "scan_time": 6.922183333333
            },
            {
              "approx_mass": 371.101377352088,
              "cls": "MassDeviationElement",
              "mass": 371.10124,
              "ppm_diff": -0.37012026141724114,
              "scan_number": 1431,
              "scan_time": 6.927016666667
            },
            {
              "approx_mass": 371.101377352088,
              "cls": "MassDeviationElement",
              "mass": 371.10124,
              "ppm_diff": -0.37012026141724114,
              "scan_number": 1432,
              "scan_time": 6.931833333333
            },
            {
              "approx_mass": 371.101377352088,
              "cls": "MassDeviationElement",
              "mass": 371.10124,
              "ppm_diff": -0.37012026141724114,
              "scan_number": 1433,
              "scan_time": 6.936666666667
            },
            {
              "approx_mass": 371.101377352088,
              "cls": "MassDeviationElement",
              "mass": 371.10124,
              "ppm_diff": -0.37012026141724114,
              "scan_number": 1434,
              "scan_time": 6.9415
            },
            {
              "approx_mass": 371.101377352088,
              "cls": "MassDeviationElement",
              "mass": 371.10124,
              "ppm_diff": -0.37012026141724114,
              "scan_number": 1435,
              "scan_time": 6.946333333333
            },
            {
              "approx_mass": 371.101377352088,
              "cls": "MassDeviationElement",
              "mass": 371.10124,
              "ppm_diff": -0.37012026141724114,
              "scan_number": 1436,
              "scan_time": 6.95115
            },
            {
              "approx_mass": 371.101377352088,
              "cls": "MassDeviationElement",
              "mass": 371.10124,
              "ppm_diff": -0.37012026141724114,
              "scan_number": 1437,
              "scan_time": 6.955983333333
            },
            {
              "approx_mass": 371.101377352088,
              "cls": "MassDeviationElement",
              "mass": 371.10124,
              "ppm_diff": -0.37012026141724114,
              "scan_number": 1438,
              "scan_time": 6.960816666667
            },
            {
              "approx_mass": 371.101377352088,
              "cls": "MassDeviationElement",
              "mass": 371.10124,
              "ppm_diff": -0.37012026141724114,
              "scan_number": 1439,
              "scan_time": 6.96565
            },
            {
              "approx_mass": 371.101377352088,
              "cls": "MassDeviationElement",
              "mass": 371.10124,
              "ppm_diff": -0.37012026141724114,
              "scan_number": 1440,
              "scan_time": 6.9705
            },
            {
              "approx_mass": 371.101377352088,
              "cls": "MassDeviationElement",
              "mass": 371.10124,
              "ppm_diff": -0.37012026141724114,
              "scan_number": 1441,
              "scan_time": 6.975316666667
            },
            {
              "approx_mass": 371.101377352088,
              "cls": "MassDeviationElement",
              "mass": 371.10124,
              "ppm_diff": -0.37012026141724114,
              "scan_number": 1442,
              "scan_time": 6.98015
            },
            {
              "approx_mass": 371.101377352088,
              "cls": "MassDeviationElement",
              "mass": 371.10124,
              "ppm_diff": -0.37012026141724114,
              "scan_number": 1443,
              "scan_time": 6.984983333333
            },
            {
              "approx_mass": 371.101377352088,
              "cls": "MassDeviationElement",
              "mass": 371.10124,
              "ppm_diff": -0.37012026141724114,
              "scan_number": 1444,
              "scan_time": 6.989816666667
            },
            {
              "approx_mass": 371.101377352088,
              "cls": "MassDeviationElement",
              "mass": 371.10124,
              "ppm_diff": -0.37012026141724114,
              "scan_number": 1445,
              "scan_time": 6.994683333333
            },
            {
              "approx_mass": 371.101377352088,
              "cls": "MassDeviationElement",
              "mass": 371.10124,
              "ppm_diff": -0.37012026141724114,
              "scan_number": 1446,
              "scan_time": 6.999516666667
            },
            {
              "approx_mass": 371.101377352088,
              "cls": "MassDeviationElement",
              "mass": 371.10124,
              "ppm_diff": -0.37012026141724114,
              "scan_number": 1447,
              "scan_time": 7.00435
            },
            {
              "approx_mass": 371.101377352088,
              "cls": "MassDeviationElement",
              "mass": 371.10124,
              "ppm_diff": -0.37012026141724114,
              "scan_number": 1448,
              "scan_time": 7.009183333333
            },
            {
              "approx_mass": 371.101377352088,
              "cls": "MassDeviationElement",
              "mass": 371.10124,
              "ppm_diff": -0.37012026141724114,
[truncated: 6,223,738 more chars]
