# Supplementary material for: RawBeans: A Simple, Vendor-Independent, Raw-Data Quality-Control Tool
Source: J Proteome Res. 2021 Mar 4;20(4):2098–104. doi: 10.1021/acs.jproteome.0c00956 (PMC8041395; doi:10.1021/acs.jproteome.0c00956)
Supplement: Supplementary file 3 — pr0c00956_si_004.zip [file pr0c00956_si_004.zip › ABSciex_data/qc-log.txt]

2021-02-07 16:57:46	314 - [INFO] - protqc.runner - -=Starting Raw Beans 1.4.3=-
2021-02-07 16:57:46	316 - [INFO] - protqc.runner - Checking if need to run MSConvert...
2021-02-07 16:57:49	038 - [INFO] - protqc.analyzer - Analyzing QC Data...
2021-02-07 16:57:52	116 - [INFO] - protqc.analyzer - MK 20191021 6600 IDA C 1 2 - Analyzing sample...
2021-02-07 16:57:52	117 - [INFO] - protqc.analyzer - MK 20191021 6600 IDA C 1 2 - Using file: C:\Users\pmrotem\workspace\prot-qc\test-runs\wiff_problem\MK 20191021 6600 IDA C 1 2.mzML
2021-02-07 16:57:52	118 - [INFO] - protqc.analyzer - MK 20191021 6600 IDA C 1 2 - Initializing components: {'ms2_intensities'	'peak_splits'	'mz_dist'	'inject_time'	'top_n'	'total_ion_current'	'mz_peaks'	'inject_vs_ret'	'prec_ratio'	'mass_deviation'	'charge_dist'	'ms2_counts'	'ret_vs_top_n'}
2021-02-07 16:57:52	815 - [INFO] - protqc.analyzer - MK 20191021 6600 IDA C 1 1 - Analyzing sample...
2021-02-07 16:57:52	817 - [INFO] - protqc.analyzer - MK 20191021 6600 IDA C 1 1 - Using file: C:\Users\pmrotem\workspace\prot-qc\test-runs\wiff_problem\MK 20191021 6600 IDA C 1 1.mzML
2021-02-07 16:57:52	817 - [INFO] - protqc.analyzer - MK 20191021 6600 IDA C 1 1 - Initializing components: {'prec_ratio'	'ms2_counts'	'ret_vs_top_n'	'total_ion_current'	'ms2_intensities'	'mz_peaks'	'inject_time'	'mass_deviation'	'peak_splits'	'charge_dist'	'top_n'	'inject_vs_ret'	'mz_dist'}
2021-02-07 16:58:52	526 - [WARNING] - protqc.modules - Missing id folder for sample MK 20191021 6600 IDA C 1 1
2021-02-07 16:58:52	527 - [INFO] - protqc.analyzer - MK 20191021 6600 IDA C 1 1 - Starting to process file...
2021-02-07 16:58:52	528 - [INFO] - protqc.analyzer - MK 20191021 6600 IDA C 1 1 - total number of scans: 20799
2021-02-07 16:58:58	180 - [WARNING] - protqc.modules - Missing id folder for sample MK 20191021 6600 IDA C 1 2
2021-02-07 16:58:58	181 - [INFO] - protqc.analyzer - MK 20191021 6600 IDA C 1 2 - Starting to process file...
2021-02-07 16:58:58	182 - [INFO] - protqc.analyzer - MK 20191021 6600 IDA C 1 2 - total number of scans: 22478
2021-02-07 16:59:01	574 - [INFO] - protqc.analyzer - MK 20191021 6600 IDA C 1 1 - scan number: 500
2021-02-07 16:59:07	024 - [INFO] - protqc.analyzer - MK 20191021 6600 IDA C 1 2 - scan number: 500
2021-02-07 16:59:08	720 - [INFO] - protqc.analyzer - MK 20191021 6600 IDA C 1 1 - scan number: 1000
2021-02-07 16:59:14	259 - [INFO] - protqc.analyzer - MK 20191021 6600 IDA C 1 2 - scan number: 1000
2021-02-07 16:59:16	183 - [INFO] - protqc.analyzer - MK 20191021 6600 IDA C 1 1 - scan number: 1500
2021-02-07 16:59:23	577 - [INFO] - protqc.analyzer - MK 20191021 6600 IDA C 1 2 - scan number: 1500
2021-02-07 16:59:28	021 - [INFO] - protqc.analyzer - MK 20191021 6600 IDA C 1 1 - scan number: 2000
2021-02-07 16:59:34	046 - [INFO] - protqc.analyzer - MK 20191021 6600 IDA C 1 2 - scan number: 2000
2021-02-07 16:59:34	510 - [INFO] - protqc.analyzer - MK 20191021 6600 IDA C 1 1 - scan number: 2500
2021-02-07 16:59:40	617 - [INFO] - protqc.analyzer - MK 20191021 6600 IDA C 1 2 - scan number: 2500
2021-02-07 16:59:42	952 - [INFO] - protqc.analyzer - MK 20191021 6600 IDA C 1 1 - scan number: 3000
2021-02-07 16:59:49	764 - [INFO] - protqc.analyzer - MK 20191021 6600 IDA C 1 2 - scan number: 3000
2021-02-07 16:59:52	177 - [INFO] - protqc.analyzer - MK 20191021 6600 IDA C 1 1 - scan number: 3500
2021-02-07 17:00:00	092 - [INFO] - protqc.analyzer - MK 20191021 6600 IDA C 1 2 - scan number: 3500
2021-02-07 17:00:01	192 - [INFO] - protqc.analyzer - MK 20191021 6600 IDA C 1 1 - scan number: 4000
2021-02-07 17:00:09	680 - [INFO] - protqc.analyzer - MK 20191021 6600 IDA C 1 2 - scan number: 4000
2021-02-07 17:00:09	976 - [INFO] - protqc.analyzer - MK 20191021 6600 IDA C 1 1 - scan number: 4500
2021-02-07 17:00:19	452 - [INFO] - protqc.analyzer - MK 20191021 6600 IDA C 1 1 - scan number: 5000
2021-02-07 17:00:20	510 - [INFO] - protqc.analyzer - MK 20191021 6600 IDA C 1 2 - scan number: 4500
2021-02-07 17:00:29	534 - [INFO] - protqc.analyzer - MK 20191021 6600 IDA C 1 1 - scan number: 5500
2021-02-07 17:00:31	178 - [INFO] - protqc.analyzer - MK 20191021 6600 IDA C 1 2 - scan number: 5000
2021-02-07 17:00:38	917 - [INFO] - protqc.analyzer - MK 20191021 6600 IDA C 1 1 - scan number: 6000
2021-02-07 17:00:41	577 - [INFO] - protqc.analyzer - MK 20191021 6600 IDA C 1 2 - scan number: 5500
2021-02-07 17:00:48	856 - [INFO] - protqc.analyzer - MK 20191021 6600 IDA C 1 1 - scan number: 6500
2021-02-07 17:00:51	999 - [INFO] - protqc.analyzer - MK 20191021 6600 IDA C 1 2 - scan number: 6000
2021-02-07 17:00:58	151 - [INFO] - protqc.analyzer - MK 20191021 6600 IDA C 1 1 - scan number: 7000
2021-02-07 17:01:02	037 - [INFO] - protqc.analyzer - MK 20191021 6600 IDA C 1 2 - scan number: 6500
2021-02-07 17:01:07	712 - [INFO] - protqc.analyzer - MK 20191021 6600 IDA C 1 1 - scan number: 7500
2021-02-07 17:01:12	328 - [INFO] - protqc.analyzer - MK 20191021 6600 IDA C 1 2 - scan number: 7000
2021-02-07 17:01:17	272 - [INFO] - protqc.analyzer - MK 20191021 6600 IDA C 1 1 - scan number: 8000
2021-02-07 17:01:22	453 - [INFO] - protqc.analyzer - MK 20191021 6600 IDA C 1 2 - scan number: 7500
2021-02-07 17:01:27	550 - [INFO] - protqc.analyzer - MK 20191021 6600 IDA C 1 1 - scan number: 8500
2021-02-07 17:01:32	339 - [INFO] - protqc.analyzer - MK 20191021 6600 IDA C 1 2 - scan number: 8000
2021-02-07 17:01:42	497 - [INFO] - protqc.analyzer - MK 20191021 6600 IDA C 1 2 - scan number: 8500
2021-02-07 17:01:42	806 - [INFO] - protqc.analyzer - MK 20191021 6600 IDA C 1 1 - scan number: 9000
2021-02-07 17:01:53	326 - [INFO] - protqc.analyzer - MK 20191021 6600 IDA C 1 2 - scan number: 9000
2021-02-07 17:01:58	576 - [INFO] - protqc.analyzer - MK 20191021 6600 IDA C 1 1 - scan number: 9500
2021-02-07 17:02:08	831 - [INFO] - protqc.analyzer - MK 20191021 6600 IDA C 1 2 - scan number: 9500
2021-02-07 17:02:16	805 - [INFO] - protqc.analyzer - MK 20191021 6600 IDA C 1 1 - scan number: 10000
2021-02-07 17:02:24	886 - [INFO] - protqc.analyzer - MK 20191021 6600 IDA C 1 2 - scan number: 10000
2021-02-07 17:02:31	588 - [INFO] - protqc.analyzer - MK 20191021 6600 IDA C 1 1 - scan number: 10500
2021-02-07 17:02:39	623 - [INFO] - protqc.analyzer - MK 20191021 6600 IDA C 1 2 - scan number: 10500
2021-02-07 17:02:45	752 - [INFO] - protqc.analyzer - MK 20191021 6600 IDA C 1 1 - scan number: 11000
2021-02-07 17:02:54	521 - [INFO] - protqc.analyzer - MK 20191021 6600 IDA C 1 2 - scan number: 11000
2021-02-07 17:03:00	177 - [INFO] - protqc.analyzer - MK 20191021 6600 IDA C 1 1 - scan number: 11500
2021-02-07 17:03:10	558 - [INFO] - protqc.analyzer - MK 20191021 6600 IDA C 1 2 - scan number: 11500
2021-02-07 17:03:15	149 - [INFO] - protqc.analyzer - MK 20191021 6600 IDA C 1 1 - scan number: 12000
2021-02-07 17:03:27	041 - [INFO] - protqc.analyzer - MK 20191021 6600 IDA C 1 2 - scan number: 12000
2021-02-07 17:03:28	989 - [INFO] - protqc.analyzer - MK 20191021 6600 IDA C 1 1 - scan number: 12500
2021-02-07 17:03:36	031 - [INFO] - protqc.analyzer - MK 20191021 6600 IDA C 1 1 - scan number: 13000
2021-02-07 17:03:38	062 - [INFO] - protqc.analyzer - MK 20191021 6600 IDA C 1 2 - scan number: 12500
2021-02-07 17:03:42	618 - [INFO] - protqc.analyzer - MK 20191021 6600 IDA C 1 1 - scan number: 13500
2021-02-07 17:03:48	111 - [INFO] - protqc.analyzer - MK 20191021 6600 IDA C 1 2 - scan number: 13000
2021-02-07 17:03:48	731 - [INFO] - protqc.analyzer - MK 20191021 6600 IDA C 1 1 - scan number: 14000
2021-02-07 17:03:54	579 - [INFO] - protqc.analyzer - MK 20191021 6600 IDA C 1 1 - scan number: 14500
2021-02-07 17:03:55	411 - [INFO] - protqc.analyzer - MK 20191021 6600 IDA C 1 2 - scan number: 13500
2021-02-07 17:04:00	316 - [INFO] - protqc.analyzer - MK 20191021 6600 IDA C 1 1 - scan number: 15000
2021-02-07 17:04:01	304 - [INFO] - protqc.analyzer - MK 20191021 6600 IDA C 1 2 - scan number: 14000
2021-02-07 17:04:06	593 - [INFO] - protqc.analyzer - MK 20191021 6600 IDA C 1 1 - scan number: 15500
2021-02-07 17:04:07	539 - [INFO] - protqc.analyzer - MK 20191021 6600 IDA C 1 2 - scan number: 14500
2021-02-07 17:04:12	904 - [INFO] - protqc.analyzer - MK 20191021 6600 IDA C 1 1 - scan number: 16000
2021-02-07 17:04:13	044 - [INFO] - protqc.analyzer - MK 20191021 6600 IDA C 1 2 - scan number: 15000
2021-02-07 17:04:18	528 - [INFO] - protqc.analyzer - MK 20191021 6600 IDA C 1 2 - scan number: 15500
2021-02-07 17:04:20	894 - [INFO] - protqc.analyzer - MK 20191021 6600 IDA C 1 1 - scan number: 16500
2021-02-07 17:04:24	018 - [INFO] - protqc.analyzer - MK 20191021 6600 IDA C 1 2 - scan number: 16000
2021-02-07 17:04:29	993 - [INFO] - protqc.analyzer - MK 20191021 6600 IDA C 1 1 - scan number: 17000
2021-02-07 17:04:30	039 - [INFO] - protqc.analyzer - MK 20191021 6600 IDA C 1 2 - scan number: 16500
2021-02-07 17:04:35	896 - [INFO] - protqc.analyzer - MK 20191021 6600 IDA C 1 2 - scan number: 17000
2021-02-07 17:04:40	430 - [INFO] - protqc.analyzer - MK 20191021 6600 IDA C 1 1 - scan number: 17500
2021-02-07 17:04:42	940 - [INFO] - protqc.analyzer - MK 20191021 6600 IDA C 1 2 - scan number: 17500
2021-02-07 17:04:50	722 - [INFO] - protqc.analyzer - MK 20191021 6600 IDA C 1 2 - scan number: 18000
2021-02-07 17:04:57	616 - [INFO] - protqc.analyzer - MK 20191021 6600 IDA C 1 1 - scan number: 18000
2021-02-07 17:04:59	196 - [INFO] - protqc.analyzer - MK 20191021 6600 IDA C 1 2 - scan number: 18500
2021-02-07 17:05:10	368 - [INFO] - protqc.analyzer - MK 20191021 6600 IDA C 1 2 - scan number: 19000
2021-02-07 17:05:23	980 - [INFO] - protqc.analyzer - MK 20191021 6600 IDA C 1 1 - scan number: 18500
2021-02-07 17:05:34	741 - [INFO] - protqc.analyzer - MK 20191021 6600 IDA C 1 2 - scan number: 19500
2021-02-07 17:05:50	977 - [INFO] - protqc.analyzer - MK 20191021 6600 IDA C 1 1 - scan number: 19000
2021-02-07 17:06:04	223 - [INFO] - protqc.analyzer - MK 20191021 6600 IDA C 1 2 - scan number: 20000
2021-02-07 17:06:15	475 - [INFO] - protqc.analyzer - MK 20191021 6600 IDA C 1 1 - scan number: 19500
2021-02-07 17:06:30	935 - [INFO] - protqc.analyzer - MK 20191021 6600 IDA C 1 2 - scan number: 20500
2021-02-07 17:06:37	853 - [INFO] - protqc.analyzer - MK 20191021 6600 IDA C 1 1 - scan number: 20000
2021-02-07 17:06:49	689 - [INFO] - protqc.analyzer - MK 20191021 6600 IDA C 1 1 - scan number: 20500
2021-02-07 17:06:53	161 - [INFO] - protqc.analyzer - MK 20191021 6600 IDA C 1 2 - scan number: 21000
2021-02-07 17:07:04	785 - [INFO] - protqc.analyzer - MK 20191021 6600 IDA C 1 1 - Finished processing file
2021-02-07 17:07:13	445 - [INFO] - protqc.analyzer - MK 20191021 6600 IDA C 1 2 - scan number: 21500
2021-02-07 17:07:26	413 - [INFO] - protqc.analyzer - MK 20191021 6600 IDA C 1 2 - scan number: 22000
2021-02-07 17:07:46	840 - [INFO] - protqc.analyzer - MK 20191021 6600 IDA C 1 2 - Finished processing file
2021-02-07 17:08:19	184 - [INFO] - protqc.data - Saving json files...
2021-02-07 17:08:23	471 - [INFO] - protqc.data - Preparing resources...
2021-02-07 17:08:23	636 - [WARNING] - protqc.modules - InjectVsRetModule.ms1_ret field raised an exception while calculating graph range	it must be empty in at least one sample. trying to continue...
2021-02-07 17:08:23	637 - [WARNING] - protqc.modules - InjectVsRetModule.ms1_inject field raised an exception while calculating graph range	it must be empty in at least one sample. trying to continue...
2021-02-07 17:08:23	724 - [INFO] - protqc.data - Generating resources...
2021-02-07 17:08:27	916 - [WARNING] - matplotlib.legend - No handles with labels found to put in legend.
2021-02-07 17:08:28	263 - [WARNING] - matplotlib.legend - No handles with labels found to put in legend.
2021-02-07 17:08:36	102 - [WARNING] - matplotlib.legend - No handles with labels found to put in legend.
2021-02-07 17:08:36	391 - [WARNING] - matplotlib.legend - No handles with labels found to put in legend.
2021-02-07 17:08:36	595 - [WARNING] - protqc.modules - No injection time for sample: MK 20191021 6600 IDA C 1 1
2021-02-07 17:08:36	633 - [WARNING] - matplotlib.legend - No handles with labels found to put in legend.
2021-02-07 17:08:36	787 - [WARNING] - matplotlib.legend - No handles with labels found to put in legend.
2021-02-07 17:08:37	120 - [WARNING] - matplotlib.legend - No handles with labels found to put in legend.
2021-02-07 17:08:37	143 - [WARNING] - matplotlib.legend - No handles with labels found to put in legend.
2021-02-07 17:08:37	319 - [WARNING] - protqc.modules - No injection time for sample: MK 20191021 6600 IDA C 1 2
2021-02-07 17:08:37	357 - [WARNING] - matplotlib.legend - No handles with labels found to put in legend.
2021-02-07 17:08:37	816 - [WARNING] - matplotlib.legend - No handles with labels found to put in legend.
2021-02-07 17:08:37	856 - [WARNING] - matplotlib.legend - No handles with labels found to put in legend.
2021-02-07 17:08:38	595 - [WARNING] - matplotlib.legend - No handles with labels found to put in legend.
2021-02-07 17:08:50	019 - [WARNING] - matplotlib.legend - No handles with labels found to put in legend.
2021-02-07 17:08:50	476 - [WARNING] - matplotlib.legend - No handles with labels found to put in legend.
2021-02-07 17:08:52	421 - [WARNING] - matplotlib.legend - No handles with labels found to put in legend.
2021-02-07 17:08:52	922 - [WARNING] - matplotlib.legend - No handles with labels found to put in legend.
2021-02-07 17:08:58	707 - [WARNING] - matplotlib.legend - No handles with labels found to put in legend.
2021-02-07 17:09:04	289 - [WARNING] - matplotlib.legend - No handles with labels found to put in legend.
2021-02-07 17:09:06	898 - [WARNING] - matplotlib.legend - No handles with labels found to put in legend.
2021-02-07 17:09:07	272 - [WARNING] - matplotlib.legend - No handles with labels found to put in legend.
2021-02-07 17:09:07	544 - [WARNING] - matplotlib.legend - No handles with labels found to put in legend.
2021-02-07 17:09:07	882 - [WARNING] - matplotlib.legend - No handles with labels found to put in legend.
2021-02-07 17:09:14	142 - [WARNING] - matplotlib.legend - No handles with labels found to put in legend.
2021-02-07 17:09:14	476 - [WARNING] - matplotlib.legend - No handles with labels found to put in legend.
2021-02-07 17:09:14	731 - [WARNING] - matplotlib.legend - No handles with labels found to put in legend.
2021-02-07 17:09:15	036 - [WARNING] - matplotlib.legend - No handles with labels found to put in legend.
2021-02-07 17:09:15	715 - [INFO] - protqc.reporter - Creating QC Report...
2021-02-07 17:09:15	720 - [INFO] - protqc.runner - -----------------------------
2021-02-07 17:09:15	721 - [INFO] - protqc.runner - Total Runtime: 689.40 seconds
2021-02-07 17:09:15	721 - [INFO] - protqc.runner - -=Raw Beans finished successfully!=-
