# Supplementary material for: RawBeans: A Simple, Vendor-Independent, Raw-Data Quality-Control Tool
Source: J Proteome Res. 2021 Mar 4;20(4):2098–104. doi: 10.1021/acs.jproteome.0c00956 (PMC8041395; doi:10.1021/acs.jproteome.0c00956)
Supplement: Supplementary file 3 — pr0c00956_si_004.zip [file pr0c00956_si_004.zip › ABSciex_data/resources/MK 20191021 6600 IDA C 1 1-mass-deviation-matrix.tsv]

scan	retention	371.10124	445.12003
2	0.009366666667	371.101377352088	445.1190389359813
3	0.014216666667	371.101377352088	445.1190389359813
4	0.019066666667	371.101377352088	445.1190389359813
5	0.0239	371.101377352088	445.1190389359813
6	0.02875	371.101377352088	445.1190389359813
7	0.033583333333	371.101377352088	445.1190389359813
8	0.038433333333	371.101377352088	445.1190389359813
9	0.043266666667	371.101377352088	445.1190389359813
10	0.0481	371.101377352088	445.1190389359813
11	0.05295	371.101377352088	445.1190389359813
12	0.0578	371.101377352088	445.1190389359813
13	0.06265	371.101377352088	445.1190389359813
14	0.067516666667	371.101377352088	445.1190389359813
15	0.072366666667	371.101377352088	445.1190389359813
16	0.077216666667	371.101377352088	445.1190389359813
17	0.082066666667	371.101377352088	445.1190389359813
18	0.086916666667	371.101377352088	445.1190389359813
19	0.091766666667	371.101377352088	445.1190389359813
20	0.096633333333	371.101377352088	445.1190389359813
21	0.101483333333	371.101377352088	445.1190389359813
22	0.106366666667	371.101377352088	445.1190389359813
23	0.111233333333	371.101377352088	445.1190389359813
24	0.1161	371.101377352088	445.1190389359813
25	0.12095	371.101377352088	445.1190389359813
26	0.125816666667	371.101377352088	445.1190389359813
27	0.1307	371.101377352088	445.1190389359813
28	0.135566666667	371.101377352088	445.1190389359813
29	0.140433333333	371.101377352088	445.1190389359813
30	0.1453	371.101377352088	445.1190389359813
31	0.150183333333	371.101377352088	445.1190389359813
32	0.15505	371.101377352088	445.1190389359813
33	0.159933333333	371.101377352088	445.1190389359813
34	0.164816666667	371.101377352088	445.1190389359813
35	0.1697	371.101377352088	445.1190389359813
36	0.174566666667	371.101377352088	445.1190389359813
37	0.17945	371.101377352088	445.1190389359813
38	0.184333333333	371.101377352088	445.1190389359813
39	0.189233333333	371.101377352088	445.1190389359813
40	0.194116666667	371.101377352088	445.1190389359813
41	0.199	371.101377352088	445.1190389359813
42	0.203866666667	371.101377352088	445.1190389359813
43	0.208733333333	371.101377352088	445.1190389359813
44	0.2136	371.101377352088	445.1190389359813
45	0.218516666667	371.101377352088	445.1190389359813
46	0.2234	371.101377352088	445.1190389359813
47	0.2283	371.101377352088	445.1190389359813
48	0.233166666667	371.101377352088	445.1190389359813
49	0.23805	371.101377352088	445.1190389359813
50	0.242933333333	371.101377352088	445.1190389359813
51	0.247816666667	371.101377352088	445.1190389359813
52	0.252716666667	371.101377352088	445.1190389359813
53	0.2576	371.101377352088	445.1190389359813
54	0.2625	371.101377352088	445.1190389359813
55	0.2674	371.101377352088	445.1190389359813
56	0.272283333333	371.101377352088	445.1190389359813
57	0.277166666667	371.101377352088	445.1190389359813
58	0.28205	371.101377352088	445.1190389359813
59	0.286933333333	371.101377352088	445.1190389359813
60	0.291816666667	371.101377352088	445.1190389359813
61	0.296733333333	371.101377352088	445.1190389359813
62	0.30165	371.101377352088	445.1190389359813
63	0.30655	371.101377352088	445.1190389359813
64	0.31145	371.101377352088	445.1190389359813
65	0.31635	371.101377352088	445.1190389359813
66	0.321233333333	371.101377352088	445.1190389359813
67	0.326133333333	371.101377352088	445.1190389359813
68	0.331016666667	371.101377352088	445.1190389359813
69	0.335916666667	371.101377352088	445.1190389359813
70	0.3408	371.101377352088	445.1190389359813
71	0.3457	371.101377352088	445.1190389359813
72	0.350583333333	371.101377352088	445.1190389359813
73	0.355466666667	371.101377352088	445.1190389359813
74	0.36035	371.101377352088	445.1190389359813
75	0.365233333333	371.101377352088	445.1190389359813
76	0.370116666667	371.101377352088	445.1190389359813
77	0.375	371.101377352088	445.1190389359813
78	0.379883333333	371.101377352088	445.1190389359813
79	0.384783333333	371.101377352088	445.1190389359813
80	0.389683333333	371.101377352088	445.1190389359813
81	0.394583333333	371.101377352088	445.1190389359813
82	0.399483333333	371.101377352088	445.1190389359813
83	0.404366666667	371.101377352088	445.1190389359813
84	0.40925	371.101377352088	445.1190389359813
85	0.41415	371.101377352088	445.1190389359813
86	0.419033333333	371.101377352088	445.1190389359813
87	0.423933333333	371.101377352088	445.1190389359813
88	0.42885	371.101377352088	445.1190389359813
89	0.433733333333	371.101377352088	445.1190389359813
90	0.438616666667	371.101377352088	445.1190389359813
91	0.4435	371.101377352088	445.1190389359813
92	0.4484	371.101377352088	445.1190389359813
93	0.453283333333	371.101377352088	445.1190389359813
94	0.458166666667	371.101377352088	445.1190389359813
95	0.46305	371.101377352088	445.1190389359813
96	0.46795	371.101377352088	445.1190389359813
97	0.472833333333	371.101377352088	445.1190389359813
98	0.477733333333	371.101377352088	445.1190389359813
99	0.482633333333	371.101377352088	445.1190389359813
100	0.487516666667	371.101377352088	445.1190389359813
101	0.492433333333	371.101377352088	445.1190389359813
102	0.497316666667	371.101377352088	445.1190389359813
103	0.5022	371.101377352088	445.1190389359813
104	0.507083333333	371.101377352088	445.1190389359813
105	0.511983333333	371.101377352088	445.1190389359813
106	0.516883333333	371.101377352088	445.1190389359813
107	0.52175	371.101377352088	445.1190389359813
108	0.526633333333	371.101377352088	445.1190389359813
109	0.531533333333	371.101377352088	445.1190389359813
110	0.536433333333	371.101377352088	445.1190389359813
111	0.541333333333	371.101377352088	445.1190389359813
112	0.546216666667	371.101377352088	445.1190389359813
113	0.551116666667	371.101377352088	445.1190389359813
114	0.556	371.101377352088	445.1190389359813
115	0.560883333333	371.101377352088	445.1190389359813
116	0.565766666667	371.101377352088	445.1190389359813
117	0.57065	371.101377352088	445.1190389359813
118	0.57555	371.101377352088	445.1190389359813
119	0.580433333333	371.101377352088	445.1190389359813
120	0.585333333333	371.101377352088	445.1190389359813
121	0.590233333333	371.101377352088	445.1190389359813
122	0.595133333333	371.101377352088	445.1190389359813
123	0.600016666667	371.101377352088	445.1190389359813
124	0.6049	371.101377352088	445.1190389359813
125	0.609783333333	371.101377352088	445.1190389359813
126	0.6147	371.101377352088	445.1190389359813
127	0.619583333333	371.101377352088	445.1190389359813
128	0.624466666667	371.101377352088	445.1190389359813
129	0.629366666667	371.101377352088	445.1190389359813
130	0.634266666667	371.101377352088	445.1190389359813
131	0.63915	371.101377352088	445.1190389359813
132	0.64405	371.101377352088	445.1190389359813
133	0.64895	371.101377352088	445.1190389359813
134	0.65385	371.101377352088	445.1190389359813
135	0.65875	371.101377352088	445.1190389359813
136	0.66365	371.101377352088	445.1190389359813
137	0.66855	371.101377352088	445.1190389359813
138	0.67345	371.101377352088	445.1190389359813
139	0.678333333333	371.101377352088	445.1190389359813
140	0.683233333333	371.101377352088	445.1190389359813
141	0.688133333333	371.101377352088	445.1190389359813
142	0.693033333333	371.101377352088	445.1190389359813
143	0.69795	371.101377352088	445.1190389359813
144	0.702833333333	371.101377352088	445.1190389359813
145	0.707733333333	371.101377352088	445.1190389359813
146	0.712633333333	371.101377352088	445.1190389359813
147	0.717533333333	371.101377352088	445.1190389359813
148	0.72245	371.101377352088	445.1190389359813
149	0.72735	371.101377352088	445.1190389359813
150	0.73225	371.101377352088	445.1190389359813
151	0.73715	371.101377352088	445.1190389359813
152	0.74205	371.101377352088	445.1190389359813
153	0.74695	371.101377352088	445.1190389359813
154	0.751833333333	371.101377352088	445.1190389359813
155	0.756733333333	371.101377352088	445.1190389359813
156	0.761616666667	371.101377352088	445.1190389359813
157	0.766516666667	371.101377352088	445.1190389359813
158	0.771416666667	371.101377352088	445.1190389359813
159	0.776316666667	371.101377352088	445.1190389359813
160	0.781216666667	371.101377352088	445.1190389359813
161	0.7861	371.101377352088	445.1190389359813
162	0.791	371.101377352088	445.1190389359813
163	0.7959	371.101377352088	445.1190389359813
164	0.8008	371.101377352088	445.1190389359813
165	0.805683333333	371.101377352088	445.1190389359813
166	0.810583333333	371.101377352088	445.1190389359813
167	0.8155	371.101377352088	445.1190389359813
168	0.820383333333	371.101377352088	445.1190389359813
169	0.825283333333	371.101377352088	445.1190389359813
170	0.830183333333	371.101377352088	445.1190389359813
171	0.8351	371.101377352088	445.1190389359813
172	0.84	371.101377352088	445.1190389359813
173	0.8449	371.101377352088	445.1190389359813
174	0.8498	371.101377352088	445.1190389359813
175	0.8547	371.101377352088	445.1190389359813
176	0.859583333333	371.101377352088	445.1190389359813
177	0.864483333333	371.101377352088	445.1190389359813
178	0.869383333333	371.101377352088	445.1190389359813
179	0.874266666667	371.101377352088	445.1190389359813
180	0.879166666667	371.101377352088	445.1190389359813
181	0.884083333333	371.101377352088	445.1190389359813
182	0.888983333333	371.101377352088	445.1190389359813
183	0.893866666667	371.101377352088	445.1190389359813
184	0.898783333333	371.101377352088	445.1190389359813
185	0.903683333333	371.101377352088	445.1190389359813
186	0.9086	371.101377352088	445.1190389359813
187	0.9135	371.101377352088	445.1190389359813
188	0.9184	371.101377352088	445.1190389359813
189	0.923283333333	371.101377352088	445.1190389359813
190	0.928166666667	371.101377352088	445.1190389359813
191	0.93305	371.101377352088	445.1190389359813
192	0.937933333333	371.101377352088	445.1190389359813
193	0.942833333333	371.101377352088	445.1190389359813
194	0.947733333333	371.101377352088	445.1190389359813
195	0.952616666667	371.101377352088	445.1190389359813
196	0.957516666667	371.101377352088	445.1190389359813
197	0.962416666667	371.101377352088	445.1190389359813
198	0.967316666667	371.101377352088	445.1190389359813
199	0.972216666667	371.101377352088	445.1190389359813
200	0.977116666667	371.101377352088	445.1190389359813
201	0.982	371.101377352088	445.1190389359813
202	0.9869	371.101377352088	445.1190389359813
203	0.9918	371.101377352088	445.1190389359813
204	0.996716666667	371.101377352088	445.1190389359813
205	1.0016	371.101377352088	445.1190389359813
206	1.0065	371.101377352088	445.1190389359813
207	1.011416666667	371.101377352088	445.1190389359813
208	1.017416666667	371.101377352088	445.1190389359813
209	1.022266666667	371.101377352088	445.1190389359813
210	1.027116666667	371.101377352088	445.1190389359813
211	1.032066666667	371.101377352088	445.1190389359813
212	1.036933333333	371.101377352088	445.1190389359813
213	1.041783333333	371.101377352088	445.1190389359813
214	1.046766666667	371.101377352088	445.1190389359813
215	1.051633333333	371.101377352088	445.1190389359813
216	1.056483333333	371.101377352088	445.1190389359813
217	1.0615	371.101377352088	445.1190389359813
218	1.06635	371.101377352088	445.1190389359813
219	1.071183333333	371.101377352088	445.1190389359813
220	1.076133333333	371.101377352088	445.1190389359813
221	1.080966666667	371.101377352088	445.1190389359813
222	1.0858	371.101377352088	445.1190389359813
223	1.090633333333	371.101377352088	445.1190389359813
224	1.09545	371.101377352088	445.1190389359813
225	1.100283333333	371.101377352088	445.1190389359813
226	1.105116666667	371.101377352088	445.1190389359813
227	1.10995	371.101377352088	445.1190389359813
228	1.114766666667	371.101377352088	445.1190389359813
229	1.1196	371.101377352088	445.1190389359813
230	1.124433333333	371.101377352088	445.1190389359813
231	1.129266666667	371.101377352088	445.1190389359813
232	1.134083333333	371.101377352088	445.1190389359813
233	1.138916666667	371.101377352088	445.1190389359813
234	1.14375	371.101377352088	445.1190389359813
235	1.148566666667	371.101377352088	445.1190389359813
236	1.153416666667	371.101377352088	445.1190389359813
237	1.15825	371.101377352088	445.1190389359813
238	1.163066666667	371.101377352088	445.1190389359813
239	1.1679	371.101377352088	445.1190389359813
240	1.172733333333	371.101377352088	445.1190389359813
241	1.17755	371.101377352088	445.1190389359813
242	1.182383333333	371.101377352088	445.1190389359813
243	1.1872	371.101377352088	445.1190389359813
244	1.192033333333	371.101377352088	445.1190389359813
245	1.196866666667	371.101377352088	445.1190389359813
246	1.2017	371.101377352088	445.1190389359813
247	1.206533333333	371.101377352088	445.1190389359813
248	1.211366666667	371.101377352088	445.1190389359813
249	1.2162	371.101377352088	445.1190389359813
250	1.221033333333	371.101377352088	445.1190389359813
251	1.225866666667	371.101377352088	445.1190389359813
252	1.2307	371.101377352088	445.1190389359813
253	1.235533333333	371.101377352088	445.1190389359813
254	1.240366666667	371.101377352088	445.1190389359813
255	1.2452	371.101377352088	445.1190389359813
256	1.250033333333	371.101377352088	445.1190389359813
257	1.254866666667	371.101377352088	445.1190389359813
258	1.259683333333	371.101377352088	445.1190389359813
259	1.264516666667	371.101377352088	445.1190389359813
260	1.269366666667	371.101377352088	445.1190389359813
261	1.274183333333	371.101377352088	445.1190389359813
262	1.279016666667	371.101377352088	445.1190389359813
263	1.28385	371.101377352088	445.1190389359813
264	1.288683333333	371.101377352088	445.1190389359813
265	1.293516666667	371.101377352088	445.1190389359813
266	1.298366666667	371.101377352088	445.1190389359813
267	1.303183333333	371.101377352088	445.1190389359813
268	1.308016666667	371.101377352088	445.1190389359813
269	1.31285	371.101377352088	445.1190389359813
270	1.317683333333	371.101377352088	445.1190389359813
271	1.322516666667	371.101377352088	445.1190389359813
272	1.327333333333	371.101377352088	445.1190389359813
273	1.332166666667	371.101377352088	445.1190389359813
274	1.337	371.101377352088	445.1190389359813
275	1.341816666667	371.101377352088	445.1190389359813
276	1.34665	371.101377352088	445.1190389359813
277	1.351483333333	371.101377352088	445.1190389359813
278	1.356316666667	371.101377352088	445.1190389359813
279	1.361133333333	371.101377352088	445.1190389359813
280	1.365966666667	371.101377352088	445.1190389359813
281	1.370783333333	371.101377352088	445.1190389359813
282	1.375616666667	371.101377352088	445.1190389359813
283	1.380433333333	371.101377352088	445.1190389359813
284	1.385266666667	371.101377352088	445.1190389359813
285	1.3901	371.101377352088	445.1190389359813
286	1.394933333333	371.101377352088	445.1190389359813
287	1.399766666667	371.101377352088	445.1190389359813
288	1.404583333333	371.101377352088	445.1190389359813
289	1.409416666667	371.101377352088	445.1190389359813
290	1.41425	371.101377352088	445.1190389359813
291	1.419083333333	371.101377352088	445.1190389359813
292	1.423916666667	371.101377352088	445.1190389359813
293	1.428733333333	371.101377352088	445.1190389359813
294	1.433566666667	371.101377352088	445.1190389359813
295	1.4384	371.101377352088	445.1190389359813
296	1.443233333333	371.101377352088	445.1190389359813
297	1.44805	371.101377352088	445.1190389359813
298	1.452883333333	371.101377352088	445.1190389359813
299	1.457716666667	371.101377352088	445.1190389359813
300	1.462533333333	371.101377352088	445.1190389359813
301	1.467383333333	371.101377352088	445.1190389359813
302	1.472216666667	371.101377352088	445.1190389359813
303	1.47705	371.101377352088	445.1190389359813
304	1.481866666667	371.101377352088	445.1190389359813
305	1.4867	371.101377352088	445.1190389359813
306	1.491533333333	371.101377352088	445.1190389359813
307	1.496366666667	371.101377352088	445.1190389359813
308	1.5012	371.101377352088	445.1190389359813
309	1.506033333333	371.101377352088	445.1190389359813
310	1.510866666667	371.101377352088	445.1190389359813
311	1.5157	371.101377352088	445.1190389359813
312	1.520533333333	371.101377352088	445.1190389359813
313	1.525366666667	371.101377352088	445.1190389359813
314	1.5302	371.101377352088	445.1190389359813
315	1.535033333333	371.101377352088	445.1190389359813
316	1.539866666667	371.101377352088	445.1190389359813
317	1.544683333333	371.101377352088	445.1190389359813
318	1.5495	371.101377352088	445.1190389359813
319	1.554333333333	371.101377352088	445.1190389359813
320	1.559166666667	371.101377352088	445.1190389359813
321	1.564	371.101377352088	445.1190389359813
322	1.568833333333	371.101377352088	445.1190389359813
323	1.573666666667	371.101377352088	445.1190389359813
324	1.5785	371.101377352088	445.1190389359813
325	1.583333333333	371.101377352088	445.1190389359813
326	1.58815	371.101377352088	445.1190389359813
327	1.592983333333	371.101377352088	445.1190389359813
328	1.597816666667	371.101377352088	445.1190389359813
329	1.602633333333	371.101377352088	445.1190389359813
330	1.607466666667	371.101377352088	445.1190389359813
331	1.612283333333	371.101377352088	445.1190389359813
332	1.617116666667	371.101377352088	445.1190389359813
333	1.62195	371.101377352088	445.1190389359813
334	1.626766666667	371.101377352088	445.1190389359813
335	1.6316	371.101377352088	445.1190389359813
336	1.636433333333	371.101377352088	445.1190389359813
337	1.641266666667	371.101377352088	445.1190389359813
338	1.6461	371.101377352088	445.1190389359813
339	1.650916666667	371.101377352088	445.1190389359813
340	1.65575	371.101377352088	445.1190389359813
341	1.660566666667	371.101377352088	445.1190389359813
342	1.6654	371.101377352088	445.1190389359813
343	1.670233333333	371.101377352088	445.1190389359813
344	1.67505	371.101377352088	445.1190389359813
345	1.679883333333	371.101377352088	445.1190389359813
346	1.684716666667	371.101377352088	445.1190389359813
347	1.68955	371.101377352088	445.1190389359813
348	1.694366666667	371.101377352088	445.1190389359813
349	1.6992	371.101377352088	445.1190389359813
350	1.704033333333	371.101377352088	445.1190389359813
351	1.708866666667	371.101377352088	445.1190389359813
352	1.7137	371.101377352088	445.1190389359813
353	1.718516666667	371.101377352088	445.1190389359813
354	1.72335	371.101377352088	445.1190389359813
355	1.728183333333	371.101377352088	445.1190389359813
356	1.733033333333	371.101377352088	445.1190389359813
357	1.737866666667	371.101377352088	445.1190389359813
358	1.7427	371.101377352088	445.1190389359813
359	1.747533333333	371.101377352088	445.1190389359813
360	1.752366666667	371.101377352088	445.1190389359813
361	1.7572	371.101377352088	445.1190389359813
362	1.762033333333	371.101377352088	445.1190389359813
363	1.76685	371.101377352088	445.1190389359813
364	1.771683333333	371.101377352088	445.1190389359813
365	1.776516666667	371.101377352088	445.1190389359813
366	1.78135	371.101377352088	445.1190389359813
367	1.786183333333	371.101377352088	445.1190389359813
368	1.791016666667	371.101377352088	445.1190389359813
369	1.79585	371.101377352088	445.1190389359813
370	1.800683333333	371.101377352088	445.1190389359813
371	1.805516666667	371.101377352088	445.1190389359813
372	1.81035	371.101377352088	445.1190389359813
373	1.815183333333	371.101377352088	445.1190389359813
374	1.820016666667	371.101377352088	445.1190389359813
375	1.82485	371.101377352088	445.1190389359813
376	1.829683333333	371.101377352088	445.1190389359813
377	1.834516666667	371.101377352088	445.1190389359813
378	1.83935	371.101377352088	445.1190389359813
379	1.844183333333	371.101377352088	445.1190389359813
380	1.849	371.101377352088	445.1190389359813
381	1.853816666667	371.101377352088	445.1190389359813
382	1.858633333333	371.101377352088	445.1190389359813
383	1.863466666667	371.101377352088	445.1190389359813
384	1.8683	371.101377352088	445.1190389359813
385	1.873116666667	371.101377352088	445.1190389359813
386	1.87795	371.101377352088	445.1190389359813
387	1.882783333333	371.101377352088	445.1190389359813
388	1.887616666667	371.101377352088	445.1190389359813
389	1.892466666667	371.101377352088	445.1190389359813
390	1.897283333333	371.101377352088	445.1190389359813
391	1.902116666667	371.101377352088	445.1190389359813
392	1.90695	371.101377352088	445.1190389359813
393	1.911783333333	371.101377352088	445.1190389359813
394	1.9166	371.101377352088	445.1190389359813
395	1.921433333333	371.101377352088	445.1190389359813
396	1.926266666667	371.101377352088	445.1190389359813
397	1.931083333333	371.101377352088	445.1190389359813
398	1.935916666667	371.101377352088	445.1190389359813
399	1.940733333333	371.101377352088	445.1190389359813
400	1.945566666667	371.101377352088	445.1190389359813
401	1.9504	371.101377352088	445.1190389359813
402	1.955233333333	371.101377352088	445.1190389359813
403	1.96005	371.101377352088	445.1190389359813
404	1.964883333333	371.101377352088	445.1190389359813
405	1.9697	371.101377352088	445.1190389359813
406	1.974533333333	371.101377352088	445.1190389359813
407	1.97935	371.101377352088	445.1190389359813
408	1.984183333333	371.101377352088	445.1190389359813
409	1.989	371.101377352088	445.1190389359813
410	1.993833333333	371.101377352088	445.1190389359813
411	1.998666666667	371.101377352088	445.1190389359813
412	2.003483333333	371.101377352088	445.1190389359813
413	2.008316666667	371.101377352088	445.1190389359813
414	2.013133333333	371.101377352088	445.1190389359813
415	2.017966666667	371.101377352088	445.1190389359813
416	2.0228	371.101377352088	445.1190389359813
417	2.027633333333	371.101377352088	445.1190389359813
418	2.03245	371.101377352088	445.1190389359813
419	2.037283333333	371.101377352088	445.1190389359813
420	2.0421	371.101377352088	445.1190389359813
421	2.046933333333	371.101377352088	445.1190389359813
422	2.051766666667	371.101377352088	445.1190389359813
423	2.0566	371.101377352088	445.1190389359813
424	2.061433333333	371.101377352088	445.1190389359813
425	2.06625	371.101377352088	445.1190389359813
426	2.071083333333	371.101377352088	445.1190389359813
427	2.075916666667	371.101377352088	445.1190389359813
428	2.080733333333	371.101377352088	445.1190389359813
429	2.085566666667	371.101377352088	445.1190389359813
430	2.0904	371.101377352088	445.1190389359813
431	2.095233333333	371.101377352088	445.1190389359813
432	2.10005	371.101377352088	445.1190389359813
433	2.104866666667	371.101377352088	445.1190389359813
434	2.1097	371.101377352088	445.1190389359813
435	2.114533333333	371.101377352088	445.1190389359813
436	2.119366666667	371.101377352088	445.1190389359813
437	2.1242	371.101377352088	445.1190389359813
438	2.129033333333	371.101377352088	445.1190389359813
439	2.133866666667	371.101377352088	445.1190389359813
440	2.1387	371.101377352088	445.1190389359813
441	2.143533333333	371.101377352088	445.1190389359813
442	2.148366666667	371.101377352088	445.1190389359813
443	2.1532	371.101377352088	445.1190389359813
444	2.158033333333	371.101377352088	445.1190389359813
445	2.16285	371.101377352088	445.1190389359813
446	2.167683333333	371.101377352088	445.1190389359813
447	2.1725	371.101377352088	445.1190389359813
448	2.177316666667	371.101377352088	445.1190389359813
449	2.18215	371.101377352088	445.1190389359813
450	2.186983333333	371.101377352088	445.1190389359813
451	2.1918	371.101377352088	445.1190389359813
452	2.196633333333	371.101377352088	445.1190389359813
453	2.20145	371.101377352088	445.1190389359813
454	2.206283333333	371.101377352088	445.1190389359813
455	2.211116666667	371.101377352088	445.1190389359813
456	2.21595	371.101377352088	445.1190389359813
457	2.220766666667	371.101377352088	445.1190389359813
458	2.2256	371.101377352088	445.1190389359813
459	2.230416666667	371.101377352088	445.1190389359813
460	2.23525	371.101377352088	445.1190389359813
461	2.240083333333	371.101377352088	445.1190389359813
462	2.244916666667	371.101377352088	445.1190389359813
463	2.24975	371.101377352088	445.1190389359813
464	2.254583333333	371.101377352088	445.1190389359813
465	2.259416666667	371.101377352088	445.1190389359813
466	2.26425	371.101377352088	445.1190389359813
467	2.269066666667	371.101377352088	445.1190389359813
468	2.2739	371.101377352088	445.1190389359813
469	2.278716666667	371.101377352088	445.1190389359813
470	2.28355	371.101377352088	445.1190389359813
471	2.288383333333	371.101377352088	445.1190389359813
472	2.2932	371.101377352088	445.1190389359813
473	2.298033333333	371.101377352088	445.1190389359813
474	2.302866666667	371.101377352088	445.1190389359813
475	2.3077	371.101377352088	445.1190389359813
476	2.312516666667	371.101377352088	445.1190389359813
477	2.31735	371.101377352088	445.1190389359813
478	2.322166666667	371.101377352088	445.1190389359813
479	2.327	371.101377352088	445.1190389359813
480	2.331833333333	371.101377352088	445.1190389359813
481	2.336666666667	371.101377352088	445.1190389359813
482	2.3415	371.101377352088	445.1190389359813
483	2.346316666667	371.101377352088	445.1190389359813
484	2.35115	371.101377352088	445.1190389359813
485	2.355966666667	371.101377352088	445.1190389359813
486	2.3608	371.101377352088	445.1190389359813
487	2.365633333333	371.101377352088	445.1190389359813
488	2.370466666667	371.101377352088	445.1190389359813
489	2.3753	371.101377352088	445.1190389359813
490	2.380133333333	371.101377352088	445.1190389359813
491	2.38495	371.101377352088	445.1190389359813
492	2.389783333333	371.101377352088	445.1190389359813
493	2.394616666667	371.101377352088	445.1190389359813
494	2.399433333333	371.101377352088	445.1190389359813
495	2.40425	371.101377352088	445.1190389359813
496	2.409083333333	371.101377352088	445.1190389359813
497	2.413916666667	371.101377352088	445.1190389359813
498	2.41875	371.101377352088	445.1190389359813
499	2.423583333333	371.101377352088	445.1190389359813
500	2.4284	371.101377352088	445.1190389359813
501	2.433216666667	371.101377352088	445.1190389359813
502	2.43805	371.101377352088	445.1190389359813
503	2.442883333333	371.101377352088	445.1190389359813
504	2.447716666667	371.101377352088	445.1190389359813
505	2.45255	371.101377352088	445.1190389359813
506	2.457366666667	371.101377352088	445.1190389359813
507	2.4622	371.101377352088	445.1190389359813
508	2.467033333333	371.101377352088	445.1190389359813
509	2.471866666667	371.101377352088	445.1190389359813
510	2.4767	371.101377352088	445.1190389359813
511	2.481516666667	371.101377352088	445.1190389359813
512	2.486333333333	371.101377352088	445.1190389359813
513	2.491166666667	371.101377352088	445.1190389359813
514	2.495983333333	371.101377352088	445.1190389359813
515	2.500816666667	371.101377352088	445.1190389359813
516	2.50565	371.101377352088	445.1190389359813
517	2.510483333333	371.101377352088	445.1190389359813
518	2.515333333333	371.101377352088	445.1190389359813
519	2.520166666667	371.101377352088	445.1190389359813
520	2.525	371.101377352088	445.1190389359813
521	2.529816666667	371.101377352088	445.1190389359813
522	2.53465	371.101377352088	445.1190389359813
523	2.539483333333	371.101377352088	445.1190389359813
524	2.544316666667	371.101377352088	445.1190389359813
525	2.54915	371.101377352088	445.1190389359813
526	2.553983333333	371.101377352088	445.1190389359813
527	2.558816666667	371.101377352088	445.1190389359813
528	2.56365	371.101377352088	445.1190389359813
529	2.568483333333	371.101377352088	445.1190389359813
530	2.573316666667	371.101377352088	445.1190389359813
531	2.57815	371.101377352088	445.1190389359813
532	2.582983333333	371.101377352088	445.1190389359813
533	2.587816666667	371.101377352088	445.1190389359813
534	2.592633333333	371.101377352088	445.1190389359813
535	2.597466666667	371.101377352088	445.1190389359813
536	2.6023	371.101377352088	445.1190389359813
537	2.607133333333	371.101377352088	445.1190389359813
538	2.611966666667	371.101377352088	445.1190389359813
539	2.6168	371.101377352088	445.1190389359813
540	2.621616666667	371.101377352088	445.1190389359813
541	2.62645	371.101377352088	445.1190389359813
542	2.631266666667	371.101377352088	445.1190389359813
543	2.6361	371.101377352088	445.1190389359813
544	2.640916666667	371.101377352088	445.1190389359813
545	2.64575	371.101377352088	445.1190389359813
546	2.650583333333	371.101377352088	445.1190389359813
547	2.6554	371.101377352088	445.1190389359813
548	2.660233333333	371.101377352088	445.1190389359813
549	2.665066666667	371.101377352088	445.1190389359813
550	2.6699	371.101377352088	445.1190389359813
551	2.674716666667	371.101377352088	445.1190389359813
552	2.67955	371.101377352088	445.1190389359813
553	2.684383333333	371.101377352088	445.1190389359813
554	2.6892	371.101377352088	445.1190389359813
555	2.694033333333	371.101377352088	445.1190389359813
556	2.698866666667	371.101377352088	445.1190389359813
557	2.7037	371.101377352088	445.1190389359813
558	2.708516666667	371.101377352088	445.1190389359813
559	2.713333333333	371.101377352088	445.1190389359813
560	2.71815	371.101377352088	445.1190389359813
561	2.722983333333	371.101377352088	445.1190389359813
562	2.7278	371.101377352088	445.1190389359813
563	2.732633333333	371.101377352088	445.1190389359813
564	2.737466666667	371.101377352088	445.1190389359813
565	2.7423	371.101377352088	445.1190389359813
566	2.747133333333	371.101377352088	445.1190389359813
567	2.751966666667	371.101377352088	445.1190389359813
568	2.7568	371.101377352088	445.1190389359813
569	2.761633333333	371.101377352088	445.1190389359813
570	2.766466666667	371.101377352088	445.1190389359813
571	2.7713	371.101377352088	445.1190389359813
572	2.776133333333	371.101377352088	445.1190389359813
573	2.780966666667	371.101377352088	445.1190389359813
574	2.785783333333	371.101377352088	445.1190389359813
575	2.790616666667	371.101377352088	445.1190389359813
576	2.79545	371.101377352088	445.1190389359813
577	2.800283333333	371.101377352088	445.1190389359813
578	2.805116666667	371.101377352088	445.1190389359813
579	2.809933333333	371.101377352088	445.1190389359813
580	2.814766666667	371.101377352088	445.1190389359813
581	2.819583333333	371.101377352088	445.1190389359813
582	2.8244	371.101377352088	445.1190389359813
583	2.829216666667	371.101377352088	445.1190389359813
584	2.83405	371.101377352088	445.1190389359813
585	2.838866666667	371.101377352088	445.1190389359813
586	2.843683333333	371.101377352088	445.1190389359813
587	2.848516666667	371.101377352088	445.1190389359813
588	2.853333333333	371.101377352088	445.1190389359813
589	2.858166666667	371.101377352088	445.1190389359813
590	2.862983333333	371.101377352088	445.1190389359813
591	2.867816666667	371.101377352088	445.1190389359813
592	2.872633333333	371.101377352088	445.1190389359813
593	2.877466666667	371.101377352088	445.1190389359813
594	2.8823	371.101377352088	445.1190389359813
595	2.887116666667	371.101377352088	445.1190389359813
596	2.89195	371.101377352088	445.1190389359813
597	2.896766666667	371.101377352088	445.1190389359813
598	2.901583333333	371.101377352088	445.1190389359813
599	2.906416666667	371.101377352088	445.1190389359813
600	2.91125	371.101377352088	445.1190389359813
601	2.916083333333	371.101377352088	445.1190389359813
602	2.920916666667	371.101377352088	445.1190389359813
603	2.925733333333	371.101377352088	445.1190389359813
604	2.930566666667	371.101377352088	445.1190389359813
605	2.935383333333	371.101377352088	445.1190389359813
606	2.940216666667	371.101377352088	445.1190389359813
607	2.945033333333	371.101377352088	445.1190389359813
608	2.949866666667	371.101377352088	445.1190389359813
609	2.954683333333	371.101377352088	445.1190389359813
610	2.959516666667	371.101377352088	445.1190389359813
611	2.964333333333	371.101377352088	445.1190389359813
612	2.969166666667	371.101377352088	445.1190389359813
613	2.974	371.101377352088	445.1190389359813
614	2.978816666667	371.101377352088	445.1190389359813
615	2.98365	371.101377352088	445.1190389359813
616	2.988483333333	371.101377352088	445.1190389359813
617	2.9933	371.101377352088	445.1190389359813
618	2.998133333333	371.101377352088	445.1190389359813
619	3.00295	371.101377352088	445.1190389359813
620	3.007783333333	371.101377352088	445.1190389359813
621	3.012616666667	371.101377352088	445.1190389359813
622	3.017433333333	371.101377352088	445.1190389359813
623	3.02225	371.101377352088	445.1190389359813
624	3.027066666667	371.101377352088	445.1190389359813
625	3.031883333333	371.101377352088	445.1190389359813
626	3.036716666667	371.101377352088	445.1190389359813
627	3.041533333333	371.101377352088	445.1190389359813
628	3.04635	371.101377352088	445.1190389359813
629	3.051183333333	371.101377352088	445.1190389359813
630	3.056016666667	371.101377352088	445.1190389359813
631	3.060833333333	371.101377352088	445.1190389359813
632	3.065666666667	371.101377352088	445.1190389359813
633	3.0705	371.101377352088	445.1190389359813
634	3.075333333333	371.101377352088	445.1190389359813
635	3.080166666667	371.101377352088	445.1190389359813
636	3.085	371.101377352088	445.1190389359813
637	3.089816666667	371.101377352088	445.1190389359813
638	3.094633333333	371.101377352088	445.1190389359813
639	3.09945	371.101377352088	445.1190389359813
640	3.104283333333	371.101377352088	445.1190389359813
641	3.1091	371.101377352088	445.1190389359813
642	3.113933333333	371.101377352088	445.1190389359813
643	3.118766666667	371.101377352088	445.1190389359813
644	3.1236	371.101377352088	445.1190389359813
645	3.128433333333	371.101377352088	445.1190389359813
646	3.13325	371.101377352088	445.1190389359813
647	3.138083333333	371.101377352088	445.1190389359813
648	3.142916666667	371.101377352088	445.1190389359813
649	3.14775	371.101377352088	445.1190389359813
650	3.152583333333	371.101377352088	445.1190389359813
651	3.157416666667	371.101377352088	445.1190389359813
652	3.16225	371.101377352088	445.1190389359813
653	3.167083333333	371.101377352088	445.1190389359813
654	3.171916666667	371.101377352088	445.1190389359813
655	3.176733333333	371.101377352088	445.1190389359813
656	3.18155	371.101377352088	445.1190389359813
657	3.186366666667	371.101377352088	445.1190389359813
658	3.1912	371.101377352088	445.1190389359813
659	3.196016666667	371.101377352088	445.1190389359813
660	3.20085	371.101377352088	445.1190389359813
661	3.205666666667	371.101377352088	445.1190389359813
662	3.2105	371.101377352088	445.1190389359813
663	3.215316666667	371.101377352088	445.1190389359813
664	3.22015	371.101377352088	445.1190389359813
665	3.224983333333	371.101377352088	445.1190389359813
666	3.2298	371.101377352088	445.1190389359813
667	3.234633333333	371.101377352088	445.1190389359813
668	3.23945	371.101377352088	445.1190389359813
669	3.244283333333	371.101377352088	445.1190389359813
670	3.249116666667	371.101377352088	445.1190389359813
671	3.253933333333	371.101377352088	445.1190389359813
672	3.258766666667	371.101377352088	445.1190389359813
673	3.2636	371.101377352088	445.1190389359813
674	3.268433333333	371.101377352088	445.1190389359813
675	3.27325	371.101377352088	445.1190389359813
676	3.278083333333	371.101377352088	445.1190389359813
677	3.282916666667	371.101377352088	445.1190389359813
678	3.28775	371.101377352088	445.1190389359813
679	3.292583333333	371.101377352088	445.1190389359813
680	3.297416666667	371.101377352088	445.1190389359813
681	3.302233333333	371.101377352088	445.1190389359813
682	3.307066666667	371.101377352088	445.1190389359813
683	3.3119	371.101377352088	445.1190389359813
684	3.316716666667	371.101377352088	445.1190389359813
685	3.321533333333	371.101377352088	445.1190389359813
686	3.32635	371.101377352088	445.1190389359813
687	3.331183333333	371.101377352088	445.1190389359813
688	3.336033333333	371.101377352088	445.1190389359813
689	3.34085	371.101377352088	445.1190389359813
690	3.345666666667	371.101377352088	445.1190389359813
691	3.350483333333	371.101377352088	445.1190389359813
692	3.3553	371.101377352088	445.1190389359813
693	3.360133333333	371.101377352088	445.1190389359813
694	3.364966666667	371.101377352088	445.1190389359813
695	3.369816666667	371.101377352088	445.1190389359813
696	3.374633333333	371.101377352088	445.1190389359813
697	3.37945	371.101377352088	445.1190389359813
698	3.384283333333	371.101377352088	445.1190389359813
699	3.389116666667	371.101377352088	445.1190389359813
700	3.39395	371.101377352088	445.1190389359813
701	3.3988	371.101377352088	445.1190389359813
702	3.403616666667	371.101377352088	445.1190389359813
703	3.408433333333	371.101377352088	445.1190389359813
704	3.413283333333	371.101377352088	445.1190389359813
705	3.4181	371.101377352088	445.1190389359813
706	3.422916666667	371.101377352088	445.1190389359813
707	3.42775	371.101377352088	445.1190389359813
708	3.432583333333	371.101377352088	445.1190389359813
709	3.437416666667	371.101377352088	445.1190389359813
710	3.44225	371.101377352088	445.1190389359813
711	3.447083333333	371.101377352088	445.1190389359813
712	3.451916666667	371.101377352088	445.1190389359813
713	3.45675	371.101377352088	445.1190389359813
714	3.461583333333	371.101377352088	445.1190389359813
715	3.466416666667	371.101377352088	445.1190389359813
716	3.471233333333	371.101377352088	445.1190389359813
717	3.476066666667	371.101377352088	445.1190389359813
718	3.4809	371.101377352088	445.1190389359813
719	3.485733333333	371.101377352088	445.1190389359813
720	3.490583333333	371.101377352088	445.1190389359813
721	3.495416666667	371.101377352088	445.1190389359813
722	3.50025	371.101377352088	445.1190389359813
723	3.505066666667	371.101377352088	445.1190389359813
724	3.509916666667	371.101377352088	445.1190389359813
725	3.514733333333	371.101377352088	445.1190389359813
726	3.519566666667	371.101377352088	445.1190389359813
727	3.5244	371.101377352088	445.1190389359813
728	3.52925	371.101377352088	445.1190389359813
729	3.534066666667	371.101377352088	445.1190389359813
730	3.5389	371.101377352088	445.1190389359813
731	3.54375	371.101377352088	445.1190389359813
732	3.548583333333	371.101377352088	445.1190389359813
733	3.553416666667	371.101377352088	445.1190389359813
734	3.55825	371.101377352088	445.1190389359813
735	3.563083333333	371.101377352088	445.1190389359813
736	3.567916666667	371.101377352088	445.1190389359813
737	3.572733333333	371.101377352088	445.1190389359813
738	3.577566666667	371.101377352088	445.1190389359813
739	3.5824	371.101377352088	445.1190389359813
740	3.58725	371.101377352088	445.1190389359813
741	3.592066666667	371.101377352088	445.1190389359813
742	3.596916666667	371.101377352088	445.1190389359813
743	3.601733333333	371.101377352088	445.1190389359813
744	3.606583333333	371.101377352088	445.1190389359813
745	3.6114	371.101377352088	445.1190389359813
746	3.61625	371.101377352088	445.1190389359813
747	3.621066666667	371.101377352088	445.1190389359813
748	3.6259	371.101377352088	445.1190389359813
749	3.630733333333	371.101377352088	445.1190389359813
750	3.635566666667	371.101377352088	445.1190389359813
751	3.6404	371.101377352088	445.1190389359813
752	3.645233333333	371.101377352088	445.1190389359813
753	3.650066666667	371.101377352088	445.1190389359813
754	3.654883333333	371.101377352088	445.1190389359813
755	3.659716666667	371.101377352088	445.1190389359813
756	3.664533333333	371.101377352088	445.1190389359813
757	3.669366666667	371.101377352088	445.1190389359813
758	3.6742	371.101377352088	445.1190389359813
759	3.679016666667	371.101377352088	445.1190389359813
760	3.683833333333	371.101377352088	445.1190389359813
761	3.688683333333	371.101377352088	445.1190389359813
762	3.6935	371.101377352088	445.1190389359813
763	3.698316666667	371.101377352088	445.1190389359813
764	3.70315	371.101377352088	445.1190389359813
765	3.707966666667	371.101377352088	445.1190389359813
766	3.7128	371.101377352088	445.1190389359813
767	3.717633333333	371.101377352088	445.1190389359813
768	3.722466666667	371.101377352088	445.1190389359813
769	3.7273	371.101377352088	445.1190389359813
770	3.73215	371.101377352088	445.1190389359813
771	3.736983333333	371.101377352088	445.1190389359813
772	3.7418	371.101377352088	445.1190389359813
773	3.746616666667	371.101377352088	445.1190389359813
774	3.751433333333	371.101377352088	445.1190389359813
775	3.75625	371.101377352088	445.1190389359813
776	3.761066666667	371.101377352088	445.1190389359813
777	3.765883333333	371.101377352088	445.1190389359813
778	3.770733333333	371.101377352088	445.1190389359813
779	3.77555	371.101377352088	445.1190389359813
780	3.780383333333	371.101377352088	445.1190389359813
781	3.785216666667	371.101377352088	445.1190389359813
782	3.79005	371.101377352088	445.1190389359813
783	3.794883333333	371.101377352088	445.1190389359813
784	3.7997	371.101377352088	445.1190389359813
785	3.804516666667	371.101377352088	445.1190389359813
786	3.809333333333	371.101377352088	445.1190389359813
787	3.814166666667	371.101377352088	445.1190389359813
788	3.819	371.101377352088	445.1190389359813
789	3.823816666667	371.101377352088	445.1190389359813
790	3.828633333333	371.101377352088	445.1190389359813
791	3.83345	371.101377352088	445.1190389359813
792	3.838266666667	371.101377352088	445.1190389359813
793	3.8431	371.101377352088	445.1190389359813
794	3.847916666667	371.101377352088	445.1190389359813
795	3.85275	371.101377352088	445.1190389359813
796	3.857583333333	371.101377352088	445.1190389359813
797	3.8624	371.101377352088	445.1190389359813
798	3.867216666667	371.101377352088	445.1190389359813
799	3.872066666667	371.101377352088	445.1190389359813
800	3.876883333333	371.101377352088	445.1190389359813
801	3.8817	371.101377352088	445.1190389359813
802	3.886516666667	371.101377352088	445.1190389359813
803	3.89135	371.101377352088	445.1190389359813
804	3.896166666667	371.101377352088	445.1190389359813
805	3.901	371.101377352088	445.1190389359813
806	3.905833333333	371.101377352088	445.1190389359813
807	3.91065	371.101377352088	445.1190389359813
808	3.915466666667	371.101377352088	445.1190389359813
809	3.9203	371.101377352088	445.1190389359813
810	3.925133333333	371.101377352088	445.1190389359813
811	3.929983333333	371.101377352088	445.1190389359813
812	3.9348	371.101377352088	445.1190389359813
813	3.939616666667	371.101377352088	445.1190389359813
814	3.944433333333	371.101377352088	445.1190389359813
815	3.949266666667	371.101377352088	445.1190389359813
816	3.9541	371.101377352088	445.1190389359813
817	3.958916666667	371.101377352088	445.1190389359813
818	3.96375	371.101377352088	445.1190389359813
819	3.968583333333	371.101377352088	445.1190389359813
820	3.973433333333	371.101377352088	445.1190389359813
821	3.97825	371.101377352088	445.1190389359813
822	3.983066666667	371.101377352088	445.1190389359813
823	3.9879	371.101377352088	445.1190389359813
824	3.992716666667	371.101377352088	445.1190389359813
825	3.997566666667	371.101377352088	445.1190389359813
826	4.002383333333	371.101377352088	445.1190389359813
827	4.007216666667	371.101377352088	445.1190389359813
828	4.01205	371.101377352088	445.1190389359813
829	4.016883333333	371.101377352088	445.1190389359813
830	4.021716666667	371.101377352088	445.1190389359813
831	4.026533333333	371.101377352088	445.1190389359813
832	4.031383333333	371.101377352088	445.1190389359813
833	4.036216666667	371.101377352088	445.1190389359813
834	4.041033333333	371.101377352088	445.1190389359813
835	4.045883333333	371.101377352088	445.1190389359813
836	4.0507	371.101377352088	445.1190389359813
837	4.055533333333	371.101377352088	445.1190389359813
838	4.060383333333	371.101377352088	445.1190389359813
839	4.0652	371.101377352088	445.1190389359813
840	4.070033333333	371.101377352088	445.1190389359813
841	4.07485	371.101377352088	445.1190389359813
842	4.079666666667	371.101377352088	445.1190389359813
843	4.084483333333	371.101377352088	445.1190389359813
844	4.089316666667	371.101377352088	445.1190389359813
845	4.09415	371.101377352088	445.1190389359813
846	4.098983333333	371.101377352088	445.1190389359813
847	4.1038	371.101377352088	445.1190389359813
848	4.108616666667	371.101377352088	445.1190389359813
849	4.113433333333	371.101377352088	445.1190389359813
850	4.11825	371.101377352088	445.1190389359813
851	4.123066666667	371.101377352088	445.1190389359813
852	4.1279	371.101377352088	445.1190389359813
853	4.132716666667	371.101377352088	445.1190389359813
854	4.13755	371.101377352088	445.1190389359813
855	4.142366666667	371.101377352088	445.1190389359813
856	4.1472	371.101377352088	445.1190389359813
857	4.152033333333	371.101377352088	445.1190389359813
858	4.15685	371.101377352088	445.1190389359813
859	4.161683333333	371.101377352088	445.1190389359813
860	4.166516666667	371.101377352088	445.1190389359813
861	4.17135	371.101377352088	445.1190389359813
862	4.1762	371.101377352088	445.1190389359813
863	4.181016666667	371.101377352088	445.1190389359813
864	4.185866666667	371.101377352088	445.1190389359813
865	4.190683333333	371.101377352088	445.1190389359813
866	4.1955	371.101377352088	445.1190389359813
867	4.200316666667	371.101377352088	445.1190389359813
868	4.205133333333	371.101377352088	445.1190389359813
869	4.209983333333	371.101377352088	445.1190389359813
870	4.2148	371.101377352088	445.1190389359813
871	4.219633333333	371.101377352088	445.1190389359813
872	4.224483333333	371.101377352088	445.1190389359813
873	4.2293	371.101377352088	445.1190389359813
874	4.234116666667	371.101377352088	445.1190389359813
875	4.23895	371.101377352088	445.1190389359813
876	4.243783333333	371.101377352088	445.1190389359813
877	4.2486	371.101377352088	445.1190389359813
878	4.253416666667	371.101377352088	445.1190389359813
879	4.258233333333	371.101377352088	445.1190389359813
880	4.263066666667	371.101377352088	445.1190389359813
881	4.267883333333	371.101377352088	445.1190389359813
882	4.272716666667	371.101377352088	445.1190389359813
883	4.27755	371.101377352088	445.1190389359813
884	4.282383333333	371.101377352088	445.1190389359813
885	4.2872	371.101377352088	445.1190389359813
886	4.292033333333	371.101377352088	445.1190389359813
887	4.296866666667	371.101377352088	445.1190389359813
888	4.3017	371.101377352088	445.1190389359813
889	4.306516666667	371.101377352088	445.1190389359813
890	4.31135	371.101377352088	445.1190389359813
891	4.316183333333	371.101377352088	445.1190389359813
892	4.321	371.101377352088	445.1190389359813
893	4.325816666667	371.101377352088	445.1190389359813
894	4.33065	371.101377352088	445.1190389359813
895	4.335483333333	371.101377352088	445.1190389359813
896	4.3403	371.101377352088	445.1190389359813
897	4.345133333333	371.101377352088	445.1190389359813
898	4.349966666667	371.101377352088	445.1190389359813
899	4.354783333333	371.101377352088	445.1190389359813
900	4.359616666667	371.101377352088	445.1190389359813
901	4.36445	371.101377352088	445.1190389359813
902	4.369266666667	371.101377352088	445.1190389359813
903	4.3741	371.101377352088	445.1190389359813
904	4.378916666667	371.101377352088	445.1190389359813
905	4.38375	371.101377352088	445.1190389359813
906	4.388566666667	371.101377352088	445.1190389359813
907	4.3934	371.101377352088	445.1190389359813
908	4.398233333333	371.101377352088	445.1190389359813
909	4.40305	371.101377352088	445.1190389359813
910	4.407866666667	371.101377352088	445.1190389359813
911	4.4127	371.101377352088	445.1190389359813
912	4.417533333333	371.101377352088	445.1190389359813
913	4.42235	371.101377352088	445.1190389359813
914	4.427183333333	371.101377352088	445.1190389359813
915	4.432033333333	371.101377352088	445.1190389359813
916	4.436866666667	371.101377352088	445.1190389359813
917	4.441683333333	371.101377352088	445.1190389359813
918	4.446516666667	371.101377352088	445.1190389359813
919	4.45135	371.101377352088	445.1190389359813
920	4.4562	371.101377352088	445.1190389359813
921	4.461016666667	371.101377352088	445.1190389359813
922	4.46585	371.101377352088	445.1190389359813
923	4.470666666667	371.101377352088	445.1190389359813
924	4.4755	371.101377352088	445.1190389359813
925	4.48035	371.101377352088	445.1190389359813
926	4.485166666667	371.101377352088	445.1190389359813
927	4.489983333333	371.101377352088	445.1190389359813
928	4.494816666667	371.101377352088	445.1190389359813
929	4.49965	371.101377352088	445.1190389359813
930	4.504483333333	371.101377352088	445.1190389359813
931	4.5093	371.101377352088	445.1190389359813
932	4.514116666667	371.101377352088	445.1190389359813
933	4.518933333333	371.101377352088	445.1190389359813
934	4.523766666667	371.101377352088	445.1190389359813
935	4.528583333333	371.101377352088	445.1190389359813
936	4.5334	371.101377352088	445.1190389359813
937	4.538216666667	371.101377352088	445.1190389359813
938	4.54305	371.101377352088	445.1190389359813
939	4.547866666667	371.101377352088	445.1190389359813
940	4.5527	371.101377352088	445.1190389359813
941	4.557533333333	371.101377352088	445.1190389359813
942	4.562366666667	371.101377352088	445.1190389359813
943	4.5672	371.101377352088	445.1190389359813
944	4.572033333333	371.101377352088	445.1190389359813
945	4.576883333333	371.101377352088	445.1190389359813
946	4.5817	371.101377352088	445.1190389359813
947	4.586516666667	371.101377352088	445.1190389359813
948	4.59135	371.101377352088	445.1190389359813
949	4.5962	371.101377352088	445.1190389359813
950	4.601016666667	371.101377352088	445.1190389359813
951	4.60585	371.101377352088	445.1190389359813
952	4.6107	371.101377352088	445.1190389359813
953	4.615533333333	371.101377352088	445.1190389359813
954	4.62035	371.101377352088	445.1190389359813
955	4.625183333333	371.101377352088	445.1190389359813
956	4.630016666667	371.101377352088	445.1190389359813
957	4.63485	371.101377352088	445.1190389359813
958	4.639683333333	371.101377352088	445.1190389359813
959	4.644516666667	371.101377352088	445.1190389359813
960	4.64935	371.101377352088	445.1190389359813
961	4.654166666667	371.101377352088	445.1190389359813
962	4.659	371.101377352088	445.1190389359813
963	4.663816666667	371.101377352088	445.1190389359813
964	4.668666666667	371.101377352088	445.1190389359813
965	4.673483333333	371.101377352088	445.1190389359813
966	4.678316666667	371.101377352088	445.1190389359813
967	4.683133333333	371.101377352088	445.1190389359813
968	4.687966666667	371.101377352088	445.1190389359813
969	4.6928	371.101377352088	445.1190389359813
970	4.697633333333	371.101377352088	445.1190389359813
971	4.702466666667	371.101377352088	445.1190389359813
972	4.707283333333	371.101377352088	445.1190389359813
973	4.712116666667	371.101377352088	445.1190389359813
974	4.716933333333	371.101377352088	445.1190389359813
975	4.721766666667	371.101377352088	445.1190389359813
976	4.7266	371.101377352088	445.1190389359813
977	4.731433333333	371.101377352088	445.1190389359813
978	4.73625	371.101377352088	445.1190389359813
979	4.741083333333	371.101377352088	445.1190389359813
980	4.745916666667	371.101377352088	445.1190389359813
981	4.75075	371.101377352088	445.1190389359813
982	4.755566666667	371.101377352088	445.1190389359813
983	4.7604	371.101377352088	445.1190389359813
984	4.765216666667	371.101377352088	445.1190389359813
985	4.77005	371.101377352088	445.1190389359813
986	4.774866666667	371.101377352088	445.1190389359813
987	4.7797	371.101377352088	445.1190389359813
988	4.784533333333	371.101377352088	445.1190389359813
989	4.78935	371.101377352088	445.1190389359813
990	4.7942	371.101377352088	445.1190389359813
991	4.799033333333	371.101377352088	445.1190389359813
992	4.80385	371.101377352088	445.1190389359813
993	4.808683333333	371.101377352088	445.1190389359813
994	4.8135	371.101377352088	445.1190389359813
995	4.818316666667	371.101377352088	445.1190389359813
996	4.82315	371.101377352088	445.1190389359813
997	4.827983333333	371.101377352088	445.1190389359813
998	4.832816666667	371.101377352088	445.1190389359813
999	4.837633333333	371.101377352088	445.1190389359813
1000	4.842466666667	371.101377352088	445.1190389359813
1001	4.8473	371.101377352088	445.1190389359813
1002	4.852133333333	371.101377352088	445.1190389359813
1003	4.85695	371.101377352088	445.1190389359813
1004	4.861783333333	371.101377352088	445.1190389359813
1005	4.8666	371.101377352088	445.1190389359813
1006	4.871416666667	371.101377352088	445.1190389359813
1007	4.87625	371.101377352088	445.1190389359813
1008	4.881083333333	371.101377352088	445.1190389359813
1009	4.885916666667	371.101377352088	445.1190389359813
1010	4.89075	371.101377352088	445.1190389359813
1011	4.89555	371.101377352088	445.1190389359813
1012	4.900383333333	371.101377352088	445.1190389359813
1013	4.9052	371.101377352088	445.1190389359813
1014	4.910033333333	371.101377352088	445.1190389359813
1015	4.914866666667	371.101377352088	445.1190389359813
1016	4.9197	371.101377352088	445.1190389359813
1017	4.924516666667	371.101377352088	445.1190389359813
1018	4.92935	371.101377352088	445.1190389359813
1019	4.934166666667	371.101377352088	445.1190389359813
1020	4.939	371.101377352088	445.1190389359813
1021	4.943833333333	371.101377352088	445.1190389359813
1022	4.948666666667	371.101377352088	445.1190389359813
1023	4.9535	371.101377352088	445.1190389359813
1024	4.958333333333	371.101377352088	445.1190389359813
1025	4.96315	371.101377352088	445.1190389359813
1026	4.967983333333	371.101377352088	445.1190389359813
1027	4.972816666667	371.101377352088	445.1190389359813
1028	4.97765	371.101377352088	445.1190389359813
1029	4.982466666667	371.101377352088	445.1190389359813
1030	4.9873	371.101377352088	445.1190389359813
1031	4.992133333333	371.101377352088	445.1190389359813
1032	4.996966666667	371.101377352088	445.1190389359813
1033	5.001783333333	371.101377352088	445.1190389359813
1034	5.006616666667	371.101377352088	445.1190389359813
1035	5.011433333333	371.101377352088	445.1190389359813
1036	5.016266666667	371.101377352088	445.1190389359813
1037	5.0211	371.101377352088	445.1190389359813
1038	5.025933333333	371.101377352088	445.1190389359813
1039	5.030766666667	371.101377352088	445.1190389359813
1040	5.0356	371.101377352088	445.1190389359813
1041	5.040416666667	371.101377352088	445.1190389359813
1042	5.04525	371.101377352088	445.1190389359813
1043	5.050066666667	371.101377352088	445.1190389359813
1044	5.0549	371.101377352088	445.1190389359813
1045	5.059716666667	371.101377352088	445.1190389359813
1046	5.06455	371.101377352088	445.1190389359813
1047	5.069383333333	371.101377352088	445.1190389359813
1048	5.074216666667	371.101377352088	445.1190389359813
1049	5.07905	371.101377352088	445.1190389359813
1050	5.083866666667	371.101377352088	445.1190389359813
1051	5.088683333333	371.101377352088	445.1190389359813
1052	5.0935	371.101377352088	445.1190389359813
1053	5.098316666667	371.101377352088	445.1190389359813
1054	5.10315	371.101377352088	445.1190389359813
1055	5.107983333333	371.101377352088	445.1190389359813
1056	5.112816666667	371.101377352088	445.1190389359813
1057	5.11765	371.101377352088	445.1190389359813
1058	5.122483333333	371.101377352088	445.1190389359813
1059	5.1273	371.101377352088	445.1190389359813
1060	5.132133333333	371.101377352088	445.1190389359813
1061	5.136966666667	371.101377352088	445.1190389359813
1062	5.1418	371.101377352088	445.1190389359813
1063	5.146633333333	371.101377352088	445.1190389359813
1064	5.151466666667	371.101377352088	445.1190389359813
1065	5.156266666667	371.101377352088	445.1190389359813
1066	5.161083333333	371.101377352088	445.1190389359813
1067	5.165916666667	371.101377352088	445.1190389359813
1068	5.170733333333	371.101377352088	445.1190389359813
1069	5.175566666667	371.101377352088	445.1190389359813
1070	5.180383333333	371.101377352088	445.1190389359813
1071	5.185216666667	371.101377352088	445.1190389359813
1072	5.190033333333	371.101377352088	445.1190389359813
1073	5.194866666667	371.101377352088	445.1190389359813
1074	5.1997	371.101377352088	445.1190389359813
1075	5.204533333333	371.101377352088	445.1190389359813
1076	5.209366666667	371.101377352088	445.1190389359813
1077	5.2142	371.101377352088	445.1190389359813
1078	5.219016666667	371.101377352088	445.1190389359813
1079	5.22385	371.101377352088	445.1190389359813
1080	5.228683333333	371.101377352088	445.1190389359813
1081	5.2335	371.101377352088	445.1190389359813
1082	5.238316666667	371.101377352088	445.1190389359813
1083	5.24315	371.101377352088	445.1190389359813
1084	5.247966666667	371.101377352088	445.1190389359813
1085	5.2528	371.101377352088	445.1190389359813
1086	5.257633333333	371.101377352088	445.1190389359813
1087	5.26245	371.101377352088	445.1190389359813
1088	5.267283333333	371.101377352088	445.1190389359813
1089	5.272116666667	371.101377352088	445.1190389359813
1090	5.276933333333	371.101377352088	445.1190389359813
1091	5.281766666667	371.101377352088	445.1190389359813
1092	5.286583333333	371.101377352088	445.1190389359813
1093	5.291416666667	371.101377352088	445.1190389359813
1094	5.296233333333	371.101377352088	445.1190389359813
1095	5.301066666667	371.101377352088	445.1190389359813
1096	5.305883333333	371.101377352088	445.1190389359813
1097	5.310716666667	371.101377352088	445.1190389359813
1098	5.315533333333	371.101377352088	445.1190389359813
1099	5.320366666667	371.101377352088	445.1190389359813
1100	5.3252	371.101377352088	445.1190389359813
1101	5.330033333333	371.101377352088	445.1190389359813
1102	5.33485	371.101377352088	445.1190389359813
1103	5.339683333333	371.101377352088	445.1190389359813
1104	5.3445	371.101377352088	445.1190389359813
1105	5.349333333333	371.101377352088	445.1190389359813
1106	5.354166666667	371.101377352088	445.1190389359813
1107	5.359	371.101377352088	445.1190389359813
1108	5.363833333333	371.101377352088	445.1190389359813
1109	5.368666666667	371.101377352088	445.1190389359813
1110	5.373483333333	371.101377352088	445.1190389359813
1111	5.378316666667	371.101377352088	445.1190389359813
1112	5.383133333333	371.101377352088	445.1190389359813
1113	5.387966666667	371.101377352088	445.1190389359813
1114	5.3928	371.101377352088	445.1190389359813
1115	5.397633333333	371.101377352088	445.1190389359813
1116	5.402466666667	371.101377352088	445.1190389359813
1117	5.4073	371.101377352088	445.1190389359813
1118	5.412133333333	371.101377352088	445.1190389359813
1119	5.416966666667	371.101377352088	445.1190389359813
1120	5.4218	371.101377352088	445.1190389359813
1121	5.426616666667	371.101377352088	445.1190389359813
1122	5.43145	371.101377352088	445.1190389359813
1123	5.436283333333	371.101377352088	445.1190389359813
1124	5.441116666667	371.101377352088	445.1190389359813
1125	5.44595	371.101377352088	445.1190389359813
1126	5.450783333333	371.101377352088	445.1190389359813
1127	5.455616666667	371.101377352088	445.1190389359813
1128	5.46045	371.101377352088	445.1190389359813
1129	5.465266666667	371.101377352088	445.1190389359813
1130	5.4701	371.101377352088	445.1190389359813
1131	5.474933333333	371.101377352088	445.1190389359813
1132	5.47975	371.101377352088	445.1190389359813
1133	5.484583333333	371.101377352088	445.1190389359813
1134	5.489416666667	371.101377352088	445.1190389359813
1135	5.49425	371.101377352088	445.1190389359813
1136	5.499066666667	371.101377352088	445.1190389359813
1137	5.5039	371.101377352088	445.1190389359813
1138	5.508733333333	371.101377352088	445.1190389359813
1139	5.513566666667	371.101377352088	445.1190389359813
1140	5.518383333333	371.101377352088	445.1190389359813
1141	5.5232	371.101377352088	445.1190389359813
1142	5.528033333333	371.101377352088	445.1190389359813
1143	5.53285	371.101377352088	445.1190389359813
1144	5.537683333333	371.101377352088	445.1190389359813
1145	5.5425	371.101377352088	445.1190389359813
1146	5.547333333333	371.101377352088	445.1190389359813
1147	5.552166666667	371.101377352088	445.1190389359813
1148	5.556983333333	371.101377352088	445.1190389359813
1149	5.561816666667	371.101377352088	445.1190389359813
1150	5.566633333333	371.101377352088	445.1190389359813
1151	5.571466666667	371.101377352088	445.1190389359813
1152	5.576283333333	371.101377352088	445.1190389359813
1153	5.581116666667	371.101377352088	445.1190389359813
1154	5.58595	371.101377352088	445.1190389359813
1155	5.590783333333	371.101377352088	445.1190389359813
1156	5.5956	371.101377352088	445.1190389359813
1157	5.600433333333	371.101377352088	445.1190389359813
1158	5.60525	371.101377352088	445.1190389359813
1159	5.610083333333	371.101377352088	445.1190389359813
1160	5.614916666667	371.101377352088	445.1190389359813
1161	5.61975	371.101377352088	445.1190389359813
1162	5.624566666667	371.101377352088	445.1190389359813
1163	5.6294	371.101377352088	445.1190389359813
1164	5.634233333333	371.101377352088	445.1190389359813
1165	5.63905	371.101377352088	445.1190389359813
1166	5.643883333333	371.101377352088	445.1190389359813
1167	5.648716666667	371.101377352088	445.1190389359813
1168	5.65355	371.101377352088	445.1190389359813
1169	5.658383333333	371.101377352088	445.1190389359813
1170	5.6632	371.101377352088	445.1190389359813
1171	5.668033333333	371.101377352088	445.1190389359813
1172	5.672866666667	371.101377352088	445.1190389359813
1173	5.677683333333	371.101377352088	445.1190389359813
1174	5.682516666667	371.101377352088	445.1190389359813
1175	5.687333333333	371.101377352088	445.1190389359813
1176	5.692166666667	371.101377352088	445.1190389359813
1177	5.697	371.101377352088	445.1190389359813
1178	5.701816666667	371.101377352088	445.1190389359813
1179	5.70665	371.101377352088	445.1190389359813
1180	5.711466666667	371.101377352088	445.1190389359813
1181	5.716283333333	371.101377352088	445.1190389359813
1182	5.721116666667	371.101377352088	445.1190389359813
1183	5.72595	371.101377352088	445.1190389359813
1184	5.730766666667	371.101377352088	445.1190389359813
1185	5.7356	371.101377352088	445.1190389359813
1186	5.740433333333	371.101377352088	445.1190389359813
1187	5.745266666667	371.101377352088	445.1190389359813
1188	5.7501	371.101377352088	445.1190389359813
1189	5.754933333333	371.101377352088	445.1190389359813
1190	5.75975	371.101377352088	445.1190389359813
1191	5.764583333333	371.101377352088	445.1190389359813
1192	5.769416666667	371.101377352088	445.1190389359813
1193	5.77425	371.101377352088	445.1190389359813
1194	5.779083333333	371.101377352088	445.1190389359813
1195	5.7839	371.101377352088	445.1190389359813
1196	5.788716666667	371.101377352088	445.1190389359813
1197	5.793533333333	371.101377352088	445.1190389359813
1198	5.798416666667	371.101377352088	445.1190389359813
1199	5.80325	371.101377352088	445.1190389359813
1200	5.808083333333	371.101377352088	445.1190389359813
1201	5.812916666667	371.101377352088	445.1190389359813
1202	5.81775	371.101377352088	445.1190389359813
1203	5.822583333333	371.101377352088	445.1190389359813
1204	5.827416666667	371.101377352088	445.1190389359813
1205	5.83225	371.101377352088	445.1190389359813
1206	5.837066666667	371.101377352088	445.1190389359813
1207	5.8419	371.101377352088	445.1190389359813
1208	5.846733333333	371.101377352088	445.1190389359813
1209	5.851566666667	371.101377352088	445.1190389359813
1210	5.856383333333	371.101377352088	445.1190389359813
1211	5.861216666667	371.101377352088	445.1190389359813
1212	5.866033333333	371.101377352088	445.1190389359813
1213	5.870866666667	371.101377352088	445.1190389359813
1214	5.8757	371.101377352088	445.1190389359813
1215	5.880533333333	371.101377352088	445.1190389359813
1216	5.885366666667	371.101377352088	445.1190389359813
1217	5.890183333333	371.101377352088	445.1190389359813
1218	5.895016666667	371.101377352088	445.1190389359813
1219	5.89985	371.101377352088	445.1190389359813
1220	5.904666666667	371.101377352088	445.1190389359813
1221	5.9095	371.101377352088	445.1190389359813
1222	5.914316666667	371.101377352088	445.1190389359813
1223	5.91915	371.101377352088	445.1190389359813
1224	5.923966666667	371.101377352088	445.1190389359813
1225	5.9288	371.101377352088	445.1190389359813
1226	5.933633333333	371.101377352088	445.1190389359813
1227	5.938466666667	371.101377352088	445.1190389359813
1228	5.943283333333	371.101377352088	445.1190389359813
1229	5.948116666667	371.101377352088	445.1190389359813
1230	5.95295	371.101377352088	445.1190389359813
1231	5.957766666667	371.101377352088	445.1190389359813
1232	5.9626	371.101377352088	445.1190389359813
1233	5.967433333333	371.101377352088	445.1190389359813
1234	5.97225	371.101377352088	445.1190389359813
1235	5.977083333333	371.101377352088	445.1190389359813
1236	5.981916666667	371.101377352088	445.1190389359813
1237	5.98675	371.101377352088	445.1190389359813
1238	5.991566666667	371.101377352088	445.1190389359813
1239	5.9964	371.101377352088	445.1190389359813
1240	6.001216666667	371.101377352088	445.1190389359813
1241	6.00605	371.101377352088	445.1190389359813
1242	6.010866666667	371.101377352088	445.1190389359813
1243	6.015683333333	371.101377352088	445.1190389359813
1244	6.020516666667	371.101377352088	445.1190389359813
1245	6.02535	371.101377352088	445.1190389359813
1246	6.030183333333	371.101377352088	445.1190389359813
1247	6.035016666667	371.101377352088	445.1190389359813
1248	6.03985	371.101377352088	445.1190389359813
1249	6.044683333333	371.101377352088	445.1190389359813
1250	6.049516666667	371.101377352088	445.1190389359813
1251	6.054333333333	371.101377352088	445.1190389359813
1252	6.059166666667	371.101377352088	445.1190389359813
1253	6.063983333333	371.101377352088	445.1190389359813
1254	6.0688	371.101377352088	445.1190389359813
1255	6.073633333333	371.101377352088	445.1190389359813
1256	6.078466666667	371.101377352088	445.1190389359813
1257	6.083283333333	371.101377352088	445.1190389359813
1258	6.088116666667	371.101377352088	445.1190389359813
1259	6.09295	371.101377352088	445.1190389359813
1260	6.097766666667	371.101377352088	445.1190389359813
1261	6.1026	371.101377352088	445.1190389359813
1262	6.107416666667	371.101377352088	445.1190389359813
1263	6.11225	371.101377352088	445.1190389359813
1264	6.117083333333	371.101377352088	445.1190389359813
1265	6.1219	371.101377352088	445.1190389359813
1266	6.126733333333	371.101377352088	445.1190389359813
1267	6.13155	371.101377352088	445.1190389359813
1268	6.136383333333	371.101377352088	445.1190389359813
1269	6.1412	371.101377352088	445.1190389359813
1270	6.146033333333	371.101377352088	445.1190389359813
1271	6.150866666667	371.101377352088	445.1190389359813
1272	6.155683333333	371.101377352088	445.1190389359813
1273	6.160516666667	371.101377352088	445.1190389359813
1274	6.165333333333	371.101377352088	445.1190389359813
1275	6.170166666667	371.101377352088	445.1190389359813
1276	6.175	371.101377352088	445.1190389359813
1277	6.179833333333	371.101377352088	445.1190389359813
1278	6.184666666667	371.101377352088	445.1190389359813
1279	6.1895	371.101377352088	445.1190389359813
1280	6.194333333333	371.101377352088	445.1190389359813
1281	6.19915	371.101377352088	445.1190389359813
1282	6.203983333333	371.101377352088	445.1190389359813
1283	6.208816666667	371.101377352088	445.1190389359813
1284	6.213633333333	371.101377352088	445.1190389359813
1285	6.218466666667	371.101377352088	445.1190389359813
1286	6.2233	371.101377352088	445.1190389359813
1287	6.228116666667	371.101377352088	445.1190389359813
1288	6.23295	371.101377352088	445.1190389359813
1289	6.237766666667	371.101377352088	445.1190389359813
1290	6.2426	371.101377352088	445.1190389359813
1291	6.247433333333	371.101377352088	445.1190389359813
1292	6.25225	371.101377352088	445.1190389359813
1293	6.257083333333	371.101377352088	445.1190389359813
1294	6.2619	371.101377352088	445.1190389359813
1295	6.266733333333	371.101377352088	445.1190389359813
1296	6.271566666667	371.101377352088	445.1190389359813
1297	6.2764	371.101377352088	445.1190389359813
1298	6.281233333333	371.101377352088	445.1190389359813
1299	6.286066666667	371.101377352088	445.1190389359813
1300	6.2909	371.101377352088	445.1190389359813
1301	6.295733333333	371.101377352088	445.1190389359813
1302	6.300566666667	371.101377352088	445.1190389359813
1303	6.3054	371.101377352088	445.1190389359813
1304	6.310216666667	371.101377352088	445.1190389359813
1305	6.31505	371.101377352088	445.1190389359813
1306	6.319883333333	371.101377352088	445.1190389359813
1307	6.324716666667	371.101377352088	445.1190389359813
1308	6.329533333333	371.101377352088	445.1190389359813
1309	6.33435	371.101377352088	445.1190389359813
1310	6.339183333333	371.101377352088	445.1190389359813
1311	6.344016666667	371.101377352088	445.1190389359813
1312	6.348833333333	371.101377352088	445.1190389359813
1313	6.353666666667	371.101377352088	445.1190389359813
1314	6.358483333333	371.101377352088	445.1190389359813
1315	6.3633	371.101377352088	445.1190389359813
1316	6.368133333333	371.101377352088	445.1190389359813
1317	6.372966666667	371.101377352088	445.1190389359813
1318	6.377783333333	371.101377352088	445.1190389359813
1319	6.3826	371.101377352088	445.1190389359813
1320	6.387433333333	371.101377352088	445.1190389359813
1321	6.39225	371.101377352088	445.1190389359813
1322	6.397083333333	371.101377352088	445.1190389359813
1323	6.401916666667	371.101377352088	445.1190389359813
1324	6.406733333333	371.101377352088	445.1190389359813
1325	6.411566666667	371.101377352088	445.1190389359813
1326	6.416383333333	371.101377352088	445.1190389359813
1327	6.421216666667	371.101377352088	445.1190389359813
1328	6.42605	371.101377352088	445.1190389359813
1329	6.430883333333	371.101377352088	445.1190389359813
1330	6.435716666667	371.101377352088	445.1190389359813
1331	6.44055	371.101377352088	445.1190389359813
1332	6.445383333333	371.101377352088	445.1190389359813
1333	6.450216666667	371.101377352088	445.1190389359813
1334	6.45505	371.101377352088	445.1190389359813
1335	6.459866666667	371.101377352088	445.1190389359813
1336	6.4647	371.101377352088	445.1190389359813
1337	6.469516666667	371.101377352088	445.1190389359813
1338	6.47435	371.101377352088	445.1190389359813
1339	6.479183333333	371.101377352088	445.1190389359813
1340	6.484	371.101377352088	445.1190389359813
1341	6.488833333333	371.101377352088	445.1190389359813
1342	6.49365	371.101377352088	445.1190389359813
1343	6.498466666667	371.101377352088	445.1190389359813
1344	6.5033	371.101377352088	445.1190389359813
1345	6.508133333333	371.101377352088	445.1190389359813
1346	6.512966666667	371.101377352088	445.1190389359813
1347	6.5178	371.101377352088	445.1190389359813
1348	6.522616666667	371.101377352088	445.1190389359813
1349	6.52745	371.101377352088	445.1190389359813
1350	6.532266666667	371.101377352088	445.1190389359813
1351	6.537083333333	371.101377352088	445.1190389359813
1352	6.541916666667	371.101377352088	445.1190389359813
1353	6.546733333333	371.101377352088	445.1190389359813
1354	6.551566666667	371.101377352088	445.1190389359813
1355	6.5564	371.101377352088	445.1190389359813
1356	6.561216666667	371.101377352088	445.1190389359813
1357	6.56605	371.101377352088	445.1190389359813
1358	6.570883333333	371.101377352088	445.1190389359813
1359	6.5757	371.101377352088	445.1190389359813
1360	6.580516666667	371.101377352088	445.1190389359813
1361	6.585333333333	371.101377352088	445.1190389359813
1362	6.590166666667	371.101377352088	445.1190389359813
1363	6.594983333333	371.101377352088	445.1190389359813
1364	6.5998	371.101377352088	445.1190389359813
1365	6.604616666667	371.101377352088	445.1190389359813
1366	6.609433333333	371.101377352088	445.1190389359813
1367	6.614266666667	371.101377352088	445.1190389359813
1368	6.619083333333	371.101377352088	445.1190389359813
1369	6.6239	371.101377352088	445.1190389359813
1370	6.628733333333	371.101377352088	445.1190389359813
1371	6.63355	371.101377352088	445.1190389359813
1372	6.638383333333	371.101377352088	445.1190389359813
1373	6.643216666667	371.101377352088	445.1190389359813
1374	6.648033333333	371.101377352088	445.1190389359813
1375	6.652866666667	371.101377352088	445.1190389359813
1376	6.6577	371.101377352088	445.1190389359813
1377	6.662533333333	371.101377352088	445.1190389359813
1378	6.667366666667	371.101377352088	445.1190389359813
1379	6.6722	371.101377352088	445.1190389359813
1380	6.677033333333	371.101377352088	445.1190389359813
1381	6.681866666667	371.101377352088	445.1190389359813
1382	6.6867	371.101377352088	445.1190389359813
1383	6.691516666667	371.101377352088	445.1190389359813
1384	6.696333333333	371.101377352088	445.1190389359813
1385	6.701166666667	371.101377352088	445.1190389359813
1386	6.705983333333	371.101377352088	445.1190389359813
1387	6.710816666667	371.101377352088	445.1190389359813
1388	6.715633333333	371.101377352088	445.1190389359813
1389	6.720466666667	371.101377352088	445.1190389359813
1390	6.725283333333	371.101377352088	445.1190389359813
1391	6.730116666667	371.101377352088	445.1190389359813
1392	6.73495	371.101377352088	445.1190389359813
1393	6.739783333333	371.101377352088	445.1190389359813
1394	6.744616666667	371.101377352088	445.1190389359813
1395	6.749433333333	371.101377352088	445.1190389359813
1396	6.754266666667	371.101377352088	445.1190389359813
1397	6.7591	371.101377352088	445.1190389359813
1398	6.763933333333	371.101377352088	445.1190389359813
1399	6.768766666667	371.101377352088	445.1190389359813
1400	6.773583333333	371.101377352088	445.1190389359813
1401	6.778466666667	371.101377352088	445.1190389359813
1402	6.783283333333	371.101377352088	445.1190389359813
1403	6.788116666667	371.101377352088	445.1190389359813
1404	6.792933333333	371.101377352088	445.1190389359813
1405	6.797766666667	371.101377352088	445.1190389359813
1406	6.802583333333	371.101377352088	445.1190389359813
1407	6.807416666667	371.101377352088	445.1190389359813
1408	6.812233333333	371.101377352088	445.1190389359813
1409	6.817066666667	371.101377352088	445.1190389359813
1410	6.8219	371.101377352088	445.1190389359813
1411	6.826733333333	371.101377352088	445.1190389359813
1412	6.83155	371.101377352088	445.1190389359813
1413	6.836383333333	371.101377352088	445.1190389359813
1414	6.841216666667	371.101377352088	445.1190389359813
1415	6.846033333333	371.101377352088	445.1190389359813
1416	6.850866666667	371.101377352088	445.1190389359813
1417	6.8557	371.101377352088	445.1190389359813
1418	6.860533333333	371.101377352088	445.1190389359813
1419	6.865366666667	371.101377352088	445.1190389359813
1420	6.870183333333	371.101377352088	445.1190389359813
1421	6.875016666667	371.101377352088	445.1190389359813
1422	6.87985	371.101377352088	445.1190389359813
1423	6.884666666667	371.101377352088	445.1190389359813
1424	6.889483333333	371.101377352088	445.1190389359813
1425	6.894316666667	371.101377352088	445.1190389359813
1426	6.89915	371.101377352088	445.1190389359813
1427	6.903983333333	371.101377352088	445.1190389359813
1428	6.9088	371.101377352088	445.1190389359813
1429	6.913633333333	371.101377352088	445.1190389359813
1430	6.91845	371.101377352088	445.1190389359813
1431	6.923283333333	371.101377352088	445.1190389359813
1432	6.928116666667	371.101377352088	445.1190389359813
1433	6.932933333333	371.101377352088	445.1190389359813
1434	6.93775	371.101377352088	445.1190389359813
1435	6.942583333333	371.101377352088	445.1190389359813
1436	6.947416666667	371.101377352088	445.1190389359813
1437	6.952233333333	371.101377352088	445.1190389359813
1438	6.957066666667	371.101377352088	445.1190389359813
1439	6.961883333333	371.101377352088	445.1190389359813
1440	6.966716666667	371.101377352088	445.1190389359813
1441	6.97155	371.101377352088	445.1190389359813
1442	6.976383333333	371.101377352088	445.1190389359813
1443	6.9812	371.101377352088	445.1190389359813
1444	6.986033333333	371.101377352088	445.1190389359813
1445	6.99085	371.101377352088	445.1190389359813
1446	6.995666666667	371.101377352088	445.1190389359813
1447	7.0005	371.101377352088	445.1190389359813
1448	7.005316666667	371.101377352088	445.1190389359813
1449	7.01015	371.101377352088	445.1190389359813
1450	7.014966666667	371.101377352088	445.1190389359813
1451	7.0198	371.101377352088	445.1190389359813
1452	7.024616666667	371.101377352088	445.1190389359813
1453	7.02945	371.101377352088	445.1190389359813
1454	7.034266666667	371.101377352088	445.1190389359813
1455	7.0391	371.101377352088	445.1190389359813
1456	7.043916666667	371.101377352088	445.1190389359813
1457	7.04875	371.101377352088	445.1190389359813
1458	7.053583333333	371.101377352088	445.1190389359813
1459	7.058416666667	371.101377352088	445.1190389359813
1460	7.06325	371.101377352088	445.1190389359813
1461	7.068083333333	371.101377352088	445.1190389359813
1462	7.0729	371.101377352088	445.1190389359813
1463	7.077716666667	371.101377352088	445.1190389359813
1464	7.08255	371.101377352088	445.1190389359813
1465	7.087366666667	371.101377352088	445.1190389359813
1466	7.0922	371.101377352088	445.1190389359813
1467	7.097033333333	371.101377352088	445.1190389359813
1468	7.10185	371.101377352088	445.1190389359813
1469	7.106683333333	371.101377352088	445.1190389359813
1470	7.111516666667	371.101377352088	445.1190389359813
1471	7.11635	371.101377352088	445.1190389359813
1472	7.121183333333	371.101377352088	445.1190389359813
1473	7.126	371.101377352088	445.1190389359813
1474	7.130833333333	371.101377352088	445.1190389359813
1475	7.13565	371.101377352088	445.1190389359813
1476	7.140483333333	371.101377352088	445.1190389359813
1477	7.1453	371.101377352088	445.1190389359813
1478	7.150133333333	371.101377352088	445.1190389359813
1479	7.154966666667	371.101377352088	445.1190389359813
1480	7.159783333333	371.101377352088	445.1190389359813
1481	7.1646	371.101377352088	445.1190389359813
1482	7.169416666667	371.101377352088	445.1190389359813
1483	7.17425	371.101377352088	445.1190389359813
1484	7.179066666667	371.101377352088	445.1190389359813
1485	7.183883333333	371.101377352088	445.1190389359813
1486	7.1887	371.101377352088	445.1190389359813
1487	7.193516666667	371.101377352088	445.1190389359813
1488	7.198333333333	371.101377352088	445.1190389359813
1489	7.203166666667	371.101377352088	445.1190389359813
1490	7.208	371.101377352088	445.1190389359813
1491	7.212833333333	371.101377352088	445.1190389359813
1492	7.217666666667	371.101377352088	445.1190389359813
1493	7.2225	371.101377352088	445.1190389359813
1494	7.227333333333	371.101377352088	445.1190389359813
1495	7.232166666667	371.101377352088	445.1190389359813
1496	7.237	371.101377352088	445.1190389359813
1497	7.241816666667	371.101377352088	445.1190389359813
1498	7.24665	371.101377352088	445.1190389359813
1499	7.251466666667	371.101377352088	445.1190389359813
1500	7.256283333333	371.101377352088	445.1190389359813
1501	7.261116666667	371.101377352088	445.1190389359813
1502	7.265933333333	371.101377352088	445.1190389359813
1503	7.27075	371.101377352088	445.1190389359813
1504	7.275583333333	371.101377352088	445.1190389359813
1505	7.2804	371.101377352088	445.1190389359813
1506	7.285233333333	371.101377352088	445.1190389359813
1507	7.290066666667	371.101377352088	445.1190389359813
1508	7.2949	371.101377352088	445.1190389359813
1509	7.299733333333	371.101377352088	445.1190389359813
1510	7.30455	371.101377352088	445.1190389359813
1511	7.309366666667	371.101377352088	445.1190389359813
1512	7.3142	371.101377352088	445.1190389359813
1513	7.319016666667	371.101377352088	445.1190389359813
1514	7.32385	371.101377352088	445.1190389359813
1515	7.328683333333	371.101377352088	445.1190389359813
1516	7.3335	371.101377352088	445.1190389359813
1517	7.338316666667	371.101377352088	445.1190389359813
1518	7.34315	371.101377352088	445.1190389359813
1519	7.347983333333	371.101377352088	445.1190389359813
1520	7.3528	371.101377352088	445.1190389359813
1521	7.357616666667	371.101377352088	445.1190389359813
1522	7.36245	371.101377352088	445.1190389359813
1523	7.367266666667	371.101377352088	445.1190389359813
1524	7.3721	371.101377352088	445.1190389359813
1525	7.376916666667	371.101377352088	445.1190389359813
1526	7.38175	371.101377352088	445.1190389359813
1527	7.386566666667	371.101377352088	445.1190389359813
1528	7.3914	371.101377352088	445.1190389359813
1529	7.396216666667	371.101377352088	445.1190389359813
1530	7.40105	371.101377352088	445.1190389359813
1531	7.405883333333	371.101377352088	445.1190389359813
1532	7.410716666667	371.101377352088	445.1190389359813
1533	7.415533333333	371.101377352088	445.1190389359813
1534	7.420366666667	371.101377352088	445.1190389359813
1535	7.425183333333	371.101377352088	445.1190389359813
1536	7.430016666667	371.101377352088	445.1190389359813
1537	7.43485	371.101377352088	445.1190389359813
1538	7.439666666667	371.101377352088	445.1190389359813
1539	7.4445	371.101377352088	445.1190389359813
1540	7.449333333333	371.101377352088	445.1190389359813
1541	7.454166666667	371.101377352088	445.1190389359813
1542	7.458983333333	371.101377352088	445.1190389359813
1543	7.4638	371.101377352088	445.1190389359813
1544	7.468633333333	371.101377352088	445.1190389359813
1545	7.473466666667	371.101377352088	445.1190389359813
1546	7.4783	371.101377352088	445.1190389359813
1547	7.483116666667	371.101377352088	445.1190389359813
1548	7.48795	371.101377352088	445.1190389359813
1549	7.492766666667	371.101377352088	445.1190389359813
1550	7.4976	371.101377352088	445.1190389359813
1551	7.502433333333	371.101377352088	445.1190389359813
1552	7.507266666667	371.101377352088	445.1190389359813
1553	7.512083333333	371.101377352088	445.1190389359813
1554	7.516916666667	371.101377352088	445.1190389359813
1555	7.52175	371.101377352088	445.1190389359813
1556	7.526583333333	371.101377352088	445.1190389359813
1557	7.5314	371.101377352088	445.1190389359813
1558	7.536233333333	371.101377352088	445.1190389359813
1559	7.54105	371.101377352088	445.1190389359813
1560	7.545883333333	371.101377352088	445.1190389359813
1561	7.5507	371.101377352088	445.1190389359813
1562	7.555533333333	371.101377352088	445.1190389359813
1563	7.56035	371.101377352088	445.1190389359813
1564	7.565183333333	371.101377352088	445.1190389359813
1565	7.57	371.101377352088	445.1190389359813
1566	7.574816666667	371.101377352088	445.1190389359813
1567	7.579633333333	371.101377352088	445.1190389359813
1568	7.584466666667	371.101377352088	445.1190389359813
1569	7.5893	371.101377352088	445.1190389359813
1570	7.594133333333	371.101377352088	445.1190389359813
1571	7.59895	371.101377352088	445.1190389359813
1572	7.603783333333	371.101377352088	445.1190389359813
1573	7.6086	371.101377352088	445.1190389359813
1574	7.613433333333	371.101377352088	445.1190389359813
1575	7.618266666667	371.101377352088	445.1190389359813
1576	7.623083333333	371.101377352088	445.1190389359813
1577	7.627916666667	371.101377352088	445.1190389359813
1578	7.63275	371.101377352088	445.1190389359813
1579	7.637566666667	371.101377352088	445.1190389359813
1580	7.642383333333	371.101377352088	445.1190389359813
1581	7.647216666667	371.101377352088	445.1190389359813
1582	7.65205	371.101377352088	445.1190389359813
1583	7.656866666667	371.101377352088	445.1190389359813
1584	7.6617	371.101377352088	445.1190389359813
1585	7.666516666667	371.101377352088	445.1190389359813
1586	7.67135	371.101377352088	445.1190389359813
1587	7.676166666667	371.101377352088	445.1190389359813
1588	7.681	371.101377352088	445.1190389359813
1589	7.685833333333	371.101377352088	445.1190389359813
1590	7.69065	371.101377352088	445.1190389359813
1591	7.695483333333	371.101377352088	445.1190389359813
1592	7.700316666667	371.101377352088	445.1190389359813
1593	7.705133333333	371.101377352088	445.1190389359813
1594	7.709966666667	371.101377352088	445.1190389359813
1595	7.7148	371.101377352088	445.1190389359813
1596	7.719633333333	371.101377352088	445.1190389359813
1597	7.724466666667	371.101377352088	445.1190389359813
1598	7.7293	371.101377352088	445.1190389359813
1599	7.734116666667	371.101377352088	445.1190389359813
1600	7.73895	371.101377352088	445.1190389359813
1601	7.743783333333	371.101377352088	445.1190389359813
1602	7.748616666667	371.101377352088	445.1190389359813
1603	7.753466666667	371.101377352088	445.1190389359813
1604	7.758283333333	371.101377352088	445.1190389359813
1605	7.763116666667	371.101377352088	445.1190389359813
1606	7.76795	371.101377352088	445.1190389359813
1607	7.772783333333	371.101377352088	445.1190389359813
1608	7.777633333333	371.101377352088	445.1190389359813
1609	7.78245	371.101377352088	445.1190389359813
1610	7.787283333333	371.101377352088	445.1190389359813
1611	7.792116666667	371.101377352088	445.1190389359813
1612	7.79695	371.101377352088	445.1190389359813
1613	7.801783333333	371.101377352088	445.1190389359813
1614	7.8066	371.101377352088	445.1190389359813
1615	7.811433333333	371.101377352088	445.1190389359813
1616	7.816266666667	371.101377352088	445.1190389359813
1617	7.821083333333	371.101377352088	445.1190389359813
1618	7.825916666667	371.101377352088	445.1190389359813
1619	7.83075	371.101377352088	445.1190389359813
1620	7.835583333333	371.101377352088	445.1190389359813
1621	7.840416666667	371.101377352088	445.1190389359813
1622	7.84525	371.101377352088	445.1190389359813
1623	7.850066666667	371.101377352088	445.1190389359813
1624	7.8549	371.101377352088	445.1190389359813
1625	7.859716666667	371.101377352088	445.1190389359813
1626	7.86455	371.101377352088	445.1190389359813
1627	7.869383333333	371.101377352088	445.1190389359813
1628	7.8742	371.101377352088	445.1190389359813
1629	7.879033333333	371.101377352088	445.1190389359813
1630	7.883866666667	371.101377352088	445.1190389359813
1631	7.8887	371.101377352088	445.1190389359813
1632	7.893516666667	371.101377352088	445.1190389359813
1633	7.89835	371.101377352088	445.1190389359813
1634	7.903183333333	371.101377352088	445.1190389359813
1635	7.908016666667	371.101377352088	445.1190389359813
1636	7.91285	371.101377352088	445.1190389359813
1637	7.917683333333	371.101377352088	445.1190389359813
1638	7.9225	371.101377352088	445.1190389359813
1639	7.927333333333	371.101377352088	445.1190389359813
1640	7.932166666667	371.101377352088	445.1190389359813
1641	7.936983333333	371.101377352088	445.1190389359813
1642	7.941816666667	371.101377352088	445.1190389359813
1643	7.946633333333	371.101377352088	445.1190389359813
1644	7.951466666667	371.101377352088	445.1190389359813
1645	7.956283333333	371.101377352088	445.1190389359813
1646	7.961116666667	371.101377352088	445.1190389359813
1647	7.96595	371.101377352088	445.1190389359813
1648	7.970766666667	371.101377352088	445.1190389359813
1649	7.9756	371.101377352088	445.1190389359813
1650	7.980416666667	371.101377352088	445.1190389359813
1651	7.98525	371.101377352088	445.1190389359813
1652	7.9901	371.101377352088	445.1190389359813
1653	7.994933333333	371.101377352088	445.1190389359813
1654	7.999766666667	371.101377352088	445.1190389359813
1655	8.004583333333	371.101377352088	445.1190389359813
1656	8.009416666667	371.101377352088	445.1190389359813
1657	8.014266666667	371.101377352088	445.1190389359813
1658	8.019083333333	371.101377352088	445.1190389359813
1659	8.023916666667	371.101377352088	445.1190389359813
1660	8.02875	371.101377352088	445.1190389359813
1661	8.0336	371.101377352088	445.1190389359813
1662	8.038433333333	371.101377352088	445.1190389359813
1663	8.04325	371.101377352088	445.1190389359813
1664	8.048066666667	371.101377352088	445.1190389359813
1665	8.052916666667	371.101377352088	445.1190389359813
1666	8.05775	371.101377352088	445.1190389359813
1667	8.062583333333	371.101377352088	445.1190389359813
1668	8.067416666667	371.101377352088	445.1190389359813
1669	8.07225	371.101377352088	445.1190389359813
1670	8.077083333333	371.101377352088	445.1190389359813
1671	8.081916666667	371.101377352088	445.1190389359813
1672	8.08675	371.101377352088	445.1190389359813
1673	8.091566666667	371.101377352088	445.1190389359813
1674	8.096383333333	371.101377352088	445.1190389359813
1675	8.101216666667	371.101377352088	445.1190389359813
1676	8.10605	371.101377352088	445.1190389359813
1677	8.110866666667	371.101377352088	445.1190389359813
1678	8.1157	371.101377352088	445.1190389359813
1679	8.120516666667	371.101377352088	445.1190389359813
1680	8.12535	371.101377352088	445.1190389359813
1681	8.130183333333	371.101377352088	445.1190389359813
1682	8.135016666667	371.101377352088	445.1190389359813
1683	8.139833333333	371.101377352088	445.1190389359813
1684	8.144666666667	371.101377352088	445.1190389359813
1685	8.1495	371.101377352088	445.1190389359813
1686	8.154333333333	371.101377352088	445.1190389359813
1687	8.15915	371.101377352088	445.1190389359813
1688	8.163983333333	371.101377352088	445.1190389359813
1689	8.1688	371.101377352088	445.1190389359813
1690	8.173633333333	371.101377352088	445.1190389359813
1691	8.17845	371.101377352088	445.1190389359813
1692	8.183283333333	371.101377352088	445.1190389359813
1693	8.188133333333	371.101377352088	445.1190389359813
1694	8.19295	371.101377352088	445.1190389359813
1695	8.197783333333	371.101377352088	445.1190389359813
1696	8.202616666667	371.101377352088	445.1190389359813
1697	8.207433333333	371.101377352088	445.1190389359813
1698	8.212266666667	371.101377352088	445.1190389359813
1699	8.2171	371.101377352088	445.1190389359813
1700	8.221933333333	371.101377352088	445.1190389359813
1701	8.226766666667	371.101377352088	445.1190389359813
1702	8.231583333333	371.101377352088	445.1190389359813
1703	8.236416666667	371.101377352088	445.1190389359813
1704	8.241233333333	371.101377352088	445.1190389359813
1705	8.246066666667	371.101377352088	445.1190389359813
1706	8.2509	371.101377352088	445.1190389359813
1707	8.255733333333	371.101377352088	445.1190389359813
1708	8.26055	371.101377352088	445.1190389359813
1709	8.2654	371.101377352088	445.1190389359813
1710	8.270233333333	371.101377352088	445.1190389359813
1711	8.275066666667	371.101377352088	445.1190389359813
1712	8.2799	371.101377352088	445.1190389359813
1713	8.284716666667	371.101377352088	445.1190389359813
1714	8.289566666667	371.101377352088	445.1190389359813
1715	8.2944	371.101377352088	445.1190389359813
1716	8.299216666667	371.101377352088	445.1190389359813
1717	8.304066666667	371.101377352088	445.1190389359813
1718	8.3089	371.101377352088	445.1190389359813
1719	8.313733333333	371.101377352088	445.1190389359813
1720	8.318566666667	371.101377352088	445.1190389359813
1721	8.323383333333	371.101377352088	445.1190389359813
1722	8.328216666667	371.101377352088	445.1190389359813
1723	8.33305	371.101377352088	445.1190389359813
1724	8.337883333333	371.101377352088	445.1190389359813
1725	8.3427	371.101377352088	445.1190389359813
1726	8.347533333333	371.101377352088	445.1190389359813
1727	8.352366666667	371.101377352088	445.1190389359813
1728	8.3572	371.101377352088	445.1190389359813
1729	8.362033333333	371.101377352088	445.1190389359813
1730	8.36685	371.101377352088	445.1190389359813
1731	8.3717	371.101377352088	445.1190389359813
1732	8.376533333333	371.101377352088	445.1190389359813
1733	8.381366666667	371.101377352088	445.1190389359813
1734	8.386183333333	371.101377352088	445.1190389359813
1735	8.391016666667	371.101377352088	445.1190389359813
1736	8.39585	371.101377352088	445.1190389359813
1737	8.400683333333	371.101377352088	445.1190389359813
1738	8.4055	371.101377352088	445.1190389359813
1739	8.410333333333	371.101377352088	445.1190389359813
1740	8.41515	371.101377352088	445.1190389359813
1741	8.419983333333	371.101377352088	445.1190389359813
1742	8.424816666667	371.101377352088	445.1190389359813
1743	8.42965	371.101377352088	445.1190389359813
1744	8.434466666667	371.101377352088	445.1190389359813
1745	8.4393	371.101377352088	445.1190389359813
1746	8.444133333333	371.101377352088	445.1190389359813
1747	8.448966666667	371.101377352088	445.1190389359813
1748	8.4538	371.101377352088	445.1190389359813
1749	8.458633333333	371.101377352088	445.1190389359813
1750	8.463466666667	371.101377352088	445.1190389359813
1751	8.468283333333	371.101377352088	445.1190389359813
1752	8.473116666667	371.101377352088	445.1190389359813
1753	8.47795	371.101377352088	445.1190389359813
1754	8.482783333333	371.101377352088	445.1190389359813
1755	8.487616666667	371.101377352088	445.1190389359813
1756	8.492433333333	371.101377352088	445.1190389359813
1757	8.497266666667	371.101377352088	445.1190389359813
1758	8.5021	371.101377352088	445.1190389359813
1759	8.506933333333	371.101377352088	445.1190389359813
1760	8.511766666667	371.101377352088	445.1190389359813
1761	8.516583333333	371.101377352088	445.1190389359813
1762	8.521416666667	371.101377352088	445.1190389359813
1763	8.526266666667	371.101377352088	445.1190389359813
1764	8.531083333333	371.101377352088	445.1190389359813
1765	8.535916666667	371.101377352088	445.1190389359813
1766	8.540733333333	371.101377352088	445.1190389359813
1767	8.545583333333	371.101377352088	445.1190389359813
1768	8.550416666667	371.101377352088	445.1190389359813
1769	8.555233333333	371.101377352088	445.1190389359813
1770	8.560083333333	371.101377352088	445.1190389359813
1771	8.5649	371.101377352088	445.1190389359813
1772	8.569733333333	371.101377352088	445.1190389359813
1773	8.574583333333	371.101377352088	445.1190389359813
1774	8.579416666667	371.101377352088	445.1190389359813
1775	8.58425	371.101377352088	445.1190389359813
1776	8.589083333333	371.101377352088	445.1190389359813
1777	8.593916666667	371.101377352088	445.1190389359813
1778	8.59875	371.101377352088	445.1190389359813
1779	8.603583333333	371.101377352088	445.1190389359813
1780	8.608416666667	371.101377352088	445.1190389359813
1781	8.61325	371.101377352088	445.1190389359813
1782	8.618083333333	371.101377352088	445.1190389359813
1783	8.622916666667	371.101377352088	445.1190389359813
1784	8.62775	371.101377352088	445.1190389359813
1785	8.632583333333	371.101377352088	445.1190389359813
1786	8.637416666667	371.101377352088	445.1190389359813
1787	8.642233333333	371.101377352088	445.1190389359813
1788	8.647083333333	371.101377352088	445.1190389359813
1789	8.651916666667	371.101377352088	445.1190389359813
1790	8.65675	371.101377352088	445.1190389359813
1791	8.661583333333	371.101377352088	445.1190389359813
1792	8.666416666667	371.101377352088	445.1190389359813
1793	8.67125	371.101377352088	445.1190389359813
1794	8.676066666667	371.101377352088	445.1190389359813
1795	8.6809	371.101377352088	445.1190389359813
1796	8.685733333333	371.101377352088	445.1190389359813
1797	8.690583333333	371.101377352088	445.1190389359813
1798	8.695416666667	371.101377352088	445.1190389359813
1799	8.70025	371.101377352088	445.1190389359813
1800	8.705083333333	371.101377352088	445.1190389359813
1801	8.709916666667	371.101377352088	445.1190389359813
1802	8.71475	371.101377352088	445.1190389359813
1803	8.719583333333	371.101377352088	445.1190389359813
1804	8.724416666667	371.101377352088	445.1190389359813
1805	8.72925	371.101377352088	445.1190389359813
1806	8.734083333333	371.101377352088	445.1190389359813
1807	8.738916666667	371.101377352088	445.1190389359813
1808	8.743766666667	371.101377352088	445.1190389359813
1809	8.7486	371.101377352088	445.1190389359813
1810	8.753433333333	371.101377352088	445.1190389359813
1811	8.758266666667	371.101377352088	445.1190389359813
1812	8.7631	371.101377352088	445.1190389359813
1813	8.767933333333	371.101377352088	445.1190389359813
1814	8.772766666667	371.101377352088	445.1190389359813
1815	8.7776	371.101377352088	445.1190389359813
1816	8.782433333333	371.101377352088	445.1190389359813
1817	8.787266666667	371.101377352088	445.1190389359813
1818	8.7921	371.101377352088	445.1190389359813
1819	8.796933333333	371.101377352088	445.1190389359813
1820	8.801766666667	371.101377352088	445.1190389359813
1821	8.8066	371.101377352088	445.1190389359813
1822	8.811433333333	371.101377352088	445.1190389359813
1823	8.816266666667	371.101377352088	445.1190389359813
1824	8.8211	371.101377352088	445.1190389359813
1825	8.825933333333	371.101377352088	445.1190389359813
1826	8.830766666667	371.101377352088	445.1190389359813
1827	8.8356	371.101377352088	445.1190389359813
1828	8.840433333333	371.101377352088	445.1190389359813
1829	8.845266666667	371.101377352088	445.1190389359813
1830	8.8501	371.101377352088	445.1190389359813
1831	8.854933333333	371.101377352088	445.1190389359813
1832	8.859766666667	371.101377352088	445.1190389359813
1833	8.8646	371.101377352088	445.1190389359813
1834	8.869433333333	371.101377352088	445.1190389359813
1835	8.874266666667	371.101377352088	445.1190389359813
1836	8.879133333333	371.101377352088	445.1190389359813
1837	8.883966666667	371.101377352088	445.1190389359813
1838	8.8888	371.101377352088	445.1190389359813
1839	8.893633333333	371.101377352088	445.1190389359813
1840	8.898466666667	371.101377352088	445.1190389359813
1841	8.9033	371.101377352088	445.1190389359813
1842	8.908133333333	371.101377352088	445.1190389359813
1843	8.912983333333	371.101377352088	445.1190389359813
1844	8.917816666667	371.101377352088	445.1190389359813
1845	8.922666666667	371.101377352088	445.1190389359813
1846	8.927516666667	371.101377352088	445.1190389359813
1847	8.932366666667	371.101377352088	445.1190389359813
1848	8.937216666667	371.101377352088	445.1190389359813
1849	8.94205	371.101377352088	445.1190389359813
1850	8.946883333333	371.101377352088	445.1190389359813
1851	8.951733333333	371.101377352088	445.1190389359813
1852	8.956566666667	371.101377352088	445.1190389359813
1853	8.9614	371.101377352088	445.1190389359813
1854	8.96625	371.101377352088	445.1190389359813
1855	8.971066666667	371.101377352088	445.1190389359813
1856	8.9759	371.101377352088	445.1190389359813
1857	8.98075	371.101377352088	445.1190389359813
1858	8.9856	371.101377352088	445.1190389359813
1859	8.990433333333	371.101377352088	445.1190389359813
1860	8.9953	371.101377352088	445.1190389359813
1861	9.000133333333	371.101377352088	445.1190389359813
1862	9.004983333333	371.101377352088	445.1190389359813
1863	9.009833333333	371.101377352088	445.1190389359813
1864	9.014683333333	371.101377352088	445.1190389359813
1865	9.019533333333	371.101377352088	445.1190389359813
1866	9.024366666667	371.101377352088	445.1190389359813
1867	9.029216666667	371.101377352088	445.1190389359813
1868	9.034083333333	371.101377352088	445.1190389359813
1869	9.038916666667	371.101377352088	445.1190389359813
1870	9.04375	371.101377352088	445.1190389359813
1871	9.0486	371.101377352088	445.1190389359813
1872	9.05345	371.101377352088	445.1190389359813
1873	9.0583	371.101377352088	445.1190389359813
1874	9.063166666667	371.101377352088	445.1190389359813
1875	9.068016666667	371.101377352088	445.1190389359813
1876	9.07285	371.101377352088	445.1190389359813
1877	9.077716666667	371.101377352088	445.1190389359813
1878	9.08255	371.101377352088	445.1190389359813
1879	9.0874	371.101377352088	445.1190389359813
1880	9.092266666667	371.101377352088	445.1190389359813
1881	9.097133333333	371.101377352088	445.1190389359813
1882	9.101983333333	371.101377352088	445.1190389359813
1883	9.106833333333	371.101377352088	445.1190389359813
1884	9.111716666667	371.101377352088	445.1190389359813
1885	9.116566666667	371.101377352088	445.1190389359813
1886	9.121416666667	371.101377352088	445.1190389359813
1887	9.126283333333	371.101377352088	445.1190389359813
1888	9.13115	371.101377352088	445.1190389359813
1889	9.136016666667	371.101377352088	445.1190389359813
1890	9.140866666667	371.101377352088	445.1190389359813
1891	9.145733333333	371.101377352088	445.1190389359813
1892	9.1506	371.101377352088	445.1190389359813
1893	9.155483333333	371.101377352088	445.1190389359813
1894	9.16035	371.101377352088	445.1190389359813
1895	9.1652	371.101377352088	445.1190389359813
1896	9.170066666667	371.101377352088	445.1190389359813
1897	9.174933333333	371.101377352088	445.1190389359813
1898	9.1798	371.101377352088	445.1190389359813
1899	9.18465	371.101377352088	445.1190389359813
1900	9.189516666667	371.101377352088	445.1190389359813
1901	9.1944	371.101377352088	445.1190389359813
1902	9.199283333333	371.101377352088	445.1190389359813
1903	9.204166666667	371.101377352088	445.1190389359813
1904	9.20905	371.101377352088	445.1190389359813
1905	9.213916666667	371.101377352088	445.1190389359813
1906	9.218783333333	371.101377352088	445.1190389359813
1907	9.223666666667	371.101377352088	445.1190389359813
1908	9.22855	371.101377352088	445.1190389359813
1909	9.23345	371.101377352088	445.1190389359813
1910	9.23835	371.101377352088	445.1190389359813
1911	9.24325	371.101377352088	445.1190389359813
1912	9.248116666667	371.101377352088	445.1190389359813
1913	9.253016666667	371.101377352088	445.1190389359813
1914	9.2579	371.101377352088	445.1190389359813
1915	9.262783333333	371.101377352088	445.1190389359813
1916	9.267683333333	371.101377352088	445.1190389359813
1917	9.2726	371.101377352088	445.1190389359813
1918	9.2775	371.101377352088	445.1190389359813
1919	9.282416666667	371.101377352088	445.1190389359813
1920	9.287333333333	371.101377352088	445.1190389359813
1921	9.29225	371.101377352088	445.1190389359813
1922	9.297183333333	371.101377352088	445.1190389359813
1923	9.3021	371.101377352088	445.1190389359813
1924	9.307033333333	371.101377352088	445.1190389359813
1925	9.31195	371.101377352088	445.1190389359813
1926	9.31685	371.101377352088	445.1190389359813
1927	9.321766666667	371.101377352088	445.1190389359813
1928	9.3267	371.101377352088	445.1190389359813
1929	9.331616666667	371.101377352088	445.1190389359813
1930	9.336516666667	371.101377352088	445.1190389359813
1931	9.34145	371.101377352088	445.1190389359813
1932	9.346366666667	371.101377352088	445.1190389359813
1933	9.351283333333	371.101377352088	445.1190389359813
1934	9.3562	371.101377352088	445.1190389359813
1935	9.361116666667	371.101377352088	445.1190389359813
1936	9.36605	371.101377352088	445.1190389359813
1937	9.370966666667	371.101377352088	445.1190389359813
1938	9.375883333333	371.101377352088	445.1190389359813
1939	9.380816666667	371.101377352088	445.1190389359813
1940	9.38575	371.101377352088	445.1190389359813
1941	9.3907	371.101377352088	445.1190389359813
1942	9.395633333333	371.101377352088	445.1190389359813
1943	9.400583333333	371.101377352088	445.1190389359813
1944	9.405533333333	371.101377352088	445.1190389359813
1945	9.410483333333	371.101377352088	445.1190389359813
1946	9.415433333333	371.101377352088	445.1190389359813
1947	9.420383333333	371.101377352088	445.1190389359813
1948	9.42535	371.101377352088	445.1190389359813
1949	9.4303	371.101377352088	445.1190389359813
1950	9.43525	371.101377352088	445.1190389359813
1951	9.4402	371.101377352088	445.1190389359813
1952	9.44515	371.101377352088	445.1190389359813
1953	9.450083333333	371.101377352088	445.1190389359813
1954	9.45505	371.101377352088	445.1190389359813
1955	9.46	371.101377352088	445.1190389359813
1956	9.464983333333	371.101377352088	445.1190389359813
1957	9.469966666667	371.101377352088	445.1190389359813
1958	9.474966666667	371.101377352088	445.1190389359813
1959	9.479933333333	371.101377352088	445.1190389359813
1960	9.4849	371.101377352088	445.1190389359813
1961	9.489866666667	371.101377352088	445.1190389359813
1962	9.49485	371.101377352088	445.1190389359813
1963	9.499833333333	371.101377352088	445.1190389359813
1964	9.504816666667	371.101377352088	445.1190389359813
1965	9.509766666667	371.101377352088	445.1190389359813
1966	9.514733333333	371.101377352088	445.1190389359813
1968	9.570983333333	371.101377352088	445.1190389359813
1969	9.575983333333	371.101377352088	445.1190389359813
1970	9.581033333333	371.101377352088	445.1190389359813
1971	9.58605	371.101377352088	445.1190389359813
1972	9.591066666667	371.101377352088	445.1190389359813
1973	9.596066666667	371.101377352088	445.1190389359813
1974	9.601066666667	371.101377352088	445.1190389359813
1975	9.606066666667	371.101377352088	445.1190389359813
1977	9.6623	371.101377352088	445.1190389359813
1978	9.667333333333	371.101377352088	445.1190389359813
1979	9.672366666667	371.101377352088	445.1190389359813
1980	9.6774	371.101377352088	445.1190389359813
1981	9.682416666667	371.101377352088	445.1190389359813
1983	9.7388	371.101377352088	445.1190389359813
1986	9.795133333333	371.101377352088	445.1190389359813
1988	9.851466666667	371.101377352088	445.1190389359813
1989	9.85655	371.101377352088	445.1190389359813
1991	9.91295	371.101377352088	445.1190389359813
1995	9.96945	371.101377352088	445.1190389359813
2002	10.02595	371.101377352088	445.1190389359813
2008	10.08245	371.101377352088	445.1190389359813
2017	10.139116666667	371.101377352088	445.1190389359813
2021	10.195783333333	371.101377352088	445.1190389359813
2029	10.252433333333	371.101377352088	445.1190389359813
2033	10.3091	371.101377352088	445.1190389359813
2050	10.365933333333	371.101377352088	445.1190389359813
2059	10.42275	371.101377352088	445.1190389359813
2077	10.479583333333	371.101377352088	445.1190389359813
2102	10.536416666667	371.101377352088	445.1190389359813
2128	10.593416666667	371.101377352088	445.1190389359813
2159	10.6504	371.101377352088	445.1190389359813
2190	10.7074	371.101377352088	445.1190389359813
2221	10.7644	371.101377352088	445.1190389359813
2252	10.821566666667	371.101377352088	445.1190389359813
[truncated: 3,205 more rows]
