# Supplementary material for: RawBeans: A Simple, Vendor-Independent, Raw-Data Quality-Control Tool
Source: J Proteome Res. 2021 Mar 4;20(4):2098–104. doi: 10.1021/acs.jproteome.0c00956 (PMC8041395; doi:10.1021/acs.jproteome.0c00956)
Supplement: Supplementary file 3 — pr0c00956_si_004.zip [file pr0c00956_si_004.zip › ABSciex_data/resources/MK 20191021 6600 IDA C 1 2-mass-deviation-matrix.tsv]

scan	retention	371.10124	445.12003
1	0.004566666667	371.10408360207754
2	0.009383333333	371.101377352088	445.1190389359813
3	0.01425	371.101377352088	445.1190389359813
4	0.0191	371.101377352088	445.1190389359813
5	0.02395	371.101377352088	445.1190389359813
6	0.0288	371.101377352088	445.1190389359813
7	0.03365	371.101377352088	445.1190389359813
8	0.038516666667	371.101377352088	445.1190389359813
9	0.043366666667	371.101377352088	445.1190389359813
10	0.04825	371.101377352088	445.1190389359813
11	0.0531	371.101377352088	445.1190389359813
12	0.057983333333	371.101377352088	445.1190389359813
13	0.06285	371.101377352088	445.1190389359813
14	0.067716666667	371.101377352088	445.1190389359813
15	0.072583333333	371.101377352088	445.1190389359813
16	0.07745	371.101377352088	445.1190389359813
17	0.082316666667	371.101377352088	445.1190389359813
18	0.087166666667	371.101377352088	445.1190389359813
19	0.092033333333	371.101377352088	445.1190389359813
20	0.096883333333	371.101377352088	445.1190389359813
21	0.10175	371.101377352088	445.1190389359813
22	0.106616666667	371.101377352088	445.1190389359813
23	0.111483333333	371.101377352088	445.1190389359813
24	0.11635	371.101377352088	445.1190389359813
25	0.121216666667	371.101377352088	445.1190389359813
26	0.126083333333	371.101377352088	445.1190389359813
27	0.130966666667	371.101377352088	445.1190389359813
28	0.135833333333	371.101377352088	445.1190389359813
29	0.140716666667	371.101377352088	445.1190389359813
30	0.145583333333	371.101377352088	445.1190389359813
31	0.150466666667	371.101377352088	445.1190389359813
32	0.155316666667	371.101377352088	445.1190389359813
33	0.160183333333	371.101377352088	445.1190389359813
34	0.16505	371.101377352088	445.1190389359813
35	0.169933333333	371.101377352088	445.1190389359813
36	0.174816666667	371.101377352088	445.1190389359813
37	0.1797	371.101377352088	445.1190389359813
38	0.184583333333	371.101377352088	445.1190389359813
39	0.189483333333	371.101377352088	445.1190389359813
40	0.194383333333	371.101377352088	445.1190389359813
41	0.199266666667	371.101377352088	445.1190389359813
42	0.20415	371.101377352088	445.1190389359813
43	0.20905	371.101377352088	445.1190389359813
44	0.21395	371.101377352088	445.1190389359813
45	0.218866666667	371.101377352088	445.1190389359813
46	0.223783333333	371.101377352088	445.1190389359813
47	0.228683333333	371.101377352088	445.1190389359813
48	0.233583333333	371.101377352088	445.1190389359813
49	0.2385	371.101377352088	445.1190389359813
50	0.243383333333	371.101377352088	445.1190389359813
51	0.2483	371.101377352088	445.1190389359813
52	0.2532	371.101377352088	445.1190389359813
53	0.2581	371.101377352088	445.1190389359813
54	0.263016666667	371.101377352088	445.1190389359813
55	0.2679	371.101377352088	445.1190389359813
56	0.2728	371.101377352088	445.1190389359813
57	0.2777	371.101377352088	445.1190389359813
58	0.282583333333	371.101377352088	445.1190389359813
59	0.287483333333	371.101377352088	445.1190389359813
60	0.292383333333	371.101377352088	445.1190389359813
61	0.297283333333	371.101377352088	445.1190389359813
62	0.302183333333	371.101377352088	445.1190389359813
63	0.307066666667	371.101377352088	445.1190389359813
64	0.31195	371.101377352088	445.1190389359813
65	0.31685	371.101377352088	445.1190389359813
66	0.321766666667	371.101377352088	445.1190389359813
67	0.326683333333	371.101377352088	445.1190389359813
68	0.331566666667	371.101377352088	445.1190389359813
69	0.33645	371.101377352088	445.1190389359813
70	0.34135	371.101377352088	445.1190389359813
71	0.34625	371.101377352088	445.1190389359813
72	0.351133333333	371.101377352088	445.1190389359813
73	0.35605	371.101377352088	445.1190389359813
74	0.36095	371.101377352088	445.1190389359813
75	0.36585	371.101377352088	445.1190389359813
76	0.37075	371.101377352088	445.1190389359813
77	0.37565	371.101377352088	445.1190389359813
78	0.38055	371.101377352088	445.1190389359813
79	0.38545	371.101377352088	445.1190389359813
80	0.39035	371.101377352088	445.1190389359813
81	0.395266666667	371.101377352088	445.1190389359813
82	0.400183333333	371.101377352088	445.1190389359813
83	0.4051	371.101377352088	445.1190389359813
84	0.41	371.101377352088	445.1190389359813
85	0.4149	371.101377352088	445.1190389359813
86	0.4198	371.101377352088	445.1190389359813
87	0.4247	371.101377352088	445.1190389359813
88	0.4296	371.101377352088	445.1190389359813
89	0.434516666667	371.101377352088	445.1190389359813
90	0.439433333333	371.101377352088	445.1190389359813
91	0.444333333333	371.101377352088	445.1190389359813
92	0.449233333333	371.101377352088	445.1190389359813
93	0.454133333333	371.101377352088	445.1190389359813
94	0.459033333333	371.101377352088	445.1190389359813
95	0.463916666667	371.101377352088	445.1190389359813
96	0.468816666667	371.101377352088	445.1190389359813
97	0.4737	371.101377352088	445.1190389359813
98	0.4786	371.101377352088	445.1190389359813
99	0.4835	371.101377352088	445.1190389359813
100	0.4884	371.101377352088	445.1190389359813
101	0.4933	371.101377352088	445.1190389359813
102	0.4982	371.101377352088	445.1190389359813
103	0.5031	371.101377352088	445.1190389359813
104	0.508	371.101377352088	445.1190389359813
105	0.5129	371.101377352088	445.1190389359813
106	0.517783333333	371.101377352088	445.1190389359813
107	0.522666666667	371.101377352088	445.1190389359813
108	0.52755	371.101377352088	445.1190389359813
109	0.53245	371.101377352088	445.1190389359813
110	0.53735	371.101377352088	445.1190389359813
111	0.54225	371.101377352088	445.1190389359813
112	0.547133333333	371.101377352088	445.1190389359813
113	0.55205	371.101377352088	445.1190389359813
114	0.556933333333	371.101377352088	445.1190389359813
115	0.561816666667	371.101377352088	445.1190389359813
116	0.5667	371.101377352088	445.1190389359813
117	0.571583333333	371.101377352088	445.1190389359813
118	0.576466666667	371.101377352088	445.1190389359813
119	0.581383333333	371.101377352088	445.1190389359813
120	0.586283333333	371.101377352088	445.1190389359813
121	0.591183333333	371.101377352088	445.1190389359813
122	0.5961	371.101377352088	445.1190389359813
123	0.601016666667	371.101377352088	445.1190389359813
124	0.605916666667	371.101377352088	445.1190389359813
125	0.610833333333	371.101377352088	445.1190389359813
126	0.61575	371.101377352088	445.1190389359813
127	0.62065	371.101377352088	445.1190389359813
128	0.62555	371.101377352088	445.1190389359813
129	0.63045	371.101377352088	445.1190389359813
130	0.635366666667	371.101377352088	445.1190389359813
131	0.640266666667	371.101377352088	445.1190389359813
132	0.645233333333	371.101377352088	445.1190389359813
133	0.650133333333	371.101377352088	445.1190389359813
134	0.65505	371.101377352088	445.1190389359813
135	0.659933333333	371.101377352088	445.1190389359813
136	0.664833333333	371.101377352088	445.1190389359813
137	0.66975	371.101377352088	445.1190389359813
138	0.67465	371.101377352088	445.1190389359813
139	0.67955	371.101377352088	445.1190389359813
140	0.68445	371.101377352088	445.1190389359813
141	0.68935	371.101377352088	445.1190389359813
142	0.69425	371.101377352088	445.1190389359813
143	0.699116666667	371.101377352088	445.1190389359813
144	0.704016666667	371.101377352088	445.1190389359813
145	0.708916666667	371.101377352088	445.1190389359813
146	0.7138	371.101377352088	445.1190389359813
147	0.7187	371.101377352088	445.1190389359813
148	0.7236	371.101377352088	445.1190389359813
149	0.7285	371.101377352088	445.1190389359813
150	0.733383333333	371.101377352088	445.1190389359813
151	0.7383	371.101377352088	445.1190389359813
152	0.743216666667	371.101377352088	445.1190389359813
153	0.748116666667	371.101377352088	445.1190389359813
154	0.753033333333	371.101377352088	445.1190389359813
155	0.757916666667	371.101377352088	445.1190389359813
156	0.7628	371.101377352088	445.1190389359813
157	0.7677	371.101377352088	445.1190389359813
158	0.772583333333	371.101377352088	445.1190389359813
159	0.777483333333	371.101377352088	445.1190389359813
160	0.782366666667	371.101377352088	445.1190389359813
161	0.787266666667	371.101377352088	445.1190389359813
162	0.79215	371.101377352088	445.1190389359813
163	0.797066666667	371.101377352088	445.1190389359813
164	0.801983333333	371.101377352088	445.1190389359813
165	0.806883333333	371.101377352088	445.1190389359813
166	0.811783333333	371.101377352088	445.1190389359813
167	0.816683333333	371.101377352088	445.1190389359813
168	0.8216	371.101377352088	445.1190389359813
169	0.826483333333	371.101377352088	445.1190389359813
170	0.8314	371.101377352088	445.1190389359813
171	0.8363	371.101377352088	445.1190389359813
172	0.8412	371.101377352088	445.1190389359813
173	0.846116666667	371.101377352088	445.1190389359813
174	0.851033333333	371.101377352088	445.1190389359813
175	0.855933333333	371.101377352088	445.1190389359813
176	0.860816666667	371.101377352088	445.1190389359813
177	0.8657	371.101377352088	445.1190389359813
178	0.870616666667	371.101377352088	445.1190389359813
179	0.875516666667	371.101377352088	445.1190389359813
180	0.880416666667	371.101377352088	445.1190389359813
181	0.885316666667	371.101377352088	445.1190389359813
182	0.890216666667	371.101377352088	445.1190389359813
183	0.895116666667	371.101377352088	445.1190389359813
184	0.900016666667	371.101377352088	445.1190389359813
185	0.9049	371.101377352088	445.1190389359813
186	0.9098	371.101377352088	445.1190389359813
187	0.9147	371.101377352088	445.1190389359813
188	0.9196	371.101377352088	445.1190389359813
189	0.9245	371.101377352088	445.1190389359813
190	0.9294	371.101377352088	445.1190389359813
191	0.9343	371.101377352088	445.1190389359813
192	0.9392	371.101377352088	445.1190389359813
193	0.944116666667	371.101377352088	445.1190389359813
194	0.949016666667	371.101377352088	445.1190389359813
195	0.953916666667	371.101377352088	445.1190389359813
196	0.958816666667	371.101377352088	445.1190389359813
197	0.963683333333	371.101377352088	445.1190389359813
198	0.968583333333	371.101377352088	445.1190389359813
199	0.973466666667	371.101377352088	445.1190389359813
200	0.978366666667	371.101377352088	445.1190389359813
201	0.983266666667	371.101377352088	445.1190389359813
202	0.988166666667	371.101377352088	445.1190389359813
203	0.993066666667	371.101377352088	445.1190389359813
204	0.997966666667	371.101377352088	445.1190389359813
205	1.00285	371.101377352088	445.1190389359813
206	1.007766666667	371.101377352088	445.1190389359813
207	1.012683333333	371.101377352088	445.1190389359813
208	1.0187	371.101377352088	445.1190389359813
209	1.02355	371.101377352088	445.1190389359813
210	1.028416666667	371.101377352088	445.1190389359813
211	1.033366666667	371.101377352088	445.1190389359813
212	1.038233333333	371.101377352088	445.1190389359813
213	1.0431	371.101377352088	445.1190389359813
214	1.0481	371.101377352088	445.1190389359813
215	1.05295	371.101377352088	445.1190389359813
216	1.057833333333	371.101377352088	445.1190389359813
217	1.062883333333	371.101377352088	445.1190389359813
218	1.067733333333	371.101377352088	445.1190389359813
219	1.0726	371.101377352088	445.1190389359813
220	1.07755	371.101377352088	445.1190389359813
221	1.082383333333	371.101377352088	445.1190389359813
222	1.087216666667	371.101377352088	445.1190389359813
223	1.092033333333	371.101377352088	445.1190389359813
224	1.096866666667	371.101377352088	445.1190389359813
225	1.1017	371.101377352088	445.1190389359813
226	1.106533333333	371.101377352088	445.1190389359813
227	1.111366666667	371.101377352088	445.1190389359813
228	1.1162	371.101377352088	445.1190389359813
229	1.121033333333	371.101377352088	445.1190389359813
230	1.125866666667	371.101377352088	445.1190389359813
231	1.1307	371.101377352088	445.1190389359813
232	1.135533333333	371.101377352088	445.1190389359813
233	1.140366666667	371.101377352088	445.1190389359813
234	1.1452	371.101377352088	445.1190389359813
235	1.150033333333	371.101377352088	445.1190389359813
236	1.154866666667	371.101377352088	445.1190389359813
237	1.1597	371.101377352088	445.1190389359813
238	1.164533333333	371.101377352088	445.1190389359813
239	1.16935	371.101377352088	445.1190389359813
240	1.174183333333	371.101377352088	445.1190389359813
241	1.179016666667	371.101377352088	445.1190389359813
242	1.18385	371.101377352088	445.1190389359813
243	1.188683333333	371.101377352088	445.1190389359813
244	1.193516666667	371.101377352088	445.1190389359813
245	1.19835	371.101377352088	445.1190389359813
246	1.203183333333	371.101377352088	445.1190389359813
247	1.208016666667	371.101377352088	445.1190389359813
248	1.21285	371.101377352088	445.1190389359813
249	1.217683333333	371.101377352088	445.1190389359813
250	1.222516666667	371.101377352088	445.1190389359813
251	1.22735	371.101377352088	445.1190389359813
252	1.232183333333	371.101377352088	445.1190389359813
253	1.237016666667	371.101377352088	445.1190389359813
254	1.24185	371.101377352088	445.1190389359813
255	1.246683333333	371.101377352088	445.1190389359813
256	1.251516666667	371.101377352088	445.1190389359813
257	1.256333333333	371.101377352088	445.1190389359813
258	1.261166666667	371.101377352088	445.1190389359813
259	1.266	371.101377352088	445.1190389359813
260	1.270833333333	371.101377352088	445.1190389359813
261	1.275666666667	371.101377352088	445.1190389359813
262	1.2805	371.101377352088	445.1190389359813
263	1.285316666667	371.101377352088	445.1190389359813
264	1.29015	371.101377352088	445.1190389359813
265	1.294983333333	371.101377352088	445.1190389359813
266	1.299816666667	371.101377352088	445.1190389359813
267	1.30465	371.101377352088	445.1190389359813
268	1.309483333333	371.101377352088	445.1190389359813
269	1.314316666667	371.101377352088	445.1190389359813
270	1.319166666667	371.101377352088	445.1190389359813
271	1.323983333333	371.101377352088	445.1190389359813
272	1.328816666667	371.101377352088	445.1190389359813
273	1.33365	371.101377352088	445.1190389359813
274	1.338483333333	371.101377352088	445.1190389359813
275	1.343316666667	371.101377352088	445.1190389359813
276	1.34815	371.101377352088	445.1190389359813
277	1.352966666667	371.101377352088	445.1190389359813
278	1.3578	371.101377352088	445.1190389359813
279	1.362633333333	371.101377352088	445.1190389359813
280	1.36745	371.101377352088	445.1190389359813
281	1.372283333333	371.101377352088	445.1190389359813
282	1.3771	371.101377352088	445.1190389359813
283	1.381933333333	371.101377352088	445.1190389359813
284	1.38675	371.101377352088	445.1190389359813
285	1.391583333333	371.101377352088	445.1190389359813
286	1.396416666667	371.101377352088	445.1190389359813
287	1.40125	371.101377352088	445.1190389359813
288	1.406066666667	371.101377352088	445.1190389359813
289	1.4109	371.101377352088	445.1190389359813
290	1.415733333333	371.101377352088	445.1190389359813
291	1.420566666667	371.101377352088	445.1190389359813
292	1.4254	371.101377352088	445.1190389359813
293	1.430233333333	371.101377352088	445.1190389359813
294	1.435066666667	371.101377352088	445.1190389359813
295	1.4399	371.101377352088	445.1190389359813
296	1.444733333333	371.101377352088	445.1190389359813
297	1.449566666667	371.101377352088	445.1190389359813
298	1.4544	371.101377352088	445.1190389359813
299	1.459233333333	371.101377352088	445.1190389359813
300	1.46405	371.101377352088	445.1190389359813
301	1.468883333333	371.101377352088	445.1190389359813
302	1.473716666667	371.101377352088	445.1190389359813
303	1.47855	371.101377352088	445.1190389359813
304	1.483383333333	371.101377352088	445.1190389359813
305	1.488216666667	371.101377352088	445.1190389359813
306	1.49305	371.101377352088	445.1190389359813
307	1.497866666667	371.101377352088	445.1190389359813
308	1.5027	371.101377352088	445.1190389359813
309	1.507533333333	371.101377352088	445.1190389359813
310	1.512366666667	371.101377352088	445.1190389359813
311	1.5172	371.101377352088	445.1190389359813
312	1.522033333333	371.101377352088	445.1190389359813
313	1.526866666667	371.101377352088	445.1190389359813
314	1.5317	371.101377352088	445.1190389359813
315	1.536533333333	371.101377352088	445.1190389359813
316	1.541366666667	371.101377352088	445.1190389359813
317	1.5462	371.101377352088	445.1190389359813
318	1.551033333333	371.101377352088	445.1190389359813
319	1.555866666667	371.101377352088	445.1190389359813
320	1.5607	371.101377352088	445.1190389359813
321	1.565533333333	371.101377352088	445.1190389359813
322	1.570366666667	371.101377352088	445.1190389359813
323	1.5752	371.101377352088	445.1190389359813
324	1.580033333333	371.101377352088	445.1190389359813
325	1.584866666667	371.101377352088	445.1190389359813
326	1.5897	371.101377352088	445.1190389359813
327	1.594533333333	371.101377352088	445.1190389359813
328	1.599366666667	371.101377352088	445.1190389359813
329	1.6042	371.101377352088	445.1190389359813
330	1.609033333333	371.101377352088	445.1190389359813
331	1.613866666667	371.101377352088	445.1190389359813
332	1.6187	371.101377352088	445.1190389359813
333	1.623533333333	371.101377352088	445.1190389359813
334	1.628366666667	371.101377352088	445.1190389359813
335	1.6332	371.101377352088	445.1190389359813
336	1.638033333333	371.101377352088	445.1190389359813
337	1.642866666667	371.101377352088	445.1190389359813
338	1.6477	371.101377352088	445.1190389359813
339	1.652533333333	371.101377352088	445.1190389359813
340	1.657366666667	371.101377352088	445.1190389359813
341	1.6622	371.101377352088	445.1190389359813
342	1.667016666667	371.101377352088	445.1190389359813
343	1.67185	371.101377352088	445.1190389359813
344	1.676683333333	371.101377352088	445.1190389359813
345	1.681533333333	371.101377352088	445.1190389359813
346	1.686366666667	371.101377352088	445.1190389359813
347	1.691183333333	371.101377352088	445.1190389359813
348	1.696016666667	371.101377352088	445.1190389359813
349	1.70085	371.101377352088	445.1190389359813
350	1.705683333333	371.101377352088	445.1190389359813
351	1.710516666667	371.101377352088	445.1190389359813
352	1.71535	371.101377352088	445.1190389359813
353	1.720183333333	371.101377352088	445.1190389359813
354	1.725016666667	371.101377352088	445.1190389359813
355	1.72985	371.101377352088	445.1190389359813
356	1.734683333333	371.101377352088	445.1190389359813
357	1.739516666667	371.101377352088	445.1190389359813
358	1.74435	371.101377352088	445.1190389359813
359	1.749183333333	371.101377352088	445.1190389359813
360	1.754016666667	371.101377352088	445.1190389359813
361	1.75885	371.101377352088	445.1190389359813
362	1.763683333333	371.101377352088	445.1190389359813
363	1.768516666667	371.101377352088	445.1190389359813
364	1.773333333333	371.101377352088	445.1190389359813
365	1.778166666667	371.101377352088	445.1190389359813
366	1.783	371.101377352088	445.1190389359813
367	1.787833333333	371.101377352088	445.1190389359813
368	1.79265	371.101377352088	445.1190389359813
369	1.797483333333	371.101377352088	445.1190389359813
370	1.802316666667	371.101377352088	445.1190389359813
371	1.807166666667	371.101377352088	445.1190389359813
372	1.811983333333	371.101377352088	445.1190389359813
373	1.816816666667	371.101377352088	445.1190389359813
374	1.82165	371.101377352088	445.1190389359813
375	1.826483333333	371.101377352088	445.1190389359813
376	1.831316666667	371.101377352088	445.1190389359813
377	1.83615	371.101377352088	445.1190389359813
378	1.840983333333	371.101377352088	445.1190389359813
379	1.845816666667	371.101377352088	445.1190389359813
380	1.85065	371.101377352088	445.1190389359813
381	1.855483333333	371.101377352088	445.1190389359813
382	1.8603	371.101377352088	445.1190389359813
383	1.865133333333	371.101377352088	445.1190389359813
384	1.869983333333	371.101377352088	445.1190389359813
385	1.8748	371.101377352088	445.1190389359813
386	1.879633333333	371.101377352088	445.1190389359813
387	1.884466666667	371.101377352088	445.1190389359813
388	1.889316666667	371.101377352088	445.1190389359813
389	1.89415	371.101377352088	445.1190389359813
390	1.898983333333	371.101377352088	445.1190389359813
391	1.903816666667	371.101377352088	445.1190389359813
392	1.90865	371.101377352088	445.1190389359813
393	1.9135	371.101377352088	445.1190389359813
394	1.918333333333	371.101377352088	445.1190389359813
395	1.92315	371.101377352088	445.1190389359813
396	1.928	371.101377352088	445.1190389359813
397	1.932816666667	371.101377352088	445.1190389359813
398	1.937666666667	371.101377352088	445.1190389359813
399	1.942516666667	371.101377352088	445.1190389359813
400	1.94735	371.101377352088	445.1190389359813
401	1.952183333333	371.101377352088	445.1190389359813
402	1.957016666667	371.101377352088	445.1190389359813
403	1.96185	371.101377352088	445.1190389359813
404	1.9667	371.101377352088	445.1190389359813
405	1.971533333333	371.101377352088	445.1190389359813
406	1.976366666667	371.101377352088	445.1190389359813
407	1.9812	371.101377352088	445.1190389359813
408	1.986016666667	371.101377352088	445.1190389359813
409	1.99085	371.101377352088	445.1190389359813
410	1.995683333333	371.101377352088	445.1190389359813
411	2.000516666667	371.101377352088	445.1190389359813
412	2.00535	371.101377352088	445.1190389359813
413	2.010166666667	371.101377352088	445.1190389359813
414	2.015	371.101377352088	445.1190389359813
415	2.019833333333	371.101377352088	445.1190389359813
416	2.024666666667	371.101377352088	445.1190389359813
417	2.0295	371.101377352088	445.1190389359813
418	2.034333333333	371.101377352088	445.1190389359813
419	2.039166666667	371.101377352088	445.1190389359813
420	2.044	371.101377352088	445.1190389359813
421	2.048833333333	371.101377352088	445.1190389359813
422	2.05365	371.101377352088	445.1190389359813
423	2.058483333333	371.101377352088	445.1190389359813
424	2.063316666667	371.101377352088	445.1190389359813
425	2.06815	371.101377352088	445.1190389359813
426	2.072983333333	371.101377352088	445.1190389359813
427	2.077833333333	371.101377352088	445.1190389359813
428	2.08265	371.101377352088	445.1190389359813
429	2.087483333333	371.101377352088	445.1190389359813
430	2.092316666667	371.101377352088	445.1190389359813
431	2.09715	371.101377352088	445.1190389359813
432	2.101983333333	371.101377352088	445.1190389359813
433	2.106816666667	371.101377352088	445.1190389359813
434	2.11165	371.101377352088	445.1190389359813
435	2.116483333333	371.101377352088	445.1190389359813
436	2.121316666667	371.101377352088	445.1190389359813
437	2.12615	371.101377352088	445.1190389359813
438	2.130983333333	371.101377352088	445.1190389359813
439	2.135833333333	371.101377352088	445.1190389359813
440	2.14065	371.101377352088	445.1190389359813
441	2.145483333333	371.101377352088	445.1190389359813
442	2.150316666667	371.101377352088	445.1190389359813
443	2.15515	371.101377352088	445.1190389359813
444	2.159983333333	371.101377352088	445.1190389359813
445	2.164816666667	371.101377352088	445.1190389359813
446	2.16965	371.101377352088	445.1190389359813
447	2.174483333333	371.101377352088	445.1190389359813
448	2.179333333333	371.101377352088	445.1190389359813
449	2.184166666667	371.101377352088	445.1190389359813
450	2.189	371.101377352088	445.1190389359813
451	2.193833333333	371.101377352088	445.1190389359813
452	2.198666666667	371.101377352088	445.1190389359813
453	2.203516666667	371.101377352088	445.1190389359813
454	2.20835	371.101377352088	445.1190389359813
455	2.213166666667	371.101377352088	445.1190389359813
456	2.218	371.101377352088	445.1190389359813
457	2.222833333333	371.101377352088	445.1190389359813
458	2.22765	371.101377352088	445.1190389359813
459	2.232483333333	371.101377352088	445.1190389359813
460	2.237316666667	371.101377352088	445.1190389359813
461	2.24215	371.101377352088	445.1190389359813
462	2.246983333333	371.101377352088	445.1190389359813
463	2.251833333333	371.101377352088	445.1190389359813
464	2.256666666667	371.101377352088	445.1190389359813
465	2.261483333333	371.101377352088	445.1190389359813
466	2.266316666667	371.101377352088	445.1190389359813
467	2.27115	371.101377352088	445.1190389359813
468	2.275983333333	371.101377352088	445.1190389359813
469	2.280816666667	371.101377352088	445.1190389359813
470	2.28565	371.101377352088	445.1190389359813
471	2.290483333333	371.101377352088	445.1190389359813
472	2.295316666667	371.101377352088	445.1190389359813
473	2.30015	371.101377352088	445.1190389359813
474	2.304983333333	371.101377352088	445.1190389359813
475	2.309816666667	371.101377352088	445.1190389359813
476	2.31465	371.101377352088	445.1190389359813
477	2.319483333333	371.101377352088	445.1190389359813
478	2.324316666667	371.101377352088	445.1190389359813
479	2.32915	371.101377352088	445.1190389359813
480	2.333983333333	371.101377352088	445.1190389359813
481	2.338816666667	371.101377352088	445.1190389359813
482	2.34365	371.101377352088	445.1190389359813
483	2.348483333333	371.101377352088	445.1190389359813
484	2.353316666667	371.101377352088	445.1190389359813
485	2.35815	371.101377352088	445.1190389359813
486	2.362983333333	371.101377352088	445.1190389359813
487	2.367816666667	371.101377352088	445.1190389359813
488	2.37265	371.101377352088	445.1190389359813
489	2.377483333333	371.101377352088	445.1190389359813
490	2.382316666667	371.101377352088	445.1190389359813
491	2.38715	371.101377352088	445.1190389359813
492	2.391983333333	371.101377352088	445.1190389359813
493	2.396816666667	371.101377352088	445.1190389359813
494	2.401633333333	371.101377352088	445.1190389359813
495	2.406466666667	371.101377352088	445.1190389359813
496	2.4113	371.101377352088	445.1190389359813
497	2.416133333333	371.101377352088	445.1190389359813
498	2.420966666667	371.101377352088	445.1190389359813
499	2.425816666667	371.101377352088	445.1190389359813
500	2.430633333333	371.101377352088	445.1190389359813
501	2.435466666667	371.101377352088	445.1190389359813
502	2.4403	371.101377352088	445.1190389359813
503	2.445133333333	371.101377352088	445.1190389359813
504	2.449966666667	371.101377352088	445.1190389359813
505	2.4548	371.101377352088	445.1190389359813
506	2.459633333333	371.101377352088	445.1190389359813
507	2.464466666667	371.101377352088	445.1190389359813
508	2.4693	371.101377352088	445.1190389359813
509	2.474133333333	371.101377352088	445.1190389359813
510	2.478966666667	371.101377352088	445.1190389359813
511	2.4838	371.101377352088	445.1190389359813
512	2.488633333333	371.101377352088	445.1190389359813
513	2.49345	371.101377352088	445.1190389359813
514	2.498283333333	371.101377352088	445.1190389359813
515	2.503116666667	371.101377352088	445.1190389359813
516	2.50795	371.101377352088	445.1190389359813
517	2.512783333333	371.101377352088	445.1190389359813
518	2.517616666667	371.101377352088	445.1190389359813
519	2.522466666667	371.101377352088	445.1190389359813
520	2.527283333333	371.101377352088	445.1190389359813
521	2.532116666667	371.101377352088	445.1190389359813
522	2.536933333333	371.101377352088	445.1190389359813
523	2.541766666667	371.101377352088	445.1190389359813
524	2.5466	371.101377352088	445.1190389359813
525	2.551433333333	371.101377352088	445.1190389359813
526	2.556266666667	371.101377352088	445.1190389359813
527	2.5611	371.101377352088	445.1190389359813
528	2.565916666667	371.101377352088	445.1190389359813
529	2.57075	371.101377352088	445.1190389359813
530	2.575566666667	371.101377352088	445.1190389359813
531	2.5804	371.101377352088	445.1190389359813
532	2.585233333333	371.101377352088	445.1190389359813
533	2.590066666667	371.101377352088	445.1190389359813
534	2.5949	371.101377352088	445.1190389359813
535	2.599716666667	371.101377352088	445.1190389359813
536	2.60455	371.101377352088	445.1190389359813
537	2.609366666667	371.101377352088	445.1190389359813
538	2.6142	371.101377352088	445.1190389359813
539	2.619033333333	371.101377352088	445.1190389359813
540	2.623866666667	371.101377352088	445.1190389359813
541	2.628683333333	371.101377352088	445.1190389359813
542	2.633516666667	371.101377352088	445.1190389359813
543	2.63835	371.101377352088	445.1190389359813
544	2.643166666667	371.101377352088	445.1190389359813
545	2.648	371.101377352088	445.1190389359813
546	2.652833333333	371.101377352088	445.1190389359813
547	2.657666666667	371.101377352088	445.1190389359813
548	2.6625	371.101377352088	445.1190389359813
549	2.667316666667	371.101377352088	445.1190389359813
550	2.672133333333	371.101377352088	445.1190389359813
551	2.676966666667	371.101377352088	445.1190389359813
552	2.681816666667	371.101377352088	445.1190389359813
553	2.686633333333	371.101377352088	445.1190389359813
554	2.691466666667	371.101377352088	445.1190389359813
555	2.6963	371.101377352088	445.1190389359813
556	2.701133333333	371.101377352088	445.1190389359813
557	2.705966666667	371.101377352088	445.1190389359813
558	2.7108	371.101377352088	445.1190389359813
559	2.715633333333	371.101377352088	445.1190389359813
560	2.720466666667	371.101377352088	445.1190389359813
561	2.7253	371.101377352088	445.1190389359813
562	2.730116666667	371.101377352088	445.1190389359813
563	2.73495	371.101377352088	445.1190389359813
564	2.739783333333	371.101377352088	445.1190389359813
565	2.744616666667	371.101377352088	445.1190389359813
566	2.74945	371.101377352088	445.1190389359813
567	2.754283333333	371.101377352088	445.1190389359813
568	2.7591	371.101377352088	445.1190389359813
569	2.763933333333	371.101377352088	445.1190389359813
570	2.768766666667	371.101377352088	445.1190389359813
571	2.7736	371.101377352088	445.1190389359813
572	2.778433333333	371.101377352088	445.1190389359813
573	2.783266666667	371.101377352088	445.1190389359813
574	2.7881	371.101377352088	445.1190389359813
575	2.792933333333	371.101377352088	445.1190389359813
576	2.797766666667	371.101377352088	445.1190389359813
577	2.8026	371.101377352088	445.1190389359813
578	2.807433333333	371.101377352088	445.1190389359813
579	2.812266666667	371.101377352088	445.1190389359813
580	2.8171	371.101377352088	445.1190389359813
581	2.821916666667	371.101377352088	445.1190389359813
582	2.826733333333	371.101377352088	445.1190389359813
583	2.831566666667	371.101377352088	445.1190389359813
584	2.8364	371.101377352088	445.1190389359813
585	2.841233333333	371.101377352088	445.1190389359813
586	2.84605	371.101377352088	445.1190389359813
587	2.850883333333	371.101377352088	445.1190389359813
588	2.8557	371.101377352088	445.1190389359813
589	2.860533333333	371.101377352088	445.1190389359813
590	2.86535	371.101377352088	445.1190389359813
591	2.870183333333	371.101377352088	445.1190389359813
592	2.875016666667	371.101377352088	445.1190389359813
593	2.879833333333	371.101377352088	445.1190389359813
594	2.884666666667	371.101377352088	445.1190389359813
595	2.88955	371.101377352088	445.1190389359813
596	2.894383333333	371.101377352088	445.1190389359813
597	2.8992	371.101377352088	445.1190389359813
598	2.904033333333	371.101377352088	445.1190389359813
599	2.90885	371.101377352088	445.1190389359813
600	2.913683333333	371.101377352088	445.1190389359813
601	2.9185	371.101377352088	445.1190389359813
602	2.923333333333	371.101377352088	445.1190389359813
603	2.928166666667	371.101377352088	445.1190389359813
604	2.932983333333	371.101377352088	445.1190389359813
605	2.937816666667	371.101377352088	445.1190389359813
606	2.94265	371.101377352088	445.1190389359813
607	2.947466666667	371.101377352088	445.1190389359813
608	2.9523	371.101377352088	445.1190389359813
609	2.957133333333	371.101377352088	445.1190389359813
610	2.96195	371.101377352088	445.1190389359813
611	2.966783333333	371.101377352088	445.1190389359813
612	2.971616666667	371.101377352088	445.1190389359813
613	2.97645	371.101377352088	445.1190389359813
614	2.981266666667	371.101377352088	445.1190389359813
615	2.9861	371.101377352088	445.1190389359813
616	2.990933333333	371.101377352088	445.1190389359813
617	2.995766666667	371.101377352088	445.1190389359813
618	3.0006	371.101377352088	445.1190389359813
619	3.005433333333	371.101377352088	445.1190389359813
620	3.010266666667	371.101377352088	445.1190389359813
621	3.0151	371.101377352088	445.1190389359813
622	3.019916666667	371.101377352088	445.1190389359813
623	3.024783333333	371.101377352088	445.1190389359813
624	3.0296	371.101377352088	445.1190389359813
625	3.034416666667	371.101377352088	445.1190389359813
626	3.03925	371.101377352088	445.1190389359813
627	3.044066666667	371.101377352088	445.1190389359813
628	3.0489	371.101377352088	445.1190389359813
629	3.053733333333	371.101377352088	445.1190389359813
630	3.05855	371.101377352088	445.1190389359813
631	3.063383333333	371.101377352088	445.1190389359813
632	3.0682	371.101377352088	445.1190389359813
633	3.073033333333	371.101377352088	445.1190389359813
634	3.077866666667	371.101377352088	445.1190389359813
635	3.0827	371.101377352088	445.1190389359813
636	3.087516666667	371.101377352088	445.1190389359813
637	3.09235	371.101377352088	445.1190389359813
638	3.097166666667	371.101377352088	445.1190389359813
639	3.102	371.101377352088	445.1190389359813
640	3.106833333333	371.101377352088	445.1190389359813
641	3.11165	371.101377352088	445.1190389359813
642	3.116483333333	371.101377352088	445.1190389359813
643	3.1213	371.101377352088	445.1190389359813
644	3.126133333333	371.101377352088	445.1190389359813
645	3.13095	371.101377352088	445.1190389359813
646	3.135783333333	371.101377352088	445.1190389359813
647	3.140616666667	371.101377352088	445.1190389359813
648	3.145433333333	371.101377352088	445.1190389359813
649	3.150266666667	371.101377352088	445.1190389359813
650	3.1551	371.101377352088	445.1190389359813
651	3.159933333333	371.101377352088	445.1190389359813
652	3.164766666667	371.101377352088	445.1190389359813
653	3.169583333333	371.101377352088	445.1190389359813
654	3.174416666667	371.101377352088	445.1190389359813
655	3.17925	371.101377352088	445.1190389359813
656	3.184083333333	371.101377352088	445.1190389359813
657	3.188916666667	371.101377352088	445.1190389359813
658	3.19375	371.101377352088	445.1190389359813
659	3.198583333333	371.101377352088	445.1190389359813
660	3.203433333333	371.101377352088	445.1190389359813
661	3.208266666667	371.101377352088	445.1190389359813
662	3.213083333333	371.101377352088	445.1190389359813
663	3.217916666667	371.101377352088	445.1190389359813
664	3.22275	371.101377352088	445.1190389359813
665	3.227583333333	371.101377352088	445.1190389359813
666	3.2324	371.101377352088	445.1190389359813
667	3.237233333333	371.101377352088	445.1190389359813
668	3.24205	371.101377352088	445.1190389359813
669	3.246883333333	371.101377352088	445.1190389359813
670	3.251716666667	371.101377352088	445.1190389359813
671	3.25655	371.101377352088	445.1190389359813
672	3.261366666667	371.101377352088	445.1190389359813
673	3.2662	371.101377352088	445.1190389359813
674	3.271016666667	371.101377352088	445.1190389359813
675	3.27585	371.101377352088	445.1190389359813
676	3.280666666667	371.101377352088	445.1190389359813
677	3.2855	371.101377352088	445.1190389359813
678	3.290333333333	371.101377352088	445.1190389359813
679	3.295166666667	371.101377352088	445.1190389359813
680	3.3	371.101377352088	445.1190389359813
681	3.304833333333	371.101377352088	445.1190389359813
682	3.309666666667	371.101377352088	445.1190389359813
683	3.314483333333	371.101377352088	445.1190389359813
684	3.319333333333	371.101377352088	445.1190389359813
685	3.32415	371.101377352088	445.1190389359813
686	3.328966666667	371.101377352088	445.1190389359813
687	3.333783333333	371.101377352088	445.1190389359813
688	3.338616666667	371.101377352088	445.1190389359813
689	3.34345	371.101377352088	445.1190389359813
690	3.348266666667	371.101377352088	445.1190389359813
691	3.3531	371.101377352088	445.1190389359813
692	3.35795	371.101377352088	445.1190389359813
693	3.362766666667	371.101377352088	445.1190389359813
694	3.367583333333	371.101377352088	445.1190389359813
695	3.372416666667	371.101377352088	445.1190389359813
696	3.377266666667	371.101377352088	445.1190389359813
697	3.382083333333	371.101377352088	445.1190389359813
698	3.386916666667	371.101377352088	445.1190389359813
699	3.391733333333	371.101377352088	445.1190389359813
700	3.396583333333	371.101377352088	445.1190389359813
701	3.4014	371.101377352088	445.1190389359813
702	3.406216666667	371.101377352088	445.1190389359813
703	3.41105	371.101377352088	445.1190389359813
704	3.41595	371.101377352088	445.1190389359813
705	3.420766666667	371.101377352088	445.1190389359813
706	3.425616666667	371.101377352088	445.1190389359813
707	3.430433333333	371.101377352088	445.1190389359813
708	3.43525	371.101377352088	445.1190389359813
709	3.4401	371.101377352088	445.1190389359813
710	3.444916666667	371.101377352088	445.1190389359813
711	3.449733333333	371.101377352088	445.1190389359813
712	3.454566666667	371.101377352088	445.1190389359813
713	3.4594	371.101377352088	445.1190389359813
714	3.464233333333	371.101377352088	445.1190389359813
715	3.469066666667	371.101377352088	445.1190389359813
716	3.473916666667	371.101377352088	445.1190389359813
717	3.47875	371.101377352088	445.1190389359813
718	3.483566666667	371.101377352088	445.1190389359813
719	3.4884	371.101377352088	445.1190389359813
720	3.49325	371.101377352088	445.1190389359813
721	3.498066666667	371.101377352088	445.1190389359813
722	3.5029	371.101377352088	445.1190389359813
723	3.507733333333	371.101377352088	445.1190389359813
724	3.512583333333	371.101377352088	445.1190389359813
725	3.517416666667	371.101377352088	445.1190389359813
726	3.52225	371.101377352088	445.1190389359813
727	3.527083333333	371.101377352088	445.1190389359813
728	3.531916666667	371.101377352088	445.1190389359813
729	3.536733333333	371.101377352088	445.1190389359813
730	3.541583333333	371.101377352088	445.1190389359813
731	3.546433333333	371.101377352088	445.1190389359813
732	3.551266666667	371.101377352088	445.1190389359813
733	3.556083333333	371.101377352088	445.1190389359813
734	3.560916666667	371.101377352088	445.1190389359813
735	3.565766666667	371.101377352088	445.1190389359813
736	3.570583333333	371.101377352088	445.1190389359813
737	3.575433333333	371.101377352088	445.1190389359813
738	3.58025	371.101377352088	445.1190389359813
739	3.585083333333	371.101377352088	445.1190389359813
740	3.589916666667	371.101377352088	445.1190389359813
741	3.59475	371.101377352088	445.1190389359813
742	3.599583333333	371.101377352088	445.1190389359813
743	3.604433333333	371.101377352088	445.1190389359813
744	3.60925	371.101377352088	445.1190389359813
745	3.614083333333	371.101377352088	445.1190389359813
746	3.618916666667	371.101377352088	445.1190389359813
747	3.623733333333	371.101377352088	445.1190389359813
748	3.628566666667	371.101377352088	445.1190389359813
749	3.6334	371.101377352088	445.1190389359813
750	3.638233333333	371.101377352088	445.1190389359813
751	3.643066666667	371.101377352088	445.1190389359813
752	3.647883333333	371.101377352088	445.1190389359813
753	3.6527	371.101377352088	445.1190389359813
754	3.657533333333	371.101377352088	445.1190389359813
755	3.662366666667	371.101377352088	445.1190389359813
756	3.6672	371.101377352088	445.1190389359813
757	3.672016666667	371.101377352088	445.1190389359813
758	3.676833333333	371.101377352088	445.1190389359813
759	3.681666666667	371.101377352088	445.1190389359813
760	3.686516666667	371.101377352088	445.1190389359813
761	3.691333333333	371.101377352088	445.1190389359813
762	3.696166666667	371.101377352088	445.1190389359813
763	3.701016666667	371.101377352088	445.1190389359813
764	3.705833333333	371.101377352088	445.1190389359813
765	3.71065	371.101377352088	445.1190389359813
766	3.7155	371.101377352088	445.1190389359813
767	3.720333333333	371.101377352088	445.1190389359813
768	3.72515	371.101377352088	445.1190389359813
769	3.729966666667	371.101377352088	445.1190389359813
770	3.734783333333	371.101377352088	445.1190389359813
771	3.739633333333	371.101377352088	445.1190389359813
772	3.74445	371.101377352088	445.1190389359813
773	3.749266666667	371.101377352088	445.1190389359813
774	3.754083333333	371.101377352088	445.1190389359813
775	3.758916666667	371.101377352088	445.1190389359813
776	3.763766666667	371.101377352088	445.1190389359813
777	3.768583333333	371.101377352088	445.1190389359813
778	3.773416666667	371.101377352088	445.1190389359813
779	3.778233333333	371.101377352088	445.1190389359813
780	3.783066666667	371.101377352088	445.1190389359813
781	3.787883333333	371.101377352088	445.1190389359813
782	3.7927	371.101377352088	445.1190389359813
783	3.797516666667	371.101377352088	445.1190389359813
784	3.80235	371.101377352088	445.1190389359813
785	3.807166666667	371.101377352088	445.1190389359813
786	3.812	371.101377352088	445.1190389359813
787	3.816816666667	371.101377352088	445.1190389359813
788	3.82165	371.101377352088	445.1190389359813
789	3.826466666667	371.101377352088	445.1190389359813
790	3.8313	371.101377352088	445.1190389359813
791	3.836116666667	371.101377352088	445.1190389359813
792	3.84095	371.101377352088	445.1190389359813
793	3.845783333333	371.101377352088	445.1190389359813
794	3.8506	371.101377352088	445.1190389359813
795	3.855433333333	371.101377352088	445.1190389359813
796	3.86025	371.101377352088	445.1190389359813
797	3.865083333333	371.101377352088	445.1190389359813
798	3.869916666667	371.101377352088	445.1190389359813
799	3.87475	371.101377352088	445.1190389359813
800	3.879566666667	371.101377352088	445.1190389359813
801	3.8844	371.101377352088	445.1190389359813
802	3.889216666667	371.101377352088	445.1190389359813
803	3.89405	371.101377352088	445.1190389359813
804	3.898883333333	371.101377352088	445.1190389359813
805	3.9037	371.101377352088	445.1190389359813
806	3.908516666667	371.101377352088	445.1190389359813
807	3.91335	371.101377352088	445.1190389359813
808	3.918216666667	371.101377352088	445.1190389359813
809	3.923033333333	371.101377352088	445.1190389359813
810	3.927883333333	371.101377352088	445.1190389359813
811	3.9327	371.101377352088	445.1190389359813
812	3.937533333333	371.101377352088	445.1190389359813
813	3.942383333333	371.101377352088	445.1190389359813
814	3.9472	371.101377352088	445.1190389359813
815	3.952016666667	371.101377352088	445.1190389359813
816	3.956833333333	371.101377352088	445.1190389359813
817	3.961666666667	371.101377352088	445.1190389359813
818	3.966483333333	371.101377352088	445.1190389359813
819	3.971316666667	371.101377352088	445.1190389359813
820	3.976133333333	371.101377352088	445.1190389359813
821	3.980966666667	371.101377352088	445.1190389359813
822	3.9858	371.101377352088	445.1190389359813
823	3.990633333333	371.101377352088	445.1190389359813
824	3.99545	371.101377352088	445.1190389359813
825	4.000266666667	371.101377352088	445.1190389359813
826	4.0051	371.101377352088	445.1190389359813
827	4.009916666667	371.101377352088	445.1190389359813
828	4.01475	371.101377352088	445.1190389359813
829	4.019583333333	371.101377352088	445.1190389359813
830	4.024416666667	371.101377352088	445.1190389359813
831	4.029233333333	371.101377352088	445.1190389359813
832	4.03405	371.101377352088	445.1190389359813
833	4.038883333333	371.101377352088	445.1190389359813
834	4.0437	371.101377352088	445.1190389359813
835	4.048533333333	371.101377352088	445.1190389359813
836	4.053366666667	371.101377352088	445.1190389359813
837	4.058183333333	371.101377352088	445.1190389359813
838	4.063016666667	371.101377352088	445.1190389359813
839	4.067833333333	371.101377352088	445.1190389359813
840	4.072683333333	371.101377352088	445.1190389359813
841	4.0775	371.101377352088	445.1190389359813
842	4.082333333333	371.101377352088	445.1190389359813
843	4.087166666667	371.101377352088	445.1190389359813
844	4.091983333333	371.101377352088	445.1190389359813
845	4.096816666667	371.101377352088	445.1190389359813
846	4.10165	371.101377352088	445.1190389359813
847	4.106483333333	371.101377352088	445.1190389359813
848	4.1113	371.101377352088	445.1190389359813
849	4.116133333333	371.101377352088	445.1190389359813
850	4.120966666667	371.101377352088	445.1190389359813
851	4.125783333333	371.101377352088	445.1190389359813
852	4.130616666667	371.101377352088	445.1190389359813
853	4.135433333333	371.101377352088	445.1190389359813
854	4.140266666667	371.101377352088	445.1190389359813
855	4.145083333333	371.101377352088	445.1190389359813
856	4.149916666667	371.101377352088	445.1190389359813
857	4.154733333333	371.101377352088	445.1190389359813
858	4.159583333333	371.101377352088	445.1190389359813
859	4.1644	371.101377352088	445.1190389359813
860	4.169233333333	371.101377352088	445.1190389359813
861	4.174066666667	371.101377352088	445.1190389359813
862	4.1789	371.101377352088	445.1190389359813
863	4.183716666667	371.101377352088	445.1190389359813
864	4.188533333333	371.101377352088	445.1190389359813
865	4.193366666667	371.101377352088	445.1190389359813
866	4.1982	371.101377352088	445.1190389359813
867	4.203016666667	371.101377352088	445.1190389359813
868	4.20785	371.101377352088	445.1190389359813
869	4.212683333333	371.101377352088	445.1190389359813
870	4.217533333333	371.101377352088	445.1190389359813
871	4.222366666667	371.101377352088	445.1190389359813
872	4.227183333333	371.101377352088	445.1190389359813
873	4.232	371.101377352088	445.1190389359813
874	4.236833333333	371.101377352088	445.1190389359813
875	4.241666666667	371.101377352088	445.1190389359813
876	4.246483333333	371.101377352088	445.1190389359813
877	4.251316666667	371.101377352088	445.1190389359813
878	4.256133333333	371.101377352088	445.1190389359813
879	4.26095	371.101377352088	445.1190389359813
880	4.265783333333	371.101377352088	445.1190389359813
881	4.270616666667	371.101377352088	445.1190389359813
882	4.27545	371.101377352088	445.1190389359813
883	4.280283333333	371.101377352088	445.1190389359813
884	4.285116666667	371.101377352088	445.1190389359813
885	4.289933333333	371.101377352088	445.1190389359813
886	4.294766666667	371.101377352088	445.1190389359813
887	4.299583333333	371.101377352088	445.1190389359813
888	4.304416666667	371.101377352088	445.1190389359813
889	4.30925	371.101377352088	445.1190389359813
890	4.314083333333	371.101377352088	445.1190389359813
891	4.3189	371.101377352088	445.1190389359813
892	4.323733333333	371.101377352088	445.1190389359813
893	4.32855	371.101377352088	445.1190389359813
894	4.333383333333	371.101377352088	445.1190389359813
895	4.3382	371.101377352088	445.1190389359813
896	4.343033333333	371.101377352088	445.1190389359813
897	4.347866666667	371.101377352088	445.1190389359813
898	4.352683333333	371.101377352088	445.1190389359813
899	4.357516666667	371.101377352088	445.1190389359813
900	4.36235	371.101377352088	445.1190389359813
901	4.367183333333	371.101377352088	445.1190389359813
902	4.372	371.101377352088	445.1190389359813
903	4.376833333333	371.101377352088	445.1190389359813
904	4.381666666667	371.101377352088	445.1190389359813
905	4.386516666667	371.101377352088	445.1190389359813
906	4.391333333333	371.101377352088	445.1190389359813
907	4.396166666667	371.101377352088	445.1190389359813
908	4.401	371.101377352088	445.1190389359813
909	4.405833333333	371.101377352088	445.1190389359813
910	4.410666666667	371.101377352088	445.1190389359813
911	4.415483333333	371.101377352088	445.1190389359813
912	4.420316666667	371.101377352088	445.1190389359813
913	4.425133333333	371.101377352088	445.1190389359813
914	4.429966666667	371.101377352088	445.1190389359813
915	4.434783333333	371.101377352088	445.1190389359813
916	4.439616666667	371.101377352088	445.1190389359813
917	4.44445	371.101377352088	445.1190389359813
918	4.449266666667	371.101377352088	445.1190389359813
919	4.4541	371.101377352088	445.1190389359813
920	4.458916666667	371.101377352088	445.1190389359813
921	4.46375	371.101377352088	445.1190389359813
922	4.468566666667	371.101377352088	445.1190389359813
923	4.4734	371.101377352088	445.1190389359813
924	4.478216666667	371.101377352088	445.1190389359813
925	4.48305	371.101377352088	445.1190389359813
926	4.487866666667	371.101377352088	445.1190389359813
927	4.492683333333	371.101377352088	445.1190389359813
928	4.4975	371.101377352088	445.1190389359813
929	4.502333333333	371.101377352088	445.1190389359813
930	4.507166666667	371.101377352088	445.1190389359813
931	4.511983333333	371.101377352088	445.1190389359813
932	4.516816666667	371.101377352088	445.1190389359813
933	4.521666666667	371.101377352088	445.1190389359813
934	4.5265	371.101377352088	445.1190389359813
935	4.531316666667	371.101377352088	445.1190389359813
936	4.53615	371.101377352088	445.1190389359813
937	4.540983333333	371.101377352088	445.1190389359813
938	4.545816666667	371.101377352088	445.1190389359813
939	4.55065	371.101377352088	445.1190389359813
940	4.555466666667	371.101377352088	445.1190389359813
941	4.5603	371.101377352088	445.1190389359813
942	4.565133333333	371.101377352088	445.1190389359813
943	4.569966666667	371.101377352088	445.1190389359813
944	4.574783333333	371.101377352088	445.1190389359813
945	4.579616666667	371.101377352088	445.1190389359813
946	4.58445	371.101377352088	445.1190389359813
947	4.589283333333	371.101377352088	445.1190389359813
948	4.594116666667	371.101377352088	445.1190389359813
949	4.59895	371.101377352088	445.1190389359813
950	4.603783333333	371.101377352088	445.1190389359813
951	4.608616666667	371.101377352088	445.1190389359813
952	4.61345	371.101377352088	445.1190389359813
953	4.618283333333	371.101377352088	445.1190389359813
954	4.6231	371.101377352088	445.1190389359813
955	4.627933333333	371.101377352088	445.1190389359813
956	4.632766666667	371.101377352088	445.1190389359813
957	4.6376	371.101377352088	445.1190389359813
958	4.642433333333	371.101377352088	445.1190389359813
959	4.64725	371.101377352088	445.1190389359813
960	4.652083333333	371.101377352088	445.1190389359813
961	4.6569	371.101377352088	445.1190389359813
962	4.661733333333	371.101377352088	445.1190389359813
963	4.666566666667	371.101377352088	445.1190389359813
964	4.671383333333	371.101377352088	445.1190389359813
965	4.676216666667	371.101377352088	445.1190389359813
966	4.681033333333	371.101377352088	445.1190389359813
967	4.685866666667	371.101377352088	445.1190389359813
968	4.690683333333	371.101377352088	445.1190389359813
969	4.695516666667	371.101377352088	445.1190389359813
970	4.70035	371.101377352088	445.1190389359813
971	4.705183333333	371.101377352088	445.1190389359813
972	4.71	371.101377352088	445.1190389359813
973	4.714833333333	371.101377352088	445.1190389359813
974	4.71965	371.101377352088	445.1190389359813
975	4.724483333333	371.101377352088	445.1190389359813
976	4.729316666667	371.101377352088	445.1190389359813
977	4.734133333333	371.101377352088	445.1190389359813
978	4.738966666667	371.101377352088	445.1190389359813
979	4.743783333333	371.101377352088	445.1190389359813
980	4.748616666667	371.101377352088	445.1190389359813
981	4.753433333333	371.101377352088	445.1190389359813
982	4.758266666667	371.101377352088	445.1190389359813
983	4.7631	371.101377352088	445.1190389359813
984	4.767933333333	371.101377352088	445.1190389359813
985	4.772766666667	371.101377352088	445.1190389359813
986	4.7776	371.101377352088	445.1190389359813
987	4.782433333333	371.101377352088	445.1190389359813
988	4.787266666667	371.101377352088	445.1190389359813
989	4.7921	371.101377352088	445.1190389359813
990	4.796916666667	371.101377352088	445.1190389359813
991	4.801733333333	371.101377352088	445.1190389359813
992	4.80655	371.101377352088	445.1190389359813
993	4.811366666667	371.101377352088	445.1190389359813
994	4.816183333333	371.101377352088	445.1190389359813
995	4.821	371.101377352088	445.1190389359813
996	4.825833333333	371.101377352088	445.1190389359813
997	4.830666666667	371.101377352088	445.1190389359813
998	4.835483333333	371.101377352088	445.1190389359813
999	4.840316666667	371.101377352088	445.1190389359813
1000	4.84515	371.101377352088	445.1190389359813
1001	4.849983333333	371.101377352088	445.1190389359813
1002	4.854816666667	371.101377352088	445.1190389359813
1003	4.85965	371.101377352088	445.1190389359813
1004	4.864466666667	371.101377352088	445.1190389359813
1005	4.8693	371.101377352088	445.1190389359813
1006	4.874133333333	371.101377352088	445.1190389359813
1007	4.878966666667	371.101377352088	445.1190389359813
1008	4.8838	371.101377352088	445.1190389359813
1009	4.888616666667	371.101377352088	445.1190389359813
1010	4.893433333333	371.101377352088	445.1190389359813
1011	4.898266666667	371.101377352088	445.1190389359813
1012	4.9031	371.101377352088	445.1190389359813
1013	4.907933333333	371.101377352088	445.1190389359813
1014	4.91275	371.101377352088	445.1190389359813
1015	4.917566666667	371.101377352088	445.1190389359813
1016	4.9224	371.101377352088	445.1190389359813
1017	4.927233333333	371.101377352088	445.1190389359813
1018	4.932066666667	371.101377352088	445.1190389359813
1019	4.9369	371.101377352088	445.1190389359813
1020	4.941733333333	371.101377352088	445.1190389359813
1021	4.946566666667	371.101377352088	445.1190389359813
1022	4.9514	371.101377352088	445.1190389359813
1023	4.956216666667	371.101377352088	445.1190389359813
1024	4.96105	371.101377352088	445.1190389359813
1025	4.965883333333	371.101377352088	445.1190389359813
1026	4.970716666667	371.101377352088	445.1190389359813
1027	4.975583333333	371.101377352088	445.1190389359813
1028	4.980416666667	371.101377352088	445.1190389359813
1029	4.98525	371.101377352088	445.1190389359813
1030	4.990083333333	371.101377352088	445.1190389359813
1031	4.9949	371.101377352088	445.1190389359813
1032	4.999733333333	371.101377352088	445.1190389359813
1033	5.004583333333	371.101377352088	445.1190389359813
1034	5.009416666667	371.101377352088	445.1190389359813
1035	5.014233333333	371.101377352088	445.1190389359813
1036	5.019066666667	371.101377352088	445.1190389359813
1037	5.023883333333	371.101377352088	445.1190389359813
1038	5.028716666667	371.101377352088	445.1190389359813
1039	5.03355	371.101377352088	445.1190389359813
1040	5.038366666667	371.101377352088	445.1190389359813
1041	5.0432	371.101377352088	445.1190389359813
1042	5.048016666667	371.101377352088	445.1190389359813
1043	5.05285	371.101377352088	445.1190389359813
1044	5.057683333333	371.101377352088	445.1190389359813
1045	5.0625	371.101377352088	445.1190389359813
1046	5.067333333333	371.101377352088	445.1190389359813
1047	5.072166666667	371.101377352088	445.1190389359813
1048	5.076983333333	371.101377352088	445.1190389359813
1049	5.081816666667	371.101377352088	445.1190389359813
1050	5.08665	371.101377352088	445.1190389359813
1051	5.091483333333	371.101377352088	445.1190389359813
1052	5.096316666667	371.101377352088	445.1190389359813
1053	5.101133333333	371.101377352088	445.1190389359813
1054	5.105966666667	371.101377352088	445.1190389359813
1055	5.1108	371.101377352088	445.1190389359813
1056	5.115633333333	371.101377352088	445.1190389359813
1057	5.120466666667	371.101377352088	445.1190389359813
1058	5.1253	371.101377352088	445.1190389359813
1059	5.130116666667	371.101377352088	445.1190389359813
1060	5.13495	371.101377352088	445.1190389359813
1061	5.139766666667	371.101377352088	445.1190389359813
1062	5.1446	371.101377352088	445.1190389359813
1063	5.149416666667	371.101377352088	445.1190389359813
1064	5.15425	371.101377352088	445.1190389359813
1065	5.159066666667	371.101377352088	445.1190389359813
1066	5.1639	371.101377352088	445.1190389359813
1067	5.168733333333	371.101377352088	445.1190389359813
1068	5.173566666667	371.101377352088	445.1190389359813
1069	5.1784	371.101377352088	445.1190389359813
1070	5.183216666667	371.101377352088	445.1190389359813
1071	5.18805	371.101377352088	445.1190389359813
1072	5.192883333333	371.101377352088	445.1190389359813
1073	5.1977	371.101377352088	445.1190389359813
1074	5.202533333333	371.101377352088	445.1190389359813
1075	5.207366666667	371.101377352088	445.1190389359813
1076	5.212183333333	371.101377352088	445.1190389359813
1077	5.217016666667	371.101377352088	445.1190389359813
1078	5.22185	371.101377352088	445.1190389359813
1079	5.226666666667	371.101377352088	445.1190389359813
1080	5.2315	371.101377352088	445.1190389359813
1081	5.236333333333	371.101377352088	445.1190389359813
1082	5.241166666667	371.101377352088	445.1190389359813
1083	5.246	371.101377352088	445.1190389359813
1084	5.250833333333	371.101377352088	445.1190389359813
1085	5.255666666667	371.101377352088	445.1190389359813
1086	5.2605	371.101377352088	445.1190389359813
1087	5.265333333333	371.101377352088	445.1190389359813
1088	5.270166666667	371.101377352088	445.1190389359813
1089	5.274983333333	371.101377352088	445.1190389359813
1090	5.279816666667	371.101377352088	445.1190389359813
1091	5.284633333333	371.101377352088	445.1190389359813
1092	5.289466666667	371.101377352088	445.1190389359813
1093	5.2943	371.101377352088	445.1190389359813
1094	5.299133333333	371.101377352088	445.1190389359813
1095	5.303966666667	371.101377352088	445.1190389359813
1096	5.3088	371.101377352088	445.1190389359813
1097	5.313616666667	371.101377352088	445.1190389359813
1098	5.31845	371.101377352088	445.1190389359813
1099	5.323283333333	371.101377352088	445.1190389359813
1100	5.328116666667	371.101377352088	445.1190389359813
1101	5.33295	371.101377352088	445.1190389359813
1102	5.337783333333	371.101377352088	445.1190389359813
1103	5.342616666667	371.101377352088	445.1190389359813
1104	5.34745	371.101377352088	445.1190389359813
1105	5.352283333333	371.101377352088	445.1190389359813
1106	5.357116666667	371.101377352088	445.1190389359813
1107	5.361933333333	371.101377352088	445.1190389359813
1108	5.366766666667	371.101377352088	445.1190389359813
1109	5.3716	371.101377352088	445.1190389359813
1110	5.376433333333	371.101377352088	445.1190389359813
1111	5.381266666667	371.101377352088	445.1190389359813
1112	5.3861	371.101377352088	445.1190389359813
1113	5.39095	371.101377352088	445.1190389359813
1114	5.395783333333	371.101377352088	445.1190389359813
1115	5.400616666667	371.101377352088	445.1190389359813
1116	5.405466666667	371.101377352088	445.1190389359813
1117	5.4103	371.101377352088	445.1190389359813
1118	5.415133333333	371.101377352088	445.1190389359813
1119	5.419966666667	371.101377352088	445.1190389359813
1120	5.4248	371.101377352088	445.1190389359813
1121	5.429633333333	371.101377352088	445.1190389359813
1122	5.434466666667	371.101377352088	445.1190389359813
1123	5.4393	371.101377352088	445.1190389359813
1124	5.444116666667	371.101377352088	445.1190389359813
1125	5.44895	371.101377352088	445.1190389359813
1126	5.453783333333	371.101377352088	445.1190389359813
1127	5.458616666667	371.101377352088	445.1190389359813
1128	5.463433333333	371.101377352088	445.1190389359813
1129	5.468266666667	371.101377352088	445.1190389359813
1130	5.4731	371.101377352088	445.1190389359813
1131	5.477933333333	371.101377352088	445.1190389359813
1132	5.48275	371.101377352088	445.1190389359813
1133	5.487583333333	371.101377352088	445.1190389359813
1134	5.492416666667	371.101377352088	445.1190389359813
1135	5.497233333333	371.101377352088	445.1190389359813
1136	5.502066666667	371.101377352088	445.1190389359813
1137	5.5069	371.101377352088	445.1190389359813
1138	5.511733333333	371.101377352088	445.1190389359813
1139	5.51655	371.101377352088	445.1190389359813
1140	5.521383333333	371.101377352088	445.1190389359813
1141	5.5262	371.101377352088	445.1190389359813
1142	5.531033333333	371.101377352088	445.1190389359813
1143	5.535866666667	371.101377352088	445.1190389359813
1144	5.540683333333	371.101377352088	445.1190389359813
1145	5.545516666667	371.101377352088	445.1190389359813
1146	5.550333333333	371.101377352088	445.1190389359813
1147	5.555166666667	371.101377352088	445.1190389359813
1148	5.56	371.101377352088	445.1190389359813
1149	5.564816666667	371.101377352088	445.1190389359813
1150	5.56965	371.101377352088	445.1190389359813
1151	5.574483333333	371.101377352088	445.1190389359813
1152	5.5793	371.101377352088	445.1190389359813
1153	5.584133333333	371.101377352088	445.1190389359813
1154	5.588966666667	371.101377352088	445.1190389359813
1155	5.5938	371.101377352088	445.1190389359813
1156	5.598616666667	371.101377352088	445.1190389359813
1157	5.60345	371.101377352088	445.1190389359813
1158	5.608283333333	371.101377352088	445.1190389359813
1159	5.613116666667	371.101377352088	445.1190389359813
1160	5.61795	371.101377352088	445.1190389359813
1161	5.622783333333	371.101377352088	445.1190389359813
1162	5.627616666667	371.101377352088	445.1190389359813
1163	5.63245	371.101377352088	445.1190389359813
1164	5.637283333333	371.101377352088	445.1190389359813
1165	5.642116666667	371.101377352088	445.1190389359813
1166	5.64695	371.101377352088	445.1190389359813
1167	5.651783333333	371.101377352088	445.1190389359813
1168	5.656616666667	371.101377352088	445.1190389359813
1169	5.66145	371.101377352088	445.1190389359813
1170	5.666283333333	371.101377352088	445.1190389359813
1171	5.671116666667	371.101377352088	445.1190389359813
1172	5.67595	371.101377352088	445.1190389359813
1173	5.680766666667	371.101377352088	445.1190389359813
1174	5.6856	371.101377352088	445.1190389359813
1175	5.690433333333	371.101377352088	445.1190389359813
1176	5.695266666667	371.101377352088	445.1190389359813
1177	5.7001	371.101377352088	445.1190389359813
1178	5.704933333333	371.101377352088	445.1190389359813
1179	5.70975	371.101377352088	445.1190389359813
1180	5.714583333333	371.101377352088	445.1190389359813
1181	5.719416666667	371.101377352088	445.1190389359813
1182	5.72425	371.101377352088	445.1190389359813
1183	5.729083333333	371.101377352088	445.1190389359813
1184	5.7339	371.101377352088	445.1190389359813
1185	5.738733333333	371.101377352088	445.1190389359813
1186	5.743566666667	371.101377352088	445.1190389359813
1187	5.7484	371.101377352088	445.1190389359813
1188	5.753233333333	371.101377352088	445.1190389359813
1189	5.758066666667	371.101377352088	445.1190389359813
1190	5.7629	371.101377352088	445.1190389359813
1191	5.767733333333	371.101377352088	445.1190389359813
1192	5.772566666667	371.101377352088	445.1190389359813
1193	5.7774	371.101377352088	445.1190389359813
1194	5.782216666667	371.101377352088	445.1190389359813
1195	5.78705	371.101377352088	445.1190389359813
1196	5.791883333333	371.101377352088	445.1190389359813
1197	5.7967	371.101377352088	445.1190389359813
1198	5.801533333333	371.101377352088	445.1190389359813
1199	5.80635	371.101377352088	445.1190389359813
1200	5.811183333333	371.101377352088	445.1190389359813
1201	5.816016666667	371.101377352088	445.1190389359813
1202	5.82085	371.101377352088	445.1190389359813
1203	5.825666666667	371.101377352088	445.1190389359813
1204	5.8305	371.101377352088	445.1190389359813
1205	5.835333333333	371.101377352088	445.1190389359813
1206	5.840166666667	371.101377352088	445.1190389359813
1207	5.845	371.101377352088	445.1190389359813
1208	5.849833333333	371.101377352088	445.1190389359813
1209	5.85465	371.101377352088	445.1190389359813
1210	5.859483333333	371.101377352088	445.1190389359813
1211	5.8643	371.101377352088	445.1190389359813
1212	5.869133333333	371.101377352088	445.1190389359813
1213	5.873966666667	371.101377352088	445.1190389359813
1214	5.8788	371.101377352088	445.1190389359813
1215	5.883633333333	371.101377352088	445.1190389359813
1216	5.888466666667	371.101377352088	445.1190389359813
1217	5.8933	371.101377352088	445.1190389359813
1218	5.898116666667	371.101377352088	445.1190389359813
1219	5.90295	371.101377352088	445.1190389359813
1220	5.907766666667	371.101377352088	445.1190389359813
1221	5.9126	371.101377352088	445.1190389359813
1222	5.917416666667	371.101377352088	445.1190389359813
1223	5.92225	371.101377352088	445.1190389359813
1224	5.927083333333	371.101377352088	445.1190389359813
1225	5.931933333333	371.101377352088	445.1190389359813
1226	5.936766666667	371.101377352088	445.1190389359813
1227	5.9416	371.101377352088	445.1190389359813
1228	5.946433333333	371.101377352088	445.1190389359813
1229	5.951283333333	371.101377352088	445.1190389359813
1230	5.9561	371.101377352088	445.1190389359813
1231	5.960933333333	371.101377352088	445.1190389359813
1232	5.965766666667	371.101377352088	445.1190389359813
1233	5.9706	371.101377352088	445.1190389359813
1234	5.975416666667	371.101377352088	445.1190389359813
1235	5.98025	371.101377352088	445.1190389359813
1236	5.985083333333	371.101377352088	445.1190389359813
1237	5.9899	371.101377352088	445.1190389359813
1238	5.994733333333	371.101377352088	445.1190389359813
1239	5.999583333333	371.101377352088	445.1190389359813
1240	6.004416666667	371.101377352088	445.1190389359813
1241	6.009233333333	371.101377352088	445.1190389359813
1242	6.014066666667	371.101377352088	445.1190389359813
1243	6.0189	371.101377352088	445.1190389359813
1244	6.023733333333	371.101377352088	445.1190389359813
1245	6.028566666667	371.101377352088	445.1190389359813
1246	6.0334	371.101377352088	445.1190389359813
1247	6.038233333333	371.101377352088	445.1190389359813
1248	6.043066666667	371.101377352088	445.1190389359813
1249	6.0479	371.101377352088	445.1190389359813
1250	6.052733333333	371.101377352088	445.1190389359813
1251	6.057566666667	371.101377352088	445.1190389359813
1252	6.0624	371.101377352088	445.1190389359813
1253	6.067216666667	371.101377352088	445.1190389359813
1254	6.07205	371.101377352088	445.1190389359813
1255	6.076866666667	371.101377352088	445.1190389359813
1256	6.0817	371.101377352088	445.1190389359813
1257	6.086533333333	371.101377352088	445.1190389359813
1258	6.091366666667	371.101377352088	445.1190389359813
1259	6.0962	371.101377352088	445.1190389359813
1260	6.101033333333	371.101377352088	445.1190389359813
1261	6.105866666667	371.101377352088	445.1190389359813
1262	6.1107	371.101377352088	445.1190389359813
1263	6.115516666667	371.101377352088	445.1190389359813
1264	6.12035	371.101377352088	445.1190389359813
1265	6.125183333333	371.101377352088	445.1190389359813
1266	6.13	371.101377352088	445.1190389359813
1267	6.134833333333	371.101377352088	445.1190389359813
1268	6.139666666667	371.101377352088	445.1190389359813
1269	6.1445	371.101377352088	445.1190389359813
1270	6.149316666667	371.101377352088	445.1190389359813
1271	6.15415	371.101377352088	445.1190389359813
1272	6.158983333333	371.101377352088	445.1190389359813
1273	6.1638	371.101377352088	445.1190389359813
1274	6.168633333333	371.101377352088	445.1190389359813
1275	6.173466666667	371.101377352088	445.1190389359813
1276	6.178283333333	371.101377352088	445.1190389359813
1277	6.183116666667	371.101377352088	445.1190389359813
1278	6.18795	371.101377352088	445.1190389359813
1279	6.192783333333	371.101377352088	445.1190389359813
1280	6.197616666667	371.101377352088	445.1190389359813
1281	6.202433333333	371.101377352088	445.1190389359813
1282	6.207266666667	371.101377352088	445.1190389359813
1283	6.2121	371.101377352088	445.1190389359813
1284	6.216933333333	371.101377352088	445.1190389359813
1285	6.221766666667	371.101377352088	445.1190389359813
1286	6.2266	371.101377352088	445.1190389359813
1287	6.231433333333	371.101377352088	445.1190389359813
1288	6.236266666667	371.101377352088	445.1190389359813
1289	6.2411	371.101377352088	445.1190389359813
1290	6.245933333333	371.101377352088	445.1190389359813
1291	6.250766666667	371.101377352088	445.1190389359813
1292	6.2556	371.101377352088	445.1190389359813
1293	6.260433333333	371.101377352088	445.1190389359813
1294	6.265283333333	371.101377352088	445.1190389359813
1295	6.270116666667	371.101377352088	445.1190389359813
1296	6.274933333333	371.101377352088	445.1190389359813
1297	6.279766666667	371.101377352088	445.1190389359813
1298	6.2846	371.101377352088	445.1190389359813
1299	6.289433333333	371.101377352088	445.1190389359813
1300	6.29425	371.101377352088	445.1190389359813
1301	6.299083333333	371.101377352088	445.1190389359813
1302	6.3039	371.101377352088	445.1190389359813
1303	6.308733333333	371.101377352088	445.1190389359813
1304	6.313566666667	371.101377352088	445.1190389359813
1305	6.3184	371.101377352088	445.1190389359813
1306	6.323216666667	371.101377352088	445.1190389359813
1307	6.32805	371.101377352088	445.1190389359813
1308	6.332883333333	371.101377352088	445.1190389359813
1309	6.337716666667	371.101377352088	445.1190389359813
1310	6.34255	371.101377352088	445.1190389359813
1311	6.347383333333	371.101377352088	445.1190389359813
1312	6.352216666667	371.101377352088	445.1190389359813
1313	6.35705	371.101377352088	445.1190389359813
1314	6.361866666667	371.101377352088	445.1190389359813
1315	6.3667	371.101377352088	445.1190389359813
1316	6.371533333333	371.101377352088	445.1190389359813
1317	6.376383333333	371.101377352088	445.1190389359813
1318	6.3812	371.101377352088	445.1190389359813
1319	6.386033333333	371.101377352088	445.1190389359813
1320	6.390866666667	371.101377352088	445.1190389359813
1321	6.3957	371.101377352088	445.1190389359813
1322	6.400533333333	371.101377352088	445.1190389359813
1323	6.405366666667	371.101377352088	445.1190389359813
1324	6.410183333333	371.101377352088	445.1190389359813
1325	6.415016666667	371.101377352088	445.1190389359813
1326	6.41985	371.101377352088	445.1190389359813
1327	6.424683333333	371.101377352088	445.1190389359813
1328	6.4295	371.101377352088	445.1190389359813
1329	6.434333333333	371.101377352088	445.1190389359813
1330	6.43915	371.101377352088	445.1190389359813
1331	6.443983333333	371.101377352088	445.1190389359813
1332	6.4488	371.101377352088	445.1190389359813
1333	6.453633333333	371.101377352088	445.1190389359813
1334	6.45845	371.101377352088	445.1190389359813
1335	6.463283333333	371.101377352088	445.1190389359813
1336	6.468116666667	371.101377352088	445.1190389359813
1337	6.472933333333	371.101377352088	445.1190389359813
1338	6.477766666667	371.101377352088	445.1190389359813
1339	6.4826	371.101377352088	445.1190389359813
1340	6.487416666667	371.101377352088	445.1190389359813
1341	6.49225	371.101377352088	445.1190389359813
1342	6.4971	371.101377352088	445.1190389359813
1343	6.501933333333	371.101377352088	445.1190389359813
1344	6.50675	371.101377352088	445.1190389359813
1345	6.511583333333	371.101377352088	445.1190389359813
1346	6.516416666667	371.101377352088	445.1190389359813
1347	6.521233333333	371.101377352088	445.1190389359813
1348	6.526066666667	371.101377352088	445.1190389359813
1349	6.5309	371.101377352088	445.1190389359813
1350	6.535733333333	371.101377352088	445.1190389359813
1351	6.54055	371.101377352088	445.1190389359813
1352	6.545383333333	371.101377352088	445.1190389359813
1353	6.550216666667	371.101377352088	445.1190389359813
1354	6.55505	371.101377352088	445.1190389359813
1355	6.559883333333	371.101377352088	445.1190389359813
1356	6.5647	371.101377352088	445.1190389359813
1357	6.569533333333	371.101377352088	445.1190389359813
1358	6.574366666667	371.101377352088	445.1190389359813
1359	6.5792	371.101377352088	445.1190389359813
1360	6.58405	371.101377352088	445.1190389359813
1361	6.588866666667	371.101377352088	445.1190389359813
1362	6.5937	371.101377352088	445.1190389359813
1363	6.598533333333	371.101377352088	445.1190389359813
1364	6.603366666667	371.101377352088	445.1190389359813
1365	6.6082	371.101377352088	445.1190389359813
1366	6.613016666667	371.101377352088	445.1190389359813
1367	6.61785	371.101377352088	445.1190389359813
1368	6.622683333333	371.101377352088	445.1190389359813
1369	6.627516666667	371.101377352088	445.1190389359813
1370	6.63235	371.101377352088	445.1190389359813
1371	6.637183333333	371.101377352088	445.1190389359813
1372	6.642016666667	371.101377352088	445.1190389359813
1373	6.646833333333	371.101377352088	445.1190389359813
1374	6.651666666667	371.101377352088	445.1190389359813
1375	6.656483333333	371.101377352088	445.1190389359813
1376	6.661316666667	371.101377352088	445.1190389359813
1377	6.66615	371.101377352088	445.1190389359813
1378	6.670983333333	371.101377352088	445.1190389359813
1379	6.675816666667	371.101377352088	445.1190389359813
1380	6.68065	371.101377352088	445.1190389359813
1381	6.685466666667	371.101377352088	445.1190389359813
1382	6.690283333333	371.101377352088	445.1190389359813
1383	6.695116666667	371.101377352088	445.1190389359813
1384	6.699933333333	371.101377352088	445.1190389359813
1385	6.704783333333	371.101377352088	445.1190389359813
1386	6.709616666667	371.101377352088	445.1190389359813
1387	6.71445	371.101377352088	445.1190389359813
1388	6.719266666667	371.101377352088	445.1190389359813
1389	6.7241	371.101377352088	445.1190389359813
1390	6.728933333333	371.101377352088	445.1190389359813
1391	6.733766666667	371.101377352088	445.1190389359813
1392	6.7386	371.101377352088	445.1190389359813
1393	6.743433333333	371.101377352088	445.1190389359813
1394	6.74825	371.101377352088	445.1190389359813
1395	6.753083333333	371.101377352088	445.1190389359813
1396	6.757916666667	371.101377352088	445.1190389359813
1397	6.76275	371.101377352088	445.1190389359813
1398	6.767583333333	371.101377352088	445.1190389359813
1399	6.772416666667	371.101377352088	445.1190389359813
1400	6.77725	371.101377352088	445.1190389359813
1401	6.782083333333	371.101377352088	445.1190389359813
1402	6.7869	371.101377352088	445.1190389359813
1403	6.791733333333	371.101377352088	445.1190389359813
1404	6.796566666667	371.101377352088	445.1190389359813
1405	6.8014	371.101377352088	445.1190389359813
1406	6.806216666667	371.101377352088	445.1190389359813
1407	6.81105	371.101377352088	445.1190389359813
1408	6.815883333333	371.101377352088	445.1190389359813
1409	6.820716666667	371.101377352088	445.1190389359813
1410	6.82555	371.101377352088	445.1190389359813
1411	6.830383333333	371.101377352088	445.1190389359813
1412	6.835216666667	371.101377352088	445.1190389359813
1413	6.84005	371.101377352088	445.1190389359813
1414	6.844883333333	371.101377352088	445.1190389359813
1415	6.849716666667	371.101377352088	445.1190389359813
1416	6.85455	371.101377352088	445.1190389359813
1417	6.859383333333	371.101377352088	445.1190389359813
1418	6.8642	371.101377352088	445.1190389359813
1419	6.86905	371.101377352088	445.1190389359813
1420	6.873883333333	371.101377352088	445.1190389359813
1421	6.8787	371.101377352088	445.1190389359813
1422	6.883533333333	371.101377352088	445.1190389359813
1423	6.888366666667	371.101377352088	445.1190389359813
1424	6.893216666667	371.101377352088	445.1190389359813
1425	6.89805	371.101377352088	445.1190389359813
1426	6.902866666667	371.101377352088	445.1190389359813
1427	6.9077	371.101377352088	445.1190389359813
1428	6.912533333333	371.101377352088	445.1190389359813
1429	6.917366666667	371.101377352088	445.1190389359813
1430	6.922183333333	371.101377352088	445.1190389359813
1431	6.927016666667	371.101377352088	445.1190389359813
1432	6.931833333333	371.101377352088	445.1190389359813
1433	6.936666666667	371.101377352088	445.1190389359813
1434	6.9415	371.101377352088	445.1190389359813
1435	6.946333333333	371.101377352088	445.1190389359813
1436	6.95115	371.101377352088	445.1190389359813
1437	6.955983333333	371.101377352088	445.1190389359813
1438	6.960816666667	371.101377352088	445.1190389359813
1439	6.96565	371.101377352088	445.1190389359813
1440	6.9705	371.101377352088	445.1190389359813
1441	6.975316666667	371.101377352088	445.1190389359813
1442	6.98015	371.101377352088	445.1190389359813
1443	6.984983333333	371.101377352088	445.1190389359813
1444	6.989816666667	371.101377352088	445.1190389359813
1445	6.994683333333	371.101377352088	445.1190389359813
1446	6.999516666667	371.101377352088	445.1190389359813
1447	7.00435	371.101377352088	445.1190389359813
1448	7.009183333333	371.101377352088	445.1190389359813
1449	7.014016666667	371.101377352088	445.1190389359813
1450	7.01885	371.101377352088	445.1190389359813
1451	7.023683333333	371.101377352088	445.1190389359813
1452	7.028516666667	371.101377352088	445.1190389359813
1453	7.033333333333	371.101377352088	445.1190389359813
1454	7.038166666667	371.101377352088	445.1190389359813
1455	7.043	371.101377352088	445.1190389359813
1456	7.047833333333	371.101377352088	445.1190389359813
1457	7.052666666667	371.101377352088	445.1190389359813
1458	7.0575	371.101377352088	445.1190389359813
1459	7.062333333333	371.101377352088	445.1190389359813
1460	7.067166666667	371.101377352088	445.1190389359813
1461	7.072	371.101377352088	445.1190389359813
1462	7.076833333333	371.101377352088	445.1190389359813
1463	7.081666666667	371.101377352088	445.1190389359813
1464	7.086483333333	371.101377352088	445.1190389359813
1465	7.091333333333	371.101377352088	445.1190389359813
1466	7.096166666667	371.101377352088	445.1190389359813
1467	7.101	371.101377352088	445.1190389359813
1468	7.105833333333	371.101377352088	445.1190389359813
1469	7.110666666667	371.101377352088	445.1190389359813
1470	7.1155	371.101377352088	445.1190389359813
1471	7.120333333333	371.101377352088	445.1190389359813
1472	7.125166666667	371.101377352088	445.1190389359813
1473	7.130016666667	371.101377352088	445.1190389359813
1474	7.134833333333	371.101377352088	445.1190389359813
1475	7.139666666667	371.101377352088	445.1190389359813
1476	7.1445	371.101377352088	445.1190389359813
1477	7.149333333333	371.101377352088	445.1190389359813
1478	7.154166666667	371.101377352088	445.1190389359813
1479	7.159	371.101377352088	445.1190389359813
1480	7.163833333333	371.101377352088	445.1190389359813
1481	7.168666666667	371.101377352088	445.1190389359813
1482	7.173516666667	371.101377352088	445.1190389359813
1483	7.178333333333	371.101377352088	445.1190389359813
1484	7.183166666667	371.101377352088	445.1190389359813
1485	7.188016666667	371.101377352088	445.1190389359813
1486	7.19285	371.101377352088	445.1190389359813
1487	7.197666666667	371.101377352088	445.1190389359813
1488	7.2025	371.101377352088	445.1190389359813
1489	7.207316666667	371.101377352088	445.1190389359813
1490	7.212166666667	371.101377352088	445.1190389359813
1491	7.217	371.101377352088	445.1190389359813
1492	7.221816666667	371.101377352088	445.1190389359813
1493	7.226666666667	371.101377352088	445.1190389359813
1494	7.2315	371.101377352088	445.1190389359813
1495	7.236333333333	371.101377352088	445.1190389359813
1496	7.241166666667	371.101377352088	445.1190389359813
1497	7.246	371.101377352088	445.1190389359813
1498	7.250833333333	371.101377352088	445.1190389359813
1499	7.25565	371.101377352088	445.1190389359813
1500	7.260483333333	371.101377352088	445.1190389359813
1501	7.265316666667	371.101377352088	445.1190389359813
1502	7.27015	371.101377352088	445.1190389359813
1503	7.274983333333	371.101377352088	445.1190389359813
1504	7.2798	371.101377352088	445.1190389359813
1505	7.284633333333	371.101377352088	445.1190389359813
1506	7.289483333333	371.101377352088	445.1190389359813
1507	7.294316666667	371.101377352088	445.1190389359813
1508	7.29915	371.101377352088	445.1190389359813
1509	7.303983333333	371.101377352088	445.1190389359813
1510	7.308816666667	371.101377352088	445.1190389359813
1511	7.31365	371.101377352088	445.1190389359813
1512	7.318466666667	371.101377352088	445.1190389359813
1513	7.3233	371.101377352088	445.1190389359813
1514	7.328133333333	371.101377352088	445.1190389359813
1515	7.332966666667	371.101377352088	445.1190389359813
1516	7.337816666667	371.101377352088	445.1190389359813
1517	7.342666666667	371.101377352088	445.1190389359813
1518	7.347483333333	371.101377352088	445.1190389359813
1519	7.352316666667	371.101377352088	445.1190389359813
1520	7.35715	371.101377352088	445.1190389359813
1521	7.361983333333	371.101377352088	445.1190389359813
1522	7.366816666667	371.101377352088	445.1190389359813
1523	7.37165	371.101377352088	445.1190389359813
1524	7.376466666667	371.101377352088	445.1190389359813
1525	7.3813	371.101377352088	445.1190389359813
1526	7.386133333333	371.101377352088	445.1190389359813
1527	7.390966666667	371.101377352088	445.1190389359813
1528	7.3958	371.101377352088	445.1190389359813
1529	7.400633333333	371.101377352088	445.1190389359813
1530	7.405466666667	371.101377352088	445.1190389359813
1531	7.4103	371.101377352088	445.1190389359813
1532	7.415133333333	371.101377352088	445.1190389359813
1533	7.419983333333	371.101377352088	445.1190389359813
1534	7.4248	371.101377352088	445.1190389359813
1535	7.429633333333	371.101377352088	445.1190389359813
1536	7.434483333333	371.101377352088	445.1190389359813
1537	7.4393	371.101377352088	445.1190389359813
1538	7.444133333333	371.101377352088	445.1190389359813
1539	7.448966666667	371.101377352088	445.1190389359813
1540	7.453816666667	371.101377352088	445.1190389359813
1541	7.458633333333	371.101377352088	445.1190389359813
1542	7.463466666667	371.101377352088	445.1190389359813
1543	7.4683	371.101377352088	445.1190389359813
1544	7.47315	371.101377352088	445.1190389359813
1545	7.477983333333	371.101377352088	445.1190389359813
1546	7.4828	371.101377352088	445.1190389359813
1547	7.487633333333	371.101377352088	445.1190389359813
1548	7.492466666667	371.101377352088	445.1190389359813
1549	7.497316666667	371.101377352088	445.1190389359813
1550	7.50215	371.101377352088	445.1190389359813
1551	7.506983333333	371.101377352088	445.1190389359813
1552	7.5118	371.101377352088	445.1190389359813
1553	7.516633333333	371.101377352088	445.1190389359813
1554	7.521466666667	371.101377352088	445.1190389359813
1555	7.5263	371.101377352088	445.1190389359813
1556	7.53115	371.101377352088	445.1190389359813
1557	7.535966666667	371.101377352088	445.1190389359813
1558	7.5408	371.101377352088	445.1190389359813
1559	7.545633333333	371.101377352088	445.1190389359813
1560	7.550466666667	371.101377352088	445.1190389359813
1561	7.5553	371.101377352088	445.1190389359813
1562	7.56015	371.101377352088	445.1190389359813
1563	7.564966666667	371.101377352088	445.1190389359813
1564	7.5698	371.101377352088	445.1190389359813
1565	7.574633333333	371.101377352088	445.1190389359813
1566	7.579466666667	371.101377352088	445.1190389359813
1567	7.5843	371.101377352088	445.1190389359813
1568	7.589133333333	371.101377352088	445.1190389359813
1569	7.593966666667	371.101377352088	445.1190389359813
1570	7.5988	371.101377352088	445.1190389359813
1571	7.603633333333	371.101377352088	445.1190389359813
1572	7.608483333333	371.101377352088	445.1190389359813
1573	7.613316666667	371.101377352088	445.1190389359813
1574	7.61815	371.101377352088	445.1190389359813
1575	7.622983333333	371.101377352088	445.1190389359813
1576	7.627816666667	371.101377352088	445.1190389359813
1577	7.63265	371.101377352088	445.1190389359813
1578	7.637466666667	371.101377352088	445.1190389359813
1579	7.6423	371.101377352088	445.1190389359813
1580	7.647133333333	371.101377352088	445.1190389359813
1581	7.651966666667	371.101377352088	445.1190389359813
1582	7.6568	371.101377352088	445.1190389359813
1583	7.661633333333	371.101377352088	445.1190389359813
1584	7.666466666667	371.101377352088	445.1190389359813
1585	7.6713	371.101377352088	445.1190389359813
1586	7.676133333333	371.101377352088	445.1190389359813
1587	7.680966666667	371.101377352088	445.1190389359813
1588	7.685783333333	371.101377352088	445.1190389359813
1589	7.690616666667	371.101377352088	445.1190389359813
1590	7.695466666667	371.101377352088	445.1190389359813
1591	7.700283333333	371.101377352088	445.1190389359813
1592	7.705116666667	371.101377352088	445.1190389359813
1593	7.709966666667	371.101377352088	445.1190389359813
1594	7.7148	371.101377352088	445.1190389359813
1595	7.719633333333	371.101377352088	445.1190389359813
1596	7.72445	371.101377352088	445.1190389359813
1597	7.7293	371.101377352088	445.1190389359813
1598	7.734133333333	371.101377352088	445.1190389359813
1599	7.738966666667	371.101377352088	445.1190389359813
1600	7.7438	371.101377352088	445.1190389359813
1601	7.748633333333	371.101377352088	445.1190389359813
1602	7.75345	371.101377352088	445.1190389359813
1603	7.7583	371.101377352088	445.1190389359813
1604	7.763133333333	371.101377352088	445.1190389359813
1605	7.767966666667	371.101377352088	445.1190389359813
1606	7.7728	371.101377352088	445.1190389359813
1607	7.777633333333	371.101377352088	445.1190389359813
1608	7.782466666667	371.101377352088	445.1190389359813
1609	7.7873	371.101377352088	445.1190389359813
1610	7.792133333333	371.101377352088	445.1190389359813
1611	7.79695	371.101377352088	445.1190389359813
1612	7.801783333333	371.101377352088	445.1190389359813
1613	7.806616666667	371.101377352088	445.1190389359813
1614	7.81145	371.101377352088	445.1190389359813
1615	7.816283333333	371.101377352088	445.1190389359813
1616	7.8211	371.101377352088	445.1190389359813
1617	7.825933333333	371.101377352088	445.1190389359813
1618	7.830783333333	371.101377352088	445.1190389359813
1619	7.835616666667	371.101377352088	445.1190389359813
1620	7.84045	371.101377352088	445.1190389359813
1621	7.845283333333	371.101377352088	445.1190389359813
1622	7.850116666667	371.101377352088	445.1190389359813
1623	7.85495	371.101377352088	445.1190389359813
1624	7.859783333333	371.101377352088	445.1190389359813
1625	7.864616666667	371.101377352088	445.1190389359813
1626	7.86945	371.101377352088	445.1190389359813
1627	7.874283333333	371.101377352088	445.1190389359813
1628	7.879133333333	371.101377352088	445.1190389359813
1629	7.883966666667	371.101377352088	445.1190389359813
1630	7.888783333333	371.101377352088	445.1190389359813
1631	7.893616666667	371.101377352088	445.1190389359813
1632	7.89845	371.101377352088	445.1190389359813
1633	7.9033	371.101377352088	445.1190389359813
1634	7.908133333333	371.101377352088	445.1190389359813
1635	7.91295	371.101377352088	445.1190389359813
1636	7.917783333333	371.101377352088	445.1190389359813
1637	7.922633333333	371.101377352088	445.1190389359813
1638	7.927466666667	371.101377352088	445.1190389359813
1639	7.932316666667	371.101377352088	445.1190389359813
1640	7.937133333333	371.101377352088	445.1190389359813
1641	7.941983333333	371.101377352088	445.1190389359813
1642	7.946816666667	371.101377352088	445.1190389359813
1643	7.95165	371.101377352088	445.1190389359813
1644	7.956466666667	371.101377352088	445.1190389359813
1645	7.9613	371.101377352088	445.1190389359813
1646	7.96615	371.101377352088	445.1190389359813
1647	7.970983333333	371.101377352088	445.1190389359813
1648	7.975816666667	371.101377352088	445.1190389359813
1649	7.980633333333	371.101377352088	445.1190389359813
1650	7.985466666667	371.101377352088	445.1190389359813
1651	7.990316666667	371.101377352088	445.1190389359813
1652	7.995166666667	371.101377352088	445.1190389359813
1653	7.999983333333	371.101377352088	445.1190389359813
1654	8.004816666667	371.101377352088	445.1190389359813
1655	8.009666666667	371.101377352088	445.1190389359813
1656	8.0145	371.101377352088	445.1190389359813
1657	8.019333333333	371.101377352088	445.1190389359813
1658	8.024166666667	371.101377352088	445.1190389359813
1659	8.029	371.101377352088	445.1190389359813
1660	8.033833333333	371.101377352088	445.1190389359813
1661	8.038666666667	371.101377352088	445.1190389359813
1662	8.043483333333	371.101377352088	445.1190389359813
1663	8.048333333333	371.101377352088	445.1190389359813
1664	8.053166666667	371.101377352088	445.1190389359813
1665	8.058	371.101377352088	445.1190389359813
1666	8.062833333333	371.101377352088	445.1190389359813
1667	8.06765	371.101377352088	445.1190389359813
1668	8.072483333333	371.101377352088	445.1190389359813
1669	8.077316666667	371.101377352088	445.1190389359813
1670	8.08215	371.101377352088	445.1190389359813
1671	8.086983333333	371.101377352088	445.1190389359813
1672	8.091816666667	371.101377352088	445.1190389359813
1673	8.096666666667	371.101377352088	445.1190389359813
1674	8.1015	371.101377352088	445.1190389359813
1675	8.106333333333	371.101377352088	445.1190389359813
1676	8.111166666667	371.101377352088	445.1190389359813
1677	8.116	371.101377352088	445.1190389359813
1678	8.120833333333	371.101377352088	445.1190389359813
1679	8.125666666667	371.101377352088	445.1190389359813
1680	8.130483333333	371.101377352088	445.1190389359813
1681	8.135316666667	371.101377352088	445.1190389359813
1682	8.140166666667	371.101377352088	445.1190389359813
1683	8.144983333333	371.101377352088	445.1190389359813
1684	8.149833333333	371.101377352088	445.1190389359813
1685	8.15465	371.101377352088	445.1190389359813
1686	8.1595	371.101377352088	445.1190389359813
1687	8.164333333333	371.101377352088	445.1190389359813
1688	8.169166666667	371.101377352088	445.1190389359813
1689	8.174016666667	371.101377352088	445.1190389359813
1690	8.17885	371.101377352088	445.1190389359813
1691	8.183666666667	371.101377352088	445.1190389359813
1692	8.188516666667	371.101377352088	445.1190389359813
1693	8.193333333333	371.101377352088	445.1190389359813
1694	8.198166666667	371.101377352088	445.1190389359813
1695	8.203016666667	371.101377352088	445.1190389359813
1696	8.207833333333	371.101377352088	445.1190389359813
1697	8.212683333333	371.101377352088	445.1190389359813
1698	8.217516666667	371.101377352088	445.1190389359813
1699	8.22235	371.101377352088	445.1190389359813
1700	8.227183333333	371.101377352088	445.1190389359813
1701	8.232033333333	371.101377352088	445.1190389359813
1702	8.236866666667	371.101377352088	445.1190389359813
1703	8.2417	371.101377352088	445.1190389359813
1704	8.246533333333	371.101377352088	445.1190389359813
1705	8.25135	371.101377352088	445.1190389359813
1706	8.2562	371.101377352088	445.1190389359813
1707	8.261033333333	371.101377352088	445.1190389359813
1708	8.265866666667	371.101377352088	445.1190389359813
1709	8.2707	371.101377352088	445.1190389359813
1710	8.275533333333	371.101377352088	445.1190389359813
1711	8.280366666667	371.101377352088	445.1190389359813
1712	8.2852	371.101377352088	445.1190389359813
1713	8.290033333333	371.101377352088	445.1190389359813
1714	8.294866666667	371.101377352088	445.1190389359813
1715	8.2997	371.101377352088	445.1190389359813
1716	8.304533333333	371.101377352088	445.1190389359813
1717	8.309366666667	371.101377352088	445.1190389359813
1718	8.3142	371.101377352088	445.1190389359813
1719	8.319033333333	371.101377352088	445.1190389359813
1720	8.323866666667	371.101377352088	445.1190389359813
1721	8.328716666667	371.101377352088	445.1190389359813
1722	8.33355	371.101377352088	445.1190389359813
1723	8.338383333333	371.101377352088	445.1190389359813
1724	8.343216666667	371.101377352088	445.1190389359813
1725	8.34805	371.101377352088	445.1190389359813
1726	8.352883333333	371.101377352088	445.1190389359813
1727	8.3577	371.101377352088	445.1190389359813
1728	8.362533333333	371.101377352088	445.1190389359813
1729	8.367366666667	371.101377352088	445.1190389359813
1730	8.3722	371.101377352088	445.1190389359813
1731	8.377033333333	371.101377352088	445.1190389359813
1732	8.381866666667	371.101377352088	445.1190389359813
1733	8.386716666667	371.101377352088	445.1190389359813
1734	8.39155	371.101377352088	445.1190389359813
1735	8.3964	371.101377352088	445.1190389359813
1736	8.40125	371.101377352088	445.1190389359813
1737	8.4061	371.101377352088	445.1190389359813
1738	8.41095	371.101377352088	445.1190389359813
1739	8.4158	371.101377352088	445.1190389359813
1740	8.42065	371.101377352088	445.1190389359813
1741	8.425483333333	371.101377352088	445.1190389359813
1742	8.430333333333	371.101377352088	445.1190389359813
1743	8.435166666667	371.101377352088	445.1190389359813
1744	8.44	371.101377352088	445.1190389359813
1745	8.444833333333	371.101377352088	445.1190389359813
1746	8.449666666667	371.101377352088	445.1190389359813
1747	8.4545	371.101377352088	445.1190389359813
1748	8.45935	371.101377352088	445.1190389359813
1749	8.4642	371.101377352088	445.1190389359813
1750	8.46905	371.101377352088	445.1190389359813
1751	8.4739	371.101377352088	445.1190389359813
1752	8.47875	371.101377352088	445.1190389359813
1753	8.483583333333	371.101377352088	445.1190389359813
1754	8.488433333333	371.101377352088	445.1190389359813
1755	8.49325	371.101377352088	445.1190389359813
1756	8.4981	371.101377352088	445.1190389359813
1757	8.502933333333	371.101377352088	445.1190389359813
1758	8.507783333333	371.101377352088	445.1190389359813
1759	8.512616666667	371.101377352088	445.1190389359813
1760	8.51745	371.101377352088	445.1190389359813
1761	8.522283333333	371.101377352088	445.1190389359813
1762	8.527116666667	371.101377352088	445.1190389359813
1763	8.531966666667	371.101377352088	445.1190389359813
1764	8.536816666667	371.101377352088	445.1190389359813
1765	8.54165	371.101377352088	445.1190389359813
1766	8.546483333333	371.101377352088	445.1190389359813
1767	8.551316666667	371.101377352088	445.1190389359813
1768	8.55615	371.101377352088	445.1190389359813
1769	8.561	371.101377352088	445.1190389359813
1770	8.565833333333	371.101377352088	445.1190389359813
1771	8.570683333333	371.101377352088	445.1190389359813
1772	8.575516666667	371.101377352088	445.1190389359813
1773	8.58035	371.101377352088	445.1190389359813
1774	8.5852	371.101377352088	445.1190389359813
1775	8.59005	371.101377352088	445.1190389359813
1776	8.594883333333	371.101377352088	445.1190389359813
1777	8.599733333333	371.101377352088	445.1190389359813
1778	8.604566666667	371.101377352088	445.1190389359813
1779	8.609416666667	371.101377352088	445.1190389359813
1780	8.614266666667	371.101377352088	445.1190389359813
1781	8.619116666667	371.101377352088	445.1190389359813
1782	8.623966666667	371.101377352088	445.1190389359813
1783	8.628816666667	371.101377352088	445.1190389359813
1784	8.63365	371.101377352088	445.1190389359813
1785	8.6385	371.101377352088	445.1190389359813
1786	8.643333333333	371.101377352088	445.1190389359813
1787	8.648183333333	371.101377352088	445.1190389359813
1788	8.653033333333	371.101377352088	445.1190389359813
1789	8.657883333333	371.101377352088	445.1190389359813
1790	8.662733333333	371.101377352088	445.1190389359813
1791	8.667583333333	371.101377352088	445.1190389359813
1792	8.672433333333	371.101377352088	445.1190389359813
1793	8.677283333333	371.101377352088	445.1190389359813
1794	8.682116666667	371.101377352088	445.1190389359813
1795	8.686966666667	371.101377352088	445.1190389359813
1796	8.6918	371.101377352088	445.1190389359813
1797	8.696633333333	371.101377352088	445.1190389359813
1798	8.701483333333	371.101377352088	445.1190389359813
1799	8.706333333333	371.101377352088	445.1190389359813
1800	8.711166666667	371.101377352088	445.1190389359813
1801	8.716016666667	371.101377352088	445.1190389359813
1802	8.72085	371.101377352088	445.1190389359813
1803	8.725683333333	371.101377352088	445.1190389359813
1804	8.730516666667	371.101377352088	445.1190389359813
1805	8.735366666667	371.101377352088	445.1190389359813
1806	8.740216666667	371.101377352088	445.1190389359813
1807	8.74505	371.101377352088	445.1190389359813
1808	8.7499	371.101377352088	445.1190389359813
1809	8.754733333333	371.101377352088	445.1190389359813
1810	8.759566666667	371.101377352088	445.1190389359813
1811	8.764416666667	371.101377352088	445.1190389359813
1812	8.76925	371.101377352088	445.1190389359813
1813	8.774116666667	371.101377352088	445.1190389359813
1814	8.77895	371.101377352088	445.1190389359813
1815	8.7838	371.101377352088	445.1190389359813
1816	8.78865	371.101377352088	445.1190389359813
1817	8.793516666667	371.101377352088	445.1190389359813
1818	8.79835	371.101377352088	445.1190389359813
1819	8.803216666667	371.101377352088	445.1190389359813
1820	8.80805	371.101377352088	445.1190389359813
1821	8.8129	371.101377352088	445.1190389359813
1822	8.817733333333	371.101377352088	445.1190389359813
1823	8.8226	371.101377352088	445.1190389359813
1824	8.82745	371.101377352088	445.1190389359813
1825	8.832283333333	371.101377352088	445.1190389359813
1826	8.83715	371.101377352088	445.1190389359813
1827	8.842	371.101377352088	445.1190389359813
1828	8.84685	371.101377352088	445.1190389359813
1829	8.8517	371.101377352088	445.1190389359813
1830	8.85655	371.101377352088	445.1190389359813
1831	8.8614	371.101377352088	445.1190389359813
1832	8.86625	371.101377352088	445.1190389359813
1833	8.8711	371.101377352088	445.1190389359813
1834	8.87595	371.101377352088	445.1190389359813
1835	8.8808	371.101377352088	445.1190389359813
1836	8.88565	371.101377352088	445.1190389359813
1837	8.890483333333	371.101377352088	445.1190389359813
1838	8.895333333333	371.101377352088	445.1190389359813
1839	8.900166666667	371.101377352088	445.1190389359813
1840	8.905016666667	371.101377352088	445.1190389359813
1841	8.909866666667	371.101377352088	445.1190389359813
1842	8.9147	371.101377352088	445.1190389359813
1843	8.91955	371.101377352088	445.1190389359813
1844	8.9244	371.101377352088	445.1190389359813
1845	8.92925	371.101377352088	445.1190389359813
1846	8.9341	371.101377352088	445.1190389359813
1847	8.93895	371.101377352088	445.1190389359813
1848	8.9438	371.101377352088	445.1190389359813
1849	8.948666666667	371.101377352088	445.1190389359813
1850	8.953516666667	371.101377352088	445.1190389359813
1851	8.958366666667	371.101377352088	445.1190389359813
1852	8.963216666667	371.101377352088	445.1190389359813
1853	8.968066666667	371.101377352088	445.1190389359813
1854	8.972916666667	371.101377352088	445.1190389359813
1855	8.977766666667	371.101377352088	445.1190389359813
1856	8.982633333333	371.101377352088	445.1190389359813
1857	8.987466666667	371.101377352088	445.1190389359813
1858	8.992333333333	371.101377352088	445.1190389359813
1859	8.997166666667	371.101377352088	445.1190389359813
1860	9.002016666667	371.101377352088	445.1190389359813
1861	9.006866666667	371.101377352088	445.1190389359813
1862	9.011733333333	371.101377352088	445.1190389359813
1863	9.016566666667	371.101377352088	445.1190389359813
1864	9.021416666667	371.101377352088	445.1190389359813
1865	9.026283333333	371.101377352088	445.1190389359813
1866	9.031133333333	371.101377352088	445.1190389359813
1867	9.035983333333	371.101377352088	445.1190389359813
1868	9.04085	371.101377352088	445.1190389359813
1869	9.045716666667	371.101377352088	445.1190389359813
1870	9.050583333333	371.101377352088	445.1190389359813
1871	9.055433333333	371.101377352088	445.1190389359813
1872	9.060283333333	371.101377352088	445.1190389359813
1873	9.065133333333	371.101377352088	445.1190389359813
1874	9.070016666667	371.101377352088	445.1190389359813
1875	9.074866666667	371.101377352088	445.1190389359813
1876	9.079733333333	371.101377352088	445.1190389359813
1877	9.084583333333	371.101377352088	445.1190389359813
1878	9.08945	371.101377352088	445.1190389359813
1879	9.094316666667	371.101377352088	445.1190389359813
1880	9.099183333333	371.101377352088	445.1190389359813
1881	9.10405	371.101377352088	445.1190389359813
1882	9.108916666667	371.101377352088	445.1190389359813
1883	9.113783333333	371.101377352088	445.1190389359813
1884	9.118633333333	371.101377352088	445.1190389359813
1885	9.123516666667	371.101377352088	445.1190389359813
1886	9.128383333333	371.101377352088	445.1190389359813
1887	9.13325	371.101377352088	445.1190389359813
1888	9.138116666667	371.101377352088	445.1190389359813
1889	9.142983333333	371.101377352088	445.1190389359813
1890	9.14785	371.101377352088	445.1190389359813
1891	9.152733333333	371.101377352088	445.1190389359813
1892	9.1576	371.101377352088	445.1190389359813
1893	9.162466666667	371.101377352088	445.1190389359813
1894	9.16735	371.101377352088	445.1190389359813
1895	9.172233333333	371.101377352088	445.1190389359813
1896	9.177116666667	371.101377352088	445.1190389359813
1897	9.182016666667	371.101377352088	445.1190389359813
1898	9.1869	371.101377352088	445.1190389359813
1899	9.191783333333	371.101377352088	445.1190389359813
1900	9.196666666667	371.101377352088	445.1190389359813
1901	9.20155	371.101377352088	445.1190389359813
1902	9.206433333333	371.101377352088	445.1190389359813
1903	9.211333333333	371.101377352088	445.1190389359813
1904	9.2162	371.101377352088	445.1190389359813
1905	9.2211	371.101377352088	445.1190389359813
1906	9.225983333333	371.101377352088	445.1190389359813
1907	9.230883333333	371.101377352088	445.1190389359813
1908	9.23575	371.101377352088	445.1190389359813
1909	9.240616666667	371.101377352088	445.1190389359813
1910	9.245516666667	371.101377352088	445.1190389359813
1911	9.250416666667	371.101377352088	445.1190389359813
1912	9.255333333333	371.101377352088	445.1190389359813
1913	9.260233333333	371.101377352088	445.1190389359813
1914	9.265133333333	371.101377352088	445.1190389359813
1915	9.27005	371.101377352088	445.1190389359813
1916	9.274966666667	371.101377352088	445.1190389359813
1917	9.279883333333	371.101377352088	445.1190389359813
1918	9.2848	371.101377352088	445.1190389359813
1919	9.289716666667	371.101377352088	445.1190389359813
1920	9.294616666667	371.101377352088	445.1190389359813
1921	9.299516666667	371.101377352088	445.1190389359813
1922	9.304433333333	371.101377352088	445.1190389359813
1923	9.30935	371.101377352088	445.1190389359813
1924	9.314266666667	371.101377352088	445.1190389359813
1926	9.370483333333	371.101377352088	445.1190389359813
1927	9.375433333333	371.101377352088	445.1190389359813
1928	9.380366666667	371.101377352088	445.1190389359813
1929	9.3853	371.101377352088	445.1190389359813
1930	9.390233333333	371.101377352088	445.1190389359813
1931	9.395166666667	371.101377352088	445.1190389359813
1932	9.400116666667	371.101377352088	445.1190389359813
1933	9.405066666667	371.101377352088	445.1190389359813
1934	9.410016666667	371.101377352088	445.1190389359813
1935	9.41495	371.101377352088	445.1190389359813
1937	9.47115	371.101377352088	445.1190389359813
1939	9.527466666667	371.101377352088	445.1190389359813
1940	9.532483333333	371.101377352088	445.1190389359813
1941	9.537483333333	371.101377352088	445.1190389359813
1942	9.542483333333	371.101377352088	445.1190389359813
1943	9.5475	371.101377352088	445.1190389359813
1944	9.552533333333	371.101377352088	445.1190389359813
1945	9.55755	371.101377352088	445.1190389359813
1946	9.562533333333	371.101377352088	445.1190389359813
1947	9.56755	371.101377352088	445.1190389359813
1948	9.572583333333	371.101377352088	445.1190389359813
1950	9.628966666667	371.101377352088	445.1190389359813
1952	9.6853	371.101377352088	445.1190389359813
1955	9.741616666667	371.101377352088	445.1190389359813
1956	9.7467	371.101377352088	445.1190389359813
1957	9.751766666667	371.101377352088	445.1190389359813
1960	9.808116666667	371.101377352088	445.1190389359813
1963	9.864616666667	371.101377352088	445.1190389359813
1967	9.921116666667	371.101377352088	445.1190389359813
1975	9.9776	371.101377352088	445.1190389359813
1980	10.0341	371.101377352088	445.1190389359813
1993	10.0906	371.101377352088	445.1190389359813
2001	10.147266666667	371.101377352088	445.1190389359813
2016	10.203916666667	371.101377352088	445.1190389359813
2032	10.260583333333	371.101377352088	445.1190389359813
2053	10.317416666667	371.101377352088	445.1190389359813
2065	10.37425	371.101377352088	445.1190389359813
2088	10.431083333333	371.101377352088	445.1190389359813
2111	10.4879	371.101377352088	445.1190389359813
2142	10.5449	371.101377352088	445.1190389359813
2173	10.6019	371.101377352088	445.1190389359813
2204	10.658883333333	371.101377352088	445.1190389359813
2235	10.715883333333	371.101377352088	445.1190389359813
2266	10.77305	371.101377352088	445.1190389359813
2297	10.830216666667	371.101377352088	445.1190389359813
2328	10.887383333333	371.101377352088	445.1190389359813
2359	10.944533333333	371.101377352088	445.1190389359813
2390	11.0017	371.101377352088	445.1190389359813
2421	11.059033333333	371.101377352088	445.1190389359813
2452	11.116366666667	371.101377352088	445.1190389359813
2483	11.173683333333	371.101377352088	445.1190389359813
2514	11.231016666667	371.101377352088	445.1190389359813
2545	11.28835	371.101377352088	445.1190389359813
2576	11.345683333333	371.101377352088	445.1190389359813
2607	11.403	371.101377352088	445.1190389359813
2638	11.460333333333	371.101377352088	445.1190389359813
2669	11.517833333333	371.101377352088	445.1190389359813
2700	11.575166666667	371.101377352088	445.1190389359813
2731	11.632666666667	371.101377352088	445.1190389359813
2762	11.690166666667	371.101377352088	445.1190389359813
2793	11.74765	371.101377352088	445.1190389359813
2824	11.80515	371.101377352088	445.1190389359813
2855	11.86265	371.101377352088	445.1190389359813
2886	11.92015	371.101377352088	445.1190389359813
2917	11.977633333333	371.101377352088	445.1190389359813
2948	12.035133333333	371.101377352088	445.1190389359813
2979	12.0928	371.101377352088	445.1190389359813
3010	12.150283333333	371.101377352088	445.1190389359813
3041	12.20795	371.101377352088	445.1190389359813
3072	12.26545	371.101377352088	445.1190389359813
3103	12.32295	371.101377352088	445.1190389359813
3134	12.380433333333	371.101377352088	445.1190389359813
3165	12.4381	371.101377352088	445.1190389359813
3196	12.495766666667	371.101377352088	445.1190389359813
3227	12.553433333333	371.101377352088	445.1190389359813
[truncated: 3,698 more rows]
