# Supplementary material for: RawBeans: A Simple, Vendor-Independent, Raw-Data Quality-Control Tool
Source: J Proteome Res. 2021 Mar 4;20(4):2098–104. doi: 10.1021/acs.jproteome.0c00956 (PMC8041395; doi:10.1021/acs.jproteome.0c00956)
Supplement: Supplementary file 4 — pr0c00956_si_005.zip [file pr0c00956_si_005.zip]

Archive with 53 entries (51 files):
- timstof_data/E0_1_615.json
- timstof_data/E0_2_616.json
- timstof_data/qc-log.txt
- timstof_data/qc-report.html
- timstof_data/resources/
- timstof_data/resources/E0_1_615-mass-deviation-matrix.tsv
- timstof_data/resources/E0_2_616-mass-deviation-matrix.tsv
- timstof_data/resources/images/
- timstof_data/resources/images/all-samples1-charge-state.png
- timstof_data/resources/images/all-samples1-mass1-deviation.png
- timstof_data/resources/images/all-samples1-mass2-deviation.png
- timstof_data/resources/images/all-samples1-ms2-inject.png
- timstof_data/resources/images/all-samples1-ms2-mz-value.png
- timstof_data/resources/images/all-samples1-peak-symmetry.png
- timstof_data/resources/images/all-samples1-top-n.png
- timstof_data/resources/images/asc.gif
- timstof_data/resources/images/bg.gif
- timstof_data/resources/images/desc.gif
- timstof_data/resources/images/E0_1_615-charge-state.png
- timstof_data/resources/images/E0_1_615-mass-deviation1.png
- timstof_data/resources/images/E0_1_615-mass-deviation2.png
- timstof_data/resources/images/E0_1_615-ms1-inject-vs-ret.png
- timstof_data/resources/images/E0_1_615-ms1-ret-vs-top-n.png
- timstof_data/resources/images/E0_1_615-ms2-inject.png
- timstof_data/resources/images/E0_1_615-ms2-max-log-intensity-vs-ms2-num-intensities.png
- timstof_data/resources/images/E0_1_615-ms2-mz-value.png
- timstof_data/resources/images/E0_1_615-peak-intentsity-vs-t2-t1-ratio.png
- timstof_data/resources/images/E0_1_615-peak-intentsity-vs-t-sum.png
- timstof_data/resources/images/E0_1_615-prec-ratio.png
- timstof_data/resources/images/E0_1_615-top-n.png
- timstof_data/resources/images/E0_2_616-charge-state.png
- timstof_data/resources/images/E0_2_616-mass-deviation1.png
- timstof_data/resources/images/E0_2_616-mass-deviation2.png
- timstof_data/resources/images/E0_2_616-ms1-inject-vs-ret.png
- timstof_data/resources/images/E0_2_616-ms1-ret-vs-top-n.png
- timstof_data/resources/images/E0_2_616-ms2-inject.png
- timstof_data/resources/images/E0_2_616-ms2-max-log-intensity-vs-ms2-num-intensities.png
- timstof_data/resources/images/E0_2_616-ms2-mz-value.png
- timstof_data/resources/images/E0_2_616-peak-intentsity-vs-t2-t1-ratio.png
- timstof_data/resources/images/E0_2_616-peak-intentsity-vs-t-sum.png
- timstof_data/resources/images/E0_2_616-prec-ratio.png
- timstof_data/resources/images/E0_2_616-top-n.png
- timstof_data/resources/images/help-icon-24.png
- timstof_data/resources/images/incpm_logo.png
- timstof_data/resources/images/Thumbs.db
- timstof_data/resources/images/tic-lex-sort.png
- timstof_data/resources/images/tic-run-date-sort.png
- timstof_data/resources/images/weizmann_logo.jpg
- timstof_data/resources/jquery.tablesorter.min.js
- timstof_data/resources/jquery-3.2.1.min.js
- timstof_data/resources/plotly-latest.min.js
- timstof_data/resources/style.css
- timstof_data/static-qc-report.html
