# Supplementary material for: RawBeans: A Simple, Vendor-Independent, Raw-Data Quality-Control Tool
Source: J Proteome Res. 2021 Mar 4;20(4):2098–104. doi: 10.1021/acs.jproteome.0c00956 (PMC8041395; doi:10.1021/acs.jproteome.0c00956)
Supplement: Supplementary file 4 — pr0c00956_si_005.zip [file pr0c00956_si_005.zip › timstof_data/E0_1_615.json]

{
  "data": {
    "cls": "SampleQCData",
    "components_dict": {
      "charge_dist": {
        "cls": "ChargeDistComponent",
        "ms2_charge_state": [
          1.0,
          1.0,
          2.0,
          2.0,
          1.0,
          1.0,
          2.0,
          2.0,
          2.0,
          1.0,
          1.0,
          2.0,
          2.0,
          1.0,
          1.0,
          2.0,
          2.0,
          2.0,
          1.0,
          1.0,
          2.0,
          2.0,
          1.0,
          1.0,
          2.0,
          2.0,
          2.0,
          1.0,
          1.0,
          2.0,
          2.0,
          1.0,
          1.0,
          2.0,
          2.0,
          2.0,
          1.0,
          1.0,
          2.0,
          2.0,
          1.0,
          1.0,
          2.0,
          2.0,
          2.0,
          1.0,
          1.0,
          2.0,
          2.0,
          1.0,
          1.0,
          2.0,
          2.0,
          2.0,
          1.0,
          1.0,
          2.0,
          2.0,
          1.0,
          1.0,
          2.0,
          2.0,
          2.0,
          1.0,
          1.0,
          2.0,
          2.0,
          1.0,
          1.0,
          2.0,
          2.0,
          2.0,
          1.0,
          1.0,
          2.0,
          2.0,
          1.0,
          1.0,
          2.0,
          2.0,
          1.0,
          2.0,
          1.0,
          1.0,
          2.0,
          2.0,
          1.0,
          1.0,
          2.0,
          2.0,
          1.0,
          2.0,
          2.0,
          1.0,
          1.0,
          1.0,
          1.0,
          2.0,
          2.0,
          2.0,
          2.0,
          1.0,
          2.0,
          1.0,
          1.0,
          1.0,
          1.0,
          2.0,
          2.0,
          2.0,
          2.0,
          1.0,
          2.0,
          1.0,
          1.0,
          1.0,
          1.0,
          2.0,
          2.0,
          2.0,
          2.0,
          1.0,
          2.0,
          1.0,
          1.0,
          1.0,
          1.0,
          2.0,
          2.0,
          2.0,
          2.0,
          1.0,
          2.0,
          1.0,
          1.0,
          1.0,
          1.0,
          2.0,
          2.0,
          2.0,
          2.0,
          1.0,
          2.0,
          1.0,
          1.0,
          1.0,
          1.0,
          2.0,
          2.0,
          2.0,
          2.0,
          1.0,
          2.0,
          1.0,
          1.0,
          1.0,
          1.0,
          2.0,
          2.0,
          2.0,
          2.0,
          1.0,
          2.0,
          1.0,
          1.0,
          1.0,
          1.0,
          2.0,
          2.0,
          2.0,
          2.0,
          1.0,
          2.0,
          1.0,
          1.0,
          1.0,
          1.0,
          2.0,
          2.0,
          2.0,
          2.0,
          2.0,
          2.0,
          1.0,
          1.0,
          1.0,
          1.0,
          2.0,
          2.0,
          2.0,
          2.0,
          2.0,
          2.0,
          1.0,
          1.0,
          1.0,
          1.0,
          1.0,
          1.0,
          2.0,
          2.0,
          2.0,
          2.0,
          1.0,
          1.0,
          1.0,
          1.0,
          1.0,
          1.0,
          1.0,
          2.0,
          2.0,
          2.0,
          2.0,
          1.0,
          1.0,
          1.0,
          1.0,
          1.0,
          1.0,
          1.0,
          2.0,
          2.0,
          2.0,
          2.0,
          1.0,
          1.0,
          1.0,
          1.0,
          1.0,
          1.0,
          1.0,
          2.0,
          2.0,
          2.0,
          2.0,
          1.0,
          1.0,
          1.0,
          1.0,
          1.0,
          1.0,
          1.0,
          2.0,
          2.0,
          2.0,
          2.0,
          1.0,
          1.0,
          1.0,
          1.0,
          1.0,
          1.0,
          1.0,
          2.0,
          2.0,
          2.0,
          2.0,
          1.0,
          1.0,
          1.0,
          1.0,
          1.0,
          1.0,
          1.0,
          2.0,
          2.0,
          2.0,
          2.0,
          1.0,
          1.0,
          1.0,
          1.0,
          1.0,
          1.0,
          1.0,
          2.0,
          2.0,
          2.0,
          2.0,
          1.0,
          1.0,
          1.0,
          1.0,
          1.0,
          1.0,
          1.0,
          2.0,
          2.0,
          2.0,
          2.0,
          1.0,
          1.0,
          1.0,
          1.0,
          1.0,
          1.0,
          2.0,
          2.0,
          2.0,
          2.0,
          1.0,
          1.0,
          2.0,
          1.0,
          1.0,
          2.0,
          1.0,
          1.0,
          2.0,
          2.0,
          2.0,
          2.0,
          1.0,
          1.0,
          2.0,
          1.0,
          1.0,
          2.0,
          1.0,
          1.0,
          2.0,
          2.0,
          2.0,
          2.0,
          1.0,
          1.0,
          2.0,
          1.0,
          1.0,
          2.0,
          1.0,
          1.0,
          2.0,
          2.0,
          2.0,
          2.0,
          1.0,
          1.0,
          2.0,
          1.0,
          1.0,
          2.0,
          1.0,
          1.0,
          2.0,
          2.0,
          2.0,
          2.0,
          1.0,
          1.0,
          2.0,
          1.0,
          1.0,
          2.0,
          1.0,
          1.0,
          2.0,
          2.0,
          2.0,
          2.0,
          1.0,
          1.0,
          2.0,
          1.0,
          1.0,
          2.0,
          1.0,
          1.0,
          2.0,
          2.0,
          2.0,
          2.0,
          1.0,
          1.0,
          2.0,
          1.0,
          1.0,
          2.0,
          1.0,
          1.0,
          2.0,
          2.0,
          2.0,
          2.0,
          1.0,
          1.0,
          2.0,
          1.0,
          1.0,
          2.0,
          1.0,
          1.0,
          2.0,
          2.0,
          2.0,
          2.0,
          1.0,
          1.0,
          2.0,
          1.0,
          1.0,
          2.0,
          1.0,
          1.0,
          2.0,
          2.0,
          2.0,
          2.0,
          1.0,
          1.0,
          2.0,
          1.0,
          1.0,
          2.0,
          1.0,
          1.0,
          2.0,
          2.0,
          2.0,
          2.0,
          1.0,
          1.0,
          1.0,
          1.0,
          1.0,
          2.0,
          1.0,
          2.0,
          1.0,
          2.0,
          2.0,
          1.0,
          1.0,
          1.0,
          1.0,
          1.0,
          2.0,
          1.0,
          2.0,
          1.0,
          2.0,
          2.0,
          1.0,
          1.0,
          1.0,
          1.0,
          1.0,
          2.0,
          1.0,
          2.0,
          1.0,
          2.0,
          2.0,
          1.0,
          1.0,
          1.0,
          1.0,
          1.0,
          2.0,
          1.0,
          2.0,
          1.0,
          2.0,
          2.0,
          1.0,
          1.0,
          1.0,
          1.0,
          1.0,
          2.0,
          1.0,
          2.0,
          1.0,
          2.0,
          2.0,
          1.0,
          1.0,
          1.0,
          1.0,
          1.0,
          2.0,
          1.0,
          2.0,
          1.0,
          2.0,
          2.0,
          1.0,
          1.0,
          1.0,
          1.0,
          1.0,
          2.0,
          1.0,
          2.0,
          1.0,
          2.0,
          2.0,
          1.0,
          1.0,
          1.0,
          1.0,
          1.0,
          2.0,
          1.0,
          2.0,
          1.0,
          2.0,
          2.0,
          1.0,
          1.0,
          1.0,
          1.0,
          1.0,
          2.0,
          1.0,
          2.0,
          2.0,
          2.0,
          2.0,
          1.0,
          1.0,
          1.0,
          1.0,
          1.0,
          2.0,
          1.0,
          2.0,
          2.0,
          2.0,
          2.0,
          1.0,
          2.0,
          1.0,
          1.0,
          1.0,
          1.0,
          2.0,
          2.0,
          2.0,
          2.0,
          2.0,
          1.0,
          2.0,
          1.0,
          1.0,
          1.0,
          1.0,
          2.0,
          2.0,
          2.0,
          2.0,
          2.0,
          1.0,
          2.0,
          1.0,
          1.0,
          1.0,
          1.0,
          2.0,
          2.0,
          2.0,
          2.0,
          2.0,
          1.0,
          2.0,
          1.0,
          1.0,
          1.0,
          1.0,
          2.0,
          2.0,
          2.0,
          2.0,
          2.0,
          1.0,
          2.0,
          1.0,
          1.0,
          1.0,
          1.0,
          2.0,
          2.0,
          2.0,
          2.0,
          2.0,
          1.0,
          2.0,
          1.0,
          1.0,
          1.0,
          1.0,
          2.0,
          2.0,
          2.0,
          2.0,
          2.0,
          1.0,
          2.0,
          1.0,
          1.0,
          1.0,
          1.0,
          2.0,
          2.0,
          2.0,
          2.0,
          2.0,
          1.0,
          2.0,
          1.0,
          1.0,
          1.0,
          1.0,
          2.0,
          2.0,
          2.0,
          2.0,
          2.0,
          1.0,
          2.0,
          1.0,
          1.0,
          1.0,
          1.0,
          2.0,
          2.0,
          2.0,
          2.0,
          2.0,
          1.0,
          2.0,
          1.0,
          1.0,
          1.0,
          1.0,
          2.0,
          2.0,
          2.0,
          2.0,
          2.0,
          1.0,
          1.0,
          2.0,
          1.0,
          2.0,
          2.0,
          2.0,
          2.0,
          2.0,
          1.0,
          1.0,
          2.0,
          1.0,
          2.0,
          2.0,
          2.0,
          2.0,
          2.0,
          1.0,
          1.0,
          2.0,
          1.0,
          2.0,
          2.0,
          2.0,
          2.0,
          2.0,
          1.0,
          1.0,
          2.0,
          1.0,
          2.0,
          2.0,
          2.0,
          2.0,
          2.0,
          1.0,
          1.0,
          2.0,
          1.0,
          2.0,
          2.0,
          2.0,
          2.0,
          2.0,
          1.0,
          1.0,
          2.0,
          1.0,
          2.0,
          2.0,
          2.0,
          2.0,
          2.0,
          1.0,
          1.0,
          2.0,
          1.0,
          2.0,
          2.0,
          2.0,
          2.0,
          2.0,
          1.0,
          1.0,
          2.0,
          1.0,
          2.0,
          2.0,
          2.0,
          2.0,
          2.0,
          1.0,
          1.0,
          2.0,
          1.0,
          2.0,
          2.0,
          2.0,
          2.0,
          2.0,
          1.0,
          1.0,
          2.0,
          1.0,
          2.0,
          2.0,
          2.0,
          2.0,
          1.0,
          1.0,
          1.0,
          1.0,
          1.0,
          1.0,
          2.0,
          2.0,
          2.0,
          2.0,
          1.0,
          1.0,
          1.0,
          1.0,
          1.0,
          1.0,
          2.0,
          2.0,
          2.0,
          2.0,
          1.0,
          1.0,
          1.0,
          1.0,
          1.0,
          1.0,
          2.0,
          2.0,
          2.0,
          2.0,
          1.0,
          1.0,
          1.0,
          1.0,
          1.0,
          1.0,
          2.0,
          2.0,
          2.0,
          2.0,
          1.0,
          1.0,
          1.0,
          1.0,
          1.0,
          1.0,
          2.0,
          2.0,
          2.0,
          2.0,
          1.0,
          1.0,
          1.0,
          1.0,
          1.0,
          1.0,
          2.0,
          2.0,
          2.0,
          2.0,
          1.0,
          1.0,
          1.0,
          1.0,
          1.0,
          1.0,
          2.0,
          2.0,
          2.0,
          2.0,
          1.0,
          1.0,
          1.0,
          1.0,
          1.0,
          1.0,
          2.0,
          2.0,
          2.0,
          2.0,
          1.0,
          1.0,
          1.0,
          1.0,
          1.0,
          1.0,
          2.0,
          2.0,
          2.0,
          2.0,
          1.0,
          1.0,
          1.0,
          1.0,
          1.0,
          1.0,
          2.0,
          2.0,
          2.0,
          2.0,
          1.0,
          1.0,
          1.0,
          2.0,
          1.0,
          1.0,
          1.0,
          2.0,
          2.0,
          2.0,
          1.0,
          1.0,
          1.0,
          2.0,
          1.0,
          1.0,
          1.0,
          2.0,
          2.0,
          2.0,
          1.0,
          1.0,
          1.0,
          2.0,
          1.0,
          1.0,
          1.0,
          2.0,
          2.0,
          2.0,
          1.0,
          1.0,
          1.0,
          2.0,
          1.0,
          1.0,
          1.0,
          2.0,
          2.0,
          2.0,
          1.0,
          1.0,
          1.0,
          2.0,
          1.0,
          1.0,
          1.0,
          2.0,
          2.0,
          2.0,
          1.0,
          1.0,
          1.0,
          2.0,
          1.0,
          1.0,
          1.0,
          2.0,
          2.0,
          2.0,
          1.0,
          1.0,
          1.0,
          2.0,
          1.0,
          1.0,
          1.0,
          2.0,
          2.0,
          2.0,
          1.0,
          1.0,
          1.0,
          2.0,
          1.0,
          1.0,
          1.0,
          2.0,
          2.0,
          2.0,
          1.0,
          1.0,
          1.0,
          2.0,
          1.0,
          1.0,
          1.0,
          2.0,
          1.0,
          2.0,
          1.0,
          1.0,
          1.0,
          2.0,
          1.0,
          1.0,
          1.0,
          2.0,
          1.0,
          2.0,
          1.0,
          1.0,
          1.0,
          1.0,
          2.0,
          2.0,
          1.0,
          2.0,
          2.0,
          2.0,
          2.0,
          1.0,
          1.0,
          1.0,
          1.0,
          2.0,
          2.0,
          1.0,
          2.0,
          2.0,
          2.0,
          2.0,
          1.0,
          1.0,
          1.0,
          1.0,
          2.0,
          2.0,
          1.0,
          2.0,
          2.0,
          2.0,
          2.0,
          1.0,
          1.0,
          1.0,
          1.0,
          2.0,
          2.0,
          1.0,
          2.0,
          2.0,
          2.0,
          2.0,
          1.0,
          1.0,
          1.0,
          1.0,
          2.0,
          2.0,
          1.0,
          2.0,
          2.0,
          2.0,
          2.0,
          1.0,
          1.0,
          1.0,
          1.0,
          2.0,
          2.0,
          1.0,
          2.0,
          2.0,
          2.0,
          2.0,
          1.0,
          1.0,
          1.0,
          1.0,
          2.0,
          2.0,
          1.0,
          2.0,
          2.0,
          2.0,
          2.0,
          1.0,
          1.0,
          1.0,
          1.0,
          2.0,
          2.0,
          1.0,
          2.0,
          2.0,
          2.0,
          2.0,
          1.0,
          1.0,
          1.0,
          1.0,
          2.0,
          2.0,
          1.0,
          2.0,
          2.0,
          2.0,
          2.0,
          1.0,
          1.0,
          1.0,
          1.0,
          2.0,
          2.0,
          1.0,
          2.0,
          2.0,
          2.0,
          2.0,
          1.0,
          1.0,
          1.0,
          2.0,
          2.0,
          2.0,
          2.0,
          2.0,
          2.0,
          1.0,
          1.0,
          1.0,
          2.0,
          2.0,
          2.0,
          2.0,
          2.0,
          2.0,
          1.0,
          1.0,
          1.0,
          2.0,
          2.0,
          2.0,
          2.0,
          2.0,
          2.0,
          1.0,
          1.0,
          1.0,
          2.0,
          2.0,
          2.0,
          2.0,
          2.0,
          2.0,
          1.0,
          1.0,
          1.0,
          2.0,
          2.0,
          2.0,
          2.0,
          2.0,
          2.0,
          1.0,
          1.0,
          1.0,
          2.0,
          2.0,
          2.0,
          2.0,
          2.0,
          2.0,
          1.0,
          1.0,
          1.0,
          2.0,
          2.0,
          2.0,
          2.0,
          2.0,
          2.0,
          2.0,
          1.0,
          1.0,
          1.0,
          2.0,
          2.0,
          2.0,
          2.0,
          2.0,
          2.0,
          2.0,
          1.0,
          1.0,
          1.0,
          2.0,
          2.0,
          2.0,
          2.0,
          2.0,
          2.0,
          2.0,
          1.0,
          1.0,
          1.0,
          2.0,
          2.0,
          2.0,
          2.0,
          2.0,
          2.0,
          2.0,
          1.0,
          2.0,
          1.0,
          2.0,
          2.0,
          2.0,
          2.0,
          2.0,
          1.0,
          2.0,
          1.0,
          2.0,
          1.0,
          2.0,
          2.0,
          2.0,
          2.0,
          2.0,
          1.0,
          2.0,
          1.0,
          2.0,
          1.0,
          2.0,
          2.0,
          2.0,
          2.0,
          2.0,
          1.0,
          2.0,
          1.0,
          2.0,
          1.0,
          2.0,
          2.0,
          2.0,
          2.0,
          2.0,
          1.0,
          2.0,
          1.0,
          2.0,
          1.0,
          2.0,
          2.0,
          2.0,
          2.0,
          2.0,
          1.0,
          2.0,
          1.0,
          2.0,
          1.0,
          2.0,
          2.0,
          2.0,
          2.0,
          2.0,
          1.0,
          2.0,
          1.0,
          2.0,
          1.0,
          2.0,
          2.0,
          2.0,
          2.0,
          2.0,
          1.0,
          2.0,
          1.0,
          2.0,
          1.0,
          2.0,
          2.0,
          2.0,
          2.0,
          2.0,
          1.0,
          2.0,
          1.0,
          2.0,
          1.0,
          2.0,
          2.0,
          2.0,
          2.0,
          2.0,
          2.0,
          2.0,
          1.0,
          2.0,
          1.0,
          2.0,
          2.0,
          2.0,
          2.0,
          2.0,
          2.0,
          2.0,
          1.0,
          2.0,
          2.0,
          2.0,
          2.0,
          1.0,
          2.0,
          2.0,
          2.0,
          1.0,
          2.0,
          2.0,
          2.0,
          2.0,
          1.0,
          2.0,
          2.0,
          2.0,
          1.0,
          2.0,
          2.0,
          2.0,
          2.0,
          1.0,
          2.0,
          2.0,
          2.0,
          1.0,
          2.0,
          2.0,
          2.0,
          2.0,
          1.0,
          2.0,
          2.0,
          2.0,
          1.0,
          2.0,
          2.0,
          2.0,
          2.0,
          1.0,
          2.0,
          2.0,
          2.0,
          1.0,
          2.0,
          2.0,
          2.0,
          2.0,
          1.0,
          2.0,
          2.0,
          2.0,
          1.0,
          2.0,
          2.0,
          2.0,
          2.0,
          1.0,
          2.0,
          2.0,
          2.0,
          1.0,
          2.0,
          2.0,
          2.0,
          2.0,
          2.0,
          2.0,
          2.0,
          1.0,
          1.0,
          2.0,
          2.0,
          2.0,
          2.0,
          2.0,
          2.0,
          2.0,
          1.0,
          1.0,
          2.0,
          2.0,
          2.0,
          2.0,
          2.0,
          2.0,
          2.0,
          1.0,
          2.0,
          1.0,
          2.0,
          2.0,
          2.0,
          2.0,
          2.0,
          2.0,
          2.0,
          2.0,
          1.0,
          2.0,
          2.0,
          2.0,
          2.0,
          2.0,
          2.0,
          2.0,
          2.0,
          1.0,
          2.0,
          2.0,
          2.0,
          2.0,
          2.0,
          2.0,
          2.0,
          2.0,
          1.0,
          2.0,
          2.0,
          2.0,
          2.0,
          2.0,
          2.0,
          2.0,
          2.0,
          1.0,
          2.0,
          2.0,
          2.0,
          2.0,
          2.0,
          2.0,
          2.0,
          2.0,
          1.0,
          2.0,
          2.0,
          2.0,
          2.0,
          2.0,
          2.0,
          2.0,
          2.0,
          1.0,
          2.0,
          2.0,
          2.0,
          2.0,
          2.0,
          2.0,
          2.0,
          2.0,
          1.0,
          2.0,
          2.0,
          2.0,
          2.0,
          2.0,
          2.0,
          2.0,
          2.0,
          1.0,
          2.0,
          2.0,
          2.0,
          2.0,
          2.0,
          2.0,
          2.0,
          2.0,
          1.0,
          2.0,
          2.0,
          2.0,
          2.0,
          2.0,
          2.0,
          2.0,
          1.0,
          2.0,
          1.0,
          1.0,
          2.0,
          2.0,
          2.0,
          2.0,
          2.0,
          2.0,
          2.0,
          1.0,
          2.0,
          1.0,
          1.0,
          2.0,
          2.0,
          2.0,
          2.0,
          2.0,
          2.0,
          2.0,
          1.0,
          2.0,
          1.0,
          1.0,
          2.0,
          2.0,
          2.0,
          2.0,
          2.0,
          2.0,
          2.0,
          2.0,
          1.0,
          1.0,
          2.0,
          2.0,
          2.0,
          2.0,
          2.0,
          2.0,
          2.0,
          2.0,
          1.0,
          1.0,
          2.0,
          2.0,
          2.0,
          2.0,
          2.0,
          2.0,
          2.0,
          2.0,
          1.0,
          1.0,
          2.0,
          2.0,
          2.0,
          2.0,
          2.0,
          2.0,
          1.0,
          3.0,
          2.0,
          1.0,
          1.0,
          2.0,
          2.0,
          2.0,
          2.0,
          2.0,
          2.0,
          1.0,
          3.0,
          2.0,
          1.0,
          1.0,
          2.0,
          2.0,
          2.0,
          2.0,
          2.0,
          2.0,
          1.0,
          3.0,
          2.0,
          1.0,
          1.0,
          2.0,
          2.0,
          2.0,
          2.0,
          2.0,
          2.0,
          1.0,
          3.0,
          2.0,
          1.0,
          1.0,
          2.0,
          2.0,
          2.0,
          2.0,
          2.0,
          2.0,
          1.0,
          3.0,
          3.0,
          2.0,
          1.0,
          2.0,
          2.0,
          2.0,
          2.0,
          1.0,
          2.0,
          3.0,
          2.0,
          1.0,
          2.0,
          2.0,
          2.0,
          2.0,
          1.0,
          2.0,
          3.0,
          2.0,
          1.0,
          2.0,
          2.0,
          2.0,
          2.0,
          1.0,
          2.0,
          3.0,
          2.0,
          1.0,
          2.0,
          2.0,
          2.0,
          2.0,
          1.0,
          2.0,
          3.0,
          2.0,
          1.0,
          2.0,
          2.0,
          2.0,
          2.0,
          1.0,
          2.0,
          3.0,
          2.0,
          2.0,
          2.0,
          2.0,
          2.0,
          2.0,
          2.0,
          1.0,
          3.0,
          2.0,
          2.0,
          2.0,
          2.0,
          2.0,
          2.0,
          2.0,
          1.0,
          3.0,
          2.0,
          2.0,
          2.0,
          2.0,
          2.0,
          2.0,
          2.0,
          1.0,
          3.0,
          2.0,
          2.0,
          2.0,
          2.0,
          2.0,
          2.0,
          2.0,
          1.0,
          3.0,
          2.0,
          2.0,
          2.0,
          2.0,
          2.0,
          2.0,
          2.0,
          1.0,
          2.0,
          2.0,
          1.0,
          2.0,
          2.0,
          2.0,
          2.0,
          2.0,
          3.0,
          2.0,
          2.0,
          1.0,
          2.0,
          2.0,
          2.0,
          2.0,
          2.0,
          3.0,
          2.0,
          2.0,
          1.0,
          2.0,
          2.0,
          2.0,
          2.0,
          2.0,
          3.0,
          2.0,
          2.0,
          1.0,
          2.0,
          2.0,
          2.0,
          2.0,
          2.0,
          3.0,
          2.0,
          2.0,
          1.0,
          2.0,
          2.0,
          2.0,
          2.0,
          2.0,
          3.0,
          2.0,
          2.0,
          1.0,
          2.0,
          2.0,
          2.0,
          2.0,
          2.0,
          3.0,
          2.0,
          2.0,
          1.0,
          2.0,
          2.0,
          2.0,
          2.0,
          2.0,
          3.0,
          2.0,
          2.0,
          1.0,
          2.0,
          2.0,
          1.0,
          2.0,
          2.0,
          2.0,
          3.0,
          2.0,
          2.0,
          1.0,
          2.0,
          2.0,
          1.0,
          2.0,
          2.0,
          2.0,
          3.0,
          2.0,
          2.0,
          1.0,
          2.0,
          2.0,
          1.0,
          2.0,
          2.0,
          2.0,
          3.0,
          2.0,
          1.0,
          2.0,
          2.0,
          2.0,
          2.0,
          2.0,
          2.0,
          2.0,
          3.0,
          2.0,
          1.0,
          2.0,
          2.0,
          2.0,
          2.0,
          2.0,
          2.0,
          2.0,
          3.0,
          2.0,
          1.0,
          2.0,
          2.0,
          2.0,
          2.0,
          2.0,
          2.0,
          2.0,
          3.0,
          2.0,
          1.0,
          2.0,
          2.0,
          2.0,
          2.0,
          2.0,
          2.0,
          2.0,
          3.0,
          2.0,
          1.0,
          2.0,
          2.0,
          2.0,
          2.0,
          2.0,
          2.0,
          2.0,
          3.0,
          2.0,
          1.0,
          2.0,
          2.0,
          2.0,
          2.0,
          2.0,
          2.0,
          2.0,
          3.0,
          2.0,
          1.0,
          2.0,
          2.0,
          2.0,
          2.0,
          2.0,
          2.0,
          3.0,
          2.0,
          1.0,
          2.0,
          2.0,
          2.0,
          2.0,
          2.0,
          2.0,
          3.0,
          2.0,
          1.0,
          2.0,
          2.0,
          2.0,
          2.0,
          2.0,
          2.0,
          3.0,
          2.0,
          1.0,
          2.0,
          2.0,
          2.0,
          2.0,
          2.0,
          2.0,
          3.0,
          5.0,
          2.0,
          2.0,
          2.0,
          2.0,
          2.0,
          2.0,
          2.0,
          3.0,
          5.0,
          2.0,
          2.0,
          2.0,
          2.0,
          2.0,
          2.0,
          2.0,
          3.0,
          5.0,
          2.0,
          2.0,
          2.0,
          2.0,
          2.0,
          2.0,
          2.0,
          3.0,
          5.0,
          2.0,
          2.0,
          2.0,
          2.0,
          2.0,
          2.0,
          2.0,
          3.0,
          5.0,
          2.0,
          2.0,
          2.0,
          2.0,
          2.0,
          2.0,
          2.0,
          3.0,
          5.0,
          2.0,
          2.0,
          2.0,
          2.0,
          2.0,
          2.0,
          2.0,
          3.0,
          5.0,
          2.0,
          2.0,
          1.0,
          2.0,
          2.0,
          2.0,
          2.0,
          2.0,
          5.0,
          2.0,
          2.0,
          1.0,
          2.0,
          2.0,
          2.0,
          2.0,
          2.0,
          5.0,
          2.0,
          2.0,
          1.0,
          2.0,
          2.0,
          2.0,
          2.0,
          2.0,
          5.0,
          2.0,
          2.0,
          1.0,
          2.0,
          2.0,
          2.0,
          2.0,
          2.0,
          1.0,
          2.0,
          1.0,
          2.0,
          2.0,
          2.0,
          2.0,
          1.0,
          2.0,
          3.0,
          1.0,
          2.0,
          1.0,
          2.0,
          2.0,
          2.0,
          2.0,
          1.0,
          2.0,
          3.0,
          1.0,
          2.0,
          1.0,
          2.0,
          2.0,
          2.0,
          2.0,
          1.0,
          2.0,
          3.0,
          1.0,
          2.0,
          1.0,
          2.0,
          2.0,
          2.0,
          2.0,
          1.0,
          2.0,
          3.0,
          1.0,
          2.0,
          1.0,
          2.0,
          2.0,
          2.0,
          2.0,
          1.0,
          2.0,
          3.0,
          1.0,
          2.0,
          1.0,
          2.0,
          2.0,
          2.0,
          2.0,
          1.0,
          2.0,
          3.0,
          1.0,
          2.0,
          1.0,
          2.0,
          2.0,
          2.0,
          2.0,
          1.0,
          2.0,
          3.0,
          1.0,
          2.0,
          1.0,
          2.0,
          2.0,
          2.0,
          2.0,
          2.0,
          2.0,
          3.0,
          1.0,
          2.0,
          1.0,
          2.0,
          2.0,
          2.0,
          2.0,
          2.0,
          2.0,
          3.0,
          1.0,
          2.0,
          1.0,
          2.0,
          2.0,
          2.0,
          2.0,
          2.0,
          2.0,
          3.0,
          2.0,
          2.0,
          2.0,
          2.0,
          1.0,
          2.0,
          2.0,
          2.0,
          2.0,
          2.0,
          2.0,
          2.0,
          2.0,
          2.0,
          1.0,
          2.0,
          2.0,
          2.0,
          2.0,
          2.0,
          2.0,
          2.0,
          2.0,
          2.0,
          1.0,
          2.0,
          2.0,
          2.0,
          2.0,
          2.0,
          2.0,
          2.0,
          2.0,
          2.0,
          1.0,
          2.0,
          2.0,
          2.0,
          2.0,
          2.0,
          2.0,
          2.0,
          2.0,
          2.0,
          1.0,
          2.0,
          2.0,
          2.0,
          2.0,
          2.0,
          2.0,
          2.0,
          2.0,
          2.0,
          1.0,
          2.0,
          2.0,
          2.0,
          2.0,
          2.0,
          2.0,
          2.0,
          2.0,
          2.0,
          1.0,
          2.0,
          2.0,
          2.0,
          2.0,
          2.0,
          4.0,
          2.0,
          2.0,
          2.0,
          2.0,
          1.0,
          2.0,
          2.0,
          2.0,
          2.0,
          2.0,
          4.0,
          2.0,
          2.0,
          2.0,
          2.0,
          1.0,
          2.0,
          2.0,
          2.0,
          2.0,
          2.0,
          4.0,
          2.0,
          2.0,
          2.0,
          2.0,
          1.0,
          2.0,
          2.0,
          2.0,
          2.0,
          2.0,
          4.0,
          1.0,
          1.0,
          2.0,
          2.0,
          2.0,
          2.0,
          2.0,
          2.0,
          2.0,
          1.0,
          1.0,
          1.0,
          2.0,
          2.0,
          2.0,
          2.0,
          2.0,
          2.0,
          2.0,
          1.0,
          1.0,
          1.0,
          2.0,
          2.0,
          2.0,
          2.0,
          2.0,
          2.0,
          2.0,
          1.0,
          1.0,
          1.0,
          2.0,
          2.0,
          2.0,
          2.0,
          2.0,
          2.0,
          2.0,
          1.0,
          1.0,
          1.0,
          2.0,
          2.0,
          2.0,
          2.0,
          2.0,
          2.0,
          2.0,
          1.0,
          1.0,
          1.0,
          2.0,
          2.0,
          2.0,
          2.0,
          2.0,
          2.0,
          2.0,
          1.0,
          1.0,
          1.0,
          2.0,
          2.0,
          2.0,
          2.0,
          2.0,
          2.0,
          2.0,
          1.0,
          1.0,
          1.0,
          2.0,
          2.0,
          2.0,
          2.0,
          2.0,
          2.0,
          2.0,
          1.0,
          1.0,
          1.0,
          2.0,
          2.0,
          2.0,
          2.0,
          2.0,
          2.0,
          2.0,
          2.0,
          1.0,
          1.0,
          2.0,
          2.0,
          2.0,
          2.0,
          2.0,
          2.0,
          2.0,
          2.0,
          2.0,
          1.0,
          2.0,
          2.0,
          2.0,
          1.0,
          2.0,
          2.0,
          2.0,
          2.0,
          1.0,
          2.0,
          2.0,
          2.0,
          1.0,
          2.0,
          2.0,
          2.0,
          2.0,
          1.0,
          2.0,
          2.0,
          2.0,
          1.0,
          2.0,
          2.0,
          2.0,
          2.0,
          1.0,
          2.0,
          2.0,
          2.0,
          1.0,
          2.0,
          2.0,
          2.0,
          2.0,
          1.0,
          2.0,
          2.0,
          2.0,
          1.0,
          2.0,
          2.0,
          2.0,
          2.0,
          1.0,
          2.0,
          2.0,
          2.0,
          1.0,
          2.0,
          2.0,
          2.0,
          2.0,
          1.0,
          2.0,
          2.0,
          2.0,
          1.0,
          2.0,
          2.0,
          2.0,
          2.0,
          1.0,
          2.0,
          2.0,
          2.0,
          1.0,
          2.0,
          2.0,
          2.0,
          2.0,
          1.0,
          2.0,
          2.0,
          2.0,
          1.0,
          2.0,
          2.0,
          1.0,
          2.0,
          2.0,
          1.0,
          2.0,
          2.0,
          2.0,
          1.0,
          2.0,
          2.0,
          1.0,
          2.0,
          1.0,
          1.0,
          2.0,
          2.0,
          1.0,
          2.0,
          2.0,
          2.0,
          2.0,
          2.0,
          2.0,
          1.0,
          1.0,
          2.0,
          2.0,
          1.0,
          2.0,
          2.0,
          2.0,
          2.0,
          2.0,
          2.0,
          1.0,
          1.0,
          2.0,
          2.0,
          1.0,
          2.0,
          2.0,
          2.0,
          2.0,
          2.0,
          2.0,
          1.0,
          1.0,
          2.0,
          2.0,
          1.0,
          2.0,
          2.0,
          2.0,
          2.0,
          2.0,
          2.0,
          1.0,
          1.0,
          2.0,
          2.0,
          1.0,
          2.0,
          2.0,
          2.0,
          2.0,
          2.0,
          2.0,
          1.0,
          1.0,
          2.0,
          2.0,
          1.0,
          2.0,
          2.0,
          2.0,
          2.0,
          2.0,
          2.0,
          1.0,
          1.0,
          2.0,
          2.0,
          1.0,
          2.0,
          2.0,
          2.0,
          2.0,
          2.0,
          2.0,
          1.0,
          1.0,
          2.0,
          2.0,
          1.0,
          2.0,
          2.0,
          2.0,
          2.0,
          2.0,
          1.0,
          1.0,
          1.0,
          2.0,
          2.0,
          1.0,
          2.0,
          2.0,
          2.0,
          2.0,
          2.0,
          1.0,
          1.0,
          1.0,
          2.0,
          2.0,
          1.0,
          2.0,
          2.0,
          2.0,
          2.0,
          2.0,
          1.0,
          1.0,
          1.0,
          1.0,
          2.0,
          2.0,
          2.0,
          2.0,
          2.0,
          2.0,
          2.0,
          2.0,
          2.0,
          1.0,
          1.0,
          1.0,
          2.0,
          2.0,
          2.0,
          2.0,
          2.0,
          2.0,
          2.0,
          2.0,
          2.0,
          1.0,
          1.0,
          1.0,
          2.0,
          2.0,
          2.0,
          2.0,
          2.0,
          2.0,
          2.0,
          2.0,
          2.0,
          1.0,
          1.0,
          1.0,
          2.0,
          2.0,
          2.0,
          2.0,
          2.0,
          2.0,
          2.0,
          2.0,
          2.0,
          1.0,
          1.0,
          1.0,
          2.0,
          2.0,
          2.0,
          2.0,
          2.0,
          2.0,
          2.0,
          2.0,
          2.0,
          1.0,
          1.0,
          1.0,
          2.0,
          2.0,
          2.0,
          2.0,
          2.0,
          2.0,
          2.0,
          2.0,
          2.0,
          1.0,
          1.0,
          1.0,
          2.0,
          2.0,
          2.0,
          2.0,
          2.0,
          2.0,
          2.0,
          2.0,
          2.0,
          1.0,
          1.0,
          1.0,
          2.0,
          2.0,
          2.0,
          2.0,
          2.0,
          2.0,
          2.0,
          2.0,
          2.0,
          1.0,
          1.0,
          1.0,
          2.0,
          2.0,
          2.0,
          2.0,
          2.0,
          2.0,
          2.0,
          2.0,
          2.0,
          1.0,
          1.0,
          1.0,
          2.0,
          2.0,
          2.0,
          2.0,
          2.0,
          2.0,
          2.0,
          2.0,
          2.0,
          1.0,
          2.0,
          1.0,
          2.0,
          1.0,
          2.0,
          2.0,
          2.0,
          2.0,
          2.0,
          1.0,
          2.0,
          1.0,
          2.0,
          1.0,
          2.0,
          2.0,
          2.0,
          2.0,
          2.0,
          1.0,
          2.0,
          1.0,
          2.0,
          1.0,
          2.0,
          2.0,
          2.0,
          2.0,
          2.0,
          1.0,
          2.0,
          1.0,
          2.0,
          1.0,
          2.0,
          2.0,
          2.0,
          2.0,
          2.0,
          1.0,
          2.0,
          1.0,
          2.0,
          1.0,
          2.0,
          2.0,
          2.0,
          2.0,
          2.0,
          1.0,
          2.0,
          1.0,
          2.0,
          1.0,
          2.0,
          2.0,
          2.0,
          2.0,
          2.0,
          1.0,
          2.0,
          1.0,
          2.0,
          1.0,
          2.0,
          2.0,
          2.0,
          2.0,
          2.0,
          1.0,
          2.0,
          1.0,
          2.0,
          1.0,
          2.0,
          2.0,
          2.0,
          2.0,
          2.0,
          1.0,
          2.0,
          1.0,
          2.0,
          1.0,
          2.0,
          2.0,
          2.0,
          2.0,
          2.0,
          1.0,
          2.0,
          1.0,
          2.0,
          1.0,
          2.0,
          2.0,
          2.0,
          2.0,
          2.0,
          1.0,
          1.0,
          2.0,
          2.0,
          2.0,
          2.0,
          2.0,
          1.0,
          2.0,
          2.0,
          1.0,
          1.0,
          2.0,
          2.0,
          2.0,
          2.0,
          2.0,
          1.0,
          2.0,
          2.0,
          1.0,
          1.0,
          2.0,
          2.0,
          2.0,
          2.0,
          2.0,
          1.0,
          2.0,
          2.0,
          1.0,
          1.0,
          2.0,
          2.0,
          2.0,
          2.0,
          2.0,
          1.0,
          2.0,
          2.0,
          1.0,
          1.0,
          2.0,
          2.0,
          2.0,
          2.0,
          2.0,
          1.0,
          2.0,
          2.0,
          1.0,
          1.0,
          2.0,
          2.0,
          2.0,
          2.0,
          2.0,
          1.0,
          2.0,
          2.0,
          1.0,
          1.0,
          2.0,
          2.0,
          2.0,
          2.0,
          2.0,
          1.0,
          2.0,
          2.0,
          1.0,
          1.0,
          2.0,
          2.0,
          2.0,
          2.0,
          2.0,
          1.0,
          2.0,
          2.0,
          1.0,
          1.0,
          1.0,
          2.0,
          2.0,
          2.0,
          2.0,
          2.0,
          1.0,
          2.0,
          2.0,
          1.0,
          1.0,
          1.0,
          2.0,
          2.0,
          2.0,
          2.0,
          2.0,
          1.0,
          2.0,
          2.0,
          1.0,
          1.0,
          1.0,
          1.0,
          2.0,
          2.0,
          1.0,
          2.0,
          1.0,
          2.0,
          2.0,
          1.0,
          1.0,
          1.0,
          1.0,
          2.0,
          2.0,
          1.0,
          2.0,
          1.0,
          2.0,
          2.0,
          1.0,
          1.0,
          1.0,
          1.0,
          2.0,
          2.0,
          1.0,
          2.0,
          1.0,
          2.0,
          2.0,
          1.0,
          1.0,
          1.0,
          1.0,
          2.0,
          2.0,
          1.0,
          2.0,
          1.0,
          2.0,
          2.0,
          1.0,
          1.0,
          1.0,
          1.0,
          2.0,
          2.0,
          1.0,
          2.0,
          1.0,
          2.0,
          2.0,
          1.0,
          1.0,
          1.0,
          1.0,
          2.0,
          2.0,
          1.0,
          2.0,
          1.0,
          2.0,
          2.0,
          1.0,
          1.0,
          1.0,
          1.0,
          2.0,
          2.0,
          1.0,
          2.0,
          1.0,
          2.0,
          2.0,
          1.0,
          1.0,
          1.0,
          1.0,
          2.0,
          2.0,
          1.0,
          2.0,
          1.0,
          2.0,
          2.0,
          1.0,
          1.0,
          1.0,
          1.0,
          2.0,
          2.0,
          1.0,
          2.0,
          1.0,
          2.0,
          2.0,
          1.0,
          1.0,
          1.0,
          1.0,
          2.0,
          2.0,
          1.0,
          2.0,
          1.0,
          2.0,
          2.0,
          1.0,
          1.0,
          1.0,
          1.0,
          2.0,
          2.0,
          2.0,
          2.0,
          2.0,
          2.0,
          2.0,
          2.0,
          1.0,
          1.0,
          1.0,
          1.0,
          2.0,
          2.0,
          2.0,
          2.0,
          2.0,
          2.0,
          2.0,
          2.0,
          1.0,
          1.0,
          1.0,
          1.0,
          2.0,
          2.0,
          2.0,
          2.0,
          2.0,
          2.0,
          2.0,
          2.0,
          1.0,
          1.0,
          1.0,
          1.0,
          2.0,
          2.0,
          2.0,
          2.0,
          2.0,
          2.0,
          2.0,
          2.0,
          1.0,
          1.0,
          1.0,
          1.0,
          2.0,
          2.0,
          2.0,
          2.0,
          2.0,
          2.0,
          2.0,
          2.0,
          1.0,
          1.0,
          1.0,
          1.0,
          2.0,
          2.0,
          2.0,
          2.0,
          2.0,
          2.0,
          2.0,
          2.0,
          1.0,
          1.0,
          1.0,
          1.0,
          2.0,
          2.0,
          2.0,
          2.0,
          2.0,
          2.0,
          2.0,
          2.0,
          1.0,
          1.0,
          1.0,
          1.0,
          2.0,
          2.0,
          2.0,
          2.0,
          2.0,
          2.0,
          2.0,
          2.0,
          1.0,
          1.0,
          1.0,
          1.0,
          2.0,
          2.0,
          2.0,
          2.0,
          2.0,
          2.0,
          2.0,
          2.0,
          1.0,
          1.0,
          1.0,
          1.0,
          2.0,
          2.0,
          2.0,
          2.0,
          2.0,
          2.0,
          2.0,
          2.0,
          1.0,
          1.0,
          1.0,
          1.0,
          1.0,
          1.0,
          2.0,
          2.0,
          2.0,
          1.0,
          2.0,
          2.0,
          2.0,
          2.0,
          1.0,
          1.0,
          1.0,
          1.0,
          1.0,
          1.0,
          2.0,
          2.0,
          2.0,
          1.0,
          2.0,
          2.0,
          2.0,
          2.0,
          1.0,
          1.0,
          1.0,
          1.0,
          1.0,
          1.0,
          2.0,
          2.0,
          2.0,
          1.0,
          2.0,
          2.0,
          2.0,
          2.0,
          1.0,
          1.0,
          1.0,
          1.0,
          1.0,
          1.0,
          2.0,
          2.0,
          2.0,
          1.0,
          2.0,
          2.0,
          2.0,
          2.0,
          1.0,
          1.0,
          1.0,
          1.0,
          1.0,
          1.0,
          2.0,
          2.0,
          2.0,
          1.0,
          2.0,
          2.0,
          2.0,
          2.0,
          1.0,
          1.0,
          1.0,
          1.0,
          1.0,
          1.0,
          2.0,
          2.0,
          2.0,
          1.0,
          2.0,
          2.0,
          2.0,
          2.0,
          1.0,
          1.0,
          1.0,
          1.0,
          1.0,
          1.0,
          2.0,
          2.0,
          2.0,
          1.0,
          2.0,
          2.0,
          2.0,
          2.0,
          1.0,
          1.0,
          1.0,
          1.0,
          1.0,
          1.0,
          2.0,
          2.0,
          2.0,
          1.0,
          2.0,
          2.0,
          2.0,
          2.0,
          1.0,
          1.0,
          1.0,
          1.0,
          1.0,
          1.0,
          2.0,
          2.0,
          2.0,
          1.0,
          2.0,
          2.0,
          2.0,
          2.0,
          1.0,
          1.0,
          1.0,
          1.0,
          1.0,
          1.0,
          2.0,
          2.0,
          2.0,
          1.0,
          2.0,
          2.0,
          2.0,
          2.0,
          2.0,
          1.0,
          1.0,
          1.0,
          1.0,
          1.0,
          1.0,
          1.0,
          1.0,
          2.0,
          1.0,
          2.0,
          2.0,
          2.0,
          1.0,
          1.0,
          1.0,
          1.0,
          1.0,
          1.0,
          1.0,
          1.0,
          2.0,
          1.0,
          2.0,
          2.0,
          2.0,
          1.0,
          1.0,
          1.0,
          1.0,
          1.0,
          1.0,
          1.0,
          1.0,
          2.0,
          1.0,
          2.0,
          2.0,
          2.0,
          1.0,
          1.0,
          1.0,
          1.0,
          1.0,
          1.0,
          1.0,
          1.0,
          2.0,
          1.0,
          2.0,
          2.0,
          2.0,
          1.0,
          1.0,
          1.0,
          1.0,
          1.0,
          1.0,
          1.0,
          1.0,
          2.0,
          1.0,
          2.0,
          2.0,
          2.0,
          1.0,
          1.0,
          1.0,
          1.0,
          1.0,
          1.0,
          1.0,
          1.0,
          2.0,
          1.0,
          2.0,
          2.0,
          2.0,
          1.0,
          1.0,
          1.0,
          1.0,
          1.0,
          1.0,
          1.0,
          1.0,
          2.0,
          1.0,
          2.0,
          2.0,
          2.0,
          1.0,
          1.0,
          1.0,
          1.0,
          1.0,
          1.0,
          1.0,
          1.0,
          2.0,
          1.0,
          2.0,
          2.0,
          2.0,
          1.0,
          1.0,
          1.0,
          1.0,
          1.0,
          1.0,
          1.0,
          1.0,
          2.0,
          1.0,
          2.0,
          2.0,
          2.0,
          1.0,
          1.0,
          1.0,
          1.0,
          1.0,
          1.0,
          1.0,
          1.0,
          2.0,
          1.0,
          2.0,
          2.0,
          2.0,
          1.0,
          1.0,
          1.0,
          2.0,
          2.0,
          2.0,
          2.0,
          2.0,
          2.0,
          2.0,
          2.0,
          1.0,
          1.0,
          1.0,
          2.0,
          2.0,
          2.0,
          2.0,
          2.0,
          2.0,
          2.0,
          2.0,
          1.0,
          1.0,
          1.0,
          2.0,
          2.0,
          2.0,
          2.0,
          2.0,
          2.0,
          2.0,
          2.0,
          1.0,
          1.0,
          1.0,
          2.0,
          2.0,
          2.0,
          2.0,
          2.0,
          2.0,
          2.0,
          2.0,
          1.0,
          1.0,
          1.0,
          2.0,
          2.0,
          2.0,
          2.0,
          2.0,
          2.0,
          2.0,
          2.0,
          1.0,
          1.0,
          1.0,
          2.0,
          2.0,
          2.0,
          2.0,
          2.0,
          2.0,
          2.0,
          2.0,
          1.0,
          1.0,
          1.0,
          2.0,
          2.0,
          2.0,
          2.0,
          2.0,
          2.0,
          2.0,
          2.0,
          1.0,
          1.0,
          1.0,
          2.0,
          2.0,
          2.0,
          2.0,
          2.0,
          2.0,
          2.0,
          2.0,
          1.0,
          1.0,
          1.0,
          2.0,
          2.0,
          2.0,
          2.0,
          2.0,
          2.0,
          2.0,
          2.0,
          1.0,
          1.0,
          1.0,
          2.0,
          2.0,
          2.0,
          2.0,
          2.0,
          2.0,
          2.0,
          2.0,
          2.0,
          1.0,
          1.0,
          1.0,
          2.0,
          2.0,
          1.0,
          2.0,
          2.0,
          2.0,
          2.0,
          1.0,
          1.0,
          1.0,
          2.0,
          2.0,
          1.0,
          2.0,
          2.0,
          2.0,
          2.0,
          1.0,
          1.0,
          1.0,
          2.0,
          2.0,
          1.0,
          2.0,
          2.0,
          2.0,
          2.0,
          1.0,
          1.0,
          1.0,
          2.0,
          2.0,
          1.0,
          2.0,
          2.0,
          2.0,
          2.0,
          1.0,
          1.0,
          1.0,
          2.0,
          2.0,
          1.0,
          2.0,
          2.0,
          2.0,
          2.0,
          1.0,
          1.0,
          1.0,
          2.0,
          2.0,
          1.0,
          2.0,
          2.0,
          2.0,
          2.0,
          1.0,
          1.0,
          1.0,
          2.0,
          2.0,
          1.0,
          2.0,
          2.0,
          2.0,
          2.0,
          1.0,
          1.0,
          1.0,
          2.0,
          2.0,
          1.0,
          2.0,
          2.0,
          2.0,
          2.0,
          1.0,
          1.0,
          1.0,
          2.0,
          2.0,
          1.0,
          2.0,
          2.0,
          2.0,
          2.0,
          1.0,
          1.0,
          1.0,
          2.0,
          2.0,
          1.0,
          2.0,
          2.0,
          2.0,
          2.0,
          1.0,
          1.0,
          2.0,
          2.0,
          2.0,
          2.0,
          2.0,
          1.0,
          2.0,
          2.0,
          1.0,
          1.0,
          2.0,
          2.0,
          2.0,
          2.0,
          2.0,
          1.0,
          2.0,
          2.0,
          1.0,
          1.0,
          2.0,
          2.0,
          2.0,
          2.0,
          2.0,
          1.0,
          2.0,
          2.0,
          1.0,
          1.0,
          2.0,
          2.0,
          2.0,
          2.0,
          2.0,
          1.0,
          2.0,
          2.0,
          1.0,
          1.0,
          2.0,
          2.0,
          2.0,
          2.0,
          2.0,
          1.0,
          2.0,
          2.0,
          1.0,
          1.0,
          2.0,
          2.0,
          2.0,
          2.0,
          2.0,
          1.0,
          2.0,
          2.0,
          1.0,
          1.0,
          2.0,
          2.0,
          2.0,
          2.0,
          2.0,
          1.0,
          2.0,
          2.0,
          1.0,
          1.0,
          2.0,
          2.0,
          2.0,
          2.0,
          2.0,
          1.0,
          2.0,
          2.0,
          1.0,
          1.0,
          2.0,
          2.0,
          2.0,
          2.0,
          2.0,
          1.0,
          2.0,
          2.0,
          1.0,
          1.0,
          2.0,
          2.0,
          2.0,
          2.0,
          2.0,
          1.0,
          2.0,
          2.0,
          1.0,
          1.0,
          2.0,
          2.0,
          2.0,
          1.0,
          2.0,
          2.0,
          2.0,
          2.0,
          2.0,
          1.0,
          1.0,
          2.0,
          2.0,
          2.0,
          1.0,
          2.0,
          2.0,
          2.0,
          2.0,
          2.0,
          1.0,
          1.0,
          2.0,
          2.0,
          2.0,
          1.0,
          2.0,
          2.0,
          2.0,
          2.0,
          2.0,
          1.0,
          2.0,
          2.0,
          2.0,
          1.0,
          2.0,
          2.0,
          2.0,
          2.0,
          2.0,
          1.0,
          2.0,
          2.0,
          2.0,
          1.0,
          2.0,
          2.0,
          2.0,
          2.0,
          2.0,
          1.0,
          2.0,
          2.0,
          2.0,
          1.0,
          2.0,
          2.0,
          2.0,
          2.0,
          2.0,
          1.0,
          2.0,
          2.0,
          2.0,
          1.0,
          2.0,
          2.0,
          2.0,
          2.0,
          2.0,
          1.0,
          2.0,
          2.0,
          2.0,
          1.0,
          2.0,
          2.0,
          2.0,
          2.0,
          2.0,
          1.0,
          2.0,
          2.0,
          2.0,
          1.0,
          2.0,
          2.0,
          2.0,
          2.0,
          2.0,
          1.0,
          2.0,
          2.0,
          2.0,
          1.0,
          2.0,
          2.0,
          2.0,
          2.0,
          2.0,
          1.0,
          1.0,
          2.0,
          1.0,
          1.0,
          2.0,
          2.0,
          2.0,
          2.0,
          2.0,
          2.0,
          1.0,
          1.0,
          1.0,
          2.0,
          1.0,
          1.0,
          2.0,
          2.0,
          2.0,
          2.0,
          2.0,
          2.0,
          1.0,
          1.0,
          1.0,
          2.0,
          1.0,
          1.0,
          2.0,
          2.0,
          2.0,
          2.0,
          2.0,
          2.0,
          1.0,
          1.0,
          1.0,
          2.0,
          1.0,
          1.0,
          2.0,
          2.0,
          2.0,
          2.0,
          2.0,
          2.0,
          1.0,
          1.0,
          1.0,
          2.0,
          1.0,
          1.0,
          2.0,
          2.0,
          2.0,
          2.0,
          2.0,
          2.0,
          1.0,
          1.0,
          1.0,
          2.0,
          2.0,
          2.0,
          2.0,
          2.0,
          2.0,
          2.0,
          2.0,
          1.0,
          1.0,
          1.0,
          2.0,
          2.0,
          2.0,
          2.0,
          2.0,
          2.0,
          2.0,
          2.0,
          1.0,
          1.0,
          1.0,
          2.0,
          2.0,
          2.0,
          2.0,
          2.0,
          2.0,
          2.0,
          2.0,
          1.0,
          1.0,
          1.0,
          2.0,
          2.0,
          2.0,
          2.0,
          2.0,
          2.0,
          2.0,
          2.0,
          1.0,
          1.0,
          1.0,
          2.0,
          2.0,
          2.0,
          2.0,
          2.0,
          2.0,
          2.0,
          2.0,
          1.0,
          1.0,
          2.0,
          1.0,
          2.0,
          2.0,
          2.0,
          2.0,
          2.0,
          2.0,
          2.0,
          2.0,
          1.0,
          2.0,
          1.0,
          2.0,
          2.0,
          2.0,
          2.0,
          2.0,
          2.0,
          2.0,
          2.0,
          1.0,
          2.0,
          1.0,
          2.0,
          2.0,
          2.0,
          2.0,
          2.0,
          2.0,
          2.0,
          2.0,
          1.0,
          2.0,
          1.0,
          2.0,
          2.0,
          2.0,
          2.0,
          2.0,
          2.0,
          2.0,
          2.0,
          1.0,
          2.0,
          1.0,
          2.0,
          2.0,
          2.0,
          2.0,
          2.0,
          2.0,
          2.0,
          2.0,
          1.0,
          2.0,
          1.0,
          2.0,
          2.0,
          2.0,
          2.0,
          2.0,
          2.0,
          2.0,
          2.0,
          1.0,
          2.0,
          1.0,
          2.0,
          2.0,
          2.0,
          2.0,
          2.0,
          2.0,
          2.0,
          2.0,
          1.0,
          2.0,
          1.0,
          2.0,
          2.0,
          2.0,
          2.0,
          2.0,
          2.0,
          2.0,
          2.0,
          1.0,
          2.0,
          1.0,
          2.0,
          2.0,
          2.0,
          2.0,
          2.0,
          2.0,
          2.0,
          2.0,
          1.0,
          2.0,
          1.0,
          2.0,
          2.0,
          2.0,
          2.0,
          2.0,
          2.0,
          2.0,
          2.0,
          1.0,
          1.0,
          2.0,
          2.0,
          2.0,
          2.0,
          2.0,
          2.0,
          2.0,
          2.0,
          1.0,
          1.0,
          2.0,
          2.0,
          2.0,
          2.0,
          2.0,
          2.0,
          2.0,
          2.0,
          1.0,
          1.0,
          2.0,
          2.0,
          2.0,
          2.0,
          2.0,
          2.0,
          2.0,
          2.0,
          1.0,
          1.0,
          2.0,
          2.0,
          2.0,
          2.0,
          2.0,
          2.0,
          2.0,
          2.0,
          1.0,
          1.0,
          2.0,
          2.0,
          2.0,
          2.0,
          2.0,
          2.0,
          2.0,
          2.0,
          1.0,
          1.0,
          2.0,
          2.0,
          2.0,
          2.0,
          2.0,
          2.0,
          2.0,
          2.0,
          1.0,
          1.0,
          2.0,
          2.0,
          2.0,
          2.0,
          2.0,
          2.0,
          2.0,
          2.0,
          1.0,
          1.0,
          2.0,
          2.0,
          2.0,
          2.0,
          2.0,
          2.0,
          2.0,
          2.0,
          1.0,
          1.0,
          2.0,
          2.0,
          2.0,
          2.0,
          2.0,
          2.0,
          2.0,
          2.0,
          1.0,
          1.0,
          2.0,
          2.0,
          2.0,
          2.0,
          2.0,
          2.0,
          2.0,
          2.0,
          2.0,
          2.0,
          2.0,
          2.0,
          2.0,
          2.0,
          2.0,
          2.0,
          2.0,
          3.0,
          2.0,
          2.0,
          2.0,
          2.0,
          2.0,
          2.0,
          2.0,
          2.0,
          2.0,
          3.0,
          2.0,
          2.0,
          2.0,
          2.0,
          2.0,
          2.0,
          2.0,
          2.0,
          2.0,
          3.0,
          2.0,
          2.0,
          2.0,
          2.0,
          2.0,
          2.0,
          2.0,
          2.0,
          2.0,
          3.0,
          2.0,
          2.0,
          2.0,
          2.0,
          2.0,
          2.0,
          2.0,
          2.0,
          2.0,
          3.0,
          2.0,
          2.0,
          2.0,
          2.0,
          2.0,
          2.0,
          2.0,
          2.0,
          2.0,
          3.0,
          2.0,
          2.0,
          2.0,
          2.0,
          2.0,
          2.0,
          2.0,
          2.0,
          2.0,
          3.0,
          2.0,
          2.0,
          2.0,
          2.0,
          2.0,
          2.0,
          2.0,
          2.0,
          2.0,
          3.0,
          2.0,
          2.0,
          2.0,
          2.0,
          2.0,
          2.0,
          2.0,
          2.0,
          2.0,
          2.0,
          2.0,
          2.0,
          2.0,
          2.0,
          2.0,
          2.0,
          2.0,
          2.0,
          2.0,
          2.0,
          1.0,
          4.0,
          2.0,
          2.0,
          2.0,
          2.0,
          2.0,
          2.0,
          2.0,
          2.0,
          1.0,
          1.0,
          4.0,
          2.0,
          2.0,
          2.0,
          2.0,
          2.0,
          2.0,
          2.0,
          2.0,
          1.0,
          1.0,
          4.0,
          2.0,
          2.0,
          2.0,
          2.0,
          2.0,
          2.0,
          2.0,
          2.0,
          1.0,
          1.0,
          4.0,
          2.0,
          2.0,
          2.0,
          2.0,
          2.0,
          2.0,
          2.0,
          2.0,
          1.0,
          1.0,
          4.0,
          2.0,
          2.0,
          2.0,
          2.0,
          2.0,
          2.0,
          2.0,
          2.0,
          1.0,
          1.0,
          4.0,
          2.0,
          2.0,
          2.0,
          2.0,
          2.0,
          2.0,
          2.0,
          2.0,
          1.0,
          1.0,
          4.0,
          2.0,
          2.0,
          2.0,
          2.0,
          2.0,
          2.0,
          2.0,
          2.0,
          1.0,
          1.0,
          4.0,
          2.0,
          2.0,
          2.0,
          2.0,
          2.0,
          2.0,
          2.0,
          2.0,
          1.0,
          1.0,
          4.0,
          2.0,
          2.0,
          2.0,
          2.0,
          2.0,
          2.0,
          2.0,
          2.0,
          3.0,
          1.0,
          4.0,
          2.0,
          2.0,
          2.0,
          2.0,
          2.0,
          2.0,
          2.0,
          2.0,
          3.0,
          2.0,
          2.0,
          2.0,
          2.0,
          2.0,
          2.0,
          2.0,
          2.0,
          1.0,
          2.0,
          2.0,
          2.0,
          2.0,
          2.0,
          2.0,
          2.0,
          2.0,
          1.0,
          2.0,
          2.0,
          2.0,
          2.0,
          2.0,
          2.0,
          2.0,
          2.0,
          1.0,
          2.0,
          2.0,
          2.0,
          2.0,
          2.0,
          2.0,
          2.0,
          2.0,
          1.0,
          2.0,
          2.0,
          2.0,
          2.0,
          2.0,
          2.0,
          2.0,
          2.0,
          1.0,
          2.0,
          2.0,
          2.0,
          2.0,
          2.0,
          2.0,
          2.0,
          2.0,
          1.0,
          2.0,
          2.0,
          2.0,
          2.0,
          2.0,
          2.0,
          2.0,
          2.0,
          1.0,
          2.0,
          2.0,
          2.0,
          2.0,
          2.0,
          2.0,
          2.0,
          2.0,
          2.0,
          2.0,
          2.0,
          2.0,
          2.0,
          2.0,
          2.0,
          2.0,
          2.0,
          2.0,
          2.0,
          2.0,
          2.0,
          2.0,
          2.0,
          2.0,
          2.0,
          2.0,
          2.0,
          2.0,
          3.0,
          2.0,
          2.0,
          2.0,
          2.0,
          2.0,
          2.0,
          2.0,
          1.0,
          2.0,
          3.0,
          2.0,
          2.0,
          2.0,
          2.0,
          2.0,
          2.0,
          2.0,
          1.0,
          2.0,
          3.0,
          2.0,
          2.0,
          2.0,
          2.0,
          2.0,
          2.0,
          2.0,
          1.0,
          2.0,
          3.0,
          2.0,
          2.0,
          2.0,
          2.0,
          2.0,
          2.0,
          2.0,
          1.0,
          2.0,
          3.0,
          2.0,
          2.0,
          2.0,
          2.0,
          2.0,
          2.0,
          2.0,
          1.0,
          2.0,
          3.0,
          2.0,
          2.0,
          2.0,
          2.0,
          2.0,
          2.0,
          2.0,
          1.0,
          2.0,
          3.0,
          2.0,
          2.0,
          2.0,
          2.0,
          2.0,
          2.0,
          2.0,
          1.0,
          2.0,
          3.0,
          2.0,
          2.0,
          2.0,
          2.0,
          2.0,
          2.0,
          2.0,
          1.0,
          2.0,
          3.0,
          2.0,
          2.0,
          2.0,
          2.0,
          2.0,
          2.0,
          2.0,
          3.0,
          2.0,
          3.0,
          2.0,
          2.0,
          2.0,
          2.0,
          2.0,
          2.0,
          2.0,
          3.0,
          2.0,
          1.0,
          2.0,
          2.0,
          2.0,
          2.0,
          2.0,
          2.0,
          2.0,
          2.0,
          1.0,
          2.0,
          2.0,
          2.0,
          2.0,
          2.0,
          2.0,
          2.0,
          2.0,
          1.0,
          2.0,
          2.0,
          2.0,
          2.0,
          2.0,
          2.0,
          2.0,
          2.0,
          1.0,
          2.0,
          2.0,
          2.0,
          2.0,
          2.0,
          2.0,
          2.0,
          2.0,
          1.0,
          2.0,
          2.0,
          2.0,
          2.0,
          2.0,
          2.0,
          2.0,
          2.0,
          1.0,
          2.0,
          2.0,
          2.0,
          2.0,
          2.0,
          2.0,
          2.0,
          2.0,
          1.0,
          2.0,
          2.0,
          2.0,
          2.0,
          2.0,
          2.0,
          2.0,
          3.0,
          2.0,
          1.0,
          2.0,
          2.0,
          2.0,
          2.0,
          2.0,
          2.0,
          2.0,
          3.0,
          2.0,
          1.0,
          2.0,
          2.0,
          2.0,
          2.0,
          2.0,
          2.0,
          2.0,
          3.0,
          2.0,
          1.0,
          2.0,
          2.0,
          2.0,
          2.0,
          2.0,
          2.0,
          2.0,
          3.0,
          2.0,
          2.0,
          2.0,
          2.0,
          2.0,
          2.0,
          2.0,
          2.0,
          2.0,
          3.0,
          2.0,
          2.0,
          2.0,
          2.0,
          2.0,
          2.0,
          2.0,
          2.0,
          2.0,
          3.0,
          2.0,
          2.0,
          2.0,
          2.0,
          2.0,
          2.0,
          2.0,
          2.0,
          2.0,
          3.0,
          2.0,
          2.0,
          2.0,
          2.0,
          2.0,
          2.0,
          2.0,
          2.0,
          2.0,
          3.0,
          2.0,
          2.0,
          2.0,
          2.0,
          2.0,
          2.0,
          2.0,
          2.0,
          2.0,
          3.0,
          2.0,
          2.0,
          2.0,
          2.0,
          2.0,
          2.0,
          2.0,
          2.0,
          2.0,
          3.0,
          2.0,
          2.0,
          2.0,
          2.0,
          2.0,
          2.0,
          2.0,
          2.0,
          2.0,
          2.0,
          2.0,
          2.0,
          2.0,
          2.0,
          2.0,
          2.0,
          2.0,
          2.0,
          2.0,
          2.0,
          2.0,
          2.0,
          2.0,
          2.0,
          2.0,
          2.0,
          2.0,
          2.0,
          2.0,
          2.0,
          2.0,
          2.0,
          2.0,
          1.0,
          2.0,
          2.0,
          2.0,
          2.0,
          2.0,
          2.0,
          2.0,
          2.0,
          2.0,
          2.0,
          2.0,
          2.0,
          3.0,
          2.0,
          2.0,
          2.0,
          2.0,
          2.0,
          2.0,
          2.0,
          2.0,
          2.0,
          3.0,
          2.0,
          2.0,
          2.0,
          2.0,
          2.0,
          2.0,
          2.0,
          2.0,
          2.0,
          3.0,
          2.0,
          2.0,
          2.0,
          2.0,
          2.0,
          2.0,
          2.0,
          2.0,
          2.0,
          3.0,
          2.0,
          2.0,
          2.0,
          2.0,
          2.0,
          2.0,
          2.0,
          2.0,
          2.0,
          3.0,
          2.0,
          2.0,
          2.0,
          2.0,
          2.0,
          2.0,
          2.0,
          2.0,
          2.0,
          3.0,
          2.0,
          2.0,
          2.0,
          2.0,
          2.0,
          2.0,
          2.0,
          2.0,
          2.0,
          3.0,
          2.0,
          2.0,
          2.0,
          2.0,
          2.0,
          2.0,
          2.0,
          2.0,
          2.0,
          3.0,
          2.0,
          2.0,
          2.0,
          2.0,
          2.0,
          2.0,
          2.0,
          2.0,
          2.0,
          2.0,
          1.0,
          2.0,
          2.0,
          2.0,
          2.0,
          2.0,
          2.0,
          2.0,
          2.0,
          2.0,
          2.0,
          1.0,
          2.0,
          2.0,
          2.0,
          2.0,
          2.0,
          1.0,
          2.0,
          3.0,
          2.0,
          2.0,
          2.0,
          2.0,
          2.0,
          1.0,
          2.0,
          3.0,
          2.0,
          2.0,
          2.0,
          2.0,
          2.0,
          1.0,
          2.0,
          3.0,
          2.0,
          2.0,
          2.0,
          2.0,
          2.0,
          1.0,
          2.0,
          3.0,
          2.0,
          2.0,
          2.0,
          2.0,
          2.0,
          1.0,
          2.0,
          3.0,
          2.0,
          2.0,
          2.0,
          2.0,
          2.0,
          1.0,
          2.0,
          3.0,
          2.0,
          2.0,
          2.0,
          2.0,
          2.0,
          1.0,
          2.0,
          3.0,
          2.0,
          2.0,
          2.0,
          2.0,
          2.0,
          1.0,
          1.0,
          2.0,
          2.0,
          2.0,
          2.0,
          2.0,
          2.0,
          1.0,
          1.0,
          2.0,
          2.0,
          2.0,
          2.0,
          2.0,
          2.0,
          1.0,
          1.0,
          2.0,
          2.0,
          2.0,
          2.0,
          2.0,
          2.0,
          2.0,
          2.0,
          2.0,
          3.0,
          2.0,
          2.0,
          2.0,
          2.0,
          2.0,
          2.0,
          2.0,
          2.0,
          3.0,
          2.0,
          2.0,
          2.0,
          2.0,
          2.0,
          2.0,
          2.0,
          2.0,
          3.0,
          2.0,
          2.0,
          2.0,
          2.0,
          2.0,
          2.0,
          2.0,
          2.0,
          3.0,
          2.0,
          2.0,
          2.0,
          2.0,
          2.0,
          2.0,
          2.0,
          2.0,
          3.0,
          2.0,
          2.0,
          2.0,
          2.0,
          2.0,
          2.0,
          2.0,
          2.0,
          3.0,
          2.0,
          2.0,
          2.0,
          2.0,
          2.0,
          2.0,
          2.0,
          2.0,
          3.0,
          2.0,
          2.0,
          2.0,
          2.0,
          2.0,
          2.0,
          2.0,
          1.0,
          3.0,
          2.0,
          2.0,
          2.0,
          2.0,
          2.0,
          2.0,
          2.0,
          2.0,
          2.0,
          3.0,
          2.0,
          2.0,
          2.0,
          2.0,
          2.0,
          2.0,
          2.0,
          2.0,
          2.0,
          3.0,
          1.0,
          2.0,
          2.0,
          2.0,
          2.0,
          2.0,
          2.0,
          2.0,
          2.0,
          2.0,
          3.0,
          1.0,
          2.0,
          2.0,
          2.0,
          2.0,
          2.0,
          2.0,
          2.0,
          2.0,
          2.0,
          3.0,
          1.0,
          2.0,
          2.0,
          2.0,
          2.0,
          2.0,
          2.0,
          2.0,
          2.0,
          2.0,
          3.0,
          1.0,
          2.0,
          2.0,
          2.0,
          2.0,
          2.0,
          2.0,
          2.0,
          2.0,
          2.0,
          3.0,
          1.0,
          2.0,
          2.0,
          2.0,
          2.0,
          2.0,
          2.0,
          2.0,
          2.0,
          2.0,
          3.0,
          1.0,
          2.0,
          2.0,
          2.0,
          2.0,
          2.0,
          2.0,
          2.0,
          2.0,
          2.0,
          3.0,
          1.0,
          2.0,
          2.0,
          2.0,
          2.0,
          2.0,
          2.0,
          2.0,
          2.0,
          2.0,
          3.0,
          2.0,
          2.0,
          2.0,
          2.0,
          2.0,
          2.0,
          2.0,
          2.0,
          1.0,
          3.0,
          2.0,
          2.0,
          2.0,
          2.0,
          2.0,
          2.0,
          2.0,
          2.0,
          1.0,
          3.0,
          2.0,
          2.0,
          2.0,
          2.0,
          2.0,
          2.0,
          2.0,
          2.0,
          1.0,
          3.0,
          4.0,
          2.0,
          2.0,
          2.0,
          2.0,
          2.0,
          2.0,
          2.0,
          2.0,
          2.0,
          4.0,
          2.0,
          2.0,
          2.0,
          2.0,
          2.0,
          2.0,
          2.0,
          2.0,
          2.0,
          4.0,
          2.0,
          2.0,
          2.0,
          2.0,
          2.0,
          2.0,
          2.0,
          2.0,
          2.0,
          4.0,
          2.0,
          2.0,
          2.0,
          2.0,
          2.0,
          2.0,
          2.0,
          2.0,
          2.0,
          4.0,
          2.0,
          2.0,
          2.0,
          2.0,
          2.0,
          2.0,
          2.0,
          2.0,
          2.0,
          4.0,
          2.0,
          2.0,
          2.0,
          2.0,
          2.0,
          2.0,
          2.0,
          2.0,
          2.0,
          4.0,
          2.0,
          2.0,
          2.0,
          2.0,
          2.0,
          2.0,
          2.0,
          2.0,
          2.0,
          4.0,
          2.0,
          2.0,
          2.0,
          2.0,
          2.0,
          2.0,
          2.0,
          2.0,
          3.0,
          4.0,
          2.0,
          2.0,
          2.0,
          2.0,
          2.0,
          2.0,
          2.0,
          2.0,
          3.0,
          4.0,
          2.0,
          2.0,
          2.0,
          2.0,
          2.0,
          2.0,
          2.0,
          2.0,
          3.0,
          2.0,
          2.0,
          2.0,
          2.0,
          2.0,
          2.0,
          2.0,
          2.0,
          2.0,
          1.0,
          2.0,
          2.0,
          2.0,
          2.0,
          2.0,
          2.0,
          2.0,
          2.0,
          2.0,
          1.0,
          2.0,
          2.0,
          2.0,
          2.0,
          2.0,
          2.0,
          2.0,
          2.0,
          2.0,
          1.0,
          2.0,
          2.0,
          2.0,
          2.0,
          2.0,
          2.0,
          2.0,
          2.0,
          2.0,
          1.0,
          2.0,
          2.0,
          2.0,
          2.0,
          2.0,
          2.0,
          2.0,
          2.0,
          2.0,
          1.0,
          2.0,
          2.0,
          2.0,
          2.0,
          2.0,
          2.0,
          2.0,
          2.0,
          2.0,
          1.0,
          2.0,
          2.0,
          2.0,
          2.0,
          2.0,
          2.0,
          2.0,
          2.0,
          1.0,
          2.0,
          2.0,
          2.0,
          2.0,
          2.0,
          2.0,
          2.0,
          2.0,
          1.0,
          2.0,
          2.0,
          2.0,
          2.0,
          2.0,
          2.0,
          2.0,
          2.0,
          1.0,
          2.0,
          2.0,
          2.0,
          2.0,
          2.0,
          2.0,
          2.0,
          2.0,
          1.0,
          1.0,
          1.0,
          2.0,
          2.0,
          2.0,
          2.0,
          2.0,
          2.0,
          2.0,
          1.0,
          1.0,
          1.0,
          2.0,
          2.0,
          2.0,
          2.0,
          2.0,
          2.0,
          2.0,
          1.0,
          1.0,
          1.0,
          2.0,
          2.0,
          2.0,
          2.0,
          2.0,
          2.0,
          2.0,
          1.0,
          1.0,
          1.0,
          2.0,
          2.0,
          2.0,
          2.0,
          2.0,
          2.0,
          2.0,
          1.0,
          1.0,
          1.0,
          2.0,
          2.0,
          2.0,
          2.0,
          2.0,
          2.0,
          2.0,
          1.0,
          1.0,
          1.0,
          2.0,
          2.0,
          2.0,
          2.0,
          2.0,
          2.0,
          2.0,
          1.0,
          1.0,
          1.0,
          2.0,
          2.0,
          2.0,
          2.0,
          2.0,
          2.0,
          2.0,
          1.0,
          1.0,
          1.0,
          2.0,
          2.0,
          2.0,
          2.0,
          2.0,
          2.0,
          2.0,
          1.0,
          1.0,
          1.0,
          2.0,
          2.0,
          2.0,
          2.0,
          2.0,
          2.0,
          2.0,
          1.0,
          1.0,
          1.0,
          2.0,
          2.0,
          2.0,
          2.0,
          2.0,
          2.0,
          2.0,
          1.0,
          2.0,
          2.0,
          2.0,
          2.0,
          2.0,
          2.0,
          2.0,
          2.0,
          2.0,
          1.0,
          2.0,
          2.0,
          2.0,
          2.0,
          2.0,
          2.0,
          2.0,
          2.0,
          2.0,
          1.0,
          2.0,
          2.0,
          2.0,
          2.0,
          2.0,
          2.0,
          2.0,
          2.0,
          2.0,
          1.0,
          2.0,
          2.0,
          2.0,
          2.0,
          2.0,
          2.0,
          2.0,
          2.0,
          2.0,
          1.0,
          2.0,
          2.0,
          2.0,
          2.0,
          2.0,
          2.0,
          2.0,
          2.0,
          2.0,
          1.0,
          2.0,
          2.0,
          2.0,
          2.0,
          2.0,
          2.0,
          2.0,
          2.0,
          2.0,
          1.0,
          2.0,
          2.0,
          2.0,
          2.0,
          2.0,
          2.0,
          2.0,
          2.0,
          2.0,
          1.0,
          2.0,
          2.0,
          2.0,
          2.0,
          2.0,
          2.0,
          2.0,
          2.0,
          2.0,
          1.0,
          2.0,
          2.0,
          2.0,
          2.0,
          2.0,
          2.0,
          2.0,
          2.0,
          2.0,
          2.0,
          2.0,
          2.0,
          2.0,
          2.0,
          2.0,
          2.0,
          2.0,
          2.0,
          1.0,
          2.0,
          2.0,
          2.0,
          2.0,
          2.0,
          2.0,
          2.0,
          2.0,
          2.0,
          1.0,
          2.0,
          2.0,
          2.0,
          2.0,
          2.0,
          2.0,
          2.0,
          2.0,
          2.0,
          1.0,
          2.0,
          2.0,
          2.0,
          2.0,
          2.0,
          2.0,
          2.0,
          2.0,
          2.0,
          1.0,
          2.0,
          2.0,
          2.0,
          2.0,
          2.0,
          2.0,
          2.0,
          2.0,
          2.0,
          1.0,
          2.0,
          2.0,
          2.0,
          2.0,
          2.0,
          2.0,
          2.0,
          2.0,
          2.0,
          1.0,
          2.0,
          2.0,
          2.0,
          2.0,
          2.0,
          2.0,
          2.0,
          2.0,
          2.0,
          1.0,
          2.0,
          2.0,
          2.0,
          2.0,
          2.0,
          2.0,
          2.0,
          2.0,
          2.0,
          1.0,
          2.0,
          2.0,
          2.0,
          2.0,
          2.0,
          2.0,
          2.0,
          2.0,
          2.0,
          1.0,
          2.0,
          2.0,
          2.0,
          2.0,
          2.0,
          2.0,
          2.0,
          2.0,
          2.0,
          1.0,
          2.0,
          2.0,
          2.0,
          2.0,
          2.0,
          2.0,
          2.0,
          2.0,
          2.0,
          1.0,
          2.0,
          2.0,
          2.0,
          2.0,
          2.0,
          2.0,
          2.0,
          3.0,
          2.0,
          1.0,
          2.0,
          2.0,
          2.0,
          2.0,
          2.0,
          2.0,
          2.0,
          3.0,
          2.0,
          1.0,
          2.0,
          2.0,
          2.0,
          2.0,
          2.0,
          2.0,
          2.0,
          3.0,
          2.0,
          1.0,
          2.0,
          2.0,
          2.0,
          2.0,
          2.0,
          2.0,
          2.0,
          3.0,
          2.0,
          1.0,
          2.0,
          2.0,
          2.0,
          2.0,
          2.0,
          2.0,
          2.0,
          3.0,
          2.0,
          1.0,
          2.0,
          2.0,
          2.0,
          2.0,
          2.0,
          2.0,
          2.0,
          3.0,
          2.0,
          1.0,
          2.0,
          2.0,
          2.0,
          2.0,
          2.0,
          2.0,
          2.0,
          3.0,
          2.0,
          1.0,
          2.0,
          2.0,
          2.0,
          2.0,
          1.0,
          2.0,
          2.0,
          2.0,
          2.0,
          1.0,
          2.0,
          2.0,
          2.0,
          2.0,
          1.0,
          2.0,
          2.0,
          2.0,
          2.0,
          1.0,
          2.0,
          2.0,
          2.0,
          2.0,
          1.0,
          2.0,
          2.0,
          2.0,
          1.0,
          1.0,
          1.0,
          1.0,
          1.0,
          1.0,
          2.0,
          2.0,
          2.0,
          2.0,
          2.0,
          1.0,
          1.0,
          1.0,
          1.0,
          1.0,
          1.0,
          2.0,
          2.0,
          2.0,
          2.0,
          2.0,
          1.0,
          1.0,
          1.0,
          1.0,
          1.0,
          1.0,
          2.0,
          2.0,
          2.0,
          2.0,
          2.0,
          1.0,
          1.0,
          1.0,
          1.0,
          1.0,
          2.0,
          2.0,
          2.0,
          2.0,
          2.0,
          1.0,
          1.0,
          1.0,
          1.0,
          1.0,
          2.0,
          2.0,
          2.0,
          2.0,
          2.0,
          1.0,
          1.0,
          1.0,
          1.0,
          1.0,
          2.0,
          2.0,
          2.0,
          2.0,
          2.0,
          1.0,
          1.0,
          1.0,
          1.0,
          1.0,
          2.0,
          2.0,
          2.0,
          2.0,
          2.0,
          1.0,
          1.0,
          1.0,
          1.0,
          1.0,
          2.0,
          2.0,
          2.0,
          2.0,
          2.0,
          1.0,
          1.0,
          1.0,
          1.0,
          1.0,
          2.0,
          2.0,
          2.0,
          2.0,
          2.0,
          1.0,
          1.0,
          1.0,
          1.0,
          1.0,
          2.0,
          2.0,
          2.0,
          2.0,
          2.0,
          1.0,
          1.0,
          1.0,
          1.0,
          1.0,
          1.0,
          1.0,
          1.0,
          2.0,
          2.0,
          2.0,
          1.0,
          1.0,
          1.0,
          1.0,
          1.0,
          1.0,
          1.0,
          1.0,
          1.0,
          2.0,
          2.0,
          2.0,
          1.0,
          1.0,
          1.0,
          1.0,
          1.0,
          1.0,
          1.0,
          1.0,
          1.0,
          2.0,
          2.0,
          2.0,
          1.0,
          1.0,
          1.0,
          1.0,
          1.0,
          1.0,
          1.0,
          1.0,
          1.0,
          2.0,
          2.0,
          2.0,
          1.0,
          1.0,
          1.0,
          1.0,
          1.0,
          1.0,
          1.0,
          1.0,
          1.0,
          2.0,
          2.0,
          2.0,
          1.0,
          1.0,
          1.0,
          1.0,
          1.0,
          1.0,
          1.0,
          1.0,
          1.0,
          2.0,
          2.0,
          2.0,
          1.0,
          1.0,
          1.0,
          1.0,
          1.0,
          1.0,
          1.0,
          1.0,
          1.0,
          2.0,
          2.0,
          2.0,
          1.0,
          1.0,
          1.0,
          1.0,
          1.0,
          1.0,
          1.0,
          1.0,
          1.0,
          2.0,
          2.0,
          2.0,
          1.0,
          1.0,
          1.0,
          1.0,
          1.0,
          1.0,
          1.0,
          1.0,
          1.0,
          2.0,
          2.0,
          2.0,
          1.0,
          1.0,
          1.0,
          1.0,
          1.0,
          1.0,
          1.0,
          1.0,
          1.0,
          2.0,
          2.0,
          2.0,
          1.0,
          1.0,
          1.0,
          1.0,
          1.0,
          1.0,
          1.0,
          2.0,
          2.0,
          2.0,
          2.0,
          2.0,
          1.0,
          1.0,
          1.0,
          1.0,
          1.0,
          1.0,
          2.0,
          2.0,
          2.0,
          2.0,
          2.0,
          1.0,
          1.0,
          1.0,
          1.0,
          1.0,
          1.0,
          2.0,
          2.0,
          2.0,
          2.0,
          2.0,
          1.0,
          1.0,
          1.0,
          1.0,
          1.0,
          1.0,
          2.0,
          2.0,
          2.0,
          2.0,
          2.0,
          1.0,
          1.0,
          1.0,
          1.0,
          1.0,
          1.0,
          2.0,
          2.0,
          2.0,
          2.0,
          2.0,
          1.0,
          1.0,
          1.0,
          1.0,
          1.0,
          1.0,
          2.0,
          2.0,
          2.0,
          2.0,
          2.0,
          1.0,
          1.0,
          1.0,
          1.0,
          1.0,
          1.0,
          2.0,
          2.0,
          2.0,
          2.0,
          2.0,
          1.0,
          1.0,
          1.0,
          1.0,
          1.0,
          1.0,
          2.0,
          2.0,
          2.0,
          2.0,
          2.0,
          1.0,
          1.0,
          1.0,
          1.0,
          1.0,
          1.0,
          2.0,
          2.0,
          2.0,
          2.0,
          2.0,
          1.0,
          1.0,
          1.0,
          1.0,
          1.0,
          1.0,
          2.0,
          2.0,
          2.0,
          2.0,
          2.0,
          1.0,
          1.0,
          1.0,
          1.0,
          1.0,
          2.0,
          1.0,
          2.0,
          2.0,
          2.0,
          2.0,
          2.0,
          1.0,
          1.0,
          1.0,
          1.0,
          1.0,
          2.0,
          1.0,
          2.0,
          2.0,
          2.0,
          2.0,
          2.0,
          1.0,
          1.0,
          1.0,
          1.0,
          1.0,
          2.0,
          1.0,
          2.0,
          2.0,
          2.0,
          2.0,
          2.0,
          1.0,
          1.0,
          1.0,
          1.0,
          1.0,
          2.0,
          1.0,
          2.0,
          2.0,
          2.0,
          2.0,
          2.0,
          1.0,
          1.0,
          1.0,
          1.0,
          1.0,
          2.0,
          1.0,
          2.0,
          2.0,
          2.0,
          2.0,
          2.0,
          1.0,
          1.0,
          1.0,
          1.0,
          1.0,
          2.0,
          1.0,
          2.0,
          2.0,
          2.0,
          2.0,
          2.0,
          1.0,
          1.0,
          1.0,
          1.0,
          1.0,
          2.0,
          1.0,
          2.0,
          2.0,
          2.0,
          2.0,
          2.0,
          1.0,
          1.0,
          1.0,
          1.0,
          1.0,
          2.0,
          1.0,
          2.0,
          2.0,
          2.0,
          2.0,
          2.0,
          1.0,
          1.0,
          1.0,
          1.0,
          1.0,
          2.0,
          1.0,
          2.0,
          2.0,
          2.0,
          2.0,
          2.0,
          1.0,
          1.0,
          1.0,
          1.0,
          1.0,
          2.0,
          1.0,
          2.0,
          2.0,
          2.0,
          2.0,
          2.0,
          2.0,
          1.0,
          1.0,
          2.0,
          2.0,
          2.0,
          2.0,
          2.0,
          2.0,
          2.0,
          1.0,
          1.0,
          2.0,
          2.0,
          2.0,
          2.0,
          2.0,
          2.0,
          2.0,
          1.0,
          1.0,
          2.0,
          2.0,
          2.0,
          2.0,
          2.0,
          2.0,
          2.0,
          1.0,
          1.0,
          2.0,
          2.0,
          2.0,
          2.0,
          2.0,
          2.0,
          2.0,
          1.0,
          1.0,
          2.0,
          2.0,
          2.0,
          2.0,
          2.0,
          2.0,
          2.0,
          1.0,
          1.0,
          2.0,
          2.0,
          2.0,
          2.0,
          2.0,
          2.0,
          2.0,
          1.0,
          1.0,
          2.0,
          2.0,
          2.0,
          2.0,
          2.0,
          2.0,
          2.0,
          1.0,
          1.0,
          2.0,
          2.0,
          2.0,
          2.0,
          2.0,
          2.0,
          2.0,
          1.0,
          1.0,
          2.0,
          2.0,
          2.0,
          2.0,
          2.0,
          2.0,
          2.0,
          1.0,
          1.0,
          2.0,
          2.0,
          2.0,
          2.0,
          2.0,
          2.0,
          2.0,
          2.0,
          2.0,
          2.0,
          2.0,
          2.0,
          2.0,
          2.0,
          2.0,
          2.0,
          2.0,
          2.0,
          2.0,
          2.0,
          2.0,
          2.0,
          2.0,
          2.0,
          2.0,
          2.0,
          2.0,
          2.0,
          2.0,
          2.0,
          2.0,
          2.0,
          2.0,
          2.0,
          2.0,
          2.0,
          2.0,
          2.0,
          2.0,
          2.0,
          2.0,
          2.0,
          2.0,
          2.0,
          2.0,
          2.0,
          2.0,
          2.0,
          2.0,
          2.0,
          2.0,
          2.0,
          2.0,
          2.0,
          2.0,
          2.0,
          2.0,
          2.0,
          2.0,
          2.0,
          2.0,
          2.0,
          2.0,
          2.0,
          2.0,
          2.0,
          2.0,
          2.0,
          2.0,
          2.0,
          2.0,
          2.0,
          2.0,
          2.0,
          2.0,
          2.0,
          2.0,
          2.0,
          2.0,
          2.0,
          2.0,
          2.0,
          2.0,
          2.0,
          2.0,
          2.0,
          4.0,
          1.0,
          2.0,
          2.0,
          1.0,
          1.0,
          2.0,
          2.0,
          2.0,
          2.0,
          2.0,
          4.0,
          1.0,
          2.0,
          2.0,
          1.0,
          1.0,
          2.0,
          2.0,
          2.0,
          2.0,
          2.0,
          4.0,
          1.0,
          2.0,
          2.0,
          1.0,
          1.0,
          2.0,
          2.0,
          2.0,
          2.0,
          2.0,
          4.0,
          1.0,
          2.0,
          2.0,
          1.0,
          1.0,
          2.0,
          2.0,
          2.0,
          2.0,
          2.0,
          4.0,
          1.0,
          2.0,
          2.0,
          1.0,
          1.0,
          2.0,
          2.0,
          2.0,
          2.0,
          2.0,
          4.0,
          1.0,
          2.0,
          2.0,
          1.0,
          1.0,
          2.0,
          2.0,
          2.0,
          2.0,
          2.0,
          4.0,
          1.0,
          2.0,
          2.0,
          1.0,
          1.0,
          2.0,
          2.0,
          2.0,
          2.0,
          2.0,
          4.0,
          1.0,
          2.0,
          2.0,
          1.0,
          1.0,
          2.0,
          2.0,
          2.0,
          2.0,
          2.0,
          4.0,
          1.0,
          2.0,
          2.0,
          1.0,
          1.0,
          2.0,
          2.0,
          2.0,
          2.0,
          2.0,
          2.0,
          4.0,
          1.0,
          2.0,
          2.0,
          1.0,
          1.0,
          2.0,
          2.0,
          2.0,
          2.0,
          2.0,
          2.0,
          5.0,
          2.0,
          2.0,
          1.0,
          2.0,
          2.0,
          2.0,
          2.0,
          5.0,
          2.0,
          2.0,
          1.0,
          2.0,
          2.0,
          2.0,
          2.0,
          5.0,
          2.0,
          2.0,
          1.0,
          2.0,
          2.0,
          2.0,
          2.0,
          5.0,
          2.0,
          2.0,
          1.0,
          2.0,
          2.0,
          2.0,
          2.0,
          5.0,
          2.0,
          2.0,
          1.0,
          2.0,
          2.0,
          2.0,
          2.0,
          5.0,
          2.0,
          2.0,
          1.0,
          2.0,
          2.0,
          2.0,
          2.0,
          5.0,
          2.0,
          2.0,
          1.0,
          2.0,
          2.0,
          2.0,
          2.0,
          5.0,
          2.0,
          2.0,
          1.0,
          2.0,
          2.0,
          2.0,
          2.0,
          5.0,
          2.0,
          2.0,
          1.0,
          2.0,
          2.0,
          2.0,
          2.0,
          5.0,
          2.0,
          2.0,
          1.0,
          2.0,
          2.0,
          2.0,
          2.0,
          2.0,
          1.0,
          2.0,
          2.0,
          1.0,
          1.0,
          2.0,
          2.0,
          2.0,
          2.0,
          2.0,
          1.0,
          2.0,
          2.0,
          1.0,
          1.0,
          2.0,
          2.0,
          2.0,
          2.0,
          2.0,
          1.0,
          2.0,
          2.0,
          1.0,
          1.0,
          2.0,
          2.0,
          2.0,
          2.0,
          2.0,
          1.0,
          2.0,
          2.0,
          1.0,
          1.0,
          2.0,
          2.0,
          2.0,
          2.0,
          2.0,
          1.0,
          2.0,
          2.0,
          1.0,
          1.0,
          2.0,
          2.0,
          2.0,
          2.0,
          2.0,
          1.0,
          2.0,
          2.0,
          1.0,
          1.0,
          2.0,
          2.0,
          2.0,
          2.0,
          2.0,
          1.0,
          2.0,
          2.0,
          1.0,
          1.0,
          2.0,
          2.0,
          2.0,
          2.0,
          2.0,
          1.0,
          2.0,
          2.0,
          1.0,
          1.0,
          2.0,
          2.0,
          2.0,
          2.0,
          2.0,
          1.0,
          2.0,
          2.0,
          1.0,
          1.0,
          2.0,
          2.0,
          2.0,
          2.0,
          2.0,
          1.0,
          2.0,
          2.0,
          1.0,
          1.0,
          2.0,
          2.0,
          2.0,
          1.0,
          2.0,
          2.0,
          1.0,
          2.0,
          2.0,
          2.0,
          2.0,
          2.0,
          1.0,
          2.0,
          2.0,
          2.0,
          1.0,
          2.0,
          2.0,
          2.0,
          2.0,
          2.0,
          1.0,
          2.0,
          2.0,
          2.0,
          1.0,
          2.0,
          2.0,
          2.0,
          2.0,
          2.0,
          1.0,
          2.0,
          2.0,
          2.0,
          1.0,
          2.0,
          2.0,
          2.0,
          2.0,
          2.0,
          1.0,
          2.0,
          2.0,
          2.0,
          1.0,
          2.0,
          2.0,
          2.0,
          2.0,
          2.0,
          1.0,
          2.0,
          2.0,
          2.0,
          1.0,
          2.0,
          2.0,
          2.0,
          2.0,
          2.0,
          1.0,
          2.0,
          2.0,
          2.0,
          1.0,
          2.0,
          2.0,
          2.0,
          2.0,
          2.0,
          1.0,
          2.0,
          2.0,
          2.0,
          1.0,
          2.0,
          2.0,
          2.0,
          2.0,
          2.0,
          1.0,
          2.0,
          2.0,
          2.0,
          1.0,
          2.0,
          2.0,
          2.0,
          2.0,
          2.0,
          2.0,
          2.0,
          2.0,
          1.0,
          2.0,
          2.0,
          2.0,
          2.0,
          2.0,
          2.0,
          2.0,
          1.0,
          2.0,
          1.0,
          2.0,
          2.0,
          2.0,
          2.0,
          2.0,
          2.0,
          2.0,
          1.0,
          2.0,
          1.0,
          2.0,
          2.0,
          2.0,
          2.0,
          2.0,
          2.0,
          2.0,
          1.0,
          2.0,
          1.0,
          2.0,
          2.0,
          2.0,
          2.0,
          2.0,
          2.0,
          2.0,
          1.0,
          2.0,
          1.0,
          2.0,
          2.0,
          2.0,
          2.0,
          2.0,
          2.0,
          2.0,
          1.0,
          2.0,
          1.0,
          2.0,
          2.0,
          2.0,
          2.0,
          2.0,
          2.0,
          2.0,
          1.0,
          2.0,
          1.0,
          2.0,
          2.0,
          2.0,
          2.0,
          2.0,
          2.0,
          2.0,
          1.0,
          2.0,
          1.0,
          2.0,
          2.0,
          2.0,
          2.0,
          2.0,
          2.0,
          2.0,
          1.0,
          2.0,
          1.0,
          2.0,
          2.0,
          2.0,
          2.0,
          2.0,
          2.0,
          2.0,
          1.0,
          2.0,
          1.0,
          2.0,
          2.0,
          2.0,
          2.0,
          2.0,
          2.0,
          2.0,
          1.0,
          2.0,
          1.0,
          2.0,
          2.0,
          2.0,
          2.0,
          2.0,
          2.0,
          2.0,
          1.0,
          2.0,
          1.0,
          2.0,
          2.0,
          2.0,
          2.0,
          2.0,
          2.0,
          2.0,
          1.0,
          1.0,
          2.0,
          1.0,
          2.0,
          2.0,
          2.0,
          2.0,
          2.0,
          2.0,
          2.0,
          1.0,
          1.0,
          2.0,
          1.0,
          2.0,
          2.0,
          2.0,
          2.0,
          2.0,
          2.0,
          2.0,
          1.0,
          1.0,
          2.0,
          1.0,
          2.0,
          2.0,
          2.0,
          2.0,
          2.0,
          2.0,
          2.0,
          1.0,
          1.0,
          2.0,
          1.0,
          2.0,
          2.0,
          2.0,
          2.0,
          2.0,
          2.0,
          2.0,
          1.0,
          1.0,
          2.0,
          1.0,
          2.0,
          2.0,
          2.0,
          2.0,
          2.0,
          2.0,
          2.0,
          1.0,
          1.0,
          2.0,
          1.0,
          2.0,
          2.0,
          2.0,
          2.0,
          2.0,
          2.0,
          2.0,
          1.0,
          1.0,
          2.0,
          1.0,
          2.0,
          2.0,
          2.0,
          2.0,
          2.0,
          2.0,
          2.0,
          1.0,
          1.0,
          2.0,
          1.0,
          2.0,
          2.0,
          2.0,
          2.0,
          2.0,
          2.0,
          2.0,
          1.0,
          1.0,
          2.0,
          1.0,
          2.0,
          2.0,
          2.0,
          2.0,
          2.0,
          2.0,
          2.0,
          1.0,
          1.0,
          1.0,
          2.0,
          2.0,
          2.0,
          2.0,
          2.0,
          2.0,
          1.0,
          2.0,
          1.0,
          1.0,
          1.0,
          2.0,
          2.0,
          2.0,
          2.0,
          2.0,
          2.0,
          1.0,
          2.0,
          1.0,
          1.0,
          1.0,
          2.0,
          2.0,
          2.0,
          2.0,
          2.0,
          2.0,
          1.0,
          2.0,
          1.0,
          1.0,
          1.0,
          2.0,
          2.0,
          2.0,
          2.0,
          2.0,
          2.0,
          1.0,
          2.0,
          1.0,
          1.0,
          1.0,
          2.0,
          2.0,
          2.0,
          2.0,
          2.0,
          2.0,
          1.0,
          2.0,
          1.0,
          1.0,
          1.0,
          2.0,
          2.0,
          2.0,
          2.0,
          2.0,
          2.0,
          1.0,
          2.0,
          1.0,
          1.0,
          1.0,
          2.0,
          2.0,
          2.0,
          2.0,
          2.0,
          2.0,
          1.0,
          2.0,
          1.0,
          1.0,
          1.0,
          2.0,
          2.0,
          2.0,
          2.0,
          2.0,
          2.0,
          1.0,
          2.0,
          1.0,
          1.0,
          1.0,
          2.0,
          2.0,
          2.0,
          2.0,
          2.0,
          2.0,
          1.0,
          2.0,
          1.0,
          1.0,
          1.0,
          2.0,
          2.0,
          2.0,
          2.0,
          2.0,
          2.0,
          1.0,
          2.0,
          1.0,
          1.0,
          1.0,
          1.0,
          2.0,
          2.0,
          2.0,
          2.0,
          2.0,
          2.0,
          2.0,
          1.0,
          1.0,
          1.0,
          1.0,
          2.0,
          2.0,
          2.0,
          2.0,
          2.0,
          2.0,
          2.0,
          1.0,
          1.0,
          1.0,
          1.0,
          2.0,
          2.0,
          2.0,
          2.0,
          2.0,
          2.0,
          2.0,
          1.0,
          1.0,
          1.0,
          1.0,
          2.0,
          2.0,
          2.0,
          2.0,
          2.0,
          2.0,
          2.0,
          1.0,
          1.0,
          1.0,
          1.0,
          2.0,
          2.0,
          2.0,
          2.0,
          2.0,
          2.0,
          2.0,
          1.0,
          1.0,
          1.0,
          1.0,
          2.0,
          2.0,
          2.0,
          2.0,
          2.0,
          2.0,
          2.0,
          1.0,
          1.0,
          1.0,
          1.0,
          2.0,
          2.0,
          2.0,
          2.0,
          2.0,
          2.0,
          2.0,
          1.0,
          1.0,
          1.0,
          1.0,
          2.0,
          2.0,
          2.0,
          2.0,
          2.0,
          2.0,
          2.0,
          1.0,
          1.0,
          1.0,
          1.0,
          2.0,
          2.0,
          2.0,
          2.0,
          2.0,
          2.0,
          2.0,
          1.0,
          1.0,
          1.0,
          1.0,
          2.0,
          2.0,
          2.0,
          2.0,
          2.0,
          2.0,
          1.0,
          1.0,
          2.0,
          2.0,
          2.0,
          1.0,
          2.0,
          2.0,
          2.0,
          2.0,
          2.0,
          1.0,
          1.0,
          2.0,
          2.0,
          2.0,
          1.0,
          2.0,
          2.0,
          2.0,
          2.0,
          2.0,
          1.0,
          1.0,
          2.0,
          2.0,
          2.0,
          1.0,
          2.0,
          2.0,
          2.0,
          2.0,
          2.0,
          1.0,
          1.0,
          2.0,
          2.0,
          2.0,
          1.0,
          2.0,
          2.0,
          2.0,
          2.0,
          2.0,
          1.0,
          1.0,
          2.0,
          2.0,
          2.0,
          1.0,
          2.0,
          2.0,
          2.0,
          2.0,
          2.0,
          1.0,
          1.0,
          2.0,
          2.0,
          2.0,
          1.0,
          2.0,
          2.0,
          2.0,
          2.0,
          2.0,
          1.0,
          1.0,
          2.0,
          2.0,
          2.0,
          1.0,
          2.0,
          2.0,
          2.0,
          2.0,
          2.0,
          1.0,
          1.0,
          2.0,
          2.0,
          2.0,
          1.0,
          2.0,
          2.0,
          2.0,
          2.0,
          2.0,
          1.0,
          1.0,
          2.0,
          2.0,
          2.0,
          1.0,
          2.0,
          2.0,
          2.0,
          2.0,
          2.0,
          1.0,
          1.0,
          2.0,
          2.0,
          2.0,
          1.0,
          2.0,
          2.0,
          2.0,
          2.0,
          1.0,
          2.0,
          1.0,
          2.0,
          3.0,
          2.0,
          2.0,
          1.0,
          2.0,
          2.0,
          2.0,
          2.0,
          1.0,
          2.0,
          3.0,
          2.0,
          2.0,
          1.0,
          2.0,
          2.0,
          2.0,
          2.0,
          1.0,
          2.0,
          3.0,
          2.0,
          2.0,
          1.0,
          2.0,
          2.0,
          2.0,
          2.0,
          1.0,
          2.0,
          3.0,
          2.0,
          2.0,
          1.0,
          2.0,
          2.0,
          2.0,
          2.0,
          1.0,
          2.0,
          3.0,
          2.0,
          2.0,
          1.0,
          2.0,
          2.0,
          2.0,
          2.0,
          1.0,
          2.0,
          3.0,
          2.0,
          2.0,
          1.0,
          2.0,
          2.0,
          2.0,
          2.0,
          1.0,
          2.0,
          3.0,
          2.0,
          2.0,
          1.0,
          2.0,
          2.0,
          2.0,
          2.0,
          1.0,
          2.0,
          3.0,
          2.0,
          2.0,
          1.0,
          2.0,
          2.0,
          2.0,
          2.0,
          1.0,
          2.0,
          3.0,
          2.0,
          2.0,
          1.0,
          2.0,
          2.0,
          2.0,
          2.0,
          1.0,
          2.0,
          3.0,
          2.0,
          2.0,
          1.0,
          2.0,
          2.0,
          2.0,
          2.0,
          1.0,
          4.0,
          1.0,
          2.0,
          2.0,
          1.0,
          2.0,
          2.0,
          2.0,
          2.0,
          2.0,
          1.0,
          4.0,
          1.0,
          2.0,
          2.0,
          1.0,
          2.0,
          2.0,
          2.0,
          2.0,
          2.0,
          1.0,
          4.0,
          1.0,
          2.0,
          2.0,
          1.0,
          2.0,
          2.0,
          2.0,
          2.0,
          2.0,
          1.0,
          4.0,
          1.0,
          2.0,
          2.0,
          1.0,
          2.0,
          2.0,
          2.0,
          2.0,
          2.0,
          1.0,
          4.0,
          1.0,
          2.0,
          2.0,
          1.0,
          2.0,
          2.0,
          2.0,
          2.0,
          2.0,
          1.0,
          4.0,
          1.0,
          2.0,
          2.0,
          1.0,
          2.0,
          2.0,
          2.0,
          2.0,
          2.0,
          1.0,
          4.0,
          1.0,
          2.0,
          2.0,
          1.0,
          2.0,
          2.0,
          2.0,
          2.0,
          2.0,
          1.0,
          4.0,
          1.0,
          2.0,
          2.0,
          1.0,
          2.0,
          2.0,
          2.0,
          2.0,
          2.0,
          1.0,
          4.0,
          1.0,
          2.0,
          2.0,
          1.0,
          2.0,
          2.0,
          2.0,
          2.0,
          2.0,
          1.0,
          4.0,
          1.0,
          2.0,
          2.0,
          1.0,
          2.0,
          2.0,
          2.0,
          2.0,
          2.0,
          1.0,
          2.0,
          2.0,
          2.0,
          2.0,
          2.0,
          2.0,
          2.0,
          2.0,
          1.0,
          1.0,
          2.0,
          2.0,
          2.0,
          2.0,
          2.0,
          2.0,
          2.0,
          2.0,
          1.0,
          1.0,
          2.0,
          2.0,
          2.0,
          2.0,
          2.0,
          2.0,
          2.0,
          2.0,
          1.0,
          1.0,
          2.0,
          2.0,
          2.0,
          2.0,
          2.0,
          2.0,
          2.0,
          2.0,
          1.0,
          1.0,
          2.0,
          2.0,
          2.0,
          2.0,
          2.0,
          2.0,
          2.0,
          2.0,
          1.0,
          1.0,
          2.0,
          2.0,
          2.0,
          2.0,
          2.0,
          2.0,
          2.0,
          2.0,
          1.0,
          1.0,
          2.0,
          2.0,
          2.0,
          2.0,
          2.0,
          2.0,
          2.0,
          2.0,
          1.0,
          1.0,
          2.0,
          2.0,
          2.0,
          2.0,
          2.0,
          2.0,
          2.0,
          2.0,
          1.0,
          1.0,
          2.0,
          2.0,
          2.0,
          2.0,
          2.0,
          2.0,
          2.0,
          2.0,
          1.0,
          1.0,
          2.0,
          2.0,
          2.0,
          2.0,
          2.0,
          2.0,
          2.0,
          2.0,
          1.0,
          1.0,
          1.0,
          2.0,
          1.0,
          2.0,
          2.0,
          2.0,
          2.0,
          2.0,
          1.0,
          1.0,
          2.0,
          1.0,
          2.0,
          2.0,
          2.0,
          2.0,
          2.0,
          1.0,
          1.0,
          2.0,
          1.0,
          2.0,
          2.0,
          2.0,
          2.0,
          2.0,
          1.0,
          1.0,
          2.0,
          1.0,
          2.0,
          2.0,
          2.0,
          2.0,
          2.0,
          1.0,
          1.0,
          2.0,
          1.0,
          2.0,
          2.0,
          2.0,
          2.0,
          2.0,
          1.0,
          1.0,
          2.0,
          1.0,
          2.0,
          2.0,
          2.0,
          2.0,
          2.0,
          1.0,
          1.0,
          2.0,
          1.0,
          2.0,
          2.0,
          2.0,
          2.0,
          2.0,
          1.0,
          1.0,
          2.0,
          1.0,
          2.0,
          2.0,
          2.0,
          2.0,
          2.0,
          1.0,
          1.0,
          2.0,
          1.0,
          2.0,
          2.0,
          2.0,
          2.0,
          2.0,
          1.0,
          1.0,
          2.0,
          1.0,
          2.0,
          2.0,
          2.0,
          2.0,
          2.0,
          1.0,
          2.0,
          3.0,
          2.0,
          2.0,
          2.0,
          2.0,
          1.0,
          2.0,
          2.0,
          1.0,
          1.0,
          2.0,
          3.0,
          2.0,
          2.0,
          2.0,
          2.0,
          1.0,
          2.0,
          2.0,
          1.0,
          1.0,
          2.0,
          3.0,
          2.0,
          2.0,
          2.0,
          2.0,
          1.0,
          2.0,
          2.0,
          1.0,
          1.0,
          2.0,
          3.0,
          2.0,
          2.0,
          2.0,
          2.0,
          1.0,
          2.0,
          2.0,
          1.0,
          1.0,
          2.0,
          3.0,
          2.0,
          2.0,
          2.0,
          2.0,
          1.0,
          2.0,
          2.0,
          1.0,
          1.0,
          2.0,
          3.0,
          2.0,
          2.0,
          2.0,
          2.0,
          1.0,
          2.0,
          2.0,
          1.0,
          1.0,
          2.0,
          3.0,
          2.0,
          2.0,
          2.0,
          2.0,
          1.0,
          2.0,
          2.0,
          1.0,
          1.0,
          2.0,
          3.0,
          2.0,
          2.0,
          2.0,
          2.0,
          1.0,
          2.0,
          2.0,
          1.0,
          1.0,
          2.0,
          3.0,
          2.0,
          2.0,
          2.0,
          2.0,
          1.0,
          2.0,
          2.0,
          1.0,
          1.0,
          2.0,
          3.0,
          2.0,
          2.0,
          2.0,
          2.0,
          1.0,
          2.0,
          2.0,
          1.0,
          1.0,
          5.0,
          2.0,
          2.0,
          4.0,
          1.0,
          2.0,
          1.0,
          5.0,
          3.0,
          3.0,
          1.0,
          5.0,
          2.0,
          2.0,
          4.0,
          1.0,
          2.0,
          1.0,
          5.0,
          3.0,
          3.0,
          1.0,
          5.0,
          2.0,
          2.0,
          4.0,
          1.0,
          2.0,
          1.0,
          5.0,
          3.0,
          3.0,
          5.0,
          2.0,
          2.0,
          4.0,
          1.0,
          2.0,
          1.0,
          5.0,
          3.0,
          3.0,
          5.0,
          2.0,
          2.0,
          4.0,
          1.0,
          2.0,
          1.0,
          5.0,
          3.0,
          3.0,
          5.0,
          2.0,
          2.0,
          4.0,
          1.0,
          2.0,
          1.0,
          5.0,
          3.0,
          3.0,
          5.0,
          2.0,
          2.0,
          4.0,
          1.0,
          2.0,
          1.0,
          5.0,
          3.0,
          3.0,
          5.0,
          2.0,
          2.0,
          4.0,
          1.0,
          2.0,
          1.0,
          5.0,
          3.0,
          3.0,
          5.0,
          2.0,
          2.0,
          4.0,
          1.0,
          2.0,
          1.0,
          5.0,
          3.0,
          3.0,
          5.0,
          2.0,
          2.0,
          4.0,
          1.0,
          2.0,
          1.0,
          5.0,
          3.0,
          3.0,
          2.0,
          2.0,
          1.0,
          2.0,
          1.0,
          2.0,
          2.0,
          2.0,
          2.0,
          1.0,
          2.0,
          1.0,
          2.0,
          2.0,
          2.0,
          2.0,
          1.0,
          2.0,
          1.0,
          2.0,
          2.0,
          2.0,
          2.0,
          1.0,
          2.0,
          1.0,
          2.0,
          2.0,
          2.0,
          2.0,
          1.0,
          2.0,
          1.0,
          2.0,
          2.0,
          2.0,
          2.0,
          1.0,
          2.0,
          1.0,
          2.0,
          2.0,
          2.0,
          2.0,
          2.0,
          2.0,
          4.0,
          2.0,
          1.0,
          2.0,
          2.0,
          2.0,
          2.0,
          2.0,
          2.0,
          4.0,
          2.0,
          1.0,
          2.0,
          2.0,
          2.0,
          2.0,
          2.0,
          2.0,
          4.0,
          2.0,
          1.0,
          2.0,
          2.0,
          2.0,
          2.0,
          2.0,
          2.0,
          4.0,
          2.0,
          1.0,
          2.0,
          2.0,
          3.0,
          2.0,
          2.0,
          1.0,
          2.0,
          2.0,
          2.0,
          1.0,
          2.0,
          2.0,
          2.0,
          3.0,
          2.0,
          2.0,
          1.0,
          2.0,
          2.0,
          2.0,
          1.0,
          2.0,
          2.0,
          2.0,
          3.0,
          2.0,
          2.0,
          1.0,
          2.0,
          2.0,
          2.0,
          1.0,
          2.0,
          2.0,
          2.0,
          3.0,
          2.0,
          2.0,
          1.0,
          2.0,
          2.0,
          2.0,
          1.0,
          2.0,
          2.0,
          2.0,
          3.0,
          2.0,
          2.0,
          1.0,
          2.0,
          2.0,
          2.0,
          1.0,
          2.0,
          2.0,
          2.0,
          3.0,
          2.0,
          2.0,
          1.0,
          2.0,
          2.0,
          2.0,
          1.0,
          2.0,
          2.0,
          2.0,
          3.0,
          2.0,
          2.0,
          2.0,
          2.0,
          2.0,
          1.0,
          2.0,
          2.0,
          2.0,
          3.0,
          2.0,
          2.0,
          2.0,
          2.0,
          2.0,
          1.0,
          2.0,
          2.0,
          2.0,
          3.0,
          2.0,
          2.0,
          2.0,
          2.0,
          2.0,
          1.0,
          2.0,
          2.0,
          2.0,
          3.0,
          2.0,
          2.0,
          2.0,
          2.0,
          2.0,
          1.0,
          2.0,
          2.0,
          2.0,
          1.0,
          2.0,
          2.0,
          2.0,
          2.0,
          1.0,
          2.0,
          2.0,
          2.0,
          1.0,
          1.0,
          2.0,
          2.0,
          2.0,
          2.0,
          1.0,
          2.0,
          2.0,
          2.0,
          1.0,
          1.0,
          2.0,
          2.0,
          2.0,
          2.0,
          1.0,
          2.0,
          2.0,
          2.0,
          1.0,
          1.0,
          2.0,
          2.0,
          2.0,
          2.0,
          1.0,
          2.0,
          2.0,
          2.0,
          1.0,
          1.0,
          2.0,
          2.0,
          2.0,
          2.0,
          1.0,
          2.0,
          2.0,
          2.0,
          1.0,
          1.0,
          2.0,
          2.0,
          2.0,
          2.0,
          1.0,
          2.0,
          2.0,
          2.0,
          1.0,
          1.0,
          2.0,
          2.0,
          2.0,
          2.0,
          1.0,
          2.0,
          2.0,
          2.0,
          1.0,
          1.0,
          2.0,
          2.0,
          2.0,
          2.0,
          1.0,
          2.0,
          2.0,
          2.0,
          1.0,
          1.0,
          2.0,
          2.0,
          2.0,
          2.0,
          1.0,
          2.0,
          2.0,
          2.0,
          1.0,
          1.0,
          2.0,
          2.0,
          2.0,
          2.0,
          1.0,
          2.0,
          1.0,
          2.0,
          3.0,
          2.0,
          2.0,
          2.0,
          2.0,
          2.0,
          2.0,
          2.0,
          2.0,
          3.0,
          3.0,
          2.0,
          2.0,
          2.0,
          2.0,
          2.0,
          2.0,
          2.0,
          2.0,
          3.0,
          3.0,
          2.0,
          2.0,
          2.0,
          2.0,
          2.0,
          2.0,
          2.0,
          2.0,
          3.0,
          3.0,
          2.0,
          2.0,
          2.0,
          2.0,
          2.0,
          2.0,
          2.0,
          2.0,
          3.0,
          3.0,
          2.0,
          2.0,
          2.0,
          2.0,
          2.0,
          2.0,
          2.0,
          2.0,
          3.0,
          3.0,
          2.0,
          2.0,
          2.0,
          2.0,
          2.0,
          2.0,
          2.0,
          2.0,
          3.0,
          3.0,
          2.0,
          2.0,
          2.0,
          2.0,
          2.0,
          2.0,
          2.0,
          2.0,
          3.0,
          3.0,
          2.0,
          2.0,
          2.0,
          2.0,
          2.0,
          2.0,
          2.0,
          2.0,
          3.0,
          3.0,
          2.0,
          2.0,
          2.0,
          2.0,
          2.0,
          2.0,
          2.0,
          2.0,
          3.0,
          3.0,
          2.0,
          2.0,
          2.0,
          2.0,
          2.0,
          2.0,
          2.0,
          2.0,
          3.0,
          1.0,
          2.0,
          2.0,
          1.0,
          2.0,
          2.0,
          2.0,
          2.0,
          2.0,
          1.0,
          1.0,
          2.0,
          2.0,
          1.0,
          2.0,
          2.0,
          2.0,
          2.0,
          2.0,
          1.0,
          1.0,
          2.0,
          2.0,
          1.0,
          2.0,
          2.0,
          2.0,
          2.0,
          2.0,
          1.0,
          1.0,
          2.0,
          2.0,
          1.0,
          2.0,
          2.0,
          2.0,
          2.0,
          2.0,
          1.0,
          1.0,
          2.0,
          2.0,
          1.0,
          2.0,
          2.0,
          2.0,
          2.0,
          2.0,
          1.0,
          1.0,
          2.0,
          2.0,
          1.0,
          2.0,
          2.0,
          2.0,
          2.0,
          2.0,
          1.0,
          1.0,
          2.0,
          2.0,
          1.0,
          2.0,
          2.0,
          2.0,
          2.0,
          2.0,
          1.0,
          1.0,
          2.0,
          2.0,
          1.0,
          2.0,
          2.0,
          2.0,
          2.0,
          2.0,
          1.0,
          1.0,
          2.0,
          2.0,
          1.0,
          2.0,
          2.0,
          2.0,
          2.0,
          2.0,
          1.0,
          1.0,
          2.0,
          2.0,
          1.0,
          2.0,
          2.0,
          2.0,
          2.0,
          2.0,
          1.0,
          1.0,
          1.0,
          2.0,
          2.0,
          2.0,
          2.0,
          2.0,
          2.0,
          2.0,
          2.0,
          2.0,
          1.0,
          1.0,
          2.0,
          2.0,
          2.0,
          2.0,
          2.0,
          2.0,
          2.0,
          2.0,
          2.0,
          1.0,
          1.0,
          2.0,
          2.0,
          2.0,
          2.0,
          2.0,
          2.0,
          2.0,
          2.0,
          2.0,
          1.0,
          1.0,
          2.0,
          2.0,
          2.0,
          2.0,
          2.0,
          2.0,
          2.0,
          2.0,
          2.0,
          1.0,
          1.0,
          2.0,
          2.0,
          2.0,
          2.0,
          2.0,
          2.0,
          2.0,
          2.0,
          2.0,
          1.0,
          1.0,
          2.0,
          2.0,
          2.0,
          2.0,
          2.0,
          2.0,
          2.0,
          2.0,
          2.0,
          1.0,
          1.0,
          2.0,
          2.0,
          2.0,
          2.0,
          2.0,
          2.0,
          2.0,
          2.0,
          2.0,
          1.0,
          1.0,
          2.0,
          2.0,
          2.0,
          2.0,
          2.0,
          2.0,
          2.0,
          2.0,
          2.0,
          1.0,
          1.0,
          2.0,
          2.0,
          2.0,
          2.0,
          2.0,
          2.0,
          2.0,
          2.0,
          2.0,
          1.0,
          1.0,
          2.0,
          2.0,
          2.0,
          2.0,
          2.0,
          2.0,
          2.0,
          2.0,
          2.0,
          1.0,
          3.0,
          2.0,
          1.0,
          2.0,
          2.0,
          2.0,
          2.0,
          2.0,
          2.0,
          2.0,
          1.0,
          3.0,
          2.0,
          1.0,
          2.0,
          2.0,
          2.0,
          2.0,
          2.0,
          2.0,
          2.0,
          1.0,
          3.0,
          2.0,
          1.0,
          2.0,
          2.0,
          2.0,
          2.0,
          2.0,
          2.0,
          2.0,
          1.0,
          3.0,
          2.0,
          1.0,
          2.0,
          2.0,
          2.0,
          2.0,
          2.0,
          2.0,
          2.0,
          1.0,
          3.0,
          2.0,
          1.0,
          2.0,
          2.0,
          2.0,
          2.0,
          2.0,
          2.0,
          2.0,
          1.0,
          3.0,
          2.0,
          1.0,
          2.0,
          2.0,
          2.0,
          2.0,
          2.0,
          2.0,
          2.0,
          1.0,
          3.0,
          2.0,
          1.0,
          2.0,
          2.0,
          2.0,
          2.0,
          2.0,
          2.0,
          2.0,
          1.0,
          3.0,
          2.0,
          1.0,
          2.0,
          2.0,
          2.0,
          2.0,
          2.0,
          2.0,
          2.0,
          1.0,
          3.0,
          2.0,
          1.0,
          2.0,
          2.0,
          2.0,
          2.0,
          2.0,
          2.0,
          2.0,
          1.0,
          3.0,
          2.0,
          1.0,
          2.0,
          2.0,
          2.0,
          2.0,
          2.0,
          2.0,
          2.0,
          3.0,
          5.0,
          2.0,
          2.0,
          2.0,
          2.0,
          2.0,
          2.0,
          2.0,
          3.0,
          5.0,
          2.0,
          2.0,
          2.0,
          2.0,
          2.0,
          2.0,
          2.0,
          3.0,
          5.0,
          2.0,
          2.0,
          2.0,
          2.0,
          2.0,
          2.0,
          2.0,
          3.0,
          5.0,
          2.0,
          2.0,
          2.0,
          2.0,
          2.0,
          2.0,
          2.0,
          3.0,
          5.0,
          2.0,
          2.0,
          2.0,
          2.0,
          2.0,
          2.0,
          2.0,
          3.0,
          5.0,
          2.0,
          2.0,
          2.0,
          2.0,
          2.0,
          2.0,
          2.0,
          3.0,
          5.0,
          2.0,
          2.0,
          2.0,
          2.0,
          2.0,
          2.0,
          2.0,
          3.0,
          5.0,
          2.0,
          2.0,
          2.0,
          2.0,
          2.0,
          2.0,
          2.0,
          3.0,
          5.0,
          2.0,
          2.0,
          2.0,
          2.0,
          2.0,
          2.0,
          2.0,
          3.0,
          5.0,
          2.0,
          2.0,
          2.0,
          2.0,
          2.0,
          2.0,
          2.0,
          2.0,
          2.0,
          2.0,
          1.0,
          2.0,
          2.0,
          2.0,
          2.0,
          2.0,
          1.0,
          2.0,
          2.0,
          2.0,
          2.0,
          1.0,
          2.0,
          2.0,
          2.0,
          2.0,
          2.0,
          1.0,
          2.0,
          2.0,
          2.0,
          2.0,
          1.0,
          2.0,
          2.0,
          2.0,
          2.0,
          2.0,
          1.0,
          2.0,
          2.0,
          2.0,
          2.0,
          1.0,
          2.0,
          2.0,
          2.0,
          2.0,
          2.0,
          1.0,
          2.0,
          2.0,
          2.0,
          2.0,
          1.0,
          2.0,
          2.0,
          2.0,
          2.0,
          2.0,
          1.0,
          2.0,
          2.0,
          2.0,
          2.0,
          1.0,
          2.0,
          2.0,
          2.0,
          2.0,
          2.0,
          1.0,
          2.0,
          2.0,
          2.0,
          2.0,
          1.0,
          2.0,
          2.0,
          2.0,
          2.0,
          2.0,
          1.0,
          2.0,
          2.0,
          2.0,
          2.0,
          1.0,
          2.0,
          2.0,
          2.0,
          2.0,
          2.0,
          1.0,
          2.0,
          2.0,
          2.0,
          2.0,
          1.0,
          2.0,
          2.0,
          2.0,
          2.0,
          2.0,
          1.0,
          2.0,
          2.0,
          2.0,
          2.0,
          1.0,
          2.0,
          2.0,
          2.0,
          2.0,
          2.0,
          1.0,
          2.0,
          1.0,
          2.0,
          2.0,
          2.0,
          2.0,
          2.0,
          2.0,
          2.0,
          2.0,
          2.0,
          2.0,
          2.0,
          1.0,
          2.0,
          2.0,
          2.0,
          2.0,
          2.0,
          2.0,
          2.0,
          2.0,
          2.0,
          2.0,
          2.0,
          1.0,
          2.0,
          2.0,
          2.0,
          2.0,
          2.0,
          2.0,
          2.0,
          2.0,
          2.0,
          2.0,
          2.0,
          1.0,
          2.0,
          2.0,
          2.0,
          2.0,
          2.0,
          2.0,
          2.0,
          2.0,
          2.0,
          2.0,
          2.0,
          1.0,
          2.0,
          2.0,
          2.0,
          2.0,
          2.0,
          2.0,
          2.0,
          2.0,
          2.0,
          2.0,
          2.0,
          1.0,
          2.0,
          2.0,
          2.0,
          2.0,
          2.0,
          2.0,
          2.0,
          2.0,
          2.0,
          2.0,
          2.0,
          1.0,
          2.0,
          2.0,
          2.0,
          2.0,
          2.0,
          2.0,
          2.0,
          2.0,
          2.0,
          2.0,
          2.0,
          1.0,
          2.0,
          2.0,
          2.0,
          2.0,
          2.0,
          2.0,
          2.0,
          2.0,
          2.0,
          2.0,
          2.0,
          1.0,
          2.0,
          2.0,
          2.0,
          2.0,
          2.0,
          2.0,
          2.0,
          2.0,
          2.0,
          2.0,
          2.0,
          1.0,
          2.0,
          2.0,
          2.0,
          2.0,
          2.0,
          2.0,
          2.0,
          2.0,
          2.0,
          2.0,
          2.0,
          1.0,
          2.0,
          2.0,
          2.0,
          2.0,
          2.0,
          2.0,
          2.0,
          2.0,
          2.0,
          2.0,
          1.0,
          2.0,
          2.0,
          2.0,
          2.0,
          2.0,
          2.0,
          2.0,
          2.0,
          2.0,
          2.0,
          1.0,
          2.0,
          2.0,
          2.0,
          2.0,
          2.0,
          2.0,
          2.0,
          2.0,
          2.0,
          2.0,
          1.0,
          2.0,
          2.0,
          2.0,
          2.0,
          2.0,
          2.0,
          2.0,
          2.0,
          2.0,
          2.0,
          1.0,
          2.0,
          2.0,
          2.0,
          2.0,
          2.0,
          2.0,
          2.0,
          2.0,
          2.0,
          2.0,
          1.0,
          2.0,
          2.0,
          2.0,
          2.0,
          2.0,
          2.0,
          2.0,
          2.0,
          2.0,
          2.0,
          1.0,
          2.0,
          2.0,
          2.0,
          2.0,
          2.0,
          2.0,
          2.0,
          2.0,
          2.0,
          2.0,
          1.0,
          2.0,
          2.0,
          2.0,
          2.0,
          2.0,
          2.0,
          2.0,
          2.0,
          2.0,
          2.0,
          1.0,
          2.0,
          2.0,
          2.0,
          2.0,
          2.0,
          2.0,
          2.0,
          2.0,
          2.0,
          2.0,
          1.0,
          2.0,
          2.0,
          2.0,
          2.0,
          2.0,
          2.0,
          2.0,
          2.0,
          2.0,
          2.0,
          3.0,
          2.0,
          2.0,
          2.0,
          2.0,
          2.0,
          2.0,
          2.0,
          2.0,
          3.0,
          2.0,
          2.0,
          2.0,
          2.0,
          2.0,
          2.0,
          2.0,
          2.0,
          3.0,
          2.0,
          2.0,
          2.0,
          2.0,
          2.0,
          2.0,
          2.0,
          2.0,
          3.0,
          2.0,
          2.0,
          2.0,
          2.0,
          2.0,
          2.0,
          2.0,
          2.0,
          3.0,
          2.0,
          2.0,
          2.0,
          2.0,
          2.0,
          2.0,
          2.0,
          2.0,
          3.0,
          2.0,
          2.0,
          2.0,
          2.0,
          2.0,
          2.0,
          2.0,
          2.0,
          3.0,
          2.0,
          2.0,
          2.0,
          2.0,
          2.0,
          2.0,
          2.0,
          2.0,
          3.0,
          2.0,
          2.0,
          2.0,
          2.0,
          2.0,
          2.0,
          2.0,
          2.0,
          3.0,
          2.0,
          2.0,
          2.0,
          2.0,
          2.0,
          2.0,
          2.0,
          2.0,
          3.0,
          2.0,
          2.0,
          2.0,
          2.0,
          2.0,
          2.0,
          2.0,
          2.0,
          1.0,
          2.0,
          2.0,
          1.0,
          2.0,
          2.0,
          2.0,
          2.0,
          2.0,
          2.0,
          1.0,
          2.0,
          2.0,
          1.0,
          2.0,
          2.0,
          2.0,
          2.0,
          2.0,
          2.0,
          1.0,
          2.0,
          2.0,
          1.0,
          2.0,
          2.0,
          2.0,
          2.0,
          2.0,
          2.0,
          1.0,
          2.0,
          2.0,
          1.0,
          2.0,
          2.0,
          2.0,
          2.0,
          2.0,
          2.0,
          1.0,
          2.0,
          2.0,
          1.0,
          2.0,
          2.0,
          2.0,
          2.0,
          2.0,
          2.0,
          1.0,
          2.0,
          2.0,
          1.0,
          2.0,
          2.0,
          2.0,
          2.0,
          2.0,
          2.0,
          1.0,
          2.0,
          2.0,
          1.0,
          2.0,
          2.0,
          2.0,
          2.0,
          2.0,
          2.0,
          1.0,
          2.0,
          2.0,
          1.0,
          2.0,
          2.0,
          2.0,
          2.0,
          2.0,
          2.0,
          1.0,
          2.0,
          2.0,
          1.0,
          2.0,
          2.0,
          2.0,
          2.0,
          2.0,
          2.0,
          1.0,
          2.0,
          2.0,
          1.0,
          2.0,
          2.0,
          2.0,
          2.0,
          2.0,
          2.0,
          5.0,
          2.0,
          2.0,
          2.0,
          1.0,
          2.0,
          1.0,
          2.0,
          2.0,
          2.0,
          2.0,
          5.0,
          2.0,
          2.0,
          2.0,
          1.0,
          2.0,
          1.0,
          2.0,
          2.0,
          2.0,
          2.0,
          5.0,
          2.0,
          2.0,
          2.0,
          1.0,
          2.0,
          1.0,
          2.0,
          2.0,
          2.0,
          2.0,
          5.0,
          2.0,
          2.0,
          2.0,
          1.0,
          2.0,
          1.0,
          2.0,
          2.0,
          2.0,
          2.0,
          5.0,
          2.0,
          2.0,
          2.0,
          1.0,
          2.0,
          1.0,
          2.0,
          2.0,
          2.0,
          2.0,
          5.0,
          2.0,
          2.0,
          2.0,
          1.0,
          2.0,
          1.0,
          2.0,
          2.0,
          2.0,
          2.0,
          5.0,
          2.0,
          2.0,
          2.0,
          1.0,
          2.0,
          1.0,
          2.0,
          2.0,
          2.0,
          2.0,
          5.0,
          2.0,
          2.0,
          2.0,
          1.0,
          2.0,
          1.0,
          2.0,
          2.0,
          2.0,
          2.0,
          5.0,
          2.0,
          2.0,
          2.0,
          1.0,
          2.0,
          1.0,
          2.0,
          2.0,
          2.0,
          2.0,
          5.0,
          2.0,
          2.0,
          2.0,
          1.0,
          2.0,
          1.0,
          2.0,
          2.0,
          2.0,
          2.0,
          2.0,
          1.0,
          4.0,
          2.0,
          1.0,
          2.0,
          2.0,
          2.0,
          2.0,
          2.0,
          1.0,
          2.0,
          1.0,
          4.0,
          2.0,
          1.0,
          2.0,
          2.0,
          2.0,
          2.0,
          2.0,
          1.0,
          2.0,
          1.0,
          4.0,
          2.0,
          1.0,
          2.0,
          2.0,
          2.0,
          2.0,
          2.0,
          1.0,
          2.0,
          1.0,
          4.0,
          2.0,
          1.0,
          2.0,
          2.0,
          2.0,
          2.0,
          2.0,
          1.0,
          2.0,
          1.0,
          4.0,
          2.0,
          1.0,
          2.0,
          2.0,
          2.0,
          2.0,
          2.0,
          1.0,
          2.0,
          1.0,
          4.0,
          2.0,
          1.0,
          2.0,
          2.0,
          2.0,
          2.0,
          2.0,
          1.0,
          2.0,
          1.0,
          4.0,
          2.0,
          1.0,
          2.0,
          2.0,
          2.0,
          2.0,
          2.0,
          1.0,
          2.0,
          1.0,
          4.0,
          2.0,
          1.0,
          2.0,
          2.0,
          2.0,
          2.0,
          2.0,
          1.0,
          2.0,
          1.0,
          4.0,
          2.0,
          1.0,
          2.0,
          2.0,
          2.0,
          2.0,
          2.0,
          1.0,
          2.0,
          1.0,
          4.0,
          2.0,
          1.0,
          2.0,
          2.0,
          2.0,
          2.0,
          2.0,
          1.0,
          1.0,
          2.0,
          1.0,
          2.0,
          2.0,
          2.0,
          1.0,
          1.0,
          2.0,
          2.0,
          2.0,
          1.0,
          2.0,
          1.0,
          2.0,
          2.0,
          2.0,
          1.0,
          1.0,
          2.0,
          2.0,
          2.0,
          1.0,
          2.0,
          1.0,
          2.0,
          2.0,
          2.0,
          1.0,
          1.0,
          2.0,
          2.0,
          2.0,
          1.0,
          2.0,
          1.0,
          2.0,
          2.0,
          2.0,
          1.0,
          1.0,
          2.0,
          2.0,
          2.0,
          1.0,
          2.0,
          1.0,
          2.0,
          2.0,
          2.0,
          1.0,
          1.0,
          2.0,
          2.0,
          2.0,
          1.0,
          2.0,
          1.0,
          2.0,
          2.0,
          2.0,
          1.0,
          1.0,
          2.0,
          2.0,
          2.0,
          1.0,
          2.0,
          1.0,
          2.0,
          2.0,
          2.0,
          1.0,
          1.0,
          2.0,
          2.0,
          2.0,
          1.0,
          2.0,
          1.0,
          2.0,
          2.0,
          2.0,
          1.0,
          1.0,
          2.0,
          2.0,
          2.0,
          1.0,
          2.0,
          1.0,
          2.0,
          2.0,
          2.0,
          1.0,
          1.0,
          2.0,
          2.0,
          2.0,
          2.0,
          2.0,
          1.0,
          2.0,
          2.0,
          2.0,
          1.0,
          1.0,
          2.0,
          2.0,
          2.0,
          2.0,
          2.0,
          2.0,
          2.0,
          2.0,
          2.0,
          2.0,
          2.0,
          2.0,
          2.0,
          2.0,
          2.0,
          2.0,
          2.0,
          2.0,
          2.0,
          2.0,
          2.0,
          2.0,
          2.0,
          2.0,
          2.0,
          2.0,
          2.0,
          2.0,
          2.0,
          2.0,
          2.0,
          2.0,
          2.0,
          2.0,
          2.0,
          2.0,
          2.0,
          2.0,
          2.0,
          2.0,
          2.0,
          2.0,
          2.0,
          2.0,
          2.0,
          2.0,
          2.0,
          2.0,
          2.0,
          2.0,
          2.0,
          2.0,
          2.0,
          2.0,
          2.0,
          2.0,
          2.0,
          2.0,
          2.0,
          2.0,
          2.0,
          2.0,
          2.0,
          2.0,
          2.0,
          2.0,
          2.0,
          2.0,
          2.0,
          2.0,
          2.0,
          2.0,
          2.0,
          2.0,
          2.0,
          2.0,
          2.0,
          2.0,
          2.0,
          2.0,
          2.0,
          2.0,
          2.0,
          2.0,
          2.0,
          2.0,
          2.0,
          2.0,
          2.0,
          2.0,
          2.0,
          2.0,
          2.0,
          1.0,
          3.0,
          2.0,
          2.0,
          1.0,
          2.0,
          2.0,
          1.0,
          2.0,
          2.0,
          2.0,
          1.0,
          3.0,
          2.0,
          2.0,
          1.0,
          2.0,
          2.0,
          1.0,
          2.0,
          2.0,
          2.0,
          1.0,
          3.0,
          2.0,
          2.0,
          1.0,
          2.0,
          2.0,
          1.0,
          2.0,
          2.0,
          2.0,
          1.0,
          3.0,
          2.0,
          2.0,
          1.0,
          2.0,
          2.0,
          1.0,
          2.0,
          2.0,
          2.0,
          1.0,
          3.0,
          2.0,
          2.0,
          1.0,
          2.0,
          2.0,
          1.0,
          2.0,
          2.0,
          2.0,
          1.0,
          3.0,
          2.0,
          2.0,
          1.0,
          2.0,
          2.0,
          1.0,
          2.0,
          2.0,
          2.0,
          1.0,
          3.0,
          2.0,
          2.0,
          1.0,
          2.0,
          2.0,
          1.0,
          2.0,
          2.0,
          2.0,
          1.0,
          3.0,
          2.0,
          2.0,
          1.0,
          2.0,
          2.0,
          1.0,
          2.0,
          2.0,
          2.0,
          1.0,
          3.0,
          2.0,
          2.0,
          1.0,
          2.0,
          2.0,
          1.0,
          2.0,
          2.0,
          2.0,
          1.0,
          3.0,
          2.0,
          2.0,
          1.0,
          2.0,
          2.0,
          1.0,
          2.0,
          2.0,
          2.0,
          3.0,
          5.0,
          1.0,
          2.0,
          2.0,
          2.0,
          2.0,
          2.0,
          2.0,
          1.0,
          2.0,
          3.0,
          5.0,
          1.0,
          2.0,
          2.0,
          2.0,
          2.0,
          2.0,
          2.0,
          1.0,
          2.0,
          3.0,
          5.0,
          1.0,
          2.0,
          2.0,
          2.0,
          2.0,
          2.0,
          2.0,
          1.0,
          2.0,
          3.0,
          5.0,
          1.0,
          2.0,
          2.0,
          2.0,
          2.0,
          2.0,
          2.0,
          1.0,
          2.0,
          3.0,
          5.0,
          1.0,
          2.0,
          2.0,
          2.0,
          2.0,
          2.0,
          2.0,
          1.0,
          2.0,
          3.0,
          5.0,
          1.0,
          2.0,
          2.0,
          2.0,
          2.0,
          2.0,
          2.0,
          1.0,
          2.0,
          3.0,
          5.0,
          1.0,
          2.0,
          2.0,
          2.0,
          2.0,
          2.0,
          2.0,
          1.0,
          2.0,
          3.0,
          5.0,
          1.0,
          2.0,
          2.0,
          2.0,
          2.0,
          2.0,
          2.0,
          1.0,
          2.0,
          3.0,
          5.0,
          1.0,
          2.0,
          2.0,
          2.0,
          2.0,
          2.0,
          2.0,
          1.0,
          2.0,
          3.0,
          5.0,
          1.0,
          2.0,
          2.0,
          2.0,
          2.0,
          2.0,
          2.0,
          1.0,
          2.0,
          1.0,
          2.0,
          2.0,
          2.0,
          1.0,
          2.0,
          2.0,
          2.0,
          2.0,
          2.0,
          2.0,
          1.0,
          2.0,
          2.0,
          2.0,
          1.0,
          2.0,
          2.0,
          2.0,
          2.0,
          2.0,
          2.0,
          1.0,
          2.0,
          2.0,
          2.0,
          1.0,
          2.0,
          2.0,
          2.0,
          2.0,
          2.0,
          2.0,
          2.0,
          2.0,
          2.0,
          1.0,
          2.0,
          2.0,
          2.0,
          2.0,
          2.0,
          2.0,
          2.0,
          2.0,
          2.0,
          1.0,
          2.0,
          2.0,
          2.0,
          2.0,
          2.0,
          2.0,
          2.0,
          2.0,
          2.0,
          1.0,
          2.0,
          2.0,
          2.0,
          2.0,
          2.0,
          2.0,
          2.0,
          2.0,
          2.0,
          1.0,
          2.0,
          2.0,
          2.0,
          2.0,
          2.0,
          2.0,
          2.0,
          2.0,
          2.0,
          1.0,
          2.0,
          2.0,
          2.0,
          2.0,
          2.0,
          2.0,
          2.0,
          2.0,
          2.0,
          1.0,
          2.0,
          2.0,
          2.0,
          2.0,
          2.0,
          2.0,
          2.0,
          2.0,
          2.0,
          1.0,
          2.0,
          2.0,
          2.0,
          2.0,
          2.0,
          2.0,
          2.0,
          1.0,
          2.0,
          2.0,
          1.0,
          2.0,
          2.0,
          2.0,
          2.0,
          2.0,
          2.0,
          1.0,
          2.0,
          2.0,
          1.0,
          2.0,
          2.0,
          2.0,
          2.0,
          2.0,
          2.0,
          1.0,
          2.0,
          2.0,
          1.0,
          2.0,
          2.0,
          2.0,
          2.0,
          2.0,
          2.0,
          1.0,
          2.0,
          2.0,
          1.0,
          2.0,
          2.0,
          2.0,
          2.0,
          2.0,
          2.0,
          1.0,
          2.0,
          2.0,
          1.0,
          2.0,
          2.0,
          2.0,
          2.0,
          2.0,
          2.0,
          1.0,
          2.0,
          2.0,
          1.0,
          2.0,
          2.0,
          2.0,
          2.0,
          2.0,
          2.0,
          1.0,
          2.0,
          2.0,
          1.0,
          2.0,
          2.0,
          2.0,
          2.0,
          2.0,
          2.0,
          1.0,
          2.0,
          2.0,
          1.0,
          2.0,
          2.0,
          2.0,
          2.0,
          2.0,
          2.0,
          1.0,
          2.0,
          2.0,
          1.0,
          2.0,
          2.0,
          2.0,
          2.0,
          2.0,
          2.0,
          1.0,
          2.0,
          2.0,
          1.0,
          2.0,
          2.0,
          2.0,
          2.0,
          2.0,
          2.0,
          2.0,
          2.0,
          2.0,
          1.0,
          2.0,
          2.0,
          1.0,
          2.0,
          2.0,
          2.0,
          2.0,
          2.0,
          2.0,
          2.0,
          1.0,
          2.0,
          2.0,
          1.0,
          2.0,
          2.0,
          2.0,
          2.0,
          2.0,
          2.0,
          2.0,
          1.0,
          2.0,
          2.0,
          1.0,
          2.0,
          2.0,
          2.0,
          2.0,
          2.0,
          2.0,
          2.0,
          1.0,
          2.0,
          2.0,
          1.0,
          2.0,
          2.0,
          2.0,
          2.0,
          2.0,
          2.0,
          2.0,
          1.0,
          2.0,
          2.0,
          1.0,
          2.0,
          2.0,
          2.0,
          2.0,
          2.0,
          2.0,
          3.0,
          2.0,
          2.0,
          2.0,
          1.0,
          2.0,
          2.0,
          2.0,
          2.0,
          2.0,
          2.0,
          3.0,
          2.0,
          2.0,
          2.0,
          1.0,
          2.0,
          2.0,
          2.0,
          2.0,
          2.0,
          2.0,
          3.0,
          2.0,
          2.0,
          2.0,
          1.0,
          2.0,
          2.0,
          2.0,
          2.0,
          2.0,
          2.0,
          3.0,
          2.0,
          2.0,
          2.0,
          1.0,
          2.0,
          2.0,
          2.0,
          2.0,
          2.0,
          2.0,
          3.0,
          2.0,
          2.0,
          2.0,
          1.0,
          2.0,
          2.0,
          2.0,
          2.0,
          1.0,
          2.0,
          2.0,
          2.0,
          2.0,
          2.0,
          1.0,
          2.0,
          2.0,
          2.0,
          1.0,
          2.0,
          1.0,
          2.0,
          2.0,
          2.0,
          2.0,
          2.0,
          1.0,
          2.0,
          2.0,
          2.0,
          1.0,
          2.0,
          1.0,
          2.0,
          2.0,
          2.0,
          2.0,
          2.0,
          1.0,
          2.0,
          2.0,
          2.0,
          1.0,
          2.0,
          1.0,
          2.0,
          2.0,
          2.0,
          2.0,
          2.0,
          1.0,
          2.0,
          2.0,
          2.0,
          1.0,
          2.0,
          1.0,
          2.0,
          2.0,
          2.0,
          2.0,
          2.0,
          1.0,
          2.0,
          2.0,
          2.0,
          1.0,
          2.0,
          1.0,
          2.0,
          2.0,
          2.0,
          2.0,
          2.0,
          1.0,
          2.0,
          2.0,
          2.0,
          1.0,
          2.0,
          1.0,
          2.0,
          2.0,
          2.0,
          2.0,
          2.0,
          1.0,
          2.0,
          2.0,
          2.0,
          1.0,
          2.0,
          1.0,
          2.0,
          2.0,
          2.0,
          2.0,
          2.0,
          1.0,
          2.0,
          2.0,
          2.0,
          1.0,
          2.0,
          1.0,
          2.0,
          2.0,
          2.0,
          2.0,
          2.0,
          1.0,
          2.0,
          2.0,
          2.0,
          1.0,
          2.0,
          1.0,
          2.0,
          2.0,
          2.0,
          2.0,
          2.0,
          1.0,
          2.0,
          2.0,
          2.0,
          1.0,
          1.0,
          2.0,
          2.0,
          2.0,
          2.0,
          2.0,
          2.0,
          2.0,
          2.0,
          2.0,
          2.0,
          1.0,
          1.0,
          2.0,
          2.0,
          2.0,
          2.0,
          2.0,
          2.0,
          2.0,
          2.0,
          2.0,
          2.0,
          1.0,
          1.0,
          2.0,
          2.0,
          2.0,
          2.0,
          2.0,
          2.0,
          2.0,
          2.0,
          2.0,
          2.0,
          1.0,
          1.0,
          2.0,
          2.0,
          2.0,
          2.0,
          2.0,
          2.0,
          2.0,
          2.0,
          2.0,
          2.0,
          1.0,
          1.0,
          2.0,
          2.0,
          2.0,
          2.0,
          2.0,
          2.0,
          2.0,
          2.0,
          2.0,
          2.0,
          1.0,
          1.0,
          2.0,
          2.0,
          2.0,
          2.0,
          2.0,
          2.0,
          2.0,
          2.0,
          2.0,
          2.0,
          1.0,
          1.0,
          2.0,
          2.0,
          2.0,
          2.0,
          2.0,
          2.0,
          2.0,
          2.0,
          2.0,
          2.0,
          1.0,
          1.0,
          2.0,
          2.0,
          2.0,
          2.0,
          2.0,
          2.0,
          2.0,
          2.0,
          2.0,
          2.0,
          1.0,
          1.0,
          2.0,
          2.0,
          2.0,
          2.0,
          2.0,
          2.0,
          2.0,
          2.0,
          2.0,
          2.0,
          1.0,
          1.0,
          2.0,
          2.0,
          2.0,
          2.0,
          2.0,
          2.0,
          2.0,
          2.0,
          2.0,
          2.0,
          1.0,
          1.0,
          2.0,
          2.0,
          2.0,
          2.0,
          2.0,
          2.0,
          2.0,
          2.0,
          2.0,
          2.0,
          1.0,
          2.0,
          2.0,
          2.0,
          2.0,
          2.0,
          2.0,
          2.0,
          2.0,
          2.0,
          2.0,
          1.0,
          2.0,
          2.0,
          2.0,
          2.0,
          2.0,
          2.0,
          2.0,
          2.0,
          2.0,
          2.0,
          1.0,
          2.0,
          2.0,
          2.0,
          2.0,
          2.0,
          2.0,
          2.0,
          2.0,
          2.0,
          2.0,
          1.0,
          2.0,
          2.0,
          2.0,
          2.0,
          2.0,
          2.0,
          2.0,
          2.0,
          2.0,
          2.0,
          1.0,
          2.0,
          2.0,
          2.0,
          2.0,
          2.0,
          2.0,
          2.0,
          2.0,
          2.0,
          2.0,
          1.0,
          2.0,
          2.0,
          2.0,
          2.0,
          2.0,
          2.0,
          2.0,
          2.0,
          2.0,
          2.0,
          1.0,
          2.0,
          2.0,
          2.0,
          2.0,
          2.0,
          2.0,
          2.0,
          2.0,
          2.0,
          2.0,
          1.0,
          2.0,
          2.0,
          2.0,
          2.0,
          2.0,
          2.0,
          2.0,
          2.0,
          2.0,
          2.0,
          1.0,
          2.0,
          2.0,
          2.0,
          2.0,
          2.0,
          2.0,
          2.0,
          2.0,
          2.0,
          2.0,
          1.0,
          5.0,
          2.0,
          2.0,
          2.0,
          2.0,
          2.0,
          2.0,
          2.0,
          2.0,
          2.0,
          1.0,
          5.0,
          2.0,
          2.0,
          2.0,
          2.0,
          2.0,
          2.0,
          2.0,
          2.0,
          2.0,
          1.0,
          5.0,
          2.0,
          2.0,
          2.0,
          2.0,
          2.0,
          2.0,
          2.0,
          2.0,
          2.0,
          1.0,
          5.0,
          2.0,
          2.0,
          2.0,
          2.0,
          2.0,
          2.0,
          2.0,
          2.0,
          2.0,
          1.0,
          5.0,
          2.0,
          2.0,
          2.0,
          2.0,
          2.0,
          2.0,
          2.0,
          2.0,
          2.0,
          1.0,
          5.0,
          2.0,
          2.0,
          2.0,
          2.0,
          2.0,
          2.0,
          2.0,
          2.0,
          2.0,
          1.0,
          5.0,
          2.0,
          2.0,
          2.0,
          2.0,
          2.0,
          2.0,
          2.0,
          2.0,
          2.0,
          1.0,
          5.0,
          2.0,
          2.0,
          2.0,
          2.0,
          2.0,
          2.0,
          2.0,
          2.0,
          2.0,
          1.0,
          5.0,
          2.0,
          2.0,
          2.0,
          2.0,
          2.0,
          2.0,
          2.0,
          2.0,
          2.0,
          1.0,
          5.0,
          2.0,
          2.0,
          2.0,
          2.0,
          2.0,
          2.0,
          2.0,
          2.0,
          2.0,
          5.0,
          2.0,
          1.0,
          2.0,
          2.0,
          2.0,
          2.0,
          2.0,
          2.0,
          2.0,
          5.0,
          2.0,
          1.0,
          2.0,
          2.0,
          2.0,
          2.0,
          2.0,
          2.0,
          2.0,
          5.0,
          2.0,
          1.0,
          2.0,
          2.0,
          2.0,
          2.0,
          2.0,
          2.0,
          2.0,
          5.0,
          2.0,
          1.0,
          2.0,
          2.0,
          2.0,
          2.0,
          2.0,
          2.0,
          2.0,
          5.0,
          2.0,
          1.0,
          2.0,
          2.0,
          2.0,
          2.0,
          2.0,
          2.0,
          2.0,
          5.0,
          2.0,
          1.0,
          2.0,
          2.0,
          2.0,
          2.0,
          2.0,
          2.0,
          2.0,
          5.0,
          2.0,
          1.0,
          2.0,
          2.0,
          2.0,
          2.0,
          2.0,
          2.0,
          2.0,
          5.0,
          2.0,
          1.0,
          2.0,
          2.0,
          2.0,
          2.0,
          2.0,
          2.0,
          2.0,
          5.0,
          2.0,
          1.0,
          2.0,
          2.0,
          2.0,
          2.0,
          2.0,
          2.0,
          2.0,
          5.0,
          2.0,
          1.0,
          2.0,
          2.0,
          2.0,
          2.0,
          2.0,
          2.0,
          2.0,
          3.0,
          1.0,
          1.0,
          2.0,
          2.0,
          2.0,
          2.0,
          1.0,
          2.0,
          2.0,
          2.0,
          3.0,
          1.0,
          1.0,
          2.0,
          2.0,
          2.0,
          2.0,
          1.0,
          2.0,
          2.0,
          2.0,
          3.0,
          1.0,
          1.0,
          2.0,
          2.0,
          2.0,
          2.0,
          1.0,
          2.0,
          2.0,
          2.0,
          3.0,
          1.0,
          1.0,
          2.0,
          2.0,
          2.0,
          2.0,
          1.0,
          2.0,
          2.0,
          2.0,
          3.0,
          1.0,
          1.0,
          2.0,
          2.0,
          2.0,
          2.0,
          1.0,
          2.0,
          2.0,
          2.0,
          3.0,
          1.0,
          1.0,
          2.0,
          2.0,
          2.0,
          2.0,
          1.0,
          2.0,
          2.0,
          2.0,
          3.0,
          1.0,
          1.0,
          2.0,
          2.0,
          2.0,
          2.0,
          1.0,
          2.0,
          2.0,
          2.0,
          3.0,
          1.0,
          1.0,
          2.0,
          2.0,
          2.0,
          2.0,
          1.0,
          2.0,
          2.0,
          2.0,
          3.0,
          1.0,
          1.0,
          2.0,
          2.0,
          2.0,
          2.0,
          1.0,
          2.0,
          2.0,
          2.0,
          3.0,
          1.0,
          1.0,
          2.0,
          2.0,
          2.0,
          2.0,
          1.0,
          2.0,
          2.0,
          2.0,
          2.0,
          1.0,
          2.0,
          2.0,
          1.0,
          2.0,
          2.0,
          1.0,
          2.0,
          1.0,
          2.0,
          2.0,
          1.0,
          2.0,
          2.0,
          1.0,
          2.0,
          2.0,
          1.0,
          2.0,
          1.0,
          2.0,
          2.0,
          1.0,
          2.0,
          2.0,
          1.0,
          2.0,
          2.0,
          1.0,
          2.0,
          1.0,
          2.0,
          2.0,
          1.0,
          2.0,
          2.0,
          1.0,
          2.0,
          2.0,
          1.0,
          2.0,
          1.0,
          2.0,
          2.0,
          1.0,
          2.0,
          2.0,
          1.0,
          2.0,
          2.0,
          1.0,
          2.0,
          1.0,
          2.0,
          2.0,
          1.0,
          2.0,
          2.0,
          1.0,
          2.0,
          2.0,
          1.0,
          2.0,
          1.0,
          2.0,
          2.0,
          1.0,
          2.0,
          2.0,
          1.0,
          2.0,
          2.0,
          1.0,
          2.0,
          1.0,
          2.0,
          2.0,
          1.0,
          2.0,
          2.0,
          1.0,
          2.0,
          2.0,
          1.0,
          2.0,
          1.0,
          2.0,
          2.0,
          1.0,
          2.0,
          2.0,
          1.0,
          2.0,
          2.0,
          1.0,
          2.0,
          1.0,
          2.0,
          2.0,
          1.0,
          2.0,
          2.0,
          1.0,
          2.0,
          2.0,
          1.0,
          2.0,
          1.0,
          2.0,
          5.0,
          2.0,
          2.0,
          2.0,
          2.0,
          2.0,
          2.0,
          2.0,
          2.0,
          2.0,
          5.0,
          2.0,
          2.0,
          2.0,
          2.0,
          2.0,
          2.0,
          2.0,
          2.0,
          2.0,
          5.0,
          2.0,
          2.0,
          2.0,
          2.0,
          2.0,
          2.0,
          2.0,
          2.0,
          2.0,
          5.0,
          2.0,
          2.0,
          2.0,
          2.0,
          2.0,
          2.0,
          2.0,
          2.0,
          2.0,
          5.0,
          2.0,
          2.0,
          2.0,
          2.0,
          2.0,
          2.0,
          2.0,
          2.0,
          2.0,
          5.0,
          2.0,
          2.0,
          2.0,
          2.0,
          2.0,
          2.0,
          2.0,
          2.0,
          2.0,
          5.0,
          2.0,
          2.0,
          2.0,
          2.0,
          2.0,
          2.0,
          2.0,
          2.0,
          2.0,
          5.0,
          2.0,
          2.0,
          2.0,
          2.0,
          2.0,
          2.0,
          2.0,
          2.0,
          2.0,
          5.0,
          2.0,
          2.0,
          2.0,
          2.0,
          2.0,
          2.0,
          2.0,
          2.0,
          2.0,
          5.0,
          2.0,
          2.0,
          2.0,
          2.0,
          2.0,
          2.0,
          2.0,
          2.0,
          2.0,
          1.0,
          1.0,
          2.0,
          2.0,
          2.0,
          2.0,
          2.0,
          2.0,
          2.0,
          1.0,
          1.0,
          2.0,
          2.0,
          2.0,
          2.0,
          2.0,
          2.0,
          2.0,
          1.0,
          1.0,
          2.0,
          2.0,
          2.0,
          2.0,
          2.0,
          2.0,
          2.0,
          1.0,
          1.0,
          2.0,
          2.0,
          2.0,
          2.0,
          2.0,
          2.0,
          2.0,
          1.0,
          1.0,
          2.0,
          2.0,
          2.0,
          2.0,
          2.0,
          2.0,
          2.0,
          1.0,
          1.0,
          2.0,
          2.0,
          2.0,
          2.0,
          2.0,
          2.0,
          2.0,
          1.0,
          1.0,
          2.0,
          2.0,
          2.0,
          2.0,
          2.0,
          2.0,
          2.0,
          1.0,
          1.0,
          2.0,
          2.0,
          2.0,
          2.0,
          2.0,
          2.0,
          2.0,
          1.0,
          1.0,
          2.0,
          2.0,
          2.0,
          2.0,
          2.0,
          2.0,
          2.0,
          1.0,
          1.0,
          2.0,
          2.0,
          2.0,
          2.0,
          2.0,
          2.0,
          2.0,
          1.0,
          2.0,
          1.0,
          2.0,
          2.0,
          2.0,
          2.0,
          2.0,
          2.0,
          1.0,
          2.0,
          1.0,
          2.0,
          2.0,
          2.0,
          2.0,
          2.0,
          2.0,
          1.0,
          2.0,
          1.0,
          2.0,
          2.0,
          2.0,
          2.0,
          2.0,
          2.0,
          1.0,
          2.0,
          1.0,
          2.0,
          2.0,
          2.0,
          2.0,
          2.0,
          2.0,
          1.0,
          2.0,
          1.0,
          2.0,
          2.0,
          2.0,
          2.0,
          2.0,
          2.0,
          1.0,
          2.0,
          1.0,
          2.0,
          2.0,
          2.0,
          2.0,
          2.0,
          2.0,
          1.0,
          2.0,
          1.0,
          2.0,
          2.0,
          2.0,
          2.0,
          2.0,
          2.0,
          1.0,
          2.0,
          1.0,
          2.0,
          2.0,
          2.0,
          2.0,
          2.0,
          2.0,
          1.0,
          2.0,
          1.0,
          2.0,
          2.0,
          2.0,
          2.0,
          2.0,
          2.0,
          1.0,
          2.0,
          1.0,
          2.0,
          2.0,
          2.0,
          2.0,
          2.0,
          2.0,
          1.0,
          1.0,
          2.0,
          2.0,
          2.0,
          2.0,
          2.0,
          2.0,
          2.0,
          2.0,
          1.0,
          1.0,
          2.0,
          2.0,
          2.0,
          2.0,
          2.0,
          2.0,
          2.0,
          2.0,
          1.0,
          1.0,
          2.0,
          2.0,
          2.0,
          2.0,
          2.0,
          2.0,
          2.0,
          2.0,
          1.0,
          1.0,
          2.0,
          2.0,
          2.0,
          2.0,
          2.0,
          2.0,
          2.0,
          2.0,
          1.0,
          1.0,
          2.0,
          2.0,
          2.0,
          2.0,
          2.0,
          2.0,
          2.0,
          2.0,
          1.0,
          1.0,
          2.0,
          2.0,
          2.0,
          2.0,
          2.0,
          2.0,
          2.0,
          2.0,
          1.0,
          1.0,
          2.0,
          2.0,
          2.0,
          2.0,
          2.0,
          2.0,
          2.0,
          2.0,
          1.0,
          1.0,
          2.0,
          2.0,
          2.0,
          2.0,
          2.0,
          2.0,
          2.0,
          2.0,
          1.0,
          1.0,
          2.0,
          2.0,
          2.0,
          2.0,
          2.0,
          2.0,
          2.0,
          2.0,
          1.0,
          1.0,
          2.0,
          2.0,
          2.0,
          2.0,
          2.0,
          2.0,
          2.0,
          1.0,
          1.0,
          1.0,
          4.0,
          1.0,
          1.0,
          3.0,
          1.0,
          2.0,
          2.0,
          2.0,
          2.0,
          2.0,
          1.0,
          1.0,
          4.0,
          1.0,
          1.0,
          3.0,
          1.0,
          2.0,
          2.0,
          2.0,
          2.0,
          2.0,
          1.0,
          1.0,
          4.0,
          1.0,
          1.0,
          3.0,
          1.0,
          2.0,
          2.0,
          2.0,
          2.0,
          2.0,
          1.0,
          1.0,
          4.0,
          1.0,
          1.0,
          3.0,
          1.0,
          2.0,
          2.0,
          2.0,
          2.0,
          2.0,
          1.0,
          1.0,
          4.0,
          1.0,
          1.0,
          3.0,
          1.0,
          2.0,
          2.0,
          2.0,
          2.0,
          2.0,
          1.0,
          1.0,
          4.0,
          1.0,
          1.0,
          3.0,
          1.0,
          2.0,
          2.0,
          2.0,
          2.0,
          2.0,
          1.0,
          1.0,
          4.0,
          1.0,
          1.0,
          3.0,
          1.0,
          2.0,
          2.0,
          2.0,
          2.0,
          2.0,
          1.0,
          1.0,
          4.0,
          1.0,
          1.0,
          3.0,
          1.0,
          2.0,
          2.0,
          2.0,
          2.0,
          2.0,
          1.0,
          1.0,
          4.0,
          1.0,
          1.0,
          3.0,
          1.0,
          2.0,
          2.0,
          2.0,
          2.0,
          2.0,
          1.0,
          1.0,
          4.0,
          1.0,
          1.0,
          3.0,
          1.0,
          2.0,
          2.0,
          2.0,
          2.0,
          2.0,
          2.0,
          1.0,
          1.0,
          5.0,
          2.0,
          1.0,
          2.0,
          2.0,
          2.0,
          2.0,
          2.0,
          2.0,
          1.0,
          1.0,
          5.0,
          2.0,
          1.0,
          2.0,
          2.0,
          2.0,
          2.0,
          2.0,
          2.0,
          1.0,
          1.0,
          5.0,
          2.0,
          1.0,
          2.0,
          2.0,
          2.0,
          2.0,
          2.0,
          2.0,
          1.0,
          1.0,
          5.0,
          2.0,
          1.0,
          2.0,
          2.0,
          2.0,
          2.0,
          2.0,
          2.0,
          1.0,
          1.0,
          5.0,
          2.0,
          1.0,
          2.0,
          2.0,
          2.0,
          2.0,
          2.0,
          2.0,
          1.0,
          1.0,
          5.0,
          2.0,
          1.0,
          2.0,
          2.0,
          2.0,
          2.0,
          2.0,
          2.0,
          1.0,
          1.0,
          5.0,
          2.0,
          1.0,
          2.0,
          2.0,
          2.0,
          2.0,
          2.0,
          2.0,
          1.0,
          1.0,
          5.0,
          2.0,
          1.0,
          2.0,
          2.0,
          2.0,
          2.0,
          2.0,
          2.0,
          1.0,
          1.0,
          5.0,
          2.0,
          1.0,
          2.0,
          2.0,
          2.0,
          2.0,
          2.0,
          2.0,
          1.0,
          1.0,
          5.0,
          2.0,
          1.0,
          2.0,
          2.0,
          2.0,
          2.0,
          2.0,
          2.0,
          1.0,
          2.0,
          2.0,
          2.0,
          2.0,
          2.0,
          1.0,
          2.0,
          2.0,
          2.0,
          1.0,
          2.0,
          2.0,
          2.0,
          2.0,
          2.0,
          1.0,
          2.0,
          2.0,
          2.0,
          1.0,
          2.0,
          2.0,
          2.0,
          2.0,
          2.0,
          1.0,
          2.0,
          2.0,
          2.0,
          1.0,
          2.0,
          2.0,
          2.0,
          2.0,
          2.0,
          1.0,
          2.0,
          2.0,
          2.0,
          1.0,
          2.0,
          2.0,
          2.0,
          2.0,
          2.0,
          1.0,
          2.0,
          2.0,
          2.0,
          1.0,
          2.0,
          2.0,
          2.0,
          2.0,
          2.0,
          1.0,
          2.0,
          2.0,
          2.0,
          1.0,
          2.0,
          2.0,
          2.0,
          2.0,
          2.0,
          1.0,
          2.0,
          2.0,
          2.0,
          1.0,
          2.0,
          2.0,
          2.0,
          2.0,
          2.0,
          1.0,
          2.0,
          2.0,
          2.0,
          1.0,
          2.0,
          2.0,
          2.0,
          2.0,
          2.0,
          1.0,
          2.0,
          2.0,
          2.0,
          1.0,
          2.0,
          2.0,
          2.0,
          2.0,
          2.0,
          1.0,
          2.0,
          2.0,
          2.0,
          1.0,
          2.0,
          1.0,
          2.0,
          2.0,
          2.0,
          2.0,
          2.0,
          2.0,
          2.0,
          2.0,
          1.0,
          2.0,
          1.0,
          2.0,
          2.0,
          2.0,
          2.0,
          2.0,
          2.0,
          2.0,
          2.0,
          1.0,
          2.0,
          1.0,
          2.0,
          2.0,
          2.0,
          2.0,
          2.0,
          2.0,
          2.0,
          2.0,
          1.0,
          2.0,
          1.0,
          2.0,
          2.0,
          2.0,
          2.0,
          2.0,
          2.0,
          2.0,
          2.0,
          1.0,
          2.0,
          1.0,
          2.0,
          2.0,
          2.0,
          2.0,
          2.0,
          2.0,
          2.0,
          2.0,
          1.0,
          2.0,
          1.0,
          2.0,
          2.0,
          2.0,
          2.0,
          2.0,
          2.0,
          2.0,
          2.0,
          1.0,
          2.0,
          1.0,
          2.0,
          2.0,
          2.0,
          2.0,
          2.0,
          2.0,
          2.0,
          2.0,
          1.0,
          2.0,
          1.0,
          2.0,
          2.0,
          2.0,
          2.0,
          2.0,
          2.0,
          2.0,
          2.0,
          1.0,
          2.0,
          1.0,
          2.0,
          2.0,
          2.0,
          2.0,
          2.0,
          2.0,
          2.0,
          2.0,
          1.0,
          2.0,
          1.0,
          2.0,
          2.0,
          2.0,
          2.0,
          2.0,
          2.0,
          2.0,
          2.0,
          2.0,
          2.0,
          2.0,
          1.0,
          2.0,
          2.0,
          2.0,
          2.0,
          2.0,
          2.0,
          2.0,
          2.0,
          2.0,
          1.0,
          2.0,
          2.0,
          2.0,
          2.0,
          2.0,
          2.0,
          2.0,
          2.0,
          2.0,
          1.0,
          2.0,
          2.0,
          2.0,
          2.0,
          2.0,
          2.0,
          2.0,
          2.0,
          2.0,
          1.0,
          2.0,
          2.0,
          2.0,
          2.0,
          2.0,
          2.0,
          2.0,
          2.0,
          2.0,
          1.0,
          2.0,
          2.0,
          2.0,
          2.0,
          2.0,
          2.0,
          2.0,
          2.0,
          2.0,
          1.0,
          2.0,
          2.0,
          2.0,
          2.0,
          2.0,
          2.0,
          2.0,
          2.0,
          2.0,
          1.0,
          2.0,
          2.0,
          2.0,
          2.0,
          2.0,
          2.0,
          2.0,
          2.0,
          2.0,
          1.0,
          2.0,
          2.0,
          2.0,
          2.0,
          2.0,
          2.0,
          2.0,
          2.0,
          2.0,
          1.0,
          2.0,
          2.0,
          2.0,
          2.0,
          2.0,
          2.0,
          2.0,
          2.0,
          2.0,
          1.0,
          2.0,
          2.0,
          2.0,
          2.0,
          2.0,
          2.0,
          2.0,
          2.0,
          2.0,
          2.0,
          2.0,
          2.0,
          2.0,
          2.0,
          2.0,
          2.0,
          2.0,
          2.0,
          2.0,
          2.0,
          2.0,
          2.0,
          2.0,
          2.0,
          2.0,
          2.0,
          2.0,
          2.0,
          2.0,
          2.0,
          2.0,
          2.0,
          2.0,
          2.0,
          2.0,
          2.0,
          2.0,
          2.0,
          2.0,
          2.0,
          2.0,
          2.0,
          2.0,
          2.0,
          2.0,
          2.0,
          2.0,
          2.0,
          2.0,
          2.0,
          2.0,
          2.0,
          2.0,
          2.0,
          2.0,
          2.0,
          2.0,
          2.0,
          2.0,
          2.0,
          2.0,
          2.0,
          2.0,
          2.0,
          2.0,
          2.0,
          2.0,
          2.0,
          2.0,
          2.0,
          2.0,
          2.0,
          2.0,
          2.0,
          2.0,
          2.0,
          2.0,
          2.0,
          2.0,
          2.0,
          2.0,
          2.0,
          2.0,
          2.0,
          2.0,
          2.0,
          2.0,
          2.0,
          2.0,
          2.0,
          2.0,
          2.0,
          2.0,
          2.0,
          2.0,
          2.0,
          2.0,
          2.0,
          2.0,
          2.0,
          2.0,
          2.0,
          2.0,
          2.0,
          2.0,
          2.0,
          1.0,
          1.0,
          5.0,
          1.0,
          2.0,
          2.0,
          2.0,
          2.0,
          2.0,
          2.0,
          2.0,
          1.0,
          1.0,
          5.0,
          1.0,
          2.0,
          2.0,
          2.0,
          2.0,
          2.0,
          2.0,
          2.0,
          1.0,
          1.0,
          5.0,
          1.0,
          2.0,
          2.0,
          2.0,
          2.0,
          2.0,
          2.0,
          2.0,
          1.0,
          5.0,
          1.0,
          2.0,
          2.0,
          2.0,
          2.0,
          2.0,
          2.0,
          2.0,
          1.0,
          5.0,
          1.0,
          2.0,
          2.0,
          2.0,
          2.0,
          2.0,
          2.0,
          2.0,
          1.0,
          5.0,
          1.0,
          2.0,
          2.0,
          2.0,
          2.0,
          2.0,
          2.0,
          2.0,
          1.0,
          5.0,
          1.0,
          2.0,
          2.0,
          2.0,
          2.0,
          2.0,
          2.0,
          2.0,
          1.0,
          5.0,
          1.0,
          2.0,
          2.0,
          2.0,
          2.0,
          2.0,
          2.0,
          2.0,
          1.0,
          5.0,
          1.0,
          2.0,
          2.0,
          2.0,
          2.0,
          2.0,
          2.0,
          2.0,
          1.0,
          5.0,
          1.0,
          2.0,
          2.0,
          2.0,
          2.0,
          2.0,
          2.0,
          2.0,
          5.0,
          2.0,
          2.0,
          2.0,
          2.0,
          2.0,
          2.0,
          2.0,
          2.0,
          2.0,
          5.0,
          2.0,
          2.0,
          2.0,
          2.0,
          2.0,
          2.0,
          2.0,
          2.0,
          2.0,
          5.0,
          2.0,
          2.0,
          2.0,
          2.0,
          2.0,
          2.0,
          2.0,
          2.0,
          2.0,
          5.0,
          2.0,
          2.0,
          2.0,
          2.0,
          2.0,
          2.0,
          2.0,
          2.0,
          2.0,
          5.0,
          2.0,
          2.0,
          2.0,
          2.0,
          2.0,
          2.0,
          2.0,
          2.0,
          2.0,
          5.0,
          2.0,
          2.0,
          2.0,
          2.0,
          2.0,
          2.0,
          2.0,
          2.0,
          2.0,
          5.0,
          2.0,
          2.0,
          2.0,
          2.0,
          2.0,
          2.0,
          2.0,
          2.0,
          2.0,
          5.0,
          2.0,
          2.0,
          2.0,
          2.0,
          2.0,
          2.0,
          2.0,
          2.0,
          2.0,
          5.0,
          2.0,
          2.0,
          2.0,
          2.0,
          2.0,
          2.0,
          2.0,
          2.0,
          2.0,
          5.0,
          2.0,
          2.0,
          2.0,
          2.0,
          2.0,
          2.0,
          2.0,
          2.0,
          2.0,
          2.0,
          2.0,
          2.0,
          1.0,
          2.0,
          2.0,
          2.0,
          2.0,
          2.0,
          2.0,
          2.0,
          2.0,
          2.0,
          1.0,
          2.0,
          2.0,
          2.0,
          2.0,
          2.0,
          2.0,
          2.0,
          2.0,
          2.0,
          1.0,
          2.0,
          2.0,
          2.0,
          2.0,
          2.0,
          2.0,
          2.0,
          2.0,
          2.0,
          1.0,
          2.0,
          2.0,
          2.0,
          2.0,
          2.0,
          2.0,
          2.0,
          2.0,
          2.0,
          1.0,
          2.0,
          2.0,
          2.0,
          2.0,
          2.0,
          2.0,
          2.0,
          4.0,
          2.0,
          2.0,
          2.0,
          2.0,
          2.0,
          2.0,
          2.0,
          2.0,
          2.0,
          2.0,
          4.0,
          2.0,
          2.0,
          2.0,
          2.0,
          2.0,
          2.0,
          2.0,
          2.0,
          2.0,
          2.0,
          4.0,
          2.0,
          2.0,
          2.0,
          2.0,
          2.0,
          2.0,
          2.0,
          2.0,
          2.0,
          2.0,
          4.0,
          2.0,
          2.0,
          2.0,
          2.0,
          2.0,
          2.0,
          2.0,
          2.0,
          2.0,
          2.0,
          4.0,
          2.0,
          2.0,
          2.0,
          2.0,
          2.0,
          2.0,
          2.0,
          2.0,
          2.0,
          1.0,
          2.0,
          2.0,
          1.0,
          2.0,
          2.0,
          2.0,
          2.0,
          2.0,
          1.0,
          2.0,
          1.0,
          2.0,
          2.0,
          1.0,
          2.0,
          2.0,
          2.0,
          2.0,
          2.0,
          1.0,
          2.0,
          1.0,
          2.0,
          2.0,
          1.0,
          2.0,
          2.0,
          2.0,
          2.0,
          2.0,
          1.0,
          2.0,
          1.0,
          2.0,
          2.0,
          1.0,
          2.0,
          2.0,
          2.0,
          2.0,
          2.0,
          1.0,
          2.0,
          1.0,
          2.0,
          2.0,
          1.0,
          2.0,
          2.0,
          2.0,
          2.0,
          2.0,
          1.0,
          2.0,
          1.0,
          2.0,
          2.0,
          1.0,
          2.0,
          2.0,
          2.0,
          2.0,
          2.0,
          1.0,
          2.0,
          1.0,
          2.0,
          2.0,
          1.0,
          2.0,
          2.0,
          2.0,
          2.0,
          2.0,
          1.0,
          2.0,
          1.0,
          2.0,
          2.0,
          1.0,
          2.0,
          2.0,
          2.0,
          2.0,
          2.0,
          1.0,
          2.0,
          1.0,
          2.0,
          2.0,
          1.0,
          2.0,
          2.0,
          2.0,
          2.0,
          2.0,
          1.0,
          2.0,
          1.0,
          2.0,
          2.0,
          1.0,
          2.0,
          2.0,
          2.0,
          2.0,
          2.0,
          1.0,
          2.0,
          3.0,
          2.0,
          2.0,
          2.0,
          2.0,
          2.0,
          2.0,
          2.0,
          2.0,
          2.0,
          3.0,
          2.0,
          2.0,
          2.0,
          2.0,
          2.0,
          2.0,
          2.0,
          2.0,
          2.0,
          3.0,
          2.0,
          2.0,
          2.0,
          2.0,
          2.0,
          2.0,
          2.0,
          2.0,
          2.0,
          3.0,
          2.0,
          2.0,
          2.0,
          2.0,
          2.0,
          2.0,
          2.0,
          2.0,
          2.0,
          3.0,
          2.0,
          2.0,
          2.0,
          2.0,
          2.0,
          2.0,
          2.0,
          2.0,
          2.0,
          3.0,
          2.0,
          2.0,
          2.0,
          2.0,
          2.0,
          2.0,
          2.0,
          2.0,
          2.0,
          3.0,
          2.0,
          2.0,
          2.0,
          2.0,
          2.0,
          2.0,
          2.0,
          2.0,
          2.0,
          3.0,
          2.0,
          2.0,
          2.0,
          2.0,
          2.0,
          2.0,
          2.0,
          2.0,
          2.0,
          3.0,
          2.0,
          2.0,
          2.0,
          2.0,
          2.0,
          2.0,
          2.0,
          2.0,
          2.0,
          3.0,
          2.0,
          2.0,
          2.0,
          2.0,
          2.0,
          2.0,
          2.0,
          2.0,
          2.0,
          2.0,
          1.0,
          2.0,
          2.0,
          2.0,
          2.0,
          2.0,
          2.0,
          2.0,
          2.0,
          2.0,
          1.0,
          2.0,
          2.0,
          2.0,
          2.0,
          2.0,
          2.0,
          2.0,
          2.0,
          2.0,
          1.0,
          2.0,
          2.0,
          2.0,
          2.0,
          2.0,
          2.0,
          2.0,
          2.0,
          2.0,
          1.0,
          2.0,
          2.0,
          2.0,
          2.0,
          2.0,
          2.0,
          2.0,
          2.0,
          2.0,
          1.0,
          2.0,
          2.0,
          2.0,
          2.0,
          2.0,
          2.0,
          2.0,
          2.0,
          2.0,
          1.0,
          2.0,
          2.0,
          2.0,
          2.0,
          2.0,
          2.0,
          2.0,
          2.0,
          2.0,
          1.0,
          2.0,
          2.0,
          2.0,
          2.0,
          2.0,
          2.0,
          2.0,
          2.0,
          2.0,
          1.0,
          2.0,
          2.0,
          2.0,
          2.0,
          2.0,
          2.0,
          2.0,
          2.0,
          2.0,
          1.0,
          2.0,
          2.0,
          2.0,
          2.0,
          2.0,
          2.0,
          2.0,
          2.0,
          2.0,
          1.0,
          2.0,
          2.0,
          2.0,
          2.0,
          2.0,
          2.0,
          2.0,
          2.0,
          1.0,
          2.0,
          2.0,
          2.0,
          2.0,
          2.0,
          2.0,
          2.0,
          2.0,
          2.0,
          1.0,
          2.0,
          2.0,
          2.0,
          2.0,
          2.0,
          2.0,
          2.0,
          2.0,
          2.0,
          1.0,
          2.0,
          2.0,
          2.0,
          2.0,
          2.0,
          2.0,
          2.0,
          2.0,
          2.0,
          1.0,
          2.0,
          2.0,
          2.0,
          2.0,
          2.0,
          2.0,
          2.0,
          2.0,
          2.0,
          1.0,
          2.0,
          2.0,
          2.0,
          2.0,
          2.0,
          2.0,
          2.0,
          2.0,
          2.0,
          1.0,
          2.0,
          2.0,
          2.0,
          2.0,
          2.0,
          2.0,
          2.0,
          2.0,
          2.0,
          1.0,
          2.0,
          2.0,
          2.0,
          2.0,
          2.0,
          2.0,
          2.0,
          2.0,
          2.0,
          1.0,
          2.0,
          2.0,
          2.0,
          2.0,
          2.0,
          2.0,
          2.0,
          2.0,
          2.0,
          1.0,
          2.0,
          2.0,
          2.0,
          2.0,
          2.0,
          2.0,
          2.0,
          2.0,
          2.0,
          1.0,
          2.0,
          2.0,
          2.0,
          2.0,
          2.0,
          2.0,
          2.0,
          2.0,
          2.0,
          2.0,
          2.0,
          2.0,
          2.0,
          2.0,
          2.0,
          2.0,
          2.0,
          2.0,
          2.0,
          2.0,
          2.0,
          2.0,
          2.0,
          2.0,
          2.0,
          2.0,
          2.0,
          2.0,
          2.0,
          2.0,
          2.0,
          2.0,
          2.0,
          2.0,
          2.0,
          2.0,
          2.0,
          2.0,
          2.0,
          2.0,
          2.0,
          2.0,
          2.0,
          2.0,
          2.0,
          2.0,
          2.0,
          2.0,
          2.0,
          2.0,
          2.0,
          2.0,
          2.0,
          2.0,
          2.0,
          2.0,
          2.0,
          2.0,
          2.0,
          2.0,
          2.0,
          2.0,
          2.0,
          2.0,
          2.0,
          2.0,
          2.0,
          2.0,
          2.0,
          2.0,
          2.0,
          2.0,
          2.0,
          2.0,
          2.0,
          2.0,
          2.0,
          2.0,
          2.0,
          2.0,
          2.0,
          2.0,
          2.0,
          2.0,
          2.0,
          2.0,
          2.0,
          2.0,
          2.0,
          2.0,
          2.0,
          2.0,
          2.0,
          2.0,
          2.0,
          2.0,
          2.0,
          2.0,
          2.0,
          2.0,
          2.0,
          2.0,
          2.0,
          2.0,
          2.0,
          2.0,
          2.0,
          2.0,
          2.0,
          5.0,
          2.0,
          2.0,
          2.0,
          2.0,
          2.0,
          2.0,
          2.0,
          2.0,
          5.0,
          2.0,
          2.0,
          2.0,
          2.0,
          2.0,
          2.0,
          2.0,
          2.0,
          5.0,
          2.0,
          2.0,
          2.0,
          2.0,
          2.0,
          2.0,
          2.0,
          2.0,
          5.0,
          2.0,
          2.0,
          2.0,
          2.0,
          2.0,
          2.0,
          2.0,
          2.0,
          5.0,
          2.0,
          2.0,
          2.0,
          2.0,
          2.0,
          2.0,
          2.0,
          2.0,
          5.0,
          2.0,
          2.0,
          2.0,
          2.0,
          2.0,
          2.0,
          2.0,
          2.0,
          5.0,
          2.0,
          2.0,
          2.0,
          2.0,
          2.0,
          2.0,
          2.0,
          2.0,
          5.0,
          2.0,
          2.0,
          2.0,
          2.0,
          2.0,
          2.0,
          2.0,
          2.0,
          5.0,
          2.0,
          2.0,
          2.0,
          2.0,
          2.0,
          2.0,
          2.0,
          2.0,
          5.0,
          2.0,
          2.0,
          2.0,
          2.0,
          2.0,
          2.0,
          2.0,
          2.0,
          2.0,
          2.0,
          2.0,
          2.0,
          2.0,
          2.0,
          2.0,
          2.0,
          2.0,
          1.0,
          2.0,
          2.0,
          2.0,
          2.0,
          2.0,
          2.0,
          2.0,
          2.0,
          2.0,
          1.0,
          2.0,
          2.0,
          2.0,
          2.0,
          2.0,
          2.0,
          2.0,
          2.0,
          2.0,
          1.0,
          2.0,
          2.0,
          2.0,
          2.0,
          2.0,
          2.0,
          2.0,
          2.0,
          2.0,
          1.0,
          2.0,
          2.0,
          2.0,
          2.0,
          2.0,
          2.0,
          2.0,
          2.0,
          2.0,
          1.0,
          2.0,
          2.0,
          2.0,
          2.0,
          2.0,
          2.0,
          2.0,
          2.0,
          2.0,
          1.0,
          2.0,
          2.0,
          2.0,
          2.0,
          2.0,
          2.0,
          2.0,
          2.0,
          2.0,
          1.0,
          2.0,
          2.0,
          2.0,
          2.0,
          2.0,
          2.0,
          2.0,
          2.0,
          2.0,
          1.0,
          2.0,
          2.0,
          2.0,
          2.0,
          2.0,
          2.0,
          2.0,
          2.0,
          2.0,
          1.0,
          2.0,
          2.0,
          2.0,
          2.0,
          2.0,
          2.0,
          2.0,
          2.0,
          2.0,
          1.0,
          3.0,
          2.0,
          2.0,
          2.0,
          2.0,
          2.0,
          2.0,
          2.0,
          2.0,
          2.0,
          2.0,
          3.0,
          2.0,
          2.0,
          2.0,
          2.0,
          2.0,
          2.0,
          2.0,
          2.0,
          2.0,
          2.0,
          3.0,
          2.0,
          2.0,
          2.0,
          2.0,
          2.0,
          2.0,
          2.0,
          2.0,
          2.0,
          2.0,
          3.0,
          2.0,
          2.0,
          2.0,
          2.0,
          2.0,
          2.0,
          2.0,
          2.0,
          2.0,
          2.0,
          3.0,
          2.0,
          2.0,
          2.0,
          2.0,
          2.0,
          2.0,
          2.0,
          2.0,
          2.0,
          2.0,
          3.0,
          2.0,
          2.0,
          2.0,
          2.0,
          2.0,
          2.0,
          2.0,
          2.0,
          2.0,
          2.0,
          3.0,
          2.0,
          2.0,
          2.0,
          2.0,
          2.0,
          2.0,
          2.0,
          2.0,
          2.0,
          2.0,
          3.0,
          2.0,
          2.0,
          2.0,
          2.0,
          2.0,
          2.0,
          2.0,
          2.0,
          2.0,
          2.0,
          3.0,
          2.0,
          2.0,
          2.0,
          2.0,
          2.0,
          2.0,
          2.0,
          2.0,
          2.0,
          2.0,
          3.0,
          2.0,
          2.0,
          2.0,
          2.0,
          2.0,
          2.0,
          2.0,
          2.0,
          2.0,
          2.0,
          2.0,
          2.0,
          1.0,
          2.0,
          2.0,
          2.0,
          2.0,
          2.0,
          2.0,
          2.0,
          2.0,
          2.0,
          1.0,
          2.0,
          2.0,
          2.0,
          2.0,
          2.0,
          2.0,
          2.0,
          2.0,
          2.0,
          1.0,
          2.0,
          2.0,
          2.0,
          2.0,
          2.0,
          2.0,
          2.0,
          2.0,
          2.0,
          1.0,
          2.0,
          2.0,
          2.0,
          2.0,
          2.0,
          2.0,
          2.0,
          2.0,
          2.0,
          1.0,
          2.0,
          2.0,
          2.0,
          2.0,
          2.0,
          2.0,
          2.0,
          2.0,
          2.0,
          1.0,
          2.0,
          2.0,
          2.0,
          2.0,
          2.0,
          2.0,
          2.0,
          2.0,
          2.0,
          1.0,
          2.0,
          2.0,
          2.0,
          2.0,
          2.0,
          2.0,
          2.0,
          2.0,
          2.0,
          1.0,
          2.0,
          2.0,
          2.0,
          2.0,
          2.0,
          2.0,
          2.0,
          2.0,
          2.0,
          2.0,
          1.0,
          2.0,
          2.0,
          2.0,
          2.0,
          2.0,
          2.0,
          2.0,
          2.0,
          2.0,
          2.0,
          1.0,
          2.0,
          2.0,
          2.0,
          2.0,
          2.0,
          2.0,
          2.0,
          2.0,
          1.0,
          2.0,
          2.0,
          2.0,
          2.0,
          2.0,
          2.0,
          2.0,
          2.0,
          1.0,
          2.0,
          2.0,
          2.0,
          2.0,
          2.0,
          2.0,
          2.0,
          2.0,
          1.0,
          2.0,
          2.0,
          2.0,
          2.0,
          2.0,
          2.0,
          2.0,
          2.0,
          1.0,
          2.0,
          2.0,
          2.0,
          2.0,
          2.0,
          2.0,
          2.0,
          2.0,
          1.0,
          2.0,
          2.0,
          2.0,
          2.0,
          2.0,
          2.0,
          2.0,
          2.0,
          1.0,
          2.0,
          2.0,
          2.0,
          2.0,
          2.0,
          2.0,
          2.0,
          2.0,
          1.0,
          2.0,
          2.0,
          2.0,
          2.0,
          2.0,
          2.0,
          2.0,
          2.0,
          2.0,
          1.0,
          2.0,
          2.0,
          2.0,
          2.0,
          2.0,
          2.0,
          2.0,
          2.0,
          2.0,
          1.0,
          2.0,
          2.0,
          2.0,
          2.0,
          2.0,
          2.0,
          2.0,
          2.0,
          2.0,
          1.0,
          2.0,
          2.0,
          2.0,
          2.0,
          2.0,
          2.0,
          2.0,
          2.0,
          2.0,
          1.0,
          1.0,
          2.0,
          1.0,
          2.0,
          2.0,
          2.0,
          2.0,
          2.0,
          2.0,
          1.0,
          1.0,
          2.0,
          1.0,
          2.0,
          2.0,
          2.0,
          2.0,
          2.0,
          2.0,
          1.0,
          1.0,
          2.0,
          1.0,
          2.0,
          2.0,
          2.0,
          2.0,
          2.0,
          2.0,
          1.0,
          1.0,
          2.0,
          1.0,
          2.0,
          2.0,
          2.0,
          2.0,
          2.0,
          2.0,
          1.0,
          1.0,
          2.0,
          1.0,
          2.0,
          2.0,
          2.0,
          2.0,
          2.0,
          2.0,
          1.0,
          1.0,
          2.0,
          1.0,
          2.0,
          2.0,
          2.0,
          2.0,
          2.0,
          2.0,
          1.0,
          1.0,
          2.0,
          1.0,
          2.0,
          2.0,
          2.0,
          2.0,
          2.0,
          2.0,
          1.0,
          1.0,
          2.0,
          1.0,
          2.0,
          2.0,
          2.0,
          2.0,
          2.0,
          2.0,
          1.0,
          1.0,
          2.0,
          1.0,
          2.0,
          2.0,
          2.0,
          2.0,
          2.0,
          2.0,
          1.0,
          1.0,
          2.0,
          1.0,
          2.0,
          2.0,
          2.0,
          2.0,
          2.0,
          2.0,
          1.0,
          1.0,
          1.0,
          2.0,
          2.0,
          2.0,
          2.0,
          2.0,
          2.0,
          1.0,
          1.0,
          1.0,
          2.0,
          2.0,
          2.0,
          2.0,
          2.0,
          2.0,
          1.0,
          1.0,
          1.0,
          2.0,
          2.0,
          2.0,
          2.0,
          2.0,
          2.0,
          1.0,
          1.0,
          1.0,
          2.0,
          2.0,
          2.0,
          2.0,
          2.0,
          2.0,
          1.0,
          1.0,
          1.0,
          2.0,
          2.0,
          2.0,
          2.0,
          2.0,
          2.0,
          1.0,
          1.0,
          1.0,
          2.0,
          2.0,
          2.0,
          2.0,
          2.0,
          2.0,
          1.0,
          1.0,
          1.0,
          2.0,
          2.0,
          2.0,
          2.0,
          2.0,
          2.0,
          1.0,
          1.0,
          1.0,
          2.0,
          2.0,
          2.0,
          2.0,
          2.0,
          2.0,
          1.0,
          1.0,
          1.0,
          2.0,
          2.0,
          2.0,
          2.0,
          2.0,
          2.0,
          1.0,
          1.0,
          1.0,
          2.0,
          2.0,
          2.0,
          2.0,
          2.0,
          1.0,
          5.0,
          1.0,
          1.0,
          1.0,
          2.0,
          2.0,
          2.0,
          2.0,
          2.0,
          1.0,
          5.0,
          1.0,
          1.0,
          1.0,
          2.0,
          2.0,
          2.0,
          2.0,
          2.0,
          1.0,
          5.0,
          1.0,
          1.0,
          1.0,
          2.0,
          2.0,
          2.0,
          2.0,
          2.0,
          1.0,
          5.0,
          1.0,
          1.0,
          1.0,
          2.0,
          2.0,
          2.0,
          2.0,
          2.0,
          1.0,
          5.0,
          1.0,
          1.0,
          1.0,
          2.0,
          2.0,
          2.0,
          2.0,
          2.0,
          1.0,
          5.0,
          1.0,
          1.0,
          1.0,
          2.0,
          2.0,
          2.0,
          2.0,
          2.0,
          1.0,
          5.0,
          1.0,
          1.0,
          1.0,
          2.0,
          2.0,
          2.0,
          2.0,
          2.0,
          1.0,
          5.0,
          1.0,
          1.0,
          1.0,
          2.0,
          2.0,
          2.0,
          2.0,
          2.0,
          1.0,
          5.0,
          1.0,
          1.0,
          1.0,
          2.0,
          2.0,
          2.0,
          2.0,
          2.0,
          1.0,
          5.0,
          1.0,
          1.0,
          1.0,
          2.0,
          2.0,
          2.0,
          2.0,
          2.0,
          1.0,
          1.0,
          1.0,
          2.0,
          1.0,
          2.0,
          2.0,
          2.0,
          2.0,
          2.0,
          2.0,
          2.0,
          1.0,
          1.0,
          1.0,
          2.0,
          1.0,
          2.0,
          2.0,
          2.0,
          2.0,
          2.0,
          2.0,
          2.0,
          1.0,
          1.0,
          1.0,
          2.0,
          1.0,
          2.0,
          2.0,
          2.0,
          2.0,
          2.0,
          2.0,
          2.0,
          1.0,
          1.0,
          1.0,
          2.0,
          1.0,
          2.0,
          2.0,
          2.0,
          2.0,
          2.0,
          2.0,
          2.0,
          1.0,
          1.0,
          1.0,
          2.0,
          1.0,
          2.0,
          2.0,
          2.0,
          2.0,
          2.0,
          2.0,
          2.0,
          1.0,
          1.0,
          1.0,
          2.0,
          1.0,
          2.0,
          2.0,
          2.0,
          2.0,
          2.0,
          2.0,
          2.0,
          1.0,
          1.0,
          1.0,
          2.0,
          1.0,
          2.0,
          2.0,
          2.0,
          2.0,
          2.0,
          2.0,
          2.0,
          1.0,
          1.0,
          1.0,
          2.0,
          1.0,
          2.0,
          2.0,
          2.0,
          2.0,
          2.0,
          2.0,
          1.0,
          1.0,
          1.0,
          2.0,
          1.0,
          2.0,
          2.0,
          2.0,
          2.0,
          2.0,
          2.0,
          1.0,
          1.0,
          1.0,
          2.0,
          1.0,
          2.0,
          2.0,
          2.0,
          2.0,
          2.0,
          2.0,
          1.0,
          1.0,
          4.0,
          1.0,
          1.0,
          2.0,
          1.0,
          2.0,
          2.0,
          2.0,
          2.0,
          1.0,
          1.0,
          4.0,
          1.0,
          1.0,
          2.0,
          1.0,
          2.0,
          2.0,
          2.0,
          2.0,
          1.0,
          1.0,
          4.0,
          1.0,
          1.0,
          2.0,
          1.0,
          2.0,
          2.0,
          2.0,
          2.0,
          1.0,
          1.0,
          4.0,
          1.0,
          1.0,
          2.0,
          1.0,
          2.0,
          2.0,
          2.0,
          2.0,
          1.0,
          1.0,
          4.0,
          1.0,
          1.0,
          2.0,
          1.0,
          2.0,
          2.0,
          2.0,
          2.0,
          1.0,
          1.0,
          4.0,
          1.0,
          1.0,
          2.0,
          1.0,
          2.0,
          2.0,
          2.0,
          2.0,
          1.0,
          1.0,
          4.0,
          1.0,
          1.0,
          2.0,
          1.0,
          2.0,
          2.0,
          2.0,
          2.0,
          1.0,
          1.0,
          4.0,
          1.0,
          1.0,
          2.0,
          1.0,
          2.0,
          2.0,
          2.0,
          2.0,
          1.0,
          1.0,
          4.0,
          1.0,
          1.0,
          2.0,
          1.0,
          2.0,
          2.0,
          2.0,
          2.0,
          1.0,
          1.0,
          4.0,
          1.0,
          1.0,
          2.0,
          1.0,
          2.0,
          2.0,
          2.0,
          2.0,
          1.0,
          1.0,
          1.0,
          1.0,
          2.0,
          2.0,
          2.0,
          2.0,
          2.0,
          2.0,
          2.0,
          1.0,
          1.0,
          1.0,
          1.0,
          2.0,
          2.0,
          2.0,
          2.0,
          2.0,
          2.0,
          2.0,
          1.0,
          1.0,
          1.0,
          1.0,
          2.0,
          2.0,
          2.0,
          2.0,
          2.0,
          2.0,
          2.0,
          1.0,
          1.0,
          1.0,
          1.0,
          2.0,
          2.0,
          2.0,
          2.0,
          2.0,
          2.0,
          2.0,
          1.0,
          1.0,
          1.0,
          1.0,
          2.0,
          2.0,
          2.0,
          2.0,
          2.0,
          2.0,
          2.0,
          1.0,
          1.0,
          1.0,
          1.0,
          2.0,
          2.0,
          2.0,
          2.0,
          2.0,
          2.0,
          2.0,
          1.0,
          1.0,
          1.0,
          1.0,
          2.0,
          2.0,
          2.0,
          2.0,
          2.0,
          2.0,
          2.0,
          1.0,
          1.0,
          1.0,
          1.0,
          2.0,
          2.0,
          2.0,
          2.0,
          2.0,
          2.0,
          2.0,
          1.0,
          1.0,
          1.0,
          1.0,
          2.0,
          2.0,
          2.0,
          2.0,
          2.0,
          2.0,
          2.0,
          1.0,
          1.0,
          1.0,
          1.0,
          2.0,
          2.0,
          2.0,
          2.0,
          2.0,
          2.0,
          2.0,
          1.0,
          2.0,
          1.0,
          1.0,
          2.0,
          2.0,
          2.0,
          2.0,
          2.0,
          2.0,
          1.0,
          2.0,
          1.0,
          1.0,
          2.0,
          2.0,
          2.0,
          2.0,
          2.0,
          2.0,
          1.0,
          2.0,
          1.0,
          1.0,
          2.0,
          2.0,
          2.0,
          2.0,
          2.0,
          2.0,
          1.0,
          2.0,
          1.0,
          1.0,
          2.0,
          2.0,
          2.0,
          2.0,
          2.0,
          2.0,
          1.0,
          2.0,
          1.0,
          1.0,
          2.0,
          2.0,
          2.0,
          2.0,
          2.0,
          2.0,
          1.0,
          2.0,
          1.0,
          1.0,
          2.0,
          2.0,
          2.0,
          2.0,
          2.0,
          2.0,
          1.0,
          2.0,
          1.0,
          1.0,
          2.0,
          2.0,
          2.0,
          2.0,
          2.0,
          2.0,
          1.0,
          2.0,
          1.0,
          1.0,
          2.0,
          2.0,
          2.0,
          2.0,
          2.0,
          2.0,
          1.0,
          2.0,
          1.0,
          1.0,
          2.0,
          2.0,
          2.0,
          2.0,
          2.0,
          2.0,
          1.0,
          2.0,
          1.0,
          1.0,
          2.0,
          2.0,
          2.0,
          2.0,
          2.0,
          2.0,
          1.0,
          1.0,
          2.0,
          2.0,
          1.0,
          2.0,
          2.0,
          2.0,
          2.0,
          1.0,
          1.0,
          1.0,
          2.0,
          2.0,
          1.0,
          2.0,
          2.0,
          2.0,
          2.0,
          1.0,
          1.0,
          1.0,
          2.0,
          2.0,
          1.0,
          2.0,
          2.0,
          2.0,
          2.0,
          1.0,
          1.0,
          2.0,
          2.0,
          1.0,
          2.0,
          2.0,
          2.0,
          2.0,
          1.0,
          1.0,
          2.0,
          2.0,
          1.0,
          2.0,
          2.0,
          2.0,
          2.0,
          1.0,
          1.0,
          2.0,
          2.0,
          1.0,
          2.0,
          2.0,
          2.0,
          2.0,
          1.0,
          1.0,
          2.0,
          2.0,
          1.0,
          2.0,
          2.0,
          2.0,
          2.0,
          1.0,
          1.0,
          2.0,
          2.0,
          1.0,
          2.0,
          2.0,
          2.0,
          2.0,
          1.0,
          1.0,
          2.0,
          2.0,
          1.0,
          2.0,
          2.0,
          2.0,
          2.0,
          1.0,
          1.0,
          2.0,
          2.0,
          1.0,
          2.0,
          2.0,
          2.0,
          2.0,
          1.0,
          1.0,
          1.0,
          1.0,
          1.0,
          2.0,
          1.0,
          1.0,
          2.0,
          2.0,
          2.0,
          2.0,
          1.0,
          1.0,
          1.0,
          1.0,
          1.0,
          2.0,
          1.0,
          1.0,
          2.0,
          2.0,
          2.0,
          2.0,
          1.0,
          1.0,
          1.0,
          1.0,
          1.0,
          2.0,
          1.0,
          1.0,
          2.0,
          2.0,
          2.0,
          2.0,
          1.0,
          1.0,
          1.0,
          1.0,
          1.0,
          2.0,
          1.0,
          1.0,
          2.0,
          2.0,
          2.0,
          2.0,
          1.0,
          1.0,
          1.0,
          1.0,
          1.0,
          2.0,
          1.0,
          1.0,
          2.0,
          2.0,
          2.0,
          2.0,
          1.0,
          1.0,
          1.0,
          1.0,
          1.0,
          2.0,
          1.0,
          1.0,
          2.0,
          2.0,
          2.0,
          2.0,
          1.0,
          1.0,
          1.0,
          1.0,
          1.0,
          2.0,
          1.0,
          1.0,
          2.0,
          2.0,
          2.0,
          2.0,
          1.0,
          1.0,
          1.0,
          1.0,
          1.0,
          2.0,
          1.0,
          1.0,
          2.0,
          2.0,
          2.0,
          2.0,
          1.0,
          1.0,
          1.0,
          1.0,
          1.0,
          2.0,
          1.0,
          1.0,
          2.0,
          2.0,
          2.0,
          2.0,
          1.0,
          1.0,
          1.0,
          1.0,
          1.0,
          2.0,
          1.0,
          1.0,
          2.0,
          2.0,
          2.0,
          2.0,
          1.0,
          1.0,
          1.0,
          1.0,
          1.0,
          1.0,
          2.0,
          1.0,
          2.0,
          2.0,
          2.0,
          1.0,
          1.0,
          1.0,
          1.0,
          1.0,
          2.0,
          1.0,
          2.0,
          2.0,
          2.0,
          1.0,
          1.0,
          1.0,
          1.0,
          1.0,
          2.0,
          1.0,
          2.0,
          2.0,
          2.0,
          1.0,
          1.0,
          1.0,
          1.0,
          1.0,
          2.0,
          1.0,
          2.0,
          2.0,
          2.0,
          1.0,
          1.0,
          1.0,
          1.0,
          1.0,
          2.0,
          1.0,
          2.0,
          2.0,
          2.0,
          1.0,
          1.0,
          1.0,
          2.0,
          1.0,
          2.0,
          1.0,
          2.0,
          2.0,
          2.0,
          1.0,
          1.0,
          1.0,
          2.0,
          1.0,
          2.0,
          1.0,
          2.0,
          2.0,
          2.0,
          1.0,
          1.0,
          1.0,
          2.0,
          1.0,
          2.0,
          1.0,
          2.0,
          2.0,
          2.0,
          1.0,
          1.0,
          1.0,
          2.0,
          1.0,
          2.0,
          1.0,
          2.0,
          2.0,
          2.0,
          1.0,
          1.0,
          1.0,
          2.0,
          1.0,
          2.0,
          1.0,
          2.0,
          2.0,
          2.0,
          1.0,
          2.0,
          1.0,
          2.0,
          1.0,
          2.0,
          2.0,
          1.0,
          2.0,
          2.0,
          2.0,
          1.0,
          2.0,
          1.0,
          2.0,
          1.0,
          2.0,
          2.0,
          1.0,
          2.0,
          2.0,
          2.0,
          1.0,
          2.0,
          1.0,
          2.0,
          1.0,
          2.0,
          2.0,
          1.0,
          2.0,
          2.0,
          2.0,
          1.0,
          2.0,
          1.0,
          2.0,
          1.0,
          2.0,
          2.0,
          1.0,
          2.0,
          2.0,
          2.0,
          1.0,
          2.0,
          1.0,
          2.0,
          1.0,
          2.0,
          2.0,
          1.0,
          2.0,
          2.0,
          2.0,
          1.0,
          2.0,
          1.0,
          2.0,
          1.0,
          2.0,
          2.0,
          1.0,
          2.0,
          2.0,
          2.0,
          1.0,
          2.0,
          1.0,
          2.0,
          1.0,
          2.0,
          2.0,
          1.0,
          2.0,
          2.0,
          2.0,
          1.0,
          2.0,
          1.0,
          2.0,
          1.0,
          2.0,
          2.0,
          1.0,
          2.0,
          2.0,
          2.0,
          1.0,
          2.0,
          1.0,
          2.0,
          1.0,
          2.0,
          2.0,
          1.0,
          2.0,
          2.0,
          2.0,
          1.0,
          2.0,
          1.0,
          2.0,
          1.0,
          2.0,
          2.0,
          1.0,
          2.0,
          2.0,
          2.0,
          1.0,
          4.0,
          2.0,
          1.0,
          1.0,
          1.0,
          1.0,
          1.0,
          1.0,
          2.0,
          2.0,
          2.0,
          2.0,
          1.0,
          4.0,
          2.0,
          1.0,
          1.0,
          1.0,
          1.0,
          1.0,
          1.0,
          2.0,
          2.0,
          2.0,
          2.0,
          1.0,
          4.0,
          2.0,
          1.0,
          1.0,
          1.0,
          1.0,
          1.0,
          1.0,
          2.0,
          2.0,
          2.0,
          2.0,
          1.0,
          4.0,
          2.0,
          1.0,
          1.0,
          1.0,
          1.0,
          1.0,
          1.0,
          2.0,
          2.0,
          2.0,
          2.0,
          1.0,
          4.0,
          2.0,
          1.0,
          1.0,
          1.0,
          1.0,
          1.0,
          1.0,
          2.0,
          2.0,
          2.0,
          2.0,
          1.0,
          4.0,
          2.0,
          1.0,
          1.0,
          1.0,
          1.0,
          1.0,
          1.0,
          2.0,
          2.0,
          2.0,
          2.0,
          1.0,
          4.0,
          2.0,
          1.0,
          1.0,
          1.0,
          1.0,
          1.0,
          1.0,
          2.0,
          2.0,
          2.0,
          2.0,
          1.0,
          4.0,
          2.0,
          1.0,
          1.0,
          1.0,
          1.0,
          1.0,
          1.0,
          2.0,
          2.0,
          2.0,
          2.0,
          1.0,
          4.0,
          2.0,
          1.0,
          1.0,
          1.0,
          1.0,
          1.0,
          1.0,
          2.0,
          2.0,
          2.0,
          2.0,
          1.0,
          4.0,
          2.0,
          1.0,
          1.0,
          1.0,
          1.0,
          1.0,
          1.0,
          2.0,
          2.0,
          2.0,
          2.0,
          1.0,
          1.0,
          1.0,
          1.0,
          2.0,
          2.0,
          2.0,
          2.0,
          2.0,
          2.0,
          1.0,
          1.0,
          1.0,
          1.0,
          2.0,
          2.0,
          2.0,
          2.0,
          2.0,
          2.0,
          1.0,
          1.0,
          1.0,
          1.0,
          2.0,
          2.0,
          2.0,
          2.0,
          2.0,
          2.0,
          1.0,
          1.0,
          1.0,
          1.0,
          2.0,
          2.0,
          2.0,
          2.0,
          2.0,
          2.0,
          1.0,
          1.0,
          1.0,
          1.0,
          2.0,
          2.0,
          2.0,
          2.0,
          2.0,
          2.0,
          1.0,
          1.0,
          1.0,
          1.0,
          2.0,
          2.0,
          2.0,
          2.0,
          2.0,
          2.0,
          1.0,
          1.0,
          1.0,
          1.0,
          2.0,
          2.0,
          2.0,
          2.0,
          2.0,
          2.0,
          1.0,
          1.0,
          1.0,
          1.0,
          2.0,
          2.0,
          2.0,
          2.0,
          2.0,
          2.0,
          1.0,
          1.0,
          1.0,
          1.0,
          2.0,
          2.0,
          2.0,
          2.0,
          2.0,
          2.0,
          1.0,
          1.0,
          1.0,
          1.0,
          2.0,
          2.0,
          2.0,
          2.0,
          2.0,
          2.0,
          1.0,
          1.0,
          1.0,
          2.0,
          2.0,
          2.0,
          2.0,
          2.0,
          2.0,
          2.0,
          1.0,
          1.0,
          1.0,
          2.0,
          2.0,
          2.0,
          2.0,
          2.0,
          2.0,
          2.0,
          1.0,
          1.0,
          1.0,
          2.0,
          2.0,
          2.0,
          2.0,
          2.0,
          2.0,
          2.0,
          1.0,
          1.0,
          1.0,
          2.0,
          2.0,
          2.0,
          2.0,
          2.0,
          2.0,
          2.0,
          1.0,
          1.0,
          1.0,
          2.0,
          2.0,
          2.0,
          2.0,
          2.0,
          2.0,
          2.0,
          1.0,
          1.0,
          1.0,
          2.0,
          2.0,
          2.0,
          2.0,
          2.0,
          2.0,
          2.0,
          1.0,
          1.0,
          1.0,
          2.0,
          2.0,
          2.0,
          2.0,
          2.0,
          2.0,
          2.0,
          1.0,
          1.0,
          1.0,
          2.0,
          2.0,
          2.0,
          2.0,
          2.0,
          2.0,
          2.0,
          1.0,
          1.0,
          1.0,
          2.0,
          2.0,
          2.0,
          2.0,
          2.0,
          2.0,
          2.0,
          1.0,
          1.0,
          1.0,
          2.0,
          2.0,
          2.0,
          2.0,
          2.0,
          1.0,
          1.0,
          1.0,
          1.0,
          3.0,
          2.0,
          1.0,
          2.0,
          2.0,
          2.0,
          2.0,
          2.0,
          1.0,
          1.0,
          3.0,
          2.0,
          1.0,
          2.0,
          2.0,
          2.0,
          2.0,
          2.0,
          1.0,
          1.0,
          3.0,
          2.0,
          1.0,
          2.0,
          2.0,
          2.0,
          2.0,
          2.0,
          1.0,
          1.0,
          3.0,
          2.0,
          1.0,
          2.0,
          2.0,
          2.0,
          2.0,
          2.0,
          1.0,
          1.0,
          3.0,
          2.0,
          1.0,
          2.0,
          2.0,
          2.0,
          2.0,
          2.0,
          1.0,
          1.0,
          3.0,
          2.0,
          1.0,
          2.0,
          2.0,
          2.0,
          2.0,
          2.0,
          1.0,
          1.0,
          3.0,
          2.0,
          1.0,
          2.0,
          2.0,
          2.0,
          2.0,
          2.0,
          1.0,
          1.0,
          3.0,
          2.0,
          1.0,
          2.0,
          2.0,
          2.0,
          2.0,
          2.0,
          1.0,
          1.0,
          3.0,
          2.0,
          1.0,
          2.0,
          2.0,
          2.0,
          2.0,
          2.0,
          1.0,
          1.0,
          3.0,
          2.0,
          1.0,
          2.0,
          2.0,
          2.0,
          2.0,
          2.0,
          4.0,
          2.0,
          1.0,
          2.0,
          2.0,
          2.0,
          2.0,
          3.0,
          2.0,
          4.0,
          2.0,
          1.0,
          2.0,
          2.0,
          2.0,
          2.0,
          3.0,
          2.0,
          4.0,
          2.0,
          1.0,
          2.0,
          2.0,
          2.0,
          2.0,
          3.0,
          2.0,
          4.0,
          2.0,
          1.0,
          2.0,
          2.0,
          2.0,
          2.0,
          3.0,
          2.0,
          4.0,
          2.0,
          1.0,
          2.0,
          2.0,
          2.0,
          2.0,
          3.0,
          2.0,
          4.0,
          2.0,
          1.0,
          2.0,
          2.0,
          2.0,
          2.0,
          3.0,
          2.0,
          4.0,
          2.0,
          1.0,
          2.0,
          2.0,
          2.0,
          2.0,
          3.0,
          2.0,
          4.0,
          2.0,
          1.0,
          2.0,
          2.0,
          2.0,
          2.0,
          3.0,
          2.0,
          4.0,
          2.0,
          1.0,
          2.0,
          2.0,
          2.0,
          2.0,
          3.0,
          2.0,
          4.0,
          2.0,
          1.0,
          2.0,
          2.0,
          2.0,
          2.0,
          3.0,
          2.0,
          4.0,
          1.0,
          2.0,
          5.0,
          2.0,
          2.0,
          3.0,
          3.0,
          3.0,
          2.0,
          4.0,
          1.0,
          2.0,
          5.0,
          2.0,
          2.0,
          3.0,
          3.0,
          3.0,
          2.0,
          4.0,
          1.0,
          2.0,
          5.0,
          2.0,
          2.0,
          3.0,
          3.0,
          3.0,
          2.0,
          4.0,
          1.0,
          2.0,
          5.0,
          2.0,
          2.0,
          3.0,
          1.0,
          3.0,
          2.0,
          4.0,
          5.0,
          2.0,
          5.0,
          2.0,
          2.0,
          3.0,
          1.0,
          3.0,
          2.0,
          4.0,
          5.0,
          2.0,
          5.0,
          2.0,
          2.0,
          3.0,
          1.0,
          3.0,
          2.0,
          4.0,
          5.0,
          3.0,
          2.0,
          4.0,
          3.0,
          1.0,
          3.0,
          2.0,
          4.0,
          5.0,
          3.0,
          2.0,
          4.0,
          3.0,
          3.0,
          3.0,
          2.0,
          4.0,
          5.0,
          3.0,
          5.0,
          4.0,
          3.0,
          3.0,
          3.0,
          2.0,
          4.0,
          5.0,
          3.0,
          5.0,
          4.0,
          3.0,
          3.0,
          3.0,
          2.0,
          2.0,
          3.0,
          4.0,
          2.0,
          3.0,
          3.0,
          3.0,
          3.0,
          5.0,
          2.0,
          3.0,
          4.0,
          2.0,
          3.0,
          3.0,
          3.0,
          3.0,
          5.0,
          2.0,
          3.0,
          4.0,
          5.0,
          3.0,
          3.0,
          3.0,
          3.0,
          5.0,
          2.0,
          3.0,
          4.0,
          5.0,
          3.0,
          3.0,
          3.0,
          3.0,
          5.0,
          2.0,
          3.0,
          4.0,
          3.0,
          3.0,
          3.0,
          3.0,
          3.0,
          5.0,
          2.0,
          3.0,
          4.0,
          3.0,
          3.0,
          3.0,
          3.0,
          3.0,
          5.0,
          2.0,
          3.0,
          4.0,
          3.0,
          3.0,
          3.0,
          3.0,
          3.0,
          5.0,
          2.0,
          3.0,
          4.0,
          3.0,
          3.0,
          3.0,
          3.0,
          3.0,
          5.0,
          2.0,
          3.0,
          4.0,
          2.0,
          3.0,
          3.0,
          3.0,
          3.0,
          5.0,
          2.0,
          3.0,
          3.0,
          4.0,
          3.0,
          2.0,
          3.0,
          3.0,
          5.0,
          1.0,
          3.0,
          3.0,
          2.0,
          3.0,
          2.0,
          2.0,
          2.0,
          3.0,
          1.0,
          3.0,
          3.0,
          2.0,
          3.0,
          2.0,
          2.0,
          2.0,
          3.0,
          1.0,
          3.0,
          3.0,
          2.0,
          3.0,
          2.0,
          2.0,
          2.0,
          3.0,
          1.0,
          3.0,
          3.0,
          2.0,
          3.0,
          2.0,
          2.0,
          2.0,
          3.0,
          1.0,
          3.0,
          3.0,
          2.0,
          3.0,
          2.0,
          2.0,
          2.0,
          3.0,
          1.0,
          3.0,
          3.0,
          2.0,
          3.0,
          2.0,
          2.0,
          2.0,
          3.0,
          1.0,
          3.0,
          3.0,
          3.0,
          4.0,
          2.0,
          2.0,
          2.0,
          3.0,
          1.0,
          3.0,
          3.0,
          3.0,
          4.0,
          2.0,
          2.0,
          2.0,
          3.0,
          1.0,
          3.0,
          3.0,
          3.0,
          4.0,
          2.0,
          2.0,
          2.0,
          3.0,
          1.0,
          3.0,
          3.0,
          3.0,
          4.0,
          2.0,
          2.0,
          2.0,
          3.0,
          5.0,
          2.0,
          2.0,
          3.0,
          4.0,
          3.0,
          3.0,
          5.0,
          2.0,
          2.0,
          2.0,
          4.0,
          3.0,
          3.0,
          5.0,
          2.0,
          2.0,
          2.0,
          4.0,
          3.0,
          3.0,
          5.0,
          2.0,
          2.0,
          4.0,
          2.0,
          3.0,
          3.0,
          5.0,
          2.0,
          2.0,
          4.0,
          2.0,
          3.0,
          3.0,
          5.0,
          2.0,
          2.0,
          4.0,
          2.0,
          3.0,
          3.0,
          5.0,
          2.0,
          2.0,
          4.0,
          2.0,
          3.0,
          3.0,
          5.0,
          2.0,
          2.0,
          4.0,
          2.0,
          3.0,
          3.0,
          5.0,
          2.0,
          2.0,
          2.0,
          2.0,
          3.0,
          3.0,
          5.0,
          2.0,
          2.0,
          2.0,
          2.0,
          3.0,
          3.0,
          5.0,
          5.0,
          2.0,
          2.0,
          1.0,
          3.0,
          2.0,
          3.0,
          3.0,
          5.0,
          5.0,
          2.0,
          2.0,
          1.0,
          3.0,
          2.0,
          3.0,
          3.0,
          5.0,
          5.0,
          2.0,
          2.0,
          1.0,
          3.0,
          2.0,
          3.0,
          3.0,
          5.0,
          5.0,
          2.0,
          2.0,
          1.0,
          3.0,
          2.0,
          3.0,
          3.0,
          5.0,
          5.0,
          2.0,
          2.0,
          1.0,
          3.0,
          2.0,
          3.0,
          3.0,
          5.0,
          5.0,
          2.0,
          2.0,
          1.0,
          3.0,
          2.0,
          3.0,
          3.0,
          5.0,
          5.0,
          2.0,
          2.0,
          1.0,
          3.0,
          2.0,
          3.0,
          3.0,
          5.0,
          5.0,
          2.0,
          2.0,
          1.0,
          3.0,
          2.0,
          3.0,
          3.0,
          5.0,
          5.0,
          2.0,
          2.0,
          2.0,
          2.0,
          3.0,
          3.0,
          5.0,
          5.0,
          2.0,
          2.0,
          2.0,
          2.0,
          3.0,
          3.0,
          3.0,
          4.0,
          3.0,
          2.0,
          2.0,
          2.0,
          3.0,
          4.0,
          3.0,
          4.0,
          3.0,
          2.0,
          2.0,
          2.0,
          3.0,
          4.0,
          3.0,
          4.0,
          3.0,
          2.0,
          2.0,
          2.0,
          3.0,
          4.0,
          3.0,
          4.0,
          3.0,
          2.0,
          2.0,
          2.0,
          3.0,
          4.0,
          3.0,
          4.0,
          3.0,
          2.0,
          2.0,
          2.0,
          3.0,
          4.0,
          3.0,
          4.0,
          3.0,
          2.0,
          2.0,
          2.0,
          3.0,
          4.0,
          3.0,
          4.0,
          3.0,
          2.0,
          2.0,
          2.0,
          3.0,
          4.0,
          3.0,
          4.0,
          3.0,
          2.0,
          2.0,
          2.0,
          3.0,
          4.0,
          3.0,
          4.0,
          3.0,
          2.0,
          2.0,
          2.0,
          3.0,
          4.0,
          3.0,
          4.0,
          3.0,
          2.0,
          2.0,
          2.0,
          3.0,
          4.0,
          1.0,
          3.0,
          5.0,
          2.0,
          1.0,
          2.0,
          3.0,
          4.0,
          1.0,
          3.0,
          5.0,
          2.0,
          1.0,
          2.0,
          3.0,
          4.0,
          1.0,
          3.0,
          5.0,
          2.0,
          1.0,
          2.0,
          3.0,
          4.0,
          1.0,
          3.0,
          5.0,
          2.0,
          1.0,
          2.0,
          3.0,
          4.0,
          1.0,
          3.0,
          5.0,
          2.0,
          1.0,
          2.0,
          3.0,
          4.0,
          1.0,
          3.0,
          5.0,
          2.0,
          1.0,
          2.0,
          3.0,
          4.0,
          1.0,
          3.0,
          5.0,
          2.0,
          1.0,
          2.0,
          3.0,
          4.0,
          1.0,
          3.0,
          5.0,
          2.0,
          1.0,
          2.0,
          3.0,
          4.0,
          1.0,
          3.0,
          5.0,
          2.0,
          1.0,
          2.0,
          3.0,
          4.0,
          1.0,
          3.0,
          5.0,
          2.0,
          1.0,
          2.0,
          3.0,
          4.0,
          4.0,
          1.0,
          2.0,
          3.0,
          2.0,
          3.0,
          3.0,
          4.0,
          1.0,
          2.0,
          3.0,
          2.0,
          3.0,
          3.0,
          4.0,
          1.0,
          2.0,
          3.0,
          2.0,
          3.0,
          3.0,
          4.0,
          1.0,
          2.0,
          3.0,
          2.0,
          3.0,
          3.0,
          4.0,
          1.0,
          2.0,
          3.0,
          2.0,
          3.0,
          3.0,
          4.0,
          1.0,
          2.0,
          3.0,
          2.0,
          3.0,
          3.0,
          4.0,
          1.0,
          2.0,
          3.0,
          2.0,
          3.0,
          3.0,
          4.0,
          1.0,
          2.0,
          3.0,
          2.0,
          3.0,
          3.0,
          4.0,
          1.0,
          2.0,
          3.0,
          2.0,
          3.0,
          3.0,
          4.0,
          1.0,
          2.0,
          3.0,
          2.0,
          3.0,
          3.0,
          1.0,
          1.0,
          3.0,
          3.0,
          2.0,
          4.0,
          2.0,
          2.0,
          3.0,
          1.0,
          1.0,
          3.0,
          3.0,
          2.0,
          4.0,
          2.0,
          2.0,
          3.0,
          1.0,
          1.0,
          3.0,
          3.0,
          2.0,
          4.0,
          2.0,
          2.0,
          3.0,
          1.0,
          1.0,
          3.0,
          3.0,
          2.0,
          4.0,
          2.0,
          2.0,
          3.0,
          1.0,
          1.0,
          3.0,
          3.0,
          2.0,
          4.0,
          2.0,
          2.0,
          3.0,
          1.0,
          1.0,
          3.0,
          3.0,
          2.0,
          4.0,
          2.0,
          2.0,
          3.0,
          1.0,
          1.0,
          3.0,
          3.0,
          2.0,
          4.0,
          2.0,
          2.0,
          3.0,
          1.0,
          1.0,
          3.0,
          3.0,
          2.0,
          4.0,
          2.0,
          2.0,
          3.0,
          1.0,
          1.0,
          3.0,
          3.0,
          2.0,
          4.0,
          2.0,
          2.0,
          3.0,
          1.0,
          3.0,
          3.0,
          2.0,
          4.0,
          2.0,
          2.0,
          3.0,
          3.0,
          4.0,
          2.0,
          3.0,
          2.0,
          2.0,
          2.0,
          2.0,
          3.0,
          4.0,
          2.0,
          3.0,
          2.0,
          2.0,
          2.0,
          2.0,
          3.0,
          4.0,
          2.0,
          3.0,
          2.0,
          2.0,
          2.0,
          2.0,
          3.0,
          4.0,
          2.0,
          3.0,
          2.0,
          2.0,
          2.0,
          2.0,
          3.0,
          4.0,
          2.0,
          3.0,
          2.0,
          2.0,
          2.0,
          2.0,
          3.0,
          4.0,
          2.0,
          3.0,
          2.0,
          2.0,
          2.0,
          2.0,
          3.0,
          4.0,
          2.0,
          3.0,
          2.0,
          2.0,
          2.0,
          2.0,
          3.0,
          4.0,
          2.0,
          3.0,
          2.0,
          2.0,
          2.0,
          2.0,
          3.0,
          4.0,
          2.0,
          3.0,
          2.0,
          2.0,
          2.0,
          2.0,
          3.0,
          4.0,
          2.0,
          3.0,
          2.0,
          2.0,
          2.0,
          2.0,
          4.0,
          5.0,
          3.0,
          1.0,
          2.0,
          2.0,
          2.0,
          2.0,
          1.0,
          4.0,
          5.0,
          3.0,
          1.0,
          2.0,
          2.0,
          2.0,
          2.0,
          1.0,
          4.0,
          5.0,
          3.0,
          1.0,
          2.0,
          2.0,
          2.0,
          2.0,
          1.0,
          4.0,
          5.0,
          3.0,
          1.0,
          2.0,
          2.0,
          2.0,
          2.0,
          1.0,
          4.0,
          5.0,
          3.0,
          1.0,
          2.0,
          2.0,
          2.0,
          2.0,
          1.0,
          4.0,
          5.0,
          3.0,
          1.0,
          2.0,
          2.0,
          2.0,
          2.0,
          1.0,
          4.0,
          5.0,
          3.0,
          1.0,
          2.0,
          2.0,
          2.0,
          2.0,
          1.0,
          4.0,
          5.0,
          3.0,
          1.0,
          2.0,
          2.0,
          2.0,
          2.0,
          1.0,
          4.0,
          5.0,
          3.0,
          1.0,
          2.0,
          2.0,
          2.0,
          2.0,
          1.0,
          4.0,
          5.0,
          3.0,
          1.0,
          2.0,
          2.0,
          2.0,
          2.0,
          1.0,
          1.0,
          5.0,
          3.0,
          3.0,
          2.0,
          2.0,
          2.0,
          3.0,
          1.0,
          1.0,
          5.0,
          3.0,
          3.0,
          2.0,
          2.0,
          2.0,
          3.0,
          1.0,
          1.0,
          5.0,
          3.0,
          3.0,
          2.0,
          2.0,
          2.0,
          3.0,
          1.0,
          5.0,
          3.0,
          3.0,
          2.0,
          2.0,
          2.0,
          3.0,
          1.0,
          5.0,
          3.0,
          3.0,
          2.0,
          2.0,
          2.0,
          3.0,
          1.0,
          5.0,
          3.0,
          3.0,
          2.0,
          2.0,
          2.0,
          3.0,
          1.0,
          5.0,
          3.0,
          3.0,
          2.0,
          2.0,
          2.0,
          3.0,
          1.0,
          5.0,
          3.0,
          3.0,
          2.0,
          2.0,
          2.0,
          3.0,
          1.0,
          5.0,
          3.0,
          3.0,
          2.0,
          2.0,
          2.0,
          3.0,
          1.0,
          5.0,
          3.0,
          3.0,
          2.0,
          2.0,
          2.0,
          3.0,
          1.0,
          3.0,
          5.0,
          2.0,
          1.0,
          2.0,
          1.0,
          3.0,
          3.0,
          3.0,
          5.0,
          2.0,
          1.0,
          2.0,
          1.0,
          3.0,
          3.0,
          3.0,
          5.0,
          2.0,
          1.0,
          2.0,
          1.0,
          3.0,
          3.0,
          3.0,
          5.0,
          2.0,
          1.0,
          2.0,
          1.0,
          3.0,
          3.0,
          3.0,
          5.0,
          2.0,
          1.0,
          2.0,
          1.0,
          3.0,
          3.0,
          3.0,
          5.0,
          2.0,
          1.0,
          2.0,
          1.0,
          3.0,
          3.0,
          3.0,
          5.0,
          2.0,
          1.0,
          2.0,
          1.0,
          3.0,
          3.0,
          3.0,
          5.0,
          2.0,
          1.0,
          2.0,
          1.0,
          3.0,
          3.0,
          3.0,
          5.0,
          2.0,
          1.0,
          2.0,
          1.0,
          3.0,
          3.0,
          3.0,
          5.0,
          2.0,
          1.0,
          2.0,
          1.0,
          3.0,
          3.0,
          3.0,
          1.0,
          3.0,
          2.0,
          2.0,
          2.0,
          2.0,
          3.0,
          3.0,
          3.0,
          1.0,
          3.0,
          2.0,
          2.0,
          2.0,
          2.0,
          3.0,
          3.0,
          3.0,
          1.0,
          3.0,
          2.0,
          2.0,
          2.0,
          2.0,
          3.0,
          3.0,
          3.0,
          1.0,
          3.0,
          2.0,
          2.0,
          2.0,
          2.0,
          3.0,
          3.0,
          5.0,
          1.0,
          3.0,
          2.0,
          2.0,
          2.0,
          2.0,
          3.0,
          3.0,
          5.0,
          1.0,
          3.0,
          2.0,
          2.0,
          2.0,
          2.0,
          3.0,
          3.0,
          5.0,
          1.0,
          3.0,
          2.0,
          2.0,
          2.0,
          2.0,
          3.0,
          3.0,
          5.0,
          1.0,
          3.0,
          2.0,
          2.0,
          2.0,
          2.0,
          3.0,
          3.0,
          5.0,
          1.0,
          3.0,
          2.0,
          2.0,
          2.0,
          2.0,
          3.0,
          3.0,
          5.0,
          1.0,
          3.0,
          2.0,
          2.0,
          2.0,
          2.0,
          3.0,
          3.0,
          3.0,
          4.0,
          3.0,
          1.0,
          1.0,
          2.0,
          2.0,
          3.0,
          2.0,
          3.0,
          4.0,
          3.0,
          1.0,
          1.0,
          2.0,
          2.0,
          3.0,
          2.0,
          3.0,
          4.0,
          3.0,
          1.0,
          1.0,
          2.0,
          2.0,
          3.0,
          2.0,
          3.0,
          4.0,
          3.0,
          1.0,
          1.0,
          2.0,
          2.0,
          3.0,
          2.0,
          3.0,
          4.0,
          3.0,
          1.0,
          1.0,
          2.0,
          2.0,
          3.0,
          2.0,
          3.0,
          4.0,
          3.0,
          1.0,
          1.0,
          2.0,
          2.0,
          3.0,
          2.0,
          3.0,
          4.0,
          3.0,
          1.0,
          1.0,
          2.0,
          2.0,
          3.0,
          2.0,
          3.0,
          4.0,
          3.0,
          1.0,
          1.0,
          2.0,
          2.0,
          3.0,
          2.0,
          3.0,
          4.0,
          3.0,
          1.0,
          1.0,
          2.0,
          2.0,
          3.0,
          2.0,
          3.0,
          4.0,
          3.0,
          1.0,
          1.0,
          2.0,
          2.0,
          3.0,
          2.0,
          4.0,
          2.0,
          1.0,
          2.0,
          2.0,
          2.0,
          2.0,
          2.0,
          3.0,
          4.0,
          2.0,
          1.0,
          2.0,
          2.0,
          2.0,
          2.0,
          2.0,
          3.0,
          4.0,
          2.0,
          1.0,
          2.0,
          2.0,
          2.0,
          2.0,
          2.0,
          3.0,
          4.0,
          2.0,
          1.0,
          2.0,
          2.0,
          2.0,
          2.0,
          2.0,
          3.0,
          4.0,
          2.0,
          1.0,
          2.0,
          2.0,
          2.0,
          2.0,
          2.0,
          3.0,
          4.0,
          2.0,
          1.0,
          2.0,
          2.0,
          2.0,
          2.0,
          2.0,
          3.0,
          4.0,
          2.0,
          1.0,
          2.0,
          2.0,
          2.0,
          2.0,
          2.0,
          3.0,
          4.0,
          2.0,
          1.0,
          2.0,
          2.0,
          2.0,
          2.0,
          2.0,
          3.0,
          4.0,
          2.0,
          1.0,
          2.0,
          2.0,
          2.0,
          2.0,
          2.0,
          3.0,
          4.0,
          2.0,
          1.0,
          2.0,
          2.0,
          2.0,
          2.0,
          2.0,
          3.0,
          2.0,
          2.0,
          2.0,
          1.0,
          2.0,
          2.0,
          3.0,
          3.0,
          2.0,
          2.0,
          2.0,
          1.0,
          2.0,
          2.0,
          3.0,
          3.0,
          2.0,
          2.0,
          2.0,
          1.0,
          2.0,
          2.0,
          3.0,
          3.0,
          2.0,
          2.0,
          2.0,
          1.0,
          2.0,
          2.0,
          3.0,
          3.0,
          2.0,
          2.0,
          2.0,
          1.0,
          2.0,
          2.0,
          3.0,
          3.0,
          2.0,
          2.0,
          2.0,
          1.0,
          2.0,
          2.0,
          3.0,
          3.0,
          2.0,
          2.0,
          2.0,
          1.0,
          2.0,
          2.0,
          3.0,
          3.0,
          2.0,
          2.0,
          2.0,
          1.0,
          2.0,
          2.0,
          3.0,
          3.0,
          2.0,
          2.0,
          2.0,
          1.0,
          2.0,
          2.0,
          3.0,
          3.0,
          2.0,
          2.0,
          2.0,
          1.0,
          2.0,
          2.0,
          3.0,
          3.0,
          3.0,
          4.0,
          3.0,
          2.0,
          1.0,
          2.0,
          2.0,
          3.0,
          3.0,
          4.0,
          3.0,
          2.0,
          1.0,
          2.0,
          2.0,
          3.0,
          3.0,
          4.0,
          3.0,
          2.0,
          1.0,
          2.0,
          2.0,
          3.0,
          3.0,
          4.0,
          3.0,
          2.0,
          1.0,
          2.0,
          2.0,
          3.0,
          3.0,
          4.0,
          3.0,
          2.0,
          1.0,
          2.0,
          2.0,
          3.0,
          3.0,
          4.0,
          3.0,
          2.0,
          1.0,
          2.0,
          2.0,
          3.0,
          3.0,
          4.0,
          3.0,
          2.0,
          1.0,
          2.0,
          2.0,
          3.0,
          3.0,
          4.0,
          3.0,
          2.0,
          1.0,
          2.0,
          2.0,
          3.0,
          3.0,
          4.0,
          3.0,
          2.0,
          1.0,
          2.0,
          2.0,
          3.0,
          3.0,
          4.0,
          3.0,
          2.0,
          1.0,
          2.0,
          2.0,
          3.0,
          4.0,
          2.0,
          2.0,
          2.0,
          2.0,
          2.0,
          2.0,
          3.0,
          4.0,
          2.0,
          2.0,
          2.0,
          2.0,
          2.0,
          2.0,
          3.0,
          4.0,
          2.0,
          2.0,
          2.0,
          2.0,
          2.0,
          2.0,
          3.0,
          4.0,
          2.0,
          2.0,
          2.0,
          2.0,
          2.0,
          2.0,
          3.0,
          4.0,
          2.0,
          2.0,
          2.0,
          2.0,
          2.0,
          2.0,
          3.0,
          4.0,
          2.0,
          2.0,
          2.0,
          2.0,
          2.0,
          2.0,
          3.0,
          4.0,
          2.0,
          2.0,
          2.0,
          2.0,
          2.0,
          2.0,
          3.0,
          4.0,
          2.0,
          2.0,
          2.0,
          2.0,
          2.0,
          2.0,
          3.0,
          4.0,
          2.0,
          2.0,
          2.0,
          2.0,
          2.0,
          2.0,
          3.0,
          4.0,
          2.0,
          2.0,
          2.0,
          2.0,
          2.0,
          2.0,
          3.0,
          2.0,
          1.0,
          2.0,
          2.0,
          2.0,
          2.0,
          2.0,
          3.0,
          2.0,
          1.0,
          2.0,
          2.0,
          2.0,
          2.0,
          2.0,
          3.0,
          2.0,
          1.0,
          2.0,
          2.0,
          2.0,
          2.0,
          2.0,
          3.0,
          2.0,
          1.0,
          2.0,
          2.0,
          2.0,
          2.0,
          2.0,
          3.0,
          2.0,
          1.0,
          2.0,
          2.0,
          2.0,
          2.0,
          2.0,
          3.0,
          2.0,
          1.0,
          2.0,
          2.0,
          2.0,
          2.0,
          2.0,
          3.0,
          2.0,
          1.0,
          2.0,
          2.0,
          2.0,
          2.0,
          2.0,
          3.0,
          2.0,
          1.0,
          2.0,
          2.0,
          2.0,
          2.0,
          2.0,
          3.0,
          2.0,
          1.0,
          2.0,
          2.0,
          2.0,
          2.0,
          2.0,
          3.0,
          2.0,
          1.0,
          2.0,
          2.0,
          2.0,
          2.0,
          2.0,
          3.0,
          3.0,
          2.0,
          3.0,
          2.0,
          2.0,
          2.0,
          3.0,
          3.0,
          3.0,
          2.0,
          3.0,
          2.0,
          2.0,
          2.0,
          3.0,
          3.0,
          3.0,
          2.0,
          3.0,
          2.0,
          2.0,
          2.0,
          3.0,
          3.0,
          3.0,
          2.0,
          3.0,
          2.0,
          2.0,
          2.0,
          3.0,
          3.0,
          3.0,
          2.0,
          3.0,
          2.0,
          2.0,
          2.0,
          3.0,
          3.0,
          3.0,
          2.0,
          3.0,
          2.0,
          2.0,
          2.0,
          3.0,
          3.0,
          3.0,
          2.0,
          3.0,
          2.0,
          2.0,
          2.0,
          3.0,
          3.0,
          3.0,
          2.0,
          3.0,
          2.0,
          2.0,
          2.0,
          3.0,
          3.0,
          3.0,
          2.0,
          3.0,
          2.0,
          2.0,
          2.0,
          3.0,
          3.0,
          3.0,
          2.0,
          3.0,
          2.0,
          2.0,
          2.0,
          3.0,
          3.0,
          4.0,
          3.0,
          3.0,
          3.0,
          2.0,
          2.0,
          2.0,
          2.0,
          3.0,
          3.0,
          4.0,
          3.0,
          3.0,
          3.0,
          2.0,
          2.0,
          2.0,
          2.0,
          3.0,
          3.0,
          4.0,
          3.0,
          3.0,
          3.0,
          2.0,
          2.0,
          2.0,
          2.0,
          3.0,
          3.0,
          4.0,
          3.0,
          3.0,
          3.0,
          2.0,
          2.0,
          2.0,
          2.0,
          3.0,
          3.0,
          4.0,
          3.0,
          3.0,
          3.0,
          2.0,
          2.0,
          2.0,
          2.0,
          3.0,
          3.0,
          4.0,
          3.0,
          3.0,
          3.0,
          2.0,
          2.0,
          2.0,
          2.0,
          3.0,
          3.0,
          4.0,
          3.0,
          3.0,
          3.0,
          2.0,
          2.0,
          2.0,
          2.0,
          3.0,
          3.0,
          4.0,
          3.0,
          3.0,
          3.0,
          2.0,
          2.0,
          2.0,
          2.0,
          3.0,
          3.0,
          4.0,
          3.0,
          3.0,
          3.0,
          2.0,
          2.0,
          2.0,
          2.0,
          3.0,
          3.0,
          4.0,
          3.0,
          3.0,
          3.0,
          2.0,
          2.0,
          2.0,
          2.0,
          3.0,
          3.0,
          4.0,
          3.0,
          4.0,
          2.0,
          3.0,
          2.0,
          2.0,
          2.0,
          2.0,
          3.0,
          4.0,
          3.0,
          4.0,
          2.0,
          3.0,
          2.0,
          2.0,
          2.0,
          2.0,
          3.0,
          4.0,
          3.0,
          4.0,
          2.0,
          3.0,
          2.0,
          2.0,
          2.0,
          2.0,
          3.0,
          4.0,
          3.0,
          4.0,
          2.0,
          3.0,
          2.0,
          2.0,
          2.0,
          2.0,
          3.0,
          4.0,
          3.0,
          4.0,
          2.0,
          3.0,
          2.0,
          2.0,
          2.0,
          2.0,
          3.0,
          4.0,
          3.0,
          4.0,
          2.0,
          3.0,
          2.0,
          2.0,
          2.0,
          2.0,
          3.0,
          4.0,
          3.0,
          4.0,
          2.0,
          3.0,
          2.0,
          2.0,
          2.0,
          2.0,
          3.0,
          4.0,
          3.0,
          4.0,
          2.0,
          3.0,
          2.0,
          2.0,
          2.0,
          2.0,
          3.0,
          4.0,
          3.0,
          4.0,
          2.0,
          3.0,
          2.0,
          2.0,
          2.0,
          2.0,
          3.0,
          4.0,
          3.0,
          4.0,
          2.0,
          3.0,
          2.0,
          2.0,
          2.0,
          2.0,
          3.0,
          2.0,
          2.0,
          2.0,
          2.0,
          2.0,
          2.0,
          2.0,
          2.0,
          2.0,
          2.0,
          2.0,
          2.0,
          2.0,
          2.0,
          2.0,
          2.0,
          2.0,
          2.0,
          2.0,
          2.0,
          2.0,
          2.0,
          2.0,
          2.0,
          2.0,
          2.0,
          2.0,
          2.0,
          2.0,
          2.0,
          2.0,
          2.0,
          2.0,
          2.0,
          2.0,
          2.0,
          2.0,
          2.0,
          2.0,
          2.0,
          2.0,
          2.0,
          2.0,
          2.0,
          2.0,
          2.0,
          2.0,
          2.0,
          2.0,
          2.0,
          2.0,
          2.0,
          2.0,
          2.0,
          2.0,
          2.0,
          2.0,
          2.0,
          2.0,
          2.0,
          2.0,
          2.0,
          2.0,
          2.0,
          2.0,
          2.0,
          2.0,
          2.0,
          2.0,
          2.0,
          2.0,
          2.0,
          2.0,
          2.0,
          2.0,
          2.0,
          2.0,
          2.0,
          2.0,
          2.0,
          2.0,
          2.0,
          2.0,
          2.0,
          1.0,
          2.0,
          2.0,
          2.0,
          3.0,
          2.0,
          2.0,
          2.0,
          2.0,
          1.0,
          2.0,
          2.0,
          2.0,
          3.0,
          2.0,
          2.0,
          2.0,
          2.0,
          1.0,
          2.0,
          2.0,
          2.0,
          3.0,
          2.0,
          2.0,
          2.0,
          2.0,
          1.0,
          2.0,
          2.0,
          2.0,
          3.0,
          2.0,
          2.0,
          2.0,
          2.0,
          1.0,
          2.0,
          2.0,
          2.0,
          3.0,
          2.0,
          2.0,
          2.0,
          2.0,
          1.0,
          2.0,
          2.0,
          2.0,
          3.0,
          2.0,
          2.0,
          2.0,
          2.0,
          1.0,
          2.0,
          2.0,
          2.0,
          3.0,
          2.0,
          2.0,
          2.0,
          2.0,
          1.0,
          2.0,
          2.0,
          2.0,
          3.0,
          2.0,
          2.0,
          2.0,
          2.0,
          1.0,
          2.0,
          2.0,
          2.0,
          3.0,
          2.0,
          2.0,
          2.0,
          2.0,
          1.0,
          2.0,
          2.0,
          2.0,
          3.0,
          2.0,
          2.0,
          1.0,
          2.0,
          1.0,
          2.0,
          2.0,
          2.0,
          2.0,
          2.0,
          2.0,
          2.0,
          1.0,
          2.0,
          1.0,
          2.0,
          2.0,
          2.0,
          2.0,
          2.0,
          2.0,
          2.0,
          1.0,
          2.0,
          1.0,
          2.0,
          2.0,
          2.0,
          2.0,
          2.0,
          2.0,
          2.0,
          1.0,
          2.0,
          1.0,
          2.0,
          2.0,
          2.0,
          2.0,
          2.0,
          2.0,
          2.0,
          1.0,
          2.0,
          1.0,
          2.0,
          2.0,
          2.0,
          2.0,
          2.0,
          2.0,
          2.0,
          1.0,
          2.0,
          1.0,
          2.0,
          2.0,
          2.0,
          2.0,
          2.0,
          2.0,
          2.0,
          1.0,
          2.0,
          1.0,
          2.0,
          2.0,
          2.0,
          2.0,
          2.0,
          2.0,
          2.0,
          1.0,
          2.0,
          1.0,
          2.0,
          2.0,
          2.0,
          2.0,
          2.0,
          2.0,
          2.0,
          1.0,
          2.0,
          1.0,
          2.0,
          2.0,
          2.0,
          2.0,
          2.0,
          2.0,
          2.0,
          1.0,
          2.0,
          1.0,
          2.0,
          2.0,
          2.0,
          2.0,
          2.0,
          2.0,
          2.0,
          2.0,
          2.0,
          2.0,
          2.0,
          2.0,
          2.0,
          1.0,
          2.0,
          2.0,
          2.0,
          2.0,
          2.0,
          2.0,
          2.0,
          2.0,
          2.0,
          1.0,
          2.0,
          2.0,
          2.0,
          2.0,
          2.0,
          2.0,
          2.0,
          2.0,
          2.0,
          1.0,
          2.0,
          2.0,
          2.0,
          2.0,
          2.0,
          2.0,
          2.0,
          2.0,
          2.0,
          1.0,
          2.0,
          2.0,
          2.0,
          2.0,
          2.0,
          2.0,
          2.0,
          2.0,
          2.0,
          1.0,
          2.0,
          2.0,
          2.0,
          2.0,
          2.0,
          2.0,
          2.0,
          2.0,
          2.0,
          1.0,
          2.0,
          2.0,
          2.0,
          2.0,
          2.0,
          2.0,
          2.0,
          2.0,
          2.0,
          1.0,
          2.0,
          2.0,
          2.0,
          2.0,
          2.0,
          2.0,
          2.0,
          2.0,
          2.0,
          1.0,
          2.0,
          2.0,
          2.0,
          2.0,
          2.0,
          2.0,
          2.0,
          2.0,
          2.0,
          1.0,
          2.0,
          2.0,
          2.0,
          2.0,
          2.0,
          2.0,
          2.0,
          2.0,
          2.0,
          1.0,
          2.0,
          1.0,
          2.0,
          2.0,
          2.0,
          2.0,
          2.0,
          2.0,
          2.0,
          2.0,
          2.0,
          1.0,
          2.0,
          2.0,
          2.0,
          2.0,
          2.0,
          2.0,
          2.0,
          2.0,
          2.0,
          1.0,
          2.0,
          2.0,
          2.0,
          2.0,
          2.0,
          2.0,
          2.0,
          2.0,
          2.0,
          1.0,
          2.0,
          2.0,
          2.0,
          2.0,
          2.0,
          2.0,
          2.0,
          2.0,
          2.0,
          1.0,
          2.0,
          2.0,
          2.0,
          2.0,
          2.0,
          2.0,
          2.0,
          2.0,
          2.0,
          1.0,
          2.0,
          2.0,
          2.0,
          2.0,
          2.0,
          2.0,
          2.0,
          2.0,
          2.0,
          1.0,
          2.0,
          2.0,
          2.0,
          2.0,
          2.0,
          2.0,
          2.0,
          2.0,
          2.0,
          1.0,
          2.0,
          2.0,
          2.0,
          2.0,
          2.0,
          2.0,
          2.0,
          2.0,
          2.0,
          1.0,
          2.0,
          2.0,
          2.0,
          2.0,
          2.0,
          2.0,
          2.0,
          2.0,
          2.0,
          1.0,
          2.0,
          2.0,
          2.0,
          2.0,
          2.0,
          2.0,
          2.0,
          2.0,
          2.0,
          1.0,
          1.0,
          2.0,
          2.0,
          2.0,
          1.0,
          2.0,
          2.0,
          2.0,
          1.0,
          1.0,
          1.0,
          2.0,
          2.0,
          2.0,
          1.0,
          2.0,
          2.0,
          2.0,
          1.0,
          1.0,
          1.0,
          2.0,
          2.0,
          2.0,
          1.0,
          2.0,
          2.0,
          2.0,
          1.0,
          1.0,
          1.0,
          2.0,
          2.0,
          2.0,
          1.0,
          2.0,
          2.0,
          2.0,
          1.0,
          1.0,
          1.0,
          2.0,
          2.0,
          2.0,
          1.0,
          2.0,
          2.0,
          2.0,
          1.0,
          1.0,
          1.0,
          2.0,
          2.0,
          2.0,
          1.0,
          2.0,
          2.0,
          2.0,
          1.0,
          1.0,
          1.0,
          2.0,
          2.0,
          2.0,
          1.0,
          2.0,
          2.0,
          2.0,
          1.0,
          1.0,
          1.0,
          2.0,
          2.0,
          2.0,
          1.0,
          2.0,
          2.0,
          2.0,
          1.0,
          1.0,
          1.0,
          2.0,
          2.0,
          2.0,
          1.0,
          2.0,
          2.0,
          2.0,
          2.0,
          1.0,
          1.0,
          2.0,
          2.0,
          2.0,
          1.0,
          2.0,
          2.0,
          2.0,
          2.0,
          1.0,
          2.0,
          2.0,
          1.0,
          2.0,
          2.0,
          2.0,
          2.0,
          2.0,
          2.0,
          1.0,
          2.0,
          2.0,
          1.0,
          2.0,
          2.0,
          2.0,
          2.0,
          2.0,
          2.0,
          1.0,
          2.0,
          2.0,
          1.0,
          2.0,
          2.0,
          2.0,
          2.0,
          2.0,
          2.0,
          1.0,
          2.0,
          2.0,
          1.0,
          2.0,
          2.0,
          2.0,
          2.0,
          2.0,
          2.0,
          1.0,
          2.0,
          2.0,
          1.0,
          2.0,
          2.0,
          2.0,
          2.0,
          2.0,
          2.0,
          1.0,
          2.0,
          2.0,
          1.0,
          2.0,
          2.0,
          2.0,
          2.0,
          2.0,
          2.0,
          1.0,
          2.0,
          2.0,
          1.0,
          2.0,
          2.0,
          2.0,
          2.0,
          2.0,
          2.0,
          1.0,
          2.0,
          2.0,
          1.0,
          2.0,
          2.0,
          2.0,
          2.0,
          2.0,
          2.0,
          1.0,
          2.0,
          2.0,
          1.0,
          2.0,
          2.0,
          2.0,
          2.0,
          2.0,
          2.0,
          1.0,
          2.0,
          2.0,
          1.0,
          2.0,
          2.0,
          2.0,
          2.0,
          2.0,
          2.0,
          2.0,
          2.0,
          2.0,
          2.0,
          2.0,
          2.0,
          2.0,
          2.0,
          2.0,
          1.0,
          2.0,
          2.0,
          2.0,
          2.0,
          2.0,
          2.0,
          2.0,
          2.0,
          2.0,
          1.0,
          2.0,
          2.0,
          2.0,
          2.0,
          2.0,
          2.0,
          2.0,
          2.0,
          2.0,
          1.0,
          2.0,
          2.0,
          2.0,
          2.0,
          2.0,
          2.0,
          2.0,
          2.0,
          2.0,
          1.0,
          2.0,
          2.0,
          2.0,
          2.0,
          2.0,
          2.0,
          2.0,
          2.0,
          2.0,
          1.0,
          2.0,
          2.0,
          2.0,
          2.0,
          2.0,
          2.0,
          2.0,
          2.0,
          2.0,
          1.0,
          2.0,
          2.0,
          2.0,
          2.0,
          2.0,
          2.0,
          2.0,
          2.0,
          2.0,
          1.0,
          2.0,
          2.0,
          2.0,
          2.0,
          2.0,
          2.0,
          2.0,
          2.0,
          2.0,
          1.0,
          2.0,
          2.0,
          2.0,
          2.0,
          2.0,
          2.0,
          2.0,
          2.0,
          2.0,
          1.0,
          2.0,
          2.0,
          2.0,
          2.0,
          2.0,
          2.0,
          2.0,
          2.0,
          2.0,
          1.0,
          1.0,
          1.0,
          1.0,
          2.0,
          2.0,
          2.0,
          2.0,
          2.0,
          2.0,
          2.0,
          1.0,
          1.0,
          1.0,
          2.0,
          2.0,
          2.0,
          2.0,
          2.0,
          2.0,
          2.0,
          1.0,
          1.0,
          1.0,
          2.0,
          2.0,
          2.0,
          2.0,
          2.0,
          2.0,
          2.0,
          1.0,
          1.0,
          2.0,
          2.0,
          2.0,
          2.0,
          2.0,
          2.0,
          2.0,
          1.0,
          1.0,
          2.0,
          2.0,
          2.0,
          2.0,
          2.0,
          2.0,
          2.0,
          1.0,
          1.0,
          2.0,
          2.0,
          2.0,
          2.0,
          2.0,
          2.0,
          2.0,
          1.0,
          1.0,
          2.0,
          2.0,
          2.0,
          2.0,
          2.0,
          2.0,
          2.0,
          1.0,
          1.0,
          2.0,
          2.0,
          2.0,
          2.0,
          2.0,
          2.0,
          2.0,
          1.0,
          1.0,
          2.0,
          2.0,
          2.0,
          2.0,
          2.0,
          2.0,
          2.0,
          1.0,
          1.0,
          2.0,
          2.0,
          2.0,
          2.0,
          2.0,
          2.0,
          2.0,
          2.0,
          1.0,
          2.0,
          2.0,
          2.0,
          2.0,
          2.0,
          2.0,
          2.0,
          2.0,
          2.0,
          1.0,
          2.0,
          2.0,
          2.0,
          2.0,
          2.0,
          2.0,
          2.0,
          2.0,
          2.0,
          1.0,
          2.0,
          2.0,
          2.0,
          2.0,
          2.0,
          2.0,
          2.0,
          2.0,
          2.0,
          1.0,
          2.0,
          2.0,
          2.0,
          2.0,
          2.0,
          2.0,
          2.0,
          2.0,
          2.0,
          1.0,
          2.0,
          2.0,
          2.0,
          2.0,
          2.0,
          2.0,
          2.0,
          2.0,
          2.0,
          1.0,
          2.0,
          2.0,
          2.0,
          2.0,
          2.0,
          2.0,
          2.0,
          2.0,
          2.0,
          1.0,
          2.0,
          2.0,
          2.0,
          2.0,
          2.0,
          2.0,
          2.0,
          2.0,
          2.0,
          1.0,
          2.0,
          2.0,
          2.0,
          2.0,
          2.0,
          2.0,
          2.0,
          2.0,
          2.0,
          1.0,
          2.0,
          2.0,
          2.0,
          2.0,
          2.0,
          2.0,
          2.0,
          2.0,
          2.0,
          1.0,
          2.0,
          2.0,
          2.0,
          2.0,
          2.0,
          2.0,
          2.0,
          2.0,
          2.0,
          2.0,
          2.0,
          2.0,
          1.0,
          2.0,
          2.0,
          2.0,
          2.0,
          2.0,
          2.0,
          2.0,
          2.0,
          2.0,
          2.0,
          1.0,
          2.0,
          2.0,
          2.0,
          2.0,
          2.0,
          2.0,
          2.0,
          2.0,
          2.0,
          2.0,
          1.0,
          2.0,
          2.0,
          2.0,
          2.0,
          2.0,
          2.0,
          2.0,
          2.0,
          2.0,
          2.0,
          1.0,
          2.0,
          2.0,
          2.0,
          2.0,
          2.0,
          2.0,
          2.0,
          2.0,
          2.0,
          2.0,
          2.0,
          2.0,
          2.0,
          2.0,
          2.0,
          2.0,
          2.0,
          2.0,
          2.0,
          2.0,
          2.0,
          2.0,
          2.0,
          2.0,
          2.0,
          2.0,
          2.0,
          2.0,
          2.0,
          2.0,
          2.0,
          2.0,
          2.0,
          2.0,
          2.0,
          2.0,
          2.0,
          2.0,
          2.0,
          2.0,
          2.0,
          2.0,
          2.0,
          2.0,
          2.0,
          2.0,
          2.0,
          2.0,
          2.0,
          2.0,
          2.0,
          2.0,
          2.0,
          2.0,
          2.0,
          2.0,
          2.0,
          2.0,
          2.0,
          2.0,
          2.0,
          2.0,
          2.0,
          2.0,
          2.0,
          2.0,
          2.0,
          2.0,
          2.0,
          2.0,
          2.0,
          2.0,
          3.0,
          1.0,
          2.0,
          2.0,
          2.0,
          2.0,
          2.0,
          2.0,
          2.0,
          2.0,
          3.0,
          1.0,
          2.0,
          2.0,
          2.0,
          2.0,
          2.0,
          2.0,
          2.0,
          2.0,
          3.0,
          1.0,
          2.0,
          2.0,
          2.0,
          2.0,
          2.0,
          2.0,
          2.0,
          2.0,
          3.0,
          1.0,
          2.0,
          2.0,
          2.0,
          2.0,
          2.0,
          2.0,
          2.0,
          2.0,
          3.0,
          1.0,
          2.0,
          2.0,
          2.0,
          2.0,
          2.0,
          2.0,
          2.0,
          2.0,
          3.0,
          1.0,
          2.0,
          2.0,
          2.0,
          2.0,
          2.0,
          2.0,
          2.0,
          2.0,
          3.0,
          1.0,
          2.0,
          2.0,
          2.0,
          2.0,
          2.0,
          2.0,
          2.0,
          2.0,
          3.0,
          1.0,
          2.0,
          2.0,
          2.0,
          2.0,
          2.0,
          2.0,
          2.0,
          2.0,
          3.0,
          1.0,
          2.0,
          2.0,
          2.0,
          2.0,
          2.0,
          2.0,
          2.0,
          2.0,
          3.0,
          1.0,
          2.0,
          2.0,
          2.0,
          2.0,
          2.0,
          2.0,
          2.0,
          2.0,
          2.0,
          2.0,
          2.0,
          2.0,
          1.0,
          2.0,
          2.0,
          2.0,
          2.0,
          2.0,
          2.0,
          2.0,
          2.0,
          2.0,
          1.0,
          2.0,
          2.0,
          2.0,
          2.0,
          2.0,
          2.0,
          2.0,
          2.0,
          2.0,
          1.0,
          2.0,
          2.0,
          2.0,
          2.0,
          2.0,
          2.0,
          2.0,
          2.0,
          2.0,
          1.0,
          2.0,
          2.0,
          2.0,
          2.0,
          2.0,
          2.0,
          2.0,
          2.0,
          2.0,
          1.0,
          2.0,
          2.0,
          2.0,
          2.0,
          2.0,
          2.0,
          2.0,
          2.0,
          2.0,
          1.0,
          2.0,
          2.0,
          2.0,
          2.0,
          2.0,
          2.0,
          2.0,
          2.0,
          2.0,
          1.0,
          2.0,
          2.0,
          2.0,
          2.0,
          2.0,
          2.0,
          2.0,
          2.0,
          2.0,
          1.0,
          2.0,
          2.0,
          2.0,
          2.0,
          2.0,
          2.0,
          2.0,
          2.0,
          2.0,
          1.0,
          2.0,
          2.0,
          2.0,
          2.0,
          2.0,
          2.0,
          2.0,
          2.0,
          2.0,
          1.0,
          2.0,
          2.0,
          2.0,
          2.0,
          2.0,
          2.0,
          2.0,
          3.0,
          2.0,
          2.0,
          2.0,
          1.0,
          2.0,
          1.0,
          2.0,
          2.0,
          1.0,
          2.0,
          2.0,
          3.0,
          2.0,
          2.0,
          2.0,
          1.0,
          2.0,
          1.0,
          2.0,
          2.0,
          1.0,
          2.0,
          2.0,
          3.0,
          2.0,
          2.0,
          2.0,
          1.0,
          2.0,
          1.0,
          2.0,
          2.0,
          1.0,
          2.0,
          2.0,
          3.0,
          2.0,
          2.0,
          2.0,
          1.0,
          2.0,
          1.0,
          2.0,
          2.0,
          1.0,
          2.0,
          2.0,
          3.0,
          2.0,
          2.0,
          2.0,
          1.0,
          2.0,
          1.0,
          2.0,
          2.0,
          1.0,
          2.0,
          2.0,
          3.0,
          2.0,
          2.0,
          2.0,
          1.0,
          2.0,
          1.0,
          2.0,
          2.0,
          1.0,
          2.0,
          2.0,
          3.0,
          2.0,
          2.0,
          2.0,
          1.0,
          2.0,
          1.0,
          2.0,
          2.0,
          1.0,
          2.0,
          2.0,
          3.0,
          2.0,
          2.0,
          2.0,
          1.0,
          2.0,
          1.0,
          2.0,
          2.0,
          1.0,
          2.0,
          2.0,
          3.0,
          2.0,
          2.0,
          2.0,
          1.0,
          2.0,
          1.0,
          2.0,
          2.0,
          1.0,
          2.0,
          2.0,
          3.0,
          2.0,
          2.0,
          2.0,
          1.0,
          2.0,
          1.0,
          2.0,
          2.0,
          1.0,
          5.0,
          2.0,
          2.0,
          2.0,
          2.0,
          2.0,
          2.0,
          2.0,
          1.0,
          2.0,
          5.0,
          2.0,
          2.0,
          2.0,
          2.0,
          2.0,
          2.0,
          2.0,
          1.0,
          2.0,
          5.0,
          2.0,
          2.0,
          2.0,
          2.0,
          2.0,
          2.0,
          2.0,
          1.0,
          2.0,
          5.0,
          2.0,
          2.0,
          2.0,
          2.0,
          2.0,
          2.0,
          2.0,
          1.0,
          2.0,
          5.0,
          2.0,
          2.0,
          2.0,
          2.0,
          2.0,
          2.0,
          2.0,
          1.0,
          2.0,
          5.0,
          2.0,
          2.0,
          2.0,
          2.0,
          2.0,
          2.0,
          2.0,
          1.0,
          2.0,
          5.0,
          2.0,
          2.0,
          2.0,
          2.0,
          2.0,
          2.0,
          2.0,
          1.0,
          2.0,
          5.0,
          2.0,
          2.0,
          2.0,
          2.0,
          2.0,
          2.0,
          2.0,
          1.0,
          2.0,
          5.0,
          2.0,
          2.0,
          2.0,
          2.0,
          2.0,
          2.0,
          2.0,
          1.0,
          2.0,
          5.0,
          2.0,
          2.0,
          2.0,
          2.0,
          2.0,
          2.0,
          2.0,
          1.0,
          2.0,
          2.0,
          2.0,
          2.0,
          2.0,
          2.0,
          2.0,
          2.0,
          2.0,
          2.0,
          2.0,
          1.0,
          2.0,
          2.0,
          2.0,
          2.0,
          2.0,
          2.0,
          2.0,
          2.0,
          2.0,
          2.0,
          1.0,
          2.0,
          2.0,
          2.0,
          2.0,
          2.0,
          2.0,
          2.0,
          2.0,
          2.0,
          2.0,
          1.0,
          2.0,
          2.0,
          2.0,
          2.0,
          2.0,
          2.0,
          2.0,
          2.0,
          2.0,
          2.0,
          1.0,
          2.0,
          2.0,
          2.0,
          2.0,
          2.0,
          2.0,
          2.0,
          2.0,
          2.0,
          2.0,
          1.0,
          2.0,
          2.0,
          2.0,
          2.0,
          2.0,
          2.0,
          2.0,
          2.0,
          2.0,
          2.0,
          1.0,
          2.0,
          2.0,
          2.0,
          2.0,
          2.0,
          2.0,
          2.0,
          2.0,
          2.0,
          2.0,
          1.0,
          2.0,
          2.0,
          2.0,
          2.0,
          2.0,
          2.0,
          2.0,
          2.0,
          2.0,
          2.0,
          1.0,
          2.0,
          2.0,
          2.0,
          2.0,
          2.0,
          2.0,
          2.0,
          2.0,
          2.0,
          2.0,
          1.0,
          2.0,
          2.0,
          2.0,
          2.0,
          2.0,
          2.0,
          2.0,
          2.0,
          2.0,
          2.0,
          1.0,
          5.0,
          1.0,
          1.0,
          2.0,
          2.0,
          2.0,
          2.0,
          2.0,
          2.0,
          2.0,
          5.0,
          1.0,
          1.0,
          2.0,
          2.0,
          2.0,
          2.0,
          2.0,
          2.0,
          2.0,
          5.0,
          1.0,
          1.0,
          2.0,
          2.0,
          2.0,
          2.0,
          2.0,
          2.0,
          2.0,
          5.0,
          1.0,
          1.0,
          2.0,
          2.0,
          2.0,
          2.0,
          2.0,
          2.0,
          2.0,
          5.0,
          1.0,
          1.0,
          2.0,
          2.0,
          2.0,
          2.0,
          2.0,
          2.0,
          2.0,
          5.0,
          1.0,
          1.0,
          2.0,
          2.0,
          2.0,
          2.0,
          2.0,
          2.0,
          2.0,
          5.0,
          1.0,
          1.0,
          2.0,
          2.0,
          2.0,
          2.0,
          2.0,
          2.0,
          2.0,
          5.0,
          1.0,
          1.0,
          2.0,
          2.0,
          2.0,
          2.0,
          2.0,
          2.0,
          2.0,
          5.0,
          1.0,
          1.0,
          2.0,
          2.0,
          2.0,
          2.0,
          2.0,
          2.0,
          2.0,
          5.0,
          1.0,
          1.0,
          2.0,
          2.0,
          2.0,
          2.0,
          2.0,
          2.0,
          2.0,
          2.0,
          2.0,
          2.0,
          2.0,
          2.0,
          1.0,
          2.0,
          2.0,
          2.0,
          2.0,
          2.0,
          2.0,
          2.0,
          2.0,
          2.0,
          2.0,
          1.0,
          2.0,
          2.0,
          2.0,
          2.0,
          2.0,
          2.0,
          2.0,
          2.0,
          2.0,
          2.0,
          1.0,
          2.0,
          2.0,
          2.0,
          2.0,
          2.0,
          2.0,
          2.0,
          2.0,
          2.0,
          2.0,
          1.0,
          2.0,
          2.0,
          2.0,
          2.0,
          2.0,
          2.0,
          2.0,
          2.0,
          2.0,
          2.0,
          1.0,
          2.0,
          2.0,
          2.0,
          2.0,
          2.0,
          2.0,
          2.0,
          2.0,
          2.0,
          2.0,
          1.0,
          2.0,
          2.0,
          2.0,
          2.0,
          2.0,
          2.0,
          2.0,
          2.0,
          2.0,
          2.0,
          1.0,
          2.0,
          2.0,
          2.0,
          2.0,
          2.0,
          2.0,
          2.0,
          2.0,
          2.0,
          2.0,
          1.0,
          2.0,
          2.0,
          2.0,
          2.0,
          2.0,
          2.0,
          2.0,
          2.0,
          2.0,
          2.0,
          1.0,
          2.0,
          2.0,
          2.0,
          2.0,
          2.0,
          2.0,
          2.0,
          2.0,
          2.0,
          2.0,
          1.0,
          2.0,
          2.0,
          2.0,
          2.0,
          2.0,
          1.0,
          1.0,
          2.0,
          1.0,
          2.0,
          2.0,
          2.0,
          1.0,
          2.0,
          2.0,
          2.0,
          1.0,
          1.0,
          2.0,
          1.0,
          2.0,
          2.0,
          2.0,
          1.0,
          2.0,
          2.0,
          2.0,
          1.0,
          1.0,
          2.0,
          1.0,
          2.0,
          2.0,
          2.0,
          1.0,
          2.0,
          2.0,
          2.0,
          1.0,
          1.0,
          2.0,
          1.0,
          2.0,
          2.0,
          2.0,
          1.0,
          2.0,
          2.0,
          2.0,
          1.0,
          1.0,
          2.0,
          1.0,
          2.0,
          2.0,
          2.0,
          1.0,
          2.0,
          2.0,
          2.0,
          1.0,
          1.0,
          2.0,
          1.0,
          2.0,
          2.0,
          2.0,
          1.0,
          2.0,
          2.0,
          2.0,
          1.0,
          1.0,
          2.0,
          1.0,
          2.0,
          2.0,
          2.0,
          1.0,
          2.0,
          2.0,
          2.0,
          1.0,
          1.0,
          2.0,
          1.0,
          2.0,
          2.0,
          2.0,
          1.0,
          2.0,
          2.0,
          2.0,
          1.0,
          1.0,
          2.0,
          1.0,
          2.0,
          2.0,
          2.0,
          1.0,
          2.0,
          2.0,
          2.0,
          1.0,
          1.0,
          2.0,
          1.0,
          2.0,
          2.0,
          2.0,
          1.0,
          2.0,
          2.0,
          2.0,
          3.0,
          1.0,
          2.0,
          2.0,
          2.0,
          2.0,
          2.0,
          2.0,
          2.0,
          1.0,
          2.0,
          3.0,
          1.0,
          2.0,
          2.0,
          2.0,
          2.0,
          2.0,
          2.0,
          2.0,
          1.0,
          2.0,
          3.0,
          1.0,
          2.0,
          2.0,
          2.0,
          2.0,
          2.0,
          2.0,
          2.0,
          1.0,
          2.0,
          3.0,
          1.0,
          2.0,
          2.0,
          2.0,
          2.0,
          2.0,
          2.0,
          2.0,
          1.0,
          2.0,
          3.0,
          1.0,
          2.0,
          2.0,
          2.0,
          2.0,
          2.0,
          2.0,
          2.0,
          1.0,
          2.0,
          3.0,
          1.0,
          2.0,
          2.0,
          2.0,
          2.0,
          2.0,
          2.0,
          2.0,
          1.0,
          2.0,
          3.0,
          1.0,
          2.0,
          2.0,
          2.0,
          2.0,
          2.0,
          2.0,
          2.0,
          1.0,
          2.0,
          3.0,
          1.0,
          2.0,
          2.0,
          2.0,
          2.0,
          2.0,
          2.0,
          2.0,
          1.0,
          2.0,
          3.0,
          1.0,
          2.0,
          2.0,
          2.0,
          2.0,
          2.0,
          2.0,
          2.0,
          1.0,
          2.0,
          3.0,
          1.0,
          2.0,
          2.0,
          2.0,
          2.0,
          2.0,
          2.0,
          2.0,
          1.0,
          2.0,
          2.0,
          2.0,
          2.0,
          2.0,
          2.0,
          2.0,
          2.0,
          2.0,
          2.0,
          2.0,
          2.0,
          2.0,
          2.0,
          2.0,
          2.0,
          2.0,
          2.0,
          2.0,
          2.0,
          2.0,
          2.0,
          2.0,
          2.0,
          2.0,
          2.0,
          2.0,
          2.0,
          2.0,
          2.0,
          2.0,
          2.0,
          2.0,
          2.0,
          2.0,
          2.0,
          2.0,
          2.0,
          2.0,
          2.0,
          2.0,
          2.0,
          2.0,
          2.0,
          2.0,
          2.0,
          2.0,
          2.0,
          2.0,
          2.0,
          2.0,
          2.0,
          2.0,
          2.0,
          2.0,
          2.0,
          2.0,
          2.0,
          2.0,
          2.0,
          2.0,
          2.0,
          2.0,
          2.0,
          2.0,
          2.0,
          2.0,
          2.0,
          2.0,
          2.0,
          2.0,
          2.0,
          2.0,
          2.0,
          2.0,
          2.0,
          2.0,
          2.0,
          2.0,
          2.0,
          2.0,
          2.0,
          2.0,
          2.0,
          2.0,
          2.0,
          2.0,
          2.0,
          2.0,
          2.0,
          2.0,
          2.0,
          2.0,
          2.0,
          2.0,
          2.0,
          2.0,
          2.0,
          2.0,
          2.0,
          2.0,
          2.0,
          2.0,
          2.0,
          2.0,
          2.0,
          1.0,
          2.0,
          1.0,
          2.0,
          2.0,
          2.0,
          2.0,
          2.0,
          2.0,
          2.0,
          2.0,
          1.0,
          2.0,
          1.0,
          2.0,
          2.0,
          2.0,
          2.0,
          2.0,
          2.0,
          2.0,
          2.0,
          1.0,
          2.0,
          1.0,
          2.0,
          2.0,
          2.0,
          2.0,
          2.0,
          2.0,
          2.0,
          2.0,
          1.0,
          2.0,
          1.0,
          2.0,
          2.0,
          2.0,
          2.0,
          2.0,
          2.0,
          2.0,
          2.0,
          1.0,
          2.0,
          1.0,
          2.0,
          2.0,
          2.0,
          2.0,
          2.0,
          2.0,
          2.0,
          2.0,
          1.0,
          2.0,
          1.0,
          2.0,
          2.0,
          2.0,
          2.0,
          2.0,
          2.0,
          2.0,
          2.0,
          1.0,
          2.0,
          1.0,
          2.0,
          2.0,
          2.0,
          2.0,
          2.0,
          2.0,
          2.0,
          2.0,
          1.0,
          2.0,
          1.0,
          2.0,
          2.0,
          2.0,
          2.0,
          2.0,
          2.0,
          2.0,
          2.0,
          1.0,
          2.0,
          1.0,
          2.0,
          2.0,
          2.0,
          2.0,
          2.0,
          2.0,
          2.0,
          2.0,
          1.0,
          2.0,
          1.0,
          2.0,
          2.0,
          2.0,
          2.0,
          1.0,
          2.0,
          2.0,
          2.0,
          1.0,
          2.0,
          2.0,
          2.0,
          2.0,
          2.0,
          1.0,
          2.0,
          1.0,
          2.0,
          2.0,
          2.0,
          1.0,
          2.0,
          2.0,
          2.0,
          2.0,
          2.0,
          1.0,
          2.0,
          1.0,
          2.0,
          2.0,
          2.0,
          1.0,
          2.0,
          2.0,
          2.0,
          2.0,
          2.0,
          1.0,
          2.0,
          1.0,
          2.0,
          2.0,
          2.0,
          1.0,
          2.0,
          2.0,
          2.0,
          2.0,
          2.0,
          1.0,
          2.0,
          1.0,
          2.0,
          2.0,
          2.0,
          1.0,
          2.0,
          2.0,
          2.0,
          2.0,
          2.0,
          1.0,
          2.0,
          1.0,
          2.0,
          2.0,
          2.0,
          1.0,
          2.0,
          2.0,
          2.0,
          2.0,
          2.0,
          1.0,
          2.0,
          1.0,
          2.0,
          2.0,
          2.0,
          1.0,
          2.0,
          2.0,
          2.0,
          2.0,
          2.0,
          1.0,
          2.0,
          1.0,
          2.0,
          2.0,
          2.0,
          1.0,
          2.0,
          2.0,
          2.0,
          2.0,
          2.0,
          1.0,
          2.0,
          1.0,
          2.0,
          2.0,
          2.0,
          1.0,
          2.0,
          2.0,
          2.0,
          2.0,
          2.0,
          1.0,
          2.0,
          1.0,
          2.0,
          2.0,
          2.0,
          1.0,
          2.0,
          2.0,
          2.0,
          2.0,
          2.0,
          1.0,
          4.0,
          2.0,
          1.0,
          2.0,
          2.0,
          2.0,
          2.0,
          2.0,
          2.0,
          2.0,
          4.0,
          2.0,
          1.0,
          2.0,
          2.0,
          2.0,
          2.0,
          2.0,
          2.0,
          2.0,
          4.0,
          2.0,
          1.0,
          2.0,
          2.0,
          2.0,
          2.0,
          2.0,
          2.0,
          2.0,
          4.0,
          2.0,
          1.0,
          2.0,
          2.0,
          2.0,
          2.0,
          2.0,
          2.0,
          2.0,
          4.0,
          2.0,
          1.0,
          2.0,
          2.0,
          2.0,
          2.0,
          2.0,
          2.0,
          2.0,
          4.0,
          2.0,
          1.0,
          2.0,
          2.0,
          2.0,
          2.0,
          2.0,
          2.0,
          2.0,
          4.0,
          2.0,
          1.0,
          2.0,
          2.0,
          2.0,
          2.0,
          2.0,
          2.0,
          2.0,
          4.0,
          2.0,
          1.0,
          2.0,
          2.0,
          2.0,
          2.0,
          2.0,
          2.0,
          2.0,
          4.0,
          2.0,
          1.0,
          2.0,
          2.0,
          2.0,
          2.0,
          2.0,
          2.0,
          2.0,
          4.0,
          2.0,
          1.0,
          2.0,
          2.0,
          2.0,
          2.0,
          2.0,
          2.0,
          2.0,
          2.0,
          2.0,
          1.0,
          2.0,
          2.0,
          2.0,
          2.0,
          2.0,
          2.0,
          2.0,
          2.0,
          2.0,
          2.0,
          1.0,
          2.0,
          2.0,
          2.0,
          2.0,
          2.0,
          2.0,
          2.0,
          2.0,
          2.0,
          2.0,
          1.0,
          2.0,
          2.0,
          2.0,
          2.0,
          2.0,
          2.0,
          2.0,
          2.0,
          2.0,
          2.0,
          1.0,
          2.0,
          2.0,
          2.0,
          2.0,
          2.0,
          2.0,
          2.0,
          2.0,
          2.0,
          2.0,
          1.0,
          2.0,
          2.0,
          2.0,
          2.0,
          2.0,
          2.0,
          2.0,
          2.0,
          2.0,
          2.0,
          1.0,
          2.0,
          2.0,
          2.0,
          2.0,
          2.0,
          2.0,
          2.0,
          2.0,
          2.0,
          2.0,
          1.0,
          2.0,
          2.0,
          2.0,
          2.0,
          2.0,
          2.0,
          2.0,
          2.0,
          2.0,
          2.0,
          1.0,
          2.0,
          2.0,
          2.0,
          2.0,
          2.0,
          2.0,
          2.0,
          2.0,
          2.0,
          2.0,
          1.0,
          2.0,
          2.0,
          2.0,
          2.0,
          2.0,
          2.0,
          2.0,
          2.0,
          2.0,
          2.0,
          1.0,
          2.0,
          2.0,
          2.0,
          2.0,
          2.0,
          2.0,
          2.0,
          2.0,
          1.0,
          1.0,
          2.0,
          1.0,
          2.0,
          2.0,
          2.0,
          2.0,
          2.0,
          1.0,
          1.0,
          1.0,
          2.0,
          1.0,
          2.0,
          2.0,
          2.0,
          2.0,
          2.0,
          1.0,
          1.0,
          1.0,
          2.0,
          1.0,
          2.0,
          2.0,
          2.0,
          2.0,
          2.0,
          1.0,
          1.0,
          1.0,
          2.0,
          1.0,
          2.0,
          2.0,
          2.0,
          2.0,
          2.0,
          1.0,
          1.0,
          1.0,
          2.0,
          1.0,
          2.0,
          2.0,
          2.0,
          2.0,
          2.0,
          1.0,
          1.0,
          1.0,
          2.0,
          1.0,
          2.0,
          2.0,
          2.0,
          2.0,
          2.0,
          1.0,
          1.0,
          1.0,
          2.0,
          1.0,
          2.0,
          2.0,
          2.0,
          2.0,
          2.0,
          1.0,
          1.0,
          1.0,
          2.0,
          1.0,
          2.0,
          2.0,
          2.0,
          2.0,
          2.0,
          1.0,
          1.0,
          1.0,
          2.0,
          1.0,
          2.0,
          2.0,
          2.0,
          2.0,
          2.0,
          1.0,
          2.0,
          2.0,
          4.0,
          2.0,
          1.0,
          2.0,
          2.0,
          2.0,
          2.0,
          2.0,
          1.0,
          1.0,
          2.0,
          2.0,
          2.0,
          2.0,
          2.0,
          2.0,
          2.0,
          2.0,
          2.0,
          1.0,
          1.0,
          2.0,
          2.0,
          2.0,
          2.0,
          2.0,
          2.0,
          2.0,
          2.0,
          2.0,
          1.0,
          1.0,
          2.0,
          2.0,
          2.0,
          2.0,
          2.0,
          2.0,
          2.0,
          2.0,
          2.0,
          1.0,
          1.0,
          2.0,
          2.0,
          2.0,
          2.0,
          2.0,
          2.0,
          2.0,
          2.0,
          2.0,
          1.0,
          1.0,
          2.0,
          2.0,
          2.0,
          2.0,
          2.0,
          2.0,
          2.0,
          2.0,
          2.0,
          1.0,
          1.0,
          2.0,
          2.0,
          2.0,
          2.0,
          2.0,
          2.0,
          2.0,
          2.0,
          2.0,
          1.0,
          1.0,
          2.0,
          2.0,
          2.0,
          2.0,
          2.0,
          2.0,
          2.0,
          2.0,
          2.0,
          1.0,
          1.0,
          2.0,
          2.0,
          2.0,
          2.0,
          2.0,
          2.0,
          2.0,
          2.0,
          2.0,
          1.0,
          1.0,
          2.0,
          2.0,
          2.0,
          2.0,
          2.0,
          2.0,
          2.0,
          2.0,
          2.0,
          1.0,
          1.0,
          2.0,
          2.0,
          2.0,
          2.0,
          2.0,
          2.0,
          2.0,
          2.0,
          2.0,
          1.0,
          2.0,
          2.0,
          2.0,
          2.0,
          1.0,
          2.0,
          2.0,
          2.0,
          2.0,
          2.0,
          2.0,
          2.0,
          2.0,
          2.0,
          1.0,
          2.0,
          2.0,
          2.0,
          2.0,
          2.0,
          2.0,
          2.0,
          2.0,
          2.0,
          1.0,
          2.0,
          2.0,
          2.0,
          2.0,
          2.0,
          2.0,
          2.0,
          2.0,
          2.0,
          1.0,
          2.0,
          2.0,
          2.0,
          2.0,
          2.0,
          2.0,
          2.0,
          2.0,
          2.0,
          1.0,
          2.0,
          2.0,
          2.0,
          2.0,
          2.0,
          2.0,
          2.0,
          2.0,
          2.0,
          1.0,
          2.0,
          2.0,
          2.0,
          2.0,
          2.0,
          2.0,
          2.0,
          2.0,
          2.0,
          1.0,
          2.0,
          2.0,
          2.0,
          2.0,
          2.0,
          2.0,
          2.0,
          2.0,
          2.0,
          1.0,
          2.0,
          2.0,
          2.0,
          2.0,
          2.0,
          2.0,
          2.0,
          2.0,
          2.0,
          1.0,
          2.0,
          2.0,
          2.0,
          2.0,
          2.0,
          2.0,
          2.0,
          2.0,
          2.0,
          1.0,
          2.0,
          2.0,
          2.0,
          2.0,
          2.0,
          1.0,
          1.0,
          2.0,
          2.0,
          2.0,
          2.0,
          2.0,
          2.0,
          2.0,
          2.0,
          2.0,
          1.0,
          1.0,
          1.0,
          2.0,
          2.0,
          2.0,
          2.0,
          2.0,
          2.0,
          2.0,
          2.0,
          2.0,
          1.0,
          1.0,
          1.0,
          2.0,
          2.0,
          2.0,
          2.0,
          2.0,
          2.0,
          2.0,
          2.0,
          2.0,
          1.0,
          1.0,
          2.0,
          2.0,
          2.0,
          2.0,
          2.0,
          2.0,
          2.0,
          2.0,
          2.0,
          1.0,
          1.0,
          2.0,
          2.0,
          2.0,
          2.0,
          2.0,
          2.0,
          2.0,
          2.0,
          2.0,
          1.0,
          1.0,
          2.0,
          2.0,
          2.0,
          2.0,
          2.0,
          2.0,
          2.0,
          2.0,
          2.0,
          1.0,
          1.0,
          2.0,
          2.0,
          2.0,
          2.0,
          2.0,
          2.0,
          2.0,
          2.0,
          2.0,
          1.0,
          1.0,
          2.0,
          2.0,
          2.0,
          2.0,
          2.0,
          2.0,
          2.0,
          2.0,
          2.0,
          1.0,
          1.0,
          2.0,
          2.0,
          2.0,
          2.0,
          2.0,
          2.0,
          2.0,
          2.0,
          2.0,
          1.0,
          1.0,
          2.0,
          2.0,
          2.0,
          2.0,
          2.0,
          2.0,
          2.0,
          2.0,
          2.0,
          1.0,
          1.0,
          2.0,
          1.0,
          2.0,
          1.0,
          2.0,
          2.0,
          2.0,
          2.0,
          2.0,
          2.0,
          1.0,
          1.0,
          2.0,
          1.0,
          2.0,
          1.0,
          2.0,
          2.0,
          2.0,
          2.0,
          2.0,
          2.0,
          1.0,
          1.0,
          2.0,
          1.0,
          2.0,
          1.0,
          2.0,
          2.0,
          2.0,
          2.0,
          2.0,
          2.0,
          1.0,
          1.0,
          2.0,
          1.0,
          2.0,
          1.0,
          2.0,
          2.0,
          2.0,
          2.0,
          2.0,
          2.0,
          1.0,
          1.0,
          2.0,
          1.0,
          2.0,
          1.0,
          2.0,
          2.0,
          2.0,
          2.0,
          2.0,
          2.0,
          1.0,
          1.0,
          2.0,
          1.0,
          2.0,
          1.0,
          2.0,
          2.0,
          2.0,
          2.0,
          2.0,
          2.0,
          1.0,
          1.0,
          2.0,
          1.0,
          2.0,
          1.0,
          2.0,
          2.0,
          2.0,
          2.0,
          2.0,
          2.0,
          1.0,
          1.0,
          2.0,
          1.0,
          2.0,
          1.0,
          2.0,
          2.0,
          2.0,
          2.0,
          2.0,
          2.0,
          1.0,
          1.0,
          2.0,
          1.0,
          2.0,
          1.0,
          2.0,
          2.0,
          2.0,
          2.0,
          2.0,
          2.0,
          1.0,
          1.0,
          2.0,
          1.0,
          2.0,
          1.0,
          2.0,
          2.0,
          2.0,
          2.0,
          2.0,
          2.0,
          1.0,
          2.0,
          1.0,
          2.0,
          2.0,
          1.0,
          2.0,
          2.0,
          2.0,
          2.0,
          1.0,
          2.0,
          1.0,
          2.0,
          2.0,
          1.0,
          2.0,
          2.0,
          2.0,
          2.0,
          1.0,
          2.0,
          1.0,
          2.0,
          2.0,
          1.0,
          2.0,
          2.0,
          2.0,
          2.0,
          1.0,
          2.0,
          1.0,
          2.0,
          2.0,
          1.0,
          2.0,
          2.0,
          2.0,
          2.0,
          1.0,
          2.0,
          1.0,
          2.0,
          2.0,
          1.0,
          2.0,
          2.0,
          2.0,
          2.0,
          1.0,
          2.0,
          1.0,
          2.0,
          2.0,
          2.0,
          2.0,
          2.0,
          2.0,
          1.0,
          2.0,
          1.0,
          2.0,
          2.0,
          2.0,
          2.0,
          2.0,
          2.0,
          1.0,
          2.0,
          1.0,
          2.0,
          2.0,
          2.0,
          2.0,
          2.0,
          2.0,
          1.0,
          2.0,
          1.0,
          2.0,
          2.0,
          2.0,
          2.0,
          2.0,
          2.0,
          1.0,
          2.0,
          1.0,
          2.0,
          2.0,
          2.0,
          2.0,
          2.0,
          2.0,
          1.0,
          4.0,
          2.0,
          2.0,
          2.0,
          2.0,
          2.0,
          2.0,
          2.0,
          2.0,
          2.0,
          2.0,
          4.0,
          2.0,
          2.0,
          2.0,
          2.0,
          2.0,
          2.0,
          2.0,
          2.0,
          2.0,
          2.0,
          4.0,
          2.0,
          2.0,
          2.0,
          2.0,
          2.0,
          2.0,
          2.0,
          2.0,
          2.0,
          2.0,
          4.0,
          2.0,
          2.0,
          2.0,
          2.0,
          2.0,
          2.0,
          2.0,
          2.0,
          2.0,
          2.0,
          4.0,
          2.0,
          2.0,
          2.0,
          2.0,
          2.0,
          2.0,
          2.0,
          2.0,
          2.0,
          2.0,
          4.0,
          2.0,
          2.0,
          2.0,
          2.0,
          2.0,
          2.0,
          2.0,
          2.0,
          2.0,
          2.0,
          4.0,
          2.0,
          2.0,
          2.0,
          2.0,
          2.0,
          2.0,
          2.0,
          2.0,
          2.0,
          2.0,
          4.0,
          2.0,
          2.0,
          2.0,
          2.0,
          2.0,
          2.0,
          2.0,
          2.0,
          2.0,
          2.0,
          4.0,
          2.0,
          2.0,
          2.0,
          2.0,
          2.0,
          2.0,
          2.0,
          2.0,
          2.0,
          2.0,
          4.0,
          2.0,
          2.0,
          2.0,
          2.0,
          2.0,
          2.0,
          2.0,
          2.0,
          2.0,
          2.0,
          2.0,
          2.0,
          2.0,
          2.0,
          2.0,
          2.0,
          2.0,
          2.0,
          2.0,
          2.0,
          2.0,
          2.0,
          2.0,
          2.0,
          2.0,
          2.0,
          2.0,
          2.0,
          2.0,
          2.0,
          2.0,
          2.0,
          2.0,
          2.0,
          2.0,
          2.0,
          2.0,
          2.0,
          2.0,
          2.0,
          2.0,
          2.0,
          2.0,
          2.0,
          2.0,
          2.0,
          2.0,
          2.0,
          2.0,
          2.0,
          2.0,
          2.0,
          2.0,
          2.0,
          2.0,
          2.0,
          2.0,
          2.0,
          2.0,
          2.0,
          2.0,
          2.0,
          2.0,
          2.0,
          2.0,
          2.0,
          2.0,
          2.0,
          2.0,
          2.0,
          2.0,
          2.0,
          2.0,
          2.0,
          2.0,
          2.0,
          2.0,
          2.0,
          2.0,
          2.0,
          2.0,
          2.0,
          2.0,
          2.0,
          2.0,
          2.0,
          2.0,
          2.0,
          2.0,
          2.0,
          2.0,
          2.0,
          2.0,
          2.0,
          2.0,
          2.0,
          2.0,
          2.0,
          2.0,
          2.0,
          2.0,
          2.0,
          2.0,
          2.0,
          2.0,
          2.0,
          2.0,
          2.0,
          2.0,
          2.0,
          2.0,
          2.0,
          2.0,
          2.0,
          2.0,
          2.0,
          2.0,
          2.0,
          2.0,
          2.0,
          1.0,
          3.0,
          2.0,
          2.0,
          2.0,
          2.0,
          2.0,
          2.0,
          2.0,
          2.0,
          2.0,
          1.0,
          3.0,
          2.0,
          2.0,
          2.0,
          2.0,
          2.0,
          2.0,
          2.0,
          2.0,
          2.0,
          1.0,
          3.0,
          2.0,
          2.0,
          2.0,
          2.0,
          2.0,
          2.0,
          2.0,
          2.0,
          2.0,
          1.0,
          3.0,
          2.0,
          2.0,
          2.0,
          2.0,
          2.0,
          2.0,
          2.0,
          2.0,
          2.0,
          1.0,
          3.0,
          2.0,
          2.0,
          2.0,
          2.0,
          2.0,
          2.0,
          2.0,
          2.0,
          2.0,
          1.0,
          3.0,
          2.0,
          2.0,
          2.0,
          2.0,
          2.0,
          2.0,
          2.0,
          2.0,
          2.0,
          1.0,
          3.0,
          2.0,
          2.0,
          2.0,
          2.0,
          2.0,
          2.0,
          2.0,
          2.0,
          2.0,
          1.0,
          3.0,
          2.0,
          2.0,
          2.0,
          2.0,
          2.0,
          2.0,
          2.0,
          2.0,
          2.0,
          1.0,
          3.0,
          2.0,
          2.0,
          2.0,
          2.0,
          2.0,
          2.0,
          2.0,
          2.0,
          2.0,
          1.0,
          3.0,
          2.0,
          2.0,
          2.0,
          2.0,
          2.0,
          2.0,
          2.0,
          2.0,
          2.0,
          2.0,
          2.0,
          2.0,
          2.0,
          2.0,
          2.0,
          2.0,
          2.0,
          2.0,
          2.0,
          2.0,
          2.0,
          2.0,
          2.0,
          2.0,
          2.0,
          2.0,
          2.0,
          2.0,
          2.0,
          2.0,
          2.0,
          2.0,
          2.0,
          2.0,
          2.0,
          2.0,
          2.0,
          2.0,
          2.0,
          2.0,
          2.0,
          2.0,
          2.0,
          2.0,
          2.0,
          2.0,
          2.0,
          2.0,
          2.0,
          2.0,
          2.0,
          2.0,
          2.0,
          2.0,
          2.0,
          2.0,
          2.0,
          2.0,
          2.0,
          2.0,
          2.0,
          2.0,
          2.0,
          2.0,
          2.0,
          2.0,
          2.0,
          2.0,
          2.0,
          2.0,
          2.0,
          2.0,
          2.0,
          2.0,
          2.0,
          2.0,
          2.0,
          2.0,
          2.0,
          2.0,
          2.0,
          2.0,
          2.0,
          2.0,
          2.0,
          2.0,
          2.0,
          2.0,
          2.0,
          1.0,
          2.0,
          2.0,
          2.0,
          2.0,
          2.0,
          2.0,
          2.0,
          2.0,
          2.0,
          1.0,
          1.0,
          2.0,
          2.0,
          2.0,
          2.0,
          2.0,
          2.0,
          2.0,
          2.0,
          2.0,
          1.0,
          1.0,
          2.0,
          2.0,
          2.0,
          2.0,
          2.0,
          2.0,
          2.0,
          2.0,
          2.0,
          1.0,
          1.0,
          2.0,
          2.0,
          2.0,
          2.0,
          2.0,
          2.0,
          2.0,
          2.0,
          2.0,
          1.0,
          1.0,
          2.0,
          2.0,
          2.0,
          2.0,
          2.0,
          2.0,
          2.0,
          2.0,
          2.0,
          1.0,
          1.0,
          2.0,
          2.0,
          2.0,
          2.0,
          2.0,
          2.0,
          2.0,
          2.0,
          2.0,
          1.0,
          1.0,
          2.0,
          2.0,
          2.0,
          2.0,
          2.0,
          2.0,
          2.0,
          2.0,
          2.0,
          1.0,
          1.0,
          2.0,
          2.0,
          2.0,
          2.0,
          2.0,
          2.0,
          2.0,
          2.0,
          2.0,
          1.0,
          1.0,
          2.0,
          2.0,
          2.0,
          2.0,
          2.0,
          2.0,
          2.0,
          2.0,
          2.0,
          1.0,
          1.0,
          2.0,
          2.0,
          2.0,
          2.0,
          2.0,
          2.0,
          2.0,
          2.0,
          2.0,
          1.0,
          3.0,
          2.0,
          2.0,
          2.0,
          2.0,
          2.0,
          2.0,
          2.0,
          2.0,
          2.0,
          3.0,
          2.0,
          2.0,
          2.0,
          2.0,
          2.0,
          2.0,
          2.0,
          2.0,
          2.0,
          3.0,
          2.0,
          2.0,
          2.0,
          2.0,
          2.0,
          2.0,
          2.0,
          2.0,
          2.0,
          3.0,
          2.0,
          2.0,
          2.0,
          2.0,
          2.0,
          2.0,
          2.0,
          2.0,
          2.0,
          3.0,
          2.0,
          2.0,
          2.0,
          2.0,
          2.0,
          2.0,
          2.0,
          2.0,
          2.0,
          3.0,
          2.0,
          2.0,
          2.0,
          2.0,
          2.0,
          2.0,
          2.0,
          2.0,
          2.0,
          3.0,
          2.0,
          2.0,
          2.0,
          2.0,
          2.0,
          2.0,
          2.0,
          2.0,
          2.0,
          3.0,
          2.0,
          2.0,
          2.0,
          2.0,
          2.0,
          2.0,
          2.0,
          2.0,
          2.0,
          3.0,
          2.0,
          2.0,
          2.0,
          2.0,
          2.0,
          2.0,
          2.0,
          2.0,
          2.0,
          3.0,
          2.0,
          2.0,
          2.0,
          2.0,
          2.0,
          2.0,
          2.0,
          2.0,
          2.0,
          3.0,
          2.0,
          1.0,
          2.0,
          2.0,
          2.0,
          2.0,
          2.0,
          2.0,
          2.0,
          2.0,
          3.0,
          2.0,
          1.0,
          2.0,
          2.0,
          2.0,
          2.0,
          2.0,
          2.0,
          2.0,
          2.0,
          3.0,
          2.0,
          1.0,
          2.0,
          2.0,
          2.0,
          2.0,
          2.0,
          2.0,
          2.0,
          2.0,
          3.0,
          2.0,
          1.0,
          2.0,
          2.0,
          2.0,
          2.0,
          2.0,
          2.0,
          2.0,
          2.0,
          3.0,
          2.0,
          1.0,
          2.0,
          2.0,
          2.0,
          2.0,
          2.0,
          2.0,
          2.0,
          2.0,
          3.0,
          2.0,
          1.0,
          2.0,
          2.0,
          2.0,
          2.0,
          2.0,
          2.0,
          2.0,
          2.0,
          3.0,
          2.0,
          1.0,
          2.0,
          2.0,
          2.0,
          2.0,
          2.0,
          2.0,
          2.0,
          2.0,
          3.0,
          2.0,
          1.0,
          2.0,
          2.0,
          2.0,
          2.0,
          2.0,
          2.0,
          2.0,
          2.0,
          3.0,
          2.0,
          1.0,
          2.0,
          2.0,
          2.0,
          2.0,
          2.0,
          2.0,
          2.0,
          2.0,
          3.0,
          2.0,
          1.0,
          2.0,
          2.0,
          2.0,
          2.0,
          2.0,
          2.0,
          2.0,
          2.0,
          1.0,
          2.0,
          2.0,
          2.0,
          2.0,
          2.0,
          2.0,
          2.0,
          1.0,
          2.0,
          2.0,
          1.0,
          2.0,
          2.0,
          2.0,
          2.0,
          2.0,
          2.0,
          2.0,
          1.0,
          2.0,
          2.0,
          1.0,
          2.0,
          2.0,
          2.0,
          2.0,
          2.0,
          2.0,
          2.0,
          1.0,
          2.0,
          2.0,
          1.0,
          2.0,
          2.0,
          2.0,
          2.0,
          2.0,
          2.0,
          2.0,
          1.0,
          2.0,
          2.0,
          1.0,
          2.0,
          2.0,
          2.0,
          2.0,
          2.0,
          2.0,
          2.0,
          1.0,
          2.0,
          2.0,
          1.0,
          2.0,
          2.0,
          2.0,
          2.0,
          2.0,
          2.0,
          2.0,
          1.0,
          2.0,
          2.0,
          1.0,
          2.0,
          2.0,
          2.0,
          2.0,
          2.0,
          2.0,
          2.0,
          1.0,
          2.0,
          2.0,
          1.0,
          2.0,
          2.0,
          2.0,
          2.0,
          2.0,
          2.0,
          2.0,
          1.0,
          2.0,
          2.0,
          1.0,
          2.0,
          2.0,
          2.0,
          2.0,
          2.0,
          2.0,
          2.0,
          1.0,
          2.0,
          2.0,
          1.0,
          2.0,
          2.0,
          2.0,
          2.0,
          2.0,
          2.0,
          2.0,
          1.0,
          2.0,
          2.0,
          2.0,
          2.0,
          2.0,
          2.0,
          2.0,
          1.0,
          1.0,
          2.0,
          2.0,
          2.0,
          1.0,
          2.0,
          2.0,
          2.0,
          2.0,
          2.0,
          1.0,
          1.0,
          2.0,
          2.0,
          2.0,
          1.0,
          2.0,
          2.0,
          2.0,
          2.0,
          2.0,
          1.0,
          1.0,
          2.0,
          2.0,
          2.0,
          1.0,
          2.0,
          2.0,
          2.0,
          2.0,
          2.0,
          1.0,
          1.0,
          2.0,
          2.0,
          2.0,
          1.0,
          2.0,
          2.0,
          2.0,
          2.0,
          2.0,
          1.0,
          1.0,
          2.0,
          2.0,
          2.0,
          1.0,
          2.0,
          2.0,
          2.0,
          2.0,
          2.0,
          1.0,
          1.0,
          2.0,
          2.0,
          2.0,
          1.0,
          2.0,
          2.0,
          2.0,
          2.0,
          2.0,
          1.0,
          1.0,
          2.0,
          2.0,
          2.0,
          1.0,
          2.0,
          2.0,
          2.0,
          2.0,
          2.0,
          1.0,
          1.0,
          2.0,
          2.0,
          2.0,
          1.0,
          2.0,
          2.0,
          2.0,
          2.0,
          2.0,
          1.0,
          1.0,
          2.0,
          2.0,
          2.0,
          1.0,
          2.0,
          2.0,
          2.0,
          2.0,
          2.0,
          1.0,
          1.0,
          2.0,
          2.0,
          2.0,
          1.0,
          1.0,
          2.0,
          2.0,
          2.0,
          2.0,
          2.0,
          2.0,
          2.0,
          2.0,
          2.0,
          1.0,
          2.0,
          2.0,
          2.0,
          2.0,
          2.0,
          2.0,
          2.0,
          2.0,
          2.0,
          1.0,
          2.0,
          2.0,
          2.0,
          2.0,
          2.0,
          2.0,
          2.0,
          2.0,
          2.0,
          1.0,
          2.0,
          2.0,
          2.0,
          2.0,
          2.0,
          2.0,
          2.0,
          2.0,
          2.0,
          1.0,
          2.0,
          2.0,
          2.0,
          2.0,
          2.0,
          2.0,
          2.0,
          2.0,
          2.0,
          1.0,
          2.0,
          2.0,
          2.0,
          2.0,
          2.0,
          2.0,
          2.0,
          2.0,
          2.0,
          1.0,
          2.0,
          2.0,
          2.0,
          2.0,
          2.0,
          2.0,
          2.0,
          2.0,
          2.0,
          1.0,
          2.0,
          2.0,
          2.0,
          2.0,
          2.0,
          2.0,
          2.0,
          2.0,
          2.0,
          1.0,
          2.0,
          2.0,
          2.0,
          2.0,
          2.0,
          2.0,
          2.0,
          2.0,
          2.0,
          1.0,
          2.0,
          2.0,
          2.0,
          2.0,
          2.0,
          2.0,
          2.0,
          2.0,
          2.0,
          4.0,
          1.0,
          2.0,
          2.0,
          2.0,
          2.0,
          2.0,
          1.0,
          2.0,
          1.0,
          4.0,
          1.0,
          2.0,
          2.0,
          2.0,
          2.0,
          2.0,
          1.0,
          2.0,
          1.0,
          4.0,
          1.0,
          2.0,
          2.0,
          2.0,
          2.0,
          2.0,
          1.0,
          2.0,
          1.0,
          4.0,
          1.0,
          2.0,
          2.0,
          2.0,
          2.0,
          2.0,
          1.0,
          2.0,
          1.0,
          4.0,
          1.0,
          2.0,
          2.0,
          2.0,
          2.0,
          2.0,
          1.0,
          2.0,
          1.0,
          4.0,
          1.0,
          2.0,
          2.0,
          2.0,
          2.0,
          2.0,
          1.0,
          2.0,
          1.0,
          4.0,
          1.0,
          2.0,
          2.0,
          2.0,
          2.0,
          2.0,
          1.0,
          2.0,
          1.0,
          4.0,
          1.0,
          2.0,
          2.0,
          2.0,
          2.0,
          2.0,
          1.0,
          2.0,
          1.0,
          4.0,
          1.0,
          2.0,
          2.0,
          2.0,
          2.0,
          2.0,
          1.0,
          2.0,
          1.0,
          4.0,
          1.0,
          2.0,
          2.0,
          2.0,
          2.0,
          2.0,
          1.0,
          2.0,
          1.0,
          1.0,
          1.0,
          1.0,
          2.0,
          2.0,
          1.0,
          1.0,
          2.0,
          2.0,
          2.0,
          1.0,
          1.0,
          1.0,
          2.0,
          2.0,
          1.0,
          1.0,
          2.0,
          2.0,
          2.0,
          1.0,
          1.0,
          1.0,
          2.0,
          2.0,
          1.0,
          1.0,
          2.0,
          2.0,
          2.0,
          1.0,
          1.0,
          1.0,
          2.0,
          2.0,
          1.0,
          1.0,
          2.0,
          2.0,
          2.0,
          1.0,
          1.0,
          1.0,
          2.0,
          2.0,
          1.0,
          1.0,
          2.0,
          2.0,
          2.0,
          1.0,
          1.0,
          1.0,
          2.0,
          2.0,
          1.0,
          1.0,
          2.0,
          2.0,
          2.0,
          1.0,
          1.0,
          1.0,
          2.0,
          2.0,
          1.0,
          1.0,
          2.0,
          2.0,
          2.0,
          1.0,
          1.0,
          1.0,
          2.0,
          2.0,
          1.0,
          1.0,
          2.0,
          2.0,
          2.0,
          1.0,
          1.0,
          1.0,
          2.0,
          2.0,
          1.0,
          1.0,
          2.0,
          2.0,
          2.0,
          1.0,
          1.0,
          1.0,
          2.0,
          2.0,
          1.0,
          1.0,
          2.0,
          2.0,
          2.0,
          1.0,
          1.0,
          2.0,
          2.0,
          2.0,
          1.0,
          2.0,
          2.0,
          2.0,
          2.0,
          1.0,
          1.0,
          2.0,
          2.0,
          2.0,
          1.0,
          2.0,
          2.0,
          2.0,
          2.0,
          1.0,
          1.0,
          2.0,
          2.0,
          2.0,
          1.0,
          2.0,
          2.0,
          2.0,
          2.0,
          1.0,
          1.0,
          2.0,
          2.0,
          2.0,
          1.0,
          2.0,
          2.0,
          2.0,
          2.0,
          1.0,
          1.0,
          2.0,
          2.0,
          2.0,
          1.0,
          2.0,
          2.0,
          2.0,
          2.0,
          1.0,
          1.0,
          2.0,
          2.0,
          2.0,
          1.0,
          2.0,
          2.0,
          2.0,
          2.0,
          1.0,
          1.0,
          2.0,
          2.0,
          2.0,
          1.0,
          2.0,
          2.0,
          2.0,
          2.0,
          1.0,
          1.0,
          2.0,
          2.0,
          2.0,
          1.0,
          2.0,
          2.0,
          2.0,
          2.0,
          1.0,
          1.0,
          2.0,
          2.0,
          2.0,
          1.0,
          2.0,
          2.0,
          2.0,
          2.0,
          1.0,
          1.0,
          2.0,
          2.0,
          2.0,
          1.0,
          2.0,
          2.0,
          2.0,
          2.0,
          2.0,
          2.0,
          2.0,
          2.0,
          2.0,
          2.0,
          2.0,
          2.0,
          2.0,
          2.0,
          2.0,
          2.0,
          2.0,
          2.0,
          2.0,
          2.0,
          2.0,
          2.0,
          2.0,
          2.0,
          2.0,
          2.0,
          2.0,
          2.0,
          2.0,
          2.0,
          2.0,
          2.0,
          2.0,
          2.0,
          2.0,
          2.0,
          2.0,
          2.0,
          2.0,
          2.0,
          2.0,
          2.0,
          2.0,
          2.0,
          2.0,
          2.0,
          2.0,
          2.0,
          2.0,
          2.0,
          2.0,
          2.0,
          2.0,
          2.0,
          2.0,
          2.0,
          2.0,
          2.0,
          2.0,
          2.0,
          2.0,
          2.0,
          2.0,
          2.0,
          2.0,
          2.0,
          2.0,
          2.0,
          2.0,
          2.0,
          2.0,
          2.0,
          2.0,
          2.0,
          2.0,
          2.0,
          2.0,
          2.0,
          2.0,
          2.0,
          2.0,
          2.0,
          2.0,
          2.0,
          2.0,
          2.0,
          2.0,
          2.0,
          2.0,
          2.0,
          2.0,
          2.0,
          1.0,
          1.0,
          1.0,
          1.0,
          2.0,
          2.0,
          2.0,
          2.0,
          2.0,
          2.0,
          1.0,
          2.0,
          1.0,
          1.0,
          1.0,
          2.0,
          2.0,
          2.0,
          2.0,
          2.0,
          2.0,
          1.0,
          2.0,
          1.0,
          1.0,
          1.0,
          2.0,
          2.0,
          2.0,
          2.0,
          2.0,
          2.0,
          1.0,
          2.0,
          1.0,
          1.0,
          1.0,
          2.0,
          2.0,
          2.0,
          2.0,
          2.0,
          2.0,
          1.0,
          2.0,
          1.0,
          1.0,
          1.0,
          2.0,
          2.0,
          2.0,
          2.0,
          2.0,
          2.0,
          1.0,
          2.0,
          1.0,
          1.0,
          1.0,
          2.0,
          2.0,
          2.0,
          2.0,
          2.0,
          2.0,
          1.0,
          2.0,
          1.0,
          1.0,
          1.0,
          2.0,
          2.0,
          2.0,
          2.0,
          2.0,
          2.0,
          1.0,
          2.0,
          1.0,
          1.0,
          1.0,
          2.0,
          2.0,
          2.0,
          2.0,
          2.0,
          2.0,
          1.0,
          2.0,
          1.0,
          1.0,
          1.0,
          2.0,
          2.0,
          2.0,
          2.0,
          2.0,
          2.0,
          1.0,
          2.0,
          1.0,
          1.0,
          1.0,
          1.0,
          2.0,
          2.0,
          2.0,
          2.0,
          2.0,
          2.0,
          1.0,
          2.0,
          1.0,
          1.0,
          2.0,
          2.0,
          2.0,
          2.0,
          2.0,
          2.0,
          2.0,
          1.0,
          1.0,
          2.0,
          2.0,
          2.0,
          2.0,
          2.0,
          2.0,
          2.0,
          1.0,
          1.0,
          2.0,
          2.0,
          2.0,
          2.0,
          2.0,
          2.0,
          2.0,
          1.0,
          1.0,
          2.0,
          2.0,
          2.0,
          2.0,
          2.0,
          2.0,
          2.0,
          1.0,
          1.0,
          2.0,
          2.0,
          2.0,
          2.0,
          2.0,
          2.0,
          2.0,
          1.0,
          1.0,
          2.0,
          2.0,
          2.0,
          2.0,
          2.0,
          2.0,
          2.0,
          1.0,
          1.0,
          2.0,
          2.0,
          2.0,
          2.0,
          2.0,
          2.0,
          2.0,
          1.0,
          1.0,
          2.0,
          2.0,
          2.0,
          2.0,
          2.0,
          2.0,
          2.0,
          1.0,
          1.0,
          2.0,
          2.0,
          2.0,
          2.0,
          2.0,
          2.0,
          2.0,
          1.0,
          1.0,
          2.0,
          2.0,
          2.0,
          2.0,
          2.0,
          2.0,
          2.0,
          1.0,
          1.0,
          1.0,
          1.0,
          2.0,
          2.0,
          2.0,
          2.0,
          1.0,
          2.0,
          2.0,
          1.0,
          1.0,
          1.0,
          1.0,
          2.0,
          2.0,
          2.0,
          2.0,
          1.0,
          2.0,
          2.0,
          1.0,
          1.0,
          1.0,
          1.0,
          2.0,
          2.0,
          2.0,
          2.0,
          1.0,
          2.0,
          2.0,
          1.0,
          1.0,
          1.0,
          1.0,
          2.0,
          2.0,
          2.0,
          2.0,
          1.0,
          2.0,
          2.0,
          1.0,
          1.0,
          1.0,
          1.0,
          2.0,
          2.0,
          2.0,
          2.0,
          1.0,
          2.0,
          2.0,
          1.0,
          1.0,
          1.0,
          1.0,
          2.0,
          2.0,
          2.0,
          2.0,
          1.0,
          2.0,
          2.0,
          1.0,
          1.0,
          1.0,
          1.0,
          2.0,
          2.0,
          2.0,
          2.0,
          1.0,
          2.0,
          2.0,
          1.0,
          1.0,
          1.0,
          1.0,
          2.0,
          2.0,
          2.0,
          2.0,
          1.0,
          2.0,
          2.0,
          1.0,
          1.0,
          1.0,
          1.0,
          2.0,
          2.0,
          2.0,
          2.0,
          1.0,
          2.0,
          2.0,
          1.0,
          1.0,
          1.0,
          1.0,
          2.0,
          2.0,
          2.0,
          2.0,
          1.0,
          2.0,
          2.0,
          1.0,
          1.0,
          2.0,
          1.0,
          2.0,
          2.0,
          2.0,
          2.0,
          2.0,
          2.0,
          2.0,
          1.0,
          1.0,
          2.0,
          1.0,
          2.0,
          2.0,
          2.0,
          2.0,
          2.0,
          2.0,
          2.0,
          1.0,
          1.0,
          2.0,
          1.0,
          2.0,
          2.0,
          2.0,
          2.0,
          2.0,
          2.0,
          2.0,
          1.0,
          2.0,
          1.0,
          2.0,
          2.0,
          2.0,
          2.0,
          2.0,
          2.0,
          2.0,
          1.0,
          2.0,
          1.0,
          2.0,
          2.0,
          2.0,
          2.0,
          2.0,
          2.0,
          2.0,
          1.0,
          2.0,
          1.0,
          2.0,
          2.0,
          2.0,
          2.0,
          2.0,
          2.0,
          2.0,
          1.0,
          2.0,
          1.0,
          2.0,
          2.0,
          2.0,
          2.0,
          2.0,
          2.0,
          2.0,
          1.0,
          2.0,
          1.0,
          2.0,
          2.0,
          2.0,
          2.0,
          2.0,
          2.0,
          2.0,
          1.0,
          2.0,
          1.0,
          2.0,
          2.0,
          2.0,
          2.0,
          2.0,
          2.0,
          2.0,
          1.0,
          2.0,
          1.0,
          2.0,
          2.0,
          2.0,
          2.0,
          2.0,
          2.0,
          2.0,
          2.0,
          2.0,
          2.0,
          2.0,
          2.0,
          2.0,
          2.0,
          2.0,
          2.0,
          2.0,
          2.0,
          2.0,
          2.0,
          2.0,
          2.0,
          2.0,
          2.0,
          2.0,
          2.0,
          2.0,
          2.0,
          2.0,
          2.0,
          2.0,
          2.0,
          2.0,
          2.0,
          2.0,
          2.0,
          2.0,
          2.0,
          2.0,
          2.0,
          2.0,
          2.0,
          2.0,
          2.0,
          2.0,
          2.0,
          2.0,
          2.0,
          2.0,
          2.0,
          2.0,
          2.0,
          2.0,
          2.0,
          2.0,
          2.0,
          2.0,
          2.0,
          2.0,
          2.0,
          2.0,
          2.0,
          2.0,
          2.0,
          2.0,
          2.0,
          2.0,
          2.0,
          2.0,
          2.0,
          2.0,
          2.0,
          2.0,
          2.0,
          2.0,
          2.0,
          2.0,
          2.0,
          2.0,
          2.0,
          2.0,
          2.0,
          2.0,
          2.0,
          2.0,
          2.0,
          2.0,
          2.0,
          2.0,
          2.0,
          2.0,
          2.0,
          2.0,
          2.0,
          2.0,
          2.0,
          2.0,
          2.0,
          2.0,
          2.0,
          2.0,
          2.0,
          2.0,
          2.0,
          2.0,
          2.0,
          2.0,
          1.0,
          1.0,
          2.0,
          2.0,
          1.0,
          2.0,
          2.0,
          2.0,
          2.0,
          2.0,
          1.0,
          1.0,
          2.0,
          2.0,
          1.0,
          2.0,
          2.0,
          2.0,
          2.0,
          2.0,
          1.0,
          1.0,
          2.0,
          2.0,
          1.0,
          2.0,
          2.0,
          2.0,
          2.0,
          2.0,
          1.0,
          1.0,
          2.0,
          2.0,
          1.0,
          2.0,
          2.0,
          2.0,
          2.0,
          2.0,
          1.0,
          1.0,
          2.0,
          2.0,
          1.0,
          2.0,
          2.0,
          2.0,
          2.0,
          2.0,
          1.0,
          1.0,
          2.0,
          2.0,
          1.0,
          2.0,
          2.0,
          2.0,
          2.0,
          2.0,
          1.0,
          1.0,
          2.0,
          2.0,
          1.0,
          2.0,
          2.0,
          2.0,
          2.0,
          2.0,
          1.0,
          1.0,
          2.0,
          2.0,
          1.0,
          2.0,
          2.0,
          2.0,
          2.0,
          2.0,
          1.0,
          1.0,
          2.0,
          2.0,
          1.0,
          2.0,
          2.0,
          2.0,
          2.0,
          2.0,
          1.0,
          1.0,
          2.0,
          2.0,
          1.0,
          2.0,
          2.0,
          2.0,
          2.0,
          2.0,
          1.0,
          1.0,
          4.0,
          2.0,
          2.0,
          1.0,
          2.0,
          2.0,
          2.0,
          2.0,
          1.0,
          1.0,
          4.0,
          2.0,
          2.0,
          1.0,
          2.0,
          2.0,
          2.0,
          2.0,
          1.0,
          1.0,
          4.0,
          2.0,
          2.0,
          1.0,
          2.0,
          2.0,
          2.0,
          2.0,
          1.0,
          1.0,
          4.0,
          2.0,
          2.0,
          1.0,
          2.0,
          2.0,
          2.0,
          2.0,
          1.0,
          1.0,
          4.0,
          2.0,
          2.0,
          1.0,
          2.0,
          2.0,
          2.0,
          2.0,
          1.0,
          1.0,
          4.0,
          2.0,
          2.0,
          1.0,
          2.0,
          2.0,
          2.0,
          2.0,
          1.0,
          1.0,
          4.0,
          2.0,
          2.0,
          1.0,
          2.0,
          2.0,
          2.0,
          2.0,
          1.0,
          1.0,
          4.0,
          2.0,
          2.0,
          1.0,
          2.0,
          2.0,
          2.0,
          2.0,
          1.0,
          1.0,
          4.0,
          2.0,
          2.0,
          1.0,
          2.0,
          2.0,
          2.0,
          2.0,
          1.0,
          1.0,
          4.0,
          2.0,
          2.0,
          1.0,
          2.0,
          2.0,
          2.0,
          2.0,
          1.0,
          1.0,
          3.0,
          2.0,
          2.0,
          1.0,
          2.0,
          2.0,
          2.0,
          2.0,
          2.0,
          1.0,
          1.0,
          3.0,
          2.0,
          2.0,
          1.0,
          2.0,
          2.0,
          2.0,
          2.0,
          2.0,
          1.0,
          1.0,
          3.0,
          2.0,
          2.0,
          1.0,
          2.0,
          2.0,
          2.0,
          2.0,
          2.0,
          1.0,
          1.0,
          3.0,
          2.0,
          2.0,
          1.0,
          2.0,
          2.0,
          2.0,
          2.0,
          2.0,
          1.0,
          1.0,
          3.0,
          2.0,
          2.0,
          1.0,
          2.0,
          2.0,
          2.0,
          2.0,
          2.0,
          1.0,
          1.0,
          3.0,
          2.0,
          2.0,
          1.0,
          2.0,
          2.0,
          2.0,
          2.0,
          2.0,
          1.0,
          1.0,
          3.0,
          2.0,
          2.0,
          1.0,
          2.0,
          2.0,
          2.0,
          2.0,
          2.0,
          1.0,
          1.0,
          3.0,
          2.0,
          2.0,
          1.0,
          2.0,
          2.0,
          2.0,
          2.0,
          2.0,
          1.0,
          1.0,
          3.0,
          2.0,
          2.0,
          1.0,
          2.0,
          2.0,
          2.0,
          2.0,
          2.0,
          1.0,
          1.0,
          3.0,
          2.0,
          2.0,
          1.0,
          2.0,
          2.0,
          2.0,
          2.0,
          2.0,
          1.0,
          1.0,
          1.0,
          1.0,
          2.0,
          2.0,
          2.0,
          1.0,
          2.0,
          2.0,
          1.0,
          1.0,
          1.0,
          1.0,
          2.0,
          2.0,
          2.0,
          1.0,
          2.0,
          2.0,
          1.0,
          1.0,
          1.0,
          1.0,
          2.0,
          2.0,
          2.0,
          1.0,
          2.0,
          2.0,
          1.0,
          1.0,
          1.0,
          1.0,
          2.0,
          2.0,
          2.0,
          1.0,
          2.0,
          2.0,
          1.0,
          1.0,
          1.0,
          1.0,
          2.0,
          2.0,
          2.0,
          1.0,
          2.0,
          2.0,
          1.0,
          1.0,
          1.0,
          1.0,
          2.0,
          2.0,
          2.0,
          1.0,
          2.0,
          2.0,
          1.0,
          1.0,
          1.0,
          1.0,
          2.0,
          2.0,
          2.0,
          1.0,
          2.0,
          2.0,
          1.0,
          1.0,
          1.0,
          1.0,
          2.0,
          2.0,
          2.0,
          1.0,
          2.0,
          2.0,
          1.0,
          1.0,
          1.0,
          1.0,
          2.0,
          2.0,
          2.0,
          1.0,
          2.0,
          2.0,
          1.0,
          1.0,
          1.0,
          1.0,
          2.0,
          2.0,
          2.0,
          2.0,
          2.0,
          2.0,
          1.0,
          1.0,
          1.0,
          1.0,
          1.0,
          1.0,
          2.0,
          2.0,
          1.0,
          2.0,
          2.0,
          1.0,
          1.0,
          1.0,
          1.0,
          1.0,
          1.0,
          2.0,
          2.0,
          1.0,
          2.0,
          2.0,
          1.0,
          1.0,
          1.0,
          1.0,
          1.0,
          1.0,
          2.0,
          2.0,
          1.0,
          2.0,
          2.0,
          1.0,
          1.0,
          1.0,
          1.0,
          1.0,
          1.0,
          2.0,
          2.0,
          1.0,
          2.0,
          2.0,
          1.0,
          1.0,
          1.0,
          1.0,
          1.0,
          1.0,
          2.0,
          2.0,
          1.0,
          2.0,
          2.0,
          1.0,
          1.0,
          1.0,
          1.0,
          1.0,
          1.0,
          2.0,
          2.0,
          1.0,
          2.0,
          2.0,
          1.0,
          1.0,
          1.0,
          1.0,
          1.0,
          1.0,
          2.0,
          2.0,
          1.0,
          2.0,
          2.0,
          1.0,
          1.0,
          1.0,
          1.0,
          1.0,
          1.0,
          2.0,
          2.0,
          2.0,
          2.0,
          1.0,
          1.0,
          1.0,
          1.0,
          1.0,
          1.0,
          2.0,
          2.0,
          2.0,
          2.0,
          1.0,
          1.0,
          1.0,
          1.0,
          1.0,
          1.0,
          2.0,
          2.0,
          2.0,
          2.0,
          1.0,
          1.0,
          2.0,
          1.0,
          2.0,
          2.0,
          2.0,
          2.0,
          2.0,
          1.0,
          1.0,
          2.0,
          1.0,
          2.0,
          2.0,
          2.0,
          2.0,
          2.0,
          1.0,
          1.0,
          2.0,
          1.0,
          2.0,
          2.0,
          2.0,
          2.0,
          2.0,
          1.0,
          1.0,
          2.0,
          1.0,
          2.0,
          2.0,
          2.0,
          2.0,
          2.0,
          1.0,
          1.0,
          2.0,
          1.0,
          2.0,
          2.0,
          2.0,
          2.0,
          2.0,
          1.0,
          1.0,
          2.0,
          1.0,
          2.0,
          2.0,
          2.0,
          2.0,
          2.0,
          1.0,
          1.0,
          2.0,
          1.0,
          2.0,
          2.0,
          2.0,
          2.0,
          2.0,
          1.0,
          1.0,
          2.0,
          1.0,
          2.0,
          2.0,
          2.0,
          2.0,
          2.0,
          1.0,
          1.0,
          2.0,
          1.0,
          2.0,
          2.0,
          2.0,
          2.0,
          2.0,
          1.0,
          1.0,
          2.0,
          1.0,
          2.0,
          2.0,
          2.0,
          2.0,
          2.0,
          1.0,
          1.0,
          1.0,
          2.0,
          1.0,
          2.0,
          2.0,
          2.0,
          2.0,
          2.0,
          1.0,
          1.0,
          1.0,
          2.0,
          1.0,
          2.0,
          2.0,
          2.0,
          2.0,
          2.0,
          1.0,
          1.0,
          1.0,
          2.0,
          1.0,
          2.0,
          2.0,
          2.0,
          2.0,
          2.0,
          1.0,
          1.0,
          1.0,
          2.0,
          1.0,
          2.0,
          2.0,
          2.0,
          2.0,
          2.0,
          1.0,
          1.0,
          1.0,
          2.0,
          1.0,
          2.0,
          2.0,
          2.0,
          2.0,
          2.0,
          1.0,
          1.0,
          1.0,
          2.0,
          1.0,
          2.0,
          2.0,
          2.0,
          2.0,
          2.0,
          1.0,
          1.0,
          1.0,
          2.0,
          1.0,
          2.0,
          2.0,
          2.0,
          2.0,
          2.0,
          1.0,
          1.0,
          1.0,
          2.0,
          1.0,
          2.0,
          2.0,
          2.0,
          2.0,
          2.0,
          1.0,
          1.0,
          1.0,
          2.0,
          1.0,
          2.0,
          2.0,
          2.0,
          2.0,
          2.0,
          1.0,
          1.0,
          1.0,
          2.0,
          1.0,
          2.0,
          2.0,
          2.0,
          2.0,
          2.0,
          1.0,
          2.0,
          2.0,
          2.0,
          2.0,
          2.0,
          2.0,
          2.0,
          2.0,
          2.0,
          2.0,
          1.0,
          2.0,
          2.0,
          2.0,
          2.0,
          2.0,
          2.0,
          2.0,
          2.0,
          2.0,
          2.0,
          1.0,
          2.0,
          2.0,
          2.0,
          2.0,
          2.0,
          2.0,
          2.0,
          2.0,
          2.0,
          2.0,
          1.0,
          2.0,
          2.0,
          2.0,
          2.0,
          2.0,
          2.0,
          2.0,
          2.0,
          2.0,
          2.0,
          1.0,
          2.0,
          2.0,
          2.0,
          2.0,
          2.0,
          2.0,
          2.0,
          2.0,
          2.0,
          2.0,
          1.0,
          2.0,
          2.0,
          2.0,
          2.0,
          2.0,
          2.0,
          2.0,
          2.0,
          2.0,
          2.0,
          1.0,
          2.0,
          2.0,
          2.0,
          2.0,
          2.0,
          2.0,
          2.0,
          2.0,
          2.0,
          2.0,
          1.0,
          2.0,
          2.0,
          2.0,
          2.0,
          2.0,
          2.0,
          2.0,
          2.0,
          2.0,
          2.0,
          1.0,
          2.0,
          2.0,
          2.0,
          2.0,
          2.0,
          2.0,
          2.0,
          2.0,
          2.0,
          2.0,
          1.0,
          2.0,
          2.0,
          2.0,
          2.0,
          2.0,
          2.0,
          2.0,
          2.0,
          2.0,
          2.0,
          1.0,
          1.0,
          1.0,
          2.0,
          2.0,
          2.0,
          2.0,
          2.0,
          2.0,
          2.0,
          1.0,
          1.0,
          1.0,
          2.0,
          2.0,
          2.0,
          2.0,
          2.0,
          2.0,
          2.0,
          1.0,
          1.0,
          1.0,
          2.0,
          2.0,
          2.0,
          2.0,
          2.0,
          2.0,
          2.0,
          1.0,
          1.0,
          1.0,
          2.0,
          2.0,
          2.0,
          2.0,
          2.0,
          2.0,
          2.0,
          1.0,
          1.0,
          1.0,
          2.0,
          2.0,
          2.0,
          2.0,
          2.0,
          2.0,
          2.0,
          1.0,
          1.0,
          1.0,
          2.0,
          2.0,
          2.0,
          2.0,
          2.0,
          2.0,
          2.0,
          1.0,
          1.0,
          1.0,
          2.0,
          2.0,
          2.0,
          2.0,
          2.0,
          2.0,
          2.0,
          1.0,
          1.0,
          1.0,
          2.0,
          2.0,
          2.0,
          2.0,
          2.0,
          2.0,
          2.0,
          1.0,
          1.0,
          1.0,
          2.0,
          2.0,
          2.0,
          2.0,
          2.0,
          2.0,
          2.0,
          1.0,
          1.0,
          1.0,
          2.0,
          2.0,
          2.0,
          2.0,
          2.0,
          2.0,
          2.0,
          1.0,
          1.0,
          1.0,
          1.0,
          1.0,
          2.0,
          2.0,
          2.0,
          2.0,
          2.0,
          1.0,
          1.0,
          1.0,
          1.0,
          1.0,
          1.0,
          2.0,
          2.0,
          2.0,
          2.0,
          2.0,
          1.0,
          1.0,
          1.0,
          1.0,
          1.0,
          1.0,
          2.0,
          2.0,
          2.0,
          2.0,
          2.0,
          1.0,
          1.0,
          1.0,
          1.0,
          1.0,
          1.0,
          2.0,
          2.0,
          2.0,
          2.0,
          2.0,
          1.0,
          1.0,
          1.0,
          1.0,
          1.0,
          1.0,
          2.0,
          2.0,
          2.0,
          2.0,
          2.0,
          1.0,
          1.0,
          1.0,
          1.0,
          1.0,
          1.0,
          2.0,
          2.0,
          2.0,
          2.0,
          2.0,
          1.0,
          1.0,
          1.0,
          1.0,
          1.0,
          1.0,
          2.0,
          2.0,
          2.0,
          2.0,
          2.0,
          1.0,
          1.0,
          1.0,
          1.0,
          1.0,
          1.0,
          2.0,
          2.0,
          2.0,
          2.0,
          2.0,
          1.0,
          1.0,
          1.0,
          1.0,
          1.0,
          1.0,
          2.0,
          2.0,
          2.0,
          2.0,
          2.0,
          1.0,
          1.0,
          1.0,
          1.0,
          1.0,
          1.0,
          2.0,
          2.0,
          2.0,
          2.0,
          2.0,
          1.0,
          1.0,
          1.0,
          1.0,
          1.0,
          2.0,
          2.0,
          2.0,
          2.0,
          2.0,
          2.0,
          1.0,
          1.0,
          1.0,
          1.0,
          2.0,
          2.0,
          2.0,
          2.0,
          2.0,
          2.0,
          1.0,
          1.0,
          1.0,
          1.0,
          2.0,
          2.0,
          2.0,
          2.0,
          2.0,
          2.0,
          1.0,
          1.0,
          1.0,
          1.0,
          2.0,
          2.0,
          2.0,
          2.0,
          2.0,
          2.0,
          1.0,
          1.0,
          1.0,
          1.0,
          2.0,
          2.0,
          2.0,
          2.0,
          2.0,
          2.0,
          1.0,
          1.0,
          1.0,
          1.0,
          2.0,
          2.0,
          2.0,
          2.0,
          2.0,
          2.0,
          1.0,
          1.0,
          1.0,
          1.0,
          2.0,
          2.0,
          2.0,
          2.0,
          2.0,
          2.0,
          1.0,
          1.0,
          1.0,
          1.0,
          2.0,
          2.0,
          2.0,
          2.0,
          2.0,
          2.0,
          1.0,
          1.0,
          1.0,
          1.0,
          2.0,
          2.0,
          2.0,
          2.0,
          2.0,
          2.0,
          1.0,
          1.0,
          1.0,
          1.0,
          2.0,
          2.0,
          2.0,
          2.0,
          2.0,
          2.0,
          2.0,
          1.0,
          1.0,
          2.0,
          1.0,
          2.0,
          2.0,
          2.0,
          2.0,
          2.0,
          2.0,
          1.0,
          1.0,
          2.0,
          1.0,
          2.0,
          2.0,
          2.0,
          2.0,
          2.0,
          2.0,
          1.0,
          1.0,
          2.0,
          1.0,
          2.0,
          2.0,
          2.0,
          2.0,
          2.0,
          2.0,
          1.0,
          1.0,
          2.0,
          1.0,
          2.0,
          2.0,
          2.0,
          2.0,
          2.0,
          2.0,
          1.0,
          1.0,
          2.0,
          1.0,
          2.0,
          2.0,
          2.0,
          2.0,
          2.0,
          2.0,
          1.0,
          1.0,
          2.0,
          1.0,
          2.0,
          2.0,
          2.0,
          2.0,
          2.0,
          2.0,
          1.0,
          1.0,
          2.0,
          1.0,
          2.0,
          2.0,
          2.0,
          2.0,
          2.0,
          2.0,
          1.0,
          1.0,
          2.0,
          1.0,
          2.0,
          2.0,
          2.0,
          2.0,
          2.0,
          2.0,
          1.0,
          1.0,
          2.0,
          1.0,
          2.0,
          2.0,
          2.0,
          2.0,
          2.0,
          2.0,
          1.0,
          1.0,
          2.0,
          1.0,
          2.0,
          2.0,
          2.0,
          2.0,
          2.0,
          2.0,
          1.0,
          1.0,
          2.0,
          2.0,
          2.0,
          2.0,
          1.0,
          2.0,
          2.0,
          2.0,
          1.0,
          1.0,
          2.0,
          2.0,
          2.0,
          2.0,
          1.0,
          2.0,
          2.0,
          2.0,
          1.0,
          1.0,
          2.0,
          2.0,
          2.0,
          2.0,
          1.0,
          2.0,
          2.0,
          2.0,
          1.0,
          1.0,
          2.0,
          2.0,
          2.0,
          2.0,
          1.0,
          2.0,
          2.0,
          2.0,
          1.0,
          1.0,
          2.0,
          2.0,
          2.0,
          2.0,
          1.0,
          2.0,
          2.0,
          2.0,
          1.0,
          1.0,
          2.0,
          2.0,
          2.0,
          2.0,
          1.0,
          2.0,
          2.0,
          2.0,
          1.0,
          1.0,
          2.0,
          2.0,
          2.0,
          2.0,
          1.0,
          2.0,
          2.0,
          2.0,
          1.0,
          1.0,
          2.0,
          2.0,
          2.0,
          2.0,
          1.0,
          2.0,
          2.0,
          2.0,
          1.0,
          1.0,
          2.0,
          2.0,
          2.0,
          2.0,
          1.0,
          2.0,
          2.0,
          2.0,
          1.0,
          1.0,
          2.0,
          2.0,
          2.0,
          2.0,
          1.0,
          2.0,
          2.0,
          2.0,
          1.0,
          1.0,
          2.0,
          2.0,
          2.0,
          2.0,
          2.0,
          2.0,
          2.0,
          2.0,
          2.0,
          1.0,
          1.0,
          2.0,
          2.0,
          2.0,
          2.0,
          2.0,
          2.0,
          2.0,
          2.0,
          2.0,
          1.0,
          1.0,
          2.0,
          2.0,
          2.0,
          2.0,
          2.0,
          2.0,
          2.0,
          2.0,
          2.0,
          1.0,
          1.0,
          2.0,
          2.0,
          2.0,
          2.0,
          2.0,
          2.0,
          2.0,
          2.0,
          2.0,
          1.0,
          1.0,
          2.0,
          2.0,
          2.0,
          2.0,
          2.0,
          2.0,
          2.0,
          2.0,
          2.0,
          1.0,
          1.0,
          2.0,
          2.0,
          2.0,
          2.0,
          2.0,
          2.0,
          2.0,
          2.0,
          2.0,
          1.0,
          1.0,
          2.0,
          2.0,
          2.0,
          2.0,
          2.0,
          2.0,
          2.0,
          2.0,
          2.0,
          1.0,
          1.0,
          2.0,
          2.0,
          2.0,
          2.0,
          2.0,
          2.0,
          2.0,
          2.0,
          2.0,
          1.0,
          1.0,
          2.0,
          2.0,
          2.0,
          2.0,
          2.0,
          2.0,
          2.0,
          2.0,
          2.0,
          1.0,
          1.0,
          2.0,
          2.0,
          2.0,
          2.0,
          2.0,
          2.0,
          2.0,
          2.0,
          2.0,
          1.0,
          1.0,
          1.0,
          2.0,
          2.0,
          2.0,
          2.0,
          2.0,
          2.0,
          2.0,
          1.0,
          1.0,
          1.0,
          2.0,
          2.0,
          2.0,
          2.0,
          2.0,
          2.0,
          2.0,
          1.0,
          1.0,
          1.0,
          2.0,
          2.0,
          2.0,
          2.0,
          2.0,
          2.0,
          2.0,
          1.0,
          1.0,
          1.0,
          2.0,
          2.0,
          2.0,
          2.0,
          2.0,
          2.0,
          2.0,
          1.0,
          1.0,
          1.0,
          2.0,
          2.0,
          2.0,
          2.0,
          2.0,
          2.0,
          2.0,
          1.0,
          1.0,
          1.0,
          2.0,
          2.0,
          2.0,
          2.0,
          2.0,
          2.0,
          2.0,
          1.0,
          1.0,
          1.0,
          2.0,
          2.0,
          2.0,
          2.0,
          2.0,
          2.0,
          2.0,
          1.0,
          1.0,
          1.0,
          2.0,
          2.0,
          2.0,
          2.0,
          2.0,
          2.0,
          2.0,
          1.0,
          1.0,
          1.0,
          2.0,
          2.0,
          2.0,
          2.0,
          2.0,
          2.0,
          2.0,
          1.0,
          1.0,
          1.0,
          2.0,
          2.0,
          2.0,
          2.0,
          2.0,
          2.0,
          2.0,
          1.0,
          1.0,
          1.0,
          1.0,
          2.0,
          2.0,
          2.0,
          2.0,
          2.0,
          2.0,
          2.0,
          1.0,
          1.0,
          1.0,
          1.0,
          2.0,
          2.0,
          2.0,
          2.0,
          2.0,
          2.0,
          2.0,
          1.0,
          1.0,
          1.0,
          1.0,
          2.0,
          2.0,
          2.0,
          2.0,
          2.0,
          2.0,
          2.0,
          1.0,
          1.0,
          1.0,
          1.0,
          2.0,
          2.0,
          2.0,
          2.0,
          2.0,
          2.0,
          2.0,
          1.0,
          1.0,
          1.0,
          1.0,
          2.0,
          2.0,
          2.0,
          2.0,
          2.0,
          2.0,
          2.0,
          1.0,
          1.0,
          1.0,
          1.0,
          2.0,
          2.0,
          2.0,
          2.0,
          2.0,
          2.0,
          2.0,
          1.0,
          1.0,
          1.0,
          1.0,
          2.0,
          2.0,
          2.0,
          2.0,
          2.0,
          2.0,
          2.0,
          1.0,
          1.0,
          1.0,
          1.0,
          2.0,
          2.0,
          2.0,
          2.0,
          2.0,
          2.0,
          2.0,
          1.0,
          1.0,
          1.0,
          1.0,
          2.0,
          2.0,
          2.0,
          2.0,
          2.0,
          2.0,
          2.0,
          1.0,
          1.0,
          1.0,
          2.0,
          2.0,
          2.0,
          2.0,
          2.0,
          2.0,
          1.0,
          1.0,
          2.0,
          2.0,
          1.0,
          2.0,
          1.0,
          2.0,
          2.0,
          1.0,
          2.0,
          2.0,
          1.0,
          2.0,
          2.0,
          1.0,
          2.0,
          1.0,
          2.0,
          2.0,
          1.0,
          2.0,
          2.0,
          1.0,
          2.0,
          2.0,
          1.0,
          2.0,
          1.0,
          2.0,
          2.0,
          1.0,
          2.0,
          2.0,
          1.0,
          2.0,
          2.0,
          1.0,
          2.0,
          1.0,
          2.0,
          2.0,
          1.0,
          2.0,
          2.0,
          1.0,
          2.0,
          2.0,
          1.0,
          2.0,
          1.0,
          2.0,
          2.0,
          1.0,
          2.0,
          2.0,
          1.0,
          2.0,
          2.0,
          1.0,
          2.0,
          1.0,
          2.0,
          2.0,
          1.0,
          2.0,
          2.0,
          1.0,
          2.0,
          2.0,
          1.0,
          2.0,
          1.0,
          2.0,
          2.0,
          1.0,
          2.0,
          2.0,
          1.0,
          2.0,
          2.0,
          1.0,
          2.0,
          1.0,
          2.0,
          2.0,
          1.0,
          2.0,
          2.0,
          1.0,
          2.0,
          2.0,
          1.0,
          2.0,
          1.0,
          2.0,
          2.0,
          1.0,
          2.0,
          2.0,
          1.0,
          2.0,
          2.0,
          1.0,
          2.0,
          1.0,
          2.0,
          2.0,
          1.0,
          2.0,
          2.0,
          1.0,
          1.0,
          2.0,
          2.0,
          2.0,
          1.0,
          2.0,
          2.0,
          2.0,
          2.0,
          1.0,
          1.0,
          2.0,
          2.0,
          2.0,
          1.0,
          2.0,
          2.0,
          2.0,
          2.0,
          1.0,
          1.0,
          2.0,
          2.0,
          2.0,
          1.0,
          2.0,
          2.0,
          2.0,
          2.0,
          1.0,
          1.0,
          2.0,
          2.0,
          2.0,
          1.0,
          2.0,
          2.0,
          2.0,
          2.0,
          1.0,
          1.0,
          2.0,
          2.0,
          2.0,
          1.0,
          2.0,
          2.0,
          2.0,
          2.0,
          1.0,
          1.0,
          2.0,
          2.0,
          2.0,
          1.0,
          2.0,
          2.0,
          2.0,
          2.0,
          1.0,
          1.0,
          2.0,
          2.0,
          2.0,
          1.0,
          2.0,
          2.0,
          2.0,
          2.0,
          1.0,
          1.0,
          2.0,
          2.0,
          2.0,
          1.0,
          2.0,
          2.0,
          2.0,
          2.0,
          1.0,
          1.0,
          2.0,
          2.0,
          2.0,
          1.0,
          2.0,
          2.0,
          2.0,
          2.0,
          1.0,
          1.0,
          2.0,
          2.0,
          2.0,
          1.0,
          2.0,
          2.0,
          2.0,
          2.0,
          1.0,
          1.0,
          1.0,
          1.0,
          2.0,
          2.0,
          2.0,
          2.0,
          2.0,
          2.0,
          2.0,
          1.0,
          1.0,
          1.0,
          1.0,
          2.0,
          2.0,
          2.0,
          2.0,
          2.0,
          2.0,
          2.0,
          1.0,
          1.0,
          1.0,
          1.0,
          2.0,
          2.0,
          2.0,
          2.0,
          2.0,
          2.0,
          2.0,
          1.0,
          1.0,
          1.0,
          2.0,
          2.0,
          2.0,
          2.0,
          2.0,
          2.0,
          2.0,
          1.0,
          1.0,
          1.0,
          2.0,
          2.0,
          2.0,
          2.0,
          2.0,
          2.0,
          2.0,
          1.0,
          1.0,
          1.0,
          2.0,
          2.0,
          2.0,
          2.0,
          2.0,
          2.0,
          2.0,
          1.0,
          1.0,
          1.0,
          2.0,
          2.0,
          2.0,
          2.0,
          2.0,
          2.0,
          2.0,
          1.0,
          1.0,
          1.0,
          2.0,
          2.0,
          2.0,
          2.0,
          2.0,
          2.0,
          2.0,
          1.0,
          1.0,
          1.0,
          2.0,
          2.0,
          2.0,
          2.0,
          2.0,
          2.0,
          1.0,
          1.0,
          1.0,
          1.0,
          2.0,
          2.0,
          2.0,
          2.0,
          2.0,
          2.0,
          1.0,
          3.0,
          1.0,
          2.0,
          2.0,
          2.0,
          2.0,
          2.0,
          2.0,
          1.0,
          2.0,
          3.0,
          1.0,
          2.0,
          2.0,
          2.0,
          2.0,
          2.0,
          2.0,
          1.0,
          2.0,
          3.0,
          1.0,
          2.0,
          2.0,
          2.0,
          2.0,
          2.0,
          2.0,
          1.0,
          2.0,
          3.0,
          1.0,
          2.0,
          2.0,
          2.0,
          2.0,
          2.0,
          2.0,
          1.0,
          2.0,
          3.0,
          1.0,
          2.0,
          2.0,
          2.0,
          2.0,
          2.0,
          2.0,
          1.0,
          2.0,
          3.0,
          1.0,
          2.0,
          2.0,
          2.0,
          2.0,
          2.0,
          2.0,
          1.0,
          2.0,
          3.0,
          1.0,
          2.0,
          2.0,
          2.0,
          2.0,
          2.0,
          2.0,
          1.0,
          2.0,
          3.0,
          1.0,
          2.0,
          2.0,
          2.0,
          2.0,
          2.0,
          2.0,
          1.0,
          2.0,
          3.0,
          1.0,
          2.0,
          2.0,
          2.0,
          2.0,
          2.0,
          2.0,
          1.0,
          2.0,
          3.0,
          1.0,
          2.0,
          2.0,
          2.0,
          2.0,
          2.0,
          2.0,
          1.0,
          2.0,
          1.0,
          2.0,
          2.0,
          1.0,
          1.0,
          2.0,
          2.0,
          2.0,
          2.0,
          2.0,
          1.0,
          1.0,
          2.0,
          2.0,
          1.0,
          1.0,
          2.0,
          2.0,
          2.0,
          2.0,
          2.0,
          1.0,
          1.0,
          2.0,
          2.0,
          1.0,
          1.0,
          2.0,
          2.0,
          2.0,
          2.0,
          2.0,
          1.0,
          1.0,
          2.0,
          2.0,
          1.0,
          1.0,
          2.0,
          2.0,
          2.0,
          2.0,
          2.0,
          1.0,
          1.0,
          2.0,
          2.0,
          1.0,
          1.0,
          2.0,
          2.0,
          2.0,
          2.0,
          2.0,
          1.0,
          1.0,
          2.0,
          2.0,
          1.0,
          2.0,
          2.0,
          2.0,
          2.0,
          2.0,
          1.0,
          1.0,
          2.0,
          2.0,
          1.0,
          2.0,
          2.0,
          2.0,
          2.0,
          2.0,
          1.0,
          1.0,
          2.0,
          2.0,
          1.0,
          2.0,
          2.0,
          2.0,
          2.0,
          2.0,
          1.0,
          1.0,
          2.0,
          2.0,
          1.0,
          2.0,
          2.0,
          2.0,
          2.0,
          2.0,
          1.0,
          1.0,
          2.0,
          2.0,
          1.0,
          2.0,
          2.0,
          2.0,
          2.0,
          1.0,
          2.0,
          5.0,
          2.0,
          2.0,
          2.0,
          2.0,
          1.0,
          2.0,
          2.0,
          2.0,
          2.0,
          5.0,
          2.0,
          2.0,
          2.0,
          2.0,
          1.0,
          2.0,
          2.0,
          2.0,
          2.0,
          5.0,
          2.0,
          2.0,
          2.0,
          2.0,
          1.0,
          2.0,
          2.0,
          2.0,
          2.0,
          5.0,
          2.0,
          2.0,
          2.0,
          2.0,
          1.0,
          2.0,
          2.0,
          2.0,
          2.0,
          5.0,
          2.0,
          2.0,
          2.0,
          2.0,
          1.0,
          2.0,
          2.0,
          2.0,
          2.0,
          5.0,
          2.0,
          2.0,
          2.0,
          2.0,
          1.0,
          2.0,
          2.0,
          2.0,
          2.0,
          5.0,
          2.0,
          2.0,
          2.0,
          2.0,
          1.0,
          2.0,
          2.0,
          2.0,
          2.0,
          5.0,
          2.0,
          2.0,
          2.0,
          2.0,
          1.0,
          2.0,
          2.0,
          2.0,
          2.0,
          5.0,
          2.0,
          2.0,
          2.0,
          2.0,
          1.0,
          2.0,
          2.0,
          2.0,
          2.0,
          2.0,
          5.0,
          2.0,
          2.0,
          2.0,
          2.0,
          1.0,
          2.0,
          1.0,
          2.0,
          2.0,
          1.0,
          1.0,
          4.0,
          2.0,
          2.0,
          2.0,
          2.0,
          2.0,
          2.0,
          2.0,
          1.0,
          1.0,
          4.0,
          2.0,
          2.0,
          2.0,
          2.0,
          2.0,
          2.0,
          2.0,
          1.0,
          1.0,
          4.0,
          2.0,
          2.0,
          2.0,
          2.0,
          2.0,
          2.0,
          2.0,
          1.0,
          1.0,
          4.0,
          2.0,
          2.0,
          2.0,
          2.0,
          2.0,
          2.0,
          2.0,
          1.0,
          1.0,
          4.0,
          2.0,
          2.0,
          2.0,
          2.0,
          2.0,
          2.0,
          2.0,
          1.0,
          1.0,
          4.0,
          2.0,
          2.0,
          2.0,
          2.0,
          2.0,
          2.0,
          2.0,
          1.0,
          1.0,
          4.0,
          2.0,
          2.0,
          2.0,
          2.0,
          2.0,
          2.0,
          2.0,
          1.0,
          1.0,
          2.0,
          2.0,
          1.0,
          2.0,
          2.0,
          2.0,
          2.0,
          2.0,
          2.0,
          1.0,
          1.0,
          2.0,
          2.0,
          1.0,
          2.0,
          2.0,
          2.0,
          2.0,
          2.0,
          2.0,
          1.0,
          1.0,
          2.0,
          2.0,
          1.0,
          2.0,
          2.0,
          2.0,
          2.0,
          1.0,
          2.0,
          1.0,
          1.0,
          1.0,
          2.0,
          2.0,
          2.0,
          2.0,
          2.0,
          2.0,
          2.0,
          1.0,
          1.0,
          1.0,
          1.0,
          2.0,
          2.0,
          2.0,
          2.0,
          2.0,
          2.0,
          2.0,
          1.0,
          1.0,
          1.0,
          1.0,
          2.0,
          2.0,
          2.0,
          2.0,
          2.0,
          2.0,
          2.0,
          1.0,
          1.0,
          1.0,
          1.0,
          2.0,
          2.0,
          2.0,
          2.0,
          2.0,
          2.0,
          2.0,
          1.0,
          1.0,
          1.0,
          1.0,
          2.0,
          2.0,
          2.0,
          2.0,
          2.0,
          2.0,
          2.0,
          1.0,
          1.0,
          1.0,
          1.0,
          2.0,
          2.0,
          2.0,
          2.0,
          2.0,
          2.0,
          2.0,
          1.0,
          1.0,
          1.0,
          1.0,
          2.0,
          2.0,
          2.0,
          2.0,
          2.0,
          2.0,
          2.0,
          1.0,
          1.0,
          1.0,
          1.0,
          2.0,
          2.0,
          2.0,
          2.0,
          2.0,
          2.0,
          2.0,
          2.0,
          1.0,
          1.0,
          1.0,
          2.0,
          2.0,
          2.0,
          2.0,
          2.0,
          2.0,
          2.0,
          2.0,
          1.0,
          1.0,
          1.0,
          2.0,
          2.0,
          2.0,
          2.0,
          2.0,
          2.0,
          2.0,
          2.0,
          5.0,
          1.0,
          1.0,
          2.0,
          2.0,
          2.0,
          2.0,
          2.0,
          2.0,
          2.0,
          2.0,
          5.0,
          1.0,
          1.0,
          2.0,
          2.0,
          2.0,
          2.0,
          2.0,
          2.0,
          2.0,
          2.0,
          5.0,
          1.0,
          1.0,
          2.0,
          2.0,
          2.0,
          2.0,
          2.0,
          2.0,
          2.0,
          2.0,
          5.0,
          1.0,
          1.0,
          2.0,
          2.0,
          2.0,
          2.0,
          2.0,
          2.0,
          2.0,
          2.0,
          5.0,
          1.0,
          1.0,
          2.0,
          2.0,
          2.0,
          2.0,
          2.0,
          2.0,
          2.0,
          2.0,
          5.0,
          1.0,
          1.0,
          2.0,
          2.0,
          2.0,
          2.0,
          2.0,
          2.0,
          2.0,
          2.0,
          5.0,
          1.0,
          1.0,
          2.0,
          2.0,
          2.0,
          2.0,
          2.0,
          2.0,
          2.0,
          2.0,
          5.0,
          1.0,
          1.0,
          2.0,
          2.0,
          2.0,
          2.0,
          2.0,
          2.0,
          2.0,
          2.0,
          5.0,
          1.0,
          1.0,
          2.0,
          2.0,
          2.0,
          2.0,
          2.0,
          2.0,
          2.0,
          2.0,
          5.0,
          1.0,
          1.0,
          2.0,
          2.0,
          2.0,
          2.0,
          2.0,
          2.0,
          2.0,
          2.0,
          2.0,
          4.0,
          2.0,
          2.0,
          1.0,
          2.0,
          2.0,
          2.0,
          2.0,
          2.0,
          2.0,
          4.0,
          2.0,
          2.0,
          1.0,
          2.0,
          2.0,
          2.0,
          2.0,
          2.0,
          2.0,
          4.0,
          2.0,
          2.0,
          1.0,
          2.0,
          2.0,
          2.0,
          2.0,
          2.0,
          2.0,
          4.0,
          2.0,
          2.0,
          1.0,
          2.0,
          2.0,
          2.0,
          2.0,
          2.0,
          2.0,
          4.0,
          2.0,
          2.0,
          1.0,
          2.0,
          2.0,
          2.0,
          2.0,
          2.0,
          2.0,
          4.0,
          2.0,
          2.0,
          1.0,
          2.0,
          2.0,
          2.0,
          2.0,
          2.0,
          2.0,
          4.0,
          2.0,
          2.0,
          1.0,
          2.0,
          2.0,
          2.0,
          2.0,
          2.0,
          2.0,
          4.0,
          2.0,
          2.0,
          1.0,
          2.0,
          2.0,
          2.0,
          2.0,
          2.0,
          2.0,
          4.0,
          2.0,
          2.0,
          1.0,
          2.0,
          2.0,
          2.0,
          2.0,
          2.0,
          4.0,
          2.0,
          2.0,
          1.0,
          2.0,
          2.0,
          2.0,
          2.0,
          2.0,
          1.0,
          2.0,
          2.0,
          2.0,
          2.0,
          2.0,
          2.0,
          2.0,
          2.0,
          2.0,
          2.0,
          1.0,
          2.0,
          2.0,
          2.0,
          2.0,
          2.0,
          2.0,
          2.0,
          2.0,
          2.0,
          2.0,
          1.0,
          2.0,
          2.0,
          2.0,
          2.0,
          2.0,
          2.0,
          2.0,
          2.0,
          2.0,
          2.0,
          1.0,
          2.0,
          2.0,
          2.0,
          2.0,
          2.0,
          2.0,
          2.0,
          2.0,
          2.0,
          2.0,
          1.0,
          2.0,
          2.0,
          2.0,
          2.0,
          2.0,
          2.0,
          2.0,
          2.0,
          2.0,
          2.0,
          1.0,
          2.0,
          2.0,
          2.0,
          2.0,
          2.0,
          2.0,
          2.0,
          2.0,
          2.0,
          2.0,
          1.0,
          2.0,
          2.0,
          2.0,
          2.0,
          2.0,
          2.0,
          2.0,
          2.0,
          2.0,
          1.0,
          2.0,
          2.0,
          2.0,
          2.0,
          2.0,
          2.0,
          2.0,
          2.0,
          2.0,
          1.0,
          2.0,
          2.0,
          2.0,
          2.0,
          2.0,
          2.0,
          2.0,
          2.0,
          2.0,
          1.0,
          2.0,
          2.0,
          2.0,
          2.0,
          2.0,
          2.0,
          2.0,
          2.0,
          1.0,
          2.0,
          2.0,
          2.0,
          2.0,
          1.0,
          1.0,
          2.0,
          2.0,
          2.0,
          1.0,
          2.0,
          2.0,
          2.0,
          2.0,
          1.0,
          1.0,
          2.0,
          2.0,
          2.0,
          1.0,
          2.0,
          2.0,
          2.0,
          2.0,
          1.0,
          1.0,
          2.0,
          2.0,
          2.0,
          1.0,
          2.0,
          2.0,
          2.0,
          2.0,
          1.0,
          1.0,
          2.0,
          2.0,
          2.0,
          1.0,
          2.0,
          2.0,
          2.0,
          2.0,
          1.0,
          1.0,
          2.0,
          2.0,
          2.0,
          1.0,
          2.0,
          2.0,
          2.0,
          2.0,
          1.0,
          1.0,
          2.0,
          2.0,
          2.0,
          1.0,
          2.0,
          2.0,
          2.0,
          2.0,
          1.0,
          1.0,
          2.0,
          2.0,
          2.0,
          1.0,
          2.0,
          2.0,
          2.0,
          2.0,
          1.0,
          1.0,
          2.0,
          2.0,
          2.0,
          1.0,
          2.0,
          2.0,
          2.0,
          2.0,
          1.0,
          1.0,
          2.0,
          2.0,
          2.0,
          1.0,
          2.0,
          2.0,
          2.0,
          2.0,
          1.0,
          1.0,
          2.0,
          2.0,
          2.0,
          1.0,
          2.0,
          1.0,
          2.0,
          2.0,
          1.0,
          2.0,
          2.0,
          2.0,
          2.0,
          2.0,
          1.0,
          2.0,
          1.0,
          2.0,
          2.0,
          1.0,
          2.0,
          2.0,
          2.0,
          2.0,
          2.0,
          1.0,
          2.0,
          1.0,
          2.0,
          2.0,
          1.0,
          2.0,
          2.0,
          2.0,
          2.0,
          2.0,
          1.0,
          2.0,
          1.0,
          2.0,
          2.0,
          1.0,
          2.0,
          2.0,
          2.0,
          2.0,
          2.0,
          1.0,
          2.0,
          1.0,
          2.0,
          2.0,
          1.0,
          2.0,
          2.0,
          2.0,
          2.0,
          2.0,
          1.0,
          2.0,
          1.0,
          2.0,
          2.0,
          1.0,
          2.0,
          2.0,
          2.0,
          2.0,
          2.0,
          1.0,
          2.0,
          1.0,
          2.0,
          2.0,
          1.0,
          2.0,
          2.0,
          2.0,
          2.0,
          2.0,
          1.0,
          2.0,
          1.0,
          2.0,
          2.0,
          1.0,
          2.0,
          2.0,
          2.0,
          2.0,
          2.0,
          1.0,
          2.0,
          1.0,
          2.0,
          2.0,
          1.0,
          2.0,
          2.0,
          2.0,
          2.0,
          2.0,
          2.0,
          1.0,
          2.0,
          1.0,
          2.0,
          2.0,
          1.0,
          2.0,
          2.0,
          2.0,
          2.0,
          2.0,
          2.0,
          2.0,
          1.0,
          2.0,
          2.0,
          1.0,
          2.0,
          2.0,
          2.0,
          2.0,
          1.0,
          2.0,
          1.0,
          2.0,
          2.0,
          1.0,
          2.0,
          2.0,
          2.0,
          2.0,
          1.0,
          2.0,
          1.0,
          2.0,
          2.0,
          1.0,
          2.0,
          2.0,
          2.0,
          2.0,
          1.0,
          2.0,
          1.0,
          2.0,
          2.0,
          1.0,
          2.0,
          2.0,
          2.0,
          2.0,
          1.0,
          2.0,
          1.0,
          2.0,
          2.0,
          1.0,
          2.0,
          2.0,
          2.0,
          2.0,
          1.0,
          2.0,
          1.0,
          2.0,
          2.0,
          1.0,
          2.0,
          2.0,
          2.0,
          2.0,
          1.0,
          2.0,
          1.0,
          2.0,
          2.0,
          1.0,
          2.0,
          2.0,
          2.0,
          2.0,
          1.0,
          2.0,
          1.0,
          2.0,
          2.0,
          1.0,
          2.0,
          2.0,
          2.0,
          2.0,
          2.0,
          2.0,
          1.0,
          2.0,
          2.0,
          1.0,
          2.0,
          2.0,
          2.0,
          2.0,
          2.0,
          2.0,
          1.0,
          2.0,
          2.0,
          1.0,
          2.0,
          2.0,
          2.0,
          2.0,
          2.0,
          1.0,
          2.0,
          2.0,
          2.0,
          2.0,
          2.0,
          2.0,
          2.0,
          2.0,
          1.0,
          2.0,
          2.0,
          2.0,
          2.0,
          2.0,
          2.0,
          2.0,
          2.0,
          1.0,
          2.0,
          2.0,
          2.0,
          2.0,
          2.0,
          2.0,
          2.0,
          2.0,
          1.0,
          2.0,
          2.0,
          2.0,
          2.0,
          2.0,
          2.0,
          2.0,
          2.0,
          1.0,
          2.0,
          2.0,
          2.0,
          2.0,
          2.0,
          2.0,
          2.0,
          2.0,
          1.0,
          2.0,
          2.0,
          2.0,
          2.0,
          2.0,
          2.0,
          2.0,
          2.0,
          1.0,
          2.0,
          2.0,
          2.0,
          2.0,
          2.0,
          2.0,
          2.0,
          2.0,
          1.0,
          2.0,
          2.0,
          2.0,
          2.0,
          2.0,
          2.0,
          2.0,
          2.0,
          1.0,
          2.0,
          2.0,
          2.0,
          2.0,
          2.0,
          2.0,
          2.0,
          2.0,
          1.0,
          2.0,
          2.0,
          2.0,
          2.0,
          2.0,
          2.0,
          2.0,
          2.0,
          1.0,
          1.0,
          2.0,
          2.0,
          1.0,
          2.0,
          2.0,
          2.0,
          2.0,
          1.0,
          1.0,
          1.0,
          2.0,
          2.0,
          1.0,
          2.0,
          2.0,
          2.0,
          2.0,
          1.0,
          1.0,
          1.0,
          2.0,
          2.0,
          1.0,
          2.0,
          2.0,
          2.0,
          2.0,
          1.0,
          1.0,
          1.0,
          2.0,
          2.0,
          1.0,
          2.0,
          2.0,
          2.0,
          2.0,
          1.0,
          1.0,
          1.0,
          2.0,
          2.0,
          1.0,
          2.0,
          2.0,
          2.0,
          2.0,
          1.0,
          1.0,
          1.0,
          2.0,
          2.0,
          1.0,
          2.0,
          2.0,
          2.0,
          2.0,
          1.0,
          1.0,
          1.0,
          2.0,
          2.0,
          1.0,
          2.0,
          2.0,
          2.0,
          2.0,
          1.0,
          1.0,
          1.0,
          2.0,
          2.0,
          1.0,
          2.0,
          2.0,
          2.0,
          2.0,
          1.0,
          1.0,
          1.0,
          2.0,
          2.0,
          1.0,
          2.0,
          2.0,
          2.0,
          2.0,
          2.0,
          1.0,
          1.0,
          2.0,
          2.0,
          1.0,
          2.0,
          2.0,
          2.0,
          2.0,
          2.0,
          1.0,
          1.0,
          2.0,
          2.0,
          2.0,
          1.0,
          2.0,
          2.0,
          2.0,
          1.0,
          1.0,
          1.0,
          2.0,
          2.0,
          2.0,
          1.0,
          2.0,
          2.0,
          2.0,
          1.0,
          1.0,
          1.0,
          2.0,
          2.0,
          2.0,
          1.0,
          2.0,
          2.0,
          2.0,
          1.0,
          1.0,
          1.0,
          2.0,
          2.0,
          2.0,
          1.0,
          2.0,
          2.0,
          2.0,
          1.0,
          1.0,
          1.0,
          2.0,
          2.0,
          2.0,
          1.0,
          2.0,
          2.0,
          2.0,
          1.0,
          1.0,
          1.0,
          2.0,
          2.0,
          2.0,
          1.0,
          2.0,
          2.0,
          2.0,
          1.0,
          1.0,
          1.0,
          2.0,
          2.0,
          2.0,
          1.0,
          2.0,
          2.0,
          2.0,
          1.0,
          1.0,
          1.0,
          2.0,
          2.0,
          2.0,
          1.0,
          2.0,
          2.0,
          2.0,
          1.0,
          1.0,
          1.0,
          2.0,
          2.0,
          2.0,
          1.0,
          2.0,
          2.0,
          2.0,
          1.0,
          1.0,
          1.0,
          2.0,
          2.0,
          2.0,
          1.0,
          2.0,
          2.0,
          2.0,
          2.0,
          2.0,
          1.0,
          2.0,
          2.0,
          1.0,
          2.0,
          2.0,
          2.0,
          2.0,
          2.0,
          1.0,
          2.0,
          2.0,
          1.0,
          2.0,
          2.0,
          2.0,
          2.0,
          2.0,
          1.0,
          2.0,
          2.0,
          1.0,
          2.0,
          2.0,
          2.0,
          2.0,
          2.0,
          1.0,
          2.0,
          2.0,
          1.0,
          2.0,
          2.0,
          2.0,
          2.0,
          2.0,
          1.0,
          2.0,
          2.0,
          1.0,
          2.0,
          2.0,
          2.0,
          2.0,
          2.0,
          1.0,
          2.0,
          2.0,
          1.0,
          2.0,
          2.0,
          2.0,
          2.0,
          2.0,
          1.0,
          2.0,
          2.0,
          1.0,
          2.0,
          2.0,
          2.0,
          2.0,
          2.0,
          1.0,
          2.0,
          2.0,
          1.0,
          2.0,
          2.0,
          2.0,
          2.0,
          2.0,
          1.0,
          2.0,
          2.0,
          1.0,
          2.0,
          2.0,
          2.0,
          2.0,
          2.0,
          1.0,
          2.0,
          2.0,
          1.0,
          2.0,
          2.0,
          2.0,
          2.0,
          1.0,
          1.0,
          1.0,
          2.0,
          1.0,
          2.0,
          2.0,
          2.0,
          2.0,
          2.0,
          1.0,
          1.0,
          1.0,
          2.0,
          1.0,
          2.0,
          2.0,
          2.0,
          2.0,
          2.0,
          1.0,
          1.0,
          1.0,
          2.0,
          1.0,
          2.0,
          2.0,
          2.0,
          2.0,
          2.0,
          1.0,
          1.0,
          1.0,
          2.0,
          1.0,
          2.0,
          2.0,
          2.0,
          2.0,
          2.0,
          1.0,
          1.0,
          1.0,
          2.0,
          1.0,
          2.0,
          2.0,
          2.0,
          2.0,
          2.0,
          1.0,
          1.0,
          1.0,
          2.0,
          1.0,
          2.0,
          2.0,
          2.0,
          2.0,
          2.0,
          1.0,
          1.0,
          1.0,
          2.0,
          1.0,
          2.0,
          2.0,
          2.0,
          2.0,
          2.0,
          1.0,
          1.0,
          1.0,
          2.0,
          1.0,
          2.0,
          2.0,
          2.0,
          2.0,
          2.0,
          1.0,
          1.0,
          1.0,
          2.0,
          1.0,
          2.0,
          2.0,
          2.0,
          2.0,
          1.0,
          1.0,
          1.0,
          1.0,
          2.0,
          1.0,
          2.0,
          2.0,
          2.0,
          2.0,
          1.0,
          1.0,
          1.0,
          1.0,
          2.0,
          2.0,
          2.0,
          2.0,
          2.0,
          2.0,
          2.0,
          1.0,
          1.0,
          1.0,
          2.0,
          2.0,
          2.0,
          2.0,
          2.0,
          2.0,
          2.0,
          1.0,
          1.0,
          1.0,
          2.0,
          2.0,
          2.0,
          2.0,
          2.0,
          2.0,
          2.0,
          1.0,
          1.0,
          1.0,
          2.0,
          2.0,
          2.0,
          2.0,
          2.0,
          2.0,
          2.0,
          1.0,
          1.0,
          1.0,
          2.0,
          2.0,
          2.0,
          2.0,
          2.0,
          2.0,
          2.0,
          1.0,
          1.0,
          1.0,
          2.0,
          2.0,
          2.0,
          2.0,
          2.0,
          2.0,
          2.0,
          1.0,
          1.0,
          1.0,
          2.0,
          2.0,
          2.0,
          2.0,
          2.0,
          2.0,
          2.0,
          1.0,
          1.0,
          1.0,
          2.0,
          2.0,
          2.0,
          2.0,
          2.0,
          2.0,
          2.0,
          1.0,
          1.0,
          1.0,
          2.0,
          2.0,
          2.0,
          2.0,
          2.0,
          2.0,
          2.0,
          1.0,
          1.0,
          1.0,
          2.0,
          2.0,
          2.0,
          2.0,
          2.0,
          2.0,
          2.0,
          1.0,
          1.0,
          1.0,
          1.0,
          1.0,
          1.0,
          1.0,
          2.0,
          2.0,
          2.0,
          2.0,
          2.0,
          2.0,
          1.0,
          1.0,
          1.0,
          1.0,
          1.0,
          1.0,
          1.0,
          2.0,
          2.0,
          2.0,
          2.0,
          2.0,
          2.0,
          1.0,
          1.0,
          1.0,
          1.0,
          1.0,
          1.0,
          1.0,
          2.0,
          2.0,
          2.0,
          2.0,
          2.0,
          2.0,
          1.0,
          1.0,
          1.0,
          1.0,
          1.0,
          1.0,
          1.0,
          2.0,
          2.0,
          2.0,
          2.0,
          2.0,
          2.0,
          1.0,
          1.0,
          1.0,
          1.0,
          1.0,
          1.0,
          1.0,
          2.0,
          2.0,
          2.0,
          2.0,
          2.0,
          2.0,
          1.0,
          1.0,
          1.0,
          1.0,
          1.0,
          1.0,
          1.0,
          2.0,
          2.0,
          2.0,
          2.0,
          2.0,
          2.0,
          1.0,
          1.0,
          1.0,
          1.0,
          1.0,
          1.0,
          1.0,
          2.0,
          2.0,
          2.0,
          2.0,
          2.0,
          2.0,
          1.0,
          1.0,
          1.0,
          1.0,
          1.0,
          1.0,
          1.0,
          2.0,
          2.0,
          2.0,
          2.0,
          2.0,
          2.0,
          1.0,
          1.0,
          1.0,
          1.0,
          1.0,
          1.0,
          1.0,
          2.0,
          2.0,
          2.0,
          2.0,
          2.0,
          2.0,
          1.0,
          1.0,
          1.0,
          1.0,
          1.0,
          1.0,
          1.0,
          2.0,
          2.0,
          2.0,
          2.0,
          2.0,
          2.0,
          1.0,
          1.0,
          2.0,
          2.0,
          2.0,
          2.0,
          2.0,
          2.0,
          2.0,
          2.0,
          1.0,
          1.0,
          2.0,
          2.0,
          2.0,
          2.0,
          2.0,
          2.0,
          2.0,
          2.0,
          1.0,
          1.0,
          2.0,
          2.0,
          2.0,
          2.0,
          2.0,
          2.0,
          2.0,
          2.0,
          1.0,
          1.0,
          2.0,
          2.0,
          2.0,
          2.0,
          2.0,
          2.0,
          2.0,
          2.0,
          1.0,
          1.0,
          2.0,
          2.0,
          2.0,
          2.0,
          2.0,
          2.0,
          2.0,
          2.0,
          1.0,
          1.0,
          2.0,
          2.0,
          2.0,
          2.0,
          2.0,
          2.0,
          2.0,
          2.0,
          1.0,
          1.0,
          2.0,
          2.0,
          2.0,
          2.0,
          2.0,
          2.0,
          2.0,
          2.0,
          1.0,
          1.0,
          2.0,
          2.0,
          2.0,
          2.0,
          2.0,
          2.0,
          2.0,
          2.0,
          1.0,
          1.0,
          2.0,
          2.0,
          2.0,
          2.0,
          2.0,
          2.0,
          2.0,
          2.0,
          1.0,
          1.0,
          2.0,
          2.0,
          2.0,
          2.0,
          2.0,
          2.0,
          2.0,
          2.0,
          1.0,
          1.0,
          1.0,
          1.0,
          1.0,
          1.0,
          1.0,
          2.0,
          2.0,
          2.0,
          2.0,
          1.0,
          1.0,
          1.0,
          1.0,
          1.0,
          1.0,
          1.0,
          2.0,
          2.0,
          2.0,
          2.0,
          1.0,
          1.0,
          1.0,
          1.0,
          1.0,
          1.0,
          1.0,
          2.0,
          2.0,
          2.0,
          2.0,
          1.0,
          1.0,
          1.0,
          1.0,
          1.0,
          1.0,
          2.0,
          2.0,
          2.0,
          2.0,
          1.0,
          1.0,
          1.0,
          1.0,
          1.0,
          1.0,
          2.0,
          2.0,
          2.0,
          2.0,
          1.0,
          1.0,
          1.0,
          1.0,
          1.0,
          1.0,
          2.0,
          2.0,
          2.0,
          2.0,
          1.0,
          1.0,
          1.0,
          1.0,
          1.0,
          1.0,
          2.0,
          2.0,
          2.0,
          2.0,
          1.0,
          1.0,
          1.0,
          1.0,
          1.0,
          1.0,
          2.0,
          2.0,
          2.0,
          2.0,
          1.0,
          1.0,
          1.0,
          1.0,
          1.0,
          1.0,
          2.0,
          2.0,
          2.0,
          2.0,
          1.0,
          1.0,
          1.0,
          1.0,
          1.0,
          1.0,
          2.0,
          2.0,
          2.0,
          2.0,
          1.0,
          1.0,
          1.0,
          2.0,
          2.0,
          2.0,
          2.0,
          2.0,
          2.0,
          1.0,
          1.0,
          1.0,
          1.0,
          2.0,
          2.0,
          2.0,
          2.0,
          2.0,
          2.0,
          1.0,
          1.0,
          1.0,
          1.0,
          2.0,
          2.0,
          2.0,
          2.0,
          2.0,
          2.0,
          1.0,
          1.0,
          1.0,
          1.0,
          2.0,
          2.0,
          2.0,
          2.0,
          2.0,
          2.0,
          1.0,
          1.0,
          1.0,
          1.0,
          2.0,
          2.0,
          2.0,
          2.0,
          2.0,
          2.0,
          1.0,
          1.0,
          1.0,
          1.0,
          2.0,
          2.0,
          2.0,
          2.0,
          2.0,
          2.0,
          1.0,
          1.0,
          1.0,
          1.0,
          2.0,
          2.0,
          2.0,
          2.0,
          2.0,
          2.0,
          1.0,
          1.0,
          1.0,
          1.0,
          2.0,
          2.0,
          2.0,
          2.0,
          2.0,
          2.0,
          1.0,
          1.0,
          1.0,
          1.0,
          2.0,
          2.0,
          2.0,
          2.0,
          2.0,
          2.0,
          1.0,
          1.0,
          1.0,
          1.0,
          2.0,
          2.0,
          2.0,
          2.0,
          2.0,
          2.0,
          1.0,
          1.0,
          1.0,
          2.0,
          1.0,
          2.0,
          2.0,
          2.0,
          2.0,
          2.0,
          2.0,
          1.0,
          1.0,
          2.0,
          1.0,
          2.0,
          2.0,
          2.0,
          2.0,
          2.0,
          2.0,
          1.0,
          1.0,
          2.0,
          1.0,
          2.0,
          2.0,
          2.0,
          2.0,
          2.0,
          2.0,
          1.0,
          1.0,
          2.0,
          1.0,
          2.0,
          2.0,
          2.0,
          2.0,
          2.0,
          2.0,
          1.0,
          1.0,
          1.0,
          2.0,
          2.0,
          2.0,
          2.0,
          2.0,
          2.0,
          2.0,
          2.0,
          1.0,
          1.0,
          1.0,
          2.0,
          2.0,
          2.0,
          2.0,
          2.0,
          2.0,
          2.0,
          2.0,
          1.0,
          1.0,
          1.0,
          2.0,
          2.0,
          2.0,
          2.0,
          2.0,
          2.0,
          2.0,
          2.0,
          1.0,
          1.0,
          1.0,
          2.0,
          2.0,
          2.0,
          2.0,
          2.0,
          2.0,
          2.0,
          2.0,
          1.0,
          1.0,
          1.0,
          2.0,
          2.0,
          2.0,
          2.0,
          2.0,
          2.0,
          2.0,
          2.0,
          1.0,
          1.0,
          1.0,
          2.0,
          2.0,
          2.0,
          2.0,
          2.0,
          2.0,
          2.0,
          2.0,
          1.0,
          2.0,
          2.0,
          2.0,
          1.0,
          1.0,
          1.0,
          2.0,
          2.0,
          2.0,
          2.0,
          1.0,
          2.0,
          2.0,
          2.0,
          1.0,
          1.0,
          1.0,
          2.0,
          2.0,
          2.0,
          2.0,
          1.0,
          2.0,
          2.0,
          2.0,
          1.0,
          1.0,
          1.0,
          2.0,
          2.0,
          2.0,
          2.0,
          1.0,
          2.0,
          2.0,
          2.0,
          1.0,
          1.0,
          1.0,
          2.0,
          2.0,
          2.0,
          2.0,
          1.0,
          2.0,
          2.0,
          2.0,
          1.0,
          1.0,
          1.0,
          2.0,
          2.0,
          2.0,
          2.0,
          1.0,
          2.0,
          2.0,
          2.0,
          1.0,
          1.0,
          1.0,
          2.0,
          2.0,
          2.0,
          2.0,
          1.0,
          2.0,
          2.0,
          2.0,
          1.0,
          1.0,
          1.0,
          2.0,
          2.0,
          2.0,
          2.0,
          1.0,
          2.0,
          2.0,
          2.0,
          1.0,
          1.0,
          1.0,
          2.0,
          2.0,
          2.0,
          2.0,
          1.0,
          2.0,
          2.0,
          2.0,
          1.0,
          1.0,
          1.0,
          2.0,
          2.0,
          2.0,
          2.0,
          1.0,
          2.0,
          2.0,
          2.0,
          1.0,
          1.0,
          1.0,
          2.0,
          2.0,
          2.0,
          2.0,
          1.0,
          2.0,
          1.0,
          2.0,
          2.0,
          2.0,
          2.0,
          2.0,
          2.0,
          2.0,
          2.0,
          1.0,
          2.0,
          1.0,
          2.0,
          2.0,
          2.0,
          2.0,
          2.0,
          2.0,
          2.0,
          2.0,
          1.0,
          2.0,
          1.0,
          2.0,
          2.0,
          2.0,
          2.0,
          2.0,
          2.0,
          2.0,
          2.0,
          1.0,
          2.0,
          1.0,
          2.0,
          2.0,
          2.0,
          2.0,
          2.0,
          2.0,
          2.0,
          2.0,
          1.0,
          2.0,
          1.0,
          2.0,
          2.0,
          2.0,
          2.0,
          2.0,
          2.0,
          2.0,
          2.0,
          1.0,
          2.0,
          1.0,
          2.0,
          2.0,
          2.0,
          2.0,
          2.0,
          2.0,
          2.0,
          2.0,
          1.0,
          2.0,
          1.0,
          2.0,
          2.0,
          2.0,
          2.0,
          2.0,
          2.0,
          2.0,
          2.0,
          1.0,
          2.0,
          1.0,
          2.0,
          2.0,
          2.0,
          2.0,
          2.0,
          2.0,
          2.0,
          2.0,
          1.0,
          2.0,
          1.0,
          2.0,
          2.0,
          2.0,
          2.0,
          2.0,
          2.0,
          2.0,
          2.0,
          1.0,
          2.0,
          1.0,
          2.0,
          2.0,
          2.0,
          2.0,
          2.0,
          2.0,
          2.0,
          2.0,
          1.0,
          1.0,
          2.0,
          2.0,
          2.0,
          2.0,
          1.0,
          2.0,
          2.0,
          2.0,
          1.0,
          1.0,
          2.0,
          2.0,
          2.0,
          2.0,
          1.0,
          2.0,
          2.0,
          2.0,
          1.0,
          1.0,
          2.0,
          2.0,
          2.0,
          2.0,
          1.0,
          2.0,
          2.0,
          2.0,
          1.0,
          1.0,
          2.0,
          2.0,
          2.0,
          2.0,
          1.0,
          2.0,
          2.0,
          2.0,
          1.0,
          1.0,
          2.0,
          2.0,
          2.0,
          2.0,
          1.0,
          2.0,
          2.0,
          2.0,
          1.0,
          1.0,
          2.0,
          2.0,
          2.0,
          2.0,
          1.0,
          2.0,
          2.0,
          2.0,
          1.0,
          1.0,
          2.0,
          2.0,
          2.0,
          2.0,
          1.0,
          2.0,
          2.0,
          2.0,
          1.0,
          1.0,
          2.0,
          2.0,
          2.0,
          2.0,
          1.0,
          2.0,
          2.0,
          2.0,
          1.0,
          1.0,
          2.0,
          2.0,
          2.0,
          2.0,
          1.0,
          2.0,
          2.0,
          2.0,
          1.0,
          1.0,
          2.0,
          2.0,
          2.0,
          2.0,
          1.0,
          2.0,
          2.0,
          2.0,
          2.0,
          1.0,
          1.0,
          1.0,
          2.0,
          2.0,
          2.0,
          2.0,
          2.0,
          2.0,
          2.0,
          2.0,
          1.0,
          1.0,
          1.0,
          2.0,
          2.0,
          2.0,
          2.0,
          2.0,
          2.0,
          2.0,
          2.0,
          1.0,
          1.0,
          1.0,
          2.0,
          2.0,
          2.0,
          2.0,
          2.0,
          2.0,
          2.0,
          2.0,
          1.0,
          1.0,
          1.0,
          2.0,
          2.0,
          2.0,
          2.0,
          2.0,
          2.0,
          2.0,
          2.0,
          1.0,
          1.0,
          1.0,
          2.0,
          2.0,
          2.0,
          2.0,
          2.0,
          2.0,
          2.0,
          2.0,
          1.0,
          1.0,
          1.0,
          2.0,
          2.0,
          2.0,
          2.0,
          2.0,
          2.0,
          2.0,
          2.0,
          1.0,
          1.0,
          1.0,
          2.0,
          2.0,
          2.0,
          2.0,
          2.0,
          2.0,
          2.0,
          2.0,
          1.0,
          1.0,
          1.0,
          2.0,
          2.0,
          2.0,
          2.0,
          2.0,
          2.0,
          2.0,
          2.0,
          1.0,
          1.0,
          1.0,
          2.0,
          2.0,
          2.0,
          2.0,
          2.0,
          2.0,
          2.0,
          2.0,
          1.0,
          1.0,
          1.0,
          2.0,
          2.0,
          2.0,
          2.0,
          2.0,
          2.0,
          2.0,
          2.0,
          1.0,
          1.0,
          1.0,
          2.0,
          1.0,
          2.0,
          2.0,
          2.0,
          2.0,
          2.0,
          2.0,
          1.0,
          1.0,
          1.0,
          2.0,
          1.0,
          2.0,
          2.0,
          2.0,
          2.0,
          2.0,
          2.0,
          1.0,
          1.0,
          1.0,
          2.0,
          1.0,
          2.0,
          2.0,
          2.0,
          2.0,
          2.0,
          2.0,
          1.0,
          1.0,
          1.0,
          2.0,
          1.0,
          2.0,
          2.0,
          2.0,
          2.0,
          2.0,
          2.0,
          1.0,
          1.0,
          1.0,
          2.0,
          1.0,
          2.0,
          2.0,
          2.0,
          2.0,
          2.0,
          2.0,
          1.0,
          1.0,
          1.0,
          2.0,
          1.0,
          2.0,
          2.0,
          2.0,
          2.0,
          2.0,
          2.0,
          1.0,
          1.0,
          1.0,
          2.0,
          1.0,
          2.0,
          2.0,
          2.0,
          2.0,
          2.0,
          2.0,
          1.0,
          1.0,
          1.0,
          2.0,
          1.0,
          2.0,
          2.0,
          2.0,
          2.0,
          2.0,
          2.0,
          1.0,
          1.0,
          1.0,
          2.0,
          1.0,
          2.0,
          2.0,
          2.0,
          2.0,
          2.0,
          1.0,
          1.0,
          1.0,
          2.0,
          1.0,
          2.0,
          2.0,
          2.0,
          2.0,
          2.0,
          1.0,
          1.0,
          2.0,
          2.0,
          2.0,
          2.0,
          2.0,
          1.0,
          1.0,
          2.0,
          2.0,
          2.0,
          1.0,
          1.0,
          2.0,
          2.0,
          2.0,
          2.0,
          2.0,
          1.0,
          1.0,
[truncated: 33,977,787 more chars]
