# Supplementary material for: RawBeans: A Simple, Vendor-Independent, Raw-Data Quality-Control Tool
Source: J Proteome Res. 2021 Mar 4;20(4):2098–104. doi: 10.1021/acs.jproteome.0c00956 (PMC8041395; doi:10.1021/acs.jproteome.0c00956)
Supplement: Supplementary file 4 — pr0c00956_si_005.zip [file pr0c00956_si_005.zip › timstof_data/qc-log.txt]

2021-02-08 09:55:37	805 - [INFO] - protqc.runner - -=Starting Raw Beans 1.4.3=-
2021-02-08 09:55:37	807 - [INFO] - protqc.runner - Checking if need to run MSConvert...
2021-02-08 09:55:40	581 - [INFO] - protqc.analyzer - Analyzing QC Data...
2021-02-08 09:55:43	595 - [INFO] - protqc.analyzer - E0_1_615 - Analyzing sample...
2021-02-08 09:55:43	596 - [INFO] - protqc.analyzer - E0_1_615 - Using file: C:\Users\pmrotem\workspace\prot-qc\test-runs\timstof_problem\E0_1_615.mzML
2021-02-08 09:55:43	597 - [INFO] - protqc.analyzer - E0_1_615 - Initializing components: {'peak_splits'	'mz_dist'	'charge_dist'	'total_ion_current'	'ms2_intensities'	'ret_vs_top_n'	'inject_time'	'prec_ratio'	'mass_deviation'	'inject_vs_ret'	'mz_peaks'	'top_n'	'ms2_counts'}
2021-02-08 09:55:44	156 - [INFO] - protqc.analyzer - E0_2_616 - Analyzing sample...
2021-02-08 09:55:44	157 - [INFO] - protqc.analyzer - E0_2_616 - Using file: C:\Users\pmrotem\workspace\prot-qc\test-runs\timstof_problem\E0_2_616.mzML
2021-02-08 09:55:44	158 - [INFO] - protqc.analyzer - E0_2_616 - Initializing components: {'mass_deviation'	'total_ion_current'	'inject_vs_ret'	'inject_time'	'charge_dist'	'ms2_intensities'	'mz_dist'	'top_n'	'peak_splits'	'ret_vs_top_n'	'mz_peaks'	'ms2_counts'	'prec_ratio'}
2021-02-08 09:57:35	644 - [INFO] - protqc.analyzer - E0_1_615 - after reader init
2021-02-08 09:57:35	644 - [WARNING] - protqc.modules - Missing id folder for sample E0_1_615
2021-02-08 09:57:35	645 - [INFO] - protqc.analyzer - E0_1_615 - Starting to process file...
2021-02-08 09:57:35	645 - [INFO] - protqc.analyzer - E0_1_615 - total number of scans: 328854
2021-02-08 09:57:37	297 - [INFO] - protqc.analyzer - E0_1_615 - scan number: 500
2021-02-08 09:57:39	348 - [INFO] - protqc.analyzer - E0_1_615 - scan number: 1000
2021-02-08 09:57:41	175 - [INFO] - protqc.analyzer - E0_2_616 - after reader init
2021-02-08 09:57:41	177 - [WARNING] - protqc.modules - Missing id folder for sample E0_2_616
2021-02-08 09:57:41	178 - [INFO] - protqc.analyzer - E0_2_616 - Starting to process file...
2021-02-08 09:57:41	178 - [INFO] - protqc.analyzer - E0_2_616 - total number of scans: 330824
2021-02-08 09:57:42	019 - [INFO] - protqc.analyzer - E0_1_615 - scan number: 1500
2021-02-08 09:57:43	176 - [INFO] - protqc.analyzer - E0_2_616 - scan number: 500
2021-02-08 09:57:43	724 - [INFO] - protqc.analyzer - E0_1_615 - scan number: 2000
2021-02-08 09:57:44	954 - [INFO] - protqc.analyzer - E0_2_616 - scan number: 1000
2021-02-08 09:57:45	601 - [INFO] - protqc.analyzer - E0_1_615 - scan number: 2500
2021-02-08 09:57:46	653 - [INFO] - protqc.analyzer - E0_2_616 - scan number: 1500
2021-02-08 09:57:47	611 - [INFO] - protqc.analyzer - E0_1_615 - scan number: 3000
2021-02-08 09:57:49	412 - [INFO] - protqc.analyzer - E0_2_616 - scan number: 2000
2021-02-08 09:57:50	498 - [INFO] - protqc.analyzer - E0_1_615 - scan number: 3500
2021-02-08 09:57:52	179 - [INFO] - protqc.analyzer - E0_2_616 - scan number: 2500
2021-02-08 09:57:52	862 - [INFO] - protqc.analyzer - E0_1_615 - scan number: 4000
2021-02-08 09:57:53	927 - [INFO] - protqc.analyzer - E0_2_616 - scan number: 3000
2021-02-08 09:57:54	739 - [INFO] - protqc.analyzer - E0_1_615 - scan number: 4500
2021-02-08 09:57:55	668 - [INFO] - protqc.analyzer - E0_2_616 - scan number: 3500
2021-02-08 09:57:57	463 - [INFO] - protqc.analyzer - E0_1_615 - scan number: 5000
2021-02-08 09:57:58	233 - [INFO] - protqc.analyzer - E0_2_616 - scan number: 4000
2021-02-08 09:57:59	572 - [INFO] - protqc.analyzer - E0_1_615 - scan number: 5500
2021-02-08 09:58:00	390 - [INFO] - protqc.analyzer - E0_2_616 - scan number: 4500
2021-02-08 09:58:01	680 - [INFO] - protqc.analyzer - E0_1_615 - scan number: 6000
2021-02-08 09:58:02	471 - [INFO] - protqc.analyzer - E0_2_616 - scan number: 5000
2021-02-08 09:58:04	179 - [INFO] - protqc.analyzer - E0_1_615 - scan number: 6500
2021-02-08 09:58:04	886 - [INFO] - protqc.analyzer - E0_2_616 - scan number: 5500
2021-02-08 09:58:06	467 - [INFO] - protqc.analyzer - E0_1_615 - scan number: 7000
2021-02-08 09:58:06	973 - [INFO] - protqc.analyzer - E0_2_616 - scan number: 6000
2021-02-08 09:58:08	523 - [INFO] - protqc.analyzer - E0_1_615 - scan number: 7500
2021-02-08 09:58:08	970 - [INFO] - protqc.analyzer - E0_2_616 - scan number: 6500
2021-02-08 09:58:10	714 - [INFO] - protqc.analyzer - E0_1_615 - scan number: 8000
2021-02-08 09:58:11	062 - [INFO] - protqc.analyzer - E0_2_616 - scan number: 7000
2021-02-08 09:58:12	812 - [INFO] - protqc.analyzer - E0_1_615 - scan number: 8500
2021-02-08 09:58:13	176 - [INFO] - protqc.analyzer - E0_2_616 - scan number: 7500
2021-02-08 09:58:14	951 - [INFO] - protqc.analyzer - E0_1_615 - scan number: 9000
2021-02-08 09:58:15	136 - [INFO] - protqc.analyzer - E0_2_616 - scan number: 8000
2021-02-08 09:58:17	058 - [INFO] - protqc.analyzer - E0_1_615 - scan number: 9500
2021-02-08 09:58:17	272 - [INFO] - protqc.analyzer - E0_2_616 - scan number: 8500
2021-02-08 09:58:19	108 - [INFO] - protqc.analyzer - E0_1_615 - scan number: 10000
2021-02-08 09:58:19	361 - [INFO] - protqc.analyzer - E0_2_616 - scan number: 9000
2021-02-08 09:58:21	184 - [INFO] - protqc.analyzer - E0_1_615 - scan number: 10500
2021-02-08 09:58:21	290 - [INFO] - protqc.analyzer - E0_2_616 - scan number: 9500
2021-02-08 09:58:23	218 - [INFO] - protqc.analyzer - E0_1_615 - scan number: 11000
2021-02-08 09:58:23	376 - [INFO] - protqc.analyzer - E0_2_616 - scan number: 10000
2021-02-08 09:58:25	321 - [INFO] - protqc.analyzer - E0_1_615 - scan number: 11500
2021-02-08 09:58:25	480 - [INFO] - protqc.analyzer - E0_2_616 - scan number: 10500
2021-02-08 09:58:27	470 - [INFO] - protqc.analyzer - E0_1_615 - scan number: 12000
2021-02-08 09:58:27	617 - [INFO] - protqc.analyzer - E0_2_616 - scan number: 11000
2021-02-08 09:58:29	621 - [INFO] - protqc.analyzer - E0_2_616 - scan number: 11500
2021-02-08 09:58:29	621 - [INFO] - protqc.analyzer - E0_1_615 - scan number: 12500
2021-02-08 09:58:31	630 - [INFO] - protqc.analyzer - E0_2_616 - scan number: 12000
2021-02-08 09:58:31	706 - [INFO] - protqc.analyzer - E0_1_615 - scan number: 13000
2021-02-08 09:58:33	715 - [INFO] - protqc.analyzer - E0_2_616 - scan number: 12500
2021-02-08 09:58:33	784 - [INFO] - protqc.analyzer - E0_1_615 - scan number: 13500
2021-02-08 09:58:35	706 - [INFO] - protqc.analyzer - E0_2_616 - scan number: 13000
2021-02-08 09:58:35	764 - [INFO] - protqc.analyzer - E0_1_615 - scan number: 14000
2021-02-08 09:58:37	814 - [INFO] - protqc.analyzer - E0_1_615 - scan number: 14500
2021-02-08 09:58:37	845 - [INFO] - protqc.analyzer - E0_2_616 - scan number: 13500
2021-02-08 09:58:39	955 - [INFO] - protqc.analyzer - E0_2_616 - scan number: 14000
2021-02-08 09:58:39	968 - [INFO] - protqc.analyzer - E0_1_615 - scan number: 15000
2021-02-08 09:58:42	036 - [INFO] - protqc.analyzer - E0_2_616 - scan number: 14500
2021-02-08 09:58:42	147 - [INFO] - protqc.analyzer - E0_1_615 - scan number: 15500
2021-02-08 09:58:44	297 - [INFO] - protqc.analyzer - E0_1_615 - scan number: 16000
2021-02-08 09:58:44	562 - [INFO] - protqc.analyzer - E0_2_616 - scan number: 15000
2021-02-08 09:58:46	555 - [INFO] - protqc.analyzer - E0_1_615 - scan number: 16500
2021-02-08 09:58:46	846 - [INFO] - protqc.analyzer - E0_2_616 - scan number: 15500
2021-02-08 09:58:48	618 - [INFO] - protqc.analyzer - E0_1_615 - scan number: 17000
2021-02-08 09:58:48	923 - [INFO] - protqc.analyzer - E0_2_616 - scan number: 16000
2021-02-08 09:58:50	617 - [INFO] - protqc.analyzer - E0_1_615 - scan number: 17500
2021-02-08 09:58:50	941 - [INFO] - protqc.analyzer - E0_2_616 - scan number: 16500
2021-02-08 09:58:52	652 - [INFO] - protqc.analyzer - E0_1_615 - scan number: 18000
2021-02-08 09:58:52	956 - [INFO] - protqc.analyzer - E0_2_616 - scan number: 17000
2021-02-08 09:58:54	691 - [INFO] - protqc.analyzer - E0_1_615 - scan number: 18500
2021-02-08 09:58:54	996 - [INFO] - protqc.analyzer - E0_2_616 - scan number: 17500
2021-02-08 09:58:56	470 - [INFO] - protqc.analyzer - E0_1_615 - scan number: 19000
2021-02-08 09:58:56	889 - [INFO] - protqc.analyzer - E0_2_616 - scan number: 18000
2021-02-08 09:58:58	468 - [INFO] - protqc.analyzer - E0_1_615 - scan number: 19500
2021-02-08 09:58:58	764 - [INFO] - protqc.analyzer - E0_2_616 - scan number: 18500
2021-02-08 09:59:00	524 - [INFO] - protqc.analyzer - E0_1_615 - scan number: 20000
2021-02-08 09:59:00	790 - [INFO] - protqc.analyzer - E0_2_616 - scan number: 19000
2021-02-08 09:59:02	602 - [INFO] - protqc.analyzer - E0_1_615 - scan number: 20500
2021-02-08 09:59:02	735 - [INFO] - protqc.analyzer - E0_2_616 - scan number: 19500
2021-02-08 09:59:04	622 - [INFO] - protqc.analyzer - E0_1_615 - scan number: 21000
2021-02-08 09:59:04	748 - [INFO] - protqc.analyzer - E0_2_616 - scan number: 20000
2021-02-08 09:59:06	675 - [INFO] - protqc.analyzer - E0_1_615 - scan number: 21500
2021-02-08 09:59:06	745 - [INFO] - protqc.analyzer - E0_2_616 - scan number: 20500
2021-02-08 09:59:08	617 - [INFO] - protqc.analyzer - E0_1_615 - scan number: 22000
2021-02-08 09:59:08	688 - [INFO] - protqc.analyzer - E0_2_616 - scan number: 21000
2021-02-08 09:59:10	666 - [INFO] - protqc.analyzer - E0_1_615 - scan number: 22500
2021-02-08 09:59:10	675 - [INFO] - protqc.analyzer - E0_2_616 - scan number: 21500
2021-02-08 09:59:12	630 - [INFO] - protqc.analyzer - E0_2_616 - scan number: 22000
2021-02-08 09:59:12	650 - [INFO] - protqc.analyzer - E0_1_615 - scan number: 23000
2021-02-08 09:59:14	579 - [INFO] - protqc.analyzer - E0_2_616 - scan number: 22500
2021-02-08 09:59:14	669 - [INFO] - protqc.analyzer - E0_1_615 - scan number: 23500
2021-02-08 09:59:16	536 - [INFO] - protqc.analyzer - E0_2_616 - scan number: 23000
2021-02-08 09:59:16	557 - [INFO] - protqc.analyzer - E0_1_615 - scan number: 24000
2021-02-08 09:59:18	414 - [INFO] - protqc.analyzer - E0_2_616 - scan number: 23500
2021-02-08 09:59:18	563 - [INFO] - protqc.analyzer - E0_1_615 - scan number: 24500
2021-02-08 09:59:20	396 - [INFO] - protqc.analyzer - E0_2_616 - scan number: 24000
2021-02-08 09:59:20	585 - [INFO] - protqc.analyzer - E0_1_615 - scan number: 25000
2021-02-08 09:59:22	353 - [INFO] - protqc.analyzer - E0_2_616 - scan number: 24500
2021-02-08 09:59:22	646 - [INFO] - protqc.analyzer - E0_1_615 - scan number: 25500
2021-02-08 09:59:24	492 - [INFO] - protqc.analyzer - E0_2_616 - scan number: 25000
2021-02-08 09:59:24	724 - [INFO] - protqc.analyzer - E0_1_615 - scan number: 26000
2021-02-08 09:59:26	623 - [INFO] - protqc.analyzer - E0_2_616 - scan number: 25500
2021-02-08 09:59:26	821 - [INFO] - protqc.analyzer - E0_1_615 - scan number: 26500
2021-02-08 09:59:28	940 - [INFO] - protqc.analyzer - E0_2_616 - scan number: 26000
2021-02-08 09:59:29	220 - [INFO] - protqc.analyzer - E0_1_615 - scan number: 27000
2021-02-08 09:59:30	892 - [INFO] - protqc.analyzer - E0_2_616 - scan number: 26500
2021-02-08 09:59:31	125 - [INFO] - protqc.analyzer - E0_1_615 - scan number: 27500
2021-02-08 09:59:32	861 - [INFO] - protqc.analyzer - E0_2_616 - scan number: 27000
2021-02-08 09:59:33	188 - [INFO] - protqc.analyzer - E0_1_615 - scan number: 28000
2021-02-08 09:59:34	928 - [INFO] - protqc.analyzer - E0_2_616 - scan number: 27500
2021-02-08 09:59:35	182 - [INFO] - protqc.analyzer - E0_1_615 - scan number: 28500
2021-02-08 09:59:36	920 - [INFO] - protqc.analyzer - E0_2_616 - scan number: 28000
2021-02-08 09:59:37	166 - [INFO] - protqc.analyzer - E0_1_615 - scan number: 29000
2021-02-08 09:59:38	978 - [INFO] - protqc.analyzer - E0_2_616 - scan number: 28500
2021-02-08 09:59:39	334 - [INFO] - protqc.analyzer - E0_1_615 - scan number: 29500
2021-02-08 09:59:41	023 - [INFO] - protqc.analyzer - E0_2_616 - scan number: 29000
2021-02-08 09:59:41	328 - [INFO] - protqc.analyzer - E0_1_615 - scan number: 30000
2021-02-08 09:59:42	998 - [INFO] - protqc.analyzer - E0_2_616 - scan number: 29500
2021-02-08 09:59:43	354 - [INFO] - protqc.analyzer - E0_1_615 - scan number: 30500
2021-02-08 09:59:44	967 - [INFO] - protqc.analyzer - E0_2_616 - scan number: 30000
2021-02-08 09:59:45	376 - [INFO] - protqc.analyzer - E0_1_615 - scan number: 31000
2021-02-08 09:59:46	907 - [INFO] - protqc.analyzer - E0_2_616 - scan number: 30500
2021-02-08 09:59:47	399 - [INFO] - protqc.analyzer - E0_1_615 - scan number: 31500
2021-02-08 09:59:48	970 - [INFO] - protqc.analyzer - E0_2_616 - scan number: 31000
2021-02-08 09:59:49	346 - [INFO] - protqc.analyzer - E0_1_615 - scan number: 32000
2021-02-08 09:59:50	927 - [INFO] - protqc.analyzer - E0_2_616 - scan number: 31500
2021-02-08 09:59:51	356 - [INFO] - protqc.analyzer - E0_1_615 - scan number: 32500
2021-02-08 09:59:52	943 - [INFO] - protqc.analyzer - E0_2_616 - scan number: 32000
2021-02-08 09:59:53	518 - [INFO] - protqc.analyzer - E0_1_615 - scan number: 33000
2021-02-08 09:59:54	900 - [INFO] - protqc.analyzer - E0_2_616 - scan number: 32500
2021-02-08 09:59:55	482 - [INFO] - protqc.analyzer - E0_1_615 - scan number: 33500
2021-02-08 09:59:56	900 - [INFO] - protqc.analyzer - E0_2_616 - scan number: 33000
2021-02-08 09:59:57	653 - [INFO] - protqc.analyzer - E0_1_615 - scan number: 34000
2021-02-08 09:59:59	095 - [INFO] - protqc.analyzer - E0_2_616 - scan number: 33500
2021-02-08 09:59:59	742 - [INFO] - protqc.analyzer - E0_1_615 - scan number: 34500
2021-02-08 10:00:01	287 - [INFO] - protqc.analyzer - E0_2_616 - scan number: 34000
2021-02-08 10:00:01	909 - [INFO] - protqc.analyzer - E0_1_615 - scan number: 35000
2021-02-08 10:00:03	287 - [INFO] - protqc.analyzer - E0_2_616 - scan number: 34500
2021-02-08 10:00:03	972 - [INFO] - protqc.analyzer - E0_1_615 - scan number: 35500
2021-02-08 10:00:05	243 - [INFO] - protqc.analyzer - E0_2_616 - scan number: 35000
2021-02-08 10:00:05	946 - [INFO] - protqc.analyzer - E0_1_615 - scan number: 36000
2021-02-08 10:00:07	230 - [INFO] - protqc.analyzer - E0_2_616 - scan number: 35500
2021-02-08 10:00:07	942 - [INFO] - protqc.analyzer - E0_1_615 - scan number: 36500
2021-02-08 10:00:09	250 - [INFO] - protqc.analyzer - E0_2_616 - scan number: 36000
2021-02-08 10:00:09	956 - [INFO] - protqc.analyzer - E0_1_615 - scan number: 37000
2021-02-08 10:00:11	231 - [INFO] - protqc.analyzer - E0_2_616 - scan number: 36500
2021-02-08 10:00:11	911 - [INFO] - protqc.analyzer - E0_1_615 - scan number: 37500
2021-02-08 10:00:13	184 - [INFO] - protqc.analyzer - E0_2_616 - scan number: 37000
2021-02-08 10:00:13	924 - [INFO] - protqc.analyzer - E0_1_615 - scan number: 38000
2021-02-08 10:00:15	219 - [INFO] - protqc.analyzer - E0_2_616 - scan number: 37500
2021-02-08 10:00:15	984 - [INFO] - protqc.analyzer - E0_1_615 - scan number: 38500
2021-02-08 10:00:17	188 - [INFO] - protqc.analyzer - E0_2_616 - scan number: 38000
2021-02-08 10:00:18	159 - [INFO] - protqc.analyzer - E0_1_615 - scan number: 39000
2021-02-08 10:00:19	321 - [INFO] - protqc.analyzer - E0_2_616 - scan number: 38500
2021-02-08 10:00:20	239 - [INFO] - protqc.analyzer - E0_1_615 - scan number: 39500
2021-02-08 10:00:21	449 - [INFO] - protqc.analyzer - E0_2_616 - scan number: 39000
2021-02-08 10:00:22	354 - [INFO] - protqc.analyzer - E0_1_615 - scan number: 40000
2021-02-08 10:00:23	550 - [INFO] - protqc.analyzer - E0_2_616 - scan number: 39500
2021-02-08 10:00:24	450 - [INFO] - protqc.analyzer - E0_1_615 - scan number: 40500
2021-02-08 10:00:25	543 - [INFO] - protqc.analyzer - E0_2_616 - scan number: 40000
2021-02-08 10:00:26	526 - [INFO] - protqc.analyzer - E0_1_615 - scan number: 41000
2021-02-08 10:00:27	664 - [INFO] - protqc.analyzer - E0_2_616 - scan number: 40500
2021-02-08 10:00:28	591 - [INFO] - protqc.analyzer - E0_1_615 - scan number: 41500
2021-02-08 10:00:29	787 - [INFO] - protqc.analyzer - E0_2_616 - scan number: 41000
2021-02-08 10:00:30	653 - [INFO] - protqc.analyzer - E0_1_615 - scan number: 42000
2021-02-08 10:00:31	915 - [INFO] - protqc.analyzer - E0_2_616 - scan number: 41500
2021-02-08 10:00:32	752 - [INFO] - protqc.analyzer - E0_1_615 - scan number: 42500
2021-02-08 10:00:33	920 - [INFO] - protqc.analyzer - E0_2_616 - scan number: 42000
2021-02-08 10:00:34	893 - [INFO] - protqc.analyzer - E0_1_615 - scan number: 43000
2021-02-08 10:00:35	986 - [INFO] - protqc.analyzer - E0_2_616 - scan number: 42500
2021-02-08 10:00:36	941 - [INFO] - protqc.analyzer - E0_1_615 - scan number: 43500
2021-02-08 10:00:38	016 - [INFO] - protqc.analyzer - E0_2_616 - scan number: 43000
2021-02-08 10:00:39	058 - [INFO] - protqc.analyzer - E0_1_615 - scan number: 44000
2021-02-08 10:00:40	026 - [INFO] - protqc.analyzer - E0_2_616 - scan number: 43500
2021-02-08 10:00:41	171 - [INFO] - protqc.analyzer - E0_1_615 - scan number: 44500
2021-02-08 10:00:42	064 - [INFO] - protqc.analyzer - E0_2_616 - scan number: 44000
2021-02-08 10:00:43	384 - [INFO] - protqc.analyzer - E0_1_615 - scan number: 45000
2021-02-08 10:00:44	266 - [INFO] - protqc.analyzer - E0_2_616 - scan number: 44500
2021-02-08 10:00:45	490 - [INFO] - protqc.analyzer - E0_1_615 - scan number: 45500
2021-02-08 10:00:46	350 - [INFO] - protqc.analyzer - E0_2_616 - scan number: 45000
2021-02-08 10:00:47	519 - [INFO] - protqc.analyzer - E0_1_615 - scan number: 46000
2021-02-08 10:00:48	477 - [INFO] - protqc.analyzer - E0_2_616 - scan number: 45500
2021-02-08 10:00:49	576 - [INFO] - protqc.analyzer - E0_1_615 - scan number: 46500
2021-02-08 10:00:50	577 - [INFO] - protqc.analyzer - E0_2_616 - scan number: 46000
2021-02-08 10:00:51	704 - [INFO] - protqc.analyzer - E0_1_615 - scan number: 47000
2021-02-08 10:00:52	659 - [INFO] - protqc.analyzer - E0_2_616 - scan number: 46500
2021-02-08 10:00:53	786 - [INFO] - protqc.analyzer - E0_1_615 - scan number: 47500
2021-02-08 10:00:54	785 - [INFO] - protqc.analyzer - E0_2_616 - scan number: 47000
2021-02-08 10:00:55	938 - [INFO] - protqc.analyzer - E0_1_615 - scan number: 48000
2021-02-08 10:00:56	931 - [INFO] - protqc.analyzer - E0_2_616 - scan number: 47500
2021-02-08 10:00:57	997 - [INFO] - protqc.analyzer - E0_1_615 - scan number: 48500
2021-02-08 10:00:59	017 - [INFO] - protqc.analyzer - E0_2_616 - scan number: 48000
2021-02-08 10:01:00	261 - [INFO] - protqc.analyzer - E0_1_615 - scan number: 49000
2021-02-08 10:01:01	121 - [INFO] - protqc.analyzer - E0_2_616 - scan number: 48500
2021-02-08 10:01:02	274 - [INFO] - protqc.analyzer - E0_1_615 - scan number: 49500
2021-02-08 10:01:03	191 - [INFO] - protqc.analyzer - E0_2_616 - scan number: 49000
2021-02-08 10:01:04	304 - [INFO] - protqc.analyzer - E0_1_615 - scan number: 50000
2021-02-08 10:01:05	286 - [INFO] - protqc.analyzer - E0_2_616 - scan number: 49500
2021-02-08 10:01:06	372 - [INFO] - protqc.analyzer - E0_1_615 - scan number: 50500
2021-02-08 10:01:07	377 - [INFO] - protqc.analyzer - E0_2_616 - scan number: 50000
2021-02-08 10:01:08	575 - [INFO] - protqc.analyzer - E0_1_615 - scan number: 51000
2021-02-08 10:01:09	574 - [INFO] - protqc.analyzer - E0_2_616 - scan number: 50500
2021-02-08 10:01:10	681 - [INFO] - protqc.analyzer - E0_1_615 - scan number: 51500
2021-02-08 10:01:11	779 - [INFO] - protqc.analyzer - E0_2_616 - scan number: 51000
2021-02-08 10:01:12	806 - [INFO] - protqc.analyzer - E0_1_615 - scan number: 52000
2021-02-08 10:01:13	838 - [INFO] - protqc.analyzer - E0_2_616 - scan number: 51500
2021-02-08 10:01:14	862 - [INFO] - protqc.analyzer - E0_1_615 - scan number: 52500
2021-02-08 10:01:16	005 - [INFO] - protqc.analyzer - E0_2_616 - scan number: 52000
2021-02-08 10:01:16	961 - [INFO] - protqc.analyzer - E0_1_615 - scan number: 53000
2021-02-08 10:01:18	236 - [INFO] - protqc.analyzer - E0_2_616 - scan number: 52500
2021-02-08 10:01:19	010 - [INFO] - protqc.analyzer - E0_1_615 - scan number: 53500
2021-02-08 10:01:20	369 - [INFO] - protqc.analyzer - E0_2_616 - scan number: 53000
2021-02-08 10:01:21	127 - [INFO] - protqc.analyzer - E0_1_615 - scan number: 54000
2021-02-08 10:01:22	531 - [INFO] - protqc.analyzer - E0_2_616 - scan number: 53500
2021-02-08 10:01:23	227 - [INFO] - protqc.analyzer - E0_1_615 - scan number: 54500
2021-02-08 10:01:24	757 - [INFO] - protqc.analyzer - E0_2_616 - scan number: 54000
2021-02-08 10:01:25	550 - [INFO] - protqc.analyzer - E0_1_615 - scan number: 55000
2021-02-08 10:01:26	888 - [INFO] - protqc.analyzer - E0_2_616 - scan number: 54500
2021-02-08 10:01:27	621 - [INFO] - protqc.analyzer - E0_1_615 - scan number: 55500
2021-02-08 10:01:29	112 - [INFO] - protqc.analyzer - E0_2_616 - scan number: 55000
2021-02-08 10:01:29	923 - [INFO] - protqc.analyzer - E0_1_615 - scan number: 56000
2021-02-08 10:01:31	247 - [INFO] - protqc.analyzer - E0_2_616 - scan number: 55500
2021-02-08 10:01:32	046 - [INFO] - protqc.analyzer - E0_1_615 - scan number: 56500
2021-02-08 10:01:33	340 - [INFO] - protqc.analyzer - E0_2_616 - scan number: 56000
2021-02-08 10:01:34	255 - [INFO] - protqc.analyzer - E0_1_615 - scan number: 57000
2021-02-08 10:01:35	505 - [INFO] - protqc.analyzer - E0_2_616 - scan number: 56500
2021-02-08 10:01:36	418 - [INFO] - protqc.analyzer - E0_1_615 - scan number: 57500
2021-02-08 10:01:37	581 - [INFO] - protqc.analyzer - E0_2_616 - scan number: 57000
2021-02-08 10:01:38	645 - [INFO] - protqc.analyzer - E0_1_615 - scan number: 58000
2021-02-08 10:01:39	725 - [INFO] - protqc.analyzer - E0_2_616 - scan number: 57500
2021-02-08 10:01:40	771 - [INFO] - protqc.analyzer - E0_1_615 - scan number: 58500
2021-02-08 10:01:41	868 - [INFO] - protqc.analyzer - E0_2_616 - scan number: 58000
2021-02-08 10:01:42	955 - [INFO] - protqc.analyzer - E0_1_615 - scan number: 59000
2021-02-08 10:01:43	943 - [INFO] - protqc.analyzer - E0_2_616 - scan number: 58500
2021-02-08 10:01:45	130 - [INFO] - protqc.analyzer - E0_1_615 - scan number: 59500
2021-02-08 10:01:46	445 - [INFO] - protqc.analyzer - E0_2_616 - scan number: 59000
2021-02-08 10:01:47	410 - [INFO] - protqc.analyzer - E0_1_615 - scan number: 60000
2021-02-08 10:01:48	486 - [INFO] - protqc.analyzer - E0_2_616 - scan number: 59500
2021-02-08 10:01:49	544 - [INFO] - protqc.analyzer - E0_1_615 - scan number: 60500
2021-02-08 10:01:50	706 - [INFO] - protqc.analyzer - E0_2_616 - scan number: 60000
2021-02-08 10:01:51	614 - [INFO] - protqc.analyzer - E0_1_615 - scan number: 61000
2021-02-08 10:01:52	823 - [INFO] - protqc.analyzer - E0_2_616 - scan number: 60500
2021-02-08 10:01:53	731 - [INFO] - protqc.analyzer - E0_1_615 - scan number: 61500
2021-02-08 10:01:54	975 - [INFO] - protqc.analyzer - E0_2_616 - scan number: 61000
2021-02-08 10:01:55	779 - [INFO] - protqc.analyzer - E0_1_615 - scan number: 62000
2021-02-08 10:01:57	217 - [INFO] - protqc.analyzer - E0_2_616 - scan number: 61500
2021-02-08 10:01:57	802 - [INFO] - protqc.analyzer - E0_1_615 - scan number: 62500
2021-02-08 10:01:59	397 - [INFO] - protqc.analyzer - E0_2_616 - scan number: 62000
2021-02-08 10:01:59	944 - [INFO] - protqc.analyzer - E0_1_615 - scan number: 63000
2021-02-08 10:02:01	693 - [INFO] - protqc.analyzer - E0_2_616 - scan number: 62500
2021-02-08 10:02:02	285 - [INFO] - protqc.analyzer - E0_1_615 - scan number: 63500
2021-02-08 10:02:03	849 - [INFO] - protqc.analyzer - E0_2_616 - scan number: 63000
2021-02-08 10:02:04	364 - [INFO] - protqc.analyzer - E0_1_615 - scan number: 64000
2021-02-08 10:02:05	959 - [INFO] - protqc.analyzer - E0_2_616 - scan number: 63500
2021-02-08 10:02:06	587 - [INFO] - protqc.analyzer - E0_1_615 - scan number: 64500
2021-02-08 10:02:08	231 - [INFO] - protqc.analyzer - E0_2_616 - scan number: 64000
2021-02-08 10:02:08	825 - [INFO] - protqc.analyzer - E0_1_615 - scan number: 65000
2021-02-08 10:02:10	313 - [INFO] - protqc.analyzer - E0_2_616 - scan number: 64500
2021-02-08 10:02:10	992 - [INFO] - protqc.analyzer - E0_1_615 - scan number: 65500
2021-02-08 10:02:12	467 - [INFO] - protqc.analyzer - E0_2_616 - scan number: 65000
2021-02-08 10:02:13	082 - [INFO] - protqc.analyzer - E0_1_615 - scan number: 66000
2021-02-08 10:02:14	688 - [INFO] - protqc.analyzer - E0_2_616 - scan number: 65500
2021-02-08 10:02:15	410 - [INFO] - protqc.analyzer - E0_1_615 - scan number: 66500
2021-02-08 10:02:17	098 - [INFO] - protqc.analyzer - E0_2_616 - scan number: 66000
2021-02-08 10:02:17	883 - [INFO] - protqc.analyzer - E0_1_615 - scan number: 67000
2021-02-08 10:02:19	562 - [INFO] - protqc.analyzer - E0_2_616 - scan number: 66500
2021-02-08 10:02:20	183 - [INFO] - protqc.analyzer - E0_1_615 - scan number: 67500
2021-02-08 10:02:21	989 - [INFO] - protqc.analyzer - E0_2_616 - scan number: 67000
2021-02-08 10:02:22	518 - [INFO] - protqc.analyzer - E0_1_615 - scan number: 68000
2021-02-08 10:02:24	201 - [INFO] - protqc.analyzer - E0_2_616 - scan number: 67500
2021-02-08 10:02:24	801 - [INFO] - protqc.analyzer - E0_1_615 - scan number: 68500
2021-02-08 10:02:26	741 - [INFO] - protqc.analyzer - E0_2_616 - scan number: 68000
2021-02-08 10:02:27	138 - [INFO] - protqc.analyzer - E0_1_615 - scan number: 69000
2021-02-08 10:02:28	956 - [INFO] - protqc.analyzer - E0_2_616 - scan number: 68500
2021-02-08 10:02:29	314 - [INFO] - protqc.analyzer - E0_1_615 - scan number: 69500
2021-02-08 10:02:31	327 - [INFO] - protqc.analyzer - E0_2_616 - scan number: 69000
2021-02-08 10:02:31	667 - [INFO] - protqc.analyzer - E0_1_615 - scan number: 70000
2021-02-08 10:02:33	714 - [INFO] - protqc.analyzer - E0_2_616 - scan number: 69500
2021-02-08 10:02:33	932 - [INFO] - protqc.analyzer - E0_1_615 - scan number: 70500
2021-02-08 10:02:35	974 - [INFO] - protqc.analyzer - E0_2_616 - scan number: 70000
2021-02-08 10:02:36	112 - [INFO] - protqc.analyzer - E0_1_615 - scan number: 71000
2021-02-08 10:02:38	118 - [INFO] - protqc.analyzer - E0_2_616 - scan number: 70500
2021-02-08 10:02:38	154 - [INFO] - protqc.analyzer - E0_1_615 - scan number: 71500
2021-02-08 10:02:39	914 - [INFO] - protqc.analyzer - E0_2_616 - scan number: 71000
2021-02-08 10:02:39	943 - [INFO] - protqc.analyzer - E0_1_615 - scan number: 72000
2021-02-08 10:02:41	615 - [INFO] - protqc.analyzer - E0_1_615 - scan number: 72500
2021-02-08 10:02:41	619 - [INFO] - protqc.analyzer - E0_2_616 - scan number: 71500
2021-02-08 10:02:43	800 - [INFO] - protqc.analyzer - E0_2_616 - scan number: 72000
2021-02-08 10:02:43	834 - [INFO] - protqc.analyzer - E0_1_615 - scan number: 73000
2021-02-08 10:02:46	010 - [INFO] - protqc.analyzer - E0_1_615 - scan number: 73500
2021-02-08 10:02:46	102 - [INFO] - protqc.analyzer - E0_2_616 - scan number: 72500
2021-02-08 10:02:48	101 - [INFO] - protqc.analyzer - E0_1_615 - scan number: 74000
2021-02-08 10:02:48	182 - [INFO] - protqc.analyzer - E0_2_616 - scan number: 73000
2021-02-08 10:02:50	263 - [INFO] - protqc.analyzer - E0_1_615 - scan number: 74500
2021-02-08 10:02:50	436 - [INFO] - protqc.analyzer - E0_2_616 - scan number: 73500
2021-02-08 10:02:52	126 - [INFO] - protqc.analyzer - E0_1_615 - scan number: 75000
2021-02-08 10:02:52	272 - [INFO] - protqc.analyzer - E0_2_616 - scan number: 74000
2021-02-08 10:02:54	278 - [INFO] - protqc.analyzer - E0_1_615 - scan number: 75500
2021-02-08 10:02:54	703 - [INFO] - protqc.analyzer - E0_2_616 - scan number: 74500
2021-02-08 10:02:56	090 - [INFO] - protqc.analyzer - E0_1_615 - scan number: 76000
2021-02-08 10:02:56	362 - [INFO] - protqc.analyzer - E0_2_616 - scan number: 75000
2021-02-08 10:02:57	770 - [INFO] - protqc.analyzer - E0_1_615 - scan number: 76500
2021-02-08 10:02:58	244 - [INFO] - protqc.analyzer - E0_2_616 - scan number: 75500
2021-02-08 10:02:59	542 - [INFO] - protqc.analyzer - E0_1_615 - scan number: 77000
2021-02-08 10:03:00	174 - [INFO] - protqc.analyzer - E0_2_616 - scan number: 76000
2021-02-08 10:03:01	265 - [INFO] - protqc.analyzer - E0_1_615 - scan number: 77500
2021-02-08 10:03:01	814 - [INFO] - protqc.analyzer - E0_2_616 - scan number: 76500
2021-02-08 10:03:03	144 - [INFO] - protqc.analyzer - E0_1_615 - scan number: 78000
2021-02-08 10:03:03	931 - [INFO] - protqc.analyzer - E0_2_616 - scan number: 77000
2021-02-08 10:03:05	170 - [INFO] - protqc.analyzer - E0_1_615 - scan number: 78500
2021-02-08 10:03:05	796 - [INFO] - protqc.analyzer - E0_2_616 - scan number: 77500
2021-02-08 10:03:06	792 - [INFO] - protqc.analyzer - E0_1_615 - scan number: 79000
2021-02-08 10:03:07	472 - [INFO] - protqc.analyzer - E0_2_616 - scan number: 78000
2021-02-08 10:03:08	482 - [INFO] - protqc.analyzer - E0_1_615 - scan number: 79500
2021-02-08 10:03:09	316 - [INFO] - protqc.analyzer - E0_2_616 - scan number: 78500
2021-02-08 10:03:10	415 - [INFO] - protqc.analyzer - E0_1_615 - scan number: 80000
2021-02-08 10:03:11	225 - [INFO] - protqc.analyzer - E0_2_616 - scan number: 79000
2021-02-08 10:03:12	293 - [INFO] - protqc.analyzer - E0_1_615 - scan number: 80500
2021-02-08 10:03:13	289 - [INFO] - protqc.analyzer - E0_2_616 - scan number: 79500
2021-02-08 10:03:14	171 - [INFO] - protqc.analyzer - E0_1_615 - scan number: 81000
2021-02-08 10:03:15	123 - [INFO] - protqc.analyzer - E0_2_616 - scan number: 80000
2021-02-08 10:03:15	972 - [INFO] - protqc.analyzer - E0_1_615 - scan number: 81500
2021-02-08 10:03:17	030 - [INFO] - protqc.analyzer - E0_2_616 - scan number: 80500
2021-02-08 10:03:17	873 - [INFO] - protqc.analyzer - E0_1_615 - scan number: 82000
2021-02-08 10:03:19	025 - [INFO] - protqc.analyzer - E0_2_616 - scan number: 81000
2021-02-08 10:03:19	910 - [INFO] - protqc.analyzer - E0_1_615 - scan number: 82500
2021-02-08 10:03:20	891 - [INFO] - protqc.analyzer - E0_2_616 - scan number: 81500
2021-02-08 10:03:21	613 - [INFO] - protqc.analyzer - E0_1_615 - scan number: 83000
2021-02-08 10:03:22	889 - [INFO] - protqc.analyzer - E0_2_616 - scan number: 82000
2021-02-08 10:03:23	622 - [INFO] - protqc.analyzer - E0_1_615 - scan number: 83500
2021-02-08 10:03:24	707 - [INFO] - protqc.analyzer - E0_2_616 - scan number: 82500
2021-02-08 10:03:25	376 - [INFO] - protqc.analyzer - E0_1_615 - scan number: 84000
2021-02-08 10:03:26	603 - [INFO] - protqc.analyzer - E0_2_616 - scan number: 83000
2021-02-08 10:03:27	110 - [INFO] - protqc.analyzer - E0_1_615 - scan number: 84500
2021-02-08 10:03:28	464 - [INFO] - protqc.analyzer - E0_2_616 - scan number: 83500
2021-02-08 10:03:28	887 - [INFO] - protqc.analyzer - E0_1_615 - scan number: 85000
2021-02-08 10:03:30	269 - [INFO] - protqc.analyzer - E0_2_616 - scan number: 84000
2021-02-08 10:03:30	726 - [INFO] - protqc.analyzer - E0_1_615 - scan number: 85500
2021-02-08 10:03:32	259 - [INFO] - protqc.analyzer - E0_2_616 - scan number: 84500
2021-02-08 10:03:32	563 - [INFO] - protqc.analyzer - E0_1_615 - scan number: 86000
2021-02-08 10:03:33	940 - [INFO] - protqc.analyzer - E0_2_616 - scan number: 85000
2021-02-08 10:03:34	173 - [INFO] - protqc.analyzer - E0_1_615 - scan number: 86500
2021-02-08 10:03:35	650 - [INFO] - protqc.analyzer - E0_2_616 - scan number: 85500
2021-02-08 10:03:35	922 - [INFO] - protqc.analyzer - E0_1_615 - scan number: 87000
2021-02-08 10:03:37	257 - [INFO] - protqc.analyzer - E0_2_616 - scan number: 86000
2021-02-08 10:03:37	590 - [INFO] - protqc.analyzer - E0_1_615 - scan number: 87500
2021-02-08 10:03:39	102 - [INFO] - protqc.analyzer - E0_2_616 - scan number: 86500
2021-02-08 10:03:39	295 - [INFO] - protqc.analyzer - E0_1_615 - scan number: 88000
2021-02-08 10:03:40	813 - [INFO] - protqc.analyzer - E0_2_616 - scan number: 87000
2021-02-08 10:03:40	963 - [INFO] - protqc.analyzer - E0_1_615 - scan number: 88500
2021-02-08 10:03:42	385 - [INFO] - protqc.analyzer - E0_2_616 - scan number: 87500
2021-02-08 10:03:42	588 - [INFO] - protqc.analyzer - E0_1_615 - scan number: 89000
2021-02-08 10:03:44	043 - [INFO] - protqc.analyzer - E0_2_616 - scan number: 88000
2021-02-08 10:03:44	223 - [INFO] - protqc.analyzer - E0_1_615 - scan number: 89500
2021-02-08 10:03:45	720 - [INFO] - protqc.analyzer - E0_2_616 - scan number: 88500
2021-02-08 10:03:45	829 - [INFO] - protqc.analyzer - E0_1_615 - scan number: 90000
2021-02-08 10:03:47	314 - [INFO] - protqc.analyzer - E0_2_616 - scan number: 89000
2021-02-08 10:03:47	456 - [INFO] - protqc.analyzer - E0_1_615 - scan number: 90500
2021-02-08 10:03:49	010 - [INFO] - protqc.analyzer - E0_2_616 - scan number: 89500
2021-02-08 10:03:49	129 - [INFO] - protqc.analyzer - E0_1_615 - scan number: 91000
2021-02-08 10:03:50	732 - [INFO] - protqc.analyzer - E0_1_615 - scan number: 91500
2021-02-08 10:03:50	734 - [INFO] - protqc.analyzer - E0_2_616 - scan number: 90000
2021-02-08 10:03:52	246 - [INFO] - protqc.analyzer - E0_1_615 - scan number: 92000
2021-02-08 10:03:52	353 - [INFO] - protqc.analyzer - E0_2_616 - scan number: 90500
2021-02-08 10:03:53	798 - [INFO] - protqc.analyzer - E0_1_615 - scan number: 92500
2021-02-08 10:03:54	006 - [INFO] - protqc.analyzer - E0_2_616 - scan number: 91000
2021-02-08 10:03:55	405 - [INFO] - protqc.analyzer - E0_1_615 - scan number: 93000
2021-02-08 10:03:55	654 - [INFO] - protqc.analyzer - E0_2_616 - scan number: 91500
2021-02-08 10:03:56	998 - [INFO] - protqc.analyzer - E0_1_615 - scan number: 93500
2021-02-08 10:03:57	265 - [INFO] - protqc.analyzer - E0_2_616 - scan number: 92000
2021-02-08 10:03:58	567 - [INFO] - protqc.analyzer - E0_1_615 - scan number: 94000
2021-02-08 10:03:58	801 - [INFO] - protqc.analyzer - E0_2_616 - scan number: 92500
2021-02-08 10:04:00	475 - [INFO] - protqc.analyzer - E0_1_615 - scan number: 94500
2021-02-08 10:04:00	644 - [INFO] - protqc.analyzer - E0_2_616 - scan number: 93000
2021-02-08 10:04:02	035 - [INFO] - protqc.analyzer - E0_1_615 - scan number: 95000
2021-02-08 10:04:02	228 - [INFO] - protqc.analyzer - E0_2_616 - scan number: 93500
2021-02-08 10:04:03	640 - [INFO] - protqc.analyzer - E0_1_615 - scan number: 95500
2021-02-08 10:04:03	830 - [INFO] - protqc.analyzer - E0_2_616 - scan number: 94000
2021-02-08 10:04:05	230 - [INFO] - protqc.analyzer - E0_1_615 - scan number: 96000
2021-02-08 10:04:05	518 - [INFO] - protqc.analyzer - E0_2_616 - scan number: 94500
2021-02-08 10:04:06	837 - [INFO] - protqc.analyzer - E0_1_615 - scan number: 96500
2021-02-08 10:04:07	094 - [INFO] - protqc.analyzer - E0_2_616 - scan number: 95000
2021-02-08 10:04:08	350 - [INFO] - protqc.analyzer - E0_1_615 - scan number: 97000
2021-02-08 10:04:08	799 - [INFO] - protqc.analyzer - E0_2_616 - scan number: 95500
2021-02-08 10:04:10	062 - [INFO] - protqc.analyzer - E0_1_615 - scan number: 97500
2021-02-08 10:04:10	421 - [INFO] - protqc.analyzer - E0_2_616 - scan number: 96000
2021-02-08 10:04:11	639 - [INFO] - protqc.analyzer - E0_1_615 - scan number: 98000
2021-02-08 10:04:12	023 - [INFO] - protqc.analyzer - E0_2_616 - scan number: 96500
2021-02-08 10:04:13	232 - [INFO] - protqc.analyzer - E0_1_615 - scan number: 98500
2021-02-08 10:04:13	739 - [INFO] - protqc.analyzer - E0_2_616 - scan number: 97000
2021-02-08 10:04:14	891 - [INFO] - protqc.analyzer - E0_1_615 - scan number: 99000
2021-02-08 10:04:15	435 - [INFO] - protqc.analyzer - E0_2_616 - scan number: 97500
2021-02-08 10:04:16	536 - [INFO] - protqc.analyzer - E0_1_615 - scan number: 99500
2021-02-08 10:04:17	071 - [INFO] - protqc.analyzer - E0_2_616 - scan number: 98000
2021-02-08 10:04:18	057 - [INFO] - protqc.analyzer - E0_1_615 - scan number: 100000
2021-02-08 10:04:18	716 - [INFO] - protqc.analyzer - E0_2_616 - scan number: 98500
2021-02-08 10:04:19	664 - [INFO] - protqc.analyzer - E0_1_615 - scan number: 100500
2021-02-08 10:04:20	385 - [INFO] - protqc.analyzer - E0_2_616 - scan number: 99000
2021-02-08 10:04:21	262 - [INFO] - protqc.analyzer - E0_1_615 - scan number: 101000
2021-02-08 10:04:22	049 - [INFO] - protqc.analyzer - E0_2_616 - scan number: 99500
2021-02-08 10:04:22	869 - [INFO] - protqc.analyzer - E0_1_615 - scan number: 101500
2021-02-08 10:04:23	743 - [INFO] - protqc.analyzer - E0_2_616 - scan number: 100000
2021-02-08 10:04:24	540 - [INFO] - protqc.analyzer - E0_1_615 - scan number: 102000
2021-02-08 10:04:25	367 - [INFO] - protqc.analyzer - E0_2_616 - scan number: 100500
2021-02-08 10:04:26	128 - [INFO] - protqc.analyzer - E0_1_615 - scan number: 102500
2021-02-08 10:04:26	969 - [INFO] - protqc.analyzer - E0_2_616 - scan number: 101000
2021-02-08 10:04:27	734 - [INFO] - protqc.analyzer - E0_1_615 - scan number: 103000
2021-02-08 10:04:28	636 - [INFO] - protqc.analyzer - E0_2_616 - scan number: 101500
2021-02-08 10:04:29	475 - [INFO] - protqc.analyzer - E0_1_615 - scan number: 103500
2021-02-08 10:04:30	275 - [INFO] - protqc.analyzer - E0_2_616 - scan number: 102000
2021-02-08 10:04:31	066 - [INFO] - protqc.analyzer - E0_1_615 - scan number: 104000
2021-02-08 10:04:31	946 - [INFO] - protqc.analyzer - E0_2_616 - scan number: 102500
2021-02-08 10:04:32	609 - [INFO] - protqc.analyzer - E0_1_615 - scan number: 104500
2021-02-08 10:04:33	447 - [INFO] - protqc.analyzer - E0_2_616 - scan number: 103000
2021-02-08 10:04:34	233 - [INFO] - protqc.analyzer - E0_1_615 - scan number: 105000
2021-02-08 10:04:35	134 - [INFO] - protqc.analyzer - E0_2_616 - scan number: 103500
2021-02-08 10:04:35	782 - [INFO] - protqc.analyzer - E0_1_615 - scan number: 105500
2021-02-08 10:04:36	645 - [INFO] - protqc.analyzer - E0_2_616 - scan number: 104000
2021-02-08 10:04:37	461 - [INFO] - protqc.analyzer - E0_1_615 - scan number: 106000
2021-02-08 10:04:38	317 - [INFO] - protqc.analyzer - E0_2_616 - scan number: 104500
2021-02-08 10:04:39	041 - [INFO] - protqc.analyzer - E0_1_615 - scan number: 106500
2021-02-08 10:04:39	945 - [INFO] - protqc.analyzer - E0_2_616 - scan number: 105000
2021-02-08 10:04:40	625 - [INFO] - protqc.analyzer - E0_1_615 - scan number: 107000
2021-02-08 10:04:41	594 - [INFO] - protqc.analyzer - E0_2_616 - scan number: 105500
2021-02-08 10:04:42	120 - [INFO] - protqc.analyzer - E0_1_615 - scan number: 107500
2021-02-08 10:04:43	170 - [INFO] - protqc.analyzer - E0_2_616 - scan number: 106000
2021-02-08 10:04:43	711 - [INFO] - protqc.analyzer - E0_1_615 - scan number: 108000
2021-02-08 10:04:44	900 - [INFO] - protqc.analyzer - E0_2_616 - scan number: 106500
2021-02-08 10:04:45	452 - [INFO] - protqc.analyzer - E0_1_615 - scan number: 108500
2021-02-08 10:04:46	897 - [INFO] - protqc.analyzer - E0_2_616 - scan number: 107000
2021-02-08 10:04:47	322 - [INFO] - protqc.analyzer - E0_1_615 - scan number: 109000
2021-02-08 10:04:48	970 - [INFO] - protqc.analyzer - E0_2_616 - scan number: 107500
2021-02-08 10:04:49	218 - [INFO] - protqc.analyzer - E0_1_615 - scan number: 109500
2021-02-08 10:04:50	722 - [INFO] - protqc.analyzer - E0_2_616 - scan number: 108000
2021-02-08 10:04:50	926 - [INFO] - protqc.analyzer - E0_1_615 - scan number: 110000
2021-02-08 10:04:52	341 - [INFO] - protqc.analyzer - E0_2_616 - scan number: 108500
2021-02-08 10:04:52	633 - [INFO] - protqc.analyzer - E0_1_615 - scan number: 110500
2021-02-08 10:04:54	025 - [INFO] - protqc.analyzer - E0_2_616 - scan number: 109000
2021-02-08 10:04:54	119 - [INFO] - protqc.analyzer - E0_1_615 - scan number: 111000
2021-02-08 10:04:55	449 - [INFO] - protqc.analyzer - E0_2_616 - scan number: 109500
2021-02-08 10:04:55	450 - [INFO] - protqc.analyzer - E0_1_615 - scan number: 111500
2021-02-08 10:04:56	982 - [INFO] - protqc.analyzer - E0_1_615 - scan number: 112000
2021-02-08 10:04:57	017 - [INFO] - protqc.analyzer - E0_2_616 - scan number: 110000
2021-02-08 10:04:58	473 - [INFO] - protqc.analyzer - E0_1_615 - scan number: 112500
2021-02-08 10:04:58	596 - [INFO] - protqc.analyzer - E0_2_616 - scan number: 110500
2021-02-08 10:05:00	041 - [INFO] - protqc.analyzer - E0_1_615 - scan number: 113000
2021-02-08 10:05:00	169 - [INFO] - protqc.analyzer - E0_2_616 - scan number: 111000
2021-02-08 10:05:01	721 - [INFO] - protqc.analyzer - E0_1_615 - scan number: 113500
2021-02-08 10:05:01	874 - [INFO] - protqc.analyzer - E0_2_616 - scan number: 111500
2021-02-08 10:05:03	201 - [INFO] - protqc.analyzer - E0_1_615 - scan number: 114000
2021-02-08 10:05:03	361 - [INFO] - protqc.analyzer - E0_2_616 - scan number: 112000
2021-02-08 10:05:04	742 - [INFO] - protqc.analyzer - E0_1_615 - scan number: 114500
2021-02-08 10:05:04	932 - [INFO] - protqc.analyzer - E0_2_616 - scan number: 112500
2021-02-08 10:05:06	127 - [INFO] - protqc.analyzer - E0_1_615 - scan number: 115000
2021-02-08 10:05:06	370 - [INFO] - protqc.analyzer - E0_2_616 - scan number: 113000
2021-02-08 10:05:07	619 - [INFO] - protqc.analyzer - E0_1_615 - scan number: 115500
2021-02-08 10:05:07	912 - [INFO] - protqc.analyzer - E0_2_616 - scan number: 113500
2021-02-08 10:05:09	296 - [INFO] - protqc.analyzer - E0_1_615 - scan number: 116000
2021-02-08 10:05:09	635 - [INFO] - protqc.analyzer - E0_2_616 - scan number: 114000
2021-02-08 10:05:11	225 - [INFO] - protqc.analyzer - E0_1_615 - scan number: 116500
2021-02-08 10:05:11	673 - [INFO] - protqc.analyzer - E0_2_616 - scan number: 114500
2021-02-08 10:05:13	687 - [INFO] - protqc.analyzer - E0_1_615 - scan number: 117000
2021-02-08 10:05:14	033 - [INFO] - protqc.analyzer - E0_2_616 - scan number: 115000
2021-02-08 10:05:15	221 - [INFO] - protqc.analyzer - E0_1_615 - scan number: 117500
2021-02-08 10:05:15	614 - [INFO] - protqc.analyzer - E0_2_616 - scan number: 115500
2021-02-08 10:05:16	722 - [INFO] - protqc.analyzer - E0_1_615 - scan number: 118000
2021-02-08 10:05:17	130 - [INFO] - protqc.analyzer - E0_2_616 - scan number: 116000
2021-02-08 10:05:18	217 - [INFO] - protqc.analyzer - E0_1_615 - scan number: 118500
2021-02-08 10:05:18	687 - [INFO] - protqc.analyzer - E0_2_616 - scan number: 116500
2021-02-08 10:05:19	730 - [INFO] - protqc.analyzer - E0_1_615 - scan number: 119000
2021-02-08 10:05:20	276 - [INFO] - protqc.analyzer - E0_2_616 - scan number: 117000
2021-02-08 10:05:21	297 - [INFO] - protqc.analyzer - E0_1_615 - scan number: 119500
2021-02-08 10:05:21	813 - [INFO] - protqc.analyzer - E0_2_616 - scan number: 117500
2021-02-08 10:05:22	807 - [INFO] - protqc.analyzer - E0_1_615 - scan number: 120000
2021-02-08 10:05:23	372 - [INFO] - protqc.analyzer - E0_2_616 - scan number: 118000
2021-02-08 10:05:24	341 - [INFO] - protqc.analyzer - E0_1_615 - scan number: 120500
2021-02-08 10:05:24	920 - [INFO] - protqc.analyzer - E0_2_616 - scan number: 118500
2021-02-08 10:05:25	866 - [INFO] - protqc.analyzer - E0_1_615 - scan number: 121000
2021-02-08 10:05:26	409 - [INFO] - protqc.analyzer - E0_2_616 - scan number: 119000
2021-02-08 10:05:27	351 - [INFO] - protqc.analyzer - E0_1_615 - scan number: 121500
2021-02-08 10:05:27	974 - [INFO] - protqc.analyzer - E0_2_616 - scan number: 119500
2021-02-08 10:05:28	930 - [INFO] - protqc.analyzer - E0_1_615 - scan number: 122000
2021-02-08 10:05:29	617 - [INFO] - protqc.analyzer - E0_2_616 - scan number: 120000
2021-02-08 10:05:30	468 - [INFO] - protqc.analyzer - E0_1_615 - scan number: 122500
2021-02-08 10:05:31	136 - [INFO] - protqc.analyzer - E0_2_616 - scan number: 120500
2021-02-08 10:05:31	962 - [INFO] - protqc.analyzer - E0_1_615 - scan number: 123000
2021-02-08 10:05:32	673 - [INFO] - protqc.analyzer - E0_2_616 - scan number: 121000
2021-02-08 10:05:33	518 - [INFO] - protqc.analyzer - E0_1_615 - scan number: 123500
2021-02-08 10:05:34	194 - [INFO] - protqc.analyzer - E0_2_616 - scan number: 121500
2021-02-08 10:05:35	005 - [INFO] - protqc.analyzer - E0_1_615 - scan number: 124000
2021-02-08 10:05:35	734 - [INFO] - protqc.analyzer - E0_2_616 - scan number: 122000
2021-02-08 10:05:36	550 - [INFO] - protqc.analyzer - E0_1_615 - scan number: 124500
2021-02-08 10:05:37	232 - [INFO] - protqc.analyzer - E0_2_616 - scan number: 122500
2021-02-08 10:05:38	037 - [INFO] - protqc.analyzer - E0_1_615 - scan number: 125000
2021-02-08 10:05:38	904 - [INFO] - protqc.analyzer - E0_2_616 - scan number: 123000
2021-02-08 10:05:39	607 - [INFO] - protqc.analyzer - E0_1_615 - scan number: 125500
2021-02-08 10:05:40	420 - [INFO] - protqc.analyzer - E0_2_616 - scan number: 123500
2021-02-08 10:05:41	079 - [INFO] - protqc.analyzer - E0_1_615 - scan number: 126000
2021-02-08 10:05:41	956 - [INFO] - protqc.analyzer - E0_2_616 - scan number: 124000
2021-02-08 10:05:42	584 - [INFO] - protqc.analyzer - E0_1_615 - scan number: 126500
2021-02-08 10:05:43	562 - [INFO] - protqc.analyzer - E0_2_616 - scan number: 124500
2021-02-08 10:05:44	147 - [INFO] - protqc.analyzer - E0_1_615 - scan number: 127000
2021-02-08 10:05:45	038 - [INFO] - protqc.analyzer - E0_2_616 - scan number: 125000
2021-02-08 10:05:45	662 - [INFO] - protqc.analyzer - E0_1_615 - scan number: 127500
2021-02-08 10:05:46	576 - [INFO] - protqc.analyzer - E0_2_616 - scan number: 125500
2021-02-08 10:05:47	098 - [INFO] - protqc.analyzer - E0_1_615 - scan number: 128000
2021-02-08 10:05:48	055 - [INFO] - protqc.analyzer - E0_2_616 - scan number: 126000
2021-02-08 10:05:48	690 - [INFO] - protqc.analyzer - E0_1_615 - scan number: 128500
2021-02-08 10:05:49	579 - [INFO] - protqc.analyzer - E0_2_616 - scan number: 126500
2021-02-08 10:05:50	146 - [INFO] - protqc.analyzer - E0_1_615 - scan number: 129000
2021-02-08 10:05:51	044 - [INFO] - protqc.analyzer - E0_2_616 - scan number: 127000
2021-02-08 10:05:51	629 - [INFO] - protqc.analyzer - E0_1_615 - scan number: 129500
2021-02-08 10:05:52	610 - [INFO] - protqc.analyzer - E0_2_616 - scan number: 127500
2021-02-08 10:05:53	121 - [INFO] - protqc.analyzer - E0_1_615 - scan number: 130000
2021-02-08 10:05:54	092 - [INFO] - protqc.analyzer - E0_2_616 - scan number: 128000
2021-02-08 10:05:54	637 - [INFO] - protqc.analyzer - E0_1_615 - scan number: 130500
2021-02-08 10:05:55	614 - [INFO] - protqc.analyzer - E0_2_616 - scan number: 128500
2021-02-08 10:05:56	112 - [INFO] - protqc.analyzer - E0_1_615 - scan number: 131000
2021-02-08 10:05:57	164 - [INFO] - protqc.analyzer - E0_2_616 - scan number: 129000
2021-02-08 10:05:57	593 - [INFO] - protqc.analyzer - E0_1_615 - scan number: 131500
2021-02-08 10:05:58	724 - [INFO] - protqc.analyzer - E0_2_616 - scan number: 129500
2021-02-08 10:05:59	094 - [INFO] - protqc.analyzer - E0_1_615 - scan number: 132000
2021-02-08 10:06:00	272 - [INFO] - protqc.analyzer - E0_2_616 - scan number: 130000
2021-02-08 10:06:00	636 - [INFO] - protqc.analyzer - E0_1_615 - scan number: 132500
2021-02-08 10:06:01	931 - [INFO] - protqc.analyzer - E0_2_616 - scan number: 130500
2021-02-08 10:06:02	240 - [INFO] - protqc.analyzer - E0_1_615 - scan number: 133000
2021-02-08 10:06:03	425 - [INFO] - protqc.analyzer - E0_2_616 - scan number: 131000
2021-02-08 10:06:03	798 - [INFO] - protqc.analyzer - E0_1_615 - scan number: 133500
2021-02-08 10:06:05	018 - [INFO] - protqc.analyzer - E0_2_616 - scan number: 131500
2021-02-08 10:06:05	284 - [INFO] - protqc.analyzer - E0_1_615 - scan number: 134000
2021-02-08 10:06:06	487 - [INFO] - protqc.analyzer - E0_2_616 - scan number: 132000
2021-02-08 10:06:06	793 - [INFO] - protqc.analyzer - E0_1_615 - scan number: 134500
2021-02-08 10:06:07	996 - [INFO] - protqc.analyzer - E0_2_616 - scan number: 132500
2021-02-08 10:06:08	308 - [INFO] - protqc.analyzer - E0_1_615 - scan number: 135000
2021-02-08 10:06:09	508 - [INFO] - protqc.analyzer - E0_2_616 - scan number: 133000
2021-02-08 10:06:09	862 - [INFO] - protqc.analyzer - E0_1_615 - scan number: 135500
2021-02-08 10:06:11	011 - [INFO] - protqc.analyzer - E0_2_616 - scan number: 133500
2021-02-08 10:06:11	359 - [INFO] - protqc.analyzer - E0_1_615 - scan number: 136000
2021-02-08 10:06:12	522 - [INFO] - protqc.analyzer - E0_2_616 - scan number: 134000
2021-02-08 10:06:12	870 - [INFO] - protqc.analyzer - E0_1_615 - scan number: 136500
2021-02-08 10:06:14	054 - [INFO] - protqc.analyzer - E0_2_616 - scan number: 134500
2021-02-08 10:06:14	401 - [INFO] - protqc.analyzer - E0_1_615 - scan number: 137000
2021-02-08 10:06:15	647 - [INFO] - protqc.analyzer - E0_2_616 - scan number: 135000
2021-02-08 10:06:15	905 - [INFO] - protqc.analyzer - E0_1_615 - scan number: 137500
2021-02-08 10:06:17	096 - [INFO] - protqc.analyzer - E0_2_616 - scan number: 135500
2021-02-08 10:06:17	430 - [INFO] - protqc.analyzer - E0_1_615 - scan number: 138000
2021-02-08 10:06:18	654 - [INFO] - protqc.analyzer - E0_2_616 - scan number: 136000
2021-02-08 10:06:18	951 - [INFO] - protqc.analyzer - E0_1_615 - scan number: 138500
2021-02-08 10:06:20	104 - [INFO] - protqc.analyzer - E0_2_616 - scan number: 136500
2021-02-08 10:06:20	491 - [INFO] - protqc.analyzer - E0_1_615 - scan number: 139000
2021-02-08 10:06:21	643 - [INFO] - protqc.analyzer - E0_2_616 - scan number: 137000
2021-02-08 10:06:21	947 - [INFO] - protqc.analyzer - E0_1_615 - scan number: 139500
2021-02-08 10:06:23	195 - [INFO] - protqc.analyzer - E0_2_616 - scan number: 137500
2021-02-08 10:06:23	545 - [INFO] - protqc.analyzer - E0_1_615 - scan number: 140000
2021-02-08 10:06:24	725 - [INFO] - protqc.analyzer - E0_2_616 - scan number: 138000
2021-02-08 10:06:24	988 - [INFO] - protqc.analyzer - E0_1_615 - scan number: 140500
2021-02-08 10:06:26	304 - [INFO] - protqc.analyzer - E0_2_616 - scan number: 138500
2021-02-08 10:06:26	562 - [INFO] - protqc.analyzer - E0_1_615 - scan number: 141000
2021-02-08 10:06:27	900 - [INFO] - protqc.analyzer - E0_2_616 - scan number: 139000
2021-02-08 10:06:28	022 - [INFO] - protqc.analyzer - E0_1_615 - scan number: 141500
2021-02-08 10:06:29	689 - [INFO] - protqc.analyzer - E0_2_616 - scan number: 139500
2021-02-08 10:06:29	706 - [INFO] - protqc.analyzer - E0_1_615 - scan number: 142000
2021-02-08 10:06:31	201 - [INFO] - protqc.analyzer - E0_1_615 - scan number: 142500
2021-02-08 10:06:31	244 - [INFO] - protqc.analyzer - E0_2_616 - scan number: 140000
2021-02-08 10:06:32	743 - [INFO] - protqc.analyzer - E0_1_615 - scan number: 143000
2021-02-08 10:06:32	764 - [INFO] - protqc.analyzer - E0_2_616 - scan number: 140500
2021-02-08 10:06:34	303 - [INFO] - protqc.analyzer - E0_1_615 - scan number: 143500
2021-02-08 10:06:34	340 - [INFO] - protqc.analyzer - E0_2_616 - scan number: 141000
2021-02-08 10:06:35	977 - [INFO] - protqc.analyzer - E0_1_615 - scan number: 144000
2021-02-08 10:06:36	051 - [INFO] - protqc.analyzer - E0_2_616 - scan number: 141500
2021-02-08 10:06:37	456 - [INFO] - protqc.analyzer - E0_1_615 - scan number: 144500
2021-02-08 10:06:37	548 - [INFO] - protqc.analyzer - E0_2_616 - scan number: 142000
2021-02-08 10:06:39	068 - [INFO] - protqc.analyzer - E0_2_616 - scan number: 142500
2021-02-08 10:06:39	091 - [INFO] - protqc.analyzer - E0_1_615 - scan number: 145000
2021-02-08 10:06:40	634 - [INFO] - protqc.analyzer - E0_2_616 - scan number: 143000
2021-02-08 10:06:40	642 - [INFO] - protqc.analyzer - E0_1_615 - scan number: 145500
2021-02-08 10:06:42	163 - [INFO] - protqc.analyzer - E0_2_616 - scan number: 143500
2021-02-08 10:06:42	228 - [INFO] - protqc.analyzer - E0_1_615 - scan number: 146000
2021-02-08 10:06:43	774 - [INFO] - protqc.analyzer - E0_1_615 - scan number: 146500
2021-02-08 10:06:43	804 - [INFO] - protqc.analyzer - E0_2_616 - scan number: 144000
2021-02-08 10:06:45	361 - [INFO] - protqc.analyzer - E0_1_615 - scan number: 147000
2021-02-08 10:06:45	388 - [INFO] - protqc.analyzer - E0_2_616 - scan number: 144500
2021-02-08 10:06:46	895 - [INFO] - protqc.analyzer - E0_1_615 - scan number: 147500
2021-02-08 10:06:46	928 - [INFO] - protqc.analyzer - E0_2_616 - scan number: 145000
2021-02-08 10:06:48	399 - [INFO] - protqc.analyzer - E0_1_615 - scan number: 148000
2021-02-08 10:06:48	462 - [INFO] - protqc.analyzer - E0_2_616 - scan number: 145500
2021-02-08 10:06:49	960 - [INFO] - protqc.analyzer - E0_1_615 - scan number: 148500
2021-02-08 10:06:50	020 - [INFO] - protqc.analyzer - E0_2_616 - scan number: 146000
2021-02-08 10:06:51	312 - [WARNING] - protqc.modules - E0_1_615 - Failed to get precursor ratio because it is the only mz value in the mz array/intensitiy array. (merged=148938 frame=15489 scanStart=900 scanEnd=924)
2021-02-08 10:06:51	485 - [INFO] - protqc.analyzer - E0_1_615 - scan number: 149000
2021-02-08 10:06:51	552 - [INFO] - protqc.analyzer - E0_2_616 - scan number: 146500
2021-02-08 10:06:52	974 - [INFO] - protqc.analyzer - E0_1_615 - scan number: 149500
2021-02-08 10:06:53	028 - [INFO] - protqc.analyzer - E0_2_616 - scan number: 147000
2021-02-08 10:06:53	601 - [WARNING] - protqc.modules - E0_1_615 - Failed to get precursor ratio because it is the only mz value in the mz array/intensitiy array. (merged=149678 frame=15570 scanStart=878 scanEnd=902)
2021-02-08 10:06:54	649 - [INFO] - protqc.analyzer - E0_1_615 - scan number: 150000
2021-02-08 10:06:54	729 - [INFO] - protqc.analyzer - E0_2_616 - scan number: 147500
2021-02-08 10:06:56	061 - [INFO] - protqc.analyzer - E0_1_615 - scan number: 150500
2021-02-08 10:06:56	227 - [INFO] - protqc.analyzer - E0_2_616 - scan number: 148000
2021-02-08 10:06:57	605 - [INFO] - protqc.analyzer - E0_1_615 - scan number: 151000
2021-02-08 10:06:57	782 - [INFO] - protqc.analyzer - E0_2_616 - scan number: 148500
2021-02-08 10:06:59	179 - [INFO] - protqc.analyzer - E0_1_615 - scan number: 151500
2021-02-08 10:06:59	343 - [INFO] - protqc.analyzer - E0_2_616 - scan number: 149000
2021-02-08 10:07:00	780 - [INFO] - protqc.analyzer - E0_1_615 - scan number: 152000
2021-02-08 10:07:00	906 - [INFO] - protqc.analyzer - E0_2_616 - scan number: 149500
2021-02-08 10:07:02	340 - [INFO] - protqc.analyzer - E0_1_615 - scan number: 152500
2021-02-08 10:07:02	516 - [INFO] - protqc.analyzer - E0_2_616 - scan number: 150000
2021-02-08 10:07:03	950 - [INFO] - protqc.analyzer - E0_1_615 - scan number: 153000
2021-02-08 10:07:04	053 - [INFO] - protqc.analyzer - E0_2_616 - scan number: 150500
2021-02-08 10:07:05	406 - [INFO] - protqc.analyzer - E0_1_615 - scan number: 153500
2021-02-08 10:07:05	618 - [INFO] - protqc.analyzer - E0_2_616 - scan number: 151000
2021-02-08 10:07:06	946 - [INFO] - protqc.analyzer - E0_1_615 - scan number: 154000
2021-02-08 10:07:07	105 - [INFO] - protqc.analyzer - E0_2_616 - scan number: 151500
2021-02-08 10:07:08	521 - [INFO] - protqc.analyzer - E0_1_615 - scan number: 154500
2021-02-08 10:07:08	646 - [INFO] - protqc.analyzer - E0_2_616 - scan number: 152000
2021-02-08 10:07:10	024 - [INFO] - protqc.analyzer - E0_1_615 - scan number: 155000
2021-02-08 10:07:10	192 - [INFO] - protqc.analyzer - E0_2_616 - scan number: 152500
2021-02-08 10:07:11	568 - [INFO] - protqc.analyzer - E0_1_615 - scan number: 155500
2021-02-08 10:07:11	677 - [INFO] - protqc.analyzer - E0_2_616 - scan number: 153000
2021-02-08 10:07:13	091 - [INFO] - protqc.analyzer - E0_1_615 - scan number: 156000
2021-02-08 10:07:13	161 - [INFO] - protqc.analyzer - E0_2_616 - scan number: 153500
2021-02-08 10:07:14	670 - [INFO] - protqc.analyzer - E0_1_615 - scan number: 156500
2021-02-08 10:07:14	707 - [INFO] - protqc.analyzer - E0_2_616 - scan number: 154000
2021-02-08 10:07:16	192 - [INFO] - protqc.analyzer - E0_1_615 - scan number: 157000
2021-02-08 10:07:16	234 - [INFO] - protqc.analyzer - E0_2_616 - scan number: 154500
2021-02-08 10:07:17	744 - [INFO] - protqc.analyzer - E0_1_615 - scan number: 157500
2021-02-08 10:07:17	777 - [INFO] - protqc.analyzer - E0_2_616 - scan number: 155000
2021-02-08 10:07:19	254 - [INFO] - protqc.analyzer - E0_2_616 - scan number: 155500
2021-02-08 10:07:19	285 - [INFO] - protqc.analyzer - E0_1_615 - scan number: 158000
2021-02-08 10:07:20	824 - [INFO] - protqc.analyzer - E0_1_615 - scan number: 158500
2021-02-08 10:07:20	834 - [INFO] - protqc.analyzer - E0_2_616 - scan number: 156000
2021-02-08 10:07:22	358 - [INFO] - protqc.analyzer - E0_2_616 - scan number: 156500
2021-02-08 10:07:22	373 - [INFO] - protqc.analyzer - E0_1_615 - scan number: 159000
2021-02-08 10:07:23	919 - [INFO] - protqc.analyzer - E0_2_616 - scan number: 157000
2021-02-08 10:07:24	013 - [INFO] - protqc.analyzer - E0_1_615 - scan number: 159500
2021-02-08 10:07:25	406 - [INFO] - protqc.analyzer - E0_2_616 - scan number: 157500
2021-02-08 10:07:25	615 - [INFO] - protqc.analyzer - E0_1_615 - scan number: 160000
2021-02-08 10:07:26	896 - [INFO] - protqc.analyzer - E0_2_616 - scan number: 158000
2021-02-08 10:07:27	185 - [INFO] - protqc.analyzer - E0_1_615 - scan number: 160500
2021-02-08 10:07:28	560 - [INFO] - protqc.analyzer - E0_2_616 - scan number: 158500
2021-02-08 10:07:28	778 - [INFO] - protqc.analyzer - E0_1_615 - scan number: 161000
2021-02-08 10:07:30	090 - [INFO] - protqc.analyzer - E0_2_616 - scan number: 159000
2021-02-08 10:07:30	263 - [INFO] - protqc.analyzer - E0_1_615 - scan number: 161500
2021-02-08 10:07:31	617 - [INFO] - protqc.analyzer - E0_2_616 - scan number: 159500
2021-02-08 10:07:31	819 - [INFO] - protqc.analyzer - E0_1_615 - scan number: 162000
2021-02-08 10:07:33	141 - [INFO] - protqc.analyzer - E0_2_616 - scan number: 160000
2021-02-08 10:07:33	515 - [INFO] - protqc.analyzer - E0_1_615 - scan number: 162500
2021-02-08 10:07:34	738 - [INFO] - protqc.analyzer - E0_2_616 - scan number: 160500
2021-02-08 10:07:35	103 - [INFO] - protqc.analyzer - E0_1_615 - scan number: 163000
2021-02-08 10:07:36	267 - [INFO] - protqc.analyzer - E0_2_616 - scan number: 161000
2021-02-08 10:07:36	704 - [INFO] - protqc.analyzer - E0_1_615 - scan number: 163500
2021-02-08 10:07:37	824 - [INFO] - protqc.analyzer - E0_2_616 - scan number: 161500
2021-02-08 10:07:38	263 - [INFO] - protqc.analyzer - E0_1_615 - scan number: 164000
2021-02-08 10:07:39	283 - [INFO] - protqc.analyzer - E0_2_616 - scan number: 162000
2021-02-08 10:07:39	924 - [INFO] - protqc.analyzer - E0_1_615 - scan number: 164500
2021-02-08 10:07:40	830 - [INFO] - protqc.analyzer - E0_2_616 - scan number: 162500
2021-02-08 10:07:41	523 - [INFO] - protqc.analyzer - E0_1_615 - scan number: 165000
2021-02-08 10:07:42	302 - [INFO] - protqc.analyzer - E0_2_616 - scan number: 163000
2021-02-08 10:07:43	084 - [INFO] - protqc.analyzer - E0_1_615 - scan number: 165500
2021-02-08 10:07:43	889 - [INFO] - protqc.analyzer - E0_2_616 - scan number: 163500
2021-02-08 10:07:44	745 - [INFO] - protqc.analyzer - E0_1_615 - scan number: 166000
2021-02-08 10:07:45	441 - [INFO] - protqc.analyzer - E0_2_616 - scan number: 164000
2021-02-08 10:07:46	288 - [INFO] - protqc.analyzer - E0_1_615 - scan number: 166500
2021-02-08 10:07:47	000 - [INFO] - protqc.analyzer - E0_2_616 - scan number: 164500
2021-02-08 10:07:47	809 - [INFO] - protqc.analyzer - E0_1_615 - scan number: 167000
2021-02-08 10:07:48	623 - [INFO] - protqc.analyzer - E0_2_616 - scan number: 165000
2021-02-08 10:07:49	325 - [INFO] - protqc.analyzer - E0_1_615 - scan number: 167500
2021-02-08 10:07:50	135 - [INFO] - protqc.analyzer - E0_2_616 - scan number: 165500
2021-02-08 10:07:50	871 - [INFO] - protqc.analyzer - E0_1_615 - scan number: 168000
2021-02-08 10:07:51	761 - [INFO] - protqc.analyzer - E0_2_616 - scan number: 166000
2021-02-08 10:07:52	377 - [INFO] - protqc.analyzer - E0_1_615 - scan number: 168500
2021-02-08 10:07:53	302 - [INFO] - protqc.analyzer - E0_2_616 - scan number: 166500
2021-02-08 10:07:53	936 - [INFO] - protqc.analyzer - E0_1_615 - scan number: 169000
2021-02-08 10:07:54	905 - [INFO] - protqc.analyzer - E0_2_616 - scan number: 167000
2021-02-08 10:07:55	406 - [INFO] - protqc.analyzer - E0_1_615 - scan number: 169500
2021-02-08 10:07:56	490 - [INFO] - protqc.analyzer - E0_2_616 - scan number: 167500
2021-02-08 10:07:56	951 - [INFO] - protqc.analyzer - E0_1_615 - scan number: 170000
2021-02-08 10:07:57	941 - [INFO] - protqc.analyzer - E0_2_616 - scan number: 168000
2021-02-08 10:07:58	517 - [INFO] - protqc.analyzer - E0_1_615 - scan number: 170500
2021-02-08 10:07:59	507 - [INFO] - protqc.analyzer - E0_2_616 - scan number: 168500
2021-02-08 10:08:00	015 - [INFO] - protqc.analyzer - E0_1_615 - scan number: 171000
2021-02-08 10:08:01	068 - [INFO] - protqc.analyzer - E0_2_616 - scan number: 169000
2021-02-08 10:08:01	612 - [INFO] - protqc.analyzer - E0_1_615 - scan number: 171500
2021-02-08 10:08:02	746 - [INFO] - protqc.analyzer - E0_2_616 - scan number: 169500
2021-02-08 10:08:03	523 - [INFO] - protqc.analyzer - E0_1_615 - scan number: 172000
2021-02-08 10:08:04	684 - [INFO] - protqc.analyzer - E0_2_616 - scan number: 170000
2021-02-08 10:08:05	091 - [INFO] - protqc.analyzer - E0_1_615 - scan number: 172500
2021-02-08 10:08:06	172 - [INFO] - protqc.analyzer - E0_2_616 - scan number: 170500
2021-02-08 10:08:06	615 - [INFO] - protqc.analyzer - E0_1_615 - scan number: 173000
2021-02-08 10:08:07	709 - [INFO] - protqc.analyzer - E0_2_616 - scan number: 171000
2021-02-08 10:08:08	254 - [INFO] - protqc.analyzer - E0_1_615 - scan number: 173500
2021-02-08 10:08:09	221 - [INFO] - protqc.analyzer - E0_2_616 - scan number: 171500
2021-02-08 10:08:09	863 - [INFO] - protqc.analyzer - E0_1_615 - scan number: 174000
2021-02-08 10:08:10	795 - [INFO] - protqc.analyzer - E0_2_616 - scan number: 172000
2021-02-08 10:08:11	355 - [INFO] - protqc.analyzer - E0_1_615 - scan number: 174500
2021-02-08 10:08:12	265 - [INFO] - protqc.analyzer - E0_2_616 - scan number: 172500
2021-02-08 10:08:12	946 - [INFO] - protqc.analyzer - E0_1_615 - scan number: 175000
2021-02-08 10:08:13	827 - [INFO] - protqc.analyzer - E0_2_616 - scan number: 173000
2021-02-08 10:08:14	553 - [INFO] - protqc.analyzer - E0_1_615 - scan number: 175500
2021-02-08 10:08:15	370 - [INFO] - protqc.analyzer - E0_2_616 - scan number: 173500
2021-02-08 10:08:16	099 - [INFO] - protqc.analyzer - E0_1_615 - scan number: 176000
2021-02-08 10:08:16	879 - [INFO] - protqc.analyzer - E0_2_616 - scan number: 174000
2021-02-08 10:08:17	634 - [INFO] - protqc.analyzer - E0_1_615 - scan number: 176500
2021-02-08 10:08:18	386 - [INFO] - protqc.analyzer - E0_2_616 - scan number: 174500
2021-02-08 10:08:19	201 - [INFO] - protqc.analyzer - E0_1_615 - scan number: 177000
2021-02-08 10:08:19	915 - [INFO] - protqc.analyzer - E0_2_616 - scan number: 175000
2021-02-08 10:08:20	935 - [INFO] - protqc.analyzer - E0_1_615 - scan number: 177500
2021-02-08 10:08:21	578 - [INFO] - protqc.analyzer - E0_2_616 - scan number: 175500
2021-02-08 10:08:22	600 - [INFO] - protqc.analyzer - E0_1_615 - scan number: 178000
2021-02-08 10:08:23	316 - [INFO] - protqc.analyzer - E0_2_616 - scan number: 176000
2021-02-08 10:08:24	307 - [INFO] - protqc.analyzer - E0_1_615 - scan number: 178500
2021-02-08 10:08:24	940 - [INFO] - protqc.analyzer - E0_2_616 - scan number: 176500
2021-02-08 10:08:25	954 - [INFO] - protqc.analyzer - E0_1_615 - scan number: 179000
2021-02-08 10:08:26	430 - [INFO] - protqc.analyzer - E0_2_616 - scan number: 177000
2021-02-08 10:08:27	804 - [INFO] - protqc.analyzer - E0_1_615 - scan number: 179500
2021-02-08 10:08:28	541 - [INFO] - protqc.analyzer - E0_2_616 - scan number: 177500
2021-02-08 10:08:29	619 - [INFO] - protqc.analyzer - E0_1_615 - scan number: 180000
2021-02-08 10:08:30	157 - [INFO] - protqc.analyzer - E0_2_616 - scan number: 178000
2021-02-08 10:08:31	251 - [INFO] - protqc.analyzer - E0_1_615 - scan number: 180500
2021-02-08 10:08:31	812 - [INFO] - protqc.analyzer - E0_2_616 - scan number: 178500
2021-02-08 10:08:33	159 - [INFO] - protqc.analyzer - E0_1_615 - scan number: 181000
2021-02-08 10:08:33	820 - [INFO] - protqc.analyzer - E0_2_616 - scan number: 179000
2021-02-08 10:08:35	216 - [INFO] - protqc.analyzer - E0_1_615 - scan number: 181500
2021-02-08 10:08:35	754 - [INFO] - protqc.analyzer - E0_2_616 - scan number: 179500
2021-02-08 10:08:36	893 - [INFO] - protqc.analyzer - E0_1_615 - scan number: 182000
2021-02-08 10:08:37	335 - [INFO] - protqc.analyzer - E0_2_616 - scan number: 180000
2021-02-08 10:08:38	634 - [INFO] - protqc.analyzer - E0_1_615 - scan number: 182500
2021-02-08 10:08:39	058 - [INFO] - protqc.analyzer - E0_2_616 - scan number: 180500
2021-02-08 10:08:40	155 - [INFO] - protqc.analyzer - E0_1_615 - scan number: 183000
2021-02-08 10:08:40	577 - [INFO] - protqc.analyzer - E0_2_616 - scan number: 181000
2021-02-08 10:08:41	693 - [INFO] - protqc.analyzer - E0_1_615 - scan number: 183500
2021-02-08 10:08:42	088 - [INFO] - protqc.analyzer - E0_2_616 - scan number: 181500
2021-02-08 10:08:43	213 - [INFO] - protqc.analyzer - E0_1_615 - scan number: 184000
2021-02-08 10:08:43	641 - [INFO] - protqc.analyzer - E0_2_616 - scan number: 182000
2021-02-08 10:08:44	936 - [INFO] - protqc.analyzer - E0_1_615 - scan number: 184500
2021-02-08 10:08:45	377 - [INFO] - protqc.analyzer - E0_2_616 - scan number: 182500
2021-02-08 10:08:46	717 - [INFO] - protqc.analyzer - E0_1_615 - scan number: 185000
2021-02-08 10:08:46	995 - [INFO] - protqc.analyzer - E0_2_616 - scan number: 183000
2021-02-08 10:08:48	215 - [INFO] - protqc.analyzer - E0_1_615 - scan number: 185500
2021-02-08 10:08:48	615 - [INFO] - protqc.analyzer - E0_2_616 - scan number: 183500
2021-02-08 10:08:49	736 - [INFO] - protqc.analyzer - E0_1_615 - scan number: 186000
2021-02-08 10:08:50	125 - [INFO] - protqc.analyzer - E0_2_616 - scan number: 184000
2021-02-08 10:08:51	229 - [INFO] - protqc.analyzer - E0_1_615 - scan number: 186500
2021-02-08 10:08:51	620 - [INFO] - protqc.analyzer - E0_2_616 - scan number: 184500
2021-02-08 10:08:52	789 - [INFO] - protqc.analyzer - E0_1_615 - scan number: 187000
2021-02-08 10:08:53	156 - [INFO] - protqc.analyzer - E0_2_616 - scan number: 185000
2021-02-08 10:08:54	362 - [INFO] - protqc.analyzer - E0_1_615 - scan number: 187500
2021-02-08 10:08:54	744 - [INFO] - protqc.analyzer - E0_2_616 - scan number: 185500
2021-02-08 10:08:55	987 - [INFO] - protqc.analyzer - E0_1_615 - scan number: 188000
2021-02-08 10:08:56	339 - [INFO] - protqc.analyzer - E0_2_616 - scan number: 186000
2021-02-08 10:08:57	699 - [INFO] - protqc.analyzer - E0_1_615 - scan number: 188500
2021-02-08 10:08:57	962 - [INFO] - protqc.analyzer - E0_2_616 - scan number: 186500
2021-02-08 10:08:59	239 - [INFO] - protqc.analyzer - E0_1_615 - scan number: 189000
2021-02-08 10:08:59	492 - [INFO] - protqc.analyzer - E0_2_616 - scan number: 187000
2021-02-08 10:09:00	834 - [INFO] - protqc.analyzer - E0_1_615 - scan number: 189500
2021-02-08 10:09:01	016 - [INFO] - protqc.analyzer - E0_2_616 - scan number: 187500
2021-02-08 10:09:02	350 - [INFO] - protqc.analyzer - E0_1_615 - scan number: 190000
2021-02-08 10:09:02	601 - [INFO] - protqc.analyzer - E0_2_616 - scan number: 188000
2021-02-08 10:09:03	945 - [INFO] - protqc.analyzer - E0_1_615 - scan number: 190500
2021-02-08 10:09:04	079 - [INFO] - protqc.analyzer - E0_2_616 - scan number: 188500
2021-02-08 10:09:05	483 - [INFO] - protqc.analyzer - E0_1_615 - scan number: 191000
2021-02-08 10:09:05	579 - [INFO] - protqc.analyzer - E0_2_616 - scan number: 189000
2021-02-08 10:09:06	968 - [INFO] - protqc.analyzer - E0_1_615 - scan number: 191500
2021-02-08 10:09:07	105 - [INFO] - protqc.analyzer - E0_2_616 - scan number: 189500
2021-02-08 10:09:08	500 - [INFO] - protqc.analyzer - E0_1_615 - scan number: 192000
2021-02-08 10:09:08	625 - [INFO] - protqc.analyzer - E0_2_616 - scan number: 190000
2021-02-08 10:09:09	956 - [INFO] - protqc.analyzer - E0_1_615 - scan number: 192500
2021-02-08 10:09:10	060 - [INFO] - protqc.analyzer - E0_2_616 - scan number: 190500
2021-02-08 10:09:11	449 - [INFO] - protqc.analyzer - E0_1_615 - scan number: 193000
2021-02-08 10:09:11	475 - [INFO] - protqc.analyzer - E0_2_616 - scan number: 191000
2021-02-08 10:09:12	975 - [INFO] - protqc.analyzer - E0_2_616 - scan number: 191500
2021-02-08 10:09:12	991 - [INFO] - protqc.analyzer - E0_1_615 - scan number: 193500
2021-02-08 10:09:14	505 - [INFO] - protqc.analyzer - E0_2_616 - scan number: 192000
2021-02-08 10:09:14	535 - [INFO] - protqc.analyzer - E0_1_615 - scan number: 194000
2021-02-08 10:09:16	008 - [INFO] - protqc.analyzer - E0_2_616 - scan number: 192500
2021-02-08 10:09:16	026 - [INFO] - protqc.analyzer - E0_1_615 - scan number: 194500
2021-02-08 10:09:17	547 - [INFO] - protqc.analyzer - E0_2_616 - scan number: 193000
2021-02-08 10:09:17	602 - [INFO] - protqc.analyzer - E0_1_615 - scan number: 195000
2021-02-08 10:09:18	980 - [INFO] - protqc.analyzer - E0_2_616 - scan number: 193500
2021-02-08 10:09:19	098 - [INFO] - protqc.analyzer - E0_1_615 - scan number: 195500
2021-02-08 10:09:20	469 - [INFO] - protqc.analyzer - E0_2_616 - scan number: 194000
2021-02-08 10:09:20	662 - [INFO] - protqc.analyzer - E0_1_615 - scan number: 196000
2021-02-08 10:09:22	016 - [INFO] - protqc.analyzer - E0_2_616 - scan number: 194500
2021-02-08 10:09:22	184 - [INFO] - protqc.analyzer - E0_1_615 - scan number: 196500
2021-02-08 10:09:23	912 - [INFO] - protqc.analyzer - E0_2_616 - scan number: 195000
2021-02-08 10:09:24	086 - [INFO] - protqc.analyzer - E0_1_615 - scan number: 197000
2021-02-08 10:09:25	754 - [INFO] - protqc.analyzer - E0_2_616 - scan number: 195500
2021-02-08 10:09:25	888 - [INFO] - protqc.analyzer - E0_1_615 - scan number: 197500
2021-02-08 10:09:27	600 - [INFO] - protqc.analyzer - E0_2_616 - scan number: 196000
2021-02-08 10:09:27	725 - [INFO] - protqc.analyzer - E0_1_615 - scan number: 198000
2021-02-08 10:09:29	241 - [INFO] - protqc.analyzer - E0_2_616 - scan number: 196500
2021-02-08 10:09:29	420 - [INFO] - protqc.analyzer - E0_1_615 - scan number: 198500
2021-02-08 10:09:30	881 - [INFO] - protqc.analyzer - E0_2_616 - scan number: 197000
2021-02-08 10:09:30	973 - [INFO] - protqc.analyzer - E0_1_615 - scan number: 199000
2021-02-08 10:09:32	677 - [INFO] - protqc.analyzer - E0_2_616 - scan number: 197500
2021-02-08 10:09:32	820 - [INFO] - protqc.analyzer - E0_1_615 - scan number: 199500
2021-02-08 10:09:34	372 - [INFO] - protqc.analyzer - E0_2_616 - scan number: 198000
2021-02-08 10:09:34	547 - [INFO] - protqc.analyzer - E0_1_615 - scan number: 200000
2021-02-08 10:09:37	203 - [INFO] - protqc.analyzer - E0_2_616 - scan number: 198500
2021-02-08 10:09:37	332 - [INFO] - protqc.analyzer - E0_1_615 - scan number: 200500
2021-02-08 10:09:39	329 - [INFO] - protqc.analyzer - E0_2_616 - scan number: 199000
2021-02-08 10:09:39	579 - [INFO] - protqc.analyzer - E0_1_615 - scan number: 201000
2021-02-08 10:09:41	150 - [INFO] - protqc.analyzer - E0_2_616 - scan number: 199500
2021-02-08 10:09:41	409 - [INFO] - protqc.analyzer - E0_1_615 - scan number: 201500
2021-02-08 10:09:43	645 - [INFO] - protqc.analyzer - E0_2_616 - scan number: 200000
2021-02-08 10:09:43	970 - [INFO] - protqc.analyzer - E0_1_615 - scan number: 202000
2021-02-08 10:09:45	448 - [INFO] - protqc.analyzer - E0_2_616 - scan number: 200500
2021-02-08 10:09:45	693 - [INFO] - protqc.analyzer - E0_1_615 - scan number: 202500
2021-02-08 10:09:47	165 - [INFO] - protqc.analyzer - E0_2_616 - scan number: 201000
2021-02-08 10:09:47	358 - [INFO] - protqc.analyzer - E0_1_615 - scan number: 203000
2021-02-08 10:09:49	280 - [INFO] - protqc.analyzer - E0_2_616 - scan number: 201500
2021-02-08 10:09:49	418 - [INFO] - protqc.analyzer - E0_1_615 - scan number: 203500
2021-02-08 10:09:50	858 - [INFO] - protqc.analyzer - E0_2_616 - scan number: 202000
2021-02-08 10:09:51	075 - [INFO] - protqc.analyzer - E0_1_615 - scan number: 204000
2021-02-08 10:09:52	653 - [INFO] - protqc.analyzer - E0_2_616 - scan number: 202500
2021-02-08 10:09:52	838 - [INFO] - protqc.analyzer - E0_1_615 - scan number: 204500
2021-02-08 10:09:54	666 - [INFO] - protqc.analyzer - E0_2_616 - scan number: 203000
2021-02-08 10:09:54	828 - [INFO] - protqc.analyzer - E0_1_615 - scan number: 205000
2021-02-08 10:09:56	342 - [INFO] - protqc.analyzer - E0_2_616 - scan number: 203500
2021-02-08 10:09:56	431 - [INFO] - protqc.analyzer - E0_1_615 - scan number: 205500
2021-02-08 10:09:57	866 - [INFO] - protqc.analyzer - E0_2_616 - scan number: 204000
2021-02-08 10:09:58	013 - [INFO] - protqc.analyzer - E0_1_615 - scan number: 206000
2021-02-08 10:09:59	504 - [INFO] - protqc.analyzer - E0_2_616 - scan number: 204500
2021-02-08 10:09:59	751 - [INFO] - protqc.analyzer - E0_1_615 - scan number: 206500
2021-02-08 10:10:01	057 - [INFO] - protqc.analyzer - E0_2_616 - scan number: 205000
2021-02-08 10:10:01	340 - [INFO] - protqc.analyzer - E0_1_615 - scan number: 207000
2021-02-08 10:10:02	602 - [INFO] - protqc.analyzer - E0_2_616 - scan number: 205500
2021-02-08 10:10:02	882 - [INFO] - protqc.analyzer - E0_1_615 - scan number: 207500
2021-02-08 10:10:04	265 - [INFO] - protqc.analyzer - E0_2_616 - scan number: 206000
2021-02-08 10:10:04	618 - [INFO] - protqc.analyzer - E0_1_615 - scan number: 208000
2021-02-08 10:10:05	822 - [INFO] - protqc.analyzer - E0_2_616 - scan number: 206500
2021-02-08 10:10:06	111 - [INFO] - protqc.analyzer - E0_1_615 - scan number: 208500
2021-02-08 10:10:07	335 - [INFO] - protqc.analyzer - E0_2_616 - scan number: 207000
2021-02-08 10:10:07	744 - [INFO] - protqc.analyzer - E0_1_615 - scan number: 209000
2021-02-08 10:10:08	885 - [INFO] - protqc.analyzer - E0_2_616 - scan number: 207500
2021-02-08 10:10:09	374 - [INFO] - protqc.analyzer - E0_1_615 - scan number: 209500
2021-02-08 10:10:10	472 - [INFO] - protqc.analyzer - E0_2_616 - scan number: 208000
2021-02-08 10:10:10	937 - [INFO] - protqc.analyzer - E0_1_615 - scan number: 210000
2021-02-08 10:10:12	041 - [INFO] - protqc.analyzer - E0_2_616 - scan number: 208500
2021-02-08 10:10:12	541 - [INFO] - protqc.analyzer - E0_1_615 - scan number: 210500
2021-02-08 10:10:13	601 - [INFO] - protqc.analyzer - E0_2_616 - scan number: 209000
2021-02-08 10:10:14	096 - [INFO] - protqc.analyzer - E0_1_615 - scan number: 211000
2021-02-08 10:10:15	182 - [INFO] - protqc.analyzer - E0_2_616 - scan number: 209500
2021-02-08 10:10:15	630 - [INFO] - protqc.analyzer - E0_1_615 - scan number: 211500
2021-02-08 10:10:16	922 - [INFO] - protqc.analyzer - E0_2_616 - scan number: 210000
2021-02-08 10:10:17	600 - [INFO] - protqc.analyzer - E0_1_615 - scan number: 212000
2021-02-08 10:10:18	715 - [INFO] - protqc.analyzer - E0_2_616 - scan number: 210500
2021-02-08 10:10:19	187 - [INFO] - protqc.analyzer - E0_1_615 - scan number: 212500
2021-02-08 10:10:20	287 - [INFO] - protqc.analyzer - E0_2_616 - scan number: 211000
2021-02-08 10:10:21	053 - [INFO] - protqc.analyzer - E0_1_615 - scan number: 213000
2021-02-08 10:10:22	156 - [INFO] - protqc.analyzer - E0_2_616 - scan number: 211500
2021-02-08 10:10:22	707 - [INFO] - protqc.analyzer - E0_1_615 - scan number: 213500
2021-02-08 10:10:23	773 - [INFO] - protqc.analyzer - E0_2_616 - scan number: 212000
2021-02-08 10:10:24	269 - [INFO] - protqc.analyzer - E0_1_615 - scan number: 214000
2021-02-08 10:10:25	322 - [INFO] - protqc.analyzer - E0_2_616 - scan number: 212500
2021-02-08 10:10:25	899 - [INFO] - protqc.analyzer - E0_1_615 - scan number: 214500
2021-02-08 10:10:26	828 - [INFO] - protqc.analyzer - E0_2_616 - scan number: 213000
2021-02-08 10:10:27	327 - [INFO] - protqc.analyzer - E0_1_615 - scan number: 215000
2021-02-08 10:10:28	403 - [INFO] - protqc.analyzer - E0_2_616 - scan number: 213500
2021-02-08 10:10:29	058 - [INFO] - protqc.analyzer - E0_1_615 - scan number: 215500
2021-02-08 10:10:30	102 - [INFO] - protqc.analyzer - E0_2_616 - scan number: 214000
2021-02-08 10:10:30	660 - [INFO] - protqc.analyzer - E0_1_615 - scan number: 216000
2021-02-08 10:10:31	661 - [INFO] - protqc.analyzer - E0_2_616 - scan number: 214500
2021-02-08 10:10:32	222 - [INFO] - protqc.analyzer - E0_1_615 - scan number: 216500
2021-02-08 10:10:33	182 - [INFO] - protqc.analyzer - E0_2_616 - scan number: 215000
2021-02-08 10:10:33	831 - [INFO] - protqc.analyzer - E0_1_615 - scan number: 217000
2021-02-08 10:10:34	665 - [INFO] - protqc.analyzer - E0_2_616 - scan number: 215500
2021-02-08 10:10:35	325 - [INFO] - protqc.analyzer - E0_1_615 - scan number: 217500
2021-02-08 10:10:36	212 - [INFO] - protqc.analyzer - E0_2_616 - scan number: 216000
2021-02-08 10:10:36	895 - [INFO] - protqc.analyzer - E0_1_615 - scan number: 218000
2021-02-08 10:10:37	908 - [INFO] - protqc.analyzer - E0_2_616 - scan number: 216500
2021-02-08 10:10:38	586 - [INFO] - protqc.analyzer - E0_1_615 - scan number: 218500
2021-02-08 10:10:39	472 - [INFO] - protqc.analyzer - E0_2_616 - scan number: 217000
2021-02-08 10:10:40	133 - [INFO] - protqc.analyzer - E0_1_615 - scan number: 219000
2021-02-08 10:10:41	218 - [INFO] - protqc.analyzer - E0_2_616 - scan number: 217500
2021-02-08 10:10:41	948 - [INFO] - protqc.analyzer - E0_1_615 - scan number: 219500
2021-02-08 10:10:42	867 - [INFO] - protqc.analyzer - E0_2_616 - scan number: 218000
2021-02-08 10:10:43	497 - [INFO] - protqc.analyzer - E0_1_615 - scan number: 220000
2021-02-08 10:10:44	455 - [INFO] - protqc.analyzer - E0_2_616 - scan number: 218500
2021-02-08 10:10:45	157 - [INFO] - protqc.analyzer - E0_1_615 - scan number: 220500
2021-02-08 10:10:46	328 - [INFO] - protqc.analyzer - E0_2_616 - scan number: 219000
2021-02-08 10:10:47	318 - [INFO] - protqc.analyzer - E0_1_615 - scan number: 221000
2021-02-08 10:10:48	234 - [INFO] - protqc.analyzer - E0_2_616 - scan number: 219500
2021-02-08 10:10:49	072 - [INFO] - protqc.analyzer - E0_1_615 - scan number: 221500
2021-02-08 10:10:49	938 - [INFO] - protqc.analyzer - E0_2_616 - scan number: 220000
2021-02-08 10:10:50	804 - [INFO] - protqc.analyzer - E0_1_615 - scan number: 222000
2021-02-08 10:10:51	688 - [INFO] - protqc.analyzer - E0_2_616 - scan number: 220500
2021-02-08 10:10:52	495 - [INFO] - protqc.analyzer - E0_1_615 - scan number: 222500
2021-02-08 10:10:53	327 - [INFO] - protqc.analyzer - E0_2_616 - scan number: 221000
2021-02-08 10:10:54	170 - [INFO] - protqc.analyzer - E0_1_615 - scan number: 223000
2021-02-08 10:10:55	112 - [INFO] - protqc.analyzer - E0_2_616 - scan number: 221500
2021-02-08 10:10:56	059 - [INFO] - protqc.analyzer - E0_1_615 - scan number: 223500
2021-02-08 10:10:56	991 - [INFO] - protqc.analyzer - E0_2_616 - scan number: 222000
2021-02-08 10:10:57	674 - [INFO] - protqc.analyzer - E0_1_615 - scan number: 224000
2021-02-08 10:10:58	570 - [INFO] - protqc.analyzer - E0_2_616 - scan number: 222500
2021-02-08 10:10:59	195 - [INFO] - protqc.analyzer - E0_1_615 - scan number: 224500
2021-02-08 10:11:00	188 - [INFO] - protqc.analyzer - E0_2_616 - scan number: 223000
2021-02-08 10:11:00	951 - [INFO] - protqc.analyzer - E0_1_615 - scan number: 225000
2021-02-08 10:11:01	761 - [INFO] - protqc.analyzer - E0_2_616 - scan number: 223500
2021-02-08 10:11:02	522 - [INFO] - protqc.analyzer - E0_1_615 - scan number: 225500
2021-02-08 10:11:03	294 - [INFO] - protqc.analyzer - E0_2_616 - scan number: 224000
2021-02-08 10:11:04	253 - [INFO] - protqc.analyzer - E0_1_615 - scan number: 226000
2021-02-08 10:11:05	061 - [INFO] - protqc.analyzer - E0_2_616 - scan number: 224500
2021-02-08 10:11:06	732 - [INFO] - protqc.analyzer - E0_1_615 - scan number: 226500
2021-02-08 10:11:07	805 - [INFO] - protqc.analyzer - E0_2_616 - scan number: 225000
2021-02-08 10:11:08	581 - [INFO] - protqc.analyzer - E0_1_615 - scan number: 227000
2021-02-08 10:11:09	419 - [INFO] - protqc.analyzer - E0_2_616 - scan number: 225500
2021-02-08 10:11:10	149 - [INFO] - protqc.analyzer - E0_1_615 - scan number: 227500
2021-02-08 10:11:10	987 - [INFO] - protqc.analyzer - E0_2_616 - scan number: 226000
2021-02-08 10:11:11	713 - [INFO] - protqc.analyzer - E0_1_615 - scan number: 228000
2021-02-08 10:11:12	478 - [INFO] - protqc.analyzer - E0_2_616 - scan number: 226500
2021-02-08 10:11:13	227 - [INFO] - protqc.analyzer - E0_1_615 - scan number: 228500
2021-02-08 10:11:14	000 - [INFO] - protqc.analyzer - E0_2_616 - scan number: 227000
2021-02-08 10:11:14	746 - [INFO] - protqc.analyzer - E0_1_615 - scan number: 229000
2021-02-08 10:11:15	642 - [INFO] - protqc.analyzer - E0_2_616 - scan number: 227500
2021-02-08 10:11:16	278 - [INFO] - protqc.analyzer - E0_1_615 - scan number: 229500
2021-02-08 10:11:17	181 - [INFO] - protqc.analyzer - E0_2_616 - scan number: 228000
2021-02-08 10:11:17	843 - [INFO] - protqc.analyzer - E0_1_615 - scan number: 230000
2021-02-08 10:11:18	744 - [INFO] - protqc.analyzer - E0_2_616 - scan number: 228500
2021-02-08 10:11:19	486 - [INFO] - protqc.analyzer - E0_1_615 - scan number: 230500
2021-02-08 10:11:20	286 - [INFO] - protqc.analyzer - E0_2_616 - scan number: 229000
2021-02-08 10:11:20	984 - [INFO] - protqc.analyzer - E0_1_615 - scan number: 231000
2021-02-08 10:11:21	945 - [INFO] - protqc.analyzer - E0_2_616 - scan number: 229500
2021-02-08 10:11:23	130 - [INFO] - protqc.analyzer - E0_1_615 - scan number: 231500
2021-02-08 10:11:24	028 - [INFO] - protqc.analyzer - E0_2_616 - scan number: 230000
2021-02-08 10:11:24	939 - [INFO] - protqc.analyzer - E0_1_615 - scan number: 232000
2021-02-08 10:11:25	780 - [INFO] - protqc.analyzer - E0_2_616 - scan number: 230500
2021-02-08 10:11:26	554 - [INFO] - protqc.analyzer - E0_1_615 - scan number: 232500
2021-02-08 10:11:27	466 - [INFO] - protqc.analyzer - E0_2_616 - scan number: 231000
2021-02-08 10:11:28	165 - [INFO] - protqc.analyzer - E0_1_615 - scan number: 233000
2021-02-08 10:11:29	120 - [INFO] - protqc.analyzer - E0_2_616 - scan number: 231500
2021-02-08 10:11:29	787 - [INFO] - protqc.analyzer - E0_1_615 - scan number: 233500
2021-02-08 10:11:31	327 - [INFO] - protqc.analyzer - E0_2_616 - scan number: 232000
2021-02-08 10:11:31	958 - [INFO] - protqc.analyzer - E0_1_615 - scan number: 234000
2021-02-08 10:11:32	963 - [INFO] - protqc.analyzer - E0_2_616 - scan number: 232500
2021-02-08 10:11:33	717 - [INFO] - protqc.analyzer - E0_1_615 - scan number: 234500
2021-02-08 10:11:35	136 - [INFO] - protqc.analyzer - E0_2_616 - scan number: 233000
2021-02-08 10:11:35	783 - [INFO] - protqc.analyzer - E0_1_615 - scan number: 235000
2021-02-08 10:11:36	836 - [INFO] - protqc.analyzer - E0_2_616 - scan number: 233500
2021-02-08 10:11:37	382 - [INFO] - protqc.analyzer - E0_1_615 - scan number: 235500
2021-02-08 10:11:38	420 - [INFO] - protqc.analyzer - E0_2_616 - scan number: 234000
2021-02-08 10:11:39	456 - [INFO] - protqc.analyzer - E0_1_615 - scan number: 236000
2021-02-08 10:11:40	626 - [INFO] - protqc.analyzer - E0_2_616 - scan number: 234500
2021-02-08 10:11:41	073 - [INFO] - protqc.analyzer - E0_1_615 - scan number: 236500
2021-02-08 10:11:42	184 - [INFO] - protqc.analyzer - E0_2_616 - scan number: 235000
2021-02-08 10:11:42	667 - [INFO] - protqc.analyzer - E0_1_615 - scan number: 237000
2021-02-08 10:11:43	871 - [INFO] - protqc.analyzer - E0_2_616 - scan number: 235500
2021-02-08 10:11:44	260 - [INFO] - protqc.analyzer - E0_1_615 - scan number: 237500
2021-02-08 10:11:45	436 - [INFO] - protqc.analyzer - E0_2_616 - scan number: 236000
2021-02-08 10:11:45	850 - [INFO] - protqc.analyzer - E0_1_615 - scan number: 238000
2021-02-08 10:11:47	081 - [INFO] - protqc.analyzer - E0_2_616 - scan number: 236500
2021-02-08 10:11:47	448 - [INFO] - protqc.analyzer - E0_1_615 - scan number: 238500
2021-02-08 10:11:48	648 - [INFO] - protqc.analyzer - E0_2_616 - scan number: 237000
2021-02-08 10:11:49	022 - [INFO] - protqc.analyzer - E0_1_615 - scan number: 239000
2021-02-08 10:11:50	602 - [INFO] - protqc.analyzer - E0_2_616 - scan number: 237500
2021-02-08 10:11:50	935 - [INFO] - protqc.analyzer - E0_1_615 - scan number: 239500
2021-02-08 10:11:51	433 - [WARNING] - protqc.modules - E0_1_615 - Failed to get precursor ratio because it is the only mz value in the mz array/intensitiy array. (merged=239650 frame=24772 scanStart=889 scanEnd=913)
2021-02-08 10:11:52	209 - [INFO] - protqc.analyzer - E0_2_616 - scan number: 238000
2021-02-08 10:11:52	541 - [INFO] - protqc.analyzer - E0_1_615 - scan number: 240000
2021-02-08 10:11:53	771 - [INFO] - protqc.analyzer - E0_2_616 - scan number: 238500
2021-02-08 10:11:54	170 - [INFO] - protqc.analyzer - E0_1_615 - scan number: 240500
2021-02-08 10:11:55	337 - [INFO] - protqc.analyzer - E0_2_616 - scan number: 239000
2021-02-08 10:11:56	041 - [INFO] - protqc.analyzer - E0_1_615 - scan number: 241000
2021-02-08 10:11:57	080 - [INFO] - protqc.analyzer - E0_2_616 - scan number: 239500
2021-02-08 10:11:57	713 - [INFO] - protqc.analyzer - E0_1_615 - scan number: 241500
2021-02-08 10:11:58	623 - [INFO] - protqc.analyzer - E0_2_616 - scan number: 240000
2021-02-08 10:11:59	335 - [INFO] - protqc.analyzer - E0_1_615 - scan number: 242000
2021-02-08 10:12:00	321 - [INFO] - protqc.analyzer - E0_2_616 - scan number: 240500
2021-02-08 10:12:01	536 - [INFO] - protqc.analyzer - E0_1_615 - scan number: 242500
2021-02-08 10:12:02	283 - [INFO] - protqc.analyzer - E0_2_616 - scan number: 241000
2021-02-08 10:12:03	194 - [INFO] - protqc.analyzer - E0_1_615 - scan number: 243000
2021-02-08 10:12:04	160 - [INFO] - protqc.analyzer - E0_2_616 - scan number: 241500
2021-02-08 10:12:05	467 - [INFO] - protqc.analyzer - E0_1_615 - scan number: 243500
2021-02-08 10:12:05	946 - [INFO] - protqc.analyzer - E0_2_616 - scan number: 242000
2021-02-08 10:12:07	095 - [INFO] - protqc.analyzer - E0_1_615 - scan number: 244000
2021-02-08 10:12:07	591 - [INFO] - protqc.analyzer - E0_2_616 - scan number: 242500
2021-02-08 10:12:08	819 - [INFO] - protqc.analyzer - E0_1_615 - scan number: 244500
2021-02-08 10:12:09	161 - [INFO] - protqc.analyzer - E0_2_616 - scan number: 243000
2021-02-08 10:12:10	434 - [INFO] - protqc.analyzer - E0_1_615 - scan number: 245000
2021-02-08 10:12:10	764 - [INFO] - protqc.analyzer - E0_2_616 - scan number: 243500
2021-02-08 10:12:12	024 - [INFO] - protqc.analyzer - E0_1_615 - scan number: 245500
2021-02-08 10:12:12	295 - [INFO] - protqc.analyzer - E0_2_616 - scan number: 244000
2021-02-08 10:12:13	655 - [INFO] - protqc.analyzer - E0_1_615 - scan number: 246000
2021-02-08 10:12:14	715 - [INFO] - protqc.analyzer - E0_2_616 - scan number: 244500
2021-02-08 10:12:16	569 - [INFO] - protqc.analyzer - E0_1_615 - scan number: 246500
2021-02-08 10:12:16	880 - [INFO] - protqc.analyzer - E0_2_616 - scan number: 245000
2021-02-08 10:12:18	458 - [INFO] - protqc.analyzer - E0_1_615 - scan number: 247000
2021-02-08 10:12:18	894 - [INFO] - protqc.analyzer - E0_2_616 - scan number: 245500
2021-02-08 10:12:19	533 - [WARNING] - protqc.modules - E0_2_616 - Failed to get precursor ratio because it is the only mz value in the mz array/intensitiy array. (merged=245633 frame=25025 scanStart=911 scanEnd=935)
2021-02-08 10:12:20	390 - [INFO] - protqc.analyzer - E0_1_615 - scan number: 247500
2021-02-08 10:12:20	766 - [INFO] - protqc.analyzer - E0_2_616 - scan number: 246000
2021-02-08 10:12:22	065 - [INFO] - protqc.analyzer - E0_1_615 - scan number: 248000
2021-02-08 10:12:22	838 - [INFO] - protqc.analyzer - E0_2_616 - scan number: 246500
2021-02-08 10:12:25	046 - [INFO] - protqc.analyzer - E0_1_615 - scan number: 248500
2021-02-08 10:12:25	741 - [INFO] - protqc.analyzer - E0_2_616 - scan number: 247000
2021-02-08 10:12:26	911 - [INFO] - protqc.analyzer - E0_1_615 - scan number: 249000
2021-02-08 10:12:27	406 - [INFO] - protqc.analyzer - E0_2_616 - scan number: 247500
2021-02-08 10:12:28	448 - [INFO] - protqc.analyzer - E0_1_615 - scan number: 249500
2021-02-08 10:12:29	050 - [INFO] - protqc.analyzer - E0_2_616 - scan number: 248000
2021-02-08 10:12:30	085 - [INFO] - protqc.analyzer - E0_1_615 - scan number: 250000
2021-02-08 10:12:30	742 - [INFO] - protqc.analyzer - E0_2_616 - scan number: 248500
2021-02-08 10:12:31	314 - [WARNING] - protqc.modules - E0_2_616 - Failed to get precursor ratio because it is the only mz value in the mz array/intensitiy array. (merged=248703 frame=25292 scanStart=905 scanEnd=929)
2021-02-08 10:12:31	709 - [INFO] - protqc.analyzer - E0_1_615 - scan number: 250500
2021-02-08 10:12:32	247 - [INFO] - protqc.analyzer - E0_2_616 - scan number: 249000
2021-02-08 10:12:33	235 - [INFO] - protqc.analyzer - E0_1_615 - scan number: 251000
2021-02-08 10:12:33	863 - [INFO] - protqc.analyzer - E0_2_616 - scan number: 249500
2021-02-08 10:12:34	841 - [INFO] - protqc.analyzer - E0_1_615 - scan number: 251500
2021-02-08 10:12:35	529 - [INFO] - protqc.analyzer - E0_2_616 - scan number: 250000
2021-02-08 10:12:36	585 - [INFO] - protqc.analyzer - E0_1_615 - scan number: 252000
2021-02-08 10:12:37	216 - [INFO] - protqc.analyzer - E0_2_616 - scan number: 250500
2021-02-08 10:12:38	736 - [INFO] - protqc.analyzer - E0_1_615 - scan number: 252500
2021-02-08 10:12:39	377 - [INFO] - protqc.analyzer - E0_2_616 - scan number: 251000
2021-02-08 10:12:40	506 - [INFO] - protqc.analyzer - E0_1_615 - scan number: 253000
2021-02-08 10:12:41	238 - [INFO] - protqc.analyzer - E0_2_616 - scan number: 251500
2021-02-08 10:12:42	581 - [INFO] - protqc.analyzer - E0_1_615 - scan number: 253500
2021-02-08 10:12:43	321 - [INFO] - protqc.analyzer - E0_2_616 - scan number: 252000
2021-02-08 10:12:44	586 - [INFO] - protqc.analyzer - E0_1_615 - scan number: 254000
2021-02-08 10:12:45	088 - [INFO] - protqc.analyzer - E0_2_616 - scan number: 252500
2021-02-08 10:12:46	659 - [INFO] - protqc.analyzer - E0_1_615 - scan number: 254500
2021-02-08 10:12:47	236 - [INFO] - protqc.analyzer - E0_2_616 - scan number: 253000
2021-02-08 10:12:48	047 - [WARNING] - protqc.modules - E0_2_616 - Failed to get precursor ratio because it is the only mz value in the mz array/intensitiy array. (merged=253171 frame=25655 scanStart=916 scanEnd=940)
2021-02-08 10:12:48	758 - [INFO] - protqc.analyzer - E0_1_615 - scan number: 255000
2021-02-08 10:12:49	347 - [INFO] - protqc.analyzer - E0_2_616 - scan number: 253500
2021-02-08 10:12:50	488 - [INFO] - protqc.analyzer - E0_1_615 - scan number: 255500
2021-02-08 10:12:51	102 - [INFO] - protqc.analyzer - E0_2_616 - scan number: 254000
2021-02-08 10:12:52	640 - [INFO] - protqc.analyzer - E0_1_615 - scan number: 256000
2021-02-08 10:12:53	102 - [INFO] - protqc.analyzer - E0_2_616 - scan number: 254500
2021-02-08 10:12:54	216 - [INFO] - protqc.analyzer - E0_1_615 - scan number: 256500
2021-02-08 10:12:54	599 - [INFO] - protqc.analyzer - E0_2_616 - scan number: 255000
2021-02-08 10:12:56	578 - [INFO] - protqc.analyzer - E0_1_615 - scan number: 257000
2021-02-08 10:12:57	195 - [INFO] - protqc.analyzer - E0_2_616 - scan number: 255500
2021-02-08 10:12:58	967 - [INFO] - protqc.analyzer - E0_1_615 - scan number: 257500
2021-02-08 10:12:59	443 - [INFO] - protqc.analyzer - E0_2_616 - scan number: 256000
2021-02-08 10:13:00	673 - [INFO] - protqc.analyzer - E0_1_615 - scan number: 258000
2021-02-08 10:13:01	107 - [INFO] - protqc.analyzer - E0_2_616 - scan number: 256500
2021-02-08 10:13:02	265 - [INFO] - protqc.analyzer - E0_1_615 - scan number: 258500
2021-02-08 10:13:02	728 - [INFO] - protqc.analyzer - E0_2_616 - scan number: 257000
2021-02-08 10:13:04	153 - [INFO] - protqc.analyzer - E0_1_615 - scan number: 259000
2021-02-08 10:13:04	476 - [INFO] - protqc.analyzer - E0_2_616 - scan number: 257500
2021-02-08 10:13:05	894 - [INFO] - protqc.analyzer - E0_1_615 - scan number: 259500
2021-02-08 10:13:06	180 - [INFO] - protqc.analyzer - E0_2_616 - scan number: 258000
2021-02-08 10:13:06	626 - [WARNING] - protqc.modules - E0_2_616 - Failed to get precursor ratio because it is the only mz value in the mz array/intensitiy array. (merged=258140 frame=26076 scanStart=841 scanEnd=865)
2021-02-08 10:13:06	769 - [WARNING] - protqc.modules - E0_2_616 - Failed to get precursor ratio because it is the only mz value in the mz array/intensitiy array. (merged=258174 frame=26080 scanStart=841 scanEnd=865)
2021-02-08 10:13:07	515 - [INFO] - protqc.analyzer - E0_1_615 - scan number: 260000
2021-02-08 10:13:07	757 - [INFO] - protqc.analyzer - E0_2_616 - scan number: 258500
2021-02-08 10:13:08	381 - [WARNING] - protqc.modules - E0_2_616 - Failed to get precursor ratio because it is the only mz value in the mz array/intensitiy array. (merged=258690 frame=26118 scanStart=925 scanEnd=949)
2021-02-08 10:13:09	053 - [INFO] - protqc.analyzer - E0_1_615 - scan number: 260500
2021-02-08 10:13:09	198 - [INFO] - protqc.analyzer - E0_2_616 - scan number: 259000
2021-02-08 10:13:10	679 - [INFO] - protqc.analyzer - E0_1_615 - scan number: 261000
2021-02-08 10:13:10	890 - [INFO] - protqc.analyzer - E0_2_616 - scan number: 259500
2021-02-08 10:13:12	450 - [INFO] - protqc.analyzer - E0_1_615 - scan number: 261500
2021-02-08 10:13:12	696 - [INFO] - protqc.analyzer - E0_2_616 - scan number: 260000
2021-02-08 10:13:12	833 - [WARNING] - protqc.modules - E0_2_616 - Failed to get precursor ratio because it is the only mz value in the mz array/intensitiy array. (merged=260052 frame=26225 scanStart=807 scanEnd=831)
2021-02-08 10:13:14	290 - [INFO] - protqc.analyzer - E0_1_615 - scan number: 262000
2021-02-08 10:13:14	366 - [INFO] - protqc.analyzer - E0_2_616 - scan number: 260500
2021-02-08 10:13:16	077 - [INFO] - protqc.analyzer - E0_1_615 - scan number: 262500
2021-02-08 10:13:16	171 - [INFO] - protqc.analyzer - E0_2_616 - scan number: 261000
2021-02-08 10:13:16	673 - [WARNING] - protqc.modules - E0_2_616 - Failed to get precursor ratio because it is the only mz value in the mz array/intensitiy array. (merged=261158 frame=26313 scanStart=879 scanEnd=903)
2021-02-08 10:13:17	758 - [INFO] - protqc.analyzer - E0_1_615 - scan number: 263000
2021-02-08 10:13:17	774 - [INFO] - protqc.analyzer - E0_2_616 - scan number: 261500
2021-02-08 10:13:19	526 - [INFO] - protqc.analyzer - E0_2_616 - scan number: 262000
2021-02-08 10:13:19	552 - [INFO] - protqc.analyzer - E0_1_615 - scan number: 263500
2021-02-08 10:13:21	217 - [INFO] - protqc.analyzer - E0_2_616 - scan number: 262500
2021-02-08 10:13:21	307 - [WARNING] - protqc.modules - E0_1_615 - Failed to get precursor ratio because it is the only mz value in the mz array/intensitiy array. (merged=263997 frame=26729 scanStart=913 scanEnd=937)
2021-02-08 10:13:21	313 - [INFO] - protqc.analyzer - E0_1_615 - scan number: 264000
2021-02-08 10:13:23	061 - [INFO] - protqc.analyzer - E0_2_616 - scan number: 263000
2021-02-08 10:13:23	083 - [INFO] - protqc.analyzer - E0_1_615 - scan number: 264500
2021-02-08 10:13:24	840 - [INFO] - protqc.analyzer - E0_2_616 - scan number: 263500
2021-02-08 10:13:24	888 - [INFO] - protqc.analyzer - E0_1_615 - scan number: 265000
2021-02-08 10:13:26	331 - [INFO] - protqc.analyzer - E0_2_616 - scan number: 264000
2021-02-08 10:13:26	378 - [INFO] - protqc.analyzer - E0_1_615 - scan number: 265500
2021-02-08 10:13:27	971 - [INFO] - protqc.analyzer - E0_2_616 - scan number: 264500
2021-02-08 10:13:28	000 - [INFO] - protqc.analyzer - E0_1_615 - scan number: 266000
2021-02-08 10:13:29	784 - [INFO] - protqc.analyzer - E0_2_616 - scan number: 265000
2021-02-08 10:13:29	846 - [INFO] - protqc.analyzer - E0_1_615 - scan number: 266500
2021-02-08 10:13:31	382 - [INFO] - protqc.analyzer - E0_2_616 - scan number: 265500
2021-02-08 10:13:31	408 - [INFO] - protqc.analyzer - E0_1_615 - scan number: 267000
2021-02-08 10:13:32	927 - [INFO] - protqc.analyzer - E0_2_616 - scan number: 266000
2021-02-08 10:13:33	041 - [INFO] - protqc.analyzer - E0_1_615 - scan number: 267500
2021-02-08 10:13:34	643 - [INFO] - protqc.analyzer - E0_2_616 - scan number: 266500
2021-02-08 10:13:34	718 - [INFO] - protqc.analyzer - E0_1_615 - scan number: 268000
2021-02-08 10:13:36	177 - [INFO] - protqc.analyzer - E0_2_616 - scan number: 267000
2021-02-08 10:13:36	292 - [INFO] - protqc.analyzer - E0_1_615 - scan number: 268500
2021-02-08 10:13:37	753 - [INFO] - protqc.analyzer - E0_2_616 - scan number: 267500
2021-02-08 10:13:37	881 - [INFO] - protqc.analyzer - E0_1_615 - scan number: 269000
2021-02-08 10:13:39	353 - [INFO] - protqc.analyzer - E0_2_616 - scan number: 268000
2021-02-08 10:13:39	373 - [INFO] - protqc.analyzer - E0_1_615 - scan number: 269500
2021-02-08 10:13:40	925 - [INFO] - protqc.analyzer - E0_1_615 - scan number: 270000
2021-02-08 10:13:40	959 - [INFO] - protqc.analyzer - E0_2_616 - scan number: 268500
2021-02-08 10:13:41	081 - [WARNING] - protqc.modules - E0_2_616 - Failed to get precursor ratio because it is the only mz value in the mz array/intensitiy array. (merged=268547 frame=26908 scanStart=847 scanEnd=871)
2021-02-08 10:13:42	454 - [INFO] - protqc.analyzer - E0_2_616 - scan number: 269000
2021-02-08 10:13:42	480 - [INFO] - protqc.analyzer - E0_1_615 - scan number: 270500
2021-02-08 10:13:44	007 - [INFO] - protqc.analyzer - E0_2_616 - scan number: 269500
2021-02-08 10:13:44	033 - [INFO] - protqc.analyzer - E0_1_615 - scan number: 271000
2021-02-08 10:13:45	602 - [INFO] - protqc.analyzer - E0_2_616 - scan number: 270000
2021-02-08 10:13:45	642 - [INFO] - protqc.analyzer - E0_1_615 - scan number: 271500
2021-02-08 10:13:47	096 - [INFO] - protqc.analyzer - E0_2_616 - scan number: 270500
2021-02-08 10:13:47	145 - [INFO] - protqc.analyzer - E0_1_615 - scan number: 272000
2021-02-08 10:13:48	714 - [INFO] - protqc.analyzer - E0_2_616 - scan number: 271000
2021-02-08 10:13:48	752 - [INFO] - protqc.analyzer - E0_1_615 - scan number: 272500
2021-02-08 10:13:50	257 - [INFO] - protqc.analyzer - E0_2_616 - scan number: 271500
2021-02-08 10:13:50	301 - [INFO] - protqc.analyzer - E0_1_615 - scan number: 273000
2021-02-08 10:13:51	813 - [INFO] - protqc.analyzer - E0_1_615 - scan number: 273500
2021-02-08 10:13:51	833 - [INFO] - protqc.analyzer - E0_2_616 - scan number: 272000
2021-02-08 10:13:53	341 - [INFO] - protqc.analyzer - E0_1_615 - scan number: 274000
2021-02-08 10:13:53	411 - [INFO] - protqc.analyzer - E0_2_616 - scan number: 272500
2021-02-08 10:13:54	904 - [INFO] - protqc.analyzer - E0_2_616 - scan number: 273000
2021-02-08 10:13:54	952 - [INFO] - protqc.analyzer - E0_1_615 - scan number: 274500
2021-02-08 10:13:56	431 - [INFO] - protqc.analyzer - E0_1_615 - scan number: 275000
2021-02-08 10:13:56	446 - [INFO] - protqc.analyzer - E0_2_616 - scan number: 273500
2021-02-08 10:13:58	009 - [INFO] - protqc.analyzer - E0_2_616 - scan number: 274000
2021-02-08 10:13:58	033 - [INFO] - protqc.analyzer - E0_1_615 - scan number: 275500
2021-02-08 10:13:59	552 - [INFO] - protqc.analyzer - E0_2_616 - scan number: 274500
2021-02-08 10:13:59	561 - [INFO] - protqc.analyzer - E0_1_615 - scan number: 276000
2021-02-08 10:14:01	162 - [INFO] - protqc.analyzer - E0_2_616 - scan number: 275000
2021-02-08 10:14:01	189 - [INFO] - protqc.analyzer - E0_1_615 - scan number: 276500
2021-02-08 10:14:02	714 - [INFO] - protqc.analyzer - E0_1_615 - scan number: 277000
2021-02-08 10:14:02	718 - [INFO] - protqc.analyzer - E0_2_616 - scan number: 275500
2021-02-08 10:14:04	204 - [INFO] - protqc.analyzer - E0_1_615 - scan number: 277500
2021-02-08 10:14:04	217 - [INFO] - protqc.analyzer - E0_2_616 - scan number: 276000
2021-02-08 10:14:05	829 - [INFO] - protqc.analyzer - E0_2_616 - scan number: 276500
2021-02-08 10:14:05	887 - [INFO] - protqc.analyzer - E0_1_615 - scan number: 278000
2021-02-08 10:14:07	361 - [INFO] - protqc.analyzer - E0_2_616 - scan number: 277000
2021-02-08 10:14:07	368 - [INFO] - protqc.analyzer - E0_1_615 - scan number: 278500
2021-02-08 10:14:08	861 - [INFO] - protqc.analyzer - E0_2_616 - scan number: 277500
2021-02-08 10:14:08	930 - [INFO] - protqc.analyzer - E0_1_615 - scan number: 279000
2021-02-08 10:14:10	518 - [INFO] - protqc.analyzer - E0_2_616 - scan number: 278000
2021-02-08 10:14:10	598 - [INFO] - protqc.analyzer - E0_1_615 - scan number: 279500
2021-02-08 10:14:10	797 - [WARNING] - protqc.modules - E0_2_616 - Failed to get precursor ratio because it is the only mz value in the mz array/intensitiy array. (merged=278089 frame=27687 scanStart=769 scanEnd=793)
2021-02-08 10:14:12	138 - [INFO] - protqc.analyzer - E0_2_616 - scan number: 278500
2021-02-08 10:14:12	222 - [INFO] - protqc.analyzer - E0_1_615 - scan number: 280000
2021-02-08 10:14:13	560 - [INFO] - protqc.analyzer - E0_2_616 - scan number: 279000
2021-02-08 10:14:13	608 - [INFO] - protqc.analyzer - E0_1_615 - scan number: 280500
2021-02-08 10:14:15	290 - [INFO] - protqc.analyzer - E0_1_615 - scan number: 281000
2021-02-08 10:14:15	444 - [INFO] - protqc.analyzer - E0_2_616 - scan number: 279500
2021-02-08 10:14:16	095 - [WARNING] - protqc.modules - E0_2_616 - Failed to get precursor ratio because it is the only mz value in the mz array/intensitiy array. (merged=279708 frame=27809 scanStart=884 scanEnd=908)
2021-02-08 10:14:16	459 - [WARNING] - protqc.modules - E0_2_616 - Failed to get precursor ratio because it is the only mz value in the mz array/intensitiy array. (merged=279814 frame=27818 scanStart=872 scanEnd=896)
2021-02-08 10:14:16	946 - [INFO] - protqc.analyzer - E0_1_615 - scan number: 281500
2021-02-08 10:14:17	018 - [INFO] - protqc.analyzer - E0_2_616 - scan number: 280000
2021-02-08 10:14:18	611 - [INFO] - protqc.analyzer - E0_2_616 - scan number: 280500
2021-02-08 10:14:18	737 - [INFO] - protqc.analyzer - E0_1_615 - scan number: 282000
2021-02-08 10:14:20	199 - [INFO] - protqc.analyzer - E0_2_616 - scan number: 281000
2021-02-08 10:14:20	303 - [INFO] - protqc.analyzer - E0_1_615 - scan number: 282500
2021-02-08 10:14:21	852 - [INFO] - protqc.analyzer - E0_2_616 - scan number: 281500
2021-02-08 10:14:21	978 - [INFO] - protqc.analyzer - E0_1_615 - scan number: 283000
2021-02-08 10:14:23	385 - [INFO] - protqc.analyzer - E0_2_616 - scan number: 282000
2021-02-08 10:14:23	616 - [INFO] - protqc.analyzer - E0_1_615 - scan number: 283500
2021-02-08 10:14:24	936 - [INFO] - protqc.analyzer - E0_2_616 - scan number: 282500
2021-02-08 10:14:25	163 - [INFO] - protqc.analyzer - E0_1_615 - scan number: 284000
2021-02-08 10:14:26	434 - [INFO] - protqc.analyzer - E0_2_616 - scan number: 283000
2021-02-08 10:14:26	689 - [INFO] - protqc.analyzer - E0_1_615 - scan number: 284500
2021-02-08 10:14:27	973 - [INFO] - protqc.analyzer - E0_2_616 - scan number: 283500
2021-02-08 10:14:28	251 - [INFO] - protqc.analyzer - E0_1_615 - scan number: 285000
2021-02-08 10:14:29	642 - [INFO] - protqc.analyzer - E0_2_616 - scan number: 284000
2021-02-08 10:14:29	869 - [INFO] - protqc.analyzer - E0_1_615 - scan number: 285500
2021-02-08 10:14:31	101 - [INFO] - protqc.analyzer - E0_2_616 - scan number: 284500
2021-02-08 10:14:31	427 - [INFO] - protqc.analyzer - E0_1_615 - scan number: 286000
2021-02-08 10:14:32	754 - [INFO] - protqc.analyzer - E0_2_616 - scan number: 285000
2021-02-08 10:14:32	989 - [INFO] - protqc.analyzer - E0_1_615 - scan number: 286500
2021-02-08 10:14:34	361 - [INFO] - protqc.analyzer - E0_2_616 - scan number: 285500
2021-02-08 10:14:34	732 - [INFO] - protqc.analyzer - E0_1_615 - scan number: 287000
2021-02-08 10:14:36	886 - [INFO] - protqc.analyzer - E0_2_616 - scan number: 286000
2021-02-08 10:14:37	103 - [INFO] - protqc.analyzer - E0_1_615 - scan number: 287500
2021-02-08 10:14:38	456 - [INFO] - protqc.analyzer - E0_2_616 - scan number: 286500
2021-02-08 10:14:38	715 - [INFO] - protqc.analyzer - E0_1_615 - scan number: 288000
2021-02-08 10:14:40	107 - [INFO] - protqc.analyzer - E0_2_616 - scan number: 287000
2021-02-08 10:14:40	257 - [INFO] - protqc.analyzer - E0_1_615 - scan number: 288500
2021-02-08 10:14:41	654 - [INFO] - protqc.analyzer - E0_2_616 - scan number: 287500
2021-02-08 10:14:41	814 - [INFO] - protqc.analyzer - E0_1_615 - scan number: 289000
2021-02-08 10:14:42	189 - [WARNING] - protqc.modules - E0_1_615 - Failed to get precursor ratio because it is the only mz value in the mz array/intensitiy array. (merged=289121 frame=28750 scanStart=916 scanEnd=940)
2021-02-08 10:14:43	304 - [INFO] - protqc.analyzer - E0_2_616 - scan number: 288000
2021-02-08 10:14:43	539 - [INFO] - protqc.analyzer - E0_1_615 - scan number: 289500
2021-02-08 10:14:44	031 - [WARNING] - protqc.modules - E0_2_616 - Failed to get precursor ratio because it is the only mz value in the mz array/intensitiy array. (merged=288205 frame=28473 scanStart=887 scanEnd=911)
2021-02-08 10:14:44	111 - [WARNING] - protqc.modules - E0_2_616 - Failed to get precursor ratio because it is the only mz value in the mz array/intensitiy array. (merged=288234 frame=28475 scanStart=929 scanEnd=953)
2021-02-08 10:14:45	065 - [INFO] - protqc.analyzer - E0_2_616 - scan number: 288500
2021-02-08 10:14:45	333 - [INFO] - protqc.analyzer - E0_1_615 - scan number: 290000
2021-02-08 10:14:47	311 - [INFO] - protqc.analyzer - E0_2_616 - scan number: 289000
2021-02-08 10:14:47	523 - [INFO] - protqc.analyzer - E0_1_615 - scan number: 290500
2021-02-08 10:14:49	146 - [INFO] - protqc.analyzer - E0_2_616 - scan number: 289500
2021-02-08 10:14:49	346 - [INFO] - protqc.analyzer - E0_1_615 - scan number: 291000
2021-02-08 10:14:51	161 - [INFO] - protqc.analyzer - E0_2_616 - scan number: 290000
2021-02-08 10:14:51	354 - [INFO] - protqc.analyzer - E0_1_615 - scan number: 291500
2021-02-08 10:14:52	789 - [INFO] - protqc.analyzer - E0_2_616 - scan number: 290500
2021-02-08 10:14:52	982 - [INFO] - protqc.analyzer - E0_1_615 - scan number: 292000
2021-02-08 10:14:54	416 - [INFO] - protqc.analyzer - E0_2_616 - scan number: 291000
2021-02-08 10:14:54	616 - [INFO] - protqc.analyzer - E0_1_615 - scan number: 292500
2021-02-08 10:14:54	966 - [WARNING] - protqc.modules - E0_2_616 - Failed to get precursor ratio because it is the only mz value in the mz array/intensitiy array. (merged=291168 frame=28703 scanStart=942 scanEnd=966)
2021-02-08 10:14:56	054 - [INFO] - protqc.analyzer - E0_2_616 - scan number: 291500
2021-02-08 10:14:56	263 - [INFO] - protqc.analyzer - E0_1_615 - scan number: 293000
2021-02-08 10:14:57	701 - [INFO] - protqc.analyzer - E0_2_616 - scan number: 292000
2021-02-08 10:14:57	792 - [INFO] - protqc.analyzer - E0_1_615 - scan number: 293500
2021-02-08 10:14:59	055 - [WARNING] - protqc.modules - E0_2_616 - Failed to get precursor ratio because it is the only mz value in the mz array/intensitiy array. (merged=292246 frame=28787 scanStart=934 scanEnd=958)
2021-02-08 10:14:59	911 - [INFO] - protqc.analyzer - E0_2_616 - scan number: 292500
2021-02-08 10:15:00	107 - [INFO] - protqc.analyzer - E0_1_615 - scan number: 294000
2021-02-08 10:15:02	223 - [WARNING] - protqc.modules - E0_2_616 - Failed to get precursor ratio because it is the only mz value in the mz array/intensitiy array. (merged=292984 frame=28845 scanStart=949 scanEnd=973)
2021-02-08 10:15:02	267 - [INFO] - protqc.analyzer - E0_2_616 - scan number: 293000
2021-02-08 10:15:02	377 - [INFO] - protqc.analyzer - E0_1_615 - scan number: 294500
2021-02-08 10:15:03	903 - [INFO] - protqc.analyzer - E0_2_616 - scan number: 293500
2021-02-08 10:15:03	968 - [INFO] - protqc.analyzer - E0_1_615 - scan number: 295000
2021-02-08 10:15:05	409 - [INFO] - protqc.analyzer - E0_2_616 - scan number: 294000
2021-02-08 10:15:05	544 - [INFO] - protqc.analyzer - E0_1_615 - scan number: 295500
2021-02-08 10:15:08	036 - [INFO] - protqc.analyzer - E0_2_616 - scan number: 294500
2021-02-08 10:15:08	068 - [INFO] - protqc.analyzer - E0_1_615 - scan number: 296000
2021-02-08 10:15:09	962 - [INFO] - protqc.analyzer - E0_2_616 - scan number: 295000
2021-02-08 10:15:10	037 - [INFO] - protqc.analyzer - E0_1_615 - scan number: 296500
2021-02-08 10:15:11	653 - [INFO] - protqc.analyzer - E0_2_616 - scan number: 295500
2021-02-08 10:15:11	784 - [INFO] - protqc.analyzer - E0_1_615 - scan number: 297000
2021-02-08 10:15:13	394 - [INFO] - protqc.analyzer - E0_2_616 - scan number: 296000
2021-02-08 10:15:13	547 - [INFO] - protqc.analyzer - E0_1_615 - scan number: 297500
2021-02-08 10:15:15	076 - [INFO] - protqc.analyzer - E0_2_616 - scan number: 296500
2021-02-08 10:15:15	174 - [INFO] - protqc.analyzer - E0_1_615 - scan number: 298000
2021-02-08 10:15:16	776 - [INFO] - protqc.analyzer - E0_2_616 - scan number: 297000
2021-02-08 10:15:16	848 - [INFO] - protqc.analyzer - E0_1_615 - scan number: 298500
2021-02-08 10:15:18	475 - [INFO] - protqc.analyzer - E0_2_616 - scan number: 297500
2021-02-08 10:15:18	607 - [INFO] - protqc.analyzer - E0_1_615 - scan number: 299000
2021-02-08 10:15:20	217 - [INFO] - protqc.analyzer - E0_2_616 - scan number: 298000
2021-02-08 10:15:20	285 - [INFO] - protqc.analyzer - E0_1_615 - scan number: 299500
2021-02-08 10:15:21	824 - [INFO] - protqc.analyzer - E0_2_616 - scan number: 298500
2021-02-08 10:15:21	972 - [INFO] - protqc.analyzer - E0_1_615 - scan number: 300000
2021-02-08 10:15:23	475 - [INFO] - protqc.analyzer - E0_2_616 - scan number: 299000
2021-02-08 10:15:23	654 - [INFO] - protqc.analyzer - E0_1_615 - scan number: 300500
2021-02-08 10:15:25	073 - [INFO] - protqc.analyzer - E0_2_616 - scan number: 299500
2021-02-08 10:15:25	343 - [INFO] - protqc.analyzer - E0_1_615 - scan number: 301000
2021-02-08 10:15:26	654 - [INFO] - protqc.analyzer - E0_2_616 - scan number: 300000
2021-02-08 10:15:26	959 - [INFO] - protqc.analyzer - E0_1_615 - scan number: 301500
2021-02-08 10:15:27	094 - [WARNING] - protqc.modules - E0_2_616 - Failed to get precursor ratio because it is the only mz value in the mz array/intensitiy array. (merged=300151 frame=29406 scanStart=922 scanEnd=946)
2021-02-08 10:15:28	219 - [INFO] - protqc.analyzer - E0_2_616 - scan number: 300500
2021-02-08 10:15:28	626 - [INFO] - protqc.analyzer - E0_1_615 - scan number: 302000
2021-02-08 10:15:29	962 - [INFO] - protqc.analyzer - E0_2_616 - scan number: 301000
2021-02-08 10:15:30	538 - [INFO] - protqc.analyzer - E0_1_615 - scan number: 302500
2021-02-08 10:15:31	068 - [WARNING] - protqc.modules - E0_2_616 - Failed to get precursor ratio because it is the only mz value in the mz array/intensitiy array. (merged=301266 frame=29491 scanStart=941 scanEnd=965)
2021-02-08 10:15:31	840 - [INFO] - protqc.analyzer - E0_2_616 - scan number: 301500
2021-02-08 10:15:32	196 - [INFO] - protqc.analyzer - E0_1_615 - scan number: 303000
2021-02-08 10:15:32	748 - [WARNING] - protqc.modules - E0_2_616 - Failed to get precursor ratio because it is the only mz value in the mz array/intensitiy array. (merged=301775 frame=29530 scanStart=922 scanEnd=946)
2021-02-08 10:15:33	470 - [INFO] - protqc.analyzer - E0_2_616 - scan number: 302000
2021-02-08 10:15:33	828 - [INFO] - protqc.analyzer - E0_1_615 - scan number: 303500
2021-02-08 10:15:34	576 - [WARNING] - protqc.modules - E0_2_616 - Failed to get precursor ratio because it is the only mz value in the mz array/intensitiy array. (merged=302336 frame=29575 scanStart=920 scanEnd=944)
2021-02-08 10:15:35	162 - [INFO] - protqc.analyzer - E0_2_616 - scan number: 302500
2021-02-08 10:15:35	533 - [INFO] - protqc.analyzer - E0_1_615 - scan number: 304000
2021-02-08 10:15:36	761 - [INFO] - protqc.analyzer - E0_2_616 - scan number: 303000
2021-02-08 10:15:37	142 - [INFO] - protqc.analyzer - E0_1_615 - scan number: 304500
2021-02-08 10:15:38	382 - [INFO] - protqc.analyzer - E0_2_616 - scan number: 303500
2021-02-08 10:15:38	825 - [INFO] - protqc.analyzer - E0_1_615 - scan number: 305000
2021-02-08 10:15:40	009 - [INFO] - protqc.analyzer - E0_2_616 - scan number: 304000
2021-02-08 10:15:40	345 - [INFO] - protqc.analyzer - E0_1_615 - scan number: 305500
2021-02-08 10:15:41	595 - [INFO] - protqc.analyzer - E0_2_616 - scan number: 304500
2021-02-08 10:15:41	809 - [WARNING] - protqc.modules - E0_2_616 - Failed to get precursor ratio because it is the only mz value in the mz array/intensitiy array. (merged=304558 frame=29755 scanStart=940 scanEnd=964)
2021-02-08 10:15:42	028 - [INFO] - protqc.analyzer - E0_1_615 - scan number: 306000
2021-02-08 10:15:43	179 - [INFO] - protqc.analyzer - E0_2_616 - scan number: 305000
2021-02-08 10:15:43	649 - [INFO] - protqc.analyzer - E0_1_615 - scan number: 306500
2021-02-08 10:15:44	864 - [INFO] - protqc.analyzer - E0_2_616 - scan number: 305500
2021-02-08 10:15:45	565 - [INFO] - protqc.analyzer - E0_1_615 - scan number: 307000
2021-02-08 10:15:46	598 - [INFO] - protqc.analyzer - E0_2_616 - scan number: 306000
2021-02-08 10:15:47	224 - [INFO] - protqc.analyzer - E0_1_615 - scan number: 307500
2021-02-08 10:15:48	260 - [INFO] - protqc.analyzer - E0_2_616 - scan number: 306500
2021-02-08 10:15:48	870 - [INFO] - protqc.analyzer - E0_1_615 - scan number: 308000
2021-02-08 10:15:49	915 - [INFO] - protqc.analyzer - E0_2_616 - scan number: 307000
2021-02-08 10:15:50	565 - [INFO] - protqc.analyzer - E0_1_615 - scan number: 308500
2021-02-08 10:15:51	577 - [INFO] - protqc.analyzer - E0_2_616 - scan number: 307500
2021-02-08 10:15:52	164 - [INFO] - protqc.analyzer - E0_1_615 - scan number: 309000
2021-02-08 10:15:53	158 - [INFO] - protqc.analyzer - E0_2_616 - scan number: 308000
2021-02-08 10:15:53	839 - [INFO] - protqc.analyzer - E0_1_615 - scan number: 309500
2021-02-08 10:15:54	786 - [INFO] - protqc.analyzer - E0_2_616 - scan number: 308500
2021-02-08 10:15:55	435 - [INFO] - protqc.analyzer - E0_1_615 - scan number: 310000
2021-02-08 10:15:56	356 - [INFO] - protqc.analyzer - E0_2_616 - scan number: 309000
2021-02-08 10:15:57	057 - [INFO] - protqc.analyzer - E0_1_615 - scan number: 310500
2021-02-08 10:15:57	958 - [INFO] - protqc.analyzer - E0_2_616 - scan number: 309500
2021-02-08 10:15:58	680 - [INFO] - protqc.analyzer - E0_1_615 - scan number: 311000
2021-02-08 10:15:59	604 - [INFO] - protqc.analyzer - E0_2_616 - scan number: 310000
2021-02-08 10:16:00	296 - [INFO] - protqc.analyzer - E0_1_615 - scan number: 311500
2021-02-08 10:16:01	191 - [INFO] - protqc.analyzer - E0_2_616 - scan number: 310500
2021-02-08 10:16:01	884 - [INFO] - protqc.analyzer - E0_1_615 - scan number: 312000
2021-02-08 10:16:02	815 - [INFO] - protqc.analyzer - E0_2_616 - scan number: 311000
2021-02-08 10:16:02	904 - [WARNING] - protqc.modules - E0_2_616 - Failed to get precursor ratio because it is the only mz value in the mz array/intensitiy array. (merged=311032 frame=30277 scanStart=882 scanEnd=906)
2021-02-08 10:16:03	492 - [INFO] - protqc.analyzer - E0_1_615 - scan number: 312500
2021-02-08 10:16:04	366 - [INFO] - protqc.analyzer - E0_2_616 - scan number: 311500
2021-02-08 10:16:05	038 - [INFO] - protqc.analyzer - E0_1_615 - scan number: 313000
2021-02-08 10:16:06	004 - [INFO] - protqc.analyzer - E0_2_616 - scan number: 312000
2021-02-08 10:16:06	669 - [INFO] - protqc.analyzer - E0_1_615 - scan number: 313500
2021-02-08 10:16:07	709 - [INFO] - protqc.analyzer - E0_2_616 - scan number: 312500
2021-02-08 10:16:08	338 - [INFO] - protqc.analyzer - E0_1_615 - scan number: 314000
2021-02-08 10:16:09	328 - [INFO] - protqc.analyzer - E0_2_616 - scan number: 313000
2021-02-08 10:16:09	922 - [INFO] - protqc.analyzer - E0_1_615 - scan number: 314500
2021-02-08 10:16:10	943 - [INFO] - protqc.analyzer - E0_2_616 - scan number: 313500
2021-02-08 10:16:11	557 - [INFO] - protqc.analyzer - E0_1_615 - scan number: 315000
2021-02-08 10:16:12	273 - [WARNING] - protqc.modules - E0_2_616 - Failed to get precursor ratio because it is the only mz value in the mz array/intensitiy array. (merged=313898 frame=30506 scanStart=928 scanEnd=952)
2021-02-08 10:16:12	613 - [INFO] - protqc.analyzer - E0_2_616 - scan number: 314000
2021-02-08 10:16:13	200 - [INFO] - protqc.analyzer - E0_1_615 - scan number: 315500
2021-02-08 10:16:14	148 - [INFO] - protqc.analyzer - E0_2_616 - scan number: 314500
2021-02-08 10:16:14	793 - [INFO] - protqc.analyzer - E0_1_615 - scan number: 316000
2021-02-08 10:16:15	803 - [INFO] - protqc.analyzer - E0_2_616 - scan number: 315000
2021-02-08 10:16:16	368 - [INFO] - protqc.analyzer - E0_1_615 - scan number: 316500
2021-02-08 10:16:17	387 - [INFO] - protqc.analyzer - E0_2_616 - scan number: 315500
2021-02-08 10:16:17	992 - [INFO] - protqc.analyzer - E0_1_615 - scan number: 317000
2021-02-08 10:16:18	976 - [INFO] - protqc.analyzer - E0_2_616 - scan number: 316000
2021-02-08 10:16:19	551 - [WARNING] - protqc.modules - E0_2_616 - Failed to get precursor ratio because it is the only mz value in the mz array/intensitiy array. (merged=316179 frame=30692 scanStart=799 scanEnd=823)
2021-02-08 10:16:19	601 - [INFO] - protqc.analyzer - E0_1_615 - scan number: 317500
2021-02-08 10:16:20	607 - [INFO] - protqc.analyzer - E0_2_616 - scan number: 316500
2021-02-08 10:16:21	200 - [INFO] - protqc.analyzer - E0_1_615 - scan number: 318000
2021-02-08 10:16:22	218 - [INFO] - protqc.analyzer - E0_2_616 - scan number: 317000
2021-02-08 10:16:22	881 - [INFO] - protqc.analyzer - E0_1_615 - scan number: 318500
2021-02-08 10:16:23	800 - [INFO] - protqc.analyzer - E0_2_616 - scan number: 317500
2021-02-08 10:16:24	633 - [INFO] - protqc.analyzer - E0_1_615 - scan number: 319000
2021-02-08 10:16:25	457 - [INFO] - protqc.analyzer - E0_2_616 - scan number: 318000
2021-02-08 10:16:26	204 - [INFO] - protqc.analyzer - E0_1_615 - scan number: 319500
2021-02-08 10:16:27	035 - [INFO] - protqc.analyzer - E0_2_616 - scan number: 318500
2021-02-08 10:16:27	830 - [INFO] - protqc.analyzer - E0_1_615 - scan number: 320000
2021-02-08 10:16:28	659 - [INFO] - protqc.analyzer - E0_2_616 - scan number: 319000
2021-02-08 10:16:29	460 - [INFO] - protqc.analyzer - E0_1_615 - scan number: 320500
2021-02-08 10:16:30	303 - [INFO] - protqc.analyzer - E0_2_616 - scan number: 319500
2021-02-08 10:16:31	028 - [INFO] - protqc.analyzer - E0_1_615 - scan number: 321000
2021-02-08 10:16:31	888 - [INFO] - protqc.analyzer - E0_2_616 - scan number: 320000
2021-02-08 10:16:32	669 - [INFO] - protqc.analyzer - E0_1_615 - scan number: 321500
2021-02-08 10:16:33	462 - [INFO] - protqc.analyzer - E0_2_616 - scan number: 320500
2021-02-08 10:16:34	263 - [INFO] - protqc.analyzer - E0_1_615 - scan number: 322000
2021-02-08 10:16:35	085 - [INFO] - protqc.analyzer - E0_2_616 - scan number: 321000
2021-02-08 10:16:35	882 - [INFO] - protqc.analyzer - E0_1_615 - scan number: 322500
2021-02-08 10:16:36	853 - [INFO] - protqc.analyzer - E0_2_616 - scan number: 321500
2021-02-08 10:16:37	734 - [INFO] - protqc.analyzer - E0_1_615 - scan number: 323000
2021-02-08 10:16:38	537 - [INFO] - protqc.analyzer - E0_2_616 - scan number: 322000
2021-02-08 10:16:39	942 - [INFO] - protqc.analyzer - E0_1_615 - scan number: 323500
2021-02-08 10:16:40	847 - [INFO] - protqc.analyzer - E0_2_616 - scan number: 322500
2021-02-08 10:16:41	686 - [INFO] - protqc.analyzer - E0_1_615 - scan number: 324000
2021-02-08 10:16:42	602 - [INFO] - protqc.analyzer - E0_2_616 - scan number: 323000
2021-02-08 10:16:43	673 - [INFO] - protqc.analyzer - E0_1_615 - scan number: 324500
2021-02-08 10:16:44	420 - [INFO] - protqc.analyzer - E0_2_616 - scan number: 323500
2021-02-08 10:16:45	341 - [INFO] - protqc.analyzer - E0_1_615 - scan number: 325000
2021-02-08 10:16:46	043 - [INFO] - protqc.analyzer - E0_2_616 - scan number: 324000
2021-02-08 10:16:46	996 - [INFO] - protqc.analyzer - E0_1_615 - scan number: 325500
2021-02-08 10:16:47	716 - [INFO] - protqc.analyzer - E0_2_616 - scan number: 324500
2021-02-08 10:16:48	669 - [INFO] - protqc.analyzer - E0_1_615 - scan number: 326000
2021-02-08 10:16:49	553 - [INFO] - protqc.analyzer - E0_2_616 - scan number: 325000
2021-02-08 10:16:50	456 - [INFO] - protqc.analyzer - E0_1_615 - scan number: 326500
2021-02-08 10:16:51	224 - [INFO] - protqc.analyzer - E0_2_616 - scan number: 325500
2021-02-08 10:16:51	993 - [INFO] - protqc.analyzer - E0_1_615 - scan number: 327000
2021-02-08 10:16:52	955 - [INFO] - protqc.analyzer - E0_2_616 - scan number: 326000
2021-02-08 10:16:53	866 - [INFO] - protqc.analyzer - E0_1_615 - scan number: 327500
2021-02-08 10:16:54	538 - [INFO] - protqc.analyzer - E0_2_616 - scan number: 326500
2021-02-08 10:16:55	483 - [INFO] - protqc.analyzer - E0_1_615 - scan number: 328000
2021-02-08 10:16:56	121 - [INFO] - protqc.analyzer - E0_2_616 - scan number: 327000
2021-02-08 10:16:57	089 - [INFO] - protqc.analyzer - E0_1_615 - scan number: 328500
2021-02-08 10:16:57	847 - [INFO] - protqc.analyzer - E0_2_616 - scan number: 327500
2021-02-08 10:16:59	548 - [INFO] - protqc.analyzer - E0_2_616 - scan number: 328000
2021-02-08 10:17:01	150 - [INFO] - protqc.analyzer - E0_1_615 - Finished processing file
2021-02-08 10:17:01	247 - [INFO] - protqc.analyzer - E0_2_616 - scan number: 328500
2021-02-08 10:17:02	311 - [WARNING] - protqc.modules - E0_2_616 - Failed to get precursor ratio because it is the only mz value in the mz array/intensitiy array. (merged=328816 frame=31712 scanStart=922 scanEnd=946)
2021-02-08 10:17:02	874 - [INFO] - protqc.analyzer - E0_2_616 - scan number: 329000
2021-02-08 10:17:05	109 - [INFO] - protqc.analyzer - E0_2_616 - scan number: 329500
2021-02-08 10:17:06	728 - [INFO] - protqc.analyzer - E0_2_616 - scan number: 330000
2021-02-08 10:17:08	375 - [INFO] - protqc.analyzer - E0_2_616 - scan number: 330500
2021-02-08 10:17:11	912 - [INFO] - protqc.analyzer - E0_2_616 - Finished processing file
2021-02-08 10:18:07	024 - [INFO] - protqc.data - Saving json files...
2021-02-08 10:18:26	833 - [INFO] - protqc.data - Preparing resources...
2021-02-08 10:18:27	741 - [WARNING] - protqc.modules - MZPeaksModule.t_sum_times field raised an exception while calculating graph range	it must be empty in at least one sample. trying to continue...
2021-02-08 10:18:27	742 - [WARNING] - protqc.modules - MZPeaksModule.log_peak_intensities field raised an exception while calculating graph range	it must be empty in at least one sample. trying to continue...
2021-02-08 10:18:27	743 - [WARNING] - protqc.modules - MZPeaksModule.t2_t1_ratio field raised an exception while calculating graph range	it must be empty in at least one sample. trying to continue...
2021-02-08 10:18:28	041 - [WARNING] - protqc.modules - InjectVsRetModule.ms1_ret field raised an exception while calculating graph range	it must be empty in at least one sample. trying to continue...
2021-02-08 10:18:28	041 - [WARNING] - protqc.modules - InjectVsRetModule.ms1_inject field raised an exception while calculating graph range	it must be empty in at least one sample. trying to continue...
2021-02-08 10:18:29	684 - [INFO] - protqc.data - Generating resources...
2021-02-08 10:18:31	950 - [WARNING] - matplotlib.legend - No handles with labels found to put in legend.
2021-02-08 10:18:32	356 - [WARNING] - matplotlib.legend - No handles with labels found to put in legend.
2021-02-08 10:18:41	554 - [WARNING] - matplotlib.legend - No handles with labels found to put in legend.
2021-02-08 10:18:41	860 - [WARNING] - matplotlib.legend - No handles with labels found to put in legend.
2021-02-08 10:18:42	068 - [WARNING] - protqc.modules - No injection time for sample: E0_1_615
2021-02-08 10:18:42	105 - [WARNING] - matplotlib.legend - No handles with labels found to put in legend.
2021-02-08 10:18:42	122 - [WARNING] - matplotlib.legend - No handles with labels found to put in legend.
2021-02-08 10:18:42	347 - [WARNING] - matplotlib.legend - No handles with labels found to put in legend.
2021-02-08 10:18:42	420 - [WARNING] - matplotlib.legend - No handles with labels found to put in legend.
2021-02-08 10:18:42	648 - [WARNING] - matplotlib.legend - No handles with labels found to put in legend.
2021-02-08 10:18:42	655 - [WARNING] - protqc.modules - No injection time for sample: E0_2_616
2021-02-08 10:18:42	686 - [WARNING] - matplotlib.legend - No handles with labels found to put in legend.
2021-02-08 10:18:42	932 - [WARNING] - matplotlib.legend - No handles with labels found to put in legend.
2021-02-08 10:18:43	134 - [WARNING] - matplotlib.legend - No handles with labels found to put in legend.
2021-02-08 10:23:07	917 - [WARNING] - matplotlib.legend - No handles with labels found to put in legend.
2021-02-08 10:23:12	401 - [WARNING] - matplotlib.legend - No handles with labels found to put in legend.
2021-02-08 10:23:12	722 - [ERROR] - protqc.graph_utils - An exception was raised while creating graph: C:\Users\pmrotem\workspace\prot-qc\test-runs\timstof_problem_run1.0\resources\images\E0_2_616-fmhw-pie.png	(traceback below). trying to continue
2021-02-08 10:23:12	723 - [ERROR] - protqc.graph_utils - Traceback (most recent call last):
File "C:\Users\pmrotem\workspace\prot-qc\protqc\graph_utils.py"	line 184	in pie_graph
plt.legend(labels=['%s - %1.2f %%' % (l	s / sum_sizes * 100) for l	s in zip(labels	sizes)])
File "C:\Users\pmrotem\workspace\prot-qc\protqc\graph_utils.py"	line 184	in <listcomp>
plt.legend(labels=['%s - %1.2f %%' % (l	s / sum_sizes * 100) for l	s in zip(labels	sizes)])
ZeroDivisionError: division by zero
2021-02-08 10:23:12	758 - [WARNING] - matplotlib.legend - No handles with labels found to put in legend.
2021-02-08 10:23:12	994 - [WARNING] - matplotlib.legend - No handles with labels found to put in legend.
2021-02-08 10:23:13	339 - [WARNING] - matplotlib.legend - No handles with labels found to put in legend.
2021-02-08 10:23:13	636 - [WARNING] - matplotlib.legend - No handles with labels found to put in legend.
2021-02-08 10:23:14	169 - [WARNING] - matplotlib.legend - No handles with labels found to put in legend.
2021-02-08 10:23:32	834 - [WARNING] - matplotlib.legend - No handles with labels found to put in legend.
2021-02-08 10:23:36	281 - [WARNING] - matplotlib.legend - No handles with labels found to put in legend.
2021-02-08 10:23:36	542 - [ERROR] - protqc.graph_utils - An exception was raised while creating graph: C:\Users\pmrotem\workspace\prot-qc\test-runs\timstof_problem_run1.0\resources\images\E0_1_615-fmhw-pie.png	(traceback below). trying to continue
2021-02-08 10:23:36	543 - [ERROR] - protqc.graph_utils - Traceback (most recent call last):
File "C:\Users\pmrotem\workspace\prot-qc\protqc\graph_utils.py"	line 184	in pie_graph
plt.legend(labels=['%s - %1.2f %%' % (l	s / sum_sizes * 100) for l	s in zip(labels	sizes)])
File "C:\Users\pmrotem\workspace\prot-qc\protqc\graph_utils.py"	line 184	in <listcomp>
plt.legend(labels=['%s - %1.2f %%' % (l	s / sum_sizes * 100) for l	s in zip(labels	sizes)])
ZeroDivisionError: division by zero
2021-02-08 10:23:36	590 - [WARNING] - matplotlib.legend - No handles with labels found to put in legend.
2021-02-08 10:23:36	781 - [WARNING] - matplotlib.legend - No handles with labels found to put in legend.
2021-02-08 10:23:37	086 - [WARNING] - matplotlib.legend - No handles with labels found to put in legend.
2021-02-08 10:23:37	316 - [WARNING] - matplotlib.legend - No handles with labels found to put in legend.
2021-02-08 10:23:37	758 - [WARNING] - matplotlib.legend - No handles with labels found to put in legend.
2021-02-08 10:23:38	604 - [INFO] - protqc.reporter - Creating QC Report...
2021-02-08 10:23:38	609 - [INFO] - protqc.runner - -----------------------------
2021-02-08 10:23:38	610 - [INFO] - protqc.runner - Total Runtime: 1680.80 seconds
2021-02-08 10:23:38	610 - [INFO] - protqc.runner - -=Raw Beans finished successfully!=-
