# Supplementary material for: RawBeans: A Simple, Vendor-Independent, Raw-Data Quality-Control Tool
Source: J Proteome Res. 2021 Mar 4;20(4):2098–104. doi: 10.1021/acs.jproteome.0c00956 (PMC8041395; doi:10.1021/acs.jproteome.0c00956)
Supplement: Supplementary file 4 — pr0c00956_si_005.zip [file pr0c00956_si_005.zip › timstof_data/resources/E0_1_615-mass-deviation-matrix.tsv]

scan	retention	371.10124	445.12003
10603	127.369782077513		445.12462595355277
14363	172.079156299494		445.11456391616264
22208	270.172939573743		445.1279804764828
25162	304.936208585537		445.1112106705343
28333	342.213700171578		445.1179172318429
28848	348.42020688823		445.11456331350627
31267	375.741588006183		445.1145628158358
39975	478.870083974198		445.11794849343727
41464	501.218573039204		445.13807043934946
41628	503.701123293492	371.09990149183454
50081	622.961362928202		445.1012101263876
72864	896.324548013008	371.09997936724943
95865	1141.191214366879		445.12144500846074
98175	1164.814315636136		445.1214491559686
100733	1192.172608499086		445.11810454857795
108043	1271.676802649003		445.1181270813226
109870	1291.551572267669		445.12148336433415
114561	1343.715619906056		445.121496494904
124314	1451.761397648515	371.1184511280277
125322	1462.940209339761		445.1215138184324
130652	1525.054813954806		445.1148134520469
130759	1526.305603152916		445.1248763988192
132051	1541.205177858344		445.11816991654484
132460	1546.170928786394		445.10475542387877
145534	1706.398445987467		445.10812003303965
146247	1716.331383868888		445.11818276391193
150636	1770.955405637123		445.1181874311985
156743	1846.722084805841		445.1148353747369
157729	1859.156873802198		445.1148341798727
158946	1874.060217890814		445.114834425979
169458	2008.20770035984		445.1248970701786
169726	2011.934520661959		445.1148372319411
170211	2018.14092943447		445.10812839371044
174421	2071.540182888982	371.10316573937985
179219	2132.381420128753		445.12154402821625
202272	2417.974840511162		445.11483858345673
206945	2468.902539847281		445.12154470427714
207051	2470.143569527582		445.1215461330437
208211	2482.56019838996		445.118192379276
219679	2601.799152475554		445.1215462107723
226713	2672.601383314645	371.09704214206977
234351	2747.155559180677	371.10010557725104
287226	3230.494728890027		445.12491224863163
300916	3355.950557988638	371.08786843277124
305584	3398.189537879889		445.1114964100356
323117	3546.226803572723	371.1031847570728
327576	3588.461166600042		445.12156537851376
