# Supplementary material for: RawBeans: A Simple, Vendor-Independent, Raw-Data Quality-Control Tool
Source: J Proteome Res. 2021 Mar 4;20(4):2098–104. doi: 10.1021/acs.jproteome.0c00956 (PMC8041395; doi:10.1021/acs.jproteome.0c00956)
Supplement: Supplementary file 4 — pr0c00956_si_005.zip [file pr0c00956_si_005.zip › timstof_data/resources/E0_2_616-mass-deviation-matrix.tsv]

scan	retention	371.10124	445.12003
5716	63.829603121838		445.1216580531828
14045	159.464109018573	371.10019971111734
14817	168.197240266361		445.1183006204268
16742	195.532868444597		445.11830441792864
18696	220.365958432683	371.10020078830433
24533	287.448132980285		445.131735435295
82430	963.338090392179		445.12167193399216
83182	970.798863030692		445.11831817267193
84154	980.770088860263		445.12167811755046
92570	1066.523766970657		445.1183332947364
95606	1097.593916089146		445.12168983797727
97082	1112.505110664566		445.12504623664717
111470	1259.19737603923		445.1183357024714
120121	1348.687393507894		445.12170023310324
122744	1376.075954922535		445.1149998331641
134096	1495.356934082427		445.11836892784964
145587	1629.485726522078	371.1002588374294
147218	1649.367828461988		445.12173208904545
155859	1756.163492644957		445.1217410624095
162018	1828.181963912872		445.1150403341827
171480	1942.404409718825		445.1150468573044
184473	2100.115256328624		445.12512460638885
185144	2108.803905687721		445.12177198647635
192189	2195.744471189042		445.1150674121593
195973	2244.193945648345		445.1184232869573
199349	2288.928683004094		445.12177457004975
229628	2654.008598385044		445.12179815229126
237583	2743.455519552041		445.1419261968144
291074	3241.733412885005	371.1003368464111
293753	3265.349574489317		445.11847166835264
294624	3272.805025593929		445.11847038556004
315170	3457.881667470568		445.1151202736714
325259	3549.810587296248		445.13188846427624
326371	3559.75256536321	371.0850287418925
